# Supplementary material for: Origamic metal-organic framework toward mechanical metamaterial
Source: Nat Commun. 2023 Dec 1;14:7938. doi: 10.1038/s41467-023-43647-8 (PMC10692132; doi:10.1038/s41467-023-43647-8)
Supplement: Supplementary file 4 — Supplementary Data 1 [file 41467_2023_43647_MOESM4_ESM.zip]

Archive with 30 entries (30 files):
- Crystallographic data/checkcif_100K.pdf
- Crystallographic data/checkcif_120K.pdf
- Crystallographic data/checkcif_140K.pdf
- Crystallographic data/checkcif_160K.pdf
- Crystallographic data/checkcif_180K.pdf
- Crystallographic data/checkcif_200K.pdf
- Crystallographic data/checkcif_220K.pdf
- Crystallographic data/checkcif_240K.pdf
- Crystallographic data/checkcif_260K.pdf
- Crystallographic data/checkcif_280K.pdf
- Crystallographic data/checkcif_300K.pdf
- Crystallographic data/checkcif_320K.pdf
- Crystallographic data/checkcif_340K.pdf
- Crystallographic data/checkcif_360K.pdf
- Crystallographic data/checkcif_380K.pdf
- Crystallographic data/PPF-301_100K.cif
- Crystallographic data/PPF-301_120K.cif
- Crystallographic data/PPF-301_140K.cif
- Crystallographic data/PPF-301_160K.cif
- Crystallographic data/PPF-301_180K.cif
- Crystallographic data/PPF-301_200K.cif
- Crystallographic data/PPF-301_220K.cif
- Crystallographic data/PPF-301_240K.cif
- Crystallographic data/PPF-301_260K.cif
- Crystallographic data/PPF-301_280K.cif
- Crystallographic data/PPF-301_300K.cif
- Crystallographic data/PPF-301_320K.cif
- Crystallographic data/PPF-301_340K.cif
- Crystallographic data/PPF-301_360K.cif
- Crystallographic data/PPF-301_380K.cif
