# Supplementary material for: Origamic metal-organic framework toward mechanical metamaterial
Source: Nat Commun. 2023 Dec 1;14:7938. doi: 10.1038/s41467-023-43647-8 (PMC10692132; doi:10.1038/s41467-023-43647-8)
Supplement: Supplementary file 4 — Supplementary Data 1 [file 41467_2023_43647_MOESM4_ESM.zip › Crystallographic data/PPF-301_100K.cif]

 
data_new
 
_audit_creation_method            'SHELXL-2018/3'
_shelx_SHELXL_version_number      '2018/3'
_chemical_name_systematic         ?
_chemical_name_common             ?
_chemical_melting_point           ?
_chemical_formula_moiety          ?
_chemical_formula_sum
 'C70 H74 N10 O18 Zn3' 
_chemical_formula_weight          1539.50

loop_
 _atom_type_symbol
 _atom_type_description
 _atom_type_scat_dispersion_real
 _atom_type_scat_dispersion_imag
 _atom_type_scat_source
 'C'  'C'   0.0021   0.0012
 'International Tables Vol C Tables 4.2.6.8 and 6.1.1.4'
 'H'  'H'   0.0000   0.0000
 'International Tables Vol C Tables 4.2.6.8 and 6.1.1.4'
 'N'  'N'   0.0044   0.0025
 'International Tables Vol C Tables 4.2.6.8 and 6.1.1.4'
 'O'  'O'   0.0080   0.0047
 'International Tables Vol C Tables 4.2.6.8 and 6.1.1.4'
 'Zn'  'Zn'   0.3261   1.1614
 'International Tables Vol C Tables 4.2.6.8 and 6.1.1.4'
 
_space_group_crystal_system       triclinic
_space_group_IT_number            2
_space_group_name_H-M_alt         'P -1'
_space_group_name_Hall            '-P 1'
 
_shelx_space_group_comment
;
The symmetry employed for this shelxl refinement is uniquely defined
by the following loop, which should always be used as a source of
symmetry information in preference to the above space-group names.
They are only intended as comments.
;
 
loop_
 _space_group_symop_operation_xyz
 'x, y, z'
 '-x, -y, -z'
 
_cell_length_a                    10.855(2)
_cell_length_b                    12.536(3)
_cell_length_c                    14.026(3)
_cell_angle_alpha                 100.69(3)
_cell_angle_beta                  101.29(3)
_cell_angle_gamma                 107.50(3)
_cell_volume                      1723.0(7)
_cell_formula_units_Z             1
_cell_measurement_temperature     100(2)
_cell_measurement_reflns_used     28261
_cell_measurement_theta_min       1.360
_cell_measurement_theta_max       26.496
 
_exptl_crystal_description        rectangle
_exptl_crystal_colour             purple
_exptl_crystal_density_meas       ?
_exptl_crystal_density_method     'not measured'
_exptl_crystal_density_diffrn     1.484          
_exptl_crystal_F_000              798
_exptl_transmission_factor_min    ?
_exptl_transmission_factor_max    ?
_exptl_crystal_size_max           0.862
_exptl_crystal_size_mid           0.198
_exptl_crystal_size_min           0.127
_exptl_absorpt_coefficient_mu     0.806
_shelx_estimated_absorpt_T_min    0.543
_shelx_estimated_absorpt_T_max    0.905
_exptl_absorpt_correction_type    'empirical'
_exptl_absorpt_correction_T_min   0.543
_exptl_absorpt_correction_T_max   0.905
_exptl_absorpt_process_details    'HKL3000 Scaplepack'
_exptl_absorpt_special_details    ?
_diffrn_ambient_temperature       100(2)
_diffrn_radiation_wavelength      0.630
_diffrn_radiation_type            synchrotron
_diffrn_source                    'PLSII 2D bending magnet'
_diffrn_measurement_device_type   'Rayonix MX225HS CCD area detector'
_diffrn_measurement_method        'omega scan'
_diffrn_detector_area_resol_mean  ?
_diffrn_reflns_number             19208
_diffrn_reflns_av_unetI/netI      0.0461
_diffrn_reflns_av_R_equivalents   0.0231
_diffrn_reflns_limit_h_min        -15
_diffrn_reflns_limit_h_max        15
_diffrn_reflns_limit_k_min        -17
_diffrn_reflns_limit_k_max        17
_diffrn_reflns_limit_l_min        -19
_diffrn_reflns_limit_l_max        19
_diffrn_reflns_theta_min          1.360
_diffrn_reflns_theta_max          26.496
_diffrn_reflns_theta_full         22.210
_diffrn_measured_fraction_theta_max   0.938
_diffrn_measured_fraction_theta_full  0.955
_diffrn_reflns_Laue_measured_fraction_max    0.938
_diffrn_reflns_Laue_measured_fraction_full   0.955
_diffrn_reflns_point_group_measured_fraction_max   0.938
_diffrn_reflns_point_group_measured_fraction_full  0.955
_reflns_number_total              9618
_reflns_number_gt                 6952
_reflns_threshold_expression      'I > 2\s(I)'
_reflns_Friedel_coverage          0.000
_reflns_Friedel_fraction_max      .
_reflns_Friedel_fraction_full     .
 
_reflns_special_details
;
 Reflections were merged by SHELXL according to the crystal
 class for the calculation of statistics and refinement.
 
 _reflns_Friedel_fraction is defined as the number of unique
 Friedel pairs measured divided by the number that would be
 possible theoretically, ignoring centric projections and
 systematic absences.
;
 
_computing_data_collection        'PAL BL2D-SMDC Program' 
_computing_cell_refinement        'HKL3000' 
_computing_data_reduction         'HKL3000'
_computing_structure_solution     'SHELXL'
_computing_structure_refinement 'SHELXL-2018/3 (Sheldrick, 2018)'
_computing_molecular_graphics     ?
_computing_publication_material   ?
_refine_special_details           ?
_refine_ls_structure_factor_coef  Fsqd
_refine_ls_matrix_type            full
_refine_ls_weighting_scheme       calc
_refine_ls_weighting_details
'w=1/[\s^2^(Fo^2^)+(0.0994P)^2^] where P=(Fo^2^+2Fc^2^)/3'
_atom_sites_solution_primary      ?
_atom_sites_solution_secondary    ?
_atom_sites_solution_hydrogens    geom
_refine_ls_hydrogen_treatment     constr
_refine_ls_extinction_method      none
_refine_ls_extinction_coef        .
_refine_ls_number_reflns          9618
_refine_ls_number_parameters      571
_refine_ls_number_restraints      280
_refine_ls_R_factor_all           0.0696
_refine_ls_R_factor_gt            0.0525
_refine_ls_wR_factor_ref          0.1609
_refine_ls_wR_factor_gt           0.1537
_refine_ls_goodness_of_fit_ref    1.073
_refine_ls_restrained_S_all       1.119
_refine_ls_shift/su_max           0.001
_refine_ls_shift/su_mean          0.000
 
loop_
 _atom_site_label
 _atom_site_type_symbol
 _atom_site_fract_x
 _atom_site_fract_y
 _atom_site_fract_z
 _atom_site_U_iso_or_equiv
 _atom_site_adp_type
 _atom_site_occupancy
 _atom_site_site_symmetry_order  
 _atom_site_calc_flag
 _atom_site_refinement_flags_posn
 _atom_site_refinement_flags_adp
 _atom_site_refinement_flags_occupancy
 _atom_site_disorder_assembly
 _atom_site_disorder_group
Zn1 Zn 0.97963(3) 0.01977(3) 1.10198(2) 0.03073(10) Uani 1 1 d . . . . .
Zn2 Zn 0.99754(7) 0.51968(5) 0.51644(4) 0.02024(15) Uani 0.5 1 d . . P . .
O1 O 0.58092(19) -0.04672(19) 0.79000(15) 0.0433(5) Uani 1 1 d . . . . .
O2 O 0.7907(2) 0.0064(2) 1.03736(15) 0.0453(5) Uani 1 1 d . . . . .
O3 O 0.82573(18) -0.03390(17) 0.88558(14) 0.0344(4) Uani 1 1 d . . . . .
O4 O 0.17602(18) 0.42031(17) 0.11780(14) 0.0353(4) Uani 1 1 d . . . . .
O5 O 0.0439(2) 0.18736(17) 0.08236(14) 0.0358(4) Uani 1 1 d . . . . .
O6 O 0.0750(2) 0.15584(18) -0.07185(14) 0.0414(5) Uani 1 1 d . . . . .
N1 N 0.93247(18) 0.57108(17) 0.38846(14) 0.0227(4) Uani 1 1 d . . . . .
N2 N 0.80800(19) 0.40081(17) 0.48542(14) 0.0227(4) Uani 1 1 d . . . . .
C1 C 1.0102(2) 0.6550(2) 0.35298(17) 0.0243(4) Uani 1 1 d . . . . .
C2 C 0.9246(2) 0.6850(2) 0.27724(18) 0.0285(5) Uani 1 1 d . . . . .
H2 H 0.953047 0.741171 0.241535 0.034 Uiso 1 1 calc R U . . .
C3 C 0.7964(2) 0.6179(2) 0.26696(18) 0.0289(5) Uani 1 1 d . . . . .
H3 H 0.718040 0.618060 0.222696 0.035 Uiso 1 1 calc R U . . .
C4 C 0.8016(2) 0.5460(2) 0.33648(16) 0.0234(4) Uani 1 1 d . . . . .
C5 C 0.6890(2) 0.4647(2) 0.35015(16) 0.0227(4) Uani 1 1 d . . . . .
C6 C 0.6951(2) 0.39778(19) 0.41950(16) 0.0232(4) Uani 1 1 d . . . . .
C7 C 0.5793(2) 0.3135(2) 0.43085(19) 0.0296(5) Uani 1 1 d . . . . .
H7 H 0.488985 0.294123 0.393598 0.035 Uiso 1 1 calc R U . . .
C8 C 0.6228(2) 0.2670(2) 0.50439(19) 0.0304(5) Uani 1 1 d . . . . .
H8 H 0.568809 0.209231 0.528919 0.036 Uiso 1 1 calc R U . . .
C9 C 0.7666(2) 0.32136(19) 0.53862(16) 0.0233(4) Uani 1 1 d . . . . .
C10 C 0.8494(2) 0.2948(2) 0.61417(16) 0.0233(4) Uani 1 1 d . . . . .
C11 C 0.7825(2) 0.2063(2) 0.66322(17) 0.0253(5) Uani 1 1 d . . . . .
C12 C 0.7130(3) 0.0910(2) 0.60784(19) 0.0346(6) Uani 1 1 d . . . . .
H12 H 0.710289 0.068519 0.538734 0.042 Uiso 1 1 calc R U . . .
C13 C 0.6478(3) 0.0093(2) 0.6529(2) 0.0406(7) Uani 1 1 d . . . . .
H13 H 0.600576 -0.068577 0.614438 0.049 Uiso 1 1 calc R U . . .
C14 C 0.6516(2) 0.0412(2) 0.75405(19) 0.0326(6) Uani 1 1 d . . . . .
C15 C 0.7202(3) 0.1537(2) 0.81019(19) 0.0315(5) Uani 1 1 d . . . . .
H15 H 0.723467 0.175472 0.879473 0.038 Uiso 1 1 calc R U . . .
C16 C 0.7851(2) 0.2356(2) 0.76437(17) 0.0276(5) Uani 1 1 d . . . . .
H16 H 0.832286 0.313279 0.803313 0.033 Uiso 1 1 calc R U . . .
C17 C 0.6119(3) -0.0290(3) 0.8963(2) 0.0400(7) Uani 1 1 d . . . . .
H17A H 0.549823 -0.094746 0.912505 0.048 Uiso 1 1 calc R U . . .
H17B H 0.597355 0.042374 0.926919 0.048 Uiso 1 1 calc R U . . .
C18 C 0.7561(2) -0.0183(2) 0.9429(2) 0.0320(5) Uani 1 1 d . . . . .
C19 C 0.5532(2) 0.4500(2) 0.28755(17) 0.0239(4) Uani 1 1 d . . . . .
C20 C 0.4667(2) 0.4944(2) 0.32941(18) 0.0298(5) Uani 1 1 d . . . . .
H20 H 0.494381 0.534394 0.398785 0.036 Uiso 1 1 calc R U . . .
C21 C 0.3415(3) 0.4813(2) 0.2721(2) 0.0322(5) Uani 1 1 d . . . . .
H21 H 0.284207 0.512300 0.302227 0.039 Uiso 1 1 calc R U . . .
C22 C 0.2991(2) 0.4228(2) 0.17029(18) 0.0288(5) Uani 1 1 d . . . . .
C23 C 0.3810(3) 0.3744(3) 0.12773(19) 0.0352(6) Uani 1 1 d . . . . .
H23 H 0.351256 0.331024 0.059203 0.042 Uiso 1 1 calc R U . . .
C24 C 0.5076(3) 0.3899(2) 0.18633(19) 0.0333(5) Uani 1 1 d . . . . .
H24 H 0.564540 0.358353 0.156228 0.040 Uiso 1 1 calc R U . . .
C25 C 0.1242(3) 0.3495(2) 0.0171(2) 0.0374(6) Uani 1 1 d . . . . .
H25A H 0.194294 0.368264 -0.019106 0.045 Uiso 1 1 calc R U . . .
H25B H 0.047483 0.368201 -0.017139 0.045 Uiso 1 1 calc R U . . .
C26 C 0.0776(2) 0.2191(2) 0.00995(19) 0.0319(5) Uani 1 1 d . . . . .
O1A O 0.9939(3) 0.6508(3) 0.6355(2) 0.0437(9) Uani 0.645(4) 1 d D . P A 1
C1A C 1.0299(5) 0.6424(6) 0.7230(4) 0.0366(14) Uani 0.645(4) 1 d D . P A 1
H1A H 0.968788 0.587146 0.745329 0.044 Uiso 0.645(4) 1 calc R U P A 1
N1A N 1.1498(4) 0.7069(3) 0.7877(3) 0.0334(8) Uani 0.645(4) 1 d D . P A 1
C2A C 1.1852(6) 0.6890(6) 0.8876(3) 0.0577(17) Uani 0.645(4) 1 d D . P A 1
H2A1 H 1.185855 0.754823 0.938126 0.087 Uiso 0.645(4) 1 calc R U P A 1
H2A2 H 1.274433 0.682603 0.900934 0.087 Uiso 0.645(4) 1 calc R U P A 1
H2A3 H 1.119269 0.617616 0.891032 0.087 Uiso 0.645(4) 1 calc R U P A 1
C3A C 1.2448(4) 0.7998(4) 0.7623(4) 0.0445(11) Uani 0.645(4) 1 d D . P A 1
H3A1 H 1.203866 0.808208 0.696631 0.067 Uiso 0.645(4) 1 calc R U P A 1
H3A2 H 1.325660 0.781135 0.759304 0.067 Uiso 0.645(4) 1 calc R U P A 1
H3A3 H 1.268895 0.872540 0.813801 0.067 Uiso 0.645(4) 1 calc R U P A 1
O1B O 1.3485(8) 0.7807(10) 0.9507(5) 0.094(4) Uani 0.355(4) 1 d D . P A 2
C1B C 1.2677(8) 0.7798(7) 0.8750(7) 0.062(3) Uani 0.355(4) 1 d D . P A 2
H1B H 1.282685 0.843169 0.845303 0.074 Uiso 0.355(4) 1 calc R U P A 2
N1B N 1.1552(8) 0.6825(7) 0.8362(7) 0.059(2) Uani 0.355(4) 1 d D . P A 2
C2B C 1.1368(10) 0.5932(8) 0.8921(8) 0.061(3) Uani 0.355(4) 1 d D . P A 2
H2B1 H 1.214235 0.616579 0.950760 0.091 Uiso 0.355(4) 1 calc R U P A 2
H2B2 H 1.128797 0.519445 0.848184 0.091 Uiso 0.355(4) 1 calc R U P A 2
H2B3 H 1.055162 0.583899 0.914629 0.091 Uiso 0.355(4) 1 calc R U P A 2
C3B C 1.0514(13) 0.6697(12) 0.7483(8) 0.061(4) Uani 0.355(4) 1 d D . P A 2
H3B1 H 1.016706 0.733208 0.760416 0.092 Uiso 0.355(4) 1 calc R U P A 2
H3B2 H 0.978474 0.595524 0.734690 0.092 Uiso 0.355(4) 1 calc R U P A 2
H3B3 H 1.088756 0.671652 0.690153 0.092 Uiso 0.355(4) 1 calc R U P A 2
O2A O 0.99879(19) 0.06113(17) 1.24802(13) 0.0380(4) Uani 0.59(2) 1 d D . P B 1
C4A C 1.1011(3) 0.1413(3) 1.30091(19) 0.0416(6) Uani 0.59(2) 1 d D . P B 1
H4A H 1.161544 0.178264 1.266495 0.050 Uiso 0.59(2) 1 calc R U P B 1
N2A N 1.1353(7) 0.1809(7) 1.3978(3) 0.0408(18) Uani 0.59(2) 1 d D . P B 1
C5A C 1.0545(10) 0.1212(8) 1.4580(4) 0.070(3) Uani 0.59(2) 1 d D . P B 1
H5A1 H 0.988971 0.157825 1.469985 0.105 Uiso 0.59(2) 1 calc R U P B 1
H5A2 H 1.113422 0.126444 1.522595 0.105 Uiso 0.59(2) 1 calc R U P B 1
H5A3 H 1.007388 0.039537 1.421312 0.105 Uiso 0.59(2) 1 calc R U P B 1
C6A C 1.2466(6) 0.2898(7) 1.4519(5) 0.0443(18) Uani 0.59(2) 1 d D . P B 1
H6A1 H 1.288289 0.323915 1.403460 0.066 Uiso 0.59(2) 1 calc R U P B 1
H6A2 H 1.313330 0.274072 1.499784 0.066 Uiso 0.59(2) 1 calc R U P B 1
H6A3 H 1.212207 0.344000 1.488320 0.066 Uiso 0.59(2) 1 calc R U P B 1
O2B O 0.99879(19) 0.06113(17) 1.24802(13) 0.0380(4) Uani 0.41(2) 1 d D . P B 2
C4B C 1.1011(3) 0.1413(3) 1.30091(19) 0.0416(6) Uani 0.41(2) 1 d D . P B 2
H4B H 1.166792 0.183520 1.272926 0.050 Uiso 0.41(2) 1 calc R U P B 2
N2B N 1.1141(13) 0.1662(12) 1.4040(5) 0.064(3) Uani 0.41(2) 1 d D . P B 2
C5B C 0.9970(16) 0.1317(14) 1.4434(8) 0.087(5) Uani 0.41(2) 1 d D . P B 2
H5B1 H 0.956899 0.192181 1.447509 0.131 Uiso 0.41(2) 1 calc R U P B 2
H5B2 H 1.024674 0.120872 1.510742 0.131 Uiso 0.41(2) 1 calc R U P B 2
H5B3 H 0.931001 0.058847 1.398479 0.131 Uiso 0.41(2) 1 calc R U P B 2
C6B C 1.2356(13) 0.2610(14) 1.4679(9) 0.070(4) Uani 0.41(2) 1 d D U P B 2
H6B1 H 1.293046 0.290879 1.425901 0.105 Uiso 0.41(2) 1 calc R U P B 2
H6B2 H 1.284331 0.232051 1.517511 0.105 Uiso 0.41(2) 1 calc R U P B 2
H6B3 H 1.210667 0.323232 1.502799 0.105 Uiso 0.41(2) 1 calc R U P B 2
O3A O 0.6305(5) 0.8694(4) 0.3944(3) 0.0616(16) Uani 0.510(6) 1 d D U P C 1
C7A C 0.5758(10) 0.8005(9) 0.3117(4) 0.0430(16) Uani 0.510(6) 1 d D U P C 1
H7A H 0.509993 0.732137 0.314676 0.052 Uiso 0.510(6) 1 calc R U P C 1
N3A N 0.5867(3) 0.7982(3) 0.2161(2) 0.0602(7) Uani 0.510(6) 1 d D U P C 1
C8A C 0.6673(12) 0.9037(9) 0.1955(10) 0.115(5) Uani 0.510(6) 1 d D U P C 1
H8A1 H 0.685775 0.970417 0.252092 0.173 Uiso 0.510(6) 1 calc R U P C 1
H8A2 H 0.617955 0.914703 0.133903 0.173 Uiso 0.510(6) 1 calc R U P C 1
H8A3 H 0.752062 0.896476 0.186753 0.173 Uiso 0.510(6) 1 calc R U P C 1
C9A C 0.4997(10) 0.6997(6) 0.1331(5) 0.0632(19) Uani 0.510(6) 1 d D U P C 1
H9A1 H 0.445337 0.640334 0.159385 0.095 Uiso 0.510(6) 1 calc R U P C 1
H9A2 H 0.554447 0.667418 0.096906 0.095 Uiso 0.510(6) 1 calc R U P C 1
H9A3 H 0.440762 0.724718 0.087044 0.095 Uiso 0.510(6) 1 calc R U P C 1
O3B O 0.4923(8) 0.7540(8) 0.0406(5) 0.104(2) Uani 0.490(6) 1 d D U P C 2
C7B C 0.5031(11) 0.7359(9) 0.1244(6) 0.089(3) Uani 0.490(6) 1 d D U P C 2
H7B H 0.440637 0.664441 0.124948 0.106 Uiso 0.490(6) 1 calc R U P C 2
N3B N 0.5867(3) 0.7982(3) 0.2161(2) 0.0602(7) Uani 0.490(6) 1 d D U P C 2
C8B C 0.7169(8) 0.8837(10) 0.2247(9) 0.088(3) Uani 0.490(6) 1 d D U P C 2
H8B1 H 0.784318 0.846305 0.226880 0.131 Uiso 0.490(6) 1 calc R U P C 2
H8B2 H 0.742706 0.945880 0.286491 0.131 Uiso 0.490(6) 1 calc R U P C 2
H8B3 H 0.710857 0.916351 0.166314 0.131 Uiso 0.490(6) 1 calc R U P C 2
C9B C 0.5475(14) 0.7854(15) 0.3073(7) 0.081(4) Uani 0.490(6) 1 d D U P C 2
H9B1 H 0.457227 0.727347 0.289936 0.121 Uiso 0.490(6) 1 calc R U P C 2
H9B2 H 0.547684 0.859814 0.344502 0.121 Uiso 0.490(6) 1 calc R U P C 2
H9B3 H 0.610916 0.760267 0.349290 0.121 Uiso 0.490(6) 1 calc R U P C 2
 
loop_
 _atom_site_aniso_label
 _atom_site_aniso_U_11
 _atom_site_aniso_U_22
 _atom_site_aniso_U_33
 _atom_site_aniso_U_23
 _atom_site_aniso_U_13
 _atom_site_aniso_U_12
Zn1 0.03472(17) 0.03987(19) 0.01949(14) 0.01147(12) 0.01142(11) 0.01085(13)
Zn2 0.0250(2) 0.0216(4) 0.0181(4) 0.0097(3) 0.0106(3) 0.0081(3)
O1 0.0364(10) 0.0505(12) 0.0398(10) 0.0325(9) 0.0069(8) 0.0005(9)
O2 0.0382(10) 0.0657(14) 0.0328(10) 0.0203(10) 0.0126(8) 0.0132(10)
O3 0.0356(9) 0.0393(10) 0.0344(9) 0.0175(8) 0.0124(8) 0.0149(8)
O4 0.0340(9) 0.0360(10) 0.0352(9) 0.0080(8) 0.0042(8) 0.0152(8)
O5 0.0456(10) 0.0367(10) 0.0325(9) 0.0142(8) 0.0155(8) 0.0183(8)
O6 0.0498(12) 0.0397(11) 0.0286(9) 0.0078(8) 0.0132(8) 0.0064(9)
N1 0.0264(9) 0.0235(9) 0.0217(8) 0.0114(7) 0.0110(7) 0.0075(7)
N2 0.0284(9) 0.0239(9) 0.0195(8) 0.0092(7) 0.0107(7) 0.0094(7)
C1 0.0316(11) 0.0264(11) 0.0212(10) 0.0122(8) 0.0134(8) 0.0114(9)
C2 0.0332(12) 0.0321(12) 0.0276(11) 0.0183(10) 0.0135(9) 0.0123(10)
C3 0.0331(11) 0.0348(12) 0.0270(11) 0.0175(10) 0.0126(9) 0.0148(10)
C4 0.0284(10) 0.0247(10) 0.0212(10) 0.0100(8) 0.0111(8) 0.0099(9)
C5 0.0254(10) 0.0257(11) 0.0207(9) 0.0077(8) 0.0103(8) 0.0104(8)
C6 0.0275(10) 0.0227(10) 0.0214(10) 0.0076(8) 0.0107(8) 0.0078(8)
C7 0.0278(11) 0.0320(12) 0.0294(11) 0.0146(10) 0.0094(9) 0.0061(9)
C8 0.0337(12) 0.0296(12) 0.0279(11) 0.0141(9) 0.0115(10) 0.0051(10)
C9 0.0294(11) 0.0226(10) 0.0200(9) 0.0082(8) 0.0117(8) 0.0074(8)
C10 0.0303(11) 0.0230(10) 0.0192(9) 0.0090(8) 0.0115(8) 0.0078(8)
C11 0.0296(11) 0.0271(11) 0.0236(10) 0.0134(9) 0.0119(9) 0.0091(9)
C12 0.0481(15) 0.0293(12) 0.0249(11) 0.0105(10) 0.0124(11) 0.0077(11)
C13 0.0496(16) 0.0324(13) 0.0336(13) 0.0181(11) 0.0077(12) 0.0021(12)
C14 0.0315(12) 0.0379(13) 0.0319(12) 0.0237(11) 0.0099(10) 0.0075(10)
C15 0.0385(13) 0.0414(14) 0.0247(11) 0.0189(10) 0.0161(10) 0.0172(11)
C16 0.0352(12) 0.0292(12) 0.0234(10) 0.0123(9) 0.0125(9) 0.0122(10)
C17 0.0295(12) 0.0577(18) 0.0376(14) 0.0316(13) 0.0124(11) 0.0085(12)
C18 0.0292(11) 0.0353(13) 0.0327(12) 0.0203(10) 0.0096(10) 0.0053(10)
C19 0.0282(10) 0.0239(10) 0.0238(10) 0.0107(8) 0.0105(8) 0.0099(9)
C20 0.0354(12) 0.0306(12) 0.0249(11) 0.0027(9) 0.0097(9) 0.0151(10)
C21 0.0329(12) 0.0304(12) 0.0344(13) 0.0024(10) 0.0097(10) 0.0159(10)
C22 0.0277(11) 0.0292(12) 0.0289(11) 0.0096(9) 0.0059(9) 0.0091(9)
C23 0.0350(13) 0.0442(15) 0.0236(11) 0.0018(10) 0.0087(10) 0.0137(11)
C24 0.0341(13) 0.0426(14) 0.0257(11) 0.0038(10) 0.0127(10) 0.0170(11)
C25 0.0393(14) 0.0399(14) 0.0296(12) 0.0112(11) 0.0017(11) 0.0126(12)
C26 0.0290(12) 0.0363(13) 0.0299(12) 0.0101(10) 0.0056(10) 0.0110(10)
O1A 0.0552(19) 0.0451(18) 0.0323(14) 0.0089(13) 0.0121(13) 0.0202(15)
C1A 0.039(2) 0.039(3) 0.0303(17) 0.005(2) 0.0100(15) 0.0138(18)
N1A 0.0357(16) 0.0427(19) 0.0251(16) 0.0016(14) 0.0107(12) 0.0212(14)
C2A 0.073(4) 0.085(5) 0.030(2) 0.015(3) 0.015(2) 0.048(4)
C3A 0.039(2) 0.040(2) 0.049(3) -0.0009(18) 0.0140(19) 0.0120(17)
O1B 0.104(6) 0.180(10) 0.059(4) 0.051(5) 0.046(4) 0.108(7)
C1B 0.076(5) 0.066(5) 0.064(5) 0.031(4) 0.027(4) 0.039(4)
N1B 0.073(5) 0.062(4) 0.061(5) 0.016(4) 0.036(4) 0.041(3)
C2B 0.061(6) 0.064(6) 0.069(6) 0.020(5) 0.022(5) 0.031(5)
C3B 0.090(8) 0.055(8) 0.060(6) 0.008(6) 0.030(5) 0.052(7)
O2A 0.0466(10) 0.0446(10) 0.0217(8) 0.0104(7) 0.0119(7) 0.0115(8)
C4A 0.0411(12) 0.0498(14) 0.0320(11) 0.0008(10) 0.0095(9) 0.0195(10)
N2A 0.041(3) 0.045(3) 0.0288(14) 0.0050(15) 0.0127(15) 0.005(2)
C5A 0.046(4) 0.098(6) 0.024(3) 0.015(3) -0.003(3) -0.025(4)
C6A 0.044(3) 0.047(3) 0.029(2) -0.001(2) 0.012(2) 0.003(2)
O2B 0.0466(10) 0.0446(10) 0.0217(8) 0.0104(7) 0.0119(7) 0.0115(8)
C4B 0.0411(12) 0.0498(14) 0.0320(11) 0.0008(10) 0.0095(9) 0.0195(10)
N2B 0.087(6) 0.070(6) 0.0297(18) -0.009(3) 0.005(3) 0.039(4)
C5B 0.092(7) 0.137(11) 0.012(4) -0.002(5) 0.000(4) 0.033(7)
C6B 0.069(4) 0.072(4) 0.068(4) 0.013(2) 0.016(2) 0.026(2)
O3A 0.062(3) 0.055(3) 0.057(2) 0.0085(19) 0.012(2) 0.013(2)
C7A 0.039(3) 0.040(3) 0.0540(18) 0.0186(19) 0.019(2) 0.010(3)
N3A 0.0587(16) 0.0753(19) 0.0711(15) 0.0343(14) 0.0394(13) 0.0349(14)
C8A 0.096(8) 0.133(6) 0.131(9) 0.083(7) 0.054(7) 0.016(6)
C9A 0.102(5) 0.078(4) 0.046(3) 0.029(2) 0.033(3) 0.067(3)
O3B 0.103(3) 0.115(3) 0.097(3) 0.0238(19) 0.0291(18) 0.0413(19)
C7B 0.096(5) 0.097(6) 0.086(2) 0.010(3) 0.027(3) 0.059(5)
N3B 0.0587(16) 0.0753(19) 0.0711(15) 0.0343(14) 0.0394(13) 0.0349(14)
C8B 0.073(4) 0.109(6) 0.110(8) 0.067(6) 0.058(5) 0.031(4)
C9B 0.101(9) 0.102(9) 0.080(4) 0.059(5) 0.054(5) 0.053(7)
 
_geom_special_details
;
 All esds (except the esd in the dihedral angle between two l.s. planes)
 are estimated using the full covariance matrix.  The cell esds are taken
 into account individually in the estimation of esds in distances, angles
 and torsion angles; correlations between esds in cell parameters are only
 used when they are defined by crystal symmetry.  An approximate (isotropic)
 treatment of cell esds is used for estimating esds involving l.s. planes.
;
 
loop_
 _geom_bond_atom_site_label_1
 _geom_bond_atom_site_label_2
 _geom_bond_distance
 _geom_bond_site_symmetry_2
 _geom_bond_publ_flag
Zn1 O2B 1.9703(18) . ?
Zn1 O2A 1.9703(18) . ?
Zn1 O2 2.016(2) . ?
Zn1 O3 2.0359(19) 2_757 ?
Zn1 O6 2.037(2) 2_656 ?
Zn1 O5 2.094(2) 1_656 ?
Zn1 Zn1 2.9541(8) 2_757 ?
Zn2 Zn2 0.6324(9) 2_766 ?
Zn2 N2 2.051(2) . ?
Zn2 N2 2.053(2) 2_766 ?
Zn2 N1 2.082(2) 2_766 ?
Zn2 N1 2.084(2) . ?
Zn2 O1A 2.130(3) . ?
O1 C14 1.381(3) . ?
O1 C17 1.422(3) . ?
O2 C18 1.255(3) . ?
O3 C18 1.235(3) . ?
O4 C22 1.382(3) . ?
O4 C25 1.422(3) . ?
O5 C26 1.238(3) . ?
O6 C26 1.258(3) . ?
N1 C4 1.374(3) . ?
N1 C1 1.375(3) . ?
N2 C6 1.369(3) . ?
N2 C9 1.374(3) . ?
C1 C10 1.404(3) 2_766 ?
C1 C2 1.451(3) . ?
C2 C3 1.356(3) . ?
C2 H2 0.9500 . ?
C3 C4 1.450(3) . ?
C3 H3 0.9500 . ?
C4 C5 1.408(3) . ?
C5 C6 1.402(3) . ?
C5 C19 1.499(3) . ?
C6 C7 1.436(3) . ?
C7 C8 1.351(3) . ?
C7 H7 0.9500 . ?
C8 C9 1.441(3) . ?
C8 H8 0.9500 . ?
C9 C10 1.407(3) . ?
C10 C11 1.493(3) . ?
C11 C16 1.390(3) . ?
C11 C12 1.399(3) . ?
C12 C13 1.388(4) . ?
C12 H12 0.9500 . ?
C13 C14 1.390(4) . ?
C13 H13 0.9500 . ?
C14 C15 1.374(4) . ?
C15 C16 1.397(3) . ?
C15 H15 0.9500 . ?
C16 H16 0.9500 . ?
C17 C18 1.528(4) . ?
C17 H17A 0.9900 . ?
C17 H17B 0.9900 . ?
C19 C24 1.390(3) . ?
C19 C20 1.395(3) . ?
C20 C21 1.382(3) . ?
C20 H20 0.9500 . ?
C21 C22 1.393(4) . ?
C21 H21 0.9500 . ?
C22 C23 1.383(4) . ?
C23 C24 1.393(4) . ?
C23 H23 0.9500 . ?
C24 H24 0.9500 . ?
C25 C26 1.537(4) . ?
C25 H25A 0.9900 . ?
C25 H25B 0.9900 . ?
O1A C1A 1.247(5) . ?
C1A N1A 1.343(5) . ?
C1A H1A 0.9500 . ?
N1A C2A 1.456(5) . ?
N1A C3A 1.457(5) . ?
C2A H2A1 0.9800 . ?
C2A H2A2 0.9800 . ?
C2A H2A3 0.9800 . ?
C3A H3A1 0.9800 . ?
C3A H3A2 0.9800 . ?
C3A H3A3 0.9800 . ?
O1B C1B 1.233(8) . ?
C1B N1B 1.368(7) . ?
C1B H1B 0.9500 . ?
N1B C3B 1.445(8) . ?
N1B C2B 1.471(8) . ?
C2B H2B1 0.9800 . ?
C2B H2B2 0.9800 . ?
C2B H2B3 0.9800 . ?
C3B H3B1 0.9800 . ?
C3B H3B2 0.9800 . ?
C3B H3B3 0.9800 . ?
O2A C4A 1.234(3) . ?
C4A N2A 1.294(5) . ?
C4A H4A 0.9500 . ?
N2A C6A 1.471(5) . ?
N2A C5A 1.473(6) . ?
C5A H5A1 0.9800 . ?
C5A H5A2 0.9800 . ?
C5A H5A3 0.9800 . ?
C6A H6A1 0.9800 . ?
C6A H6A2 0.9800 . ?
C6A H6A3 0.9800 . ?
O2B C4B 1.234(3) . ?
C4B N2B 1.391(7) . ?
C4B H4B 0.9500 . ?
N2B C5B 1.464(8) . ?
N2B C6B 1.468(8) . ?
C5B H5B1 0.9800 . ?
C5B H5B2 0.9800 . ?
C5B H5B3 0.9800 . ?
C6B H6B1 0.9800 . ?
C6B H6B2 0.9800 . ?
C6B H6B3 0.9800 . ?
O3A C7A 1.222(7) . ?
C7A N3A 1.364(6) . ?
C7A H7A 0.9500 . ?
N3A C9A 1.452(6) . ?
N3A C8A 1.463(7) . ?
C8A H8A1 0.9800 . ?
C8A H8A2 0.9800 . ?
C8A H8A3 0.9800 . ?
C9A H9A1 0.9800 . ?
C9A H9A2 0.9800 . ?
C9A H9A3 0.9800 . ?
O3B C7B 1.228(8) . ?
C7B N3B 1.354(7) . ?
C7B H7B 0.9500 . ?
N3B C9B 1.446(7) . ?
N3B C8B 1.461(6) . ?
C8B H8B1 0.9800 . ?
C8B H8B2 0.9800 . ?
C8B H8B3 0.9800 . ?
C9B H9B1 0.9800 . ?
C9B H9B2 0.9800 . ?
C9B H9B3 0.9800 . ?
 
loop_
 _geom_angle_atom_site_label_1
 _geom_angle_atom_site_label_2
 _geom_angle_atom_site_label_3
 _geom_angle
 _geom_angle_site_symmetry_1
 _geom_angle_site_symmetry_3
 _geom_angle_publ_flag
O2B Zn1 O2 105.02(9) . . ?
O2A Zn1 O2 105.02(9) . . ?
O2A Zn1 O3 95.59(9) . 2_757 ?
O2 Zn1 O3 158.73(8) . 2_757 ?
O2A Zn1 O6 101.04(9) . 2_656 ?
O2 Zn1 O6 91.09(10) . 2_656 ?
O3 Zn1 O6 90.08(9) 2_757 2_656 ?
O2A Zn1 O5 98.50(9) . 1_656 ?
O2 Zn1 O5 87.91(9) . 1_656 ?
O3 Zn1 O5 83.83(8) 2_757 1_656 ?
O6 Zn1 O5 160.01(8) 2_656 1_656 ?
O2A Zn1 Zn1 166.53(6) . 2_757 ?
O2 Zn1 Zn1 87.66(7) . 2_757 ?
O3 Zn1 Zn1 71.41(6) 2_757 2_757 ?
O6 Zn1 Zn1 82.94(6) 2_656 2_757 ?
O5 Zn1 Zn1 77.08(6) 1_656 2_757 ?
Zn2 Zn2 N2 81.30(14) 2_766 . ?
Zn2 Zn2 N2 80.97(15) 2_766 2_766 ?
N2 Zn2 N2 162.27(3) . 2_766 ?
Zn2 Zn2 N1 81.40(15) 2_766 2_766 ?
N2 Zn2 N1 89.09(8) . 2_766 ?
N2 Zn2 N1 88.27(8) 2_766 2_766 ?
Zn2 Zn2 N1 81.14(15) 2_766 . ?
N2 Zn2 N1 88.28(8) . . ?
N2 Zn2 N1 89.00(8) 2_766 . ?
N1 Zn2 N1 162.54(3) 2_766 . ?
Zn2 Zn2 O1A 175.37(18) 2_766 . ?
N2 Zn2 O1A 100.98(12) . . ?
N2 Zn2 O1A 96.70(12) 2_766 . ?
N1 Zn2 O1A 94.57(11) 2_766 . ?
N1 Zn2 O1A 102.88(11) . . ?
C14 O1 C17 116.9(2) . . ?
C18 O2 Zn1 116.31(19) . . ?
C18 O3 Zn1 137.25(17) . 2_757 ?
C22 O4 C25 116.5(2) . . ?
C26 O5 Zn1 129.00(19) . 1_454 ?
C26 O6 Zn1 123.70(18) . 2_656 ?
C4 N1 C1 106.67(18) . . ?
C4 N1 Zn2 126.54(15) . 2_766 ?
C1 N1 Zn2 126.00(16) . 2_766 ?
C4 N1 Zn2 126.41(14) . . ?
C1 N1 Zn2 125.71(16) . . ?
Zn2 N1 Zn2 17.46(3) 2_766 . ?
C6 N2 C9 106.72(18) . . ?
C6 N2 Zn2 126.55(15) . . ?
C9 N2 Zn2 125.95(15) . . ?
C6 N2 Zn2 126.26(15) . 2_766 ?
C9 N2 Zn2 125.73(16) . 2_766 ?
Zn2 N2 Zn2 17.73(3) . 2_766 ?
N1 C1 C10 125.3(2) . 2_766 ?
N1 C1 C2 109.5(2) . . ?
C10 C1 C2 125.2(2) 2_766 . ?
C3 C2 C1 107.2(2) . . ?
C3 C2 H2 126.4 . . ?
C1 C2 H2 126.4 . . ?
C2 C3 C4 106.9(2) . . ?
C2 C3 H3 126.6 . . ?
C4 C3 H3 126.6 . . ?
N1 C4 C5 125.3(2) . . ?
N1 C4 C3 109.76(19) . . ?
C5 C4 C3 124.9(2) . . ?
C6 C5 C4 124.4(2) . . ?
C6 C5 C19 117.66(19) . . ?
C4 C5 C19 117.91(19) . . ?
N2 C6 C5 126.8(2) . . ?
N2 C6 C7 109.6(2) . . ?
C5 C6 C7 123.6(2) . . ?
C8 C7 C6 107.2(2) . . ?
C8 C7 H7 126.4 . . ?
C6 C7 H7 126.4 . . ?
C7 C8 C9 107.1(2) . . ?
C7 C8 H8 126.4 . . ?
C9 C8 H8 126.4 . . ?
N2 C9 C10 126.3(2) . . ?
N2 C9 C8 109.3(2) . . ?
C10 C9 C8 124.4(2) . . ?
C1 C10 C9 125.2(2) 2_766 . ?
C1 C10 C11 117.5(2) 2_766 . ?
C9 C10 C11 117.3(2) . . ?
C16 C11 C12 117.9(2) . . ?
C16 C11 C10 121.4(2) . . ?
C12 C11 C10 120.7(2) . . ?
C13 C12 C11 120.7(2) . . ?
C13 C12 H12 119.7 . . ?
C11 C12 H12 119.7 . . ?
C12 C13 C14 120.2(3) . . ?
C12 C13 H13 119.9 . . ?
C14 C13 H13 119.9 . . ?
C15 C14 O1 124.8(2) . . ?
C15 C14 C13 120.2(2) . . ?
O1 C14 C13 115.0(2) . . ?
C14 C15 C16 119.3(2) . . ?
C14 C15 H15 120.3 . . ?
C16 C15 H15 120.3 . . ?
C11 C16 C15 121.7(2) . . ?
C11 C16 H16 119.2 . . ?
C15 C16 H16 119.2 . . ?
O1 C17 C18 113.0(2) . . ?
O1 C17 H17A 109.0 . . ?
C18 C17 H17A 109.0 . . ?
O1 C17 H17B 109.0 . . ?
C18 C17 H17B 109.0 . . ?
H17A C17 H17B 107.8 . . ?
O3 C18 O2 127.0(2) . . ?
O3 C18 C17 118.0(2) . . ?
O2 C18 C17 115.0(2) . . ?
C24 C19 C20 117.4(2) . . ?
C24 C19 C5 121.4(2) . . ?
C20 C19 C5 121.1(2) . . ?
C21 C20 C19 121.4(2) . . ?
C21 C20 H20 119.3 . . ?
C19 C20 H20 119.3 . . ?
C20 C21 C22 120.1(2) . . ?
C20 C21 H21 120.0 . . ?
C22 C21 H21 120.0 . . ?
O4 C22 C23 124.4(2) . . ?
O4 C22 C21 115.9(2) . . ?
C23 C22 C21 119.7(2) . . ?
C22 C23 C24 119.3(2) . . ?
C22 C23 H23 120.3 . . ?
C24 C23 H23 120.3 . . ?
C19 C24 C23 122.0(2) . . ?
C19 C24 H24 119.0 . . ?
C23 C24 H24 119.0 . . ?
O4 C25 C26 113.4(2) . . ?
O4 C25 H25A 108.9 . . ?
C26 C25 H25A 108.9 . . ?
O4 C25 H25B 108.9 . . ?
C26 C25 H25B 108.9 . . ?
H25A C25 H25B 107.7 . . ?
O5 C26 O6 127.2(3) . . ?
O5 C26 C25 117.8(2) . . ?
O6 C26 C25 114.9(2) . . ?
C1A O1A Zn2 117.1(4) . . ?
O1A C1A N1A 123.9(5) . . ?
O1A C1A H1A 118.1 . . ?
N1A C1A H1A 118.1 . . ?
C1A N1A C2A 120.3(4) . . ?
C1A N1A C3A 121.4(4) . . ?
C2A N1A C3A 118.2(4) . . ?
N1A C2A H2A1 109.5 . . ?
N1A C2A H2A2 109.5 . . ?
H2A1 C2A H2A2 109.5 . . ?
N1A C2A H2A3 109.5 . . ?
H2A1 C2A H2A3 109.5 . . ?
H2A2 C2A H2A3 109.5 . . ?
N1A C3A H3A1 109.5 . . ?
N1A C3A H3A2 109.5 . . ?
H3A1 C3A H3A2 109.5 . . ?
N1A C3A H3A3 109.5 . . ?
H3A1 C3A H3A3 109.5 . . ?
H3A2 C3A H3A3 109.5 . . ?
O1B C1B N1B 116.3(8) . . ?
O1B C1B H1B 121.8 . . ?
N1B C1B H1B 121.8 . . ?
C1B N1B C3B 122.4(7) . . ?
C1B N1B C2B 117.5(7) . . ?
C3B N1B C2B 119.9(7) . . ?
N1B C2B H2B1 109.5 . . ?
N1B C2B H2B2 109.5 . . ?
H2B1 C2B H2B2 109.5 . . ?
N1B C2B H2B3 109.5 . . ?
H2B1 C2B H2B3 109.5 . . ?
H2B2 C2B H2B3 109.5 . . ?
N1B C3B H3B1 109.5 . . ?
N1B C3B H3B2 109.5 . . ?
H3B1 C3B H3B2 109.5 . . ?
N1B C3B H3B3 109.5 . . ?
H3B1 C3B H3B3 109.5 . . ?
H3B2 C3B H3B3 109.5 . . ?
C4A O2A Zn1 117.07(18) . . ?
O2A C4A N2A 127.4(4) . . ?
O2A C4A H4A 116.3 . . ?
N2A C4A H4A 116.3 . . ?
C4A N2A C6A 122.9(4) . . ?
C4A N2A C5A 119.8(4) . . ?
C6A N2A C5A 117.1(4) . . ?
N2A C5A H5A1 109.5 . . ?
N2A C5A H5A2 109.5 . . ?
H5A1 C5A H5A2 109.5 . . ?
N2A C5A H5A3 109.5 . . ?
H5A1 C5A H5A3 109.5 . . ?
H5A2 C5A H5A3 109.5 . . ?
N2A C6A H6A1 109.5 . . ?
N2A C6A H6A2 109.5 . . ?
H6A1 C6A H6A2 109.5 . . ?
N2A C6A H6A3 109.5 . . ?
H6A1 C6A H6A3 109.5 . . ?
H6A2 C6A H6A3 109.5 . . ?
C4B O2B Zn1 117.07(18) . . ?
O2B C4B N2B 115.9(5) . . ?
O2B C4B H4B 122.1 . . ?
N2B C4B H4B 122.1 . . ?
C4B N2B C5B 121.1(7) . . ?
C4B N2B C6B 116.4(7) . . ?
C5B N2B C6B 118.9(7) . . ?
N2B C5B H5B1 109.5 . . ?
N2B C5B H5B2 109.5 . . ?
H5B1 C5B H5B2 109.5 . . ?
N2B C5B H5B3 109.5 . . ?
H5B1 C5B H5B3 109.5 . . ?
H5B2 C5B H5B3 109.5 . . ?
N2B C6B H6B1 109.5 . . ?
N2B C6B H6B2 109.5 . . ?
H6B1 C6B H6B2 109.5 . . ?
N2B C6B H6B3 109.5 . . ?
H6B1 C6B H6B3 109.5 . . ?
H6B2 C6B H6B3 109.5 . . ?
O3A C7A N3A 135.2(7) . . ?
O3A C7A H7A 112.4 . . ?
N3A C7A H7A 112.4 . . ?
C7A N3A C9A 119.8(5) . . ?
C7A N3A C8A 119.3(6) . . ?
C9A N3A C8A 119.8(6) . . ?
N3A C8A H8A1 109.5 . . ?
N3A C8A H8A2 109.5 . . ?
H8A1 C8A H8A2 109.5 . . ?
N3A C8A H8A3 109.5 . . ?
H8A1 C8A H8A3 109.5 . . ?
H8A2 C8A H8A3 109.5 . . ?
N3A C9A H9A1 109.5 . . ?
N3A C9A H9A2 109.5 . . ?
H9A1 C9A H9A2 109.5 . . ?
N3A C9A H9A3 109.5 . . ?
H9A1 C9A H9A3 109.5 . . ?
H9A2 C9A H9A3 109.5 . . ?
O3B C7B N3B 132.4(10) . . ?
O3B C7B H7B 113.8 . . ?
N3B C7B H7B 113.8 . . ?
C7B N3B C9B 121.1(6) . . ?
C7B N3B C8B 120.3(6) . . ?
C9B N3B C8B 118.6(6) . . ?
N3B C8B H8B1 109.5 . . ?
N3B C8B H8B2 109.5 . . ?
H8B1 C8B H8B2 109.5 . . ?
N3B C8B H8B3 109.5 . . ?
H8B1 C8B H8B3 109.5 . . ?
H8B2 C8B H8B3 109.5 . . ?
N3B C9B H9B1 109.5 . . ?
N3B C9B H9B2 109.5 . . ?
H9B1 C9B H9B2 109.5 . . ?
N3B C9B H9B3 109.5 . . ?
H9B1 C9B H9B3 109.5 . . ?
H9B2 C9B H9B3 109.5 . . ?
 
loop_
 _geom_torsion_atom_site_label_1
 _geom_torsion_atom_site_label_2
 _geom_torsion_atom_site_label_3
 _geom_torsion_atom_site_label_4
 _geom_torsion
 _geom_torsion_site_symmetry_1
 _geom_torsion_site_symmetry_2
 _geom_torsion_site_symmetry_3
 _geom_torsion_site_symmetry_4
 _geom_torsion_publ_flag
C4 N1 C1 C10 -179.7(2) . . . 2_766 ?
Zn2 N1 C1 C10 -9.4(3) 2_766 . . 2_766 ?
Zn2 N1 C1 C10 12.2(3) . . . 2_766 ?
C4 N1 C1 C2 1.0(3) . . . . ?
Zn2 N1 C1 C2 171.40(16) 2_766 . . . ?
Zn2 N1 C1 C2 -167.02(16) . . . . ?
N1 C1 C2 C3 -0.7(3) . . . . ?
C10 C1 C2 C3 -179.9(2) 2_766 . . . ?
C1 C2 C3 C4 0.1(3) . . . . ?
C1 N1 C4 C5 -179.5(2) . . . . ?
Zn2 N1 C4 C5 10.2(3) 2_766 . . . ?
Zn2 N1 C4 C5 -11.6(3) . . . . ?
C1 N1 C4 C3 -1.0(3) . . . . ?
Zn2 N1 C4 C3 -171.27(16) 2_766 . . . ?
Zn2 N1 C4 C3 166.97(16) . . . . ?
C2 C3 C4 N1 0.6(3) . . . . ?
C2 C3 C4 C5 179.1(2) . . . . ?
N1 C4 C5 C6 0.1(4) . . . . ?
C3 C4 C5 C6 -178.2(2) . . . . ?
N1 C4 C5 C19 179.1(2) . . . . ?
C3 C4 C5 C19 0.8(4) . . . . ?
C9 N2 C6 C5 179.8(2) . . . . ?
Zn2 N2 C6 C5 9.5(3) . . . . ?
Zn2 N2 C6 C5 -12.6(3) 2_766 . . . ?
C9 N2 C6 C7 -0.4(3) . . . . ?
Zn2 N2 C6 C7 -170.76(16) . . . . ?
Zn2 N2 C6 C7 167.17(17) 2_766 . . . ?
C4 C5 C6 N2 1.2(4) . . . . ?
C19 C5 C6 N2 -177.9(2) . . . . ?
C4 C5 C6 C7 -178.6(2) . . . . ?
C19 C5 C6 C7 2.4(3) . . . . ?
N2 C6 C7 C8 0.6(3) . . . . ?
C5 C6 C7 C8 -179.6(2) . . . . ?
C6 C7 C8 C9 -0.6(3) . . . . ?
C6 N2 C9 C10 179.5(2) . . . . ?
Zn2 N2 C9 C10 -10.1(3) . . . . ?
Zn2 N2 C9 C10 11.8(3) 2_766 . . . ?
C6 N2 C9 C8 0.1(3) . . . . ?
Zn2 N2 C9 C8 170.48(17) . . . . ?
Zn2 N2 C9 C8 -167.61(17) 2_766 . . . ?
C7 C8 C9 N2 0.3(3) . . . . ?
C7 C8 C9 C10 -179.1(2) . . . . ?
N2 C9 C10 C1 -0.8(4) . . . 2_766 ?
C8 C9 C10 C1 178.5(2) . . . 2_766 ?
N2 C9 C10 C11 179.2(2) . . . . ?
C8 C9 C10 C11 -1.5(4) . . . . ?
C1 C10 C11 C16 66.0(3) 2_766 . . . ?
C9 C10 C11 C16 -114.0(3) . . . . ?
C1 C10 C11 C12 -115.1(3) 2_766 . . . ?
C9 C10 C11 C12 64.9(3) . . . . ?
C16 C11 C12 C13 0.6(4) . . . . ?
C10 C11 C12 C13 -178.3(3) . . . . ?
C11 C12 C13 C14 -0.3(5) . . . . ?
C17 O1 C14 C15 -18.7(4) . . . . ?
C17 O1 C14 C13 162.4(3) . . . . ?
C12 C13 C14 C15 -0.3(4) . . . . ?
C12 C13 C14 O1 178.7(3) . . . . ?
O1 C14 C15 C16 -178.4(2) . . . . ?
C13 C14 C15 C16 0.5(4) . . . . ?
C12 C11 C16 C15 -0.4(4) . . . . ?
C10 C11 C16 C15 178.5(2) . . . . ?
C14 C15 C16 C11 -0.2(4) . . . . ?
C14 O1 C17 C18 -63.4(3) . . . . ?
Zn1 O3 C18 O2 -6.1(5) 2_757 . . . ?
Zn1 O3 C18 C17 173.68(19) 2_757 . . . ?
Zn1 O2 C18 O3 -0.9(4) . . . . ?
Zn1 O2 C18 C17 179.38(19) . . . . ?
O1 C17 C18 O3 -5.1(4) . . . . ?
O1 C17 C18 O2 174.7(2) . . . . ?
C6 C5 C19 C24 -105.4(3) . . . . ?
C4 C5 C19 C24 75.5(3) . . . . ?
C6 C5 C19 C20 73.3(3) . . . . ?
C4 C5 C19 C20 -105.8(3) . . . . ?
C24 C19 C20 C21 -1.4(4) . . . . ?
C5 C19 C20 C21 179.9(2) . . . . ?
C19 C20 C21 C22 0.1(4) . . . . ?
C25 O4 C22 C23 8.9(4) . . . . ?
C25 O4 C22 C21 -172.8(2) . . . . ?
C20 C21 C22 O4 -176.1(2) . . . . ?
C20 C21 C22 C23 2.2(4) . . . . ?
O4 C22 C23 C24 175.1(2) . . . . ?
C21 C22 C23 C24 -3.1(4) . . . . ?
C20 C19 C24 C23 0.4(4) . . . . ?
C5 C19 C24 C23 179.2(2) . . . . ?
C22 C23 C24 C19 1.8(4) . . . . ?
C22 O4 C25 C26 71.2(3) . . . . ?
Zn1 O5 C26 O6 3.6(4) 1_454 . . . ?
Zn1 O5 C26 C25 -178.53(17) 1_454 . . . ?
Zn1 O6 C26 O5 -3.0(4) 2_656 . . . ?
Zn1 O6 C26 C25 179.03(17) 2_656 . . . ?
O4 C25 C26 O5 25.1(3) . . . . ?
O4 C25 C26 O6 -156.8(2) . . . . ?
Zn2 O1A C1A N1A 103.3(6) . . . . ?
O1A C1A N1A C2A -178.1(6) . . . . ?
O1A C1A N1A C3A 5.0(9) . . . . ?
O1B C1B N1B C3B 179.5(11) . . . . ?
O1B C1B N1B C2B 4.4(14) . . . . ?
Zn1 O2A C4A N2A -178.4(6) . . . . ?
O2A C4A N2A C6A -168.6(6) . . . . ?
O2A C4A N2A C5A 6.3(13) . . . . ?
Zn1 O2B C4B N2B -177.9(8) . . . . ?
O2B C4B N2B C5B -21.7(16) . . . . ?
O2B C4B N2B C6B 179.7(10) . . . . ?
O3A C7A N3A C9A -178.3(13) . . . . ?
O3A C7A N3A C8A -9.8(19) . . . . ?
O3B C7B N3B C9B 153.7(15) . . . . ?
O3B C7B N3B C8B -23.7(17) . . . . ?
 
_refine_diff_density_max    1.287
_refine_diff_density_min   -0.713
_refine_diff_density_rms    0.089

_shelx_res_file
;
TITL 100K_a.res in P-1
    new.res
    created by SHELXL-2018/3 at 21:22:19 on 09-Nov-2021
CELL   0.63000 10.8550 12.5360 14.0260  100.690  101.294  107.499
ZERR   1        0.0022  0.0025  0.0028    0.030    0.030    0.030
LATT 1
SFAC C  H  N  O  Zn
DISP C          0.0021         0.0012           9.00
DISP H          0.0000         0.0000           0.66
DISP N          0.0044         0.0025          14.78
DISP O          0.0080         0.0047          23.75
DISP Zn         0.3261         1.1614        4209.46
UNIT 70 74 10 18 3
LIST 4
ACTA
OMIT -3 53
OMIT 4 -2 4
OMIT 0 2 3
OMIT -2 -2 2
OMIT 2 -2 6
OMIT 1 0 4
L.S. 35
BOND $H
FMAP -2
PLAN -10
CONF
WPDB
SIZE 0.862 0.198 0.127
TEMP -173
WGHT    0.099400
FVAR       0.47131   0.64487   0.59174   0.50987
ZN1   5    0.979626    0.019766    1.101981    11.00000    0.03472    0.03987 =
         0.01949    0.01147    0.01142    0.01085
ZN2   5    0.997544    0.519675    0.516441    10.50000    0.02503    0.02163 =
         0.01808    0.00971    0.01056    0.00806
O1    4    0.580919   -0.046721    0.790000    11.00000    0.03636    0.05050 =
         0.03984    0.03251    0.00691    0.00047
O2    4    0.790716    0.006372    1.037363    11.00000    0.03824    0.06573 =
         0.03280    0.02027    0.01255    0.01320
O3    4    0.825730   -0.033901    0.885578    11.00000    0.03556    0.03928 =
         0.03438    0.01745    0.01238    0.01487
O4    4    0.176025    0.420309    0.117803    11.00000    0.03404    0.03601 =
         0.03518    0.00802    0.00418    0.01523
O5    4    0.043914    0.187357    0.082364    11.00000    0.04556    0.03670 =
         0.03247    0.01419    0.01554    0.01826
O6    4    0.074959    0.155838   -0.071851    11.00000    0.04985    0.03974 =
         0.02861    0.00780    0.01315    0.00641
N1    3    0.932471    0.571080    0.388456    11.00000    0.02636    0.02347 =
         0.02173    0.01144    0.01100    0.00750
N2    3    0.808002    0.400811    0.485422    11.00000    0.02836    0.02385 =
         0.01949    0.00924    0.01069    0.00939
C1    1    1.010201    0.655034    0.352979    11.00000    0.03155    0.02641 =
         0.02122    0.01220    0.01343    0.01137
C2    1    0.924573    0.685019    0.277245    11.00000    0.03316    0.03211 =
         0.02761    0.01828    0.01349    0.01229
AFIX  43
H2    2    0.953047    0.741171    0.241535    11.00000   -1.20000
AFIX   0
C3    1    0.796357    0.617945    0.266959    11.00000    0.03306    0.03478 =
         0.02699    0.01753    0.01259    0.01484
AFIX  43
H3    2    0.718040    0.618060    0.222696    11.00000   -1.20000
AFIX   0
C4    1    0.801637    0.545963    0.336478    11.00000    0.02844    0.02469 =
         0.02119    0.00999    0.01112    0.00995
C5    1    0.689047    0.464745    0.350145    11.00000    0.02539    0.02566 =
         0.02071    0.00769    0.01026    0.01040
C6    1    0.695105    0.397778    0.419497    11.00000    0.02748    0.02273 =
         0.02142    0.00761    0.01069    0.00784
C7    1    0.579321    0.313516    0.430849    11.00000    0.02779    0.03204 =
         0.02938    0.01461    0.00938    0.00608
AFIX  43
H7    2    0.488985    0.294123    0.393598    11.00000   -1.20000
AFIX   0
C8    1    0.622848    0.266974    0.504392    11.00000    0.03373    0.02955 =
         0.02788    0.01414    0.01150    0.00513
AFIX  43
H8    2    0.568809    0.209231    0.528919    11.00000   -1.20000
AFIX   0
C9    1    0.766587    0.321360    0.538620    11.00000    0.02944    0.02259 =
         0.01996    0.00823    0.01175    0.00736
C10   1    0.849423    0.294831    0.614166    11.00000    0.03033    0.02295 =
         0.01917    0.00897    0.01152    0.00781
C11   1    0.782512    0.206250    0.663220    11.00000    0.02965    0.02708 =
         0.02359    0.01339    0.01195    0.00908
C12   1    0.712964    0.091050    0.607836    11.00000    0.04808    0.02926 =
         0.02493    0.01045    0.01238    0.00771
AFIX  43
H12   2    0.710289    0.068519    0.538734    11.00000   -1.20000
AFIX   0
C13   1    0.647817    0.009328    0.652862    11.00000    0.04965    0.03236 =
         0.03363    0.01812    0.00773    0.00214
AFIX  43
H13   2    0.600576   -0.068577    0.614438    11.00000   -1.20000
AFIX   0
C14   1    0.651554    0.041238    0.754049    11.00000    0.03150    0.03793 =
         0.03190    0.02371    0.00988    0.00745
C15   1    0.720207    0.153672    0.810188    11.00000    0.03845    0.04144 =
         0.02473    0.01888    0.01614    0.01718
AFIX  43
H15   2    0.723467    0.175472    0.879473    11.00000   -1.20000
AFIX   0
C16   1    0.785135    0.235570    0.764375    11.00000    0.03523    0.02921 =
         0.02344    0.01227    0.01247    0.01223
AFIX  43
H16   2    0.832286    0.313279    0.803313    11.00000   -1.20000
AFIX   0
C17   1    0.611935   -0.029040    0.896307    11.00000    0.02947    0.05773 =
         0.03759    0.03164    0.01239    0.00855
AFIX  23
H17A  2    0.549823   -0.094746    0.912505    11.00000   -1.20000
H17B  2    0.597355    0.042374    0.926919    11.00000   -1.20000
AFIX   0
C18   1    0.756099   -0.018294    0.942878    11.00000    0.02923    0.03535 =
         0.03272    0.02026    0.00959    0.00535
C19   1    0.553250    0.450026    0.287554    11.00000    0.02821    0.02386 =
         0.02379    0.01072    0.01050    0.00994
C20   1    0.466664    0.494368    0.329411    11.00000    0.03539    0.03058 =
         0.02490    0.00274    0.00966    0.01514
AFIX  43
H20   2    0.494381    0.534394    0.398785    11.00000   -1.20000
AFIX   0
C21   1    0.341475    0.481319    0.272140    11.00000    0.03290    0.03037 =
         0.03442    0.00238    0.00967    0.01594
AFIX  43
H21   2    0.284207    0.512300    0.302227    11.00000   -1.20000
AFIX   0
C22   1    0.299125    0.422765    0.170294    11.00000    0.02770    0.02920 =
         0.02895    0.00961    0.00586    0.00907
C23   1    0.381046    0.374380    0.127727    11.00000    0.03505    0.04422 =
         0.02360    0.00176    0.00874    0.01368
AFIX  43
H23   2    0.351256    0.331024    0.059203    11.00000   -1.20000
AFIX   0
C24   1    0.507650    0.389856    0.186329    11.00000    0.03411    0.04259 =
         0.02569    0.00378    0.01266    0.01704
AFIX  43
H24   2    0.564540    0.358353    0.156228    11.00000   -1.20000
AFIX   0
C25   1    0.124169    0.349550    0.017076    11.00000    0.03929    0.03987 =
         0.02962    0.01116    0.00169    0.01257
AFIX  23
H25A  2    0.194294    0.368264   -0.019106    11.00000   -1.20000
H25B  2    0.047483    0.368201   -0.017139    11.00000   -1.20000
AFIX   0
C26   1    0.077616    0.219102    0.009946    11.00000    0.02896    0.03630 =
         0.02988    0.01014    0.00563    0.01100
REM  coordinated DMF to Zn2
PART 1 21
DFIX 1.22 0.01 O1A C1A
DFIX 1.37 0.01 C1A N1A
DANG 2.26 0.01 O1A N1A
DFIX 1.47 0.01 N1A C2A N1A C3A
DANG 2.46 0.01 C1A C2A C1A C3A
DANG 2.53 0.01 C2A C3A
RIGU 0.001 O1A > C3A
FLAT O1A > C3A
O1A   4    0.993949    0.650767    0.635490    21.00000    0.05521    0.04513 =
         0.03231    0.00886    0.01210    0.02023
C1A   1    1.029876    0.642406    0.723049    21.00000    0.03915    0.03886 =
         0.03033    0.00471    0.01001    0.01379
AFIX  43
H1A   2    0.968788    0.587146    0.745329    21.00000   -1.20000
AFIX   0
N1A   3    1.149824    0.706920    0.787671    21.00000    0.03572    0.04270 =
         0.02506    0.00163    0.01069    0.02125
C2A   1    1.185241    0.689028    0.887611    21.00000    0.07320    0.08485 =
         0.03008    0.01493    0.01530    0.04794
AFIX 133
H2A1  2    1.185855    0.754823    0.938126    21.00000   -1.50000
H2A2  2    1.274433    0.682603    0.900934    21.00000   -1.50000
H2A3  2    1.119269    0.617616    0.891032    21.00000   -1.50000
AFIX   0
C3A   1    1.244833    0.799799    0.762274    21.00000    0.03908    0.03980 =
         0.04904   -0.00093    0.01396    0.01198
AFIX 133
H3A1  2    1.203866    0.808208    0.696631    21.00000   -1.50000
H3A2  2    1.325660    0.781135    0.759304    21.00000   -1.50000
H3A3  2    1.268895    0.872540    0.813801    21.00000   -1.50000
AFIX   0
REM  Free DMF near Zn2
PART 2 -21
DFIX 1.22 0.01 O1B C1B
DFIX 1.37 0.01 C1B N1B
DANG 2.26 0.01 O1B N1B
DFIX 1.47 0.01 N1B C2B N1B C3B
DANG 2.46 0.01 C1B C2B C1B C3B
DANG 2.53 0.01 C2B C3B
RIGU 0.001 O1B > C3B
FLAT O1B > C3B
O1B   4    1.348501    0.780678    0.950663   -21.00000    0.10444    0.17980 =
         0.05913    0.05055    0.04642    0.10821
C1B   1    1.267679    0.779802    0.874996   -21.00000    0.07580    0.06576 =
         0.06383    0.03099    0.02720    0.03890
AFIX  43
H1B   2    1.282685    0.843169    0.845303   -21.00000   -1.20000
AFIX   0
N1B   3    1.155234    0.682530    0.836197   -21.00000    0.07318    0.06227 =
         0.06133    0.01647    0.03576    0.04136
C2B   1    1.136821    0.593160    0.892105   -21.00000    0.06057    0.06360 =
         0.06864    0.01973    0.02206    0.03106
AFIX 133
H2B1  2    1.214235    0.616579    0.950760   -21.00000   -1.50000
H2B2  2    1.128797    0.519445    0.848184   -21.00000   -1.50000
H2B3  2    1.055162    0.583899    0.914629   -21.00000   -1.50000
AFIX   0
C3B   1    1.051438    0.669696    0.748289   -21.00000    0.08999    0.05470 =
         0.05972    0.00793    0.02951    0.05218
AFIX 133
H3B1  2    1.016706    0.733208    0.760416   -21.00000   -1.50000
H3B2  2    0.978474    0.595524    0.734690   -21.00000   -1.50000
H3B3  2    1.088756    0.671652    0.690153   -21.00000   -1.50000
AFIX   0
PART 0
REM COORDINATED DMF TO ZN
EXYZ O2A O2B
EADP O2A O2B
EXYZ C4A C4B
EADP C4A C4B
PART 1 31
DFIX 1.22 0.01 O2A C4A
DFIX 1.37 0.01 C4A N2A
DANG 2.26 0.01 O2A N2A
DFIX 1.47 0.01 N2A C5A N2A C6A
DANG 2.46 0.01 C4A C5A C4A C6A
DANG 2.53 0.01 C5A C6A
RIGU 0.001 O2A > C6A
FLAT O2A > C6A
O2A   4    0.998787    0.061129    1.248023    31.00000    0.04662    0.04456 =
         0.02171    0.01037    0.01194    0.01147
C4A   1    1.101058    0.141346    1.300907    31.00000    0.04109    0.04977 =
         0.03205    0.00076    0.00952    0.01954
AFIX  43
H4A   2    1.161544    0.178264    1.266495    31.00000   -1.20000
AFIX   0
N2A   3    1.135313    0.180907    1.397839    31.00000    0.04148    0.04472 =
         0.02879    0.00502    0.01267    0.00524
C5A   1    1.054511    0.121180    1.457964    31.00000    0.04605    0.09770 =
         0.02396    0.01454   -0.00327   -0.02495
AFIX 133
H5A1  2    0.988971    0.157825    1.469985    31.00000   -1.50000
H5A2  2    1.113422    0.126444    1.522595    31.00000   -1.50000
H5A3  2    1.007388    0.039537    1.421312    31.00000   -1.50000
AFIX   0
C6A   1    1.246562    0.289805    1.451855    31.00000    0.04440    0.04659 =
         0.02896   -0.00127    0.01242    0.00272
AFIX 133
H6A1  2    1.288289    0.323915    1.403460    31.00000   -1.50000
H6A2  2    1.313330    0.274072    1.499784    31.00000   -1.50000
H6A3  2    1.212207    0.344000    1.488320    31.00000   -1.50000
AFIX   0
PART 2 -31
DFIX 1.22 0.01 O2B C4B
DFIX 1.37 0.01 C4B N2B
DANG 2.26 0.01 O2B N2B
DFIX 1.47 0.01 N2B C5B N2B C6B
DANG 2.46 0.01 C4B C5B C4B C6B
DANG 2.53 0.01 C5B C6B
RIGU 0.001 O2B > C6B
FLAT O2B > C6B
O2B   4    0.998787    0.061129    1.248023   -31.00000    0.04662    0.04456 =
         0.02171    0.01037    0.01194    0.01147
C4B   1    1.101058    0.141346    1.300907   -31.00000    0.04109    0.04977 =
         0.03205    0.00076    0.00952    0.01954
AFIX  43
H4B   2    1.166792    0.183520    1.272926   -31.00000   -1.20000
AFIX   0
N2B   3    1.114104    0.166169    1.404002   -31.00000    0.08724    0.07006 =
         0.02974   -0.00877    0.00459    0.03879
C5B   1    0.996993    0.131666    1.443442   -31.00000    0.09236    0.13710 =
         0.01181   -0.00244    0.00033    0.03327
AFIX 133
H5B1  2    0.956899    0.192181    1.447509   -31.00000   -1.50000
H5B2  2    1.024674    0.120872    1.510742   -31.00000   -1.50000
H5B3  2    0.931001    0.058847    1.398479   -31.00000   -1.50000
AFIX   0
ISOR 0.001 C6B
C6B   1    1.235633    0.260957    1.467858   -31.00000    0.06859    0.07165 =
         0.06754    0.01345    0.01629    0.02642
AFIX 133
H6B1  2    1.293046    0.290879    1.425901   -31.00000   -1.50000
H6B2  2    1.284331    0.232051    1.517511   -31.00000   -1.50000
H6B3  2    1.210667    0.323232    1.502799   -31.00000   -1.50000
AFIX   0
PART 0
REM FREE DMF
EXYZ N3A N3B
EADP N3A N3B
PART 1 41
DFIX 1.22 0.01 O3A C7A
DFIX 1.37 0.01 C7A N3A
DANG 2.26 0.01 O3A N3A
DFIX 1.47 0.01 N3A C8A N3A C9A
DANG 2.46 0.01 C7A C8A C7A C9A
DANG 2.53 0.01 C8A C9A
SIMU 0.01 O3A > C9A
DELU 0.01 O3A > C9A
RIGU 0.001 O3A > C9A
FLAT O3A > C9A
O3A   4    0.630473    0.869362    0.394372    41.00000    0.06231    0.05550 =
         0.05730    0.00849    0.01236    0.01306
C7A   1    0.575791    0.800456    0.311695    41.00000    0.03874    0.03952 =
         0.05403    0.01855    0.01886    0.01032
AFIX  43
H7A   2    0.509993    0.732137    0.314676    41.00000   -1.20000
AFIX   0
N3A   3    0.586698    0.798241    0.216145    41.00000    0.05874    0.07532 =
         0.07114    0.03432    0.03941    0.03495
C8A   1    0.667275    0.903663    0.195520    41.00000    0.09647    0.13327 =
         0.13067    0.08266    0.05366    0.01629
AFIX 133
H8A1  2    0.685775    0.970417    0.252092    41.00000   -1.50000
H8A2  2    0.617955    0.914703    0.133903    41.00000   -1.50000
H8A3  2    0.752062    0.896476    0.186753    41.00000   -1.50000
AFIX   0
C9A   1    0.499745    0.699668    0.133124    41.00000    0.10163    0.07813 =
         0.04649    0.02852    0.03261    0.06745
AFIX 133
H9A1  2    0.445337    0.640334    0.159385    41.00000   -1.50000
H9A2  2    0.554447    0.667418    0.096906    41.00000   -1.50000
H9A3  2    0.440762    0.724718    0.087044    41.00000   -1.50000
AFIX   0
PART 2 -41
DFIX 1.22 0.01 O3B C7B
DFIX 1.37 0.01 C7B N3B
DANG 2.26 0.01 O3B N3B
DFIX 1.47 0.01 N3B C8B N3B C9B
DANG 2.46 0.01 C7B C8B C7B C9B
DANG 2.53 0.01 C8B C9B
SIMU 0.01 O3B > C9B
DELU 0.01 O3B > C9B
RIGU 0.001 O3B > C9B
FLAT O3B > C9B
ISOR 0.001 O3B
O3B   4    0.492336    0.753986    0.040559   -41.00000    0.10275    0.11490 =
         0.09687    0.02378    0.02909    0.04132
C7B   1    0.503079    0.735948    0.124368   -41.00000    0.09640    0.09657 =
         0.08559    0.01024    0.02659    0.05878
AFIX  43
H7B   2    0.440637    0.664441    0.124948   -41.00000   -1.20000
AFIX   0
N3B   3    0.586698    0.798241    0.216145   -41.00000    0.05874    0.07532 =
         0.07114    0.03432    0.03941    0.03495
C8B   1    0.716861    0.883732    0.224658   -41.00000    0.07333    0.10930 =
         0.11040    0.06693    0.05815    0.03062
AFIX 133
H8B1  2    0.784318    0.846305    0.226880   -41.00000   -1.50000
H8B2  2    0.742706    0.945880    0.286491   -41.00000   -1.50000
H8B3  2    0.710857    0.916351    0.166314   -41.00000   -1.50000
AFIX   0
C9B   1    0.547471    0.785381    0.307313   -41.00000    0.10086    0.10245 =
         0.07981    0.05898    0.05371    0.05282
AFIX 133
H9B1  2    0.457227    0.727347    0.289936   -41.00000   -1.50000
H9B2  2    0.547684    0.859814    0.344502   -41.00000   -1.50000
H9B3  2    0.610916    0.760267    0.349290   -41.00000   -1.50000
PART 0

AFIX   0
HKLF 4


REM  100K_a.res in P-1
REM wR2 = 0.1609, GooF = S = 1.073, Restrained GooF = 1.119 for all data
REM R1 = 0.0525 for 6952 Fo > 4sig(Fo) and 0.0696 for all 9618 data
REM 571 parameters refined using 280 restraints

END

WGHT      0.0994      0.0000

REM Highest difference peak  1.287,  deepest hole -0.713,  1-sigma level  0.089
Q1    1   0.9578 -0.0330  1.1221  11.00000  0.05    1.29
Q2    1   0.5779  0.8404  0.1088  11.00000  0.05    0.93
Q3    1   0.4548  0.6852  0.0385  11.00000  0.05    0.76
Q4    1   0.4976  0.7616  0.0749  11.00000  0.05   -0.71
Q5    1   0.5083  0.7616  0.2929  11.00000  0.05   -0.66
Q6    1   1.2833  0.6907  0.9392  11.00000  0.05    0.66
Q7    1   1.0158  0.5161  0.4687  11.00000  0.05    0.63
Q8    1   1.2214  0.1943  1.4959  11.00000  0.05    0.59
Q9    1   1.0380  0.0186  1.1257  11.00000  0.05   -0.59
Q10   1   1.0059  0.5492  0.4846  11.00000  0.05    0.58
;
_shelx_res_checksum    6994

_shelx_hkl_file
;
   0   0   1   47.68    1.42
   0   0  -1   52.01    2.47
   0   0   2    1.24    0.37
   0   0  -2    1.30    0.37
   0   0   3  193.55    5.81
   0   0  -3  190.77    6.18
   0   0   4  106.73    4.08
   0   0  -4  107.84    4.39
   0   0   5 1380.58   37.97
   0   0  -5 1395.49   38.09
   0   0   6  437.75   13.30
   0   0  -6  446.10   13.36
   0   0   7  542.19   16.57
   0   0  -7  537.68   16.20
   0   0   8  635.88   17.99
   0   0  -8  634.02   18.24
   0   0   9  142.84    5.63
   0   0  -9  143.28    5.44
   0   0  10  397.92   12.68
   0   0 -10  394.09   12.86
   0   0  11   41.37    3.28
   0   0 -11   44.09    3.34
   0   0  12    3.03    2.72
   0   0 -12    6.62    2.54
   0   0  13  107.23    6.06
   0   0 -13  108.34    5.44
   0   0  14   86.39    5.50
   0   0 -14   87.69    5.63
   0   0  15   12.43    3.90
   0   0 -15   10.76    3.77
   0   0  16   22.82    5.07
   0   0 -16   25.04    3.52
   0   0  17    4.58    5.13
   0   0 -17    4.70    4.14
   0   0  18   27.33    5.38
   0   0 -18   24.92    4.27
   0   0  19   -2.97    5.19
   0   0 -19    4.45    3.90
   0   0  20   11.32    6.74
   0   0 -20    8.16    5.63
   0   0  21    5.13    6.25
   0   0 -21    5.75    6.18
   0   0 -22    0.80    3.90
   0   0 -23   -0.74    3.83
   0   1 -23    0.31    3.90
   0   1 -22    2.23    4.45
   0  -1  22   -0.31    4.27
   0   1 -21    0.06    4.89
   0  -1  21    4.64    6.43
   0   1 -20  139.63   10.14
   0  -1  20  125.47   10.45
   0   1 -19   16.70    4.33
   0  -1  19   15.46    6.31
   0   1 -18    2.47    3.40
   0  -1  18    2.16    4.64
   0   1 -17    6.43    4.33
   0  -1  17    4.45    4.89
   0   1 -16   44.09    4.45
   0  -1  16   41.68    5.87
   0   1 -15   57.63    4.89
   0  -1  15   57.45    5.19
   0   1 -14  104.13    5.44
   0  -1  14  105.00    5.75
   0   1 -13   17.13    3.52
   0  -1  13   15.03    4.08
   0   1 -12   20.16    2.47
   0  -1  12   21.46    3.15
   0   1 -11   97.52    4.82
   0  -1  11  104.88    4.89
   0   1 -10  223.85    7.67
   0  -1  10  237.02    8.66
   0   1  -9  389.58   12.43
   0  -1   9  400.03   12.68
   0   1  -8   15.27    1.73
   0  -1   8   15.15    2.04
   0   1  -7  261.76    9.28
   0  -1   7  260.15    9.21
   0   1  -6 3911.47   96.47
   0  -1   6 3853.78   98.63
   0   1  -5   48.11    2.41
   0  -1   5   47.37    2.35
   0   1  -4  822.07   22.69
   0  -1   4  823.24   22.39
   0   1  -3  551.84   14.53
   0  -1   3  546.21   15.52
   0   1  -2  501.63   13.42
   0  -1   2  486.04   13.11
   0  -1   1 5279.19  179.76
   0   1   0  111.31    3.52
   0  -1   0  116.13    4.95
   0   1   1 4086.53   96.90
   0  -1  -1 4101.31   95.11
   0   1   2  364.47   11.01
   0  -1  -2  364.90   10.51
   0   1   3  524.88   14.53
   0  -1  -3  517.70   15.89
   0   1   4  127.57    5.07
   0  -1  -4  132.70    5.13
   0   1   5  133.94    5.07
   0  -1  -5  139.51    5.38
   0   1   6  913.65   27.33
   0  -1  -6  950.20   27.15
   0   1   7   84.90    3.90
   0  -1  -7   82.43    3.83
   0   1   8   21.40    1.98
   0  -1  -8   22.20    2.04
   0   1   9  577.56   18.12
   0  -1  -9  577.19   16.33
   0   1  10   27.83    3.28
   0  -1 -10   27.64    2.72
   0   1  11    9.09    2.47
   0  -1 -11    6.25    2.47
   0   1  12   32.22    3.40
   0  -1 -12   38.65    3.15
   0   1  13   -0.80    3.03
   0  -1 -13    3.15    2.60
   0   1  14  154.90    8.04
   0  -1 -14  152.18    6.62
   0   1  15  102.84    6.49
   0  -1 -15  104.75    5.75
   0   1  16    3.65    3.71
   0  -1 -16    4.20    3.34
   0   1  17   13.91    5.32
   0  -1 -17   10.20    3.46
   0   1  18    2.41    6.62
   0  -1 -18    4.20    5.50
   0   1  19    5.38    4.76
   0  -1 -19    8.60    4.20
   0   1  20   22.32    6.80
   0  -1 -20   36.67    6.25
   0   1  21   -0.87    6.49
   0  -1 -21   -2.91    4.82
   0  -1 -22   -0.12    4.82
   0   2 -22    2.35    5.44
   0  -2  22    1.92    5.63
   0   2 -21   23.31    6.49
   0  -2  21   22.69    7.17
   0   2 -20   41.18    5.81
   0  -2  20   30.42    6.43
   0   2 -19    7.30    4.95
   0  -2  19    8.35    5.94
   0   2 -18    1.55    3.40
   0  -2  18    4.70    5.13
   0   2 -17   26.59    4.58
   0  -2  17   32.40    6.12
   0   2 -16    8.47    3.28
   0  -2  16    7.85    3.83
   0   2 -15  113.29    6.12
   0  -2  15  117.00    7.48
   0   2 -14   38.28    4.08
   0  -2  14   41.86    4.14
   0   2 -13  178.03    7.79
   0  -2  13  175.80    6.99
   0   2 -12   39.14    3.03
   0  -2  12   32.03    3.59
   0   2 -11   31.41    2.91
   0  -2  11   33.21    3.09
   0   2 -10  186.32    6.68
   0  -2  10  182.48    6.74
   0   2  -9   87.25    4.08
   0  -2   9   92.32    4.45
   0   2  -8  146.74    6.12
   0  -2   8  155.58    6.06
   0   2  -7  595.56   18.55
   0  -2   7  573.36   17.01
   0   2  -6  108.90    4.51
   0  -2   6  113.47    4.45
   0   2  -5  964.67   27.52
   0  -2   5  950.63   26.53
   0   2  -4   18.55    1.30
   0  -2   4   20.22    1.30
   0   2  -3   63.26    2.60
   0  -2   3   61.71    2.35
   0   2  -2  204.43    8.35
   0  -2   2  203.69    9.89
   0   2  -1    5.19    0.62
   0  -2   1    5.13    0.62
   0   2   0 1034.29   26.96
   0  -2   0 1042.33   28.57
   0   2   1  850.57   22.94
   0  -2  -1  849.65   23.25
   0   2   2  206.78    6.74
   0  -2  -2  202.15    6.74
   0   2   3    1.98    0.68
   0  -2  -3    1.92    0.74
   0   2   4 1175.78   32.77
   0  -2  -4 1231.25   33.70
   0   2   5 1684.76   45.51
   0  -2  -5 1674.99   43.78
   0   2   6    4.51    1.36
   0  -2  -6    5.57    1.42
   0   2   7    1.86    1.55
   0  -2  -7    0.80    1.48
   0   2   8  260.03    8.66
   0  -2  -8  268.87    9.65
   0   2   9   47.31    3.28
   0  -2  -9   51.57    2.84
   0   2  10  131.03    5.44
   0  -2 -10  138.21    5.63
   0   2  11   25.60    3.71
   0  -2 -11   23.37    3.03
   0   2  12    4.58    2.91
   0  -2 -12    1.30    2.16
   0   2  13  123.43    7.23
   0  -2 -13  126.64    6.00
   0   2  14  189.84    8.35
   0  -2 -14  199.74    8.60
   0   2  15   15.89    4.20
   0  -2 -15   14.41    3.46
   0   2  16   66.04    5.94
   0  -2 -16   62.08    4.89
   0   2  17   44.46    6.86
   0  -2 -17   42.11    4.95
   0   2  18   10.57    5.57
   0  -2 -18    8.72    5.01
   0   2  19   65.73    8.35
   0  -2 -19   73.65    7.61
   0   2  20    0.80    5.63
   0  -2 -20    3.40    6.31
   0   2  21    2.72    4.58
   0  -2 -21   -2.47    4.45
   0   3 -22    1.67    4.89
   0  -3  22    6.55    5.94
   0   3 -21    0.62    6.68
   0  -3  21    5.50    5.75
   0   3 -20   22.08    5.13
   0  -3  20   17.31    5.69
   0   3 -19   69.38    6.74
   0  -3  19   65.30    7.67
   0   3 -18    1.67    3.22
   0  -3  18    1.61    4.27
   0   3 -17    2.23    4.02
   0  -3  17    4.08    4.76
   0   3 -16  210.25    9.15
   0  -3  16  192.07    9.28
   0   3 -15  105.31    6.55
   0  -3  15  105.49    6.68
   0   3 -14  149.89    7.11
   0  -3  14  147.61    7.79
   0   3 -13   45.64    3.65
   0  -3  13   49.41    4.51
   0   3 -12   15.15    2.47
   0  -3  12   18.12    3.22
   0   3 -11  515.17   15.64
   0  -3  11  511.89   15.83
   0   3 -10   30.73    2.84
   0  -3  10   29.81    2.78
   0   3  -9  537.24   16.57
   0  -3   9  532.54   15.52
   0   3  -8   16.94    1.86
   0  -3   8   13.23    1.86
   0   3  -7   69.07    3.28
   0  -3   7   67.96    3.40
   0   3  -6 2445.61   62.89
   0  -3   6 2489.83   62.21
   0   3  -5   36.92    2.10
   0  -3   5   40.81    2.29
   0   3  -4  426.00   14.47
   0  -3   4  411.40   13.30
   0   3  -3   47.49    3.03
   0  -3   3   52.13    3.52
   0   3  -2 1445.58   35.93
   0  -3   2 1437.66   38.03
   0   3  -1 5552.02  130.79
   0  -3   1 5547.94  135.36
   0   3   0  923.48   25.66
   0  -3   0  931.33   27.58
   0   3   1   21.58    1.24
   0  -3  -1   20.72    1.36
   0   3   2  274.00    9.09
   0  -3  -2  287.54   10.45
   0   3   3  202.46    7.11
   0  -3  -3  200.91    6.86
   0   3   4  414.87   13.05
   0  -3  -4  419.88   13.30
   0   3   5   17.50    1.73
   0  -3  -5   18.61    1.79
   0   3   6    2.16    1.55
   0  -3  -6    1.98    1.42
   0   3   7   57.32    2.72
   0  -3  -7   60.17    3.22
   0   3   8  457.35   14.59
   0  -3  -8  448.69   14.53
   0   3   9  157.75    6.25
   0  -3  -9  151.01    6.00
   0   3  10    0.99    2.04
   0  -3 -10    1.42    1.86
   0   3  11   16.63    2.91
   0  -3 -11   18.74    2.78
   0   3  12   78.84    4.95
   0  -3 -12   61.71    4.33
   0   3  13  110.38    6.55
   0  -3 -13  103.70    6.25
   0   3  14   12.24    4.39
   0  -3 -14   17.07    4.20
   0   3  15   77.98    6.37
   0  -3 -15   87.93    5.44
   0   3  16   37.78    4.89
   0  -3 -16   30.42    3.77
   0   3  17    3.59    5.38
   0  -3 -17    1.42    3.52
   0   3  18    7.48    5.38
   0  -3 -18    9.83    4.33
   0   3  19   12.61    5.94
   0  -3 -19   15.64    4.82
   0   3  20   18.18    6.31
   0  -3 -20   17.62    4.76
   0   3  21    3.65    9.15
   0  -3 -21   -0.74    4.70
   0   4 -22    0.80    6.37
   0  -4  22    2.23    6.55
   0   4 -21   55.41    6.43
   0  -4  21   39.70    6.80
   0   4 -20   63.45    6.43
   0  -4  20   56.02    7.11
   0   4 -19   20.04    4.64
   0  -4  19   16.02    4.89
   0   4 -18    2.47    3.90
   0  -4  18    4.14    5.44
   0   4 -17   24.12    4.64
   0  -4  17   26.59    6.25
   0   4 -16   44.58    4.82
   0  -4  16   41.80    4.70
   0   4 -15  305.85   11.32
   0  -4  15  279.20   10.82
   0   4 -14   14.22    2.78
   0  -4  14   15.15    3.22
   0   4 -13   36.17    3.15
   0  -4  13   36.17    3.46
   0   4 -12  177.66    7.79
   0  -4  12  161.27    7.61
   0   4 -11   12.92    1.98
   0  -4  11   12.68    2.35
   0   4 -10  594.38   17.19
   0  -4  10  614.97   17.38
   0   4  -9   38.71    2.84
   0  -4   9   32.65    2.66
   0   4  -8    4.08    1.42
   0  -4   8    2.29    1.42
   0   4  -7  895.53   25.48
   0  -4   7  910.12   27.27
   0   4  -6   82.80    3.83
   0  -4   6   91.09    3.90
   0   4  -5 1282.63   34.32
   0  -4   5 1282.70   34.07
   0   4  -4   58.13    3.83
   0  -4   4   64.37    4.51
   0   4  -3    6.31    0.87
   0  -4   3    5.69    0.93
   0   4  -2  893.98   24.86
   0  -4   2  911.42   25.66
   0   4  -1  515.35   14.41
   0  -4   1  538.60   15.64
   0   4   0  850.76   25.11
   0  -4   0  883.04   26.34
   0   4   1   36.55    2.16
   0  -4  -1   38.83    2.10
   0   4   2   20.10    1.48
   0  -4  -2   20.47    1.67
   0   4   3   14.47    1.61
   0  -4  -3   15.95    1.61
   0   4   4    2.54    1.24
   0  -4  -4    2.66    1.24
   0   4   5  800.55   24.67
   0  -4  -5  800.55   23.62
   0   4   6   64.43    3.59
   0  -4  -6   65.61    3.46
   0   4   7   55.16    3.15
   0  -4  -7   58.31    3.40
   0   4   8  387.41   12.24
   0  -4  -8  375.60   12.24
   0   4   9  369.54   12.00
   0  -4  -9  356.99   11.63
   0   4  10   10.82    3.52
   0  -4 -10   10.27    3.22
   0   4  11    5.07    2.91
   0  -4 -11    1.73    2.41
   0   4  12    8.47    3.28
   0  -4 -12    7.48    3.77
   0   4  13   18.12    4.45
   0  -4 -13   18.43    3.65
   0   4  14   54.79    5.94
   0  -4 -14   61.65    5.19
   0   4  15    0.68    3.83
   0  -4 -15    4.08    4.14
   0   4  16   36.17    5.32
   0  -4 -16   38.59    5.63
   0   4  17    0.99    5.07
   0  -4 -17    2.04    5.44
   0   4  18   36.36    6.00
   0  -4 -18   31.66    6.12
   0   4  19   13.67    5.94
   0  -4 -19   13.30    4.64
   0   4  20    0.62    4.82
   0  -4 -20    0.06    4.20
   0   5 -23   -2.72    4.27
   0   5 -22    4.08    5.38
   0  -5  22   -0.99    5.94
   0   5 -21   23.00    5.57
   0  -5  21   22.69    6.06
   0   5 -20   56.46    7.48
   0  -5  20   45.76    7.79
   0   5 -19    7.54    4.20
   0  -5  19   11.63    5.13
   0   5 -18    6.62    3.28
   0  -5  18    3.52    4.27
   0   5 -17    2.97    3.03
   0  -5  17    4.02    4.02
   0   5 -16  100.05    7.42
   0  -5  16  102.59    7.11
   0   5 -15   38.77    4.27
   0  -5  15   38.34    4.58
   0   5 -14  206.35    9.58
   0  -5  14  195.41    8.53
   0   5 -13    8.29    2.66
   0  -5  13    4.70    2.97
   0   5 -12  182.54    8.35
   0  -5  12  194.54    7.85
   0   5 -11  240.98    9.83
   0  -5  11  248.90   10.33
   0   5 -10   11.56    2.10
   0  -5  10   11.50    1.86
   0   5  -9  153.17    6.37
   0  -5   9  167.89    6.43
   0   5  -8  287.85    9.09
   0  -5   8  290.02    9.21
   0   5  -7   94.36    4.33
   0  -5   7   90.96    4.14
   0   5  -6  812.36   22.57
   0  -5   6  833.38   24.98
   0   5  -5   41.93    3.28
   0  -5   5   39.82    4.02
   0   5  -4  296.94    9.34
   0  -5   4  300.16    9.77
   0   5  -3  170.55    6.12
   0  -5   3  173.08    5.63
   0   5  -2 1008.45   29.06
   0  -5   2 1035.65   29.19
   0   5  -1 4537.45  109.27
   0  -5   1 4595.64  115.57
   0   5   0  784.72   21.89
   0  -5   0  790.16   23.75
   0   5   1  890.83   25.35
   0  -5  -1  885.70   26.84
   0   5   2  567.24   17.19
   0  -5  -2  566.31   17.07
   0   5   3   50.52    3.22
   0  -5  -3   52.69    3.15
   0   5   4  602.42   17.93
   0  -5  -4  629.38   20.16
   0   5   5  185.33    7.36
   0  -5  -5  175.99    6.93
   0   5   6   13.85    2.16
   0  -5  -6   13.54    2.10
   0   5   7    5.13    2.04
   0  -5  -7    3.03    1.92
   0   5   8  195.59    7.98
   0  -5  -8  186.01    6.93
   0   5   9  107.41    5.26
   0  -5  -9  105.12    5.32
   0   5  10  135.36    6.00
   0  -5 -10  138.83    6.74
   0   5  11    3.09    3.15
   0  -5 -11    0.00    2.60
   0   5  12    1.79    3.40
   0  -5 -12    1.42    2.84
   0   5  13   53.43    5.32
   0  -5 -13   57.14    4.64
   0   5  14    2.66    5.32
   0  -5 -14    4.64    3.90
   0   5  15   44.58    6.12
   0  -5 -15   46.93    5.13
   0   5  16    6.49    5.01
   0  -5 -16   11.25    4.33
   0   5  17   15.89    5.50
   0  -5 -17   19.79    4.58
   0   5  18    9.15    6.18
   0  -5 -18    9.96    4.39
   0   5  19   -0.43    5.44
   0  -5 -19    2.66    4.51
   0  -5 -20    0.68    4.02
   0   6 -22   20.78    4.95
   0  -6  22    9.77    6.06
   0   6 -21    8.10    4.08
   0  -6  21    6.31    5.26
   0   6 -20   17.44    4.51
   0  -6  20   18.80    6.25
   0   6 -19   21.27    5.13
   0  -6  19   12.55    5.32
   0   6 -18    9.09    3.83
   0  -6  18    5.94    4.33
   0   6 -17   23.68    4.02
   0  -6  17   17.81    4.45
   0   6 -16   45.33    4.89
   0  -6  16   33.21    5.26
   0   6 -15  105.56    6.74
   0  -6  15   96.34    6.55
   0   6 -14    2.84    3.15
   0  -6  14   -0.37    2.91
   0   6 -13    4.64    3.03
   0  -6  13    7.61    2.91
   0   6 -12   76.31    5.01
   0  -6  12   83.36    4.76
   0   6 -11  483.26   14.90
   0  -6  11  522.09   17.31
   0   6 -10   71.55    4.27
   0  -6  10   72.41    4.33
   0   6  -9    6.00    1.67
   0  -6   9    5.81    1.67
   0   6  -8   54.79    3.40
   0  -6   8   59.12    3.40
   0   6  -7 1189.57   32.65
   0  -6   7 1200.45   32.28
   0   6  -6    6.74    2.60
   0  -6   6    8.35    2.84
   0   6  -5  772.04   23.00
   0  -6   5  800.24   22.26
   0   6  -4   19.85    1.79
   0  -6   4   18.24    1.67
   0   6  -3 1491.40   39.39
   0  -6   3 1512.98   40.26
   0   6  -2 1700.35   45.82
   0  -6   2 1704.43   45.88
   0   6  -1  531.99   16.63
   0  -6   1  521.78   17.31
   0   6   0 1097.12   30.05
   0  -6   0 1088.65   31.29
   0   6   1    3.09    1.79
   0  -6  -1    2.60    1.79
   0   6   2  155.46    6.49
   0  -6  -2  152.12    5.87
   0   6   3  281.48   10.27
   0  -6  -3  292.43    9.89
   0   6   4  115.45    5.07
   0  -6  -4  120.64    5.38
   0   6   5  236.03    8.60
   0  -6  -5  242.53    9.34
   0   6   6   42.36    2.72
   0  -6  -6   41.37    2.97
   0   6   7   71.98    4.02
   0  -6  -7   76.86    4.45
   0   6   8    0.06    2.23
   0  -6  -8    0.12    2.04
   0   6   9   87.01    5.50
   0  -6  -9   86.70    4.89
   0   6  10    2.54    2.60
   0  -6 -10    1.61    2.72
   0   6  11   -0.43    3.46
   0  -6 -11    0.19    2.97
   0   6  12   11.56    4.02
   0  -6 -12   13.79    3.28
   0   6  13   60.04    5.50
   0  -6 -13   59.05    5.69
   0   6  14   15.52    5.63
   0  -6 -14    8.90    3.65
   0   6  15    3.59    4.02
   0  -6 -15    4.76    3.65
   0   6  16   23.62    5.13
   0  -6 -16   20.22    4.70
   0   6  17    3.28    4.82
   0  -6 -17    0.00    4.02
   0   6  18   -4.27    5.32
   0  -6 -18    2.97    4.39
   0   6  19    0.87    4.20
   0  -6 -19    6.80    4.95
   0   7 -22    0.56    5.69
   0  -7  22   -2.72    6.00
   0   7 -21   48.79    7.73
   0  -7  21   34.07    8.66
   0   7 -20   21.02    4.02
   0  -7  20   16.51    5.38
   0   7 -19    4.45    2.97
   0  -7  19    3.96    4.76
   0   7 -18   12.61    3.22
   0  -7  18   14.47    4.95
   0   7 -17   34.20    3.52
   0  -7  17   30.61    4.82
   0   7 -16   98.51    4.82
   0  -7  16  103.70    6.99
   0   7 -15   11.63    2.66
   0  -7  15   16.88    4.51
   0   7 -14   25.54    3.03
   0  -7  14   22.63    3.46
   0   7 -13   31.85    3.03
   0  -7  13   27.70    3.15
   0   7 -12    1.55    2.29
   0  -7  12    3.34    2.47
   0   7 -11  343.07   12.49
   0  -7  11  364.78   13.60
   0   7 -10   91.02    4.95
   0  -7  10   93.37    4.51
   0   7  -9   14.04    2.54
   0  -7   9   14.78    2.16
   0   7  -8  333.49   11.01
   0  -7   8  312.90   11.01
   0   7  -7  314.81   14.22
   0  -7   7  305.54   13.79
   0   7  -6  330.83   10.20
   0  -7   6  326.56   10.45
   0   7  -5    2.84    1.61
   0  -7   5    1.86    1.42
   0   7  -4  288.35    9.34
   0  -7   4  296.88    9.96
   0   7  -3   24.86    1.98
   0  -7   3   23.19    2.10
   0   7  -2  566.25   17.31
   0  -7   2  560.80   15.89
   0   7  -1  635.94   18.92
   0  -7   1  650.22   19.48
   0   7   0   68.89    3.28
   0  -7   0   66.04    3.77
   0   7   1    7.67    1.79
   0  -7  -1    8.22    1.86
   0   7   2   10.51    1.92
   0  -7  -2    6.62    2.10
   0   7   3  272.46    9.46
   0  -7  -3  274.87    9.52
   0   7   4  676.50   19.66
   0  -7  -4  662.16   20.28
   0   7   5  112.61    5.07
   0  -7  -5  112.17    5.13
   0   7   6   23.56    2.60
   0  -7  -6   25.48    2.84
   0   7   7  154.72    6.55
   0  -7  -7  167.64    7.73
   0   7   8    1.17    2.16
   0  -7  -8    0.12    2.84
   0   7   9    1.24    2.97
   0  -7  -9   -0.80    2.66
   0   7  10   50.71    4.51
   0  -7 -10   49.16    5.19
   0   7  11   12.06    3.09
   0  -7 -11    9.83    3.40
   0   7  12   30.11    3.96
   0  -7 -12   33.89    4.39
   0   7  13   24.80    5.57
   0  -7 -13   25.66    4.39
   0   7  14   17.13    4.27
   0  -7 -14   14.10    4.08
   0   7  15   28.51    5.50
   0  -7 -15   26.59    4.58
   0   7  16    3.40    5.26
   0  -7 -16    5.01    5.26
   0   7  17    5.50    5.01
   0  -7 -17    0.68    5.13
   0   7  18   23.93    6.37
   0  -7 -18   21.77    4.27
   0   7  19    0.56    8.10
   0  -7 -19   -0.74    2.72
   0   8 -22   33.70    8.60
   0  -8  22   23.25    8.66
   0   8 -21    7.85    7.17
   0  -8  21    3.83    5.87
   0   8 -20   30.05    6.43
   0  -8  20   31.72    6.68
   0   8 -19   -2.04    4.82
   0  -8  19    0.62    4.82
   0   8 -18   19.17    4.70
   0  -8  18   19.66    4.82
   0   8 -17  140.00    8.53
   0  -8  17  130.66    8.10
   0   8 -16   63.51    5.81
   0  -8  16   56.46    5.32
   0   8 -15  113.29    6.55
   0  -8  15  113.84    6.55
   0   8 -14   -0.68    3.22
   0  -8  14    3.40    3.09
   0   8 -13   23.19    3.71
   0  -8  13   25.04    3.59
   0   8 -12  160.22    7.85
   0  -8  12  162.57    7.85
   0   8 -11   35.87    4.08
   0  -8  11   30.73    3.28
   0   8 -10  280.37   10.82
   0  -8  10  309.13   10.76
   0   8  -9  158.92    7.17
   0  -8   9  177.16    8.29
   0   8  -8   59.67    5.13
   0  -8   8   65.49    3.77
   0   8  -7  254.28    9.21
   0  -8   7  256.75    8.84
   0   8  -6    2.84    1.79
   0  -8   6    2.04    1.48
   0   8  -5  361.81   11.38
   0  -8   5  369.05   12.99
   0   8  -4   28.38    2.60
   0  -8   4   28.38    2.29
   0   8  -3  140.74    6.18
   0  -8   3  149.96    6.18
   0   8  -2  683.43   19.54
   0  -8   2  715.03   21.27
   0   8  -1  207.84    7.61
   0  -8   1  202.46    7.30
   0   8   0    0.74    1.61
   0  -8   0    4.33    1.92
   0   8   1   34.57    2.66
   0  -8  -1   33.14    2.78
   0   8   2    9.58    2.29
   0  -8  -2   14.59    2.16
   0   8   3  217.05    8.47
   0  -8  -3  216.43    7.92
   0   8   4    2.72    1.73
   0  -8  -4    0.93    2.23
   0   8   5   26.03    2.60
   0  -8  -5   24.49    2.91
   0   8   6   78.04    4.39
   0  -8  -6   73.40    4.58
   0   8   7   15.58    2.72
   0  -8  -7   13.73    3.28
   0   8   8   55.10    4.02
   0  -8  -8   63.57    4.76
   0   8   9   61.84    5.07
   0  -8  -9   69.01    4.89
   0   8  10   12.61    3.83
   0  -8 -10    9.71    3.90
   0   8  11    2.29    3.09
   0  -8 -11    0.93    3.40
   0   8  12   11.13    4.82
   0  -8 -12    9.96    3.46
   0   8  13   43.53    5.63
   0  -8 -13   40.94    5.63
   0   8  14    7.54    5.38
   0  -8 -14    5.26    5.01
   0   8  15   -0.37    5.81
   0  -8 -15    1.24    4.20
   0   8  16    5.81    5.07
   0  -8 -16    2.84    3.77
   0   8  17   13.17    4.33
   0  -8 -17   15.03    4.95
   0   8  18   -0.93    4.33
   0  -8 -18    1.42    3.59
   0   9 -21   35.00    6.43
   0  -9  21   26.40    6.25
   0   9 -20   13.11    6.00
   0  -9  20    8.53    5.69
   0   9 -19    1.86    4.95
   0  -9  19    3.22    5.01
   0   9 -18    3.83    4.39
   0  -9  18    7.98    4.70
   0   9 -17   25.35    5.38
   0  -9  17   24.67    5.01
   0   9 -16  116.44    7.67
   0  -9  16  102.34    7.48
   0   9 -15   16.94    4.14
   0  -9  15   17.07    4.14
   0   9 -14   11.19    3.28
   0  -9  14   15.89    3.83
   0   9 -13   37.35    5.19
   0  -9  13   39.51    4.02
   0   9 -12    2.23    3.09
   0  -9  12    1.42    2.54
   0   9 -11  697.96   22.01
   0  -9  11  722.51   22.82
   0   9 -10   58.62    4.82
   0  -9  10   66.91    4.51
   0   9  -9   91.46    7.36
   0  -9   9   80.70    5.26
   0   9  -8  104.01    5.69
   0  -9   8  106.05    5.13
   0   9  -7    0.19    2.23
   0  -9   7   -0.43    1.98
   0   9  -6  102.84    4.95
   0  -9   6   99.62    4.89
   0   9  -5    1.17    2.23
   0  -9   5    0.56    1.79
   0   9  -4    3.15    2.10
   0  -9   4   -0.19    2.10
   0   9  -3  695.55   19.79
   0  -9   3  703.03   19.17
   0   9  -2    4.58    2.47
   0  -9   2    5.57    2.10
   0   9  -1  209.26    7.48
   0  -9   1  221.07    8.22
   0   9   0    0.49    2.10
   0  -9   0    2.29    2.29
   0   9   1    3.52    2.35
   0  -9  -1    2.23    2.35
   0   9   2    4.58    2.29
   0  -9  -2    2.91    2.04
   0   9   3    3.71    2.47
   0  -9  -3    5.87    2.29
   0   9   4  177.04    7.11
   0  -9  -4  173.58    7.54
   0   9   5    0.99    2.84
   0  -9  -5    3.40    2.97
   0   9   6   53.86    4.39
   0  -9  -6   56.70    4.58
   0   9   7   17.44    4.08
   0  -9  -7    9.89    3.59
   0   9   8   18.67    3.96
   0  -9  -8   20.84    3.71
   0   9   9   18.43    4.82
   0  -9  -9   12.37    4.76
   0   9  10    2.10    3.22
   0  -9 -10    1.48    3.40
   0   9  11   25.91    5.38
   0  -9 -11   21.52    4.33
   0   9  12    7.48    3.90
   0  -9 -12   10.08    4.20
   0   9  13    4.08    4.33
   0  -9 -13    4.89    5.13
   0   9  14    1.30    3.83
   0  -9 -14    0.49    4.02
   0   9  15   10.45    3.40
   0  -9 -15    6.18    5.01
   0   9  16    0.43    2.60
   0  -9 -16    2.23    6.00
   0   9  17    9.71    6.99
   0  -9 -17    9.58    4.02
   0  10 -21   14.66    6.06
   0 -10  21   22.01    6.43
   0  10 -20    7.98    6.68
   0 -10  20   11.38    5.32
   0  10 -19   12.43    5.81
   0 -10  19    9.71    4.89
   0  10 -18    3.77    4.51
   0 -10  18    2.41    4.76
   0  10 -17  113.35    7.79
   0 -10  17  110.94    6.99
   0  10 -16   49.72    6.06
   0 -10  16   45.82    5.44
   0  10 -15   53.12    6.25
   0 -10  15   51.33    5.19
   0  10 -14    2.66    4.20
   0 -10  14    6.00    3.28
   0  10 -13   -0.87    4.08
   0 -10  13    0.06    3.34
   0  10 -12  237.58   10.14
   0 -10  12  243.08    9.77
   0  10 -11    7.48    3.71
   0 -10  11    1.67    2.97
   0  10 -10  169.25   10.27
   0 -10  10  172.90    7.48
   0  10  -9  137.46    6.80
   0 -10   9  142.29    6.18
   0  10  -8    7.98    3.09
   0 -10   8    7.05    2.84
   0  10  -7  125.96    6.99
   0 -10   7  127.76    6.25
   0  10  -6   33.95    3.15
   0 -10   6   38.15    3.28
   0  10  -5   64.37    4.45
   0 -10   5   67.59    4.08
   0  10  -4   35.62    3.77
   0 -10   4   29.87    3.59
   0  10  -3   52.38    3.28
   0 -10   3   55.34    3.59
   0  10  -2  699.07   19.97
   0 -10   2  699.13   20.41
   0  10  -1    2.23    2.47
   0 -10   1    1.30    2.72
   0  10   0   55.72    3.52
   0 -10   0   58.07    3.96
   0  10   1   13.11    2.41
   0 -10  -1    8.90    2.60
   0  10   2   76.62    4.14
   0 -10  -2   84.28    4.82
   0  10   3  147.61    6.06
   0 -10  -3  143.83    6.86
   0  10   4   55.47    4.51
   0 -10  -4   57.14    4.64
   0  10   5    1.79    2.84
   0 -10  -5    2.91    3.40
   0  10   6    4.95    2.84
   0 -10  -6    2.41    3.15
   0  10   7   31.78    4.20
   0 -10  -7   25.04    4.95
   0  10   8    2.04    3.77
   0 -10  -8   -0.49    3.90
   0  10   9   47.00    4.64
   0 -10  -9   38.28    4.39
   0  10  10    0.31    4.89
   0 -10 -10    0.87    3.22
   0  10  11    8.16    4.51
   0 -10 -11    5.32    4.39
   0  10  12   20.41    4.95
   0 -10 -12   12.18    3.59
   0  10  13    3.46    4.27
   0 -10 -13    1.61    3.34
   0  10  14   24.74    5.44
   0 -10 -14   21.70    3.96
   0  10  15    1.73    3.28
   0 -10 -15    2.35    2.72
   0  10  16    0.49    3.96
   0  11 -20    8.53    7.17
   0 -11  20    4.33    6.55
   0  11 -19   10.45    6.68
   0 -11  19    7.48    6.80
   0  11 -18   18.12    6.00
   0 -11  18   12.12    6.37
   0  11 -17   13.67    5.57
   0 -11  17   12.55    4.82
   0  11 -16  171.23    9.71
   0 -11  16  167.83    9.03
   0  11 -15    6.25    4.95
   0 -11  15    4.08    3.77
   0  11 -14    1.92    4.82
   0 -11  14    7.42    3.77
   0  11 -13   63.45    5.94
   0 -11  13   61.71    5.19
   0  11 -12   13.30    4.20
   0 -11  12   16.94    5.63
   0  11 -11  126.71    9.83
   0 -11  11  131.53    6.74
   0  11 -10   24.30    4.27
   0 -11  10   25.35    3.96
   0  11  -9   30.42    4.76
   0 -11   9   29.56    3.71
   0  11  -8  220.39    8.53
   0 -11   8  226.45    9.21
   0  11  -7   51.57    4.58
   0 -11   7   48.11    3.83
   0  11  -6   22.20    3.15
   0 -11   6   24.24    3.09
   0  11  -5    9.03    2.60
   0 -11   5    9.58    2.72
   0  11  -4   21.33    3.65
   0 -11   4   18.98    3.90
   0  11  -3  630.19   19.36
   0 -11   3  614.85   19.85
   0  11  -2  119.84    6.12
   0 -11   2  125.41    6.80
   0  11  -1   46.07    3.90
   0 -11   1   55.16    4.02
   0  11   0   11.13    2.84
   0 -11   0   10.95    2.91
   0  11   1   14.84    3.15
   0 -11  -1   16.63    3.40
   0  11   2   45.14    4.14
   0 -11  -2   47.12    4.39
   0  11   3   33.02    3.65
   0 -11  -3   34.26    4.08
   0  11   4   20.41    3.46
   0 -11  -4   23.87    3.71
   0  11   5   13.54    3.22
   0 -11  -5   13.36    3.46
   0  11   6   14.53    4.51
   0 -11  -6   18.12    4.27
   0  11   7    1.11    3.96
   0 -11  -7    0.80    3.65
   0  11   8   61.78    5.57
   0 -11  -8   70.43    5.69
   0  11   9    1.86    4.51
   0 -11  -9    0.56    3.28
   0  11  10    6.86    4.51
   0 -11 -10    6.31    5.13
   0  11  11    9.28    4.51
   0 -11 -11    1.73    3.77
   0  11  12    5.44    4.76
   0 -11 -12    3.15    3.65
   0  11  13    7.92    4.76
   0 -11 -13    6.12    3.40
   0  11  14   -0.93    5.01
   0 -11 -14    1.67    4.08
   0  11  15   -0.49    4.08
   0 -11 -15   -1.36    4.14
   0  12 -20   18.18    5.75
   0 -12  20    4.51    5.75
   0  12 -19   22.82    6.31
   0 -12  19   23.56    6.06
   0  12 -18    0.19    5.26
   0 -12  18    1.55    4.58
   0  12 -17   76.43    8.41
   0 -12  17   64.50    6.68
   0  12 -16    2.35    5.38
   0 -12  16    4.82    4.45
   0  12 -15   66.66    7.48
   0 -12  15   70.43    5.38
   0  12 -14   59.92    6.86
   0 -12  14   54.66    6.18
   0  12 -13   -2.97    4.27
   0 -12  13    3.09    5.19
   0  12 -12  141.36   11.50
   0 -12  12  150.95    7.23
   0  12 -11    8.84    4.14
   0 -12  11    8.97    3.09
   0  12 -10    5.50    4.20
   0 -12  10    0.06    3.22
   0  12  -9  166.10    8.41
   0 -12   9  178.65    8.35
   0  12  -8    6.62    3.46
   0 -12   8    5.26    2.91
   0  12  -7  146.25    7.67
   0 -12   7  147.92    7.17
   0  12  -6    3.34    2.91
   0 -12   6    1.17    2.60
   0  12  -5    2.10    3.09
   0 -12   5    2.78    2.78
   0  12  -4   58.31    4.76
   0 -12   4   60.60    4.82
   0  12  -3   13.48    3.15
   0 -12   3   12.86    3.34
   0  12  -2  367.01   13.98
   0 -12   2  364.47   13.54
   0  12  -1    5.94    3.77
   0 -12   1    5.50    2.91
   0  12   0    1.36    3.71
   0 -12   0    1.67    4.39
   0  12   1   12.31    3.96
   0 -12  -1    9.46    3.34
   0  12   2   41.62    4.70
   0 -12  -2   45.76    4.76
   0  12   3   27.27    4.51
   0 -12  -3   25.42    4.64
   0  12   4   52.69    4.39
   0 -12  -4   40.50    4.76
   0  12   5    0.19    3.34
   0 -12  -5   -0.80    4.02
   0  12   6   -0.49    4.70
   0 -12  -6    1.61    3.59
   0  12   7   27.46    4.64
   0 -12  -7   15.21    4.76
   0  12   8    1.36    4.64
   0 -12  -8    0.19    4.27
   0  12   9    2.04    4.20
   0 -12  -9    0.87    3.90
   0  12  10    0.87    3.71
   0 -12 -10    2.47    4.27
   0  12  11   -3.71    4.51
   0 -12 -11    1.73    4.02
   0  12  12    6.86    5.19
   0 -12 -12    3.46    5.44
   0  12  13    0.68    3.83
   0 -12 -13    0.43    3.65
   0  12  14   12.24    6.99
   0 -12 -14    9.52    5.69
   0  13 -19    3.40    9.89
   0 -13  19    2.41    7.73
   0  13 -18   89.91   10.14
   0 -13  18   74.21    8.60
   0  13 -17   -0.80    6.62
   0 -13  17   -0.49    6.25
   0  13 -16   44.96    7.05
   0 -13  16   68.27    6.74
   0  13 -15   13.30    6.18
   0 -13  15   20.47    4.58
   0  13 -14    2.91    6.18
   0 -13  14   -2.04    8.97
   0  13 -13   84.47   10.57
   0 -13  13   77.30    6.43
   0  13 -12   -0.31    5.87
   0 -13  12    0.62    4.14
   0  13 -11   35.99    5.19
   0 -13  11   44.21    4.33
   0  13 -10   26.96    5.50
   0 -13  10   26.28    4.14
   0  13  -9   21.52    4.33
   0 -13   9   22.63    4.39
   0  13  -8  168.51    8.10
   0 -13   8  174.44    8.53
   0  13  -7   -1.05    3.46
   0 -13   7    0.19    2.97
   0  13  -6   32.03    4.08
   0 -13   6   28.38    4.02
   0  13  -5    0.56    3.34
   0 -13   5    5.19    3.15
   0  13  -4   30.11    4.20
   0 -13   4   37.29    4.64
   0  13  -3  152.68    7.98
   0 -13   3  146.12    7.85
   0  13  -2    3.96    3.28
   0 -13   2    6.86    3.46
   0  13  -1    3.09    3.59
   0 -13   1    0.06    3.46
   0  13   0   -1.48    3.52
   0 -13   0   -0.80    3.34
   0  13   1   30.24    4.58
   0 -13  -1   19.23    4.64
   0  13   2    9.71    4.20
   0 -13  -2    6.80    4.58
   0  13   3   49.04    4.64
   0 -13  -3   48.79    4.76
   0  13   4    4.20    4.08
   0 -13  -4    0.99    4.51
   0  13   5    5.50    4.33
   0 -13  -5    5.44    4.33
   0  13   6    4.45    3.90
   0 -13  -6    3.40    3.96
   0  13   7    3.96    4.64
   0 -13  -7   -0.74    5.26
   0  13   8    5.01    4.02
   0 -13  -8    0.99    3.65
   0  13   9   -3.03    6.18
   0 -13  -9    0.37    4.64
   0  13  10   -1.36    3.65
   0 -13 -10   -1.67    4.33
   0  13  11    0.31    3.83
   0 -13 -11    1.67    3.71
   0  13  12   -0.43    3.34
   0 -13 -12    1.30    3.52
   0  13  13    2.72    3.52
   0 -13 -13    3.09    3.22
   0  14 -18    7.54    7.79
   0 -14  18   -2.16    5.50
   0  14 -17   37.16    7.61
   0 -14  17   39.76    6.62
   0  14 -16    1.30    6.99
   0 -14  16   -3.59    5.63
   0  14 -15   12.06    7.48
   0 -14  15    1.86    6.93
   0  14 -14   34.44   12.43
   0 -14  14   31.91    5.69
   0  14 -13    2.72    5.63
   0 -14  13    2.66    4.08
   0  14 -12   37.91    7.23
   0 -14  12   24.80    5.19
   0  14 -11    5.94    5.32
   0 -14  11    3.65    3.90
   0  14 -10   26.22    5.50
   0 -14  10   25.29    4.08
   0  14  -9   56.70    6.99
   0 -14   9   62.46    6.06
   0  14  -8   -0.43    4.33
   0 -14   8    2.16    3.52
   0  14  -7   13.54    4.45
   0 -14   7   26.03    4.39
   0  14  -6   -1.11    3.77
   0 -14   6    4.14    3.59
   0  14  -5    2.54    3.71
   0 -14   5    2.10    3.34
   0  14  -4   15.21    4.08
   0 -14   4    7.11    4.02
   0  14  -3   76.99    7.11
   0 -14   3   62.46    7.67
   0  14  -2   12.99    4.45
   0 -14   2    8.66    4.51
   0  14  -1   -1.73    3.83
   0 -14   1    0.49    3.65
   0  14   0    3.96    3.90
   0 -14   0    2.78    3.71
   0  14   1    8.10    4.14
   0 -14  -1    7.67    4.27
   0  14   2   33.14    5.57
   0 -14  -2   30.36    4.95
   0  14   3   -0.25    4.76
   0 -14  -3    1.61    3.90
   0  14   4   13.91    4.45
   0 -14  -4   12.12    4.33
   0  14   5   23.93    6.18
   0 -14  -5   21.40    6.06
   0  14   6   12.06    4.45
   0 -14  -6    7.61    4.14
   0  14   7    4.51    5.69
   0 -14  -7    2.47    5.01
   0  14   8    3.34    4.14
   0 -14  -8   -1.36    4.02
   0  14   9    3.15    3.52
   0 -14  -9    2.97    3.22
   0  14  10    2.66    4.14
   0 -14 -10    3.34    4.14
   0  14  11    1.24    4.20
   0 -14 -11    2.16    3.46
   0  14  12    0.87    4.27
   0 -14 -12    0.56    6.06
   0  15 -17   -5.81    7.79
   0 -15  17   -1.42    5.13
   0  15 -16   38.65   10.45
   0 -15  16   35.80    9.34
   0  15 -15    3.40    9.34
   0 -15  15    6.43    7.67
   0  15 -14   11.75    7.79
   0 -15  14   14.96    5.75
   0  15 -13   21.64    8.04
   0 -15  13   19.79    6.43
   0  15 -12   34.07    9.21
   0 -15  12   26.34    5.75
   0  15 -11    9.28    5.57
   0 -15  11   12.37    4.51
   0  15 -10   27.08    6.00
   0 -15  10   36.11    5.07
   0  15  -9   18.12    5.87
   0 -15   9   16.70    5.01
   0  15  -8   36.11    5.32
   0 -15   8   35.12    4.89
   0  15  -7   12.74    4.51
   0 -15   7    9.89    4.08
   0  15  -6    1.24    5.13
   0 -15   6    1.30    4.27
   0  15  -5    7.36    5.01
   0 -15   5    0.56    4.51
   0  15  -4   51.20    5.63
   0 -15   4   40.50    4.58
   0  15  -3    4.27    4.76
   0 -15   3    2.16    4.20
   0  15  -2   29.56    4.95
   0 -15   2   25.91    4.27
   0  15  -1    8.53    4.58
   0 -15   1    1.98    4.89
   0  15   0   -0.25    5.26
   0 -15   0   -1.24    5.32
   0  15   1   23.87    5.44
   0 -15  -1   27.52    4.82
   0  15   2    6.00    4.08
   0 -15  -2    1.48    4.58
   0  15   3    3.59    4.89
   0 -15  -3    3.22    4.27
   0  15   4   -0.25    4.14
   0 -15  -4    1.55    4.39
   0  15   5    4.70    5.44
   0 -15  -5    6.93    5.38
   0  15   6   36.61    4.82
   0 -15  -6   38.15    5.81
   0  15   7    2.84    7.79
   0 -15  -7    1.79    4.08
   0  15   8   -7.17    7.61
   0 -15  -8   -2.41    5.63
   0  16 -15    4.33    6.55
   0 -16  15   -0.12    4.82
   0  16 -14   35.62    7.98
   0 -16  14   40.63    6.37
   0  16 -13    7.11    8.22
   0 -16  13    2.97    5.75
   0  16 -12   -3.40    8.78
   0 -16  12    0.12    6.68
   0  16 -11    1.36    6.49
   0 -16  11   -0.06    4.58
   0  16 -10    3.03    6.37
   0 -16  10    3.46    4.33
   0  16  -9   33.83    6.99
   0 -16   9   29.56    5.63
   0  16  -8    6.18    4.95
   0 -16   8    0.12    4.14
   0  16  -7   11.32    5.87
   0 -16   7   14.16    5.57
   0  16  -6   -4.08    5.81
   0 -16   6   -0.31    4.20
   0  16  -5    0.99    4.51
   0 -16   5    4.89    4.02
   0  16  -4    6.37    4.95
   0 -16   4    4.82    3.83
   0  16  -3    5.63    5.50
   0 -16   3    8.72    4.70
   0  16  -2   -1.67    7.05
   0 -16   2    3.15    4.27
   0  16  -1   -1.05    4.64
   0 -16   1   -1.36    4.14
   0  16   0   10.95    4.51
   0 -16   0   13.30    5.75
   0  16   1   -2.66    6.25
   0 -16  -1    1.92    4.51
   0  16   2   12.86    5.19
   0 -16  -2   13.85    4.45
   0  16   3   -2.84    4.58
   0 -16  -3    0.12    5.01
   0  16   4    3.15    4.58
   0 -16  -4   -1.30    4.02
   0  16   5    4.08    5.50
   0 -16  -5    1.36    3.96
   0  16   6    1.17    4.64
   0 -16  -6    1.67    7.17
   0  16   7    1.17    3.65
   0 -16  -7   27.95    6.49
   0  17 -14    4.20    6.31
   0 -17  14    6.18    5.63
   0  17 -13   20.16    8.53
   0 -17  13   26.47    6.74
   0  17 -12    5.50    9.52
   0 -17  12   -3.22    7.05
   0  17 -11    1.11    6.18
   0 -17  11    1.92    5.01
   0  17 -10    7.79    6.99
   0 -17  10   12.06    5.07
   0  17  -9    3.46    6.25
   0 -17   9    3.52    5.63
   0  17  -8    2.97    7.42
   0 -17   8    2.04    5.63
   0  17  -7    1.48    5.81
   0 -17   7    5.38    5.07
   0  17  -6   -0.87    5.19
   0 -17   6   -1.42    4.27
   0  17  -5    8.16    5.01
   0 -17   5    6.12    5.01
   0  17  -4    3.28    5.81
   0 -17   4    3.09    5.32
   0  17  -3    2.23    5.38
   0 -17   3    4.39    4.08
   0  17  -2   15.21    4.33
   0 -17   2   16.45    3.83
   0  17  -1    0.19    5.87
   0 -17   1    2.35    5.13
   0  17   0    0.49    4.39
   0 -17   0    0.37    3.22
   0  17   1    6.12    5.26
   0 -17  -1    6.68    4.51
   0  17   2    0.43    4.82
   0 -17  -2    1.30    3.65
   0  17   3   -0.43    7.30
   0 -17  -3   -3.03    4.70
   0 -17  -4    1.11    2.41
   0 -17  -5    3.90    5.94
   0 -17  -7   -0.25    6.86
   0  18 -12   -1.48    6.86
   0 -18  12    2.47    6.55
   0  18 -11    0.80    4.51
   0 -18  11   -1.42    4.95
   0  18 -10    8.10    6.74
   0 -18  10   13.11    4.89
   0  18  -9    4.51    8.04
   0 -18   9    4.89    7.42
   0  18  -8    2.60    6.49
   0 -18   8    1.30    4.89
   0  18  -7    6.62    5.69
   0 -18   7    2.23    5.44
   0  18  -6   -0.49    6.18
   0 -18   6    1.17    8.35
   0  18  -5   15.83    4.33
   0 -18   5   13.11    4.64
   0  18  -4    3.09    5.01
   0 -18   4    2.91    4.70
   0  18  -3    3.46    5.19
   0 -18   3    3.52    5.38
   0  18  -2    1.55    4.14
   0 -18   2   -2.72    3.15
   0  18  -1    3.40    4.39
   0 -18   1    1.55    3.09
   0  18   0    2.66    5.07
   0 -18   0    0.00    3.90
   0 -18  -1   -0.06    3.03
   0 -18  -2    0.19    3.28
   0  19  -9    3.96    8.10
   0 -19   9   -5.69    5.69
   0  19  -8    1.79    5.69
   0 -19   8   -0.43    5.32
   0  19  -7    0.74    5.13
   0 -19   7    2.84    7.36
   0  19  -6   -0.99    3.96
   0 -19   6    1.98    3.77
   0  19  -5    1.05    3.96
   0 -19   5   -0.74    3.71
   0 -19   3    6.06    6.00
   1 -19   2    0.12    6.18
   1 -19   3    1.48    3.03
  -1  19  -3    0.93    5.69
   1 -19   4    1.61    3.83
  -1  19  -4    0.80    6.80
   1 -19   5    0.49    3.28
  -1  19  -5    1.92    3.96
   1 -19   6   -2.29    3.83
  -1  19  -6   -0.12    4.89
   1 -19   7    0.43    7.42
  -1  19  -7   -1.42    6.49
   1 -19   8    1.55    5.44
  -1  19  -8   -2.84    5.07
   1 -19   9    5.01    6.31
  -1  19  -9    6.62   11.32
   1 -18  -4    1.11    3.77
   1 -18  -3   -1.17    3.03
   1 -18  -2    1.17    4.64
  -1  18   2   -1.86    8.35
   1 -18  -1    9.03    4.58
  -1  18   1    3.90    5.63
   1 -18   0    1.86    5.13
  -1  18   0    4.70    4.51
   1 -18   1    1.11    4.08
  -1  18  -1   -2.16    3.96
   1 -18   2    1.42    3.28
  -1  18  -2    0.37    3.96
   1 -18   3    5.38    7.61
  -1  18  -3    3.77    4.39
   1 -18   4    2.29    4.20
  -1  18  -4    2.35    4.51
   1 -18   5   13.67    4.08
  -1  18  -5    9.71    4.51
   1 -18   6    2.78    4.76
  -1  18  -6    3.96    5.69
   1 -18   7    6.86    5.87
  -1  18  -7    3.71    4.14
   1 -18   8    3.71    6.25
  -1  18  -8   -2.04    5.87
   1 -18   9    0.37    4.89
  -1  18  -9    0.06    6.00
   1 -18  10   12.61    6.37
  -1  18 -10    5.38    7.85
   1 -18  11    3.28    5.01
   1 -18  12   14.96    6.18
  -1  18 -12    8.41    9.34
   1 -17  -7    2.04    7.54
   1 -17  -6    0.87    8.10
  -1  17   6    3.46    5.19
   1 -17  -5   -3.52    6.55
  -1  17   5    0.93    5.75
   1 -17  -4    1.11    5.26
  -1  17   4   -4.02    6.49
   1 -17  -3    8.10    5.26
  -1  17   3    8.47    4.64
   1 -17  -2    5.13    4.82
  -1  17   2    2.16    5.44
   1 -17  -1   12.24    4.51
  -1  17   1   14.04    4.95
   1 -17   0    6.49    4.39
  -1  17   0   12.61    6.12
   1 -17   1   -0.80    5.75
  -1  17  -1    1.24    5.63
   1 -17   2    1.67    4.70
  -1  17  -2    2.23    4.76
   1 -17   3    2.04    4.45
  -1  17  -3    0.68    4.76
   1 -17   4   14.41    4.20
  -1  17  -4    6.31    5.94
   1 -17   5    2.23    4.95
  -1  17  -5    2.54    5.13
   1 -17   6    1.17    4.27
  -1  17  -6    2.41    4.82
   1 -17   7    0.68    4.58
  -1  17  -7    0.68    4.76
   1 -17   8   25.48    5.57
  -1  17  -8   27.58    7.23
   1 -17   9   24.80    6.06
  -1  17  -9   23.81    7.05
   1 -17  10    2.47    4.51
  -1  17 -10    2.54    6.12
   1 -17  11    0.37    5.32
  -1  17 -11    4.39    6.80
   1 -17  12   -1.30    5.50
  -1  17 -12   -2.84    6.68
   1 -17  13    6.55    5.75
  -1  17 -13    8.41    7.85
   1 -17  14    2.54    5.26
  -1  17 -14    5.75    6.74
   1 -16  -8    1.98    7.17
   1 -16  -7   15.03    6.55
  -1  16   7   10.39    8.90
   1 -16  -6    5.19    4.76
  -1  16   6    3.09    5.26
   1 -16  -5   10.95    6.31
  -1  16   5    5.94    5.07
   1 -16  -4    3.34    5.26
  -1  16   4   -0.56    3.83
   1 -16  -3    0.87    4.14
  -1  16   3   -0.12    3.96
   1 -16  -2   20.90    5.87
  -1  16   2   26.78    6.43
   1 -16  -1    1.17    4.95
  -1  16   1    5.63    5.87
   1 -16   0   28.32    5.50
  -1  16   0   27.64    5.32
   1 -16   1    5.57    4.20
  -1  16  -1    8.78    4.39
   1 -16   2    5.44    6.31
  -1  16  -2    3.96    6.80
   1 -16   3    4.33    5.94
  -1  16  -3   11.93    4.33
   1 -16   4   11.25    4.27
  -1  16  -4   15.58    5.69
   1 -16   5    3.34    3.96
  -1  16  -5    0.31    4.76
   1 -16   6    4.76    4.14
  -1  16  -6    6.80    5.01
   1 -16   7   24.18    6.25
  -1  16  -7   23.13    6.18
   1 -16   8   -3.09    5.69
  -1  16  -8   -1.73    7.05
   1 -16   9   53.18    6.06
  -1  16  -9   53.49    6.99
   1 -16  10    1.92    4.58
  -1  16 -10   -0.06    5.44
   1 -16  11   -2.29    5.32
  -1  16 -11   -1.42    6.74
   1 -16  12    9.15    4.82
  -1  16 -12    7.85    5.69
   1 -16  13   20.47    5.50
  -1  16 -13   27.77    7.98
   1 -16  14   14.53    8.90
  -1  16 -14    1.79    9.89
   1 -16  15    1.36    8.41
  -1  16 -15    7.61   11.56
   1 -16  16   14.10    6.25
  -1  16 -16   15.15    8.84
   1 -15 -10    1.55    6.49
  -1  15  10    7.11    8.16
  -1  15   9   -1.92    4.58
   1 -15  -8   -4.95    6.43
  -1  15   8   -1.30    5.26
   1 -15  -7    7.11    5.01
  -1  15   7    8.60    4.51
   1 -15  -6    9.40    4.58
  -1  15   6   17.01    4.64
   1 -15  -5    2.41    5.26
  -1  15   5    4.64    4.64
   1 -15  -4   18.74    5.19
  -1  15   4   14.66    5.01
   1 -15  -3   12.86    6.62
  -1  15   3   21.83    5.44
   1 -15  -2   -0.25    4.45
  -1  15   2    0.56    4.64
   1 -15  -1   26.53    5.32
  -1  15   1   29.25    6.68
   1 -15   0    2.78    4.70
  -1  15   0    0.93    4.76
   1 -15   1   37.66    4.89
  -1  15  -1   36.48    5.19
   1 -15   2   12.86    4.20
  -1  15  -2   14.90    4.58
   1 -15   3    3.96    4.08
  -1  15  -3    0.00    4.58
   1 -15   4   13.91    4.64
  -1  15  -4    5.69    5.26
   1 -15   5    2.10    3.77
  -1  15  -5   -2.66    5.07
   1 -15   6    4.39    5.50
  -1  15  -6   13.17    5.32
   1 -15   7    1.24    5.38
  -1  15  -7    1.48    5.75
   1 -15   8   19.54    5.26
  -1  15  -8   19.73    5.50
   1 -15   9   -1.05    3.59
  -1  15  -9   -1.48    4.76
   1 -15  10   14.04    4.39
  -1  15 -10   10.70    4.95
   1 -15  11   58.75    6.18
  -1  15 -11   65.11    7.98
   1 -15  12    8.41    4.76
  -1  15 -12   10.57    5.75
   1 -15  13   49.35    7.42
  -1  15 -13   46.38   13.30
   1 -15  14    7.85    6.25
  -1  15 -14    1.42    6.18
   1 -15  15    1.05    4.82
  -1  15 -15    1.73    6.93
   1 -15  16   17.81    6.12
  -1  15 -16    8.78    8.41
   1 -15  17   15.77    6.25
  -1  15 -17    6.25    8.53
   1 -14 -12    3.83    6.31
  -1  14  12    1.61    3.15
   1 -14 -11   -1.48    3.59
  -1  14  11    2.10    3.46
   1 -14 -10    4.64    4.82
  -1  14  10   11.13    4.51
   1 -14  -9    1.17    5.75
  -1  14   9   -0.99    5.19
   1 -14  -8   -0.06    4.70
  -1  14   8    2.60    4.95
   1 -14  -7   14.90    4.89
  -1  14   7   26.47    5.01
   1 -14  -6    2.23    5.13
  -1  14   6   -2.78    5.50
   1 -14  -5    8.47    4.45
  -1  14   5    2.60    4.08
   1 -14  -4   -1.55    4.82
  -1  14   4   -0.49    4.58
   1 -14  -3    0.68    4.45
  -1  14   3    5.50    5.13
   1 -14  -2   23.13    5.19
  -1  14   2   17.50    4.82
   1 -14  -1    1.30    4.08
  -1  14   1    1.30    3.83
   1 -14   0    0.56    3.46
  -1  14   0    1.86    3.59
   1 -14   1   11.19    4.58
  -1  14  -1    7.61    4.76
   1 -14   2   64.43    6.55
  -1  14  -2   60.48    5.87
   1 -14   3   23.00    5.01
  -1  14  -3   24.74    4.70
   1 -14   4   19.36    4.70
  -1  14  -4   14.78    4.76
   1 -14   5    0.80    3.34
  -1  14  -5   -5.38    4.27
   1 -14   6    5.50    4.20
  -1  14  -6    6.80    3.96
   1 -14   7   65.98    6.49
  -1  14  -7   53.67    5.69
   1 -14   8    6.80    4.02
  -1  14  -8    5.50    4.58
   1 -14   9   38.52    4.33
  -1  14  -9   37.10    5.26
   1 -14  10    5.44    3.83
  -1  14 -10    3.28    4.58
   1 -14  11    0.06    3.90
  -1  14 -11    1.55    5.57
   1 -14  12   46.32    5.38
  -1  14 -12   46.01    8.53
   1 -14  13   13.60    9.52
  -1  14 -13    3.03    6.62
   1 -14  14   74.02    6.80
  -1  14 -14   75.07    8.90
   1 -14  15   23.19    4.89
  -1  14 -15   17.56    6.99
   1 -14  16   12.92    5.63
  -1  14 -16    9.21    7.48
   1 -14  17   47.61    6.55
  -1  14 -17   41.00    7.23
   1 -14  18   -0.06    5.50
  -1  14 -18    3.77    6.80
   1 -13 -13    1.98    4.20
  -1  13  13    0.87    3.77
   1 -13 -12    1.73    5.38
  -1  13  12    1.42    5.13
   1 -13 -11    6.68    4.95
  -1  13  11   17.01    4.82
   1 -13 -10    1.86    4.95
  -1  13  10    2.60    4.70
   1 -13  -9    5.19    4.33
  -1  13   9    1.79    4.51
   1 -13  -8    8.53    6.43
  -1  13   8   12.24    6.12
   1 -13  -7   -0.80    4.20
  -1  13   7   -1.30    4.08
   1 -13  -6   19.97    6.00
  -1  13   6   22.76    5.13
   1 -13  -5   -1.36    3.83
  -1  13   5    0.31    3.65
   1 -13  -4   -0.25    4.27
  -1  13   4   -0.25    3.71
   1 -13  -3   54.17    6.31
  -1  13   3   59.36    6.31
   1 -13  -2   76.31    5.63
  -1  13   2   73.96    5.75
   1 -13  -1    5.07    4.33
  -1  13   1    5.87    3.59
   1 -13   0   21.09    4.33
  -1  13   0   16.94    4.20
   1 -13   1   81.75    6.06
  -1  13  -1   86.82    5.94
   1 -13   2    4.20    3.34
  -1  13  -2    2.84    3.52
   1 -13   3  140.68    7.11
  -1  13  -3  150.51    7.67
   1 -13   4   99.81    6.37
  -1  13  -4   96.53    6.12
   1 -13   5    8.66    3.90
  -1  13  -5   10.08    3.83
   1 -13   6   88.43    6.49
  -1  13  -6   80.82    6.37
   1 -13   7   15.64    3.90
  -1  13  -7   21.77    4.45
   1 -13   8  128.62    7.73
  -1  13  -8  129.43    7.17
   1 -13   9    4.20    3.15
  -1  13  -9    6.25    3.65
   1 -13  10   11.69    3.34
  -1  13 -10   12.55    4.45
   1 -13  11   14.35    4.33
  -1  13 -11   20.10    8.72
   1 -13  12   23.00    3.96
  -1  13 -12   18.30    4.82
   1 -13  13  109.82    9.52
  -1  13 -13   99.50    9.40
   1 -13  14   25.54    5.57
  -1  13 -14   29.37    6.68
   1 -13  15   38.09    5.44
  -1  13 -15   38.96    6.80
   1 -13  16   19.85    5.50
  -1  13 -16   26.22    8.22
   1 -13  17   26.28    5.63
  -1  13 -17   24.36    7.11
   1 -13  18   11.19    5.57
  -1  13 -18   14.41    7.30
   1 -13  19   15.15    6.06
  -1  13 -19    8.84    6.80
   1 -12 -15    0.37    3.52
  -1  12  15    0.74    5.63
   1 -12 -14    4.39    3.71
  -1  12  14    0.06    4.14
   1 -12 -13   -0.80    3.52
  -1  12  13    2.72    3.77
   1 -12 -12   20.28    4.64
  -1  12  12   23.99    4.64
   1 -12 -11   -2.54    3.71
  -1  12  11    0.37    4.14
   1 -12 -10    3.09    5.63
  -1  12  10    3.83    5.13
   1 -12  -9   24.67    4.70
  -1  12   9   30.55    5.81
   1 -12  -8    5.50    4.58
  -1  12   8    2.97    4.39
   1 -12  -7   30.42    4.82
  -1  12   7   26.53    5.13
   1 -12  -6   -0.74    3.90
  -1  12   6   -1.11    3.34
   1 -12  -5   -0.12    4.02
  -1  12   5    1.48    3.83
   1 -12  -4   47.74    4.95
  -1  12   4   42.98    4.95
   1 -12  -3  120.21    7.98
  -1  12   3  115.95    6.99
   1 -12  -2   33.21    4.76
  -1  12   2   33.58    4.51
   1 -12  -1    7.11    3.40
  -1  12   1    4.14    3.15
   1 -12   0   62.70    5.32
  -1  12   0   67.59    5.44
   1 -12   1    2.97    3.52
  -1  12  -1    4.14    2.84
   1 -12   2  134.25    8.72
  -1  12  -2  137.22    7.92
   1 -12   3   11.19    4.08
  -1  12  -3   15.21    3.52
   1 -12   4   32.34    3.77
  -1  12  -4   28.38    3.65
   1 -12   5    6.31    3.52
  -1  12  -5   11.07    3.83
   1 -12   6   23.37    3.77
  -1  12  -6   25.85    4.27
   1 -12   7  185.27    8.04
  -1  12  -7  194.36    8.53
   1 -12   8   13.48    3.28
  -1  12  -8   11.38    3.77
   1 -12   9   65.42    4.89
  -1  12  -9   59.86    5.87
   1 -12  10   35.12    4.76
  -1  12 -10   25.48    5.63
   1 -12  11   -1.73    4.27
  -1  12 -11    1.61    5.26
   1 -12  12   66.48    5.32
  -1  12 -12   67.34    5.87
   1 -12  13   -0.19    3.46
  -1  12 -13    0.56    5.44
   1 -12  14   27.95    4.27
  -1  12 -14   26.22    4.95
   1 -12  15   20.10    4.33
  -1  12 -15   19.11    5.44
   1 -12  16    4.82    4.89
  -1  12 -16    5.50    6.55
   1 -12  17   -2.78    5.50
  -1  12 -17    7.05    7.05
   1 -12  18   44.46    6.12
  -1  12 -18   37.10    6.43
   1 -12  19    5.94    5.44
  -1  12 -19    1.92    6.37
   1 -12  20    2.29    5.57
  -1  12 -20    3.03    6.12
   1 -11 -15    1.24    4.20
  -1  11  15    1.92    5.07
   1 -11 -14   -1.36    5.01
  -1  11  14   -1.11    4.14
   1 -11 -13   10.76    4.58
  -1  11  13   10.76    5.01
   1 -11 -12   -0.99    5.81
  -1  11  12   -1.11    6.18
   1 -11 -11   -0.25    4.14
  -1  11  11    2.04    4.95
   1 -11 -10    0.12    3.90
  -1  11  10   -0.06    4.51
   1 -11  -9    0.99    4.14
  -1  11   9   -0.12    3.59
   1 -11  -8   46.44    5.32
  -1  11   8   43.35    5.87
   1 -11  -7   -1.73    4.02
  -1  11   7    2.41    3.46
   1 -11  -6    0.49    3.52
  -1  11   6    1.55    3.40
   1 -11  -5    0.49    3.71
  -1  11   5   -1.24    4.45
   1 -11  -4   12.49    4.45
  -1  11   4   15.09    3.90
   1 -11  -3   29.99    4.20
  -1  11   3   26.53    3.96
   1 -11  -2   97.02    6.49
  -1  11   2  109.39    6.31
   1 -11  -1   13.91    3.83
  -1  11   1   14.59    3.90
   1 -11   0   11.81    3.03
  -1  11   0    9.89    3.15
   1 -11   1  145.26    7.11
  -1  11  -1  150.76    6.93
   1 -11   2   50.83    4.02
  -1  11  -2   48.48    4.14
   1 -11   3   33.27    3.46
  -1  11  -3   35.06    3.59
   1 -11   4   45.08    4.64
  -1  11  -4   52.56    4.33
   1 -11   5   14.28    3.15
  -1  11  -5    8.84    3.09
   1 -11   6  168.82    7.42
  -1  11  -6  173.39    7.67
   1 -11   7    3.52    2.54
  -1  11  -7    0.74    2.72
   1 -11   8  553.57   20.65
  -1  11  -8  511.71   17.13
   1 -11   9   25.48    6.31
  -1  11  -9   14.28    6.31
   1 -11  10    3.15    2.66
  -1  11 -10    4.89    2.84
   1 -11  11  133.07    6.80
  -1  11 -11  131.96    7.17
   1 -11  12    3.52    2.91
  -1  11 -12   -0.31    3.96
   1 -11  13   51.08    5.13
  -1  11 -13   59.30    5.87
   1 -11  14   -2.04    3.28
  -1  11 -14   -0.06    4.27
   1 -11  15    9.28    3.83
  -1  11 -15    6.99    5.50
   1 -11  16   29.74    5.69
  -1  11 -16   35.93    7.30
   1 -11  17   47.31    6.49
  -1  11 -17   50.03    8.41
   1 -11  18   35.56    6.68
  -1  11 -18   19.91    8.60
   1 -11  19   -3.09    6.06
  -1  11 -19    0.68    6.49
   1 -11  20    7.98    6.80
  -1  11 -20    1.36    7.54
   1 -10 -16    0.68    4.70
  -1  10  16    0.87    2.97
   1 -10 -15    1.36    3.40
  -1  10  15    2.47    4.70
   1 -10 -14    4.08    4.82
  -1  10  14    3.40    6.25
   1 -10 -13    2.91    3.90
  -1  10  13    1.17    4.64
   1 -10 -12   52.44    6.00
  -1  10  12   59.67    6.25
   1 -10 -11   11.50    5.01
  -1  10  11    6.00    4.20
   1 -10 -10   -0.80    3.90
  -1  10  10   -0.25    3.83
   1 -10  -9    0.12    4.64
  -1  10   9    1.92    3.46
   1 -10  -8   20.59    3.96
  -1  10   8   23.37    3.90
   1 -10  -7   15.52    3.83
  -1  10   7   18.49    3.77
   1 -10  -6   18.37    4.76
  -1  10   6   12.43    3.71
   1 -10  -5    7.17    4.45
  -1  10   5    9.03    3.28
   1 -10  -4   19.54    3.71
  -1  10   4   17.87    2.84
   1 -10  -3   64.74    4.95
  -1  10   3   61.71    4.51
   1 -10  -2  107.54    5.94
  -1  10   2  117.43    5.63
   1 -10  -1    4.70    2.54
  -1  10   1    1.24    2.54
   1 -10   0    0.37    2.29
  -1  10   0   -1.73    2.16
   1 -10   1  101.35    5.26
  -1  10  -1   98.69    5.07
   1 -10   2  611.20   18.24
  -1  10  -2  597.16   18.74
   1 -10   3   48.73    3.65
  -1  10  -3   48.42    3.40
   1 -10   4    0.68    2.41
  -1  10  -4   -0.25    2.35
   1 -10   5    4.39    2.60
  -1  10  -5    3.09    2.54
   1 -10   6   15.95    2.47
  -1  10  -6   11.69    2.78
   1 -10   7  171.29    7.42
  -1  10  -7  159.97    7.17
   1 -10   8    1.61    3.34
  -1  10  -8    0.31    3.40
   1 -10   9  132.70    6.25
  -1  10  -9  122.31    6.06
   1 -10  10  647.13   20.28
  -1  10 -10  650.16   23.50
   1 -10  11   33.76    4.14
  -1  10 -11   32.59    4.70
   1 -10  12  111.74    6.49
  -1  10 -12  116.50    7.54
   1 -10  13   -0.37    2.84
  -1  10 -13    3.59    3.52
   1 -10  14   39.76    4.27
  -1  10 -14   33.33    4.76
   1 -10  15   53.67    5.38
  -1  10 -15   47.74    5.38
   1 -10  16   47.43    5.57
  -1  10 -16   40.32    6.80
   1 -10  17    8.41    4.76
  -1  10 -17   12.43    6.00
   1 -10  18    3.34    5.01
  -1  10 -18    2.78    6.49
   1 -10  19    8.97    6.18
  -1  10 -19   12.61    6.25
   1 -10  20   41.93    7.17
  -1  10 -20   45.57    8.53
   1 -10  21    2.84    5.50
  -1  10 -21    1.79    6.00
   1  -9 -18   11.13    4.20
   1  -9 -17    1.24    4.27
  -1   9  17    0.99    4.89
   1  -9 -16    2.35    4.89
  -1   9  16    4.82    4.45
   1  -9 -15    0.68    4.14
  -1   9  15    2.29    4.89
   1  -9 -14    5.94    3.83
  -1   9  14    6.31    4.08
   1  -9 -13   30.36    5.57
  -1   9  13   37.29    5.81
   1  -9 -12   16.57    4.76
  -1   9  12   15.46    4.33
   1  -9 -11   41.86    6.06
  -1   9  11   40.01    4.89
   1  -9 -10   20.41    4.02
  -1   9  10   22.39    4.76
   1  -9  -9   26.47    4.02
  -1   9   9   25.97    4.39
   1  -9  -8   15.46    3.71
  -1   9   8   14.47    3.46
   1  -9  -7   28.75    5.13
  -1   9   7   27.33    3.77
   1  -9  -6   30.67    3.83
  -1   9   6   35.49    3.83
   1  -9  -5   -1.24    2.54
  -1   9   5    2.04    2.29
   1  -9  -4   27.89    3.28
  -1   9   4   36.86    3.03
   1  -9  -3   45.57    3.71
  -1   9   3   42.67    3.09
   1  -9  -2    0.56    2.66
  -1   9   2   -1.05    2.41
   1  -9  -1   19.48    2.60
  -1   9   1   17.19    2.41
   1  -9   0  111.62    5.32
  -1   9   0  112.98    4.76
   1  -9   1  124.48    5.38
  -1   9  -1  126.52    5.26
   1  -9   2   16.14    2.29
  -1   9  -2   18.49    2.54
   1  -9   3  234.98    8.04
  -1   9  -3  228.55    7.92
   1  -9   4   44.21    3.46
  -1   9  -4   44.15    2.97
   1  -9   5    3.03    1.92
  -1   9  -5    1.17    1.98
   1  -9   6   96.59    4.39
  -1   9  -6   95.42    5.32
   1  -9   7   20.34    3.96
  -1   9  -7   28.63    4.33
   1  -9   8    7.11    2.10
  -1   9  -8    4.33    2.54
   1  -9   9   72.23    4.51
  -1   9  -9   79.40    5.26
   1  -9  10    1.67    2.29
  -1   9 -10    2.35    2.84
   1  -9  11  286.43   10.20
  -1   9 -11  292.06   11.25
   1  -9  12    6.43    3.71
  -1   9 -12    7.79    4.27
   1  -9  13   29.43    4.02
  -1   9 -13   42.36    4.64
   1  -9  14    9.03    3.22
  -1   9 -14    5.87    3.15
   1  -9  15   -0.19    2.97
  -1   9 -15    1.61    3.59
   1  -9  16   81.25    6.55
  -1   9 -16   79.03    7.30
   1  -9  17   33.21    5.44
  -1   9 -17   27.95    5.87
   1  -9  18    4.58    4.76
  -1   9 -18   15.40    6.00
   1  -9  19   13.91    5.69
  -1   9 -19   14.16    5.38
   1  -9  20    7.67    5.75
  -1   9 -20   10.88    5.50
   1  -9  21   21.27    6.06
  -1   9 -21   16.45    6.37
   1  -8 -18    0.80    4.45
  -1   8  18    0.99    4.76
   1  -8 -17   39.14    5.75
  -1   8  17   42.98    7.48
   1  -8 -16   -1.17    4.70
  -1   8  16    3.09    4.27
   1  -8 -15   -1.61    5.01
  -1   8  15    0.87    5.07
   1  -8 -14    2.35    4.64
  -1   8  14    1.86    4.08
   1  -8 -13    2.16    3.77
  -1   8  13    2.84    3.52
   1  -8 -12   88.43    8.22
  -1   8  12   96.65    6.80
   1  -8 -11   -3.40    4.27
  -1   8  11   -0.93    3.90
   1  -8 -10    4.58    3.71
  -1   8  10    7.36    3.28
   1  -8  -9   45.27    5.44
  -1   8   9   59.49    4.58
   1  -8  -8    6.06    3.34
  -1   8   8    4.95    3.34
   1  -8  -7   85.83    5.32
  -1   8   7   91.27    5.19
   1  -8  -6   16.26    3.34
  -1   8   6   14.28    3.15
   1  -8  -5   28.45    3.52
  -1   8   5   29.37    3.03
   1  -8  -4   76.43    3.96
  -1   8   4   84.04    4.64
   1  -8  -3  272.15    9.71
  -1   8   3  282.66    9.34
   1  -8  -2   37.41    2.91
  -1   8   2   37.66    2.78
   1  -8  -1    7.42    2.16
  -1   8   1    6.80    2.10
   1  -8   0   43.35    3.34
  -1   8   0   43.10    3.03
   1  -8   1  139.75    5.75
  -1   8  -1  140.31    5.57
   1  -8   2  301.77    9.77
  -1   8  -2  279.75    9.71
   1  -8   3   35.49    2.66
  -1   8  -3   33.02    2.60
   1  -8   4   20.78    2.54
  -1   8  -4   21.09    2.54
   1  -8   5  266.15    9.15
  -1   8  -5  255.27    9.09
   1  -8   6  229.54   11.01
  -1   8  -6  217.05    9.83
   1  -8   7  250.38    8.22
  -1   8  -7  245.19    7.73
   1  -8   8   45.45    3.34
  -1   8  -8   42.61    2.91
   1  -8   9   10.39    2.23
  -1   8  -9   13.79    2.54
   1  -8  10   64.87    3.65
  -1   8 -10   57.32    4.20
   1  -8  11    7.79    2.66
  -1   8 -11    7.54    2.54
   1  -8  12   49.66    3.90
  -1   8 -12   47.31    4.02
   1  -8  13   25.60    3.90
  -1   8 -13   26.78    4.20
   1  -8  14    1.55    3.71
  -1   8 -14    2.10    3.52
   1  -8  15  137.77    7.61
  -1   8 -15  138.45    7.92
   1  -8  16   67.84    6.00
  -1   8 -16   51.82    6.00
   1  -8  17   32.71    5.13
  -1   8 -17   31.29    5.63
   1  -8  18   -0.19    4.82
  -1   8 -18   -0.25    4.82
   1  -8  19    1.79    4.51
  -1   8 -19    4.58    4.27
   1  -8  20   12.92    5.07
  -1   8 -20   21.09    5.69
   1  -8  21    1.05    5.38
  -1   8 -21    1.48    4.89
   1  -8  22    2.54    7.92
  -1   8 -22   -3.96    6.93
   1  -7 -19   -1.48    4.70
  -1   7  19    2.66    7.30
   1  -7 -18   28.01    6.12
  -1   7  18   33.64    7.11
   1  -7 -17    6.80    6.25
  -1   7  17    1.42    6.12
   1  -7 -16   -0.43    5.63
  -1   7  16    4.33    4.95
   1  -7 -15    1.30    4.33
  -1   7  15    4.33    5.32
   1  -7 -14   10.57    4.45
  -1   7  14    7.92    5.07
   1  -7 -13   84.84    6.68
  -1   7  13   78.72    7.36
   1  -7 -12    3.59    5.26
  -1   7  12    1.61    4.08
   1  -7 -11   78.72    5.69
  -1   7  11   75.94    5.75
   1  -7 -10   63.82    5.32
  -1   7  10   69.94    5.19
   1  -7  -9    5.75    3.34
  -1   7   9    8.66    3.46
   1  -7  -8   17.87    3.28
  -1   7   8   19.23    3.03
   1  -7  -7   48.91    4.33
  -1   7   7   46.75    3.96
   1  -7  -6   91.27    4.58
  -1   7   6   93.25    4.95
   1  -7  -5   94.80    4.64
  -1   7   5   98.75    4.76
   1  -7  -4  331.45   10.70
  -1   7   4  339.67   11.69
   1  -7  -3  187.92    7.92
  -1   7   3  176.67    6.49
   1  -7  -2  107.78    4.70
  -1   7   2  112.36    4.33
   1  -7  -1   11.81    2.04
  -1   7   1   11.69    1.79
   1  -7   0   66.04    3.40
  -1   7   0   70.00    3.03
   1  -7   1  453.70   14.96
  -1   7  -1  468.85   14.84
   1  -7   2  246.48    8.10
  -1   7  -2  253.16    9.52
   1  -7   3  187.43    6.62
  -1   7  -3  175.80    6.31
   1  -7   4  154.53    5.69
  -1   7  -4  146.43    5.75
   1  -7   5    2.16    1.98
  -1   7  -5    2.91    2.10
   1  -7   6  478.87   15.09
  -1   7  -6  456.73   13.85
   1  -7   7  267.76    9.71
  -1   7  -7  265.10    9.03
   1  -7   8  358.10   10.57
  -1   7  -8  356.25   12.24
   1  -7   9   62.46    3.65
  -1   7  -9   58.50    3.83
   1  -7  10  318.83   13.54
  -1   7 -10  312.90   14.28
   1  -7  11   11.44    2.84
  -1   7 -11    9.83    2.91
   1  -7  12    8.66    2.66
  -1   7 -12   10.76    2.66
   1  -7  13  347.84   12.49
  -1   7 -13  346.48   13.30
   1  -7  14   25.17    4.58
  -1   7 -14   21.33    4.20
   1  -7  15   -1.11    3.22
  -1   7 -15   -1.67    3.90
   1  -7  16   42.17    5.87
  -1   7 -16   41.99    5.38
   1  -7  17   17.01    4.51
  -1   7 -17   14.90    4.58
   1  -7  18    1.17    4.20
  -1   7 -18    0.74    3.83
   1  -7  19    2.23    4.76
  -1   7 -19    5.57    4.27
   1  -7  20   -1.55    4.76
  -1   7 -20    0.12    4.45
   1  -7  21    7.79    5.63
  -1   7 -21   19.42    5.94
   1  -7  22    0.62    7.92
  -1   7 -22    1.24    5.69
   1  -6 -20    2.41    4.33
   1  -6 -19    1.73    4.82
  -1   6  19   -2.35    5.19
   1  -6 -18    0.06    4.95
  -1   6  18   -1.36    4.76
   1  -6 -17   20.47    4.58
  -1   6  17   20.04    5.94
   1  -6 -16   -0.87    4.08
  -1   6  16   -2.35    4.70
   1  -6 -15    1.98    3.52
  -1   6  15    1.86    5.01
   1  -6 -14   47.06    5.57
  -1   6  14   48.36    6.55
   1  -6 -13   26.96    5.19
  -1   6  13   31.23    4.64
   1  -6 -12   93.31    6.00
  -1   6  12   87.19    6.31
   1  -6 -11   41.74    4.33
  -1   6  11   43.66    4.33
   1  -6 -10   92.32    6.25
  -1   6  10   85.21    5.07
   1  -6  -9    1.67    2.84
  -1   6   9    2.66    2.78
   1  -6  -8   46.50    3.83
  -1   6   8   45.76    3.52
   1  -6  -7   91.95    5.07
  -1   6   7   91.52    4.89
   1  -6  -6    1.61    2.35
  -1   6   6    0.62    2.35
   1  -6  -5  178.03    6.55
  -1   6   5  196.46    7.11
   1  -6  -4  599.95   18.80
  -1   6   4  595.25   18.06
   1  -6  -3  387.16   13.17
  -1   6   3  374.92   11.81
   1  -6  -2    7.79    1.92
  -1   6   2    9.28    1.86
   1  -6  -1   17.75    1.98
  -1   6   1   19.91    2.04
   1  -6   0  905.73   27.15
  -1   6   0  905.24   25.66
   1  -6   1  979.20   26.65
  -1   6  -1  996.88   27.95
   1  -6   2 1030.89   27.52
  -1   6  -2 1030.77   28.51
   1  -6   3   37.47    2.23
  -1   6  -3   36.67    2.35
   1  -6   4  198.75   10.02
  -1   6  -4  199.30    9.46
   1  -6   5  160.16    5.75
  -1   6  -5  169.68    6.31
   1  -6   6   40.13    2.41
  -1   6  -6   40.63    2.97
   1  -6   7 1127.42   31.60
  -1   6  -7 1117.09   28.94
   1  -6   8   53.86    3.09
  -1   6  -8   57.39    2.97
   1  -6   9   43.47    3.09
  -1   6  -9   41.49    2.97
   1  -6  10  594.32   17.75
  -1   6 -10  573.79   16.57
   1  -6  11   73.90    4.64
  -1   6 -11   80.88    5.19
   1  -6  12   33.95    3.83
  -1   6 -12   29.13    3.03
   1  -6  13    1.86    2.60
  -1   6 -13    4.89    5.26
   1  -6  14  196.95   10.02
  -1   6 -14  202.39   14.84
   1  -6  15   90.41    5.75
  -1   6 -15  103.33    8.53
   1  -6  16   33.08    5.19
  -1   6 -16   31.72    7.61
   1  -6  17   57.69    6.00
  -1   6 -17   64.19    4.02
   1  -6  18    1.79    4.14
  -1   6 -18    1.05    2.72
   1  -6  19   20.47    5.26
  -1   6 -19   22.63    3.52
   1  -6  20    3.71    4.76
  -1   6 -20    6.12    3.46
   1  -6  21   -1.24    6.49
  -1   6 -21    0.62    6.31
   1  -6  22    7.11    5.32
  -1   6 -22   18.30    5.94
  -1   6 -23   -7.30    7.48
   1  -5 -20    0.00    6.62
  -1   5  20    2.47    5.63
   1  -5 -19   10.08    6.00
  -1   5  19   12.49    7.11
   1  -5 -18   72.54    7.48
  -1   5  18   70.06    9.77
   1  -5 -17   13.85    5.87
  -1   5  17   17.50    6.00
   1  -5 -16    0.68    4.89
  -1   5  16    3.09    5.44
   1  -5 -15    3.71    4.45
  -1   5  15    0.74    4.95
   1  -5 -14   28.57    4.82
  -1   5  14   22.14    4.14
   1  -5 -13  115.02    6.31
  -1   5  13  113.22    7.85
   1  -5 -12   -1.11    3.09
  -1   5  12   -2.16    3.65
   1  -5 -11    4.51    2.97
  -1   5  11    5.75    3.03
   1  -5 -10  119.96    6.25
  -1   5  10  114.28    6.12
   1  -5  -9   49.41    3.77
  -1   5   9   50.40    3.52
   1  -5  -8   44.09    3.65
  -1   5   8   46.32    3.34
   1  -5  -7   78.22    4.51
  -1   5   7   75.81    4.51
   1  -5  -6    1.73    1.86
  -1   5   6    1.55    1.61
   1  -5  -5  849.28   24.49
  -1   5   5  863.81   27.33
   1  -5  -4  897.82   27.08
  -1   5   4  891.33   26.16
   1  -5  -3  247.41    8.78
  -1   5   3  256.81    9.52
   1  -5  -2   13.73    1.98
  -1   5   2   17.75    1.79
   1  -5  -1  809.51   23.81
  -1   5   1  794.06   23.19
   1  -5   0  100.36    4.51
  -1   5   0  105.06    4.20
   1  -5   1  659.93   19.48
  -1   5  -1  671.86   19.79
   1  -5   2  435.34   12.92
  -1   5  -2  429.77   12.80
   1  -5   3  153.73    8.84
  -1   5  -3  138.27    7.73
   1  -5   4 1382.38   37.29
  -1   5  -4 1353.31   37.78
   1  -5   5  149.52    5.50
  -1   5  -5  146.62    5.44
   1  -5   6  792.32   23.25
  -1   5  -6  806.98   22.94
   1  -5   7    1.48    1.30
  -1   5  -7   -0.43    1.30
   1  -5   8   69.94    3.40
  -1   5  -8   74.21    3.59
   1  -5   9  659.37   18.74
  -1   5  -9  629.75   18.06
   1  -5  10   40.57    2.97
  -1   5 -10   36.42    3.09
   1  -5  11  297.31   12.37
  -1   5 -11  294.59   10.14
   1  -5  12    2.16    2.10
  -1   5 -12    0.68    2.47
   1  -5  13   48.73    3.96
  -1   5 -13   53.49    3.65
   1  -5  14   89.91    5.13
  -1   5 -14   99.81    5.26
   1  -5  15   15.83    3.71
  -1   5 -15   14.47    3.15
   1  -5  16   72.78    5.50
  -1   5 -16   70.68    6.18
   1  -5  17    3.71    3.90
  -1   5 -17    2.60    4.27
   1  -5  18    6.49    4.33
  -1   5 -18    5.87    3.59
   1  -5  19    8.72    4.95
  -1   5 -19   12.18    4.14
   1  -5  20    3.83    6.18
  -1   5 -20    2.23    8.16
   1  -5  21    6.55    5.26
  -1   5 -21    9.52    3.77
   1  -5  22    2.41    4.76
  -1   5 -22    4.02    3.77
  -1   5 -23    1.86    4.39
   1  -4 -21    5.19    4.51
  -1   4  21    1.79    4.51
   1  -4 -20    0.62    4.58
  -1   4  20   -1.67    5.94
   1  -4 -19   30.86    6.25
  -1   4  19   44.34    6.68
   1  -4 -18    0.19    4.02
  -1   4  18    1.24    4.82
   1  -4 -17   28.88    5.87
  -1   4  17   32.96    6.31
   1  -4 -16    1.30    4.64
  -1   4  16    4.58    4.45
   1  -4 -15   -0.68    3.59
  -1   4  15   -0.19    3.83
   1  -4 -14   60.97    5.07
  -1   4  14   58.31    5.19
   1  -4 -13   55.96    4.39
  -1   4  13   57.76    5.57
   1  -4 -12   23.50    3.52
  -1   4  12   19.66    4.02
   1  -4 -11    2.60    2.66
  -1   4  11    0.56    2.84
   1  -4 -10   43.29    3.09
  -1   4  10   41.55    3.83
   1  -4  -9   96.47    5.01
  -1   4   9   91.77    4.82
   1  -4  -8   27.33    2.60
  -1   4   8   28.32    2.72
   1  -4  -7    0.56    1.79
  -1   4   7    0.12    1.48
   1  -4  -6   11.87    1.79
  -1   4   6   14.53    2.10
   1  -4  -5    0.56    1.42
  -1   4   5    2.35    1.24
   1  -4  -4  120.83    5.07
  -1   4   4  123.37    5.44
   1  -4  -3  797.09   22.08
  -1   4   3  816.75   24.55
   1  -4  -2   15.46    1.67
  -1   4   2   14.96    1.55
   1  -4  -1  371.71   11.93
  -1   4   1  365.95   12.24
   1  -4   0  168.26    6.49
  -1   4   0  160.84    5.81
   1  -4   1  396.13   12.06
  -1   4  -1  393.47   12.55
   1  -4   2 1184.56   45.76
  -1   4  -2 1177.70   46.25
   1  -4   3  679.04   18.98
  -1   4  -3  683.68   20.34
   1  -4   4  133.63    5.07
  -1   4  -4  134.50    4.82
   1  -4   5  903.57   25.72
  -1   4  -5  907.09   24.30
   1  -4   6   -0.19    1.11
  -1   4  -6    0.19    1.05
   1  -4   7  141.98    5.38
  -1   4  -7  147.73    5.69
   1  -4   8  160.72    5.81
  -1   4  -8  163.93    6.43
   1  -4   9  149.52    6.25
  -1   4  -9  150.08    5.81
   1  -4  10  469.10   13.73
  -1   4 -10  483.51   15.15
   1  -4  11   19.60    2.60
  -1   4 -11   20.72    2.54
   1  -4  12  131.90    5.81
  -1   4 -12  135.67    7.17
   1  -4  13   47.55    3.59
  -1   4 -13   44.83    3.46
   1  -4  14    0.80    2.47
  -1   4 -14    1.30    2.47
   1  -4  15  233.37    9.09
  -1   4 -15  231.02    9.34
   1  -4  16   14.16    3.77
  -1   4 -16   17.69    3.90
   1  -4  17    6.55    4.76
  -1   4 -17    5.32    3.90
   1  -4  18    2.97    4.64
  -1   4 -18    3.28    3.40
   1  -4  19    1.48    5.50
  -1   4 -19    1.92    4.51
   1  -4  20   -2.16    6.74
  -1   4 -20    2.23    4.51
   1  -4  21   27.83    6.43
  -1   4 -21   38.71    6.25
   1  -4  22    2.78    5.94
  -1   4 -22    6.06    3.83
   1  -3 -21    0.31    6.06
  -1   3  21    1.86    6.55
   1  -3 -20   10.76    6.31
  -1   3  20    5.44    6.99
   1  -3 -19   21.95    4.64
  -1   3  19   12.31    6.93
   1  -3 -18  149.28    9.65
  -1   3  18  154.84   11.13
   1  -3 -17    0.93    4.14
  -1   3  17    2.84    4.51
   1  -3 -16    0.31    3.71
  -1   3  16   -1.86    5.07
   1  -3 -15   28.45    4.45
  -1   3  15   20.04    4.39
   1  -3 -14   65.92    4.95
  -1   3  14   60.79    5.38
   1  -3 -13  205.11    9.52
  -1   3  13  187.68    8.66
   1  -3 -12   74.89    5.07
  -1   3  12   76.74    5.13
   1  -3 -11   33.27    3.22
  -1   3  11   34.94    3.40
   1  -3 -10   30.49    2.72
  -1   3  10   30.30    2.97
   1  -3  -9  280.00    9.34
  -1   3   9  297.44   10.39
   1  -3  -8  110.57    5.44
  -1   3   8  109.51    5.07
   1  -3  -7  202.70    7.73
  -1   3   7  200.35    7.36
   1  -3  -6    8.90    1.55
  -1   3   6    7.54    1.73
   1  -3  -5  571.94   17.31
  -1   3   5  573.67   18.30
   1  -3  -4  560.80   17.81
  -1   3   4  535.39   17.13
   1  -3  -3  363.23   12.06
  -1   3   3  367.19   12.12
   1  -3  -2 1947.88   52.62
  -1   3   2 1945.53   50.15
   1  -3  -1 2064.14   54.85
  -1   3   1 2051.46   53.74
   1  -3   0 1912.70   50.64
  -1   3   0 1926.79   50.03
   1  -3   1 1146.78   44.83
  -1   3  -1 1104.97   43.22
   1  -3   2 2428.05   59.86
  -1   3  -2 2373.63   61.28
   1  -3   3  135.80    6.93
  -1   3  -3  129.86    4.70
   1  -3   4  446.90   13.60
  -1   3  -4  446.71   13.60
   1  -3   5    2.04    0.80
  -1   3  -5    3.28    0.87
   1  -3   6 1002.32   28.38
  -1   3  -6  959.66   27.64
   1  -3   7   56.33    2.84
  -1   3  -7   51.51    3.09
   1  -3   8  316.79   10.95
  -1   3  -8  299.79   10.57
   1  -3   9  388.59   12.24
  -1   3  -9  379.93   12.80
   1  -3  10   14.84    2.29
  -1   3 -10   11.50    1.98
   1  -3  11  197.45    7.42
  -1   3 -11  192.56    7.42
   1  -3  12   -0.43    2.97
  -1   3 -12    0.25    2.60
   1  -3  13    4.14    3.59
  -1   3 -13    1.67    2.47
   1  -3  14  146.93    7.73
  -1   3 -14  129.80    5.75
   1  -3  15   59.05    5.75
  -1   3 -15   65.80    4.82
   1  -3  16  110.75    7.23
  -1   3 -16  124.48    7.48
   1  -3  17    6.06    4.27
  -1   3 -17    5.81    4.33
   1  -3  18    4.33    4.20
  -1   3 -18    3.71    3.28
   1  -3  19   16.33    5.87
  -1   3 -19    9.46    5.19
   1  -3  20    1.11    4.82
  -1   3 -20    2.35    4.45
   1  -3  21    1.48    6.74
  -1   3 -21    3.65    5.81
   1  -3  22    4.33    6.12
  -1   3 -22    2.54    5.13
   1  -2 -21    1.86    4.58
  -1   2  21    0.87    5.81
   1  -2 -20   56.70    6.49
  -1   2  20   56.89    8.04
   1  -2 -19  103.27    8.35
  -1   2  19  104.88    9.21
   1  -2 -18   15.95    6.31
  -1   2  18    9.71    7.98
   1  -2 -17   18.06    4.33
  -1   2  17   15.21    5.32
   1  -2 -16   13.98    4.02
  -1   2  16   11.69    4.82
   1  -2 -15   62.02    5.07
  -1   2  15   59.61    6.00
   1  -2 -14   92.94    5.87
  -1   2  14  101.97    6.43
   1  -2 -13  114.65    7.17
  -1   2  13  100.11    6.80
   1  -2 -12    9.83    3.15
  -1   2  12    7.23    3.28
   1  -2 -11   28.26    2.97
  -1   2  11   28.82    3.40
   1  -2 -10  299.97    9.77
  -1   2  10  291.56   10.39
   1  -2  -9   67.96    3.52
  -1   2   9   73.77    3.90
   1  -2  -8   59.98    3.46
  -1   2   8   60.23    3.65
   1  -2  -7  176.92    6.93
  -1   2   7  189.04    6.74
   1  -2  -6  181.86    6.68
  -1   2   6  187.68    7.11
   1  -2  -5 1128.97   31.54
  -1   2   5 1115.98   31.85
   1  -2  -4    2.84    1.05
  -1   2   4    0.37    0.99
   1  -2  -3 3411.39   87.44
  -1   2   3 3378.55   85.58
   1  -2  -2 9828.21  231.33
  -1   2   2 9999.00  236.90
   1  -2  -1 1050.31   28.38
  -1   2   1 1037.63   28.14
   1  -2   0  660.30   26.84
  -1   2   0  657.77   27.21
   1  -2   1  170.11    6.12
  -1   2  -1  167.21    5.50
   1  -2   2   25.91    1.30
  -1   2  -2   25.54    1.24
   1  -2   3  820.46   21.64
  -1   2  -3  839.94   23.31
   1  -2   4  153.17    5.44
  -1   2  -4  157.19    6.12
   1  -2   5 1231.93   33.02
  -1   2  -5 1201.87   33.95
   1  -2   6   71.67    3.34
  -1   2  -6   67.34    2.91
   1  -2   7   97.33    3.90
  -1   2  -7   98.88    3.96
   1  -2   8  198.50    6.99
  -1   2  -8  192.93    7.30
   1  -2   9   21.46    2.54
  -1   2  -9   22.01    1.86
   1  -2  10  365.65   12.00
  -1   2 -10  363.23   10.76
   1  -2  11   19.66    2.35
  -1   2 -11   19.05    2.35
   1  -2  12   46.63    3.46
  -1   2 -12   36.17    2.84
   1  -2  13    4.33    3.09
  -1   2 -13    4.14    2.23
   1  -2  14    6.62    4.08
  -1   2 -14    6.80    3.22
   1  -2  15  166.90    7.79
  -1   2 -15  180.19    8.29
   1  -2  16    2.16    3.65
  -1   2 -16    0.25    2.72
   1  -2  17   15.40    5.13
  -1   2 -17   11.56    3.34
   1  -2  18    6.37    4.51
  -1   2 -18    1.11    3.40
   1  -2  19   12.24    6.74
  -1   2 -19   16.70    5.01
   1  -2  20   -1.67    5.69
  -1   2 -20   -0.25    4.76
   1  -2  21    3.90    6.49
  -1   2 -21    6.49    4.33
   1  -2  22    2.60    5.07
  -1   2 -22    2.10    5.57
  -1   2 -23    1.30    3.34
   1  -1 -21    4.70    6.06
  -1   1  21    1.73    8.53
   1  -1 -20    1.48    4.51
  -1   1  20    6.43    6.25
   1  -1 -19   15.89    4.95
  -1   1  19   16.33    6.37
   1  -1 -18   19.23    5.69
  -1   1  18   12.86    6.62
   1  -1 -17   -0.87    3.34
  -1   1  17    1.79    5.38
   1  -1 -16    5.50    3.83
  -1   1  16    7.36    4.76
   1  -1 -15   12.31    3.71
  -1   1  15    7.98    4.33
   1  -1 -14  220.02    8.78
  -1   1  14  221.69    9.40
   1  -1 -13   32.71    3.71
  -1   1  13   33.89    3.96
   1  -1 -12    8.41    2.60
  -1   1  12    5.94    2.78
   1  -1 -11   13.17    2.47
  -1   1  11   16.39    3.22
   1  -1 -10   18.74    2.72
  -1   1  10   20.04    2.72
   1  -1  -9  106.98    4.51
  -1   1   9  106.67    4.95
   1  -1  -8  144.08    5.87
  -1   1   8  138.89    5.57
   1  -1  -7  464.89   14.59
  -1   1   7  475.22   13.79
   1  -1  -6  381.48   12.49
  -1   1   6  376.53   11.56
   1  -1  -5 1506.24   40.57
  -1   1   5 1478.04   39.58
   1  -1  -4  803.52   22.88
  -1   1   4  800.36   21.77
   1  -1  -3  245.37    7.85
  -1   1   3  244.20    7.73
   1  -1  -2 1351.03   34.75
  -1   1   2 1361.48   35.62
   1  -1  -1 3445.52  117.12
  -1   1   1 3487.14  117.99
   1  -1   0   62.02    2.35
  -1   1   0   64.25    2.23
   1  -1   1 2328.80   55.72
  -1   1  -1 2345.13   54.36
   1  -1   2 1162.30   28.69
  -1   1  -2 1148.63   28.45
   1  -1   3  147.73    4.89
  -1   1  -3  147.42    4.64
   1  -1   4  616.15   16.76
  -1   1  -4  617.63   19.05
   1  -1   5  284.64    9.09
  -1   1  -5  285.01   10.02
   1  -1   6 1516.38   41.00
  -1   1  -6 1452.32   40.87
   1  -1   7  721.52   20.78
  -1   1  -7  724.12   20.28
   1  -1   8   42.73    2.66
  -1   1  -8   42.05    2.66
   1  -1   9  397.99   13.36
  -1   1  -9  384.44   13.79
   1  -1  10  167.77    7.05
  -1   1 -10  168.82    6.00
   1  -1  11  513.75   15.27
  -1   1 -11  517.70   14.96
   1  -1  12    2.10    2.60
  -1   1 -12    3.34    2.23
   1  -1  13    8.90    2.60
  -1   1 -13   12.31    2.41
   1  -1  14   -0.56    3.52
  -1   1 -14    1.48    2.72
   1  -1  15   40.94    4.70
  -1   1 -15   39.89    4.14
   1  -1  16    4.51    3.52
  -1   1 -16    4.27    2.78
   1  -1  17    1.30    4.58
  -1   1 -17    1.17    3.03
   1  -1  18    2.35    5.01
  -1   1 -18    1.92    4.39
   1  -1  19   -1.79    4.51
  -1   1 -19   -0.19    3.28
   1  -1  20   32.71    6.99
  -1   1 -20   30.42    6.55
   1  -1  21    1.86    4.70
  -1   1 -21    2.54    4.51
   1  -1  22    0.19    5.75
  -1   1 -22    3.15    4.76
  -1   1 -23    1.86    4.76
   1   0 -23    0.99    3.40
   1   0 -22    2.66    3.77
  -1   0  22    3.03    8.10
   1   0 -21    5.63    4.58
  -1   0  21    1.17    6.49
   1   0 -20   22.01    6.18
  -1   0  20   18.80    7.92
   1   0 -19   27.70    5.13
  -1   0  19   27.46    6.37
   1   0 -18   58.56    5.69
  -1   0  18   61.53    6.55
   1   0 -17    2.72    4.33
  -1   0  17   -0.31    6.12
   1   0 -16    3.52    3.34
  -1   0  16    3.22    4.08
   1   0 -15  157.25    7.36
  -1   0  15  159.48    8.60
   1   0 -14   41.43    3.90
  -1   0  14   44.65    4.14
   1   0 -13    3.90    2.54
  -1   0  13    1.24    2.66
   1   0 -12   10.27    2.84
  -1   0  12   10.45    2.97
   1   0 -11  366.39   11.63
  -1   0  11  376.78   11.75
   1   0 -10  182.54    7.11
  -1   0  10  188.73    7.17
   1   0  -9   80.39    3.65
  -1   0   9   77.05    3.77
   1   0  -8  505.77   15.03
  -1   0   8  529.95   16.26
   1   0  -7  254.03    9.28
  -1   0   7  256.07    8.47
   1   0  -6  863.62   24.61
  -1   0   6  863.25   23.87
   1   0  -5 2186.70   56.95
  -1   0   5 2243.59   58.07
   1   0  -4  245.06    8.66
  -1   0   4  240.55    7.92
   1   0  -3  342.64    9.89
  -1   0   3  347.96    9.96
   1   0  -2 2006.13   71.86
  -1   0   2 1930.94   67.59
   1   0  -1  374.55   10.39
  -1   0   1  366.70    9.71
   1   0   1    1.48    0.12
  -1   0  -1    1.92    0.19
   1   0   2 1300.57   31.54
  -1   0  -2 1299.45   31.23
   1   0   3   94.12    3.34
  -1   0  -3   93.25    3.28
   1   0   4   25.35    1.48
  -1   0  -4   24.49    1.36
   1   0   5  649.48   18.55
  -1   0  -5  656.78   19.97
   1   0   6  187.80    6.37
  -1   0  -6  187.18    7.05
   1   0   7  118.05    4.70
  -1   0  -7  110.63    4.33
   1   0   8  771.36   22.32
  -1   0  -8  759.86   21.33
   1   0   9    2.97    1.86
  -1   0  -9    4.95    1.92
   1   0  10  244.81    8.60
  -1   0 -10  240.05    8.47
   1   0  11   99.81    5.01
  -1   0 -11   85.15    4.20
   1   0  12   43.04    3.71
  -1   0 -12   39.51    3.28
   1   0  13    1.55    2.97
  -1   0 -13    0.49    2.72
   1   0  14   80.02    5.69
  -1   0 -14   77.42    4.95
   1   0  15   -0.25    3.65
  -1   0 -15    0.80    3.90
   1   0  16   47.61    4.95
  -1   0 -16   54.60    4.45
   1   0  17    0.19    4.27
  -1   0 -17    0.06    3.15
   1   0  18    8.35    5.44
  -1   0 -18    9.58    5.13
   1   0  19   14.41    5.26
  -1   0 -19   17.44    4.02
   1   0  20   17.07    5.81
  -1   0 -20   10.51    4.14
   1   0  21    0.56    7.67
  -1   0 -21    2.54    6.18
   1   1 -23   13.85    8.22
   1   1 -22    3.96    6.49
  -1  -1  22    2.91   12.37
   1   1 -21   77.98    7.42
  -1  -1  21   57.01    7.73
   1   1 -20   29.81    6.31
  -1  -1  20   25.79    5.94
   1   1 -19   -1.61    4.02
  -1  -1  19   -0.68    4.76
   1   1 -18    6.68    4.20
  -1  -1  18    8.16    5.07
   1   1 -17    7.36    4.51
  -1  -1  17    0.93    4.89
   1   1 -16   12.92    3.71
  -1  -1  16    9.65    3.90
   1   1 -15   64.99    5.38
  -1  -1  15   55.04    6.18
   1   1 -14  166.53    7.17
  -1  -1  14  162.51    7.54
   1   1 -13   -1.11    3.15
  -1  -1  13    2.16    3.09
   1   1 -12    5.69    2.23
  -1  -1  12    9.83    2.72
   1   1 -11  152.24    5.75
  -1  -1  11  140.87    6.68
   1   1 -10   56.15    3.34
  -1  -1  10   51.94    3.34
   1   1  -9  396.81   12.37
  -1  -1   9  397.68   12.86
   1   1  -8  489.44   15.52
  -1  -1   8  496.18   14.47
   1   1  -7   12.12    1.61
  -1  -1   7   11.07    1.48
   1   1  -6  768.76   20.96
  -1  -1   6  776.80   22.94
   1   1  -5  273.20    9.40
  -1  -1   5  284.45    8.72
   1   1  -4  348.76   10.45
  -1  -1   4  355.75   10.70
   1   1  -3    4.39    0.93
  -1  -1   3    5.44    1.30
   1   1  -2  242.96    7.17
  -1  -1   2  245.56    7.67
   1   1  -1 3253.21   77.54
  -1  -1   1 3246.41   75.87
   1   1   0  460.01   11.75
  -1  -1   0  463.53   11.50
   1   1   1  171.29    5.01
  -1  -1  -1  175.49    5.07
   1   1   2   26.40    1.11
  -1  -1  -2   25.23    1.24
   1   1   3  249.64    7.85
  -1  -1  -3  250.50    8.10
   1   1   4  655.72   18.18
  -1  -1  -4  655.23   19.29
   1   1   5  362.37   10.76
  -1  -1  -5  364.90   11.81
   1   1   6  451.60   13.85
  -1  -1  -6  451.91   13.54
   1   1   7   51.20    2.91
  -1  -1  -7   48.05    2.66
   1   1   8    7.85    1.86
  -1  -1  -8    9.40    1.73
   1   1   9  259.72    9.03
  -1  -1  -9  262.07    9.21
   1   1  10    2.91    2.04
  -1  -1 -10    4.51    1.67
   1   1  11   10.95    3.15
  -1  -1 -11    9.28    2.10
   1   1  12   24.36    3.15
  -1  -1 -12   25.85    2.97
   1   1  13   57.63    4.64
  -1  -1 -13   58.87    4.02
   1   1  14   42.79    4.08
  -1  -1 -14   45.33    3.71
   1   1  15  102.65    7.67
  -1  -1 -15  112.85    7.11
   1   1  16    0.06    3.46
  -1  -1 -16    0.56    3.03
   1   1  17    0.37    4.51
  -1  -1 -17    1.61    3.34
   1   1  18    2.97    4.76
  -1  -1 -18    2.72    3.59
   1   1  19    7.05    5.57
  -1  -1 -19    4.64    4.82
   1   1  20   14.04    6.18
  -1  -1 -20   14.35    4.27
   1   1  21    0.99    4.39
  -1  -1 -21   -1.67    4.76
  -1  -1 -22    0.25    3.34
   1   2 -23   -1.42    4.76
   1   2 -22    0.56    5.07
  -1  -2  22   -0.62    6.31
   1   2 -21   22.57    6.06
  -1  -2  21   21.27    7.98
   1   2 -20   24.30    5.01
  -1  -2  20   21.70    6.99
   1   2 -19   13.91    5.44
  -1  -2  19   10.82    6.31
   1   2 -18   18.43    3.90
  -1  -2  18   12.18    5.01
   1   2 -17   15.21    3.83
  -1  -2  17    9.40    5.81
   1   2 -16   -0.49    2.78
  -1  -2  16    0.06    3.77
   1   2 -15  227.13   10.27
  -1  -2  15  230.16    9.46
   1   2 -14  215.63    9.21
  -1  -2  14  207.77    8.97
   1   2 -13  166.84    7.05
  -1  -2  13  161.40    7.11
   1   2 -12   49.59    4.20
  -1  -2  12   52.01    3.83
   1   2 -11    1.17    2.23
  -1  -2  11    0.31    1.98
   1   2 -10  108.90    4.76
  -1  -2  10  121.51    5.57
   1   2  -9   19.05    1.98
  -1  -2   9   19.05    2.16
   1   2  -8  788.74   21.95
  -1  -2   8  790.65   22.57
   1   2  -7  398.91   12.49
  -1  -2   7  394.09   12.24
   1   2  -6   98.57    4.27
  -1  -2   6  101.04    4.08
   1   2  -5  809.70   22.63
  -1  -2   5  798.63   23.00
   1   2  -4  133.51    6.74
  -1  -2   4  140.74    7.67
   1   2  -3 1114.93   29.00
  -1  -2   3 1118.39   30.61
   1   2  -2  818.05   21.89
  -1  -2   2  830.66   23.00
   1   2  -1 4182.81   99.56
  -1  -2   1 4244.03  103.39
   1   2   0   93.13    3.40
  -1  -2   0   96.28    3.46
   1   2   1  496.25   14.16
  -1  -2  -1  500.70   14.53
   1   2   2   54.97    2.29
  -1  -2  -2   53.80    2.16
   1   2   3  574.47   16.82
  -1  -2  -3  590.05   17.56
   1   2   4   11.93    1.17
  -1  -2  -4   11.50    1.30
   1   2   5  619.06   18.92
  -1  -2  -5  608.11   18.24
   1   2   6   47.99    2.41
  -1  -2  -6   44.71    2.41
   1   2   7  182.67    7.30
  -1  -2  -7  176.42    6.93
   1   2   8  188.98    6.55
  -1  -2  -8  181.80    7.36
   1   2   9  246.67    9.09
  -1  -2  -9  236.53    8.78
   1   2  10   49.47    3.03
  -1  -2 -10   52.01    3.15
   1   2  11    4.08    2.23
  -1  -2 -11    4.95    2.04
   1   2  12    1.55    2.78
  -1  -2 -12    0.87    2.16
   1   2  13   25.17    3.65
  -1  -2 -13   22.39    2.78
   1   2  14  127.26    7.05
  -1  -2 -14  128.81    6.12
   1   2  15    3.34    5.19
  -1  -2 -15    7.30    3.46
   1   2  16    2.78    3.83
  -1  -2 -16    2.54    3.77
   1   2  17    1.73    4.70
  -1  -2 -17   -0.62    3.46
   1   2  18    0.49    4.39
  -1  -2 -18    0.31    3.65
   1   2  19    8.90    7.11
  -1  -2 -19   11.81    4.20
   1   2  20    3.09    5.63
  -1  -2 -20    3.46    4.64
   1   2  21    1.17    7.23
  -1  -2 -21    0.74    4.51
   1   3 -22   10.57    5.19
  -1  -3  22    9.89    6.37
   1   3 -21   34.20    7.36
  -1  -3  21   33.89    7.42
   1   3 -20   67.03    6.86
  -1  -3  20   56.70    6.86
   1   3 -19   25.85    6.06
  -1  -3  19   32.03    7.30
   1   3 -18    6.25    3.15
  -1  -3  18    1.92    4.33
   1   3 -17    2.54    3.52
  -1  -3  17   -1.73    4.76
   1   3 -16  159.11    7.67
  -1  -3  16  161.95    7.79
   1   3 -15  181.12    8.53
  -1  -3  15  179.02    8.84
   1   3 -14   53.67    4.33
  -1  -3  14   46.93    4.58
   1   3 -13    6.93    2.78
  -1  -3  13    8.60    2.97
   1   3 -12   19.66    2.66
  -1  -3  12   17.56    3.03
   1   3 -11  227.87    8.16
  -1  -3  11  208.39    7.79
   1   3 -10   70.49    3.77
  -1  -3  10   66.04    3.46
   1   3  -9  572.37   17.44
  -1  -3   9  574.66   16.70
   1   3  -8  225.21    8.16
  -1  -3   8  218.97    8.22
   1   3  -7   11.01    1.55
  -1  -3   7    8.66    1.48
   1   3  -6  427.79   12.86
  -1  -3   6  442.82   13.91
   1   3  -5    1.36    1.73
  -1  -3   5    0.12    2.04
   1   3  -4   53.43    2.54
  -1  -3   4   53.74    2.78
   1   3  -3 2024.31   51.20
  -1  -3   3 2019.24   51.82
   1   3  -2  179.02    5.87
  -1  -3   2  177.23    6.86
   1   3  -1    3.96    0.74
  -1  -3   1    4.20    0.80
   1   3   0  142.10    5.26
  -1  -3   0  149.96    5.69
   1   3   1   30.92    1.48
  -1  -3  -1   29.87    1.55
   1   3   2   38.83    2.04
  -1  -3  -2   38.03    1.92
   1   3   3   91.02    3.40
  -1  -3  -3   91.64    3.90
   1   3   4  112.98    4.20
  -1  -3  -4  129.24    5.32
   1   3   5   73.40    3.46
  -1  -3  -5   74.70    3.28
   1   3   6    8.97    1.30
  -1  -3  -6    7.61    1.48
   1   3   7  175.31    6.31
  -1  -3  -7  177.29    6.62
   1   3   8  347.09   12.55
  -1  -3  -8  337.63   10.76
   1   3   9    0.99    1.79
  -1  -3  -9    1.05    1.55
   1   3  10   39.27    3.22
  -1  -3 -10   42.98    3.28
   1   3  11  137.16    6.62
  -1  -3 -11  132.15    5.94
   1   3  12    1.11    3.22
  -1  -3 -12    1.67    2.78
   1   3  13   35.49    4.70
  -1  -3 -13   41.86    3.59
   1   3  14   45.08    5.75
  -1  -3 -14   48.54    4.76
   1   3  15   12.55    4.33
  -1  -3 -15   12.18    4.02
   1   3  16   10.88    4.76
  -1  -3 -16    8.29    4.45
   1   3  17    3.15    4.64
  -1  -3 -17    1.36    4.51
   1   3  18   -1.48    4.58
  -1  -3 -18   -1.24    4.33
   1   3  19   13.60    5.44
  -1  -3 -19   20.34    5.01
   1   3  20    2.54    4.89
  -1  -3 -20   11.25    4.02
  -1  -3 -21    1.92    2.54
   1   4 -23   -0.93    5.01
  -1  -4  23    1.11    4.64
   1   4 -22    3.22    5.07
  -1  -4  22    6.93    7.48
   1   4 -21   36.67    6.74
  -1  -4  21   31.17    6.49
   1   4 -20    6.62    4.76
  -1  -4  20    8.47    5.01
   1   4 -19   27.95    5.81
  -1  -4  19   27.58    6.31
   1   4 -18   13.67    4.33
  -1  -4  18   11.13    5.07
   1   4 -17   21.09    3.90
  -1  -4  17   20.59    5.38
   1   4 -16   29.68    4.58
  -1  -4  16   26.78    4.64
   1   4 -15  116.44    6.80
  -1  -4  15  107.78    6.37
   1   4 -14  222.74    9.09
  -1  -4  14  236.59    9.15
   1   4 -13   37.66    3.52
  -1  -4  13   36.79    3.71
   1   4 -12   69.01    4.51
  -1  -4  12   71.11    3.96
   1   4 -11   17.44    2.16
  -1  -4  11   19.54    2.60
   1   4 -10  311.72   11.25
  -1  -4  10  312.84   10.08
   1   4  -9   52.56    3.28
  -1  -4   9   53.86    2.97
   1   4  -8  138.64    5.19
  -1  -4   8  127.76    5.01
   1   4  -7  493.28   15.34
  -1  -4   7  501.01   15.95
   1   4  -6  316.98   14.53
  -1  -4   6  306.65   12.00
   1   4  -5    6.68    1.24
  -1  -4   5    9.46    1.30
   1   4  -4   99.19    4.02
  -1  -4   4   93.00    3.40
   1   4  -3 1253.57   32.59
  -1  -4   3 1255.49   33.95
   1   4  -2  444.36   12.86
  -1  -4   2  458.09   14.16
   1   4  -1  877.85   24.74
  -1  -4   1  890.52   24.98
   1   4   0  217.92    7.85
  -1  -4   0  230.04    7.98
   1   4   1   28.32    1.55
  -1  -4  -1   28.26    1.79
   1   4   2  201.34    7.30
  -1  -4  -2  195.72    6.93
   1   4   3  398.73   13.42
  -1  -4  -3  406.58   13.05
   1   4   4  573.36   17.62
  -1  -4  -4  576.70   17.75
   1   4   5  143.22    5.38
  -1  -4  -5  146.99    5.38
   1   4   6   34.69    2.60
  -1  -4  -6   38.09    2.91
   1   4   7  113.47    5.07
  -1  -4  -7  124.85    5.87
   1   4   8  137.22    5.87
  -1  -4  -8  130.04    5.32
   1   4   9    2.16    2.16
  -1  -4  -9    0.43    2.10
   1   4  10  236.59    8.66
  -1  -4 -10  244.88    8.41
   1   4  11   48.48    4.08
  -1  -4 -11   52.62    3.90
   1   4  12   -0.19    2.97
  -1  -4 -12    2.29    3.40
   1   4  13    6.43    4.39
  -1  -4 -13    3.77    3.59
   1   4  14   85.15    7.11
  -1  -4 -14   82.49    5.69
   1   4  15    2.78    3.96
  -1  -4 -15   -0.62    2.78
   1   4  16    4.08    4.51
  -1  -4 -16    1.67    3.03
   1   4  17    0.68    6.25
  -1  -4 -17    1.61    3.90
   1   4  18    2.35    5.26
  -1  -4 -18    5.57    4.70
   1   4  19    1.67    5.50
  -1  -4 -19    1.48    5.01
  -1  -4 -20    0.43    3.52
   1   5 -23    0.68    9.65
   1   5 -22    1.67    7.73
  -1  -5  22    4.02    8.47
   1   5 -21   37.16    6.25
  -1  -5  21   24.92    6.37
   1   5 -20   36.05    5.32
  -1  -5  20   27.64    6.18
   1   5 -19   -0.43    5.01
  -1  -5  19    0.43    5.44
   1   5 -18    9.96    4.08
  -1  -5  18    6.49    4.51
   1   5 -17    1.98    3.52
  -1  -5  17    1.24    3.71
   1   5 -16  202.02    9.40
  -1  -5  16  190.71    9.89
   1   5 -15   48.67    5.01
  -1  -5  15   55.04    5.75
   1   5 -14   90.10    5.57
  -1  -5  14   92.08    6.00
   1   5 -13   65.30    4.64
  -1  -5  13   66.35    4.27
   1   5 -12  216.93    8.47
  -1  -5  12  211.48    8.60
   1   5 -11    2.97    2.66
  -1  -5  11    5.94    2.66
   1   5 -10  177.72    6.68
  -1  -5  10  186.07    7.36
   1   5  -9  141.92    6.25
  -1  -5   9  140.87    5.38
   1   5  -8   81.44    3.77
  -1  -5   8   93.13    4.08
   1   5  -7   63.20    5.44
  -1  -5   7   64.19    3.71
   1   5  -6 1510.44   66.91
  -1  -5   6 1567.89   43.47
   1   5  -5  587.70   16.88
  -1  -5   5  580.22   17.19
   1   5  -4   39.58    2.72
  -1  -5   4   40.81    2.35
   1   5  -3 1104.05   31.10
  -1  -5   3 1097.24   31.23
   1   5  -2 1932.92   49.90
  -1  -5   2 1999.82   51.33
   1   5  -1  434.72   14.10
  -1  -5   1  455.68   15.52
   1   5   0  194.66    6.99
  -1  -5   0  202.46    7.23
   1   5   1  134.19    5.32
  -1  -5  -1  134.93    5.13
   1   5   2  383.27   13.60
  -1  -5  -2  388.03   13.42
   1   5   3   62.77    3.52
  -1  -5  -3   65.49    3.28
   1   5   4  473.30   16.02
  -1  -5  -4  497.67   15.71
   1   5   5    7.48    1.55
  -1  -5  -5    5.57    1.79
   1   5   6  116.01    5.19
  -1  -5  -6  114.83    5.38
   1   5   7   27.58    2.23
  -1  -5  -7   33.39    2.97
   1   5   8  362.12   12.06
  -1  -5  -8  343.57   13.60
   1   5   9   15.15    2.47
  -1  -5  -9   13.23    2.23
   1   5  10    8.41    2.78
  -1  -5 -10    8.41    3.09
   1   5  11   19.29    3.22
  -1  -5 -11   19.54    2.66
   1   5  12   -0.49    2.91
  -1  -5 -12   -0.93    3.09
   1   5  13   19.85    4.20
  -1  -5 -13   14.59    3.96
   1   5  14    1.61    4.08
  -1  -5 -14   -0.19    2.91
   1   5  15   27.15    4.45
  -1  -5 -15   21.40    3.83
   1   5  16    4.27    4.02
  -1  -5 -16    1.86    3.77
   1   5  17    6.99    4.82
  -1  -5 -17   10.39    4.20
   1   5  18    3.28    3.83
  -1  -5 -18    3.65    3.46
   1   5  19    0.99    6.62
  -1  -5 -19   -1.24    3.83
   1   6 -22   39.08    6.68
  -1  -6  22   28.20    8.29
   1   6 -21   30.30    6.31
  -1  -6  21   21.52    7.36
   1   6 -20   10.88    6.37
  -1  -6  20    9.09    6.18
   1   6 -19    0.12    5.13
  -1  -6  19   -0.25    4.95
   1   6 -18   -1.61    3.71
  -1  -6  18    3.40    3.90
   1   6 -17    5.75    3.59
  -1  -6  17    0.43    4.14
   1   6 -16   43.47    4.39
  -1  -6  16   44.03    4.51
   1   6 -15   99.50    5.81
  -1  -6  15   98.94    6.37
   1   6 -14    4.20    3.09
  -1  -6  14    5.01    3.77
   1   6 -13    2.60    2.72
  -1  -6  13    2.78    3.03
   1   6 -12  343.69   12.80
  -1  -6  12  342.27   12.18
   1   6 -11   24.80    2.97
  -1  -6  11   19.36    2.91
   1   6 -10   16.70    2.60
  -1  -6  10   21.95    2.66
   1   6  -9   82.61    4.02
  -1  -6   9   80.39    3.96
   1   6  -8    2.35    1.86
  -1  -6   8    4.27    1.55
   1   6  -7  586.53   17.56
  -1  -6   7  635.50   18.06
   1   6  -6   66.17    3.34
  -1  -6   6   68.83    3.46
   1   6  -5  346.60   11.93
  -1  -6   5  353.59   11.32
   1   6  -4  431.75   13.54
  -1  -6   4  429.21   12.92
   1   6  -3   21.15    1.86
  -1  -6   3   23.19    2.66
   1   6  -2   40.07    2.41
  -1  -6   2   43.04    2.97
   1   6  -1  163.07    5.81
  -1  -6   1  162.51    6.37
   1   6   0  516.78   16.94
  -1  -6   0  521.85   17.25
   1   6   1  157.13    6.12
  -1  -6  -1  165.54    6.80
   1   6   2  238.57    9.03
  -1  -6  -2  247.41    9.28
   1   6   3  136.66    6.18
  -1  -6  -3  132.27    5.69
   1   6   4  210.62    7.98
  -1  -6  -4  210.56    8.78
   1   6   5  372.63   12.74
  -1  -6  -5  371.03   11.32
   1   6   6    0.49    1.67
  -1  -6  -6    0.25    1.73
   1   6   7    5.19    2.04
  -1  -6  -7    6.18    1.86
   1   6   8    3.40    1.92
  -1  -6  -8    2.60    2.23
   1   6   9   13.91    2.60
  -1  -6  -9   12.99    2.60
   1   6  10   36.55    3.77
  -1  -6 -10   41.68    3.96
   1   6  11   13.98    2.84
  -1  -6 -11   10.57    3.28
   1   6  12    4.14    2.97
  -1  -6 -12    6.49    3.52
   1   6  13   18.80    4.33
  -1  -6 -13   21.83    3.59
   1   6  14   10.70    4.08
  -1  -6 -14   12.43    3.28
   1   6  15   21.21    4.51
  -1  -6 -15   14.59    4.14
   1   6  16   25.97    4.58
  -1  -6 -16   21.40    5.38
   1   6  17    8.47    6.18
  -1  -6 -17    5.13    5.13
   1   6  18   -2.41    3.77
  -1  -6 -18    2.04    4.08
   1   6  19   -1.17    5.01
  -1  -6 -19    1.05    4.08
   1   7 -22    1.36    4.02
  -1  -7  22   -3.15    6.74
   1   7 -21    5.44    4.33
  -1  -7  21    2.60    6.93
   1   7 -20   19.29   10.33
  -1  -7  20   18.80    7.05
   1   7 -19   -2.16    4.76
  -1  -7  19    1.36    4.58
   1   7 -18    2.29    4.33
  -1  -7  18    0.99    4.02
   1   7 -17    4.14    3.46
  -1  -7  17    2.91    3.77
   1   7 -16  161.40    8.47
  -1  -7  16  170.05    8.78
   1   7 -15   61.96    4.89
  -1  -7  15   60.60    5.13
   1   7 -14  114.89    6.37
  -1  -7  14  118.48    6.18
   1   7 -13  200.66    8.29
  -1  -7  13  197.01    8.90
   1   7 -12   35.93    3.52
  -1  -7  12   41.18    3.90
   1   7 -11  176.11    8.04
  -1  -7  11  182.98    7.42
   1   7 -10   13.79    2.60
  -1  -7  10   14.41    3.96
   1   7  -9  119.41    7.42
  -1  -7   9  121.63    5.69
   1   7  -8  370.59   11.75
  -1  -7   8  376.34   12.31
   1   7  -7   33.89    2.91
  -1  -7   7   36.61    2.72
   1   7  -6  496.43   16.08
  -1  -7   6  500.14   14.72
   1   7  -5   24.18    2.29
  -1  -7   5   21.52    1.92
   1   7  -4  398.17   13.36
  -1  -7   4  403.55   12.24
   1   7  -3   94.49    4.33
  -1  -7   3   99.31    4.27
   1   7  -2  126.52    5.50
  -1  -7   2  121.94    5.19
   1   7  -1  384.51   11.93
  -1  -7   1  394.03   12.49
   1   7   0   12.24    2.16
  -1  -7   0   11.56    2.04
   1   7   1   48.91    3.22
  -1  -7  -1   47.86    3.40
   1   7   2  570.57   17.01
  -1  -7  -2  609.47   18.43
   1   7   3   70.19    3.28
  -1  -7  -3   71.79    3.65
   1   7   4  126.33    5.63
  -1  -7  -4  121.94    5.13
   1   7   5    4.14    1.67
  -1  -7  -5    4.33    2.23
   1   7   6   -0.62    1.92
  -1  -7  -6    0.12    1.92
   1   7   7   43.04    3.03
  -1  -7  -7   42.73    3.40
   1   7   8    9.28    2.35
  -1  -7  -8   11.25    2.47
   1   7   9   65.11    4.20
  -1  -7  -9   64.81    5.07
   1   7  10   18.06    3.46
  -1  -7 -10   22.08    3.65
   1   7  11    1.67    3.28
  -1  -7 -11    1.92    3.28
   1   7  12   34.94    4.27
  -1  -7 -12   27.27    4.33
   1   7  13   18.30    3.83
  -1  -7 -13   17.07    3.77
   1   7  14   28.75    4.51
  -1  -7 -14   34.94    5.13
   1   7  15    1.05    4.58
  -1  -7 -15    2.23    4.27
   1   7  16    9.96    4.51
  -1  -7 -16    7.98    4.02
   1   7  17    1.17    4.58
  -1  -7 -17    0.93    3.46
   1   7  18   -0.62    7.17
  -1  -7 -18    2.84    3.40
   1   8 -22   17.01    6.74
  -1  -8  22   10.08    7.17
   1   8 -21   35.00    6.99
  -1  -8  21   34.20    6.68
   1   8 -20    0.00    6.43
  -1  -8  20    4.58    6.18
   1   8 -19    6.74    3.52
  -1  -8  19    3.03    5.26
   1   8 -18   -0.37    2.91
  -1  -8  18    5.32    4.70
   1   8 -17  100.11    5.63
  -1  -8  17   90.04    6.62
   1   8 -16   74.33    5.07
  -1  -8  16   72.35    6.00
   1   8 -15  129.98    5.38
  -1  -8  15  130.72    7.17
   1   8 -14   25.97    2.78
  -1  -8  14   21.27    4.20
   1   8 -13   38.90    4.82
  -1  -8  13   43.97    5.32
   1   8 -12  195.16    8.10
  -1  -8  12  201.03    8.29
   1   8 -11   10.08    2.91
  -1  -8  11   11.50    4.51
   1   8 -10  412.95   17.93
  -1  -8  10  404.17   12.86
   1   8  -9   -0.37    2.23
  -1  -8   9    1.30    2.04
   1   8  -8   62.21    4.76
  -1  -8   8   67.22    4.02
   1   8  -7  196.33    7.17
  -1  -8   7  190.46    7.67
   1   8  -6   23.50    2.16
  -1  -8   6   23.99    2.47
   1   8  -5  197.82    7.85
  -1  -8   5  204.50    7.30
   1   8  -4  905.80   24.55
  -1  -8   4  873.76   23.75
   1   8  -3   65.36    3.15
  -1  -8   3   66.29    3.34
   1   8  -2  250.26    8.35
  -1  -8   2  252.48    8.60
   1   8  -1   25.66    2.41
  -1  -8   1   28.63    2.54
   1   8   0    1.36    1.61
  -1  -8   0    0.74    1.86
   1   8   1   59.86    3.15
  -1  -8  -1   62.83    3.77
   1   8   2    4.82    2.41
  -1  -8  -2    4.20    2.16
   1   8   3   29.43    2.41
  -1  -8  -3   29.06    2.91
   1   8   4    6.68    2.23
  -1  -8  -4    6.80    2.35
   1   8   5    0.68    2.04
  -1  -8  -5    1.86    2.16
   1   8   6   59.67    4.14
  -1  -8  -6   59.67    3.90
   1   8   7   36.86    3.22
  -1  -8  -7   43.47    3.71
   1   8   8   27.58    3.28
  -1  -8  -8   31.10    3.40
   1   8   9   16.39    3.03
  -1  -8  -9   19.79    3.59
   1   8  10    2.04    3.15
  -1  -8 -10    1.79    2.97
   1   8  11    6.49    3.52
  -1  -8 -11    7.36    4.33
   1   8  12   24.49    4.20
  -1  -8 -12   21.21    3.65
   1   8  13    0.49    3.46
  -1  -8 -13    1.73    3.83
   1   8  14    0.43    3.96
  -1  -8 -14    0.56    3.03
   1   8  15    9.40    4.20
  -1  -8 -15    6.62    3.52
   1   8  16    1.30    2.60
  -1  -8 -16   -0.62    3.83
   1   8  17   -0.99    7.42
  -1  -8 -17   -0.31    3.09
   1   9 -21   17.50    7.98
  -1  -9  21    7.48    7.67
   1   9 -20   14.10    6.99
  -1  -9  20   13.79    7.30
   1   9 -19    2.29    4.76
  -1  -9  19    8.29    5.13
   1   9 -18   31.72    5.44
  -1  -9  18   34.57    5.57
   1   9 -17    1.98    4.89
  -1  -9  17    2.23    5.07
   1   9 -16   94.12    8.10
  -1  -9  16  106.67    7.92
   1   9 -15    6.62    3.96
  -1  -9  15    5.44    4.27
   1   9 -14   12.68    4.95
  -1  -9  14    9.40    4.64
   1   9 -13   64.43    5.13
  -1  -9  13   58.68    5.19
   1   9 -12   20.84    4.02
  -1  -9  12   18.80    4.39
   1   9 -11  214.14   12.18
  -1  -9  11  193.68    9.34
   1   9 -10   19.05    3.71
  -1  -9  10   19.60    3.46
   1   9  -9  131.22    6.12
  -1  -9   9  133.26    5.32
   1   9  -8   11.32    2.60
  -1  -9   8   11.25    2.41
   1   9  -7   19.79    3.15
  -1  -9   7   21.09    2.54
   1   9  -6   57.20    4.27
  -1  -9   6   47.68    3.34
   1   9  -5   70.87    4.14
  -1  -9   5   71.92    3.46
   1   9  -4   60.66    3.65
  -1  -9   4   55.90    3.52
   1   9  -3  161.46    6.49
  -1  -9   3  158.74    6.18
   1   9  -2   32.22    2.91
  -1  -9   2   38.15    2.60
   1   9  -1   94.18    3.96
  -1  -9   1   94.80    4.20
   1   9   0    2.66    1.67
  -1  -9   0    1.05    2.10
   1   9   1   36.73    3.15
  -1  -9  -1   36.30    3.09
   1   9   2   22.32    2.97
  -1  -9  -2   22.39    2.47
   1   9   3   75.13    4.70
  -1  -9  -3   78.72    5.38
   1   9   4   16.63    2.66
  -1  -9  -4   16.39    3.65
   1   9   5    6.99    2.78
  -1  -9  -5   11.13    3.15
   1   9   6   49.72    4.27
  -1  -9  -6   48.67    4.70
   1   9   7    1.98    3.46
  -1  -9  -7   -0.06    3.09
   1   9   8   23.93    4.39
  -1  -9  -8   26.78    4.08
   1   9   9   14.16    3.65
  -1  -9  -9   17.07    3.71
   1   9  10    8.16    3.77
  -1  -9 -10   12.68    3.28
   1   9  11    1.98    3.65
  -1  -9 -11   -0.19    3.34
   1   9  12    0.56    3.28
  -1  -9 -12   -3.09    3.83
   1   9  13   38.46    4.58
  -1  -9 -13   38.71    4.39
   1   9  14    3.09    3.59
  -1  -9 -14    4.27    4.27
   1   9  15    6.99    5.01
  -1  -9 -15    9.21    3.46
   1   9  16    1.42    4.45
  -1  -9 -16    9.96    5.13
   1  10 -21    8.04    8.35
  -1 -10  21   12.18    7.30
   1  10 -20   13.11    5.87
  -1 -10  20   18.86    5.81
   1  10 -19    0.56    5.69
  -1 -10  19    5.57    6.74
   1  10 -18   17.25    5.94
  -1 -10  18   12.12    6.06
   1  10 -17  232.88   12.74
  -1 -10  17  236.84   11.44
   1  10 -16   -2.04    3.59
  -1 -10  16   -0.19    3.90
   1  10 -15   36.61    5.81
  -1 -10  15   37.91    5.26
   1  10 -14    8.84    3.71
  -1 -10  14    4.82    3.28
   1  10 -13   -1.67    3.28
  -1 -10  13   -2.29    4.27
   1  10 -12  115.95   10.14
  -1 -10  12  119.04    6.68
   1  10 -11    0.80    3.15
  -1 -10  11   -0.31    2.60
   1  10 -10   54.11    5.19
  -1 -10  10   57.01    4.27
   1  10  -9   17.44    3.28
  -1 -10   9   21.21    3.09
   1  10  -8    1.73    2.91
  -1 -10   8    0.93    2.23
   1  10  -7   89.36    5.19
  -1 -10   7   89.11    5.50
   1  10  -6   51.08    3.77
  -1 -10   6   59.67    3.83
   1  10  -5  422.10   15.40
  -1 -10   5  420.68   15.03
   1  10  -4  425.50   16.26
  -1 -10   4  406.83   17.07
   1  10  -3    7.23    3.22
  -1 -10   3    8.16    3.09
   1  10  -2   43.97    3.59
  -1 -10   2   47.92    3.59
   1  10  -1    8.22    2.41
  -1 -10   1    7.36    2.60
   1  10   0    0.25    1.98
  -1 -10   0    0.74    2.10
   1  10   1    8.10    2.54
  -1 -10  -1    6.49    2.54
   1  10   2    0.25    2.60
  -1 -10  -2    1.11    2.84
   1  10   3  126.64    6.43
  -1 -10  -3  128.93    6.37
   1  10   4   25.42    3.96
  -1 -10  -4   25.23    4.64
   1  10   5    5.38    3.03
  -1 -10  -5    2.54    3.96
   1  10   6    3.40    3.34
  -1 -10  -6    3.22    3.52
   1  10   7   16.14    3.15
  -1 -10  -7   11.56    3.65
   1  10   8   24.43    3.96
  -1 -10  -8   28.45    4.08
   1  10   9   12.43    3.34
  -1 -10  -9   15.95    3.46
   1  10  10   -2.23    4.82
  -1 -10 -10   -0.74    3.34
   1  10  11    3.96    3.65
  -1 -10 -11    3.65    3.96
   1  10  12   28.01    4.51
  -1 -10 -12   27.58    3.65
   1  10  13   -1.73    5.13
  -1 -10 -13    2.23    3.40
   1  10  14    1.36    4.39
  -1 -10 -14    0.56    2.91
   1  10  15    1.48    5.07
  -1 -10 -15    3.40    4.39
   1  11 -20   -0.93    6.31
  -1 -11  20    4.95    5.69
   1  11 -19   11.44    6.37
  -1 -11  19    8.47    5.38
   1  11 -18   66.91    7.61
  -1 -11  18   60.72    7.54
   1  11 -17    8.97    5.07
  -1 -11  17   12.43    5.01
   1  11 -16   85.77    8.72
  -1 -11  16   91.58    7.11
   1  11 -15   24.74    5.94
  -1 -11  15   24.55    4.64
   1  11 -14    7.17    4.27
  -1 -11  14    8.04    5.57
   1  11 -13   62.52    6.74
  -1 -11  13   61.78    5.38
   1  11 -12   -0.12    4.02
  -1 -11  12    2.04    3.59
   1  11 -11   84.90    6.93
  -1 -11  11   92.51    5.81
   1  11 -10   47.68    4.82
  -1 -11  10   41.06    4.33
   1  11  -9    3.28    3.77
  -1 -11   9    3.09    2.78
   1  11  -8  157.69    7.23
  -1 -11   8  161.95    6.99
   1  11  -7   86.08    5.13
  -1 -11   7   68.95    4.70
   1  11  -6   41.49    4.20
  -1 -11   6   43.60    4.02
   1  11  -5   62.95    4.33
  -1 -11   5   58.75    3.90
   1  11  -4   61.34    4.20
  -1 -11   4   59.98    4.02
   1  11  -3  315.68   11.32
  -1 -11   3  323.29   11.07
   1  11  -2   26.22    3.77
  -1 -11   2   24.86    3.03
   1  11  -1    1.42    3.03
  -1 -11   1    4.39    3.09
   1  11   0   10.20    3.65
  -1 -11   0    7.48    3.15
   1  11   1   -0.31    3.59
  -1 -11  -1   -2.60    4.08
   1  11   2    1.67    3.90
  -1 -11  -2    1.48    4.14
   1  11   3   64.93    5.19
  -1 -11  -3   60.17    5.32
   1  11   4   36.36    4.14
  -1 -11  -4   45.70    4.51
   1  11   5    4.89    2.97
  -1 -11  -5    5.69    3.52
   1  11   6    1.86    3.03
  -1 -11  -6    3.28    3.59
   1  11   7   -1.67    3.71
  -1 -11  -7   -1.61    3.71
   1  11   8   10.70    3.77
  -1 -11  -8    6.68    3.77
   1  11   9   10.57    5.32
  -1 -11  -9   12.49    4.02
   1  11  10    5.50    4.20
  -1 -11 -10    5.94    4.02
   1  11  11   12.18    4.76
  -1 -11 -11   15.95    3.34
   1  11  12   12.80    5.19
  -1 -11 -12    8.10    3.71
   1  11  13    5.69    4.14
  -1 -11 -13    4.20    4.33
   1  11  14    1.67    3.22
  -1 -11 -14   -1.61    6.18
   1  12 -19    1.79    5.94
  -1 -12  19    5.07    5.57
   1  12 -18    2.16    5.63
  -1 -12  18   -1.11    5.94
   1  12 -17  102.28   10.08
  -1 -12  17   94.67    9.65
   1  12 -16   -1.61    6.37
  -1 -12  16   -0.25    6.00
   1  12 -15    5.07    5.19
  -1 -12  15    3.15    7.23
   1  12 -14   34.32    7.85
  -1 -12  14   38.77    5.07
   1  12 -13    3.71    5.63
  -1 -12  13   -3.03    3.83
   1  12 -12   91.83    6.80
  -1 -12  12   94.98    6.31
   1  12 -11    3.96    4.76
  -1 -12  11    4.51    3.28
   1  12 -10   30.86    4.33
  -1 -12  10   21.46    3.34
   1  12  -9  139.69    7.67
  -1 -12   9  154.28    7.92
   1  12  -8   -1.36    3.40
  -1 -12   8    0.37    2.60
   1  12  -7   58.44    5.01
  -1 -12   7   65.55    5.07
   1  12  -6    6.18    3.15
  -1 -12   6    9.58    2.84
   1  12  -5   24.55    3.65
  -1 -12   5   21.77    3.34
   1  12  -4   45.70    3.90
  -1 -12   4   44.21    4.14
   1  12  -3   41.37    4.76
  -1 -12   3   49.22    4.33
   1  12  -2    5.13    2.97
  -1 -12   2    8.66    3.09
   1  12  -1   94.67    6.80
  -1 -12   1   87.75    5.75
   1  12   0    0.19    2.91
  -1 -12   0   -1.67    3.15
   1  12   1   25.60    3.90
  -1 -12  -1   26.84    3.83
   1  12   2   61.96    4.82
  -1 -12  -2   55.53    4.39
   1  12   3    4.14    3.83
  -1 -12  -3    5.57    3.96
   1  12   4   14.28    4.51
  -1 -12  -4    8.22    3.40
   1  12   5    0.62    3.46
  -1 -12  -5    3.40    3.90
   1  12   6    2.60    3.03
  -1 -12  -6    1.36    4.89
   1  12   7   19.97    4.70
  -1 -12  -7   19.42    3.83
   1  12   8    7.85    4.02
  -1 -12  -8    9.77    4.02
   1  12   9    2.04    4.02
  -1 -12  -9    3.59    3.09
   1  12  10   -0.99    4.33
  -1 -12 -10    1.36    4.45
   1  12  11    3.09    3.77
  -1 -12 -11    4.27    3.71
   1  12  12   13.91    3.71
  -1 -12 -12   16.33    5.26
   1  12  13    0.25    2.54
  -1 -12 -13    0.43    2.84
   1  13 -19   -2.66    6.86
  -1 -13  19    1.98    4.89
   1  13 -18   18.49    7.23
  -1 -13  18   21.52    5.81
   1  13 -17    7.42    6.86
  -1 -13  17    5.50    5.38
   1  13 -16   21.46    7.11
  -1 -13  16   18.06   12.18
   1  13 -15   -0.06    7.92
  -1 -13  15   -0.56    4.20
   1  13 -14    5.44    5.87
  -1 -13  14   -2.16    4.89
   1  13 -13   51.70    8.35
  -1 -13  13   52.81    6.68
   1  13 -12    6.49    4.70
  -1 -13  12    1.30    3.34
   1  13 -11   53.18    6.93
  -1 -13  11   62.21    5.75
   1  13 -10   14.53    4.95
  -1 -13  10   17.62    3.83
   1  13  -9    1.30    3.77
  -1 -13   9    0.93    3.34
   1  13  -8   73.09    6.43
  -1 -13   8   71.30    5.38
   1  13  -7   18.49    3.83
  -1 -13   7   19.05    3.83
   1  13  -6    0.37    3.40
  -1 -13   6    1.73    3.03
   1  13  -5    2.10    3.52
  -1 -13   5   -0.06    2.91
   1  13  -4   24.12    3.90
  -1 -13   4   22.08    3.65
   1  13  -3   14.41    4.39
  -1 -13   3   21.33    4.51
   1  13  -2   19.36    4.89
  -1 -13   2   18.55    4.14
   1  13  -1    5.19    4.82
  -1 -13   1    2.97    4.51
   1  13   0    2.78    4.20
  -1 -13   0    0.06    3.22
   1  13   1    3.59    3.40
  -1 -13  -1    2.29    3.34
   1  13   2    1.24    3.52
  -1 -13  -2    2.23    3.77
   1  13   3   46.69    5.19
  -1 -13  -3   48.42    5.57
   1  13   4   15.83    4.39
  -1 -13  -4   13.23    3.83
   1  13   5    0.06    4.14
  -1 -13  -5   -1.11    3.52
   1  13   6    3.03    5.07
  -1 -13  -6    4.08    5.07
   1  13   7    0.87    3.83
  -1 -13  -7    3.46    3.71
   1  13   8   10.82    4.64
  -1 -13  -8    9.96    3.71
   1  13   9    0.25    4.14
  -1 -13  -9   -0.25    4.33
   1  13  10    1.42    3.77
  -1 -13 -10    1.73    4.14
   1  13  11   15.46    4.27
  -1 -13 -11   13.54    5.32
   1  13  12    2.04    4.82
  -1 -13 -12    1.24    2.78
   1  14 -18    3.59    7.61
  -1 -14  18    3.90    6.99
   1  14 -17   32.77   12.80
  -1 -14  17   30.49   12.18
   1  14 -16   -1.55   11.63
  -1 -14  16   -0.43    7.79
   1  14 -15   -0.37    6.49
  -1 -14  15    1.17    4.45
   1  14 -14   -0.37    5.75
  -1 -14  14    0.99    4.33
   1  14 -13   11.01    6.31
  -1 -14  13   12.43    4.82
   1  14 -12   50.46    8.10
  -1 -14  12   42.98    6.00
   1  14 -11    2.60    5.75
  -1 -14  11    5.57    4.58
   1  14 -10   55.41    7.36
  -1 -14  10   45.14    5.75
   1  14  -9   16.70    5.38
  -1 -14   9   18.92    4.08
   1  14  -8    1.24    4.39
  -1 -14   8    0.56    3.59
   1  14  -7    0.49    3.71
  -1 -14   7   -2.10    3.59
   1  14  -6    0.00    3.83
  -1 -14   6    0.87    3.59
   1  14  -5    2.10    4.64
  -1 -14   5    1.48    3.83
   1  14  -4    3.09    4.51
  -1 -14   4    2.35    3.83
   1  14  -3   20.96    5.81
  -1 -14   3   14.90    4.27
   1  14  -2    0.56    3.59
  -1 -14   2   -1.24    3.52
   1  14  -1    5.38    3.71
  -1 -14   1    8.16    4.20
   1  14   0   10.57    4.14
  -1 -14   0    9.77    4.58
   1  14   1    3.59    4.51
  -1 -14  -1    3.15    5.01
   1  14   2    5.38    3.59
  -1 -14  -2    8.60    3.65
   1  14   3    0.68    4.33
  -1 -14  -3    1.48    4.02
   1  14   4    7.42    5.07
  -1 -14  -4   11.63    4.39
   1  14   5   61.65    5.57
  -1 -14  -5   55.65    6.00
   1  14   6   -0.68    5.50
  -1 -14  -6    3.22    3.59
   1  14   7    2.60    3.59
  -1 -14  -7    6.49    5.13
   1  14   8    3.22    3.28
  -1 -14  -8    1.67    2.66
   1  14   9    0.93    5.01
  -1 -14  -9    1.11    2.97
   1  14  11   -0.80    4.51
   1  15 -16    9.46    7.30
  -1 -15  16    4.20    5.32
   1  15 -15   48.30    8.04
  -1 -15  15   48.73    6.00
   1  15 -14   -1.05    6.55
  -1 -15  14    0.74    5.01
   1  15 -13    5.63    5.75
  -1 -15  13    0.56    4.89
   1  15 -12   38.90    7.05
  -1 -15  12   37.23    6.12
   1  15 -11   33.27    7.92
  -1 -15  11   28.51    6.12
   1  15 -10    6.93    6.37
  -1 -15  10   13.05    4.89
   1  15  -9    2.47    4.76
  -1 -15   9   -0.68    3.71
   1  15  -8   14.78    5.44
  -1 -15   8   12.18    4.14
   1  15  -7    1.55    4.95
  -1 -15   7   -0.62    3.59
   1  15  -6   15.27    5.19
  -1 -15   6   14.47    4.64
   1  15  -5    4.20    4.95
  -1 -15   5   -0.31    3.65
   1  15  -4    1.17    4.14
  -1 -15   4    3.52    3.65
   1  15  -3    5.69    4.89
  -1 -15   3    3.28    4.27
   1  15  -2    3.52    4.02
  -1 -15   2   -0.43    3.28
   1  15  -1    3.03    5.26
  -1 -15   1    1.86    4.58
   1  15   0    0.00    4.33
  -1 -15   0    1.24    4.33
   1  15   1    6.25    4.39
  -1 -15  -1    3.96    4.33
   1  15   2   13.60    5.87
  -1 -15  -2    6.18    3.83
   1  15   3    0.12    3.65
  -1 -15  -3   -0.74    3.52
   1  15   4    5.01    5.44
  -1 -15  -4    1.86    3.65
   1  15   5    3.59    3.90
  -1 -15  -5   -0.12    3.96
   1  15   6    7.36    4.64
  -1 -15  -6   13.11    3.90
   1  15   7    2.78    3.83
  -1 -15  -7    3.09    3.46
   1  15   8    1.24    3.09
   1  16 -15   -1.73    7.05
  -1 -16  15    1.79    5.57
   1  16 -14    3.59    5.87
  -1 -16  14    5.75    5.81
   1  16 -13   -3.28    6.55
  -1 -16  13    0.25    4.76
   1  16 -12    1.67    6.31
  -1 -16  12   -1.17    5.32
   1  16 -11   -1.36    6.99
  -1 -16  11   -1.86    5.57
   1  16 -10    4.39    6.49
  -1 -16  10    1.98    4.64
   1  16  -9   21.21    5.69
  -1 -16   9   15.83    5.07
   1  16  -8   18.43    5.75
  -1 -16   8   20.41    5.07
   1  16  -7    6.86    6.25
  -1 -16   7   -1.42    5.01
   1  16  -6   -0.19    4.82
  -1 -16   6    0.06    3.59
   1  16  -5    0.31    4.70
  -1 -16   5    1.05    3.90
   1  16  -4   -0.87    4.51
  -1 -16   4    1.86    3.96
   1  16  -3   -0.74    5.26
  -1 -16   3   -1.61    5.63
   1  16  -2    2.84    5.01
  -1 -16   2   -0.49    4.08
   1  16  -1   -1.42    4.02
  -1 -16   1    3.09    3.83
   1  16   0   -1.67    5.26
  -1 -16   0   -1.55    5.19
   1  16   1    0.74    3.90
  -1 -16  -1    2.66    3.65
   1  16   2    5.01    4.33
  -1 -16  -2   -2.23    4.51
   1  16   3    4.02    3.52
  -1 -16  -3    4.20    3.34
   1  16   4   -0.74    4.76
  -1 -16  -4    1.61    2.91
   1  16   5    1.11    7.11
  -1 -16  -5    2.10    6.62
  -1 -16  -6    6.43    8.53
  -1 -16  -7    5.69    6.37
   1  17 -14    3.15   11.25
  -1 -17  14   -0.43    6.86
   1  17 -13   -2.91    6.93
  -1 -17  13    6.93    5.44
   1  17 -12   -0.31    6.62
  -1 -17  12   -1.05    7.30
   1  17 -11    0.25    7.05
  -1 -17  11   -2.10    6.12
   1  17 -10    1.79    6.00
  -1 -17  10   -0.99    4.76
   1  17  -9   -0.31    7.61
  -1 -17   9    1.61    5.13
   1  17  -8    3.03    7.05
  -1 -17   8    3.83    5.81
   1  17  -7    4.39    6.43
  -1 -17   7    4.20    4.51
   1  17  -6   -0.19    4.82
  -1 -17   6    3.65    3.59
   1  17  -5    1.79    3.83
  -1 -17   5    0.68    3.83
   1  17  -4    6.37    5.44
  -1 -17   4   10.33    4.02
   1  17  -3    1.92    4.45
  -1 -17   3   -0.43    3.40
   1  17  -2    8.66    5.87
  -1 -17   2    9.15    8.66
   1  17  -1    0.62    3.15
  -1 -17   1   -0.80    6.43
   1  17   0   -0.62    3.22
  -1 -17   0    1.11    2.41
  -1 -17  -1    7.36    4.58
  -1 -17  -2   -1.05    3.65
  -1 -17  -3    0.43    2.84
  -1 -17  -4    0.00    6.06
  -1 -17  -6    0.80    6.12
   1  18 -11    0.68    5.13
  -1 -18  11    3.09    5.32
   1  18 -10    0.80    5.44
  -1 -18  10   -1.55    5.01
   1  18  -9    4.27   12.86
  -1 -18   9    2.41    6.25
   1  18  -8   -2.04   10.20
  -1 -18   8   -0.74    4.58
   1  18  -7   -0.99    4.39
  -1 -18   7    3.65    5.75
   1  18  -6   -1.05    5.07
  -1 -18   6   -2.97    6.74
   1  18  -5    0.06    4.76
  -1 -18   5    8.04    4.20
   1  18  -4    1.48    4.45
  -1 -18   4   -1.11    4.20
   1  18  -3    3.09    5.63
  -1 -18   3    1.92    6.37
   1  18  -2   -0.80    3.34
   1  18  -1    0.80    5.01
   1  18   0   -0.74    3.59
   1  19  -8   -1.98    7.54
  -1 -19   8   15.34    4.70
   1  19  -7    1.98    6.62
  -1 -19   7    1.55    6.43
   1  19  -6   -1.79    7.11
  -1 -19   6    1.73    4.33
  -1 -19   5    3.96    3.65
  -1 -19   4    0.80    3.46
  -1 -19   3   -0.49    3.71
   2 -19  -3    1.17    4.51
   2 -19  -2    1.42    4.39
   2 -19  -1    2.54    3.46
  -2  19   0    0.43    6.99
   2 -19   1    0.25    3.59
  -2  19  -1    1.92    5.32
   2 -19   2    0.06    4.08
  -2  19  -2    6.43    7.61
   2 -19   3   -0.74    3.34
  -2  19  -3    0.68    5.81
   2 -19   4    1.98    3.65
  -2  19  -4    2.41    6.49
   2 -19   5    4.51    4.82
  -2  19  -5    1.24    5.87
   2 -19   6    1.55    3.34
  -2  19  -6   -0.43    4.20
   2 -19   7   -1.55    5.75
  -2  19  -7   -0.43    5.32
   2 -19   8    4.20    7.67
  -2  19  -8   -0.31    8.53
   2 -19   9    1.55    4.89
  -2  19  -9   -0.43    5.38
   2 -19  10    1.05    6.00
   2 -18  -7    3.46    6.49
  -2  18   5   -1.05    5.81
  -2  18   4    2.04    8.16
   2 -18  -3   -0.06    5.69
  -2  18   3    5.38    5.38
   2 -18  -2   12.24    7.73
  -2  18   2   18.67    9.83
   2 -18  -1    0.99    5.57
  -2  18   1   -1.11    5.19
   2 -18   0    1.30    5.50
  -2  18   0    0.49    6.18
   2 -18   1    0.06    4.70
  -2  18  -1    1.73    5.81
   2 -18   2    1.42    4.08
  -2  18  -2    0.56    3.90
   2 -18   3   11.93    4.70
  -2  18  -3    2.54    5.07
   2 -18   4    0.74    4.76
  -2  18  -4    0.49    4.76
   2 -18   5   -0.06    4.02
  -2  18  -5    2.04    3.96
   2 -18   6    7.42    3.71
  -2  18  -6    4.70    5.26
   2 -18   7    2.04    4.76
  -2  18  -7   11.25    7.05
   2 -18   8    5.69    3.71
  -2  18  -8   12.86    6.86
   2 -18   9    2.60    5.38
  -2  18  -9   -6.43    6.25
   2 -18  10   -0.19    4.76
  -2  18 -10    4.27    5.94
   2 -18  11    4.89    4.89
  -2  18 -11   -1.98    9.03
   2 -18  12    6.06    9.21
   2 -17  -8   10.45    8.66
   2 -17  -7    1.05    6.74
  -2  17   7    3.59    6.80
   2 -17  -6    5.63    4.70
  -2  17   6    5.44    5.57
   2 -17  -5   -1.05    5.13
  -2  17   5    1.24    6.37
   2 -17  -4    0.43    5.38
  -2  17   4    3.77    6.31
   2 -17  -3    1.67    4.95
  -2  17   3    3.40    4.45
   2 -17  -2    6.12    4.82
  -2  17   2   -0.06    6.06
   2 -17  -1    9.28    4.70
  -2  17   1    4.64    5.44
   2 -17   0    5.44    5.87
  -2  17   0    4.70    6.12
   2 -17   1   10.33    7.23
  -2  17  -1   13.23    6.37
   2 -17   2    6.06    5.01
  -2  17  -2    5.81    5.19
   2 -17   3    4.08    4.82
  -2  17  -3    1.61    4.82
   2 -17   4    3.65    4.45
  -2  17  -4    1.98    4.76
   2 -17   5    3.28    7.92
  -2  17  -5    2.72    5.81
   2 -17   6    2.16    5.26
  -2  17  -6   10.27    5.26
   2 -17   7    2.23    4.33
  -2  17  -7    1.17    5.13
   2 -17   8   19.29    4.58
  -2  17  -8   21.58    6.31
   2 -17   9    7.05    5.26
  -2  17  -9    1.24    6.00
   2 -17  10    4.20    5.44
  -2  17 -10    3.83    6.68
   2 -17  11    4.02    5.50
  -2  17 -11   -4.51    8.22
   2 -17  12    0.62    6.12
  -2  17 -12    2.04    6.99
   2 -17  13    5.69    6.86
  -2  17 -13    1.55    6.86
   2 -17  14   -1.55   11.87
  -2  17 -14   -1.98    9.28
   2 -16  -8    1.79   10.88
  -2  16   8   -0.25    4.64
   2 -16  -7    4.20    8.04
  -2  16   7    2.10    4.70
   2 -16  -6    2.78    4.95
  -2  16   6    2.16    6.31
   2 -16  -5   20.22    6.18
  -2  16   5   15.09    5.38
   2 -16  -4    3.71    4.58
  -2  16   4   -0.06    5.13
   2 -16  -3    0.49    4.51
  -2  16   3    2.78    4.64
   2 -16  -2   21.95    6.25
  -2  16   2   19.11    5.87
   2 -16  -1   18.06    6.25
  -2  16   1   23.56    5.94
   2 -16   0   -0.43    4.51
  -2  16   0    4.39    4.64
   2 -16   1    3.22    4.70
  -2  16  -1    4.02    4.82
   2 -16   2    4.27    5.50
  -2  16  -2    4.51    6.99
   2 -16   3   11.13    6.06
  -2  16  -3   12.74    6.74
   2 -16   4   10.88    5.38
  -2  16  -4   17.75    5.63
   2 -16   5    8.22    5.26
  -2  16  -5    9.21    5.38
   2 -16   6    3.52    3.96
  -2  16  -6    4.27    5.57
   2 -16   7    3.15    4.27
  -2  16  -7    2.78    4.51
   2 -16   8    6.86    4.39
  -2  16  -8    8.53    5.19
   2 -16   9   22.20    4.45
  -2  16  -9   18.80    7.30
   2 -16  10    0.99    5.94
  -2  16 -10   -1.86    8.10
   2 -16  11   -0.80    4.70
  -2  16 -11    1.92    6.31
   2 -16  12   62.95    7.92
  -2  16 -12   64.25   12.31
   2 -16  13    3.77    4.95
  -2  16 -13   -0.49    5.94
   2 -16  14   19.17    6.12
  -2  16 -14   29.56    8.53
   2 -16  15    0.62    5.07
  -2  16 -15   -2.91    7.36
   2 -16  16    6.80    4.95
  -2  16 -16   19.36    6.31
  -2  15  11    4.95    5.26
  -2  15  10    0.74    4.33
  -2  15   9    2.41    6.86
   2 -15  -8    4.76    3.96
  -2  15   8    7.11    4.51
   2 -15  -7    0.56    4.51
  -2  15   7    3.03    4.33
   2 -15  -6    5.26    5.01
  -2  15   6    9.65    6.86
   2 -15  -5    5.69    5.19
  -2  15   5    8.04    4.89
   2 -15  -4    2.66    4.76
  -2  15   4    4.45    6.06
   2 -15  -3   18.55    5.75
  -2  15   3   12.49    4.76
   2 -15  -2    0.00    4.45
  -2  15   2    2.10    4.45
   2 -15  -1   14.72    5.07
  -2  15   1   10.88    6.55
   2 -15   0    0.99    6.37
  -2  15   0    8.35    4.14
   2 -15   1    0.93    4.20
  -2  15  -1    0.80    4.14
   2 -15   2    2.54    4.14
  -2  15  -2    3.46    4.27
   2 -15   3   -1.36    4.02
  -2  15  -3    4.45    3.90
   2 -15   4    6.06    4.02
  -2  15  -4    3.34    4.33
   2 -15   5    4.33    3.71
  -2  15  -5    9.58    4.95
   2 -15   6    0.31    3.83
  -2  15  -6   -4.08    4.82
   2 -15   7    4.82    4.45
  -2  15  -7    5.81    5.13
   2 -15   8    6.31    4.70
  -2  15  -8    4.33    5.13
   2 -15   9    1.36    4.64
  -2  15  -9   -0.19    5.75
   2 -15  10    4.76    5.87
  -2  15 -10    5.26    7.11
   2 -15  11   23.87    5.94
  -2  15 -11   20.84    8.10
   2 -15  12   -3.15    6.25
  -2  15 -12    3.22    8.60
   2 -15  13  106.36    8.66
  -2  15 -13  106.11   10.45
   2 -15  14   -0.68    6.74
  -2  15 -14    1.73    8.72
   2 -15  15    7.17    4.76
  -2  15 -15    6.06    7.85
   2 -15  16    2.10    4.82
  -2  15 -16    3.52    6.86
   2 -15  17    2.16    4.89
  -2  15 -17    1.30    6.74
  -2  14  12   -0.12    5.13
   2 -14 -11   -0.74    6.37
  -2  14  11   -1.73    5.07
   2 -14 -10    2.66    3.59
  -2  14  10    5.01    3.96
   2 -14  -9    5.50    5.50
  -2  14   9    6.43    5.44
   2 -14  -8    0.43    5.38
  -2  14   8    3.22    5.81
   2 -14  -7   19.36    5.57
  -2  14   7   17.25    4.89
   2 -14  -6   -2.66    5.63
  -2  14   6   -1.11    5.38
   2 -14  -5   11.63    4.45
  -2  14   5    7.42    4.45
   2 -14  -4    1.42    5.01
  -2  14   4    5.75    5.07
   2 -14  -3    4.89    4.51
  -2  14   3    1.55    4.20
   2 -14  -2   12.00    5.26
  -2  14   2   19.17    4.89
   2 -14  -1   82.74    6.31
  -2  14   1   99.19    6.62
   2 -14   0    5.57    3.65
  -2  14   0    6.62    5.07
   2 -14   1    3.65    5.07
  -2  14  -1    4.82    5.01
   2 -14   2   -0.56    4.27
  -2  14  -2    2.84    4.70
   2 -14   3  109.95    7.36
  -2  14  -3  121.63    8.16
   2 -14   4    5.19    4.51
  -2  14  -4    5.19    4.64
   2 -14   5    2.97    4.27
  -2  14  -5    2.97    4.20
   2 -14   6   -1.48    6.31
  -2  14  -6    2.04    4.70
   2 -14   7   41.00    5.44
  -2  14  -7   40.13    5.69
   2 -14   8    9.58    4.33
  -2  14  -8    3.34    4.20
   2 -14   9   59.49    5.75
  -2  14  -9   54.97    7.05
   2 -14  10   -1.55    8.16
  -2  14 -10   10.33   10.08
   2 -14  11    1.24    4.20
  -2  14 -11    2.78    5.26
   2 -14  12   63.14    7.92
  -2  14 -12   87.93    9.58
   2 -14  13    5.07    5.07
  -2  14 -13    5.26    5.94
   2 -14  14   39.08    5.75
  -2  14 -14   49.72    7.73
   2 -14  15    2.29    5.19
  -2  14 -15    4.58    5.87
   2 -14  16    3.96    5.50
  -2  14 -16    9.52    7.85
   2 -14  17   16.33    6.00
  -2  14 -17   22.20    8.53
   2 -14  18   -0.56    5.63
  -2  14 -18   -2.29    8.47
   2 -13 -14   -0.06    5.13
   2 -13 -13    0.00    3.83
  -2  13  13    0.74    4.95
   2 -13 -12   -0.56    5.01
  -2  13  12    2.91    4.70
   2 -13 -11   27.64    5.32
  -2  13  11   25.54    5.63
   2 -13 -10    1.42    5.07
  -2  13  10    2.04    4.82
   2 -13  -9    0.68    5.01
  -2  13   9    3.03    4.58
   2 -13  -8   31.72    5.19
  -2  13   8   34.51    5.01
   2 -13  -7    8.22    5.13
  -2  13   7   11.93    5.13
   2 -13  -6    6.99    4.51
  -2  13   6    4.58    4.27
   2 -13  -5    5.75    4.70
  -2  13   5    7.67    4.76
   2 -13  -4    0.00    4.58
  -2  13   4    1.67    4.45
   2 -13  -3  115.88    7.67
  -2  13   3  110.19    6.86
   2 -13  -2   60.35    5.69
  -2  13   2   58.44    5.07
   2 -13  -1    2.91    3.52
  -2  13   1    3.34    3.59
   2 -13   0   11.25    3.90
  -2  13   0   16.39    3.83
   2 -13   1    4.39    3.77
  -2  13  -1    3.40    3.28
   2 -13   2   66.41    5.94
  -2  13  -2   61.96    5.44
   2 -13   3   30.61    3.90
  -2  13  -3   31.04    4.27
   2 -13   4    0.19    3.09
  -2  13  -4    1.73    3.28
   2 -13   5   12.00    3.71
  -2  13  -5   14.59    3.90
   2 -13   6   74.82    4.89
  -2  13  -6   66.85    6.12
   2 -13   7    2.41    3.77
  -2  13  -7   -0.43    4.20
   2 -13   8  151.38    9.58
  -2  13  -8  156.94    9.09
   2 -13   9    2.23    4.64
  -2  13  -9    2.35    5.81
   2 -13  10    3.52    3.28
  -2  13 -10    2.97    4.27
   2 -13  11   24.80    3.77
  -2  13 -11   27.95    4.76
   2 -13  12   -0.87    3.96
  -2  13 -12    1.36    4.89
   2 -13  13   71.11    5.81
  -2  13 -13   68.08    6.86
   2 -13  14    3.65    3.59
  -2  13 -14    5.63    5.07
   2 -13  15    6.74    4.70
  -2  13 -15    5.01    6.86
   2 -13  16    0.06    4.14
  -2  13 -16    0.12    5.81
   2 -13  17    2.23    4.95
  -2  13 -17    3.09    6.80
   2 -13  18    4.51    5.19
  -2  13 -18    2.04    6.99
   2 -13  19    3.71    5.87
  -2  13 -19   -1.86    6.55
   2 -12 -14    3.52    9.96
  -2  12  14    0.43    3.90
   2 -12 -13   -1.11    4.76
  -2  12  13    2.04    5.19
   2 -12 -12    4.14    4.70
  -2  12  12    6.55    5.57
   2 -12 -11   -0.99    4.33
  -2  12  11    2.54    4.64
   2 -12 -10    0.19    4.02
  -2  12  10    2.23    4.89
   2 -12  -9   31.54    6.55
  -2  12   9   36.79    7.05
   2 -12  -8    6.55    3.96
  -2  12   8   11.44    4.51
   2 -12  -7    9.96    5.94
  -2  12   7    4.58    5.75
   2 -12  -6    7.54    4.20
  -2  12   6    1.48    4.02
   2 -12  -5    9.28    4.76
  -2  12   5    7.73    4.39
   2 -12  -4   87.87    6.99
  -2  12   4   94.92    6.43
   2 -12  -3    9.40    3.96
  -2  12   3   12.00    3.40
   2 -12  -2    7.92    3.71
  -2  12   2    6.06    3.34
   2 -12  -1   60.91    5.07
  -2  12   1   62.21    4.70
   2 -12   0    1.92    3.28
  -2  12   0    2.72    3.03
   2 -12   1    1.67    2.97
  -2  12  -1    3.34    3.09
   2 -12   2    4.51    3.59
  -2  12  -2    0.93    3.34
   2 -12   3  190.89    9.09
  -2  12  -3  199.98   10.08
   2 -12   4   98.57    5.75
  -2  12  -4  108.46    6.62
   2 -12   5   64.13    4.82
  -2  12  -5   73.96    4.95
   2 -12   6    2.35    2.84
  -2  12  -6    1.05    2.97
   2 -12   7  268.50   10.82
  -2  12  -7  268.56   11.75
   2 -12   8   52.62    7.30
  -2  12  -8   43.84    7.05
   2 -12   9  103.02    5.75
  -2  12  -9   95.48    6.18
   2 -12  10   16.57    3.46
  -2  12 -10   14.22    4.02
   2 -12  11   -0.12    2.84
  -2  12 -11    0.00    3.77
   2 -12  12  152.00    7.79
  -2  12 -12  151.50    9.40
   2 -12  13    1.05    3.34
  -2  12 -13    3.34    4.27
   2 -12  14   28.07    5.26
  -2  12 -14   28.88    6.31
   2 -12  15   21.40    5.87
  -2  12 -15   25.85    7.05
   2 -12  16    0.37    4.45
  -2  12 -16   -2.04    5.63
   2 -12  17   92.32    9.03
  -2  12 -17   98.57    8.84
   2 -12  18    2.41    5.81
  -2  12 -18    2.23    6.86
   2 -12  19   13.85    6.43
  -2  12 -19   13.79    7.67
   2 -12  20   -0.06    5.07
  -2  12 -20   -4.64   14.66
   2 -11 -16    2.47    4.58
  -2  11  16    3.03    5.63
   2 -11 -15    5.81    4.20
  -2  11  15    2.84    4.45
   2 -11 -14   -2.16    4.64
  -2  11  14   -1.36    4.89
   2 -11 -13   18.24    5.44
  -2  11  13   22.01    5.07
   2 -11 -12    0.12    4.33
  -2  11  12    1.79    4.51
   2 -11 -11    2.72    6.25
  -2  11  11    0.80    6.68
   2 -11 -10    4.64    4.39
  -2  11  10    4.70    4.39
   2 -11  -9    4.51    5.26
  -2  11   9   -0.19    4.45
   2 -11  -8   33.89    5.38
  -2  11   8   40.69    5.87
   2 -11  -7   16.76    4.76
  -2  11   7   12.61    4.39
   2 -11  -6   16.82    4.39
  -2  11   6   15.52    3.83
   2 -11  -5    5.87    4.82
  -2  11   5    6.68    3.96
   2 -11  -4    0.43    4.02
  -2  11   4    2.16    2.91
   2 -11  -3  302.69   12.86
  -2  11   3  283.52   10.88
   2 -11  -2   22.20    4.20
  -2  11   2   24.43    3.96
   2 -11  -1    3.34    2.84
  -2  11   1    2.54    2.72
   2 -11   0   32.65    4.39
  -2  11   0   32.40    4.27
   2 -11   1   22.08    3.34
  -2  11  -1   23.37    3.15
   2 -11   2   16.33    2.97
  -2  11  -2   11.69    2.66
   2 -11   3  135.24    6.68
  -2  11  -3  126.46    6.74
   2 -11   4    8.53    3.90
  -2  11  -4   12.24    3.65
   2 -11   5   60.54    4.27
  -2  11  -5   55.96    4.27
   2 -11   6  134.50    6.31
  -2  11  -6  134.25    6.68
   2 -11   7   -2.04    3.71
  -2  11  -7    3.03    4.45
   2 -11   8  143.09    6.68
  -2  11  -8  137.09    6.18
   2 -11   9    2.35    2.66
  -2  11  -9    4.08    3.09
   2 -11  10   28.75    3.96
  -2  11 -10   36.17    5.13
   2 -11  11  108.59    6.62
  -2  11 -11  110.19    6.80
   2 -11  12   52.69    5.57
  -2  11 -12   58.31    5.81
   2 -11  13  114.65    6.31
  -2  11 -13  124.29    7.42
   2 -11  14    2.29    3.15
  -2  11 -14   -0.56    3.96
   2 -11  15   -1.42    3.77
  -2  11 -15    1.36    6.00
   2 -11  16   23.56    4.51
  -2  11 -16   20.78    5.50
   2 -11  17   -2.23    4.33
  -2  11 -17    6.55    5.19
   2 -11  18   58.50    6.74
  -2  11 -18   62.27    7.42
   2 -11  19    7.17    4.82
  -2  11 -19   10.27    5.94
   2 -11  20    5.38    5.01
  -2  11 -20    2.97    6.43
   2 -10 -18   -0.93    3.71
   2 -10 -17    3.59    7.11
  -2  10  17   -1.05    8.35
   2 -10 -16    2.23    4.20
  -2  10  16    0.06    5.38
   2 -10 -15    0.19    4.08
  -2  10  15    0.87    4.76
   2 -10 -14   21.33    5.32
  -2  10  14   17.07    6.18
   2 -10 -13   -2.16    6.18
  -2  10  13    0.19    6.25
   2 -10 -12   49.47    6.18
  -2  10  12   56.15    6.62
   2 -10 -11    0.06    4.02
  -2  10  11    2.84    4.51
   2 -10 -10    4.33    4.39
  -2  10  10    3.34    4.14
   2 -10  -9   31.23    4.82
  -2  10   9   28.75    5.07
   2 -10  -8   15.09    5.01
  -2  10   8   17.01    3.83
   2 -10  -7   53.18    5.38
  -2  10   7   51.82    4.51
   2 -10  -6   62.21    5.57
  -2  10   6   74.02    5.38
   2 -10  -5    2.41    3.96
  -2  10   5    5.19    3.03
   2 -10  -4   50.52    4.20
  -2  10   4   49.22    4.08
   2 -10  -3   14.59    3.40
  -2  10   3   18.61    3.52
   2 -10  -2   24.74    3.40
  -2  10   2   29.74    3.09
   2 -10  -1   15.71    4.08
  -2  10   1   16.14    3.65
   2 -10   0   12.00    2.60
  -2  10   0   14.41    2.54
   2 -10   1   16.82    3.03
  -2  10  -1   17.50    2.54
   2 -10   2   13.36    3.71
  -2  10  -2   13.54    3.40
   2 -10   3    0.93    2.16
  -2  10  -3    0.19    2.04
   2 -10   4   54.48    4.58
  -2  10  -4   48.91    4.64
   2 -10   5   38.09    3.46
  -2  10  -5   46.07    3.96
   2 -10   6   29.31    4.64
  -2  10  -6   32.90    5.19
   2 -10   7    9.46    2.54
  -2  10  -7    9.09    2.35
   2 -10   8   28.38    2.91
  -2  10  -8   27.15    3.40
   2 -10   9   13.79    3.09
  -2  10  -9   12.99    3.52
   2 -10  10  104.63    5.87
  -2  10 -10   96.90    6.25
   2 -10  11    8.84    2.66
  -2  10 -11   10.57    3.22
   2 -10  12  181.80    8.90
  -2  10 -12  185.20    8.66
   2 -10  13    0.56    3.46
  -2  10 -13    2.54    3.59
   2 -10  14   51.45    4.95
  -2  10 -14   48.67    5.38
   2 -10  15    5.38    3.83
  -2  10 -15   12.31    5.38
   2 -10  16    1.36    4.14
  -2  10 -16   -0.49    5.26
   2 -10  17   72.78    5.75
  -2  10 -17   78.04    7.11
   2 -10  18   -0.99    4.33
  -2  10 -18    0.43    4.89
   2 -10  19   38.28    6.00
  -2  10 -19   33.14    6.37
   2 -10  20    2.23    6.12
  -2  10 -20    3.46    6.62
   2 -10  21   17.69    5.94
  -2  10 -21    8.97    6.80
   2  -9 -19   -0.12    2.66
   2  -9 -18    6.12    5.13
  -2   9  18    1.86    5.07
   2  -9 -17    5.57    4.58
  -2   9  17    3.34    5.19
   2  -9 -16   16.51    5.01
  -2   9  16   15.21    5.19
   2  -9 -15    3.03    5.32
  -2   9  15    9.46    4.82
   2  -9 -14    2.16    4.33
  -2   9  14    3.83    4.82
   2  -9 -13   45.27    6.12
  -2   9  13   36.42    5.44
   2  -9 -12    9.46    5.38
  -2   9  12   10.27    4.76
   2  -9 -11    6.00    3.83
  -2   9  11    7.48    3.83
   2  -9 -10   16.82    4.08
  -2   9  10   21.09    5.01
   2  -9  -9    2.91    3.90
  -2   9   9    4.51    3.52
   2  -9  -8   24.05    4.45
  -2   9   8   22.39    4.45
   2  -9  -7   59.24    4.70
  -2   9   7   56.70    4.45
   2  -9  -6  106.05    6.62
  -2   9   6  108.52    5.75
   2  -9  -5    6.18    2.72
  -2   9   5    7.36    2.84
   2  -9  -4    4.58    2.60
  -2   9   4    1.86    2.23
   2  -9  -3   30.36    3.59
  -2   9   3   33.83    3.34
   2  -9  -2   46.07    3.59
  -2   9   2   43.16    3.28
   2  -9  -1   77.73    4.58
  -2   9   1   84.16    4.82
   2  -9   0    2.35    2.23
  -2   9   0    1.30    1.98
   2  -9   1   33.39    3.71
  -2   9  -1   29.43    3.46
   2  -9   2   13.42    2.29
  -2   9  -2   10.64    2.10
   2  -9   3  171.04    6.62
  -2   9  -3  163.00    6.00
   2  -9   4    2.78    2.23
  -2   9  -4    0.80    2.29
   2  -9   5   29.00    4.33
  -2   9  -5   28.94    3.90
   2  -9   6   58.13    5.44
  -2   9  -6   54.66    3.77
   2  -9   7   34.44    3.15
  -2   9  -7   26.84    3.03
   2  -9   8   36.67    3.52
  -2   9  -8   35.93    3.83
   2  -9   9    1.98    2.10
  -2   9  -9    2.35    2.54
   2  -9  10   -0.25    2.23
  -2   9 -10   -2.10    3.46
   2  -9  11  340.72   12.61
  -2   9 -11  342.02   12.18
   2  -9  12   10.14    3.28
  -2   9 -12   12.12    3.71
   2  -9  13  141.92    6.74
  -2   9 -13  128.25    7.67
   2  -9  14    8.10    3.52
  -2   9 -14    6.68    3.83
   2  -9  15   10.70    4.82
  -2   9 -15   12.12    5.69
   2  -9  16   58.68    5.94
  -2   9 -16   64.87    6.99
   2  -9  17   15.40    4.89
  -2   9 -17   14.96    5.01
   2  -9  18   69.38    6.62
  -2   9 -18   58.00    7.85
   2  -9  19    2.10    5.01
  -2   9 -19    2.23    5.94
   2  -9  20    0.31    5.38
  -2   9 -20    2.78    5.94
   2  -9  21    3.83    5.32
  -2   9 -21   -2.91    5.44
  -2   9 -22    3.52    6.25
   2  -8 -19    0.62    7.98
  -2   8  19    4.82    6.18
   2  -8 -18    2.16    4.64
  -2   8  18   -1.05    5.26
   2  -8 -17   13.05    5.44
  -2   8  17    6.43    6.00
   2  -8 -16    1.30    5.07
  -2   8  16   -0.62    4.58
   2  -8 -15    3.09    4.33
  -2   8  15    9.46    4.82
   2  -8 -14   25.79    6.00
  -2   8  14   20.34    5.63
   2  -8 -13    8.22    5.26
  -2   8  13    6.86    4.64
   2  -8 -12   84.78    7.11
  -2   8  12   91.77    6.43
   2  -8 -11   -1.36    3.90
  -2   8  11    5.63    5.01
   2  -8 -10    1.17    3.65
  -2   8  10    2.04    3.15
   2  -8  -9   91.71    6.43
  -2   8   9   86.39    5.94
   2  -8  -8   14.35    3.59
  -2   8   8   18.43    3.40
   2  -8  -7   79.71    6.55
  -2   8   7   82.24    5.75
   2  -8  -6   34.57    3.71
  -2   8   6   36.48    3.46
   2  -8  -5   36.05    3.59
  -2   8   5   34.01    3.52
   2  -8  -4  294.16   10.20
  -2   8   4  286.86    9.96
   2  -8  -3  189.66    7.42
  -2   8   3  194.66    7.42
   2  -8  -2  111.49    5.01
  -2   8   2  112.36    5.07
   2  -8  -1   99.81    4.58
  -2   8   1  101.91    5.32
   2  -8   0   44.89    3.09
  -2   8   0   44.58    3.09
   2  -8   1    1.92    1.67
  -2   8  -1    0.99    1.48
   2  -8   2  278.52    9.15
  -2   8  -2  264.42    9.03
   2  -8   3   45.88    3.03
  -2   8  -3   48.91    3.46
   2  -8   4    4.20    3.46
  -2   8  -4    3.96    3.83
   2  -8   5  574.10   17.93
  -2   8  -5  559.20   16.82
   2  -8   6    0.74    1.42
  -2   8  -6    0.62    1.73
   2  -8   7  269.12    9.89
  -2   8  -7  267.69    8.66
   2  -8   8   41.43    2.72
  -2   8  -8   41.68    3.40
   2  -8   9   23.99    2.78
  -2   8  -9   18.80    2.97
   2  -8  10   59.05    3.40
  -2   8 -10   63.38    4.02
   2  -8  11    0.19    2.60
  -2   8 -11    1.11    3.03
   2  -8  12  504.16   16.88
  -2   8 -12  484.56   16.70
   2  -8  13    3.77    2.72
  -2   8 -13    3.65    3.34
   2  -8  14    3.15    2.60
  -2   8 -14   -0.80    3.09
   2  -8  15   20.10    4.58
  -2   8 -15   21.21    5.63
   2  -8  16    1.48    5.01
  -2   8 -16    0.74    4.08
   2  -8  17    3.52    4.33
  -2   8 -17    1.30    4.95
   2  -8  18    2.23    4.82
  -2   8 -18    4.70    4.64
   2  -8  19   35.12    6.31
  -2   8 -19   34.38    5.94
   2  -8  20    3.83    5.26
  -2   8 -20    2.04    5.07
   2  -8  21   -0.68    4.82
  -2   8 -21    2.72    5.13
   2  -8  22   -0.06    4.64
  -2   8 -22    4.08    9.15
   2  -7 -19    0.00    5.01
  -2   7  19    1.73    7.61
   2  -7 -18   26.16    6.18
  -2   7  18   22.94    6.80
   2  -7 -17    3.34    6.18
  -2   7  17    4.70    6.00
   2  -7 -16    4.02    5.94
  -2   7  16    3.65    4.76
   2  -7 -15   29.62    5.26
  -2   7  15   36.17    6.37
   2  -7 -14    1.48    4.08
  -2   7  14    0.00    4.76
   2  -7 -13   73.71    6.31
  -2   7  13   80.02    6.74
   2  -7 -12    7.73    4.08
  -2   7  12    4.76    5.57
   2  -7 -11   16.70    4.64
  -2   7  11   18.43    4.08
   2  -7 -10   13.48    3.65
  -2   7  10   13.79    3.34
   2  -7  -9   11.93    4.51
  -2   7   9   17.01    4.64
   2  -7  -8  287.92   11.13
  -2   7   8  290.95   10.57
   2  -7  -7    3.03    2.84
  -2   7   7    1.17    2.23
   2  -7  -6   61.10    5.26
  -2   7   6   57.57    4.33
   2  -7  -5  119.41    5.50
  -2   7   5  113.47    5.81
   2  -7  -4  255.08    9.15
  -2   7   4  241.48    8.78
   2  -7  -3  129.12    5.69
  -2   7   3  125.34    5.75
   2  -7  -2  160.96    6.06
  -2   7   2  171.17    6.99
   2  -7  -1    0.99    2.04
  -2   7   1   -0.49    1.92
   2  -7   0   27.15    2.29
  -2   7   0   22.14    1.79
   2  -7   1  190.03    6.93
  -2   7  -1  180.87    7.23
   2  -7   2  101.17    5.01
  -2   7  -2  104.38    4.51
   2  -7   3  774.27   31.54
  -2   7  -3  785.09   30.18
   2  -7   4  139.63    6.06
  -2   7  -4  138.39    5.44
   2  -7   5   24.61    2.29
  -2   7  -5   21.27    2.35
   2  -7   6  592.40   17.44
  -2   7  -6  591.85   17.25
   2  -7   7  180.26    6.74
  -2   7  -7  170.49    7.05
   2  -7   8  423.40   13.05
  -2   7  -8  426.49   13.91
   2  -7   9    7.98    2.23
  -2   7  -9    6.31    2.35
   2  -7  10    0.25    1.86
  -2   7 -10    0.43    1.92
   2  -7  11  121.14    5.87
  -2   7 -11  116.56    6.06
   2  -7  12   35.49    3.59
  -2   7 -12   38.22    3.59
   2  -7  13  348.27   12.12
  -2   7 -13  322.42   12.00
   2  -7  14    4.14    4.27
  -2   7 -14   -0.80    2.97
   2  -7  15   27.46    4.95
  -2   7 -15   31.17    4.58
   2  -7  16   89.66    7.11
  -2   7 -16   84.28    6.74
   2  -7  17   -0.87    4.27
  -2   7 -17    0.62    4.27
   2  -7  18   17.87    4.76
  -2   7 -18   27.64    4.76
   2  -7  19    7.73    4.95
  -2   7 -19   18.37    4.70
   2  -7  20    1.79    4.58
  -2   7 -20   -1.67    4.58
   2  -7  21   34.81    6.43
  -2   7 -21   43.22    6.99
   2  -7  22    0.68    5.63
  -2   7 -22    3.52    5.38
   2  -6 -20    3.40    5.26
  -2   6  20    1.11    5.38
   2  -6 -19   29.81    6.06
  -2   6  19   23.56    6.43
   2  -6 -18    1.61    5.44
  -2   6  18    3.83    6.37
   2  -6 -17    9.58    4.95
  -2   6  17   11.93    5.69
   2  -6 -16    5.57    4.82
  -2   6  16   11.69    5.01
   2  -6 -15    0.99    3.83
  -2   6  15    3.09    4.20
   2  -6 -14   20.34    4.89
  -2   6  14   15.64    3.96
   2  -6 -13   -0.37    3.34
  -2   6  13    1.98    4.70
   2  -6 -12   55.90    5.81
  -2   6  12   56.95    5.50
   2  -6 -11   51.14    4.95
  -2   6  11   48.42    4.14
   2  -6 -10   19.66    3.52
  -2   6  10   19.29    3.59
   2  -6  -9   26.90    4.45
  -2   6   9   26.59    3.46
   2  -6  -8  282.66    9.71
  -2   6   8  273.38   10.14
   2  -6  -7  160.16    7.42
  -2   6   7  166.78    6.62
   2  -6  -6    4.14    2.97
  -2   6   6    7.23    2.23
   2  -6  -5   43.97    3.28
  -2   6   5   46.75    3.40
   2  -6  -4  704.89   20.96
  -2   6   4  704.82   21.21
   2  -6  -3   30.61    2.72
  -2   6   3   30.18    2.84
   2  -6  -2  215.50    8.16
  -2   6   2  212.84    7.48
   2  -6  -1  317.04   10.51
  -2   6   1  308.75   10.08
   2  -6   0  442.88   14.41
  -2   6   0  423.83   13.60
   2  -6   1  398.98   11.93
  -2   6  -1  400.46   12.86
   2  -6   2 2060.24   78.04
  -2   6  -2 1990.86   76.18
   2  -6   3   80.76    3.34
  -2   6  -3   81.81    3.52
   2  -6   4  115.20    4.64
  -2   6  -4  108.34    4.45
   2  -6   5  217.36    8.16
  -2   6  -5  218.16    7.92
   2  -6   6  231.71    7.73
  -2   6  -6  229.66    8.16
   2  -6   7  628.52   19.60
  -2   6  -7  623.51   17.25
   2  -6   8   32.59    2.41
  -2   6  -8   28.38    2.60
   2  -6   9    7.92    1.73
  -2   6  -9    7.48    1.86
   2  -6  10  166.84    6.31
  -2   6 -10  172.65    7.11
   2  -6  11   -0.80    1.86
  -2   6 -11    0.99    2.04
   2  -6  12  850.95   23.93
  -2   6 -12  809.58   24.49
   2  -6  13    4.33    3.52
  -2   6 -13    4.89    2.78
   2  -6  14   -0.06    2.97
  -2   6 -14    2.16    3.22
   2  -6  15   57.32    5.26
  -2   6 -15   55.22    4.95
   2  -6  16    4.39    4.02
  -2   6 -16    5.87    3.83
   2  -6  17   52.56    5.81
  -2   6 -17   54.66    4.89
   2  -6  18    0.12    4.14
  -2   6 -18   -0.12    3.28
   2  -6  19    0.06    3.96
  -2   6 -19    1.61    3.77
   2  -6  20   -0.19    5.01
  -2   6 -20    3.28    5.19
   2  -6  21    0.62    5.75
  -2   6 -21    0.56    5.81
   2  -6  22    6.31    5.38
  -2   6 -22   16.02    5.44
   2  -6  23    2.41    6.80
  -2   6 -23   -3.15    7.36
   2  -5 -21    4.45    5.26
  -2   5  21    2.66    8.47
   2  -5 -20   27.95    5.87
  -2   5  20   22.57    8.90
   2  -5 -19    3.52    6.31
  -2   5  19   -4.70    6.93
   2  -5 -18   27.77    5.50
  -2   5  18   28.75    6.62
   2  -5 -17   -1.42    3.96
  -2   5  17   -5.32    7.30
   2  -5 -16   17.87    5.38
  -2   5  16   19.97    5.69
   2  -5 -15    9.65    4.02
  -2   5  15   14.28    5.01
   2  -5 -14   53.12    5.63
  -2   5  14   56.77    6.43
   2  -5 -13   50.71    5.57
  -2   5  13   48.23    5.38
   2  -5 -12   21.83    4.39
  -2   5  12   25.29    3.71
   2  -5 -11   49.47    4.45
  -2   5  11   50.34    4.76
   2  -5 -10   81.56    5.69
  -2   5  10   85.52    4.70
   2  -5  -9   38.65    4.39
  -2   5   9   44.34    4.33
   2  -5  -8  353.03   11.75
  -2   5   8  359.21   11.50
   2  -5  -7   54.54    3.83
  -2   5   7   49.59    3.65
   2  -5  -6   17.38    3.09
  -2   5   6   15.58    2.47
   2  -5  -5   24.92    3.03
  -2   5   5   21.52    2.72
   2  -5  -4 1221.04   33.02
  -2   5   4 1206.45   32.53
   2  -5  -3   72.23    3.40
  -2   5   3   63.94    3.15
   2  -5  -2    1.11    1.55
  -2   5   2    1.92    1.42
   2  -5  -1  119.84    4.95
  -2   5   1  123.43    5.01
   2  -5   0   60.97    3.34
  -2   5   0   52.38    2.91
   2  -5   1  118.67    6.62
  -2   5  -1  121.26    6.68
   2  -5   2    2.60    1.11
  -2   5  -2    2.23    1.05
   2  -5   3   85.34    3.52
  -2   5  -3   81.81    3.59
   2  -5   4  506.51   14.59
  -2   5  -4  511.58   14.35
   2  -5   5   10.08    1.42
  -2   5  -5    8.72    1.48
   2  -5   6  281.05    9.03
  -2   5  -6  270.04    8.97
   2  -5   7   71.86    3.52
  -2   5  -7   70.99    3.46
   2  -5   8   97.46    4.33
  -2   5  -8   88.74    4.39
   2  -5   9  265.78    8.47
  -2   5  -9  265.47    8.84
   2  -5  10   67.40    3.46
  -2   5 -10   65.24    3.59
   2  -5  11  241.91    9.03
  -2   5 -11  242.09    8.97
   2  -5  12    4.39    2.60
  -2   5 -12    0.62    2.04
   2  -5  13  194.23    9.58
  -2   5 -13  205.67   13.54
   2  -5  14   27.15    3.77
  -2   5 -14   20.65    5.57
   2  -5  15    0.56    4.20
  -2   5 -15   -0.12    6.80
   2  -5  16   62.52    6.43
  -2   5 -16   63.07    4.76
   2  -5  17    5.81    4.51
  -2   5 -17    3.40    2.66
   2  -5  18    3.46    4.51
  -2   5 -18    2.16    2.78
   2  -5  19    2.78    5.13
  -2   5 -19    3.83    2.66
   2  -5  20    6.62    6.62
  -2   5 -20    8.16    5.94
   2  -5  21   22.39    6.49
  -2   5 -21   35.43    6.43
   2  -5  22    2.60    4.95
  -2   5 -22    5.26    7.42
  -2   5 -23   -0.80    3.96
   2  -4 -21    4.45    3.83
  -2   4  21   -1.48   11.69
   2  -4 -20   10.08    5.26
  -2   4  20    2.16    6.43
   2  -4 -19   79.65    8.16
  -2   4  19   70.74    9.65
   2  -4 -18   13.98    4.58
  -2   4  18   14.96    6.25
   2  -4 -17    5.32    5.32
  -2   4  17    5.32    4.76
   2  -4 -16    3.15    4.58
  -2   4  16    2.66    5.07
   2  -4 -15    8.04    6.06
  -2   4  15    9.77    5.38
   2  -4 -14  110.38    7.23
  -2   4  14  124.23    7.73
   2  -4 -13  127.20    6.80
  -2   4  13  126.95    7.85
   2  -4 -12   -0.68    3.59
  -2   4  12    3.71    2.97
   2  -4 -11    6.80    3.40
  -2   4  11    9.89    3.09
   2  -4 -10   64.37    4.02
  -2   4  10   66.54    4.02
   2  -4  -9   80.76    4.27
  -2   4   9   87.81    4.33
   2  -4  -8  175.37    6.99
  -2   4   8  169.81    7.11
   2  -4  -7  432.74   12.99
  -2   4   7  438.49   13.67
   2  -4  -6    9.40    2.10
  -2   4   6    7.05    1.73
   2  -4  -5  963.61   27.52
  -2   4   5  937.21   28.51
   2  -4  -4  463.53   15.09
  -2   4   4  465.76   14.90
   2  -4  -3 1153.58   31.41
  -2   4   3 1149.50   32.46
   2  -4  -2  332.19   11.63
  -2   4   2  338.87   10.82
   2  -4  -1  740.63   22.45
  -2   4   1  760.66   22.88
   2  -4   0    3.96    1.36
  -2   4   0    4.14    1.30
   2  -4   1  195.65    7.11
  -2   4  -1  191.26    6.74
   2  -4   2    8.66    1.17
  -2   4  -2    8.16    1.17
   2  -4   3  567.67   17.01
  -2   4  -3  558.21   17.13
   2  -4   4   50.03    2.41
  -2   4  -4   51.94    2.60
   2  -4   5  331.02   10.57
  -2   4  -5  318.34   10.02
   2  -4   6   69.07    3.15
  -2   4  -6   71.73    3.59
   2  -4   7  161.09    5.87
  -2   4  -7  164.92    6.37
   2  -4   8   46.07    2.35
  -2   4  -8   47.61    2.66
   2  -4   9   -0.80    1.61
  -2   4  -9    0.12    1.48
   2  -4  10  501.07   14.66
  -2   4 -10  487.77   14.78
   2  -4  11   21.77    2.54
  -2   4 -11   18.06    2.60
   2  -4  12  243.15    8.53
  -2   4 -12  219.21    7.92
   2  -4  13   -0.62    2.47
  -2   4 -13    0.87    2.29
   2  -4  14    6.43    2.78
  -2   4 -14    1.73    2.16
   2  -4  15  117.06    6.93
  -2   4 -15  101.17    6.06
   2  -4  16   23.62    4.20
  -2   4 -16   25.91    4.08
   2  -4  17   64.99    5.63
  -2   4 -17   65.36    5.38
   2  -4  18   10.02    4.02
  -2   4 -18   13.67    3.52
   2  -4  19    2.47    4.45
  -2   4 -19   -3.59    6.43
   2  -4  20    8.66    5.13
  -2   4 -20   11.81    3.28
   2  -4  21   22.14    5.44
  -2   4 -21   21.95    4.20
   2  -4  22    5.38    5.13
  -2   4 -22    3.83    5.13
   2  -3 -22   -1.55    5.13
   2  -3 -21   -1.55    6.43
  -2   3  21    1.98    7.54
   2  -3 -20   14.96    5.57
  -2   3  20   20.59    9.65
   2  -3 -19   21.33    5.44
  -2   3  19   25.54    6.68
   2  -3 -18   19.23    4.82
  -2   3  18   16.08    6.18
   2  -3 -17   25.11    4.95
  -2   3  17   20.96    5.26
   2  -3 -16    1.11    3.59
  -2   3  16    1.79    4.70
   2  -3 -15   21.52    5.32
  -2   3  15   23.13    5.26
   2  -3 -14   26.28    4.70
  -2   3  14   29.68    4.95
   2  -3 -13  115.20    6.93
  -2   3  13  116.25    7.61
   2  -3 -12   14.66    3.71
  -2   3  12   12.92    3.77
   2  -3 -11   -2.97    2.97
  -2   3  11    0.68    2.97
   2  -3 -10   10.57    2.78
  -2   3  10   10.70    2.97
   2  -3  -9  319.70   10.64
  -2   3   9  319.45   11.38
   2  -3  -8  323.29   10.51
  -2   3   8  323.35   10.82
   2  -3  -7  144.58    6.25
  -2   3   7  139.63    6.49
   2  -3  -6   55.78    3.09
  -2   3   6   64.93    3.52
   2  -3  -5   17.69    1.86
  -2   3   5   20.84    1.86
   2  -3  -4 2146.87   58.81
  -2   3   4 2078.23   57.32
   2  -3  -3 1144.55   32.59
  -2   3   3 1129.65   31.29
   2  -3  -2 4730.38  117.24
  -2   3   2 4698.72  117.18
   2  -3  -1 1969.65   77.67
  -2   3   1 1963.65   80.57
   2  -3   0  202.95    7.36
  -2   3   0  193.49    7.73
   2  -3   1 4244.59  105.80
  -2   3  -1 4159.87  100.80
   2  -3   2 1893.34   49.28
  -2   3  -2 1854.75   48.48
   2  -3   3    0.31    0.68
  -2   3  -3    0.80    0.62
   2  -3   4 1151.17   30.92
  -2   3  -4 1127.73   30.30
   2  -3   5  416.04   12.74
  -2   3  -5  414.93   12.49
   2  -3   6  649.05   17.75
  -2   3  -6  647.56   18.67
   2  -3   7   24.30    2.04
  -2   3  -7   20.16    1.73
   2  -3   8    4.76    1.11
  -2   3  -8    5.38    1.17
   2  -3   9  386.67   12.37
  -2   3  -9  379.50   12.12
   2  -3  10   12.43    1.92
  -2   3 -10   13.11    1.86
   2  -3  11  516.78   15.95
  -2   3 -11  509.60   14.59
   2  -3  12   17.56    2.84
  -2   3 -12   17.50    2.23
   2  -3  13    5.38    2.60
  -2   3 -13    3.96    2.29
   2  -3  14   57.39    4.51
  -2   3 -14   50.52    4.02
   2  -3  15   37.91    4.08
  -2   3 -15   32.65    4.02
   2  -3  16   47.92    5.26
  -2   3 -16   44.96    4.95
   2  -3  17   13.42    4.08
  -2   3 -17   16.57    3.71
   2  -3  18    0.43    4.70
  -2   3 -18    0.49    3.90
   2  -3  19   14.72    6.25
  -2   3 -19   24.86    4.58
   2  -3  20   15.15    6.18
  -2   3 -20   16.26    4.51
   2  -3  21   23.44    5.87
  -2   3 -21   24.86    4.27
   2  -3  22   -0.43    4.64
  -2   3 -22   -0.25    3.40
   2  -2 -22    1.55    4.76
   2  -2 -21    1.05    5.38
  -2   2  21   -0.74    7.92
   2  -2 -20   14.41    6.43
  -2   2  20   20.47    7.11
   2  -2 -19   16.57    6.93
  -2   2  19    8.16    8.41
   2  -2 -18    6.06    4.08
  -2   2  18    1.61    5.57
   2  -2 -17   28.88    4.51
  -2   2  17   31.41    6.49
   2  -2 -16    4.89    3.52
  -2   2  16    5.63    4.27
   2  -2 -15    5.01    4.27
  -2   2  15    5.44    3.96
   2  -2 -14  261.08   10.88
  -2   2  14  269.43   12.61
   2  -2 -13   37.10    3.90
  -2   2  13   34.75    4.33
   2  -2 -12   -0.49    2.72
  -2   2  12    1.92    2.78
   2  -2 -11    3.46    2.29
  -2   2  11    3.96    2.78
   2  -2 -10  104.07    5.07
  -2   2  10  104.26    5.01
   2  -2  -9  102.09    4.70
  -2   2   9   95.72    4.89
   2  -2  -8  336.33   11.32
  -2   2   8  340.29   11.07
   2  -2  -7   14.72    1.98
  -2   2   7   10.57    1.92
   2  -2  -6  352.10   10.51
  -2   2   6  354.51   11.44
   2  -2  -5  941.85   25.72
  -2   2   5  949.14   27.70
   2  -2  -4    2.10    1.11
  -2   2   4    1.17    1.05
   2  -2  -3 4782.45  117.24
  -2   2   3 4779.48  120.71
   2  -2  -2  232.39   10.57
  -2   2   2  240.73   11.25
   2  -2  -1 3073.26   76.31
  -2   2   1 3064.05   75.81
   2  -2   0  539.53   15.58
  -2   2   0  540.58   15.83
   2  -2   1 1247.02   33.58
  -2   2  -1 1272.43   33.02
   2  -2   2    5.87    0.68
  -2   2  -2    6.99    0.74
   2  -2   3  259.47    8.47
  -2   2  -3  257.06    8.29
   2  -2   4   20.28    1.05
  -2   2  -4   19.54    1.24
   2  -2   5  979.69   27.21
  -2   2  -5  989.59   28.14
   2  -2   6   23.00    1.61
  -2   2  -6   22.63    1.61
   2  -2   7  837.84   23.37
  -2   2  -7  815.51   25.48
   2  -2   8    5.87    1.48
  -2   2  -8    5.32    1.24
   2  -2   9   12.12    2.10
  -2   2  -9    8.90    1.86
   2  -2  10  510.72   15.89
  -2   2 -10  519.43   16.08
   2  -2  11   46.01    3.03
  -2   2 -11   43.90    3.03
   2  -2  12   41.49    3.65
  -2   2 -12   49.22    3.46
   2  -2  13  143.15    7.05
  -2   2 -13  126.09    7.42
   2  -2  14   28.14    3.65
  -2   2 -14   30.11    3.34
   2  -2  15   40.13    4.02
  -2   2 -15   41.00    3.28
   2  -2  16   -1.36    4.70
  -2   2 -16    2.60    3.46
   2  -2  17    9.46    4.33
  -2   2 -17   12.24    3.40
   2  -2  18    0.56    4.82
  -2   2 -18   -0.19    4.14
   2  -2  19    0.87    4.58
  -2   2 -19    0.00    3.28
   2  -2  20    3.52    5.32
  -2   2 -20    3.22    5.01
   2  -2  21   29.81    5.63
  -2   2 -21   34.01    5.69
   2  -2  22   -1.05    4.39
  -2   2 -22    0.74    3.46
   2  -1 -22    5.13    6.68
  -2   1  22    3.52    6.55
   2  -1 -21   14.04    5.38
  -2   1  21    5.32    6.99
   2  -1 -20   44.83    6.55
  -2   1  20   47.37    8.04
   2  -1 -19   45.64    5.32
  -2   1  19   38.71    6.99
   2  -1 -18    1.17    5.75
  -2   1  18    3.77    7.17
   2  -1 -17   -1.30    3.83
  -2   1  17   -0.49    4.82
   2  -1 -16    2.54    4.20
  -2   1  16    0.99    4.82
   2  -1 -15   49.59    5.07
  -2   1  15   44.89    5.63
   2  -1 -14   84.72    5.44
  -2   1  14   85.46    6.25
   2  -1 -13   58.93    4.20
  -2   1  13   59.55    4.51
   2  -1 -12   -0.43    2.29
  -2   1  12    1.36    2.91
   2  -1 -11  265.47   10.45
  -2   1  11  257.55    9.46
   2  -1 -10   97.89    4.45
  -2   1  10  100.61    4.76
   2  -1  -9  491.11   14.66
  -2   1   9  463.16   14.53
   2  -1  -8  224.84    7.67
  -2   1   8  218.78    7.61
   2  -1  -7  262.99    8.35
  -2   1   7  259.16    9.21
   2  -1  -6 1819.14   47.92
  -2   1   6 1779.00   45.88
   2  -1  -5 1335.26   36.79
  -2   1   5 1332.29   37.04
   2  -1  -4   79.52    3.59
  -2   1   4   78.41    3.83
   2  -1  -3    1.24    1.55
  -2   1   3    3.03    1.73
   2  -1  -2  860.72   23.68
  -2   1   2  850.64   23.19
   2  -1  -1  297.99    8.90
  -2   1   1  304.18    9.34
   2  -1   0  435.15   12.31
  -2   1   0  435.95   12.92
   2  -1   1 1058.35   28.07
  -2   1  -1 1079.99   28.20
   2  -1   2  483.14   18.55
  -2   1  -2  482.52   12.74
   2  -1   3   19.97    0.99
  -2   1  -3   20.28    1.05
   2  -1   4  225.34    7.11
  -2   1  -4  226.39    7.73
   2  -1   5  197.20    6.62
  -2   1  -5  194.29    6.74
   2  -1   6  408.50   12.37
  -2   1  -6  402.50   12.55
   2  -1   7   49.10    2.78
  -2   1  -7   46.81    2.47
   2  -1   8  201.10    8.04
  -2   1  -8  190.58    7.11
   2  -1   9  199.86    6.93
  -2   1  -9  212.04    7.85
   2  -1  10   85.03    4.89
  -2   1 -10   79.21    3.96
   2  -1  11  225.89    8.60
  -2   1 -11  212.29    8.16
   2  -1  12  249.64    9.15
  -2   1 -12  268.62   10.95
   2  -1  13    3.52    2.47
  -2   1 -13    1.86    2.60
   2  -1  14    2.47    2.84
  -2   1 -14    1.48    2.10
   2  -1  15   24.61    3.59
  -2   1 -15   30.86    3.52
   2  -1  16   21.15    5.26
  -2   1 -16   18.24    4.02
   2  -1  17    1.11    4.51
  -2   1 -17   -1.17    2.72
   2  -1  18    2.84    5.32
  -2   1 -18    2.16    3.34
   2  -1  19    3.03    3.96
  -2   1 -19    0.43    4.33
   2  -1  20   11.01    4.64
  -2   1 -20   13.30    4.33
   2  -1  21   -0.74    6.12
  -2   1 -21    3.22    5.07
  -2   1 -22    9.71    3.83
   2   0 -22    0.37    4.64
  -2   0  22    0.37    8.47
   2   0 -21   13.17    6.43
  -2   0  21    1.36    7.67
   2   0 -20   12.12    5.13
  -2   0  20   15.46    5.87
   2   0 -19   15.89    4.89
  -2   0  19   14.16    6.80
   2   0 -18   10.20    6.80
  -2   0  18   16.57    6.55
   2   0 -17    0.37    3.59
  -2   0  17   -1.11    5.38
   2   0 -16    4.64    3.40
  -2   0  16   11.32    4.82
   2   0 -15   90.72    5.94
  -2   0  15   90.22    6.49
   2   0 -14    6.12    3.15
  -2   0  14    4.58    3.40
   2   0 -13   19.05    3.40
  -2   0  13   15.03    3.59
   2   0 -12    2.54    2.23
  -2   0  12    2.97    2.72
   2   0 -11  171.35    6.31
  -2   0  11  162.69    6.62
   2   0 -10  882.48   24.12
  -2   0  10  905.12   27.46
   2   0  -9    6.74    2.10
  -2   0   9    6.43    2.35
   2   0  -8  356.43   10.95
  -2   0   8  348.58   12.06
   2   0  -7   30.80    2.10
  -2   0   7   25.04    2.04
   2   0  -6  157.50    5.87
  -2   0   6  158.37    6.00
   2   0  -5 1348.06   35.68
  -2   0   5 1326.91   33.70
   2   0  -4  335.90   15.40
   2   0  -3   77.42    3.15
  -2   0   3   74.82    3.28
   2   0  -2  269.12    8.16
  -2   0   2  275.49    8.72
   2   0  -1    4.20    0.43
  -2   0   1    4.51    0.56
   2   0   0  617.32   15.58
  -2   0   0  607.92   15.34
   2   0   1  529.51   18.80
  -2   0  -1  544.54   13.79
   2   0   2  958.36   32.03
  -2   0  -2 1004.12   33.95
   2   0   3  191.51    5.87
  -2   0  -3  187.74    5.87
   2   0   4    0.19    0.49
  -2   0  -4    0.56    0.49
   2   0   5  640.14   18.12
  -2   0  -5  627.22   18.18
   2   0   6  137.16    4.76
  -2   0  -6  128.19    4.33
   2   0   7  111.80    4.76
  -2   0  -7  109.02    4.20
   2   0   8    3.03    1.55
  -2   0  -8    2.47    1.17
   2   0   9   75.44    4.02
  -2   0  -9   69.88    3.52
   2   0  10  130.04    5.69
  -2   0 -10  129.24    5.26
   2   0  11   79.09    3.96
  -2   0 -11   86.94    4.02
   2   0  12   32.59    3.46
  -2   0 -12   34.81    3.09
   2   0  13    0.56    2.29
  -2   0 -13    0.00    1.79
   2   0  14   25.91    4.58
  -2   0 -14   28.69    3.65
   2   0  15   53.55    4.70
  -2   0 -15   61.78    3.90
   2   0  16    6.62    4.20
  -2   0 -16    2.54    2.47
   2   0  17   27.33    5.63
  -2   0 -17   26.71    4.76
   2   0  18   26.71    4.51
  -2   0 -18   25.54    3.71
   2   0  19   15.03    5.32
  -2   0 -19   24.18    4.76
   2   0  20    2.41    5.01
  -2   0 -20    4.33    4.58
   2   0  21    2.78    3.83
  -2   0 -21    8.29    5.32
   2   1 -22    4.82    4.95
  -2  -1  22   -2.29    6.43
   2   1 -21   -3.15    5.63
  -2  -1  21    0.00    6.80
   2   1 -20   12.49    6.06
  -2  -1  20    4.82    7.17
   2   1 -19   86.88    7.48
  -2  -1  19   88.43    8.35
   2   1 -18   19.60    6.18
  -2  -1  18   19.42    6.74
   2   1 -17    3.34    3.59
  -2  -1  17    5.69    4.33
   2   1 -16    1.86    2.84
  -2  -1  16    0.31    3.77
   2   1 -15  138.39    7.23
  -2  -1  15  134.56    8.10
   2   1 -14  129.74    6.31
  -2  -1  14  141.92    6.93
   2   1 -13   13.60    3.03
  -2  -1  13   14.96    3.83
   2   1 -12    2.04    2.10
  -2  -1  12    0.56    2.84
   2   1 -11  121.20    5.94
  -2  -1  11  123.06    5.13
   2   1 -10    2.60    2.23
  -2  -1  10    4.02    2.54
   2   1  -9 1034.85   27.58
  -2  -1   9 1034.36   28.75
   2   1  -8   71.61    3.83
  -2  -1   8   74.39    3.83
   2   1  -7   20.04    2.10
  -2  -1   7   19.60    1.92
   2   1  -6 1012.34   27.39
  -2  -1   6  994.35   27.58
   2   1  -5  203.88    9.77
  -2  -1   5  192.56    7.67
   2   1  -4 1417.81   37.60
  -2  -1   4 1420.72   38.03
   2   1  -3 2401.46   59.24
  -2  -1   3 2351.99   58.87
   2   1  -2 2322.74   57.69
  -2  -1   2 2308.95   56.52
   2   1  -1 1314.97   32.16
  -2  -1   1 1299.64   33.21
   2   1   0   55.90    1.79
  -2  -1   0   55.53    2.04
   2   1   1  197.08    7.67
  -2  -1  -1  205.11    8.16
   2   1   2   63.45    1.98
  -2  -1  -2   63.01    2.35
   2   1   3   50.15    1.98
  -2  -1  -3   51.82    2.10
   2   1   4  296.70    8.66
  -2  -1  -4  294.59    9.21
   2   1   5  164.98    6.31
  -2  -1  -5  166.78    5.87
   2   1   6  250.13    8.47
  -2  -1  -6  261.57    8.90
   2   1   7   19.66    1.86
  -2  -1  -7   19.60    1.73
   2   1   8    1.05    1.61
  -2  -1  -8    1.30    1.55
   2   1   9  554.81   17.69
  -2  -1  -9  569.83   18.30
   2   1  10  100.67    4.58
  -2  -1 -10   99.06    4.27
   2   1  11   65.61    4.27
  -2  -1 -11   64.00    4.02
   2   1  12    2.66    2.47
  -2  -1 -12    5.63    1.98
   2   1  13   10.64    3.09
  -2  -1 -13   10.27    2.29
   2   1  14   43.78    4.45
  -2  -1 -14   51.76    4.27
   2   1  15   11.25    3.77
  -2  -1 -15   14.66    3.15
   2   1  16   69.57    5.63
  -2  -1 -16   75.26    4.76
   2   1  17    1.24    5.75
  -2  -1 -17    1.79    4.08
   2   1  18    4.64    4.27
  -2  -1 -18    4.58    3.46
   2   1  19    4.02    4.33
  -2  -1 -19    9.46    3.83
   2   1  20   18.49    5.81
  -2  -1 -20   19.73    4.33
   2   1  21    2.91    4.14
  -2  -1 -21   -1.67    4.58
   2   2 -23    6.93    6.12
  -2  -2  23    3.09    6.55
   2   2 -22    4.51    6.12
  -2  -2  22    8.29    7.98
   2   2 -21   48.54    6.06
  -2  -2  21   43.60    7.67
   2   2 -20   12.12    6.25
  -2  -2  20   12.80    8.29
   2   2 -19   22.45    5.19
  -2  -2  19   24.30    5.69
   2   2 -18   39.20    5.44
  -2  -2  18   33.83    5.44
   2   2 -17   -0.19    3.96
  -2  -2  17    1.36    4.82
   2   2 -16  109.45    7.23
  -2  -2  16  118.23    7.17
   2   2 -15   79.96    4.82
  -2  -2  15   73.96    5.75
   2   2 -14  158.86    7.11
  -2  -2  14  157.93    8.22
   2   2 -13   75.38    4.20
  -2  -2  13   69.13    4.51
   2   2 -12   50.09    3.96
  -2  -2  12   45.57    3.65
   2   2 -11   43.53    3.03
  -2  -2  11   41.80    3.83
   2   2 -10  536.32   15.83
  -2  -2  10  493.90   15.27
   2   2  -9  330.40   10.27
  -2  -2   9  323.22   10.27
   2   2  -8  186.19    6.12
  -2  -2   8  176.36    6.86
   2   2  -7  200.97    6.93
  -2  -2   7  192.69    7.17
   2   2  -6  416.72   16.57
  -2  -2   6  412.52   13.54
   2   2  -5  539.04   15.27
  -2  -2   5  521.48   15.15
   2   2  -4   29.68    1.67
  -2  -2   4   29.13    1.92
   2   2  -3  229.60    6.99
  -2  -2   3  221.93    7.61
   2   2  -2   52.87    2.10
  -2  -2   2   53.98    2.35
   2   2  -1  830.72   21.89
  -2  -2   1  866.16   22.45
   2   2   0  342.95   10.27
  -2  -2   0  349.38   10.33
   2   2   1   46.63    1.86
  -2  -2  -1   49.59    1.92
   2   2   2  249.51    7.30
  -2  -2  -2  253.53    8.04
   2   2   3  652.82   18.55
  -2  -2  -3  665.80   18.67
   2   2   4  142.29    5.32
  -2  -2  -4  141.30    5.19
   2   2   5   41.31    2.04
  -2  -2  -5   41.31    2.35
   2   2   6    0.25    1.11
  -2  -2  -6    0.37    1.11
   2   2   7    4.45    1.42
  -2  -2  -7    4.51    1.11
   2   2   8  161.77    6.49
  -2  -2  -8  160.04    6.49
   2   2   9  216.49    7.79
  -2  -2  -9  201.84    7.42
   2   2  10  143.28    6.25
  -2  -2 -10  147.11    5.81
   2   2  11   19.79    3.15
  -2  -2 -11   18.92    2.41
   2   2  12    0.87    3.15
  -2  -2 -12    2.84    2.41
   2   2  13    2.29    3.09
  -2  -2 -13    2.16    2.54
   2   2  14   41.12    4.08
  -2  -2 -14   36.36    3.90
   2   2  15   27.27    4.45
  -2  -2 -15   35.56    3.46
   2   2  16    5.94    3.77
  -2  -2 -16    8.41    2.91
   2   2  17    5.94    5.26
  -2  -2 -17    1.61    2.78
   2   2  18    0.68    4.51
  -2  -2 -18    3.52    4.27
   2   2  19   13.17    4.08
  -2  -2 -19   11.25    4.51
   2   2  20    0.62    3.90
  -2  -2 -20    1.24    4.95
   2   3 -23    0.87    6.80
  -2  -3  23   -0.06    4.64
   2   3 -22   22.69    5.81
  -2  -3  22   20.22    7.85
   2   3 -21    4.51    4.58
  -2  -3  21   -0.62    6.37
   2   3 -20   28.45    5.63
  -2  -3  20   27.58    6.55
   2   3 -19   25.42    5.01
  -2  -3  19   25.91    6.49
   2   3 -18    0.93    4.51
  -2  -3  18    3.28    4.58
   2   3 -17    2.35    3.28
  -2  -3  17    3.28    4.33
   2   3 -16    1.24    3.52
  -2  -3  16    0.00    3.71
   2   3 -15  230.84   11.50
  -2  -3  15  219.46   10.51
   2   3 -14   10.45    2.66
  -2  -3  14   12.18    3.52
   2   3 -13  146.74    6.86
  -2  -3  13  140.43    7.48
   2   3 -12   51.45    4.33
  -2  -3  12   49.04    4.27
   2   3 -11  255.02    8.60
  -2  -3  11  272.83    9.03
   2   3 -10   46.75    3.46
  -2  -3  10   45.70    3.65
   2   3  -9  285.26   10.20
  -2  -3   9  280.56    9.65
   2   3  -8   80.82    4.02
  -2  -3   8   80.20    4.45
   2   3  -7    5.13    1.61
  -2  -3   7    5.19    1.42
   2   3  -6  161.83    6.00
  -2  -3   6  167.83    6.55
   2   3  -5   91.15    3.59
  -2  -3   5   89.85    3.59
   2   3  -4  844.21   24.49
  -2  -3   4  844.27   24.30
   2   3  -3  476.09   14.35
  -2  -3   3  476.77   15.03
   2   3  -2  596.92   17.38
  -2  -3   2  603.10   17.81
   2   3  -1  357.85   11.19
  -2  -3   1  348.52   11.01
   2   3   0   15.21    1.05
  -2  -3   0   16.26    0.99
   2   3   1  709.28   20.41
  -2  -3  -1  728.57   20.53
   2   3   2  353.77   11.13
  -2  -3  -2  352.66   11.01
   2   3   3    1.17    0.68
  -2  -3  -3    0.49    0.68
   2   3   4  137.96    5.32
  -2  -3  -4  144.51    5.44
   2   3   5   95.29    3.90
  -2  -3  -5   97.39    4.20
   2   3   6    7.42    1.11
  -2  -3  -6    9.46    1.42
   2   3   7    7.92    1.42
  -2  -3  -7    8.22    1.36
   2   3   8   46.69    2.84
  -2  -3  -8   40.63    2.97
   2   3   9  102.22    4.45
  -2  -3  -9   93.93    4.14
   2   3  10   97.33    4.76
  -2  -3 -10  107.16    5.13
   2   3  11   86.70    4.95
  -2  -3 -11   92.01    4.76
   2   3  12    4.02    3.03
  -2  -3 -12    4.95    2.66
   2   3  13   75.26    5.81
  -2  -3 -13   72.66    4.51
   2   3  14    2.66    3.40
  -2  -3 -14   -0.68    2.97
   2   3  15    7.23    3.59
  -2  -3 -15   14.72    5.75
   2   3  16   20.78    4.51
  -2  -3 -16   24.61    3.65
   2   3  17    3.52    4.02
  -2  -3 -17    2.72    3.03
   2   3  18    5.57    4.45
  -2  -3 -18    9.40    3.77
   2   3  19   -2.35    4.33
  -2  -3 -19   -1.11    3.15
  -2  -3 -20    9.21    3.59
   2   4 -22    5.69    6.06
  -2  -4  22    0.06    6.86
   2   4 -21   22.63    6.31
  -2  -4  21   15.58    7.17
   2   4 -20   36.05    5.38
  -2  -4  20   35.19    5.94
   2   4 -19   71.92    6.25
  -2  -4  19   51.82    6.06
   2   4 -18    4.82    5.07
  -2  -4  18    2.78    6.62
   2   4 -17   10.57    3.71
  -2  -4  17   13.30    4.58
   2   4 -16   42.79    4.39
  -2  -4  16   49.90    5.26
   2   4 -15  130.17    7.36
  -2  -4  15  123.43    7.61
   2   4 -14    5.13    3.83
  -2  -4  14   11.75    3.03
   2   4 -13    4.51    2.91
  -2  -4  13    6.00    3.52
   2   4 -12    0.49    2.10
  -2  -4  12    2.10    2.41
   2   4 -11   41.31    3.52
  -2  -4  11   45.95    4.20
   2   4 -10  972.46   26.84
  -2  -4  10  992.68   27.27
   2   4  -9   78.72    4.14
  -2  -4   9   75.57    7.79
   2   4  -8  166.84    8.60
  -2  -4   8  178.09    6.37
   2   4  -7  778.47   23.31
  -2  -4   7  810.38   23.37
   2   4  -6   63.26    3.15
  -2  -4   6   57.76    2.91
   2   4  -5  129.43    4.64
  -2  -4   5  129.30    4.70
   2   4  -4 1015.00   29.13
  -2  -4   4 1004.30   27.95
   2   4  -3  251.25    7.92
  -2  -4   3  254.46    8.53
   2   4  -2  384.44   12.06
  -2  -4   2  377.83   11.69
   2   4  -1  120.46    4.45
  -2  -4   1  120.09    6.55
   2   4   0 1007.89   27.95
  -2  -4   0 1023.29   29.19
   2   4   1    6.80    0.87
  -2  -4  -1    6.86    0.74
   2   4   2   68.95    2.97
  -2  -4  -2   71.42    2.97
   2   4   3  408.93   13.85
  -2  -4  -3  427.24   13.54
   2   4   4   39.20    2.29
  -2  -4  -4   39.33    2.23
   2   4   5  261.45    9.03
  -2  -4  -5  256.38    8.53
   2   4   6   67.46    3.03
  -2  -4  -6   69.75    3.40
   2   4   7   47.18    3.03
  -2  -4  -7   47.24    3.22
   2   4   8   53.55    3.65
  -2  -4  -8   52.93    3.46
   2   4   9    4.95    1.86
  -2  -4  -9    5.19    1.67
   2   4  10  428.29   14.10
  -2  -4 -10  432.55   14.78
   2   4  11    0.80    1.92
  -2  -4 -11    4.08    2.04
   2   4  12    9.96    2.72
  -2  -4 -12    6.74    2.29
   2   4  13    4.27    2.78
  -2  -4 -13    2.72    2.78
   2   4  14   53.24    4.70
  -2  -4 -14   60.79    4.76
   2   4  15    2.54    3.52
  -2  -4 -15    5.75    3.96
   2   4  16   12.31    5.50
  -2  -4 -16   10.82    3.83
   2   4  17    2.72    4.58
  -2  -4 -17   -0.56    3.96
   2   4  18    2.97    4.76
  -2  -4 -18    0.80    4.08
   2   4  19    4.39    6.00
  -2  -4 -19   10.20    3.52
   2   5 -22   18.30    6.68
  -2  -5  22   10.76    7.92
   2   5 -21   12.37    7.48
  -2  -5  21   12.18    7.36
   2   5 -20   19.91    5.69
  -2  -5  20   21.33    6.12
   2   5 -19   50.58    6.18
  -2  -5  19   36.61    5.75
   2   5 -18   -1.48    4.20
  -2  -5  18   -1.30    4.89
   2   5 -17   44.34    5.13
  -2  -5  17   36.86    5.69
   2   5 -16  121.02    7.17
  -2  -5  16  112.92    7.42
   2   5 -15    2.54    2.72
  -2  -5  15    2.23    3.22
   2   5 -14   78.22    5.19
  -2  -5  14   80.64    5.26
   2   5 -13  295.65   11.44
  -2  -5  13  282.04   10.33
   2   5 -12   49.59    3.59
  -2  -5  12   47.80    3.77
   2   5 -11  522.28   16.63
  -2  -5  11  513.56   17.87
   2   5 -10  671.00   20.04
  -2  -5  10  726.71   33.02
   2   5  -9   89.60    7.30
  -2  -5   9   96.78    4.45
   2   5  -8  569.83   16.88
  -2  -5   8  582.45   17.87
   2   5  -7  126.40    5.01
  -2  -5   7  126.21    4.64
   2   5  -6  796.16   22.94
  -2  -5   6  797.70   22.63
   2   5  -5  163.81    6.06
  -2  -5   5  165.79    6.00
   2   5  -4   42.36    2.78
  -2  -5   4   42.24    2.66
   2   5  -3  186.01    6.55
  -2  -5   3  180.38    6.68
   2   5  -2    5.07    1.11
  -2  -5   2    6.74    1.17
   2   5  -1 1173.86   32.40
  -2  -5   1 1199.40   33.58
   2   5   0    4.08    0.93
  -2  -5   0    5.01    1.05
   2   5   1  282.66    9.77
  -2  -5  -1  283.46    9.46
   2   5   2   45.51    2.66
  -2  -5  -2   41.31    2.91
   2   5   3   58.13    3.34
  -2  -5  -3   61.47    3.15
   2   5   4  445.35   14.59
  -2  -5  -4  428.60   13.73
   2   5   5    5.94    1.79
  -2  -5  -5    6.31    1.73
   2   5   6  146.43    6.06
  -2  -5  -6  138.33    5.63
   2   5   7   35.49    2.91
  -2  -5  -7   37.10    2.72
   2   5   8    2.29    2.41
  -2  -5  -8   -0.93    1.98
   2   5   9   67.96    4.45
  -2  -5  -9   71.24    4.02
   2   5  10   49.41    3.34
  -2  -5 -10   51.82    3.77
   2   5  11  102.46    6.18
  -2  -5 -11  105.37    5.44
   2   5  12    0.62    3.03
  -2  -5 -12    2.41    2.35
   2   5  13    1.24    3.83
  -2  -5 -13    1.73    3.46
   2   5  14    8.04    4.58
  -2  -5 -14    8.29    3.83
   2   5  15   36.48    5.94
  -2  -5 -15   33.33    4.51
   2   5  16    1.24    4.39
  -2  -5 -16    4.02    3.03
   2   5  17    2.91    4.58
  -2  -5 -17    1.67    3.15
   2   5  18    0.06    3.03
  -2  -5 -18    1.24    2.29
   2   6 -22   -0.80    5.87
  -2  -6  22    0.87    9.52
   2   6 -21   15.27    5.32
  -2  -6  21   20.16    6.93
   2   6 -20    8.16    4.82
  -2  -6  20    0.62    5.44
   2   6 -19    2.60    4.45
  -2  -6  19    3.40    4.76
   2   6 -18    6.80    4.89
  -2  -6  18    3.46    5.94
   2   6 -17   12.12    3.77
  -2  -6  17   15.46    5.01
   2   6 -16   21.46    3.46
  -2  -6  16   15.89    5.01
   2   6 -15  196.15    8.84
  -2  -6  15  185.08    8.72
   2   6 -14  105.37    6.43
  -2  -6  14  108.03    6.49
   2   6 -13    0.87    2.35
  -2  -6  13    1.86    2.72
   2   6 -12  188.05    8.22
  -2  -6  12  172.46    7.67
   2   6 -11    8.10    2.91
  -2  -6  11    7.98    5.38
   2   6 -10  264.29   17.01
  -2  -6  10  258.36   11.50
   2   6  -9   57.76    3.77
  -2  -6   9   60.60    3.77
   2   6  -8    4.02    1.67
  -2  -6   8    2.60    1.61
   2   6  -7  966.03   26.78
  -2  -6   7  979.88   27.89
   2   6  -6   36.92    2.72
  -2  -6   6   40.94    2.47
   2   6  -5 1456.40   38.03
  -2  -6   5 1403.09   37.60
   2   6  -4  163.81    5.94
  -2  -6   4  165.29    6.31
   2   6  -3  115.82    5.07
  -2  -6   3  114.40    4.70
   2   6  -2   97.64    4.08
  -2  -6   2   97.58    4.08
   2   6  -1   -0.12    0.99
  -2  -6   1    0.87    0.99
   2   6   0  763.14   23.37
  -2  -6   0  791.89   23.50
   2   6   1  156.02    6.31
  -2  -6  -1  154.59    5.81
   2   6   2   -0.25    1.05
  -2  -6  -2    2.72    1.67
   2   6   3  161.33    6.31
  -2  -6  -3  169.06    6.43
   2   6   4   73.46    3.96
  -2  -6  -4   76.12    4.45
   2   6   5  407.88   12.86
  -2  -6  -5  390.75   12.68
   2   6   6   13.79    2.23
  -2  -6  -6   12.00    2.29
   2   6   7    3.71    1.67
  -2  -6  -7    1.86    1.79
   2   6   8   13.42    2.16
  -2  -6  -8   14.04    2.54
   2   6   9   66.54    3.83
  -2  -6  -9   68.02    4.51
   2   6  10   46.63    3.96
  -2  -6 -10   46.38    3.77
   2   6  11    0.99    2.72
  -2  -6 -11    0.80    3.28
   2   6  12   -0.74    2.60
  -2  -6 -12    0.43    2.54
   2   6  13   26.16    3.90
  -2  -6 -13   34.20    3.77
   2   6  14    7.73    4.51
  -2  -6 -14    8.35    3.09
   2   6  15    5.69    3.71
  -2  -6 -15    4.39    3.03
   2   6  16    9.40    3.65
  -2  -6 -16   14.47    4.02
   2   6  17    2.78    3.34
  -2  -6 -17    3.96    3.71
   2   6  18   -1.30    6.31
  -2  -6 -18    0.31    4.02
   2   7 -22   12.68   16.82
  -2  -7  22   13.42    9.65
   2   7 -21   12.80    5.69
  -2  -7  21   12.74    6.12
   2   7 -20    9.09    5.57
  -2  -7  20    6.86    5.57
   2   7 -19   21.70    5.19
  -2  -7  19   25.23    5.75
   2   7 -18    0.25    4.82
  -2  -7  18   -0.31    4.58
   2   7 -17   26.71    5.50
  -2  -7  17   28.07    6.43
   2   7 -16  122.31    8.72
  -2  -7  16  130.85    8.47
   2   7 -15    9.40    4.20
  -2  -7  15   11.81    4.14
   2   7 -14   87.25    5.69
  -2  -7  14   80.27    6.25
   2   7 -13  106.24    6.31
  -2  -7  13   98.82    6.31
   2   7 -12    7.36    2.54
  -2  -7  12   12.80    4.70
   2   7 -11  241.10   11.19
  -2  -7  11  263.98    9.65
   2   7 -10  117.31    9.40
  -2  -7  10  117.68    5.63
   2   7  -9   40.13    3.71
  -2  -7   9   47.24    3.28
   2   7  -8   81.93    4.14
  -2  -7   8   83.79    4.27
   2   7  -7    6.00    2.04
  -2  -7   7    5.19    2.10
   2   7  -6 1449.59   38.59
  -2  -7   6 1526.58   41.74
   2   7  -5    0.19    1.36
  -2  -7   5   -0.25    1.36
   2   7  -4  253.22    8.66
  -2  -7   4  269.18    9.52
   2   7  -3   61.71    3.28
  -2  -7   3   62.02    3.09
   2   7  -2   12.31    1.79
  -2  -7   2   16.08    1.73
   2   7  -1  173.21    6.49
  -2  -7   1  179.27    6.80
   2   7   0   90.72    4.27
  -2  -7   0   94.05    4.39
   2   7   1   26.84    2.04
  -2  -7  -1   27.15    2.23
   2   7   2    8.16    1.61
  -2  -7  -2    5.26    2.16
   2   7   3  101.97    4.64
  -2  -7  -3   88.74    4.45
   2   7   4   30.98    2.23
  -2  -7  -4   28.94    2.54
   2   7   5   30.80    2.66
  -2  -7  -5   30.86    2.72
   2   7   6    7.11    2.04
  -2  -7  -6    4.89    2.16
   2   7   7   53.92    3.52
  -2  -7  -7   53.74    3.52
   2   7   8   32.71    2.84
  -2  -7  -8   28.07    3.40
   2   7   9   30.11    3.28
  -2  -7  -9   25.79    3.15
   2   7  10   46.81    3.59
  -2  -7 -10   44.15    3.90
   2   7  11    5.57    3.65
  -2  -7 -11    8.04    3.34
   2   7  12   -0.06    2.84
  -2  -7 -12   -0.99    2.91
   2   7  13    5.26    3.59
  -2  -7 -13    3.96    3.09
   2   7  14    5.44    3.40
  -2  -7 -14    4.89    2.78
   2   7  15    6.80    4.08
  -2  -7 -15    6.55    3.59
   2   7  16   -0.37    3.65
  -2  -7 -16    0.49    2.78
   2   7  17    0.80    3.52
  -2  -7 -17    0.87    3.09
   2   8 -21   13.42    4.58
  -2  -8  21   10.70    6.25
   2   8 -20   56.40    5.69
  -2  -8  20   39.89    6.80
   2   8 -19   10.95    3.83
  -2  -8  19    7.85    5.81
   2   8 -18   11.07    3.77
  -2  -8  18   16.76    6.93
   2   8 -17   47.31    4.89
  -2  -8  17   38.83    6.37
   2   8 -16   47.68    3.83
  -2  -8  16   62.95    6.43
   2   8 -15   77.73    4.58
  -2  -8  15   72.66    5.75
   2   8 -14    0.87    2.04
  -2  -8  14   -0.43    3.03
   2   8 -13    3.83    2.41
  -2  -8  13    1.86    5.01
   2   8 -12  184.15   10.45
  -2  -8  12  199.30    9.15
   2   8 -11   82.43    4.76
  -2  -8  11   74.51    4.33
   2   8 -10  211.30    8.16
  -2  -8  10  221.13    8.66
   2   8  -9    0.49    2.10
  -2  -8   9    0.68    1.86
   2   8  -8    8.72    3.03
  -2  -8   8    6.99    2.47
   2   8  -7  228.30    9.21
  -2  -8   7  245.43    8.72
   2   8  -6  340.35   11.56
  -2  -8   6  356.12   12.49
   2   8  -5  181.18    6.55
  -2  -8   5  183.04    6.31
   2   8  -4  102.46    4.33
  -2  -8   4   98.45    4.33
   2   8  -3  234.92    7.79
  -2  -8   3  249.14   11.01
   2   8  -2  443.62   14.84
  -2  -8   2  460.26   14.28
   2   8  -1    0.25    1.86
  -2  -8   1    0.49    1.79
   2   8   0   33.70    2.35
  -2  -8   0   31.35    2.60
   2   8   1    2.23    1.86
  -2  -8  -1    0.74    1.98
   2   8   2    4.45    1.73
  -2  -8  -2    3.09    1.67
   2   8   3    2.04    1.92
  -2  -8  -3    3.03    2.35
   2   8   4   36.24    2.84
  -2  -8  -4   37.66    3.22
   2   8   5    1.24    1.98
  -2  -8  -5    1.55    2.23
   2   8   6   18.30    2.29
  -2  -8  -6   17.13    2.54
   2   8   7    4.08    1.86
  -2  -8  -7    4.02    2.47
   2   8   8   12.43    2.72
  -2  -8  -8   12.55    2.78
   2   8   9  123.55    6.12
  -2  -8  -9  118.73    6.25
   2   8  10    7.42    2.66
  -2  -8 -10    7.42    2.72
   2   8  11   12.00    3.52
  -2  -8 -11   11.87    3.28
   2   8  12   23.50    3.52
  -2  -8 -12   19.54    4.02
   2   8  13   -0.68    2.91
  -2  -8 -13    0.06    2.66
   2   8  14   38.52    4.82
  -2  -8 -14   38.46    4.33
   2   8  15   -1.92    3.40
  -2  -8 -15    2.72    2.78
   2   8  16   -0.37    6.74
  -2  -8 -16    1.36    3.28
   2   9 -21   16.63    6.25
  -2  -9  21   20.78    6.68
   2   9 -20    3.71    6.12
  -2  -9  20    2.66    5.44
   2   9 -19   64.37    7.98
  -2  -9  19   69.44    7.98
   2   9 -18   28.51    5.50
  -2  -9  18   33.83    6.62
   2   9 -17   -0.19    4.20
  -2  -9  17    0.80    3.77
   2   9 -16  141.98    8.53
  -2  -9  16  134.62    7.79
   2   9 -15   -2.78    4.27
  -2  -9  15    0.99    3.52
   2   9 -14    3.77    3.40
  -2  -9  14    6.68    6.06
   2   9 -13   21.09    3.90
  -2  -9  13   22.69    3.77
   2   9 -12    1.67    2.84
  -2  -9  12    2.29    2.84
   2   9 -11  586.28   18.80
  -2  -9  11  609.72   20.59
   2   9 -10   86.76    4.89
  -2  -9  10   81.75    4.70
   2   9  -9   10.70    2.84
  -2  -9   9    8.41    2.41
   2   9  -8   67.40    4.39
  -2  -9   8   68.27    4.08
   2   9  -7  102.77    5.44
  -2  -9   7   97.52    4.51
   2   9  -6  717.93   21.40
  -2  -9   6  717.87   25.35
   2   9  -5   16.51    2.66
  -2  -9   5   15.09    2.23
   2   9  -4  155.95    6.00
  -2  -9   4  150.70    6.62
   2   9  -3    5.57    1.86
  -2  -9   3    4.89    1.86
   2   9  -2  157.50    6.25
  -2  -9   2  156.20    5.94
   2   9  -1  211.67    7.79
  -2  -9   1  213.96    7.54
   2   9   0    2.41    1.86
  -2  -9   0    1.79    2.16
   2   9   1   43.41    3.15
  -2  -9  -1   46.75    3.46
   2   9   2   47.61    3.28
  -2  -9  -2   43.60    3.09
   2   9   3    3.40    2.84
  -2  -9  -3    3.59    2.97
   2   9   4   28.82    3.28
  -2  -9  -4   26.34    3.15
   2   9   5   27.27    3.09
  -2  -9  -5   26.65    3.83
   2   9   6    4.33    3.09
  -2  -9  -6    2.84    3.28
   2   9   7   56.40    5.19
  -2  -9  -7   49.59    4.20
   2   9   8   63.32    4.76
  -2  -9  -8   73.28    4.95
   2   9   9    0.12    2.91
  -2  -9  -9    0.19    2.54
   2   9  10   24.74    4.14
  -2  -9 -10   24.74    3.83
   2   9  11    5.69    3.59
  -2  -9 -11    2.29    3.77
   2   9  12   10.51    3.34
  -2  -9 -12   10.88    2.84
   2   9  13   14.84    3.46
  -2  -9 -13   15.21    3.65
   2   9  14   -1.17    3.52
  -2  -9 -14    0.56    3.34
   2   9  15    2.66    3.15
  -2  -9 -15    3.59    3.09
   2  10 -21   -5.19   16.33
   2  10 -20   32.03    7.11
  -2 -10  20   25.91    6.99
   2  10 -19   16.70    5.50
  -2 -10  19   17.75    5.44
   2  10 -18    7.54    5.07
  -2 -10  18    2.97    4.89
   2  10 -17   58.68    6.93
  -2 -10  17   56.21    6.06
   2  10 -16   -0.25    4.20
  -2 -10  16    0.87    3.83
   2  10 -15   85.52    6.55
  -2 -10  15   95.35   10.14
   2  10 -14   23.00    6.31
  -2 -10  14   13.60    4.58
   2  10 -13    0.25    4.95
  -2 -10  13    0.80    4.33
   2  10 -12  227.25   11.01
  -2 -10  12  235.04    9.96
   2  10 -11    0.12    3.71
  -2 -10  11    0.74    2.84
   2  10 -10  285.19   11.38
  -2 -10  10  298.18   11.19
   2  10  -9   39.08    4.27
  -2 -10   9   41.06    3.71
   2  10  -8  157.81    7.42
  -2 -10   8  159.97    6.93
   2  10  -7  253.41    9.96
  -2 -10   7  257.00    8.35
   2  10  -6    8.47    3.03
  -2 -10   6    9.03    2.91
   2  10  -5   22.01    3.34
  -2 -10   5   20.96    3.40
   2  10  -4    2.10    2.47
  -2 -10   4    2.54    2.78
   2  10  -3    0.93    2.10
  -2 -10   3    3.46    1.98
   2  10  -2   58.93    3.59
  -2 -10   2   54.91    3.65
   2  10  -1   16.82    2.60
  -2 -10   1   17.75    2.41
   2  10   0    2.10    2.10
  -2 -10   0    2.66    1.98
   2  10   1    4.14    2.54
  -2 -10  -1    3.09    2.35
   2  10   2    0.56    2.91
  -2 -10  -2    2.41    3.34
   2  10   3   81.50    5.26
  -2 -10  -3   93.87    5.26
   2  10   4    3.65    2.41
  -2 -10  -4    4.14    2.84
   2  10   5   12.49    2.97
  -2 -10  -5   12.92    2.84
   2  10   6    4.27    2.97
  -2 -10  -6    6.06    3.22
   2  10   7    1.86    2.97
  -2 -10  -7    3.15    2.91
   2  10   8    5.26    3.46
  -2 -10  -8    5.38    3.90
   2  10   9   28.82    3.22
  -2 -10  -9   25.54    4.02
   2  10  10    3.59    3.52
  -2 -10 -10    0.49    3.22
   2  10  11    2.97    3.09
  -2 -10 -11    2.78    3.15
   2  10  12    1.61    3.40
  -2 -10 -12    1.36    3.09
   2  10  13    0.12    2.97
  -2 -10 -13    0.25    2.91
   2  10  14   10.39    2.72
  -2 -10 -14   12.49    2.54
   2  11 -20    1.61    6.25
  -2 -11  20    2.29    5.19
   2  11 -19    8.10    5.94
  -2 -11  19    1.67    5.87
   2  11 -18   37.10    7.11
  -2 -11  18   32.77    5.87
   2  11 -17   20.53    6.68
  -2 -11  17   20.41    6.37
   2  11 -16    5.19    5.01
  -2 -11  16    1.17    7.98
   2  11 -15    1.30    4.89
  -2 -11  15   -0.62    3.77
   2  11 -14   14.04    5.26
  -2 -11  14   13.42    4.45
   2  11 -13  202.64    9.58
  -2 -11  13  189.53    9.58
   2  11 -12    2.47    3.96
  -2 -11  12    0.31    3.09
   2  11 -11  118.98    7.11
  -2 -11  11  114.03    6.00
   2  11 -10    0.43    3.71
  -2 -11  10    0.00    2.78
   2  11  -9    1.36    3.03
  -2 -11   9   -0.62    2.60
   2  11  -8   60.60    4.58
  -2 -11   8   59.43    4.51
   2  11  -7   21.02    3.77
  -2 -11   7   24.98    3.28
   2  11  -6   97.77    5.75
  -2 -11   6   91.15    4.76
   2  11  -5   49.16    4.14
  -2 -11   5   52.75    4.51
   2  11  -4    0.87    2.47
  -2 -11   4   -1.42    2.78
   2  11  -3    1.17    2.54
  -2 -11   3    3.28    3.40
   2  11  -2   36.92    3.40
  -2 -11   2   31.48    3.22
   2  11  -1   54.91    4.45
  -2 -11   1   57.26    4.02
   2  11   0   29.19    3.46
  -2 -11   0   29.62    3.46
   2  11   1   -1.92    2.84
  -2 -11  -1    0.74    3.03
   2  11   2   14.16    3.40
  -2 -11  -2   11.50    3.34
   2  11   3   63.51    4.64
  -2 -11  -3   59.12    5.57
   2  11   4   25.54    3.90
  -2 -11  -4   23.81    3.90
   2  11   5    8.35    3.59
  -2 -11  -5    5.32    2.97
   2  11   6   -0.12    2.84
  -2 -11  -6   -0.37    2.97
   2  11   7    1.98    3.09
  -2 -11  -7    0.93    3.46
   2  11   8   33.02    4.14
  -2 -11  -8   23.13    3.90
   2  11   9    1.61    3.46
  -2 -11  -9   -0.68    3.22
   2  11  10   38.65    4.20
  -2 -11 -10   40.69    3.83
   2  11  11    0.12    3.28
  -2 -11 -11    2.41    2.54
   2  11  12    4.08    4.20
  -2 -11 -12    4.51    3.28
   2  11  13    5.13    3.77
  -2 -11 -13    2.29    3.59
   2  12 -19    1.61    6.00
  -2 -12  19    1.55    5.57
   2  12 -18    6.55    6.37
  -2 -12  18   10.45    5.69
   2  12 -17   31.66    6.37
  -2 -12  17   28.75    8.53
   2  12 -16    0.68    6.74
  -2 -12  16   -0.06    4.45
   2  12 -15   -2.23    4.70
  -2 -12  15    4.27    4.64
   2  12 -14   25.79    5.75
  -2 -12  14   25.79    5.19
   2  12 -13   12.92    4.82
  -2 -12  13   14.47    4.58
   2  12 -12  213.15   10.64
  -2 -12  12  205.55    9.71
   2  12 -11   16.33    4.82
  -2 -12  11   15.46    3.52
   2  12 -10   10.45    4.14
  -2 -12  10    7.23    3.03
   2  12  -9    3.59    4.45
  -2 -12   9    5.01    3.22
   2  12  -8   25.79    4.51
  -2 -12   8   20.10    3.83
   2  12  -7  165.42    8.10
  -2 -12   7  150.51    7.98
   2  12  -6   72.66    6.06
  -2 -12   6   62.77    5.01
   2  12  -5   32.16    3.90
  -2 -12   5   28.82    4.02
   2  12  -4    5.63    3.65
  -2 -12   4    5.87    3.34
   2  12  -3   46.19    5.07
  -2 -12   3   42.42    5.32
   2  12  -2   38.28    4.33
  -2 -12   2   38.96    5.87
   2  12  -1    2.10    3.77
  -2 -12   1   -2.66    3.34
   2  12   0    0.49    3.96
  -2 -12   0   -0.56    2.84
   2  12   1    0.25    3.40
  -2 -12  -1    0.87    3.03
   2  12   2   59.05    4.39
  -2 -12  -2   48.85    4.64
   2  12   3   -0.06    3.09
  -2 -12  -3    2.35    4.27
   2  12   4   43.41    4.58
  -2 -12  -4   39.33    5.07
   2  12   5    1.61    3.03
  -2 -12  -5    1.67    3.22
   2  12   6    5.44    3.15
  -2 -12  -6    3.09    4.45
   2  12   7   22.69    4.20
  -2 -12  -7   21.15    3.77
   2  12   8    1.11    3.22
  -2 -12  -8    1.36    3.52
   2  12   9   24.24    3.71
  -2 -12  -9   22.63    3.52
   2  12  10    8.78    4.58
  -2 -12 -10    5.32    3.22
   2  12  11   -0.87    4.20
  -2 -12 -11   -0.68    3.40
   2  12  12   -0.68    2.54
  -2 -12 -12   -0.87    3.40
   2  13 -18   35.25   10.51
  -2 -13  18   19.05   10.27
   2  13 -17    8.29    7.30
  -2 -13  17   -1.36    9.40
   2  13 -16   18.18    6.74
  -2 -13  16   16.51    5.32
   2  13 -15   19.79    7.73
  -2 -13  15   20.41    5.38
   2  13 -14    9.28    5.44
  -2 -13  14    9.83    4.14
   2  13 -13   75.57    7.54
  -2 -13  13   74.64    5.81
   2  13 -12    2.10    5.50
  -2 -13  12    0.93    4.58
   2  13 -11   96.53    8.10
  -2 -13  11   89.11    7.30
   2  13 -10    1.42    4.27
  -2 -13  10    0.62    3.34
   2  13  -9    3.96    4.51
  -2 -13   9    3.46    2.91
   2  13  -8   65.05    5.57
  -2 -13   8   65.86    5.07
   2  13  -7    4.02    4.20
  -2 -13   7    0.99    2.78
   2  13  -6   17.07    4.08
  -2 -13   6   22.88    4.14
   2  13  -5   14.47    4.39
  -2 -13   5    9.28    3.83
   2  13  -4   -1.98    3.90
  -2 -13   4   -0.12    3.71
   2  13  -3    5.87    3.77
  -2 -13   3    7.11    3.09
   2  13  -2    7.92    3.34
  -2 -13   2    8.72    3.28
   2  13  -1   29.13    4.89
  -2 -13   1   33.76    3.77
   2  13   0   11.19    3.59
  -2 -13   0   11.32    4.39
   2  13   1   12.12    4.39
  -2 -13  -1    8.78    3.83
   2  13   2    0.43    3.59
  -2 -13  -2   -1.79    3.03
   2  13   3   31.60    4.70
  -2 -13  -3   30.92    4.27
   2  13   4   35.49    5.44
  -2 -13  -4   28.94    4.76
   2  13   5   12.49    4.58
  -2 -13  -5   14.41    3.96
   2  13   6    3.59    4.27
  -2 -13  -6    5.63    4.70
   2  13   7    5.81    3.52
  -2 -13  -7   11.75    3.59
   2  13   8    3.09    3.83
  -2 -13  -8    4.64    3.09
   2  13   9   -1.48    3.46
  -2 -13  -9   -0.19    3.28
   2  13  10    1.05    3.15
  -2 -13 -10    1.11    3.09
   2  13  11    0.74    4.14
   2  14 -17   15.71    7.30
  -2 -14  17   18.92    6.00
   2  14 -16    0.99    7.11
  -2 -14  16    3.03    6.00
   2  14 -15   14.96    7.73
  -2 -14  15   23.68    5.38
   2  14 -14    7.67    6.43
  -2 -14  14    6.18    4.20
   2  14 -13   33.76    8.16
  -2 -14  13   28.51    5.50
   2  14 -12   71.24    7.36
  -2 -14  12   72.04    6.37
   2  14 -11   -0.80    7.79
  -2 -14  11    5.94    5.44
   2  14 -10    8.29    5.69
  -2 -14  10    6.00    3.65
   2  14  -9    1.05    4.27
  -2 -14   9    1.55    3.71
   2  14  -8   31.41    5.13
  -2 -14   8   26.78    4.02
   2  14  -7   48.79    5.69
  -2 -14   7   58.31    5.75
   2  14  -6   10.57    4.82
  -2 -14   6   12.61    4.58
   2  14  -5    7.54    4.76
  -2 -14   5    1.05    3.90
   2  14  -4    3.46    3.59
  -2 -14   4    5.38    3.46
   2  14  -3   -0.74    4.27
  -2 -14   3    3.34    3.34
   2  14  -2   32.59    4.20
  -2 -14   2   30.92    4.76
   2  14  -1    3.71    5.50
  -2 -14   1    5.01    3.65
   2  14   0    1.73    3.46
  -2 -14   0   -2.35    3.34
   2  14   1   17.56    4.20
  -2 -14  -1   16.94    3.52
   2  14   2    0.25    5.50
  -2 -14  -2    2.54    4.39
   2  14   3    1.36    3.65
  -2 -14  -3    0.49    3.52
   2  14   4    3.15    4.51
  -2 -14  -4    3.65    4.33
   2  14   5    0.93    3.77
  -2 -14  -5   -0.62    3.03
   2  14   6    2.84    4.51
  -2 -14  -6    0.25    4.02
   2  14   7    2.78    2.29
  -2 -14  -7    4.08    6.43
   2  14   8    0.99    2.54
  -2 -14  -8    0.62    3.15
   2  15 -16    2.04    7.54
  -2 -15  16    2.10    5.63
   2  15 -15    1.11    8.04
  -2 -15  15    0.00    5.38
   2  15 -14    5.57    6.86
  -2 -15  14    2.04    4.70
   2  15 -13   39.64    8.47
  -2 -15  13   45.82    6.31
   2  15 -12    9.46    6.06
  -2 -15  12    5.87    4.45
   2  15 -11   33.33    7.67
  -2 -15  11   40.69    5.87
   2  15 -10    4.95    5.81
  -2 -15  10    2.60    5.63
   2  15  -9   21.33    5.69
  -2 -15   9   19.91    4.64
   2  15  -8    6.06    4.89
  -2 -15   8    1.17    3.83
   2  15  -7    0.87    4.70
  -2 -15   7    4.58    4.64
   2  15  -6   22.57    6.06
  -2 -15   6   21.33    5.26
   2  15  -5    6.93    4.64
  -2 -15   5    2.91    3.77
   2  15  -4    5.38    4.08
  -2 -15   4    1.73    3.65
   2  15  -3    3.28    5.94
  -2 -15   3   -0.93    4.82
   2  15  -2    2.72    4.64
  -2 -15   2    3.71    3.46
   2  15  -1   -0.12    4.14
  -2 -15   1    4.64    3.71
   2  15   0    4.14    5.01
  -2 -15   0   -1.98    4.76
   2  15   1    2.41    4.45
  -2 -15  -1    3.71    3.77
   2  15   2    5.07    3.77
  -2 -15  -2    7.36    4.45
   2  15   3    5.87    3.83
  -2 -15  -3    5.44    3.15
   2  15   4    0.99    4.45
  -2 -15  -4    0.93    4.33
   2  15   5    0.06    6.06
  -2 -15  -5   -2.60    7.05
   2  15   6   -1.67    2.78
  -2 -15  -6   -4.14    5.63
   2  15   7   -0.25    4.33
   2  15   8   -1.98    3.59
   2  16 -15    5.50    6.93
  -2 -16  15    2.72    5.44
   2  16 -14   -5.87    7.73
  -2 -16  14   -1.55    5.94
   2  16 -13   16.20    7.42
  -2 -16  13   15.52    5.57
   2  16 -12   32.65    7.48
  -2 -16  12   33.83    5.94
   2  16 -11    1.36    7.36
  -2 -16  11    5.13    5.63
   2  16 -10   -3.15    8.10
  -2 -16  10    3.46    5.01
   2  16  -9   23.19    6.00
  -2 -16   9   19.29    4.89
   2  16  -8    4.33    5.38
  -2 -16   8    2.91    4.58
   2  16  -7    2.47    6.06
  -2 -16   7    4.45    4.89
   2  16  -6   16.20    5.87
  -2 -16   6   14.84    4.64
   2  16  -5    0.12    5.26
  -2 -16   5    1.67    3.83
   2  16  -4   -6.12    5.57
  -2 -16   4   -0.31    4.70
   2  16  -3    2.72    5.75
  -2 -16   3    1.73    4.08
   2  16  -2    9.71    3.96
  -2 -16   2    6.00    4.27
   2  16  -1    2.16    4.64
  -2 -16   1    2.97    3.71
   2  16   0    0.68    2.29
  -2 -16   0    1.42    2.16
   2  16   1    1.11    3.03
  -2 -16  -1   -0.31    2.35
   2  16   2    0.80    2.84
  -2 -16  -2   -0.25    2.29
   2  16   3    0.93    3.28
  -2 -16  -3    0.87    2.41
   2  16   4    0.06    5.75
  -2 -16  -4    0.49    2.91
  -2 -16  -5    0.87    4.64
  -2 -16  -6    3.96    7.30
   2  17 -13   22.01    6.93
  -2 -17  13    9.58    5.87
   2  17 -12    3.46    7.11
  -2 -17  12    1.73    5.87
   2  17 -11    2.66    7.48
  -2 -17  11   -0.68    6.68
   2  17 -10   14.66    7.54
  -2 -17  10   15.95    5.38
   2  17  -9   -6.99    6.12
  -2 -17   9   -2.47    4.95
   2  17  -8   15.21    7.11
  -2 -17   8    6.49    5.69
   2  17  -7    9.21    5.94
  -2 -17   7   10.82    4.39
   2  17  -6    1.73    4.08
  -2 -17   6   -0.68    4.64
   2  17  -5   -1.05    3.83
  -2 -17   5    1.42    6.93
   2  17  -4    4.27    4.70
  -2 -17   4    2.91    3.22
   2  17  -3   18.30    5.38
  -2 -17   3   12.43    5.38
   2  17  -2    1.79    3.96
  -2 -17   2   -2.16    3.71
   2  17  -1   -0.12    2.54
   2  17   0    0.49    2.60
  -2 -17  -3    0.25    6.00
   2  18 -11    4.27   10.02
  -2 -18  11    1.73    6.25
   2  18 -10   -1.11    8.84
  -2 -18  10   -1.67    4.02
   2  18  -9    7.92    5.44
  -2 -18   9    7.67    5.44
   2  18  -8    3.65    6.06
  -2 -18   8    4.58    4.64
   2  18  -7   19.11    5.38
  -2 -18   7   14.84    4.51
   2  18  -6    2.54    6.80
  -2 -18   6    5.07    7.11
   2  18  -5    1.98    4.27
  -2 -18   5    0.31    3.65
   2  18  -4    1.17    6.12
  -2 -18   4    2.23    4.82
   2  18  -3    1.17    5.63
  -2 -18   3    0.12    3.65
   2  18  -2   -3.15    8.72
  -2 -18   2    1.30    4.76
   2  19  -7    2.23    6.68
  -2 -19   7    0.74    7.05
  -2 -19   6    5.38    5.07
  -2 -19   5   -0.43    3.90
   3 -19  -3    0.49    6.49
  -3  19   3    0.74    5.38
   3 -19  -2    1.17    5.81
   3 -19  -1    2.04    5.81
  -3  19   1    1.24    7.05
   3 -19   0    0.80    6.00
  -3  19   0    2.16    6.00
   3 -19   1   -0.62    4.95
  -3  19  -1   -2.16    6.12
   3 -19   2    2.66    4.14
   3 -19   3    4.33    3.59
   3 -19   4    1.55    3.46
   3 -19   5    2.41    3.83
  -3  19  -5    4.76    7.48
   3 -19   6    1.86    4.39
  -3  19  -6   -1.11    7.98
   3 -19   7    1.55    3.96
  -3  19  -7   -0.25    5.13
   3 -19   8    0.12    4.08
  -3  19  -8   -2.54    5.87
   3 -19   9    1.86    4.20
  -3  19  -9    2.29    6.68
   3 -19  10    0.56    6.43
   3 -18  -6    0.68    3.96
  -3  18   6    1.98    5.50
   3 -18  -5   -1.42    5.81
  -3  18   5    2.23    5.94
   3 -18  -4    3.65    7.73
  -3  18   4   -1.55    9.03
   3 -18  -3   -1.17    4.70
  -3  18   3    0.99    6.74
   3 -18  -2    0.56    6.86
  -3  18   2    1.55    6.99
   3 -18  -1   -1.11    4.82
  -3  18   1    1.61    5.38
   3 -18   0   20.10    5.87
  -3  18   0   17.13    5.75
   3 -18   1    1.42    6.25
  -3  18  -1   -2.16    6.06
   3 -18   2    0.49    4.58
  -3  18  -2    2.78    4.58
   3 -18   3   -1.67    3.77
  -3  18  -3    0.56    4.95
   3 -18   4    5.87    5.01
  -3  18  -4   -1.17    5.75
   3 -18   5    1.73    4.58
  -3  18  -5    2.54    5.07
   3 -18   6   -1.11    4.82
  -3  18  -6   -1.92    5.69
   3 -18   7    1.17    3.34
  -3  18  -7    3.28    4.89
   3 -18   8    1.92    5.07
  -3  18  -8    2.47    6.74
   3 -18   9    6.06    6.86
  -3  18  -9    4.33    6.99
   3 -18  10    3.34    4.95
  -3  18 -10    3.52    6.62
   3 -18  11    1.17    5.26
  -3  18 -11    7.48    5.94
   3 -18  12    8.04   12.92
  -3  18 -12   14.59   12.68
   3 -17  -8    2.04   11.25
   3 -17  -7   -2.54    6.55
  -3  17   7   -1.17    3.65
   3 -17  -6   17.07    4.33
  -3  17   6   11.07    4.76
   3 -17  -5    0.19    5.69
  -3  17   5    5.57    5.81
   3 -17  -4   -0.74    5.32
  -3  17   4    1.86    4.89
   3 -17  -3    3.34    5.32
  -3  17   3    4.82    5.13
   3 -17  -2   18.55    5.63
  -3  17   2   21.89    5.57
   3 -17  -1   14.66    5.07
  -3  17   1   18.49    5.87
   3 -17   0   -0.25    5.19
  -3  17   0   -1.98    5.50
   3 -17   1   10.51    5.69
  -3  17  -1    9.52    7.85
   3 -17   2   -0.31    7.05
  -3  17  -2    3.15    7.48
   3 -17   3    1.92    4.95
  -3  17  -3    4.20    5.87
   3 -17   4    1.73    5.13
  -3  17  -4    3.83    5.75
   3 -17   5    2.04    5.01
  -3  17  -5    4.20    5.63
   3 -17   6    0.80    4.27
  -3  17  -6   -3.40    5.81
   3 -17   7    5.19    5.94
  -3  17  -7    2.35    6.49
   3 -17   8    8.04    4.20
  -3  17  -8    3.09    5.32
   3 -17   9   -1.42    5.44
  -3  17  -9   -1.48    6.55
   3 -17  10   43.90    6.37
  -3  17 -10   53.67    7.92
   3 -17  11    6.74   10.14
  -3  17 -11    0.19   10.82
   3 -17  12    0.49    7.23
  -3  17 -12   -1.79    5.81
   3 -17  13   10.08    5.44
  -3  17 -13    3.65    6.62
   3 -17  14    0.56    4.89
  -3  17 -14   -2.04    6.68
  -3  16   9    1.11    6.18
   3 -16  -8   -2.72    7.79
  -3  16   8    1.17    4.70
   3 -16  -7    6.31    4.14
  -3  16   7    8.72    5.44
   3 -16  -6   -0.37    4.95
  -3  16   6    4.39    6.80
   3 -16  -5   -0.49    4.64
  -3  16   5    2.41    4.95
   3 -16  -4    1.48    5.26
  -3  16   4    1.11    6.00
   3 -16  -3    5.32    5.63
  -3  16   3    8.66    5.38
   3 -16  -2   -1.61    6.00
  -3  16   2    0.56    5.13
   3 -16  -1   -1.42    5.57
  -3  16   1   -0.49    5.81
   3 -16   0   17.31    5.07
  -3  16   0   12.49    5.01
   3 -16   1    4.02    4.64
  -3  16  -1    1.73    4.89
   3 -16   2    1.42    4.58
  -3  16  -2   -2.35    4.82
   3 -16   3    2.78    5.38
  -3  16  -3    5.63    5.50
   3 -16   4    9.71    5.32
  -3  16  -4   10.39    5.87
   3 -16   5    2.41    5.63
  -3  16  -5    3.40    4.89
   3 -16   6   -0.56    4.33
  -3  16  -6   -0.06    5.19
   3 -16   7   -0.25    4.14
  -3  16  -7   -0.19    4.33
   3 -16   8    8.41    4.20
  -3  16  -8    9.52    5.38
   3 -16   9    1.67    4.64
  -3  16  -9    3.15    5.69
   3 -16  10   26.47    9.15
  -3  16 -10   14.53    9.46
   3 -16  11    6.49    4.89
  -3  16 -11    4.58    6.06
   3 -16  12   22.57    4.89
  -3  16 -12   28.14    6.74
   3 -16  13   10.88    5.69
  -3  16 -13    8.22    7.54
   3 -16  14    4.45    4.95
  -3  16 -14    6.06    7.11
   3 -16  15    1.73    4.64
  -3  16 -15    3.09    6.25
   3 -16  16    3.28    5.57
  -3  16 -16    5.07    8.04
  -3  15  11    3.15    5.01
  -3  15  10    1.17    5.69
   3 -15  -9   -2.66    4.51
  -3  15   9   -1.61    9.46
   3 -15  -8    1.92    5.19
  -3  15   8   -2.60    5.07
   3 -15  -7   -2.78    6.12
  -3  15   7   -2.35    5.50
   3 -15  -6   19.23    6.06
  -3  15   6   24.05    6.25
   3 -15  -5    2.16    5.13
  -3  15   5    1.98    4.51
   3 -15  -4   -0.43    4.95
  -3  15   4    0.49    6.99
   3 -15  -3    8.47    4.70
  -3  15   3    0.62    4.64
   3 -15  -2   10.82    5.19
  -3  15   2    6.93    4.76
   3 -15  -1   14.66    5.01
  -3  15   1   14.66    4.39
   3 -15   0    4.20    6.00
  -3  15   0    4.70    5.87
   3 -15   1   12.68    4.51
  -3  15  -1    8.22    4.64
   3 -15   2    3.83    4.08
  -3  15  -2    6.18    4.33
   3 -15   3   23.75    4.64
  -3  15  -3   20.72    5.01
   3 -15   4    0.87    4.14
  -3  15  -4   -0.62    3.52
   3 -15   5   17.13    4.14
  -3  15  -5   19.54    4.82
   3 -15   6    5.32    4.08
  -3  15  -6   11.44    4.58
   3 -15   7    1.67    4.27
  -3  15  -7   -1.48    4.08
   3 -15   8    5.26    4.51
  -3  15  -8    6.74    4.82
   3 -15   9    3.83    5.87
  -3  15  -9    2.60    7.48
   3 -15  10   15.64    3.90
  -3  15 -10   12.24    5.69
   3 -15  11   10.20    4.89
  -3  15 -11    4.08    6.43
   3 -15  12    1.30    4.02
  -3  15 -12    4.82    5.87
   3 -15  13    8.66    5.57
  -3  15 -13   12.43    7.67
   3 -15  14    9.65    5.32
  -3  15 -14   13.36    6.18
   3 -15  15    4.02    5.01
  -3  15 -15    5.38    6.12
   3 -15  16   -1.30    6.12
  -3  15 -16    2.60    8.72
   3 -15  17    0.19    5.69
  -3  15 -17    6.99    7.98
   3 -14 -12   -0.19    4.89
  -3  14  12    4.70    5.81
   3 -14 -11    2.47    4.27
  -3  14  11    5.57    9.03
   3 -14 -10    3.40    5.75
  -3  14  10    6.43    4.76
   3 -14  -9    2.60    4.82
  -3  14   9    1.30    4.64
   3 -14  -8   11.75    6.55
  -3  14   8    7.30    6.06
   3 -14  -7   23.44    6.18
  -3  14   7   26.78    5.26
   3 -14  -6    4.89    5.26
  -3  14   6    2.35    5.44
   3 -14  -5   37.47    5.75
  -3  14   5   35.68    5.69
   3 -14  -4    2.54    4.58
  -3  14   4    3.90    5.07
   3 -14  -3   46.75    6.74
  -3  14   3   44.96    5.07
   3 -14  -2   22.69    4.82
  -3  14   2   25.60    5.44
   3 -14  -1    4.45    4.08
  -3  14   1   10.76    4.51
   3 -14   0   10.88    4.33
  -3  14   0    9.40    4.08
   3 -14   1    6.06    4.08
  -3  14  -1    3.96    4.27
   3 -14   2   13.48    4.89
  -3  14  -2    8.04    5.69
   3 -14   3    3.09    3.96
  -3  14  -3    3.77    4.33
   3 -14   4   18.12    4.95
  -3  14  -4   25.79    5.26
   3 -14   5    2.29    3.59
  -3  14  -5    4.58    3.90
   3 -14   6   22.63    4.08
  -3  14  -6   20.34    4.20
   3 -14   7   51.57    5.38
  -3  14  -7   46.32    5.87
   3 -14   8    9.15    5.75
  -3  14  -8   14.22   10.57
   3 -14   9   80.82    6.31
  -3  14  -9   79.40    6.55
   3 -14  10    2.54    3.65
  -3  14 -10    0.68    3.90
   3 -14  11    1.79    4.51
  -3  14 -11   -1.61    4.51
   3 -14  12    9.03    3.77
  -3  14 -12   10.64    5.57
   3 -14  13   10.76    4.45
  -3  14 -13   11.25    5.81
   3 -14  14    3.71    4.64
  -3  14 -14    1.73    5.75
   3 -14  15    2.72    4.14
  -3  14 -15    4.08    5.75
   3 -14  16    8.53    5.01
  -3  14 -16    8.84    7.73
   3 -14  17    8.53    5.63
  -3  14 -17   12.61    9.09
   3 -14  18   -1.11    5.63
  -3  14 -18    1.55    9.71
   3 -13 -13    2.54    4.45
  -3  13  13    5.13    4.82
   3 -13 -12   -0.12    3.90
  -3  13  12    4.33    4.82
   3 -13 -11    8.60    5.57
  -3  13  11   10.76    5.69
   3 -13 -10    2.47    6.99
  -3  13  10   -1.30    5.87
   3 -13  -9    2.29    4.76
  -3  13   9   10.27    5.13
   3 -13  -8   14.16    4.95
  -3  13   8   20.53    6.25
   3 -13  -7    8.66    4.76
  -3  13   7    8.35    4.70
   3 -13  -6   18.49    4.76
  -3  13   6   14.90    4.51
   3 -13  -5   42.98    6.31
  -3  13   5   53.92    5.75
   3 -13  -4    0.43    3.83
  -3  13   4    5.63    4.64
   3 -13  -3    8.16    5.38
  -3  13   3    9.09    4.08
   3 -13  -2   17.69    4.02
  -3  13   2   17.75    3.90
   3 -13  -1   33.76    5.13
  -3  13   1   30.98    4.14
   3 -13   0   17.87    4.95
  -3  13   0   19.60    4.39
   3 -13   1    1.42    3.52
  -3  13  -1    3.15    3.46
   3 -13   2   84.66    6.06
  -3  13  -2   84.35    6.49
   3 -13   3   15.27    4.02
  -3  13  -3   17.50    3.90
   3 -13   4    1.36    3.40
  -3  13  -4   -3.28    3.77
   3 -13   5   77.67    6.49
  -3  13  -5   79.21    7.05
   3 -13   6   32.65    5.19
  -3  13  -6   32.40    5.63
   3 -13   7    0.25    7.30
  -3  13  -7    2.84    7.98
   3 -13   8   83.91    6.00
  -3  13  -8   89.05    6.55
   3 -13   9   23.37    3.90
  -3  13  -9   23.13    4.64
   3 -13  10   29.68    4.20
  -3  13 -10   24.18    4.70
   3 -13  11   25.97    3.71
  -3  13 -11   20.96    4.64
   3 -13  12    1.79    3.83
  -3  13 -12   -2.23    4.82
   3 -13  13    5.13    4.70
  -3  13 -13   12.06    5.75
   3 -13  14    3.15    4.95
  -3  13 -14    3.28    6.49
   3 -13  15   85.27    6.62
  -3  13 -15   85.71    7.67
   3 -13  16   41.74    5.63
  -3  13 -16   43.10    7.23
   3 -13  17    2.84    4.27
  -3  13 -17    2.60    6.49
   3 -13  18   22.32    6.49
  -3  13 -18   16.70    7.17
   3 -13  19    2.29    6.00
  -3  13 -19    3.71    6.25
  -3  12  15    4.02    4.64
   3 -12 -14    3.83    5.32
  -3  12  14    3.83    6.43
   3 -12 -13   -1.30    7.54
  -3  12  13    2.16    6.12
   3 -12 -12   16.70    4.76
  -3  12  12   10.76    5.63
   3 -12 -11   -0.68    4.02
  -3  12  11    1.98    5.44
   3 -12 -10    0.00    5.50
  -3  12  10    2.78    5.63
   3 -12  -9    9.09    5.44
  -3  12   9    6.99    5.32
   3 -12  -8    2.91    4.82
  -3  12   8    6.37    4.27
   3 -12  -7   23.75    5.50
  -3  12   7   23.93    5.57
   3 -12  -6   -3.52    4.20
  -3  12   6    0.62    3.65
   3 -12  -5   85.15    7.11
  -3  12   5   83.98    6.74
   3 -12  -4   45.82    5.69
  -3  12   4   41.80    5.38
   3 -12  -3   13.54    5.69
  -3  12   3    9.46    4.02
   3 -12  -2  187.80    9.28
  -3  12   2  185.76    8.72
   3 -12  -1   47.00    4.89
  -3  12   1   38.71    4.89
   3 -12   0   12.61    3.65
  -3  12   0   16.20    3.46
   3 -12   1    5.01    4.02
  -3  12  -1    1.30    3.59
   3 -12   2  118.67    6.93
  -3  12  -2  137.59    7.61
   3 -12   3   95.29    6.12
  -3  12  -3  109.02    6.06
   3 -12   4    6.55    2.78
  -3  12  -4    6.06    2.97
   3 -12   5   10.39    3.15
  -3  12  -5   14.53    3.65
   3 -12   6    3.22    4.20
  -3  12  -6    1.30    5.13
   3 -12   7   96.84    6.31
  -3  12  -7   87.25    5.38
   3 -12   8   29.19    3.96
  -3  12  -8   28.75    3.83
   3 -12   9  148.97    7.11
  -3  12  -9  146.49    7.54
   3 -12  10   -0.62    4.39
  -3  12 -10   -2.66    4.64
   3 -12  11   11.32    4.08
  -3  12 -11   10.39    4.45
   3 -12  12   69.51    5.38
  -3  12 -12   68.95    6.43
   3 -12  13    6.12    3.59
  -3  12 -13    7.48    5.07
   3 -12  14   29.62    5.01
  -3  12 -14   30.42    6.49
   3 -12  15   10.64    4.08
  -3  12 -15   18.92    5.32
   3 -12  16    4.51    3.90
  -3  12 -16    2.72    5.63
   3 -12  17   92.39    7.61
  -3  12 -17   94.86    9.83
   3 -12  18    0.62    5.57
  -3  12 -18   -0.80    6.93
   3 -12  19    7.42    6.00
  -3  12 -19   10.70    8.16
   3 -12  20   -0.49    3.71
  -3  12 -20   -4.02   12.06
   3 -11 -16    3.28    5.01
  -3  11  16    2.47    3.65
   3 -11 -15    4.58    4.64
  -3  11  15    1.79    5.26
   3 -11 -14    0.31    4.95
  -3  11  14    1.67    5.26
   3 -11 -13   24.61    6.37
  -3  11  13   22.14    5.94
   3 -11 -12    1.05    4.58
  -3  11  12    1.17    4.95
   3 -11 -11   52.13    7.11
  -3  11  11   64.25    7.23
   3 -11 -10    2.04    4.20
  -3  11  10    1.73    5.01
   3 -11  -9   12.74    4.64
  -3  11   9   19.91    4.82
   3 -11  -8   30.30    5.13
  -3  11   8   34.75    5.38
   3 -11  -7    3.22    4.51
  -3  11   7    3.46    3.77
   3 -11  -6  173.15    9.34
  -3  11   6  165.66    8.47
   3 -11  -5   13.73    5.26
  -3  11   5   22.88    4.58
   3 -11  -4   57.82    5.75
  -3  11   4   54.60    4.89
   3 -11  -3   91.09    6.00
  -3  11   3   85.64    5.44
   3 -11  -2   11.38    3.34
  -3  11   2   10.64    3.03
   3 -11  -1   38.83    4.64
  -3  11   1   31.85    3.90
   3 -11   0   -0.06    3.09
  -3  11   0    0.68    3.22
   3 -11   1    7.05    3.22
  -3  11  -1   17.01    3.03
   3 -11   2    2.84    2.91
  -3  11  -2    3.90    2.84
   3 -11   3   90.90    5.50
  -3  11  -3   79.03    4.76
   3 -11   4    1.48    2.78
  -3  11  -4    3.03    2.54
   3 -11   5   39.70    6.68
  -3  11  -5   42.17    6.43
   3 -11   6    1.98    2.84
  -3  11  -6    2.29    3.09
   3 -11   7   51.63    4.27
  -3  11  -7   59.05    4.27
   3 -11   8   34.13    3.65
  -3  11  -8   25.04    3.46
   3 -11   9   11.56    3.22
  -3  11  -9   12.12    3.83
   3 -11  10    5.07    3.28
  -3  11 -10    3.71    3.83
   3 -11  11  142.54    6.99
  -3  11 -11  146.49    7.48
   3 -11  12    7.73    3.34
  -3  11 -12    5.07    4.51
   3 -11  13   15.46    3.96
  -3  11 -13   12.68    4.95
   3 -11  14    3.83    4.51
  -3  11 -14    1.98    4.64
   3 -11  15   14.35    4.39
  -3  11 -15    4.58    6.31
   3 -11  16   26.47    4.76
  -3  11 -16   31.48    6.18
   3 -11  17    1.86    4.08
  -3  11 -17    2.04    5.57
   3 -11  18   23.81    4.89
  -3  11 -18   27.08    6.55
   3 -11  19    0.93    4.51
  -3  11 -19   -0.87    6.18
   3 -11  20   -2.60    5.01
  -3  11 -20   -0.19    5.87
   3 -10 -18   -0.49    4.95
  -3  10  18   -0.68    6.55
   3 -10 -17    9.46    5.13
  -3  10  17   13.17    5.75
   3 -10 -16   -1.55    5.81
  -3  10  16   -2.29    6.55
   3 -10 -15    1.92    5.44
  -3  10  15    3.71    5.87
   3 -10 -14   16.39    5.63
  -3  10  14   22.88    6.12
   3 -10 -13   -2.04    4.89
  -3  10  13    4.95    5.94
   3 -10 -12   39.45    6.12
  -3  10  12   32.16    5.63
   3 -10 -11   -0.12    4.33
  -3  10  11    1.24    4.27
   3 -10 -10    5.01    4.08
  -3  10  10    6.12    4.08
   3 -10  -9   60.54    6.25
  -3  10   9   69.44    6.49
   3 -10  -8   15.03    4.27
  -3  10   8   13.73    4.02
   3 -10  -7   39.64    4.82
  -3  10   7   45.64    5.32
   3 -10  -6   -0.37    3.77
  -3  10   6   -0.74    3.77
   3 -10  -5   16.14    4.20
  -3  10   5   12.00    3.52
   3 -10  -4   43.90    4.14
  -3  10   4   37.60    3.52
   3 -10  -3    1.24    3.15
  -3  10   3    8.04    2.91
   3 -10  -2    8.72    3.15
  -3  10   2   11.63    3.59
   3 -10  -1   11.44    3.28
  -3  10   1    8.66    3.28
   3 -10   0   14.10    2.78
  -3  10   0   15.27    2.60
   3 -10   1   11.63    2.78
  -3  10  -1   10.02    2.47
   3 -10   2   99.37    5.38
  -3  10  -2   93.13    5.69
   3 -10   3   26.78    2.91
  -3  10  -3   26.78    2.91
   3 -10   4   52.93    6.43
  -3  10  -4   66.60    7.98
   3 -10   5   54.11    3.90
  -3  10  -5   51.20    4.08
   3 -10   6    3.65    2.66
  -3  10  -6    2.84    2.84
   3 -10   7    9.71    2.29
  -3  10  -7   12.18    2.91
   3 -10   8   25.91    3.28
  -3  10  -8   21.64    3.40
   3 -10   9  139.94    6.18
  -3  10  -9  143.90    6.55
   3 -10  10  168.69    8.35
  -3  10 -10  172.71    9.34
   3 -10  11   10.57    3.28
  -3  10 -11    7.73    3.83
   3 -10  12   41.68    4.20
  -3  10 -12   48.05    5.19
   3 -10  13   21.46    3.59
  -3  10 -13   25.11    4.45
   3 -10  14  100.73    6.49
  -3  10 -14   95.66    7.48
   3 -10  15    6.68    4.95
  -3  10 -15    3.34    6.12
   3 -10  16   15.52    4.14
  -3  10 -16   17.56    5.38
   3 -10  17  101.78    6.86
  -3  10 -17   88.67    7.61
   3 -10  18   -1.11    4.27
  -3  10 -18    0.00    4.70
   3 -10  19    6.37    4.82
  -3  10 -19   13.11    5.63
   3 -10  20    2.16    5.01
  -3  10 -20    6.55    6.31
   3 -10  21    1.55    3.46
   3  -9 -19    2.78    4.76
   3  -9 -18   11.93    5.07
  -3   9  18    3.90    5.75
   3  -9 -17    7.92    5.19
  -3   9  17    8.04    5.81
   3  -9 -16   17.13    5.57
  -3   9  16   23.00    5.38
   3  -9 -15    3.34    5.01
  -3   9  15   10.64    6.06
   3  -9 -14   14.72    6.18
  -3   9  14    7.48    5.63
   3  -9 -13   19.36    5.19
  -3   9  13   32.84    5.75
   3  -9 -12    4.08    4.64
  -3   9  12   11.81    4.51
   3  -9 -11   42.67    6.18
  -3   9  11   42.73    6.43
   3  -9 -10   14.35    4.95
  -3   9  10   14.90    4.14
   3  -9  -9    2.23    4.14
  -3   9   9    4.20    3.52
   3  -9  -8   36.30    5.32
  -3   9   8   33.39    5.63
   3  -9  -7  110.81    6.99
  -3   9   7   99.19    5.69
   3  -9  -6  229.48   10.08
  -3   9   6  241.48    9.21
   3  -9  -5   10.20    3.34
  -3   9   5    5.38    3.22
   3  -9  -4  102.77    5.87
  -3   9   4  101.17    5.75
   3  -9  -3   53.30    3.96
  -3   9   3   59.12    3.96
   3  -9  -2   27.39    3.34
  -3   9   2   24.24    3.28
   3  -9  -1  112.24    5.87
  -3   9   1  119.84    5.57
   3  -9   0   14.22    2.66
  -3   9   0   14.28    2.54
   3  -9   1  372.39   12.00
  -3   9  -1  368.06   11.63
   3  -9   2    0.80    2.10
  -3   9  -2   -0.80    2.10
   3  -9   3   79.96    6.43
  -3   9  -3   85.21    6.86
   3  -9   4  150.57    6.55
  -3   9  -4  151.01    6.31
   3  -9   5  146.68    6.12
  -3   9  -5  145.50    5.75
   3  -9   6  165.79    6.06
  -3   9  -6  156.02    6.06
   3  -9   7  139.69    6.86
  -3   9  -7  150.95    8.10
   3  -9   8  213.59    8.16
  -3   9  -8  209.81    8.47
   3  -9   9   10.51    2.66
  -3   9  -9   10.82    2.97
   3  -9  10   16.45    3.15
  -3   9 -10   14.04    3.59
   3  -9  11  349.26   12.37
  -3   9 -11  335.34   12.12
   3  -9  12    6.93    3.65
  -3   9 -12    9.71    3.96
   3  -9  13   34.88    3.77
  -3   9 -13   26.53    3.96
   3  -9  14   14.28    3.34
  -3   9 -14   17.07    3.77
   3  -9  15   -0.56    4.33
  -3   9 -15    2.47    5.44
   3  -9  16   36.05    5.87
  -3   9 -16   46.01    6.55
   3  -9  17   28.26    4.82
  -3   9 -17   34.94    6.37
   3  -9  18   80.57    6.93
  -3   9 -18   89.42    8.47
   3  -9  19   15.71    5.50
  -3   9 -19   23.37    6.12
   3  -9  20    0.68    4.95
  -3   9 -20    3.83    4.64
   3  -9  21    3.52    4.33
  -3   9 -21   -5.13    6.68
   3  -8 -19    2.29    5.63
  -3   8  19    5.57    6.12
   3  -8 -18    2.41    6.37
  -3   8  18    1.42    5.32
   3  -8 -17   19.60    5.32
  -3   8  17   22.63    6.00
   3  -8 -16    3.46    5.07
  -3   8  16    3.28    5.87
   3  -8 -15    4.64    5.26
  -3   8  15    5.32    5.38
   3  -8 -14   23.99    5.63
  -3   8  14   22.32    5.50
   3  -8 -13   32.96    5.26
  -3   8  13   37.35    6.00
   3  -8 -12   65.55    6.93
  -3   8  12   66.78    6.74
   3  -8 -11    1.05    3.65
  -3   8  11   -1.55    3.59
   3  -8 -10   13.36    3.96
  -3   8  10   14.66    3.90
   3  -8  -9   64.31    6.31
  -3   8   9   68.21    6.00
   3  -8  -8   11.44    3.34
  -3   8   8    9.28    3.15
   3  -8  -7  216.62    9.52
  -3   8   7  214.02    9.09
   3  -8  -6   19.85    3.77
  -3   8   6   21.77    3.28
   3  -8  -5   17.13    2.84
  -3   8   5   18.43    2.78
   3  -8  -4  218.53    8.60
  -3   8   4  220.45    8.53
   3  -8  -3  266.52    9.46
  -3   8   3  263.80    9.34
   3  -8  -2  119.78    5.75
  -3   8   2  110.75    4.89
   3  -8  -1    8.04    2.47
  -3   8   1    5.81    2.35
   3  -8   0   31.23    2.84
  -3   8   0   31.78    2.54
   3  -8   1  353.40   11.69
  -3   8  -1  361.32   11.38
   3  -8   2  512.14   24.18
  -3   8  -2  469.47   15.83
   3  -8   3    5.81    2.47
  -3   8  -3    5.32    2.04
   3  -8   4   25.72    2.84
  -3   8  -4   23.75    2.60
   3  -8   5  217.85    7.85
  -3   8  -5  203.82    7.23
   3  -8   6   30.30    2.72
  -3   8  -6   29.31    2.54
   3  -8   7  449.93   14.28
  -3   8  -7  436.39   12.43
   3  -8   8   10.95    2.35
  -3   8  -8    8.22    2.47
   3  -8   9  251.74   10.57
  -3   8  -9  241.78   10.82
   3  -8  10  220.39    8.84
  -3   8 -10  215.07    9.40
   3  -8  11    0.93    2.10
  -3   8 -11    0.68    2.41
   3  -8  12   12.86    3.65
  -3   8 -12   14.59    3.96
   3  -8  13   10.76    2.91
  -3   8 -13    9.83    3.34
   3  -8  14  230.16   10.51
  -3   8 -14  217.61   10.39
   3  -8  15    7.11    4.64
  -3   8 -15    8.84    4.70
   3  -8  16    8.41    5.13
  -3   8 -16   10.02    4.95
   3  -8  17   40.01    5.69
  -3   8 -17   41.93    5.94
   3  -8  18   -0.93    4.33
  -3   8 -18    0.56    5.07
   3  -8  19   14.16    4.58
  -3   8 -19    8.29    5.01
   3  -8  20   10.51    4.76
  -3   8 -20    9.28    5.63
   3  -8  21    1.86    4.70
  -3   8 -21    0.37    4.64
   3  -8  22    1.73    5.69
   3  -7 -20   -0.87    4.70
  -3   7  20    3.40    5.07
   3  -7 -19    0.12    5.13
  -3   7  19   -1.67    6.55
   3  -7 -18   20.34    6.06
  -3   7  18   11.75    6.25
   3  -7 -17    0.12    4.89
  -3   7  17    2.84    5.69
   3  -7 -16    2.54    4.82
  -3   7  16   -0.25    4.82
   3  -7 -15   -0.06    4.89
  -3   7  15    3.96    5.19
   3  -7 -14    4.64    5.26
  -3   7  14    7.05    5.38
   3  -7 -13   45.88    6.37
  -3   7  13   51.02    5.57
   3  -7 -12    1.73    3.83
  -3   7  12   -0.87    3.96
   3  -7 -11    4.76    3.52
  -3   7  11    3.03    3.34
   3  -7 -10  127.57    7.54
  -3   7  10  128.50    7.61
   3  -7  -9   33.70    4.20
  -3   7   9   27.77    3.90
   3  -7  -8   37.10    4.27
  -3   7   8   33.76    3.90
   3  -7  -7    4.02    3.15
  -3   7   7    4.27    2.54
   3  -7  -6   32.96    3.52
  -3   7   6   36.30    3.52
   3  -7  -5    4.39    2.47
  -3   7   5    5.94    2.23
   3  -7  -4   49.47    3.52
  -3   7   4   47.80    3.34
   3  -7  -3  426.62   13.17
  -3   7   3  425.32   14.35
   3  -7  -2  337.57   11.01
  -3   7   2  314.26   10.27
   3  -7  -1    5.07    2.23
  -3   7   1    5.69    1.79
   3  -7   0   28.32    2.66
  -3   7   0   29.25    2.41
   3  -7   1  637.24   26.59
  -3   7  -1  569.21   19.11
   3  -7   2  115.14    5.19
  -3   7  -2  109.64    4.64
   3  -7   3  531.99   16.26
  -3   7  -3  529.02   16.14
   3  -7   4   -0.49    1.48
  -3   7  -4    0.06    1.55
   3  -7   5    2.84    1.67
  -3   7  -5    5.81    1.61
   3  -7   6   43.97    2.54
  -3   7  -6   45.95    2.78
   3  -7   7   85.83    4.02
  -3   7  -7   93.56    4.14
   3  -7   8  849.65   25.17
  -3   7  -8  868.26   23.93
   3  -7   9   18.67    2.35
  -3   7  -9   20.41    2.41
   3  -7  10   28.45    2.66
  -3   7 -10   29.43    3.28
   3  -7  11  419.88   13.60
  -3   7 -11  384.51   12.49
   3  -7  12   81.19    4.45
  -3   7 -12   84.22    5.63
   3  -7  13  113.90    5.94
  -3   7 -13  110.01    6.55
   3  -7  14   11.01    3.52
  -3   7 -14   13.91    3.96
   3  -7  15    8.72    3.90
  -3   7 -15   11.69    3.83
   3  -7  16   48.05    4.70
  -3   7 -16   43.97    4.64
   3  -7  17   18.98    4.08
  -3   7 -17   20.72    3.77
   3  -7  18   11.75    4.39
  -3   7 -18    8.35    3.77
   3  -7  19   13.11    4.39
  -3   7 -19    9.09    4.70
   3  -7  20    1.73    4.70
  -3   7 -20    1.17    4.51
   3  -7  21    7.85    5.50
  -3   7 -21    5.69    7.05
   3  -7  22    5.69    5.19
  -3   7 -22    7.73    7.36
   3  -6 -20    5.38    5.75
  -3   6  20   10.51    6.80
   3  -6 -19    2.78    6.68
  -3   6  19    4.27    6.31
   3  -6 -18    6.37    4.76
  -3   6  18    8.22    6.12
   3  -6 -17   11.69    6.12
  -3   6  17   12.74    7.05
   3  -6 -16   -0.80    4.95
  -3   6  16    0.00    5.13
   3  -6 -15    4.33    3.96
  -3   6  15    6.49    4.33
   3  -6 -14    2.78    4.08
  -3   6  14   -2.54    4.02
   3  -6 -13   17.99    4.20
  -3   6  13   20.28    4.95
   3  -6 -12   76.86    5.57
  -3   6  12   76.86    5.87
   3  -6 -11    9.40    3.40
  -3   6  11    8.47    3.46
   3  -6 -10    9.89    4.27
  -3   6  10    6.80    3.59
   3  -6  -9  512.39   21.52
  -3   6   9  526.61   18.86
   3  -6  -8  174.69    7.54
  -3   6   8  169.74    6.49
   3  -6  -7    7.48    2.60
  -3   6   7    7.54    2.47
   3  -6  -6  210.80    8.29
  -3   6   6  204.74    7.61
   3  -6  -5  673.97   19.60
  -3   6   5  704.95   21.95
   3  -6  -4   54.48    3.59
  -3   6   4   60.85    3.46
   3  -6  -3  261.94    8.84
  -3   6   3  258.98   10.20
   3  -6  -2  350.87   11.87
  -3   6   2  339.61   12.12
   3  -6  -1   12.86    1.98
  -3   6   1   13.73    1.73
   3  -6   0 1065.03   41.55
  -3   6   0  997.38   31.10
   3  -6   1  118.11    5.19
  -3   6  -1  123.68    4.82
   3  -6   2  618.50   18.49
  -3   6  -2  596.24   16.45
   3  -6   3   66.17    3.03
  -3   6  -3   73.34    3.52
   3  -6   4   82.24    3.96
  -3   6  -4   79.71    3.22
   3  -6   5   48.73    2.78
  -3   6  -5   46.19    2.97
   3  -6   6   72.84    3.15
  -3   6  -6   68.27    3.28
   3  -6   7  803.39   22.20
  -3   6  -7  821.94   22.20
   3  -6   8    5.81    1.86
  -3   6  -8    6.49    1.98
   3  -6   9    5.69    1.86
  -3   6  -9    2.29    1.92
   3  -6  10  151.69    5.57
  -3   6 -10  148.66    5.69
   3  -6  11   12.24    2.41
  -3   6 -11   13.30    3.09
   3  -6  12  165.48    6.99
  -3   6 -12  145.01    7.05
   3  -6  13   45.02    4.14
  -3   6 -13   40.26    4.08
   3  -6  14   46.32    4.33
  -3   6 -14   41.06    4.27
   3  -6  15   32.65    3.71
  -3   6 -15   38.28    4.39
   3  -6  16   22.20    3.77
  -3   6 -16   26.10    3.96
   3  -6  17   14.72    3.96
  -3   6 -17   12.99    3.90
   3  -6  18   19.79    5.38
  -3   6 -18   19.05    4.27
   3  -6  19    2.29    4.64
  -3   6 -19    4.58    4.02
   3  -6  20   23.07    6.43
  -3   6 -20   25.97    6.74
   3  -6  21    5.19    5.87
  -3   6 -21    2.91    5.44
   3  -6  22    7.11    5.32
  -3   6 -22    7.36    5.50
  -3   6 -23    1.05    6.68
   3  -5 -21    1.92    5.50
  -3   5  21    1.30   11.75
   3  -5 -20    4.33    5.38
  -3   5  20    0.06    6.62
   3  -5 -19   10.88    5.57
  -3   5  19   19.11    7.11
   3  -5 -18   24.55    5.63
  -3   5  18   23.56    6.99
   3  -5 -17   -0.62    4.39
  -3   5  17   -2.10    5.26
   3  -5 -16   11.07    4.70
  -3   5  16    4.51    5.07
   3  -5 -15   15.27    4.89
  -3   5  15   23.93    5.38
   3  -5 -14    2.35    3.83
  -3   5  14    1.17    4.08
   3  -5 -13   91.58    6.62
  -3   5  13   98.20    6.55
   3  -5 -12    4.76    4.08
  -3   5  12    5.38    3.71
   3  -5 -11   -1.67    3.34
  -3   5  11   -1.86    4.39
   3  -5 -10    3.03    3.59
  -3   5  10    0.37    4.02
   3  -5  -9  344.00   12.24
  -3   5   9  345.98   11.81
   3  -5  -8  221.13    8.29
  -3   5   8  224.10    8.10
   3  -5  -7    6.93    2.47
  -3   5   7    4.58    2.23
   3  -5  -6  254.34    9.15
  -3   5   6  243.21    9.83
   3  -5  -5  645.46   18.43
  -3   5   5  633.71   19.54
   3  -5  -4 1281.27   34.32
  -3   5   4 1301.43   37.91
   3  -5  -3    3.83    2.23
  -3   5   3   -0.74    1.92
   3  -5  -2  512.69   16.02
  -3   5   2  507.25   15.71
   3  -5  -1   -0.12    1.73
  -3   5   1    2.29    1.17
   3  -5   0  233.93    8.41
  -3   5   0  224.96    8.10
   3  -5   1 1056.37   29.99
  -3   5  -1 1036.77   28.32
   3  -5   2   32.77    2.23
  -3   5  -2   32.34    2.29
   3  -5   3   82.61    3.71
  -3   5  -3   82.80    3.40
   3  -5   4  251.49    8.72
  -3   5  -4  237.89    8.47
   3  -5   5    1.48    1.61
  -3   5  -5    0.31    1.24
   3  -5   6  110.38    4.51
  -3   5  -6  103.39    4.45
   3  -5   7    2.97    1.17
  -3   5  -7    1.30    1.48
   3  -5   8  320.44   10.64
  -3   5  -8  300.72    9.40
   3  -5   9  198.99    7.05
  -3   5  -9  198.37    7.05
   3  -5  10    5.32    1.73
  -3   5 -10    4.64    1.79
   3  -5  11   57.14    3.59
  -3   5 -11   53.61    3.77
   3  -5  12    8.04    2.23
  -3   5 -12    5.01    2.10
   3  -5  13  191.94    7.92
  -3   5 -13  180.19    8.41
   3  -5  14    4.45    3.34
  -3   5 -14    1.48    2.78
   3  -5  15   30.36    4.33
  -3   5 -15   24.05    3.09
   3  -5  16  115.64    6.86
  -3   5 -16  110.26    6.12
   3  -5  17   40.38    4.82
  -3   5 -17   39.70    4.64
   3  -5  18    0.68    3.65
  -3   5 -18   -1.86    3.28
   3  -5  19   19.11    5.38
  -3   5 -19   16.88    5.07
   3  -5  20    1.48    4.20
  -3   5 -20   -0.43    4.14
   3  -5  21   31.35    5.32
  -3   5 -21   42.36    5.69
   3  -5  22    0.19    4.95
  -3   5 -22    1.55    4.89
   3  -4 -21    1.17    4.95
  -3   4  21    1.61    3.96
   3  -4 -20    3.71    7.48
  -3   4  20    7.73    7.67
   3  -4 -19   45.45    7.42
  -3   4  19   58.07    8.35
   3  -4 -18    7.61    5.94
  -3   4  18   -0.62    6.18
   3  -4 -17   10.70    5.32
  -3   4  17   10.64    7.11
   3  -4 -16    1.79    4.33
  -3   4  16    5.75    5.07
   3  -4 -15    0.99    4.27
  -3   4  15    2.41    4.33
   3  -4 -14   84.96    6.43
  -3   4  14   91.52    6.12
   3  -4 -13   50.58    5.26
  -3   4  13   56.83    5.50
   3  -4 -12    7.92    3.52
  -3   4  12    8.90    3.65
   3  -4 -11    1.36    3.22
  -3   4  11    0.87    3.40
   3  -4 -10   66.91    4.82
  -3   4  10   67.90    5.26
   3  -4  -9   24.36    3.15
  -3   4   9   19.05    2.78
   3  -4  -8  161.33    6.62
  -3   4   8  164.05    6.55
   3  -4  -7  370.04   12.37
  -3   4   7  390.50   13.73
   3  -4  -6  594.94   18.12
  -3   4   6  588.82   18.98
   3  -4  -5 1414.10   38.65
  -3   4   5 1355.66   40.13
   3  -4  -4  223.17    7.92
  -3   4   4  224.47    8.29
   3  -4  -3  681.57   19.73
  -3   4   3  684.73   20.72
   3  -4  -2    4.58    2.60
  -3   4   2    4.02    1.42
   3  -4  -1   -0.19    1.11
  -3   4   1    0.37    1.11
   3  -4   0  121.45    5.19
  -3   4   0  117.49    5.07
   3  -4   1   66.29    3.52
  -3   4  -1   59.12    3.22
   3  -4   2  413.45   13.42
  -3   4  -2  416.85   13.17
   3  -4   3  485.73   14.84
  -3   4  -3  485.92   13.85
   3  -4   4  347.22   11.13
  -3   4  -4  341.53   11.32
   3  -4   5  836.54   23.19
  -3   4  -5  805.87   23.75
   3  -4   6  102.71    3.83
  -3   4  -6  102.09    4.58
   3  -4   7  554.81   15.58
  -3   4  -7  557.22   16.20
   3  -4   8  146.68    5.50
  -3   4  -8  141.61    6.25
   3  -4   9   30.18    2.29
  -3   4  -9   28.20    2.29
   3  -4  10  243.89    8.29
  -3   4 -10  217.79    7.67
   3  -4  11  303.75   10.20
  -3   4 -11  314.20   10.88
   3  -4  12   17.25    2.47
  -3   4 -12   15.27    2.29
   3  -4  13   47.55    3.65
  -3   4 -13   43.22    3.46
   3  -4  14    4.08    3.15
  -3   4 -14    1.79    2.29
   3  -4  15  107.16    5.81
  -3   4 -15  103.21    6.12
   3  -4  16   77.05    5.57
  -3   4 -16   79.65    5.44
   3  -4  17    4.58    4.27
  -3   4 -17    6.49    2.23
   3  -4  18    6.99    5.50
  -3   4 -18    1.67    4.20
   3  -4  19    5.32    4.58
  -3   4 -19    3.15    4.27
   3  -4  20    6.43    5.44
  -3   4 -20   10.82    5.07
   3  -4  21    4.39    6.55
  -3   4 -21    3.15    4.51
   3  -4  22    6.06    5.44
  -3   4 -22   11.07    4.64
   3  -3 -22    4.82    6.68
   3  -3 -21   -0.68    5.32
  -3   3  21   -1.36    7.54
   3  -3 -20    4.45    5.01
  -3   3  20    0.93    6.62
   3  -3 -19   10.51    5.69
  -3   3  19   13.98    6.00
   3  -3 -18   32.22    5.69
  -3   3  18   21.58    6.18
   3  -3 -17   10.39    5.94
  -3   3  17   15.89    6.37
   3  -3 -16    2.16    5.63
  -3   3  16    5.63    6.86
   3  -3 -15   60.17    5.69
  -3   3  15   65.36    6.00
   3  -3 -14   44.65    5.13
  -3   3  14   40.13    4.70
   3  -3 -13   87.87    5.32
  -3   3  13   88.30    5.81
   3  -3 -12   39.27    3.77
  -3   3  12   46.32    4.70
   3  -3 -11   48.85    4.14
  -3   3  11   47.80    4.70
   3  -3 -10   80.14    5.01
  -3   3  10   81.13    4.95
   3  -3  -9  212.23    7.61
  -3   3   9  192.01    7.61
   3  -3  -8  147.79    5.94
  -3   3   8  149.28    5.63
   3  -3  -7   21.02    2.47
  -3   3   7   15.03    2.23
   3  -3  -6   94.05    4.51
  -3   3   6   98.45    5.13
   3  -3  -5  194.11    6.43
  -3   3   5  198.56    7.79
   3  -3  -4  895.04   25.48
  -3   3   4  883.35   26.28
   3  -3  -3  204.62   10.70
  -3   3   3  197.32    8.29
   3  -3  -2  262.50    9.21
  -3   3   2  260.58    9.65
   3  -3  -1  226.82    7.73
  -3   3   1  224.84    8.22
   3  -3   0    6.25    1.17
  -3   3   0    7.05    1.24
   3  -3   1  474.97   15.34
  -3   3  -1  459.89   15.03
   3  -3   2  156.51    6.00
  -3   3  -2  162.08    5.75
   3  -3   3  252.67    8.53
  -3   3  -3  256.63    8.53
   3  -3   4 1194.89   32.96
  -3   3  -4 1178.31   31.54
   3  -3   5   40.32    2.04
  -3   3  -5   41.62    2.04
   3  -3   6 1486.82   41.31
  -3   3  -6 1481.32   39.33
   3  -3   7   86.82    3.34
  -3   3  -7   87.50    3.90
   3  -3   8   40.94    2.35
  -3   3  -8   36.11    2.35
   3  -3   9  100.30    4.95
  -3   3  -9  103.76    7.17
   3  -3  10    4.02    1.55
  -3   3 -10    4.45    1.79
   3  -3  11    3.83    2.47
  -3   3 -11    3.90    1.48
   3  -3  12   57.51    3.65
  -3   3 -12   57.63    3.90
   3  -3  13    7.17    3.09
  -3   3 -13    8.78    3.22
   3  -3  14    6.00    3.03
  -3   3 -14   10.45    2.47
   3  -3  15    7.48    3.22
  -3   3 -15    6.62    2.72
   3  -3  16   27.70    3.90
  -3   3 -16   34.44    3.83
   3  -3  17   28.26    4.89
  -3   3 -17   27.46    8.53
   3  -3  18    6.00    4.45
  -3   3 -18    5.81    2.54
   3  -3  19   -1.36    3.83
  -3   3 -19   -0.43    2.54
   3  -3  20   43.04    6.12
  -3   3 -20   60.42    6.37
   3  -3  21    0.80    5.07
  -3   3 -21    1.30    3.96
  -3   3 -22    8.90    7.48
   3  -2 -22    7.61    4.70
  -3   2  22    3.65    9.03
   3  -2 -21   -0.74    6.62
  -3   2  21    1.30    6.31
   3  -2 -20   14.84    6.86
  -3   2  20    8.97    7.73
   3  -2 -19   13.30    5.13
  -3   2  19    7.54    6.31
   3  -2 -18    5.07    4.58
  -3   2  18    1.05    5.87
   3  -2 -17    1.42    4.08
  -3   2  17    1.55    4.58
   3  -2 -16   -0.99    4.82
  -3   2  16   -5.26    5.01
   3  -2 -15    9.77    4.08
  -3   2  15    7.79    5.01
   3  -2 -14  204.19    9.71
  -3   2  14  224.66   10.02
   3  -2 -13   34.38    3.59
  -3   2  13   34.26    4.45
   3  -2 -12    2.35    2.84
  -3   2  12   -1.24    2.91
   3  -2 -11    0.12    3.77
  -3   2  11    1.79    3.46
   3  -2 -10  243.89    9.34
  -3   2  10  246.42    9.34
   3  -2  -9  109.27    5.57
  -3   2   9   98.38    5.50
   3  -2  -8  154.72    6.62
  -3   2   8  161.33    6.74
   3  -2  -7    2.47    1.73
  -3   2   7    2.16    1.67
   3  -2  -6   67.03    3.40
  -3   2   6   62.70    3.34
   3  -2  -5   19.66    1.79
  -3   2   5   15.40    1.73
   3  -2  -4  353.34   16.20
  -3   2   4  354.33   12.18
   3  -2  -3 1286.47   35.68
  -3   2   3 1228.83   35.12
   3  -2  -2 2747.69   71.61
  -3   2   2 2667.36   71.98
   3  -2  -1  362.74   11.75
  -3   2   1  369.29   11.87
   3  -2   0 6552.24  157.07
  -3   2   0 6532.39  157.19
   3  -2   1  733.02   20.65
  -3   2  -1  722.57   20.53
   3  -2   2  209.81    7.67
  -3   2  -2  213.28    6.86
   3  -2   3   46.44    2.10
  -3   2  -3   48.36    2.35
   3  -2   4   89.29    3.40
  -3   2  -4   90.10    3.52
   3  -2   5  158.43    5.32
  -3   2  -5  155.83    5.87
   3  -2   6  585.72   16.94
  -3   2  -6  564.58   16.08
   3  -2   7  615.34   17.87
  -3   2  -7  605.57   18.12
   3  -2   8    5.87    1.11
  -3   2  -8    4.58    1.36
   3  -2   9    1.61    1.61
  -3   2  -9    1.98    1.05
   3  -2  10  110.50    4.33
  -3   2 -10  117.18    4.76
   3  -2  11  193.18    6.62
  -3   2 -11  182.61    6.86
   3  -2  12  131.03    5.94
  -3   2 -12  115.27    5.69
   3  -2  13   19.17    3.40
  -3   2 -13   18.24    3.28
   3  -2  14    0.43    3.52
  -3   2 -14   -0.31    2.78
   3  -2  15   48.23    4.58
  -3   2 -15   48.73    4.14
   3  -2  16   51.08    4.76
  -3   2 -16   60.42    4.51
   3  -2  17   -0.93    3.96
  -3   2 -17    0.25    3.77
   3  -2  18   -3.52    4.27
  -3   2 -18    0.37    2.72
   3  -2  19    4.95    5.07
  -3   2 -19    4.14    7.98
   3  -2  20   10.70    4.89
  -3   2 -20   19.60    3.28
   3  -2  21   16.76    5.07
  -3   2 -21   27.52    5.87
   3  -1 -22    2.66    5.32
   3  -1 -21   10.39    5.87
  -3   1  21    1.48    7.23
   3  -1 -20   22.57    5.69
  -3   1  20   28.01    7.05
   3  -1 -19    3.77    5.81
  -3   1  19    3.52    7.05
   3  -1 -18   28.45    5.32
  -3   1  18   30.55    5.81
   3  -1 -17   -1.11    4.08
  -3   1  17   -0.19    4.76
   3  -1 -16    2.41    4.27
  -3   1  16    4.51    5.01
   3  -1 -15   -0.31    3.09
  -3   1  15    3.15    3.96
   3  -1 -14  124.05    7.30
  -3   1  14  136.48    7.23
   3  -1 -13    0.56    3.40
  -3   1  13    1.30    3.83
   3  -1 -12    1.79    2.47
  -3   1  12    1.36    2.66
   3  -1 -11  312.09   11.07
  -3   1  11  309.43   11.13
   3  -1 -10  200.17    7.36
  -3   1  10  204.68    7.23
   3  -1  -9  438.00   13.98
  -3   1   9  442.51   13.54
   3  -1  -8  154.47    6.18
  -3   1   8  159.73    5.87
   3  -1  -7    0.62    1.48
  -3   1   7    0.74    1.48
   3  -1  -6  458.83   13.67
  -3   1   6  425.19   14.90
   3  -1  -5  100.30    5.94
  -3   1   5  104.69    4.20
   3  -1  -4 1967.24   50.15
  -3   1   4 1969.83   53.12
   3  -1  -3  171.91    5.63
  -3   1   3  176.36    6.12
   3  -1  -2  566.18   16.51
  -3   1   2  551.90   17.25
   3  -1  -1 1599.12   40.32
  -3   1   1 1599.37   41.18
   3  -1   0 5188.41  121.63
  -3   1   0 5230.15  121.94
   3  -1   1 1528.44   39.64
  -3   1  -1 1482.49   38.22
   3  -1   2  200.48    6.31
  -3   1  -2  199.80    6.55
   3  -1   3  526.73   15.15
  -3   1  -3  528.09   14.78
   3  -1   4    2.10    0.49
  -3   1  -4    0.74    0.68
   3  -1   5   82.92    3.15
  -3   1  -5   80.88    4.95
   3  -1   6  876.55   23.75
  -3   1  -6  884.15   25.17
   3  -1   7  122.56    4.89
  -3   1  -7  119.66    4.64
   3  -1   8   28.88    1.98
  -3   1  -8   30.55    2.04
   3  -1   9  536.69   15.27
  -3   1  -9  543.24   16.63
   3  -1  10  154.59    5.87
  -3   1 -10  152.43    5.81
   3  -1  11    5.81    1.98
  -3   1 -11    4.08    1.55
   3  -1  12   16.45    2.47
  -3   1 -12   19.85    2.04
   3  -1  13   57.63    3.83
  -3   1 -13   69.01    4.14
   3  -1  14  127.82    7.98
  -3   1 -14  128.75    5.87
   3  -1  15    2.78    3.46
  -3   1 -15    1.55    2.29
   3  -1  16    4.39    3.96
  -3   1 -16    3.09    3.28
   3  -1  17    0.87    3.96
  -3   1 -17    0.80    2.72
   3  -1  18   -0.31    3.52
  -3   1 -18    0.87    3.71
   3  -1  19   -0.25    4.08
  -3   1 -19    0.19    3.52
   3  -1  20   11.63    5.57
  -3   1 -20    7.61    7.11
   3  -1  21   -0.93    8.84
  -3   1 -21    4.70    3.22
   3   0 -22    7.48    6.99
  -3   0  22    6.37    8.41
   3   0 -21   -0.25    6.00
  -3   0  21    1.48    7.48
   3   0 -20   31.85    6.06
  -3   0  20   26.65    6.31
   3   0 -19   17.99    7.61
  -3   0  19   27.64    6.74
   3   0 -18    6.62    4.45
  -3   0  18    2.91    5.63
   3   0 -17   44.83    4.58
  -3   0  17   44.96    5.87
   3   0 -16   13.17    4.51
  -3   0  16   17.93    5.01
   3   0 -15   25.91    3.83
  -3   0  15   22.57    4.70
   3   0 -14   19.85    3.96
  -3   0  14   18.30    3.96
   3   0 -13   12.55    2.91
  -3   0  13   11.56    3.34
   3   0 -12  105.06    5.75
  -3   0  12  107.35    5.50
   3   0 -11  177.97    7.73
  -3   0  11  178.28    7.79
   3   0 -10  236.65    7.98
  -3   0  10  243.45    9.09
   3   0  -9  127.82    5.44
  -3   0   9  122.07    5.26
   3   0  -8  280.74    9.52
  -3   0   8  258.42    8.66
   3   0  -7  153.85    5.94
  -3   0   7  143.52    7.85
   3   0  -6  110.81    6.68
  -3   0   6  114.46    5.01
   3   0  -5  639.89   18.55
  -3   0   5  635.07   18.18
   3   0  -4   25.79    1.61
  -3   0   4   25.35    1.67
   3   0  -3  394.96   12.99
  -3   0   3  392.11   11.87
   3   0  -2   34.44    1.67
  -3   0   2   31.85    1.61
   3   0  -1  598.65   16.39
  -3   0   1  610.27   17.25
   3   0   0 1008.01   25.97
  -3   0   0 1021.49   25.35
   3   0   1    2.78    0.31
  -3   0  -1    2.91    0.37
   3   0   2   66.29    3.09
  -3   0  -2   65.61    2.97
   3   0   3   20.84    1.05
  -3   0  -3   21.09    1.05
   3   0   4   59.74    2.41
  -3   0  -4   59.86    2.66
   3   0   5  223.05    7.79
  -3   0  -5  220.51    7.36
   3   0   6  468.11   14.59
  -3   0  -6  439.05   13.54
   3   0   7  419.01   13.73
  -3   0  -7  424.08   12.61
   3   0   8   89.11    3.96
  -3   0  -8   93.19    4.27
   3   0   9   31.41    2.16
  -3   0  -9   34.69    2.04
   3   0  10    2.72    1.86
  -3   0 -10    2.47    1.30
   3   0  11   98.01    4.39
  -3   0 -11  106.36    5.07
   3   0  12   69.01    4.76
  -3   0 -12   79.34    4.20
   3   0  13   21.64    3.03
  -3   0 -13   17.99    2.35
   3   0  14    1.73    3.52
  -3   0 -14   -1.79    2.78
   3   0  15  105.93    5.63
  -3   0 -15  111.80    5.32
   3   0  16   18.37    4.33
  -3   0 -16   12.49    3.46
   3   0  17    5.13    4.02
  -3   0 -17    2.35    2.97
   3   0  18    2.84    4.58
  -3   0 -18    2.54    4.33
   3   0  19    7.67    4.14
  -3   0 -19   16.63    4.27
   3   0  20    2.41    3.83
  -3   0 -20    3.52    2.91
   3   1 -22    0.99    5.26
  -3  -1  22   -1.24    6.93
   3   1 -21    0.49    6.00
  -3  -1  21    2.29    7.23
   3   1 -20   35.00    5.63
  -3  -1  20   29.56    8.29
   3   1 -19    7.92    4.58
  -3  -1  19    5.94    5.26
   3   1 -18   23.00    4.89
  -3  -1  18   28.20    6.93
   3   1 -17   40.81    5.13
  -3  -1  17   49.35    5.75
   3   1 -16    0.87    3.03
  -3  -1  16   -0.62    4.20
   3   1 -15  105.19    6.00
  -3  -1  15  104.81    6.12
   3   1 -14   42.36    4.08
  -3  -1  14   39.64    4.39
   3   1 -13  165.29    7.17
  -3  -1  13  167.39    8.29
   3   1 -12    8.35    2.41
  -3  -1  12    8.84    3.15
   3   1 -11   92.08    4.51
  -3  -1  11   99.37    5.01
   3   1 -10   10.27    1.98
  -3  -1  10   12.55    2.47
   3   1  -9  512.88   15.89
  -3  -1   9  517.70   16.94
   3   1  -8  133.82    5.32
  -3  -1   8  138.21    7.17
   3   1  -7   29.13    2.84
  -3  -1   7   35.31    2.78
   3   1  -6  465.51   14.84
  -3  -1   6  442.32   13.79
   3   1  -5    1.86    1.24
  -3  -1   5    0.87    1.24
   3   1  -4  343.82   10.64
  -3  -1   4  345.05   11.69
   3   1  -3  581.83   16.82
  -3  -1   3  555.86   17.69
   3   1  -2  251.49    7.85
  -3  -1   2  246.42    7.67
   3   1  -1  447.70   12.68
  -3  -1   1  442.08   13.11
   3   1   0   57.57    1.86
  -3  -1   0   54.97    2.16
   3   1   1   43.16    2.04
   3   1   3   14.72    0.74
  -3  -1  -3   15.46    0.80
   3   1   4  191.70    6.25
  -3  -1  -4  198.56    6.37
   3   1   5  552.33   18.67
  -3  -1  -5  528.96   15.64
   3   1   6  222.62    8.84
  -3  -1  -6  213.09    7.30
   3   1   7    0.25    1.05
  -3  -1  -7    0.74    0.80
   3   1   8   16.39    1.61
  -3  -1  -8   12.86    1.30
   3   1   9  114.21    5.13
  -3  -1  -9  109.58    4.58
   3   1  10   36.05    2.84
  -3  -1 -10   37.66    2.78
   3   1  11  101.78    5.32
  -3  -1 -11  109.76    4.76
   3   1  12   10.88    2.35
  -3  -1 -12   14.53    2.23
   3   1  13    0.06    3.22
  -3  -1 -13    1.55    1.92
   3   1  14  126.15    6.93
  -3  -1 -14  137.09    5.87
   3   1  15   31.66    4.64
  -3  -1 -15   30.18    3.09
   3   1  16    4.64    3.71
  -3  -1 -16    4.58    3.34
   3   1  17    6.00    4.51
  -3  -1 -17    4.82    3.22
   3   1  18    8.97    4.58
  -3  -1 -18    9.89    3.59
   3   1  19    2.97    4.58
  -3  -1 -19    5.07    3.28
   3   1  20   15.83    3.83
  -3  -1 -20   15.95    4.33
   3   2 -22    0.68    5.38
  -3  -2  22    8.84    7.11
   3   2 -21    4.70    5.44
  -3  -2  21    9.09    6.68
   3   2 -20    7.17    5.07
  -3  -2  20    8.97    6.18
   3   2 -19   37.66    4.76
  -3  -2  19   34.75    6.18
   3   2 -18    0.43    3.96
  -3  -2  18    2.60    4.89
   3   2 -17    4.20    3.90
  -3  -2  17    0.12    4.76
   3   2 -16   53.49    4.45
  -3  -2  16   47.68    5.94
   3   2 -15   52.07    4.82
  -3  -2  15   51.88    5.87
   3   2 -14  120.34    6.25
  -3  -2  14  131.47    7.61
   3   2 -13   35.56    3.59
  -3  -2  13   28.20    3.59
   3   2 -12   62.70    4.20
  -3  -2  12   64.19    4.58
   3   2 -11    0.06    1.79
  -3  -2  11    0.80    2.23
   3   2 -10  371.40   12.43
  -3  -2  10  377.89   12.49
   3   2  -9  111.25    5.01
  -3  -2   9  104.38    7.42
   3   2  -8   82.74    5.26
  -3  -2   8   84.84    4.20
   3   2  -7  194.73    6.80
  -3  -2   7  193.37    7.05
   3   2  -6  113.78    4.27
  -3  -2   6  106.55    4.08
   3   2  -5   28.88    2.04
  -3  -2   5   32.96    2.10
   3   2  -4   11.69    1.11
  -3  -2   4   11.93    1.24
   3   2  -3  788.30   21.46
  -3  -2   3  777.17   23.56
   3   2  -2  269.86    8.16
  -3  -2   2  280.62    9.28
   3   2  -1   -0.37    0.56
  -3  -2   1    0.56    0.56
   3   2   0  201.03    6.43
  -3  -2   0  202.39    6.25
   3   2   1  150.14    5.01
  -3  -2  -1  155.95    4.64
   3   2   2   30.36    1.42
  -3  -2  -2   30.98    1.30
   3   2   3    3.09    0.49
  -3  -2  -3    1.92    0.43
   3   2   4    0.43    0.62
  -3  -2  -4    0.12    0.56
   3   2   5  323.29   10.39
  -3  -2  -5  328.54   10.82
   3   2   6   18.74    1.73
  -3  -2  -6   20.78    1.36
   3   2   7  244.13    8.72
  -3  -2  -7  239.43    8.60
   3   2   8  938.26   30.36
  -3  -2  -8  901.34   25.42
   3   2   9    7.92    1.92
  -3  -2  -9    9.03    1.86
   3   2  10    1.11    1.67
  -3  -2 -10    1.05    1.67
   3   2  11   60.97    3.83
  -3  -2 -11   65.61    3.83
   3   2  12    0.56    2.29
  -3  -2 -12    0.56    1.86
   3   2  13    2.29    3.34
  -3  -2 -13    3.34    2.47
   3   2  14   23.56    4.51
  -3  -2 -14   26.10    3.09
   3   2  15   19.97    3.52
  -3  -2 -15   21.27    3.15
   3   2  16   12.24    4.64
  -3  -2 -16   16.45    3.09
   3   2  17   -3.59    3.96
  -3  -2 -17   -0.37    2.60
   3   2  18   -0.37    5.13
  -3  -2 -18    0.43    3.59
   3   2  19    6.55    4.20
  -3  -2 -19   15.34    4.58
   3   3 -22   -1.05    7.92
  -3  -3  22    2.60    8.78
   3   3 -21   14.66    6.12
  -3  -3  21   14.04    6.93
   3   3 -20   57.45    6.43
  -3  -3  20   57.88    9.09
   3   3 -19   13.73    5.13
  -3  -3  19   17.31    6.43
   3   3 -18    0.25    3.34
  -3  -3  18    2.84    4.64
   3   3 -17   54.66    6.43
  -3  -3  17   48.48    6.55
   3   3 -16   91.58    6.18
  -3  -3  16   92.57    7.42
   3   3 -15   37.97    3.90
  -3  -3  15   32.28    4.45
   3   3 -14  108.22    6.49
  -3  -3  14  108.28    6.55
   3   3 -13    2.91    2.47
  -3  -3  13    5.26    3.28
   3   3 -12  140.74    6.49
  -3  -3  12  134.43    6.62
   3   3 -11   70.06    4.89
  -3  -3  11   63.26    5.26
   3   3 -10    2.16    1.98
  -3  -3  10    1.48    3.40
   3   3  -9  849.96   34.32
  -3  -3   9  812.54   23.62
   3   3  -8    5.75    1.48
  -3  -3   8    5.81    1.61
   3   3  -7   45.76    2.78
  -3  -3   7   43.22    2.72
   3   3  -6   46.50    2.66
  -3  -3   6   48.30    2.91
   3   3  -5  549.86   16.63
  -3  -3   5  532.54   16.51
   3   3  -4  470.89   13.73
  -3  -3   4  483.94   14.90
   3   3  -3  219.03    7.30
  -3  -3   3  220.02    7.23
   3   3  -2 1086.48   29.37
  -3  -3   2 1073.50   29.99
   3   3  -1  588.01   16.45
  -3  -3   1  582.69   16.94
   3   3   0    0.19    0.56
  -3  -3   0    1.48    0.62
   3   3   1  543.12   15.40
  -3  -3  -1  531.06   22.82
   3   3   2  917.85   25.35
  -3  -3  -2  916.43   24.24
   3   3   3  815.33   23.13
  -3  -3  -3  807.16   22.94
   3   3   4  255.14    8.35
  -3  -3  -4  255.33    8.47
   3   3   5  211.79    7.11
  -3  -3  -5  220.27    8.10
   3   3   6  318.46   10.57
  -3  -3  -6  340.42   10.70
   3   3   7    1.05    1.48
  -3  -3  -7    1.11    1.24
   3   3   8    2.78    1.61
  -3  -3  -8    3.22    1.42
   3   3   9  183.29    7.36
  -3  -3  -9  188.11    6.99
   3   3  10    0.62    2.35
  -3  -3 -10    1.73    1.98
   3   3  11   85.46    4.64
  -3  -3 -11   81.32    4.27
   3   3  12   25.35    3.15
  -3  -3 -12   27.46    3.15
   3   3  13   10.76    3.03
  -3  -3 -13   11.63    3.34
   3   3  14    4.20    3.90
  -3  -3 -14    2.04    3.03
   3   3  15   45.82    4.45
  -3  -3 -15   50.71    4.39
   3   3  16    3.22    3.52
  -3  -3 -16    2.47    3.40
   3   3  17   -0.80    4.08
  -3  -3 -17    0.56    3.09
   3   3  18    3.59    3.34
  -3  -3 -18    9.52    2.54
   3   3  19    0.00    3.40
  -3  -3 -19    2.16    3.28
   3   4 -22    5.69    8.16
  -3  -4  22   -1.86    9.03
   3   4 -21   19.54    5.63
  -3  -4  21   14.16    6.12
   3   4 -20   16.39    6.12
  -3  -4  20   17.93    6.74
   3   4 -19    5.32    5.26
  -3  -4  19   17.25    5.32
   3   4 -18   -0.12    3.52
  -3  -4  18    3.03    5.19
   3   4 -17    4.82    4.39
  -3  -4  17    2.47    4.70
   3   4 -16   12.31    3.52
  -3  -4  16   13.98    3.77
   3   4 -15  300.34   12.80
  -3  -4  15  286.93   12.37
   3   4 -14    8.84    2.66
  -3  -4  14    6.80    3.09
   3   4 -13   17.19    2.91
  -3  -4  13   18.55    3.40
   3   4 -12  287.79   10.82
  -3  -4  12  300.28   11.01
   3   4 -11  159.48    8.10
  -3  -4  11  168.75    9.46
   3   4 -10  219.89   11.19
  -3  -4  10  210.49    7.73
   3   4  -9   -0.49    1.61
  -3  -4   9    0.74    1.67
   3   4  -8  415.86   12.68
  -3  -4   8  399.28   11.56
   3   4  -7  804.69   22.45
  -3  -4   7  828.07   23.13
   3   4  -6    5.38    1.67
  -3  -4   6    8.53    1.55
   3   4  -5 1171.82   31.23
  -3  -4   5 1175.35   33.76
   3   4  -4    1.42    1.05
  -3  -4   4    2.97    1.17
   3   4  -3  102.84    3.96
  -3  -4   3  100.67    4.27
   3   4  -2  534.59   16.33
  -3  -4   2  554.68   16.08
   3   4  -1    0.62    0.87
  -3  -4   1    2.60    0.68
   3   4   0 1100.83   30.67
  -3  -4   0 1078.63   29.62
   3   4   1   18.98    1.36
  -3  -4  -1   20.47    1.17
   3   4   2  156.94    5.63
  -3  -4  -2  154.22    6.00
   3   4   3  248.40    8.53
  -3  -4  -3  259.47    9.09
   3   4   4   -0.12    0.80
  -3  -4  -4    0.37    1.05
   3   4   5  336.46   11.32
  -3  -4  -5  347.59   11.63
   3   4   6   91.64    4.82
  -3  -4  -6   87.19    4.08
   3   4   7    9.71    1.73
  -3  -4  -7    9.40    1.67
   3   4   8   25.54    2.29
  -3  -4  -8   28.38    2.29
   3   4   9   27.95    2.66
  -3  -4  -9   28.26    2.84
   3   4  10  162.32    6.74
  -3  -4 -10  165.97    6.55
   3   4  11    0.68    2.04
  -3  -4 -11    1.11    2.23
   3   4  12   36.67    3.52
  -3  -4 -12   43.90    3.65
   3   4  13   13.36    3.22
  -3  -4 -13   13.98    2.72
   3   4  14   14.66    3.59
  -3  -4 -14    9.21    2.91
   3   4  15   -2.23    3.71
  -3  -4 -15   -1.98    3.09
   3   4  16    3.71    4.64
  -3  -4 -16    4.89    3.52
   3   4  17   -1.42    4.51
  -3  -4 -17   -1.48    3.65
   3   4  18    0.12    2.60
  -3  -4 -18    2.29    4.64
   3   5 -22    2.78    6.12
  -3  -5  22    0.25    7.05
   3   5 -21   18.98    6.18
  -3  -5  21    7.30    5.87
   3   5 -20    5.81    6.12
  -3  -5  20    3.40    6.55
   3   5 -19    1.30    4.08
  -3  -5  19    3.22    5.19
   3   5 -18   -1.36    3.90
  -3  -5  18    1.05    5.32
   3   5 -17    0.43    3.46
  -3  -5  17    1.61    4.08
   3   5 -16   54.91    5.94
  -3  -5  16   65.36    7.05
   3   5 -15    1.36    2.54
  -3  -5  15    0.93    3.34
   3   5 -14   67.16    5.44
  -3  -5  14   67.03    5.81
   3   5 -13  144.21    7.48
  -3  -5  13  141.98    6.68
   3   5 -12   50.40    3.52
  -3  -5  12   55.65    7.36
   3   5 -11  233.13   14.28
  -3  -5  11  249.08    9.58
   3   5 -10   22.45    2.91
  -3  -5  10   15.71    2.54
   3   5  -9  294.78    9.77
  -3  -5   9  299.91   10.08
   3   5  -8  162.82    6.68
  -3  -5   8  167.70    6.93
   3   5  -7   25.23    2.16
  -3  -5   7   24.43    2.16
   3   5  -6  332.69   10.45
  -3  -5   6  336.21   10.39
   3   5  -5   29.87    2.16
  -3  -5   5   32.09    1.98
   3   5  -4 1244.23   36.05
  -3  -5   4 1282.57   35.19
   3   5  -3  128.81    4.89
  -3  -5   3  133.32    5.26
   3   5  -2    0.43    1.30
  -3  -5   2    0.12    0.99
   3   5  -1  877.47   25.29
  -3  -5   1  879.51   24.36
   3   5   0  111.25    4.58
  -3  -5   0  100.67    5.63
   3   5   1  213.09    7.42
  -3  -5  -1  220.20    7.73
   3   5   2   35.12    1.98
  -3  -5  -2   36.86    2.16
   3   5   3    6.99    1.24
  -3  -5  -3    7.67    1.30
   3   5   4  267.51    9.71
  -3  -5  -4  264.11    9.21
   3   5   5  264.73    9.09
  -3  -5  -5  261.82    8.90
   3   5   6   95.79    4.02
  -3  -5  -6   89.66    4.27
   3   5   7    1.98    1.79
  -3  -5  -7    1.36    1.36
   3   5   8   21.15    2.04
  -3  -5  -8   21.77    2.29
   3   5   9   33.52    2.84
  -3  -5  -9   31.66    2.97
   3   5  10   32.90    3.40
  -3  -5 -10   31.35    3.22
   3   5  11   19.73    2.91
  -3  -5 -11   23.19    2.54
   3   5  12    2.04    2.60
  -3  -5 -12    3.52    2.54
   3   5  13    8.66    3.52
  -3  -5 -13    7.30    2.72
   3   5  14    3.40    4.08
  -3  -5 -14    4.95    3.22
   3   5  15   25.60    4.58
  -3  -5 -15   25.72    3.28
   3   5  16    0.25    3.15
  -3  -5 -16    1.30    2.60
   3   5  17   -0.93    2.78
  -3  -5 -17    0.68    3.65
   3   6 -22    6.43    6.49
  -3  -6  22    5.81    7.98
   3   6 -21    2.29    5.26
  -3  -6  21    2.60    6.37
   3   6 -20   21.77    6.99
  -3  -6  20   20.53    6.31
   3   6 -19   -2.41    4.58
  -3  -6  19    1.67    4.70
   3   6 -18    3.90    4.82
  -3  -6  18    2.16    5.75
   3   6 -17   19.48    4.14
  -3  -6  17   17.19    4.64
   3   6 -16   15.89    3.90
  -3  -6  16   23.00    4.33
   3   6 -15   75.19    5.38
  -3  -6  15   82.68    6.12
   3   6 -14   21.46    4.58
  -3  -6  14   23.00    4.95
   3   6 -13   42.92    4.51
  -3  -6  13   30.92    6.31
   3   6 -12   36.30    4.27
  -3  -6  12   33.33    3.40
   3   6 -11  348.95   13.42
  -3  -6  11  366.14   12.49
   3   6 -10  182.11    7.92
  -3  -6  10  188.23    7.92
   3   6  -9   94.98    4.45
  -3  -6   9   85.83    4.27
   3   6  -8  245.25    8.84
  -3  -6   8  247.16    9.21
   3   6  -7  720.78   20.72
  -3  -6   7  721.03   20.84
   3   6  -6   13.98    2.10
  -3  -6   6   16.51    1.73
   3   6  -5 1304.71   36.17
  -3  -6   5 1289.93   35.12
   3   6  -4    4.82    1.61
  -3  -6   4    4.58    1.36
   3   6  -3   29.00    2.16
  -3  -6   3   30.18    2.16
   3   6  -2  141.92    5.50
  -3  -6   2  141.86    5.19
   3   6  -1   75.75    3.59
  -3  -6   1   78.72    3.59
   3   6   0  109.45    4.33
  -3  -6   0  106.55    4.45
   3   6   1    5.50    1.30
  -3  -6  -1    4.39    0.99
   3   6   2    2.78    1.36
  -3  -6  -2    1.92    1.05
   3   6   3   35.80    2.84
  -3  -6  -3   38.65    2.29
   3   6   4  156.20    5.87
  -3  -6  -4  157.19    6.06
   3   6   5  253.78    9.46
  -3  -6  -5  264.85    9.28
   3   6   6   32.59    2.66
  -3  -6  -6   32.65    2.60
   3   6   7    5.38    1.61
  -3  -6  -7    4.70    1.61
   3   6   8    6.06    1.98
  -3  -6  -8    6.37    1.86
   3   6   9   18.74    2.60
  -3  -6  -9   20.47    2.47
   3   6  10    1.24    1.73
  -3  -6 -10   -0.68    1.92
   3   6  11   38.09    3.83
  -3  -6 -11   37.23    3.22
   3   6  12    5.26    2.54
  -3  -6 -12    5.50    2.91
   3   6  13   18.12    3.46
  -3  -6 -13   20.90    3.40
   3   6  14   20.96    3.22
  -3  -6 -14   24.43    3.09
   3   6  15   -0.37    3.03
  -3  -6 -15   -1.24    3.52
   3   6  16    3.71    3.65
  -3  -6 -16    2.60    3.34
   3   7 -22   -0.56    5.94
  -3  -7  22   -5.87    6.25
   3   7 -21   43.66    6.55
  -3  -7  21   40.75    7.85
   3   7 -20    0.12    6.37
  -3  -7  20    1.17    6.62
   3   7 -19    1.92    5.69
  -3  -7  19    6.12    5.94
   3   7 -18   12.92    4.58
  -3  -7  18   12.61    6.06
   3   7 -17    2.47    3.77
  -3  -7  17    2.91    4.08
   3   7 -16   84.78    7.05
  -3  -7  16   72.04    6.12
   3   7 -15   16.14    3.52
  -3  -7  15   20.22    4.20
   3   7 -14   90.34    5.81
  -3  -7  14   81.69    7.67
   3   7 -13   86.39    6.99
  -3  -7  13   89.23    6.25
   3   7 -12   27.27    3.83
  -3  -7  12   27.64    3.83
   3   7 -11  161.71    6.86
  -3  -7  11  150.20    7.05
   3   7 -10   -0.49    2.29
  -3  -7  10    0.43    2.35
   3   7  -9  169.19    8.10
  -3  -7   9  156.45    6.43
   3   7  -8  379.99   12.18
  -3  -7   8  415.67   13.54
   3   7  -7   86.63    3.96
  -3  -7   7   93.00    4.51
   3   7  -6  162.39    6.31
  -3  -7   6  161.33    6.06
   3   7  -5   15.58    2.16
  -3  -7   5   15.52    2.29
   3   7  -4  112.85    4.64
  -3  -7   4  119.72    4.89
   3   7  -3   43.10    2.72
  -3  -7   3   45.45    2.78
   3   7  -2    1.24    1.73
  -3  -7   2    1.17    1.42
   3   7  -1   48.79    2.66
  -3  -7   1   48.11    3.03
   3   7   0   30.73    2.23
  -3  -7   0   29.25    2.66
   3   7   1   52.44    2.78
  -3  -7  -1   50.64    2.84
   3   7   2   13.48    1.61
  -3  -7  -2   13.42    1.79
   3   7   3    0.99    1.67
  -3  -7  -3    1.42    1.92
   3   7   4  149.21    6.18
  -3  -7  -4  158.92    6.68
   3   7   5    0.87    1.86
  -3  -7  -5    3.22    2.16
   3   7   6   -0.31    1.48
  -3  -7  -6   -0.56    2.16
   3   7   7    2.10    1.79
  -3  -7  -7    2.04    1.61
   3   7   8   22.82    2.41
  -3  -7  -8   23.44    2.35
   3   7   9   25.79    2.66
  -3  -7  -9   22.20    3.28
   3   7  10   34.81    3.46
  -3  -7 -10   32.59    3.28
   3   7  11    4.51    2.60
  -3  -7 -11    1.36    1.92
   3   7  12   10.39    3.46
  -3  -7 -12   13.54    2.97
   3   7  13   20.65    4.39
  -3  -7 -13   14.47    2.84
   3   7  14    1.98    3.96
  -3  -7 -14    0.43    3.03
   3   7  15   10.14    4.14
  -3  -7 -15   10.95    2.72
  -3  -7 -16    3.03    4.33
   3   8 -21    1.86    3.71
  -3  -8  21   -5.44    6.99
   3   8 -20   36.92   12.86
  -3  -8  20   41.99    7.48
   3   8 -19    3.77    5.63
  -3  -8  19   -4.45    6.06
   3   8 -18   23.31    5.01
  -3  -8  18   24.74    5.75
   3   8 -17   59.61    6.18
  -3  -8  17   50.58    5.81
   3   8 -16    6.93    4.02
  -3  -8  16    2.23    4.02
   3   8 -15   34.75    5.19
  -3  -8  15   26.28    7.73
   3   8 -14   29.37    4.76
  -3  -8  14   20.84    5.38
   3   8 -13   23.31    7.05
  -3  -8  13   14.90    4.08
   3   8 -12  129.98    6.74
  -3  -8  12  124.36    6.62
   3   8 -11   18.49    3.15
  -3  -8  11   12.18    2.66
   3   8 -10  173.52    7.54
  -3  -8  10  197.76    7.98
   3   8  -9    1.55    2.78
  -3  -8   9    2.29    2.35
   3   8  -8  350.74   12.86
  -3  -8   8  369.66   12.00
   3   8  -7   64.25    3.90
  -3  -8   7   64.31    3.65
   3   8  -6   10.95    2.23
  -3  -8   6   13.85    2.04
   3   8  -5  224.47    8.16
  -3  -8   5  205.55    7.98
   3   8  -4   26.10    2.78
  -3  -8   4   25.79    2.35
   3   8  -3    5.13    2.10
  -3  -8   3    4.82    1.86
   3   8  -2   66.48    3.28
  -3  -8   2   66.66    3.46
   3   8  -1    0.37    1.55
  -3  -8   1    1.48    1.42
   3   8   0  239.13    8.16
  -3  -8   0  229.91    9.89
   3   8   1    9.40    1.67
  -3  -8  -1   13.30    1.79
   3   8   2   56.89    3.28
  -3  -8  -2   54.23    2.97
   3   8   3   75.44    3.71
  -3  -8  -3   81.56    4.27
   3   8   4   45.20    2.72
  -3  -8  -4   44.03    2.72
   3   8   5   29.62    2.97
  -3  -8  -5   28.26    2.41
   3   8   6   17.13    2.41
  -3  -8  -6   14.35    2.66
   3   8   7    4.20    2.72
  -3  -8  -7    5.19    1.98
   3   8   8   -0.06    2.41
  -3  -8  -8    4.82    2.10
   3   8   9   77.24    4.70
  -3  -8  -9   73.09    5.01
   3   8  10    0.06    2.41
  -3  -8 -10    3.09    2.91
   3   8  11    0.25    2.23
  -3  -8 -11    1.98    1.98
   3   8  12   11.38    3.71
  -3  -8 -12    9.28    2.47
   3   8  13    2.29    3.28
  -3  -8 -13   -0.49    2.72
   3   8  14   15.21    4.08
  -3  -8 -14    9.28    2.23
   3   8  15    0.49    3.22
  -3  -8 -15   -0.99    2.47
   3   9 -21    9.89    8.66
  -3  -9  21   12.49    9.09
   3   9 -20   11.56    6.37
  -3  -9  20   12.31    7.98
   3   9 -19    4.64    4.33
  -3  -9  19   14.96    6.55
   3   9 -18    6.25    3.65
  -3  -9  18    4.95    4.58
   3   9 -17    9.89    3.52
  -3  -9  17    8.22    4.64
   3   9 -16  147.24    6.80
  -3  -9  16  127.08   15.15
   3   9 -15   18.61    6.49
  -3  -9  15   19.73    4.89
   3   9 -14   40.32    5.07
  -3  -9  14   40.32    4.70
   3   9 -13   52.19    5.44
  -3  -9  13   51.63    4.51
   3   9 -12   14.78    3.34
  -3  -9  12   13.42    3.46
   3   9 -11  288.84   11.63
  -3  -9  11  283.22   11.32
   3   9 -10   18.37    3.22
  -3  -9  10   15.89    3.09
   3   9  -9   32.03    3.77
  -3  -9   9   35.56    3.40
   3   9  -8   66.72    5.01
  -3  -9   8   63.94    3.90
   3   9  -7   46.81    4.27
  -3  -9   7   43.66    3.65
   3   9  -6  127.14    6.80
  -3  -9   6  127.69    7.17
   3   9  -5   31.66    3.40
  -3  -9   5   33.02    3.34
   3   9  -4   91.95    4.76
  -3  -9   4   88.98    4.27
   3   9  -3  168.88    6.25
  -3  -9   3  158.92    5.94
   3   9  -2   41.62    3.09
  -3  -9   2   39.02    2.84
   3   9  -1    0.68    1.67
  -3  -9   1    0.37    1.79
   3   9   0   35.37    3.09
  -3  -9   0   38.34    3.28
   3   9   1    6.62    2.35
  -3  -9  -1    5.69    2.16
   3   9   2   49.41    3.22
  -3  -9  -2   48.67    3.65
   3   9   3    5.19    1.86
  -3  -9  -3    7.42    1.92
   3   9   4  103.08    5.26
  -3  -9  -4  101.60    5.38
   3   9   5    9.58    2.04
  -3  -9  -5    8.84    2.54
   3   9   6    2.91    2.29
  -3  -9  -6    1.05    1.79
   3   9   7    3.46    2.04
  -3  -9  -7    4.58    3.09
   3   9   8   52.69    4.39
  -3  -9  -8   51.39    4.64
   3   9   9    1.98    3.22
  -3  -9  -9    2.10    2.54
   3   9  10   13.30    3.59
  -3  -9 -10   10.20    3.09
   3   9  11    1.17    2.60
  -3  -9 -11    0.80    2.97
   3   9  12    4.02    3.28
  -3  -9 -12    3.22    2.60
   3   9  13    2.47    3.65
  -3  -9 -13    2.35    2.04
   3   9  14    0.49    3.22
  -3  -9 -14    0.62    2.04
   3  10 -20    3.59    7.36
  -3 -10  20    2.84    6.12
   3  10 -19    0.74    6.43
  -3 -10  19   -4.20    6.37
   3  10 -18    5.38    7.05
  -3 -10  18    5.26    7.17
   3  10 -17    5.19    5.26
  -3 -10  17    9.65   10.39
   3  10 -16   20.65    7.67
  -3 -10  16   17.62    5.26
   3  10 -15   84.78    6.06
  -3 -10  15   75.07    7.05
   3  10 -14  102.59    7.54
  -3 -10  14  115.95    7.23
   3  10 -13    2.35    3.83
  -3 -10  13    5.32    3.34
   3  10 -12   86.76    6.80
  -3 -10  12   96.71    6.93
   3  10 -11    0.80    3.90
  -3 -10  11    0.68    3.22
   3  10 -10   24.92    3.65
  -3 -10  10   23.25    3.40
   3  10  -9   42.73    4.95
  -3 -10   9   30.42    3.71
   3  10  -8   18.98    4.02
  -3 -10   8   15.46    3.03
   3  10  -7   32.77    3.65
  -3 -10   7   29.43    3.28
   3  10  -6   24.98    3.77
  -3 -10   6   29.43    3.03
   3  10  -5   48.67    3.96
  -3 -10   5   53.18    3.77
   3  10  -4   19.17    3.22
  -3 -10   4   26.84    2.84
   3  10  -3    3.65    2.16
  -3 -10   3    2.72    2.16
   3  10  -2  148.04    6.25
  -3 -10   2  146.55    6.00
   3  10  -1   25.79    2.78
  -3 -10   1   24.18    2.60
   3  10   0    0.06    2.16
  -3 -10   0    0.37    2.10
   3  10   1   43.97    3.59
  -3 -10  -1   52.75    3.52
   3  10   2    5.32    2.23
  -3 -10  -2    6.25    2.29
   3  10   3   19.42    2.54
  -3 -10  -3   18.37    2.78
   3  10   4   38.59    3.52
  -3 -10  -4   32.96    3.28
   3  10   5   14.90    2.66
  -3 -10  -5   16.94    2.72
   3  10   6   23.13    2.78
  -3 -10  -6   18.43    3.46
   3  10   7   13.30    3.65
  -3 -10  -7   12.92    2.60
   3  10   8    0.56    2.41
  -3 -10  -8    0.74    2.16
   3  10   9   27.39    3.71
  -3 -10  -9   20.28    3.15
   3  10  10    4.64    2.66
  -3 -10 -10    2.23    2.78
   3  10  11    0.06    3.28
  -3 -10 -11   -1.67    2.16
   3  10  12   -0.74    3.46
  -3 -10 -12   -0.87    1.98
   3  10  13    0.25    2.04
  -3 -10 -13    2.60    2.97
   3  11 -20    1.30    7.92
  -3 -11  20    3.34    8.41
   3  11 -19   -0.87    7.73
  -3 -11  19    4.70    8.47
   3  11 -18    6.55    6.18
  -3 -11  18   11.44   11.19
   3  11 -17    3.59    8.60
  -3 -11  17    1.98    5.69
   3  11 -16    6.74    5.01
  -3 -11  16    9.46    4.95
   3  11 -15    2.04    5.26
  -3 -11  15    6.93    4.39
   3  11 -14   19.48    4.76
  -3 -11  14   17.19    3.83
   3  11 -13   77.73    7.48
  -3 -11  13   77.11    6.12
   3  11 -12    4.20    3.96
  -3 -11  12    6.18    3.22
   3  11 -11   87.93    6.93
  -3 -11  11   85.03    5.81
   3  11 -10   -0.25    3.34
  -3 -11  10    0.99    2.84
   3  11  -9   14.78    4.14
  -3 -11   9   16.70    3.46
   3  11  -8   34.07    4.89
  -3 -11   8   34.75    3.96
   3  11  -7   82.80    5.94
  -3 -11   7   84.04    4.95
   3  11  -6  140.87    6.37
  -3 -11   6  145.13    6.31
   3  11  -5    4.89    3.15
  -3 -11   5    7.30    2.78
   3  11  -4   10.88    3.09
  -3 -11   4    9.77    2.60
   3  11  -3   92.26    5.57
  -3 -11   3   79.46    4.95
   3  11  -2   14.90    2.91
  -3 -11   2   13.98    2.72
   3  11  -1   57.69    4.45
  -3 -11   1   55.72    3.52
   3  11   0   17.81    3.03
  -3 -11   0   19.23    2.97
   3  11   1    3.90    2.60
  -3 -11  -1    3.77    3.03
   3  11   2    0.74    2.91
  -3 -11  -2    1.86    3.34
   3  11   3   80.14    5.44
  -3 -11  -3   69.01    4.58
   3  11   4   36.05    3.03
  -3 -11  -4   38.40    3.34
   3  11   5    7.17    2.91
  -3 -11  -5    6.86    3.15
   3  11   6   -2.16    3.15
  -3 -11  -6    1.79    3.71
   3  11   7   -1.11    3.03
  -3 -11  -7    2.72    3.03
   3  11   8   14.22    4.08
  -3 -11  -8   15.15    3.15
   3  11   9    0.80    2.84
  -3 -11  -9   -0.93    2.66
   3  11  10    6.80    3.46
  -3 -11 -10    1.67    2.10
   3  11  11   -2.23    4.51
  -3 -11 -11    0.49    2.16
   3  11  12    1.17    2.60
   3  12 -19   -0.25    9.89
  -3 -12  19    0.68   13.11
   3  12 -18    5.01   10.20
  -3 -12  18   -4.02   11.75
   3  12 -17   14.10    6.49
  -3 -12  17   10.57    7.11
   3  12 -16   16.63    6.06
  -3 -12  16   18.80    5.26
   3  12 -15    5.13    5.26
  -3 -12  15    2.72    4.27
   3  12 -14   56.70    7.61
  -3 -12  14   63.94    6.00
   3  12 -13    4.08    5.50
  -3 -12  13    5.81    4.45
   3  12 -12   59.80    7.23
  -3 -12  12   56.58    6.86
   3  12 -11   14.59    4.82
  -3 -12  11   14.72    3.71
   3  12 -10   37.78    5.50
  -3 -12  10   42.67    4.64
   3  12  -9  123.12    7.73
  -3 -12   9  125.96    7.30
   3  12  -8   13.67    3.96
  -3 -12   8   16.94    3.77
   3  12  -7   21.64    4.64
  -3 -12   7   21.15    4.02
   3  12  -6    4.95    4.64
  -3 -12   6    0.93    3.03
   3  12  -5   75.32    5.75
  -3 -12   5   77.92    4.95
   3  12  -4   34.94    4.08
  -3 -12   4   34.26    4.14
   3  12  -3    2.35    3.40
  -3 -12   3    3.46    2.66
   3  12  -2   16.20    3.46
  -3 -12   2   17.56    3.52
   3  12  -1    7.23    3.52
  -3 -12   1    8.66    3.59
   3  12   0   59.30    5.07
  -3 -12   0   58.93    4.51
   3  12   1    1.30    2.97
  -3 -12  -1    2.29    2.41
   3  12   2   37.41    3.96
  -3 -12  -2   36.30    3.71
   3  12   3    3.52    3.59
  -3 -12  -3    3.22    2.91
   3  12   4   11.87    3.65
  -3 -12  -4    8.53    3.09
   3  12   5   -0.49    2.91
  -3 -12  -5    1.79    3.83
   3  12   6    6.31    4.14
  -3 -12  -6    6.99    2.97
   3  12   7    0.37    3.22
  -3 -12  -7    0.74    3.77
   3  12   8    0.68    3.90
  -3 -12  -8   -0.25    2.66
   3  12   9    6.31    4.20
  -3 -12  -9    3.71    3.46
   3  12  10    0.62    3.34
  -3 -12 -10    0.06    2.54
   3  13 -18   19.23    8.66
  -3 -13  18   12.68    6.80
   3  13 -17   -0.37    6.31
  -3 -13  17   -2.16    6.06
   3  13 -16   20.59    7.54
  -3 -13  16   23.37    6.86
   3  13 -15   14.28    5.44
  -3 -13  15   10.64    5.26
   3  13 -14    4.14    6.00
  -3 -13  14   -1.98    4.20
   3  13 -13   19.29    5.94
  -3 -13  13   15.58    3.77
   3  13 -12    1.05    5.63
  -3 -13  12    5.01    5.38
   3  13 -11   15.64    5.50
  -3 -13  11   17.01    4.51
   3  13 -10    0.06    4.08
  -3 -13  10    0.56    3.09
   3  13  -9   43.66    5.19
  -3 -13   9   46.69    4.70
   3  13  -8   21.95    5.32
  -3 -13   8   17.81    4.02
   3  13  -7    8.72    5.87
  -3 -13   7    1.98    4.20
   3  13  -6   17.38    5.01
  -3 -13   6   23.37    3.83
   3  13  -5   -0.43    4.02
  -3 -13   5    0.12    3.40
   3  13  -4   11.07    3.96
  -3 -13   4   10.20    3.22
   3  13  -3   24.49    4.02
  -3 -13   3   23.99    4.08
   3  13  -2    9.89    4.14
  -3 -13   2   14.72    4.14
   3  13  -1   20.16    3.77
  -3 -13   1   20.90    3.40
   3  13   0    2.04    3.15
  -3 -13   0    0.68    2.60
   3  13   1   14.59    4.82
  -3 -13  -1   20.90    5.19
   3  13   2    4.14    4.76
  -3 -13  -2    1.11    3.09
   3  13   3    2.91    4.14
  -3 -13  -3    2.23    4.02
   3  13   4    5.81    4.45
  -3 -13  -4    7.17    4.02
   3  13   5    3.22    3.34
  -3 -13  -5    0.31    3.59
   3  13   6   10.64    4.64
  -3 -13  -6    4.27    2.91
   3  13   7    3.09    4.33
  -3 -13  -7   -0.25    2.66
   3  13   8    2.16    2.97
  -3 -13  -8    2.23    2.78
   3  13   9    6.00    3.90
  -3 -13  -9    2.35    2.84
   3  14 -17   17.62    6.68
  -3 -14  17   18.12    5.69
   3  14 -16    9.09    7.36
  -3 -14  16    3.65    5.50
   3  14 -15   -2.35    8.47
  -3 -14  15   -2.84    6.62
   3  14 -14   43.47    7.30
  -3 -14  14   36.73    5.75
   3  14 -13    3.96    6.06
  -3 -14  13   -0.62    4.20
   3  14 -12   38.34    6.68
  -3 -14  12   44.34    5.75
   3  14 -11   16.33    7.79
  -3 -14  11    4.58    5.63
   3  14 -10   16.76    5.87
  -3 -14  10   18.30    4.64
   3  14  -9   -0.87    4.76
  -3 -14   9   -2.47    3.59
   3  14  -8   10.70    4.64
  -3 -14   8   11.56    3.77
   3  14  -7   30.24    6.68
  -3 -14   7   24.92    5.19
   3  14  -6    4.45    5.13
  -3 -14   6    2.47    3.40
   3  14  -5    5.07    4.20
  -3 -14   5    5.32    3.40
   3  14  -4   11.19    4.02
  -3 -14   4    7.92    3.71
   3  14  -3    6.31    4.89
  -3 -14   3    5.44    3.77
   3  14  -2    0.37    3.34
  -3 -14   2    1.92    3.22
   3  14  -1    1.30    3.83
  -3 -14   1   -1.67    3.65
   3  14   0    3.03    5.57
  -3 -14   0    5.13    3.71
   3  14   1   -0.56    3.46
  -3 -14  -1    2.72    3.09
   3  14   2   15.21    4.51
  -3 -14  -2   19.11    5.87
   3  14   3   -0.74    3.40
  -3 -14  -3    3.28    3.46
   3  14   4    4.95    4.08
  -3 -14  -4    3.52    3.22
   3  14   5   -0.49    2.72
  -3 -14  -5    0.68    2.72
   3  14   6    0.19    3.65
  -3 -14  -6    0.43    2.16
   3  15 -16   52.56    8.84
  -3 -15  16   48.67    7.48
   3  15 -15   -1.11    7.92
  -3 -15  15    0.99    5.94
   3  15 -14    4.08    7.48
  -3 -15  14    7.23    5.57
   3  15 -13   23.00    7.92
  -3 -15  13   16.02    5.81
   3  15 -12    5.07    6.55
  -3 -15  12    9.09    4.58
   3  15 -11   17.19    7.30
  -3 -15  11   24.05    6.31
   3  15 -10   33.02    7.54
  -3 -15  10   37.10    5.75
   3  15  -9    1.61    5.50
  -3 -15   9   -1.05    4.08
   3  15  -8    3.46    5.57
  -3 -15   8   -1.67    3.90
   3  15  -7   33.02    7.05
  -3 -15   7   28.51    5.32
   3  15  -6   13.98    4.89
  -3 -15   6    9.03    4.02
   3  15  -5    2.84    4.33
  -3 -15   5    1.92    3.65
   3  15  -4    8.53    6.31
  -3 -15   4    5.13    5.26
   3  15  -3    3.96    4.45
  -3 -15   3    0.37    3.77
   3  15  -2    2.16    4.70
  -3 -15   2    3.59    5.26
   3  15  -1    3.52    5.07
  -3 -15   1   -2.23    3.28
   3  15   0    1.92    4.45
  -3 -15   0   -0.93    4.20
   3  15   1    2.72    3.22
  -3 -15  -1    2.04    2.84
   3  15   2    0.74    3.46
  -3 -15  -2   -1.42    3.59
   3  15   3    2.23    5.07
  -3 -15  -3    2.47    2.97
   3  15   4    3.15    6.68
  -3 -15  -4    4.58    6.80
   3  15   5   -0.49    2.84
  -3 -15  -5    0.74    7.05
   3  16 -14    2.23    7.30
  -3 -16  14    3.09    6.43
   3  16 -13    6.62    8.60
  -3 -16  13    1.42    5.13
   3  16 -12   11.50    6.93
  -3 -16  12   11.01    5.50
   3  16 -11   13.91    6.86
  -3 -16  11   14.04    6.06
   3  16 -10   18.80    9.40
  -3 -16  10   21.58    6.49
   3  16  -9   11.44    6.06
  -3 -16   9   14.47    5.32
   3  16  -8    7.61    5.50
  -3 -16   8   13.67    5.07
   3  16  -7   23.99    6.06
  -3 -16   7   20.28    4.27
   3  16  -6    0.80    5.13
  -3 -16   6    0.37    3.90
   3  16  -5   -1.61    8.78
  -3 -16   5    1.67    5.07
   3  16  -4   24.18    7.17
  -3 -16   4   11.44    4.51
   3  16  -3    2.47    4.58
  -3 -16   3    2.60    4.08
   3  16  -2   18.24    4.39
  -3 -16   2    9.71    2.97
   3  16  -1    1.05    4.58
  -3 -16   1    3.71    4.82
   3  16   0    4.95    5.44
  -3 -16   0   -1.42    3.71
   3  16   1    1.36    3.52
  -3 -16  -1    3.52    3.46
   3  16   2    4.02    3.22
  -3 -16  -2    1.55    2.84
   3  16   3    1.11    3.40
  -3 -16  -3    0.12    3.22
  -3 -16  -4   -0.31    5.87
   3  17 -12    1.98    6.93
  -3 -17  12    3.34    5.19
   3  17 -11   27.52    8.04
  -3 -17  11   25.04    6.68
   3  17 -10   29.37    8.41
  -3 -17  10   33.21    6.31
   3  17  -9   -2.10    6.86
  -3 -17   9    2.35    4.95
   3  17  -8   12.12    6.99
  -3 -17   8   19.11    6.68
   3  17  -7    3.15    6.00
  -3 -17   7    2.66    4.76
   3  17  -6    2.66    5.01
  -3 -17   6   -2.35    6.80
   3  17  -5   -0.12    4.14
  -3 -17   5    0.43    3.90
   3  17  -4    5.75    5.69
  -3 -17   4   -1.11    4.70
   3  17  -3    1.55    4.51
  -3 -17   3    4.02    3.65
   3  17  -2    4.27    4.45
  -3 -17   2    3.34    3.83
   3  17  -1    3.40    6.00
  -3 -17   1    2.60    3.09
   3  17   0    6.18    7.67
  -3 -17   0    2.16    4.20
   3  17   1    2.41    5.57
  -3 -17  -1    0.99    3.40
  -3 -17  -2    0.19    3.09
  -3 -17  -3    0.06    5.01
   3  18 -10    2.10    6.43
  -3 -18  10    0.49    4.08
   3  18  -9   -7.11   12.31
  -3 -18   9    1.48    4.27
   3  18  -8    3.03   10.70
  -3 -18   8    0.37    5.26
   3  18  -7   10.70    3.90
  -3 -18   7   10.70    5.07
   3  18  -6   -0.62    3.96
  -3 -18   6   -0.56    5.63
   3  18  -5   -4.82    8.84
  -3 -18   5    1.17    3.15
  -3 -19   6   -0.43    3.52
   4 -20   3   -0.37    4.39
  -4  19   4    3.65    7.48
   4 -19  -3   -1.73    6.62
  -4  19   3   -2.97    4.51
   4 -19  -2    1.11    6.49
  -4  19   2   -2.91    4.02
   4 -19  -1    0.68    4.89
  -4  19   1    0.06    5.38
   4 -19   0   -4.51    5.38
  -4  19   0    4.14    5.63
   4 -19   1    2.29    4.89
  -4  19  -1    0.12    6.18
   4 -19   2   -2.10    4.27
  -4  19  -2    1.05    6.37
   4 -19   3    0.99    3.59
   4 -19   4    3.40    3.34
   4 -19   5   -1.36    3.83
   4 -19   6    2.29    3.77
  -4  19  -6    2.72    4.89
   4 -19   7    1.55    5.07
  -4  19  -7    6.43   11.19
   4 -19   8   -1.30    5.63
  -4  19  -8    9.34    6.43
   4 -19   9    1.61    5.94
  -4  19  -9    3.65    8.04
   4 -19  10   -0.87    4.39
   4 -18  -7    1.48    5.94
   4 -18  -6   -0.43    3.83
  -4  18   6   -0.19    4.82
   4 -18  -5    3.22    6.62
  -4  18   5    4.64    6.37
   4 -18  -4    7.48    5.57
  -4  18   4    2.35    6.68
   4 -18  -3   -0.99    5.19
  -4  18   3    0.37    4.95
   4 -18  -2    0.06    6.18
  -4  18   2    0.68    5.13
   4 -18  -1    0.99    6.93
  -4  18   1   -0.19    4.89
   4 -18   0    3.46    5.44
  -4  18   0   -0.74    5.44
   4 -18   1    0.74    5.01
  -4  18  -1    1.42    6.55
   4 -18   2    2.78    5.57
  -4  18  -2    4.82    5.38
   4 -18   3   -1.61    6.00
  -4  18  -3    8.10    5.07
   4 -18   4    0.00    4.95
  -4  18  -4    1.86    6.62
   4 -18   5    2.54    5.01
  -4  18  -5    3.71    7.79
   4 -18   6    0.43    4.02
  -4  18  -6    2.10    6.18
   4 -18   7   -1.86    4.27
  -4  18  -7    0.43    5.44
   4 -18   8   -2.84    4.51
  -4  18  -8    0.87    5.19
   4 -18   9   23.50    8.66
  -4  18  -9   17.99    9.96
   4 -18  10    2.54    9.28
  -4  18 -10    0.19    8.78
   4 -18  11    5.13    5.75
  -4  18 -11   -1.79    6.43
   4 -18  12    2.60    6.55
  -4  18 -12    2.04    6.93
   4 -17  -9   18.43   12.92
   4 -17  -8    0.00    5.81
  -4  17   8   -0.25    3.77
   4 -17  -7    2.91    7.05
  -4  17   7    1.86    5.32
   4 -17  -6   -0.93    3.52
  -4  17   6    3.15    6.74
   4 -17  -5    0.62    5.19
  -4  17   5   -1.17    4.82
   4 -17  -4   -1.05    4.58
  -4  17   4    2.72    4.58
   4 -17  -3    0.00    5.19
  -4  17   3    3.34    4.51
   4 -17  -2    2.10    4.76
  -4  17   2   -1.48    5.07
   4 -17  -1   27.83    7.17
  -4  17   1   29.37    6.80
   4 -17   0    7.30    5.13
  -4  17   0    2.04    5.38
   4 -17   1   -0.31    5.01
  -4  17  -1   -1.42    5.87
   4 -17   2    3.15    4.70
  -4  17  -2    1.48    4.82
   4 -17   3    6.00    6.37
  -4  17  -3   -4.33    5.94
   4 -17   4    5.94    4.58
  -4  17  -4    4.14    5.63
   4 -17   5    1.67    5.07
  -4  17  -5    5.32    5.26
   4 -17   6    3.40    4.70
  -4  17  -6    2.23    6.06
   4 -17   7    1.73    4.27
  -4  17  -7   -1.11    5.75
   4 -17   8    4.02    5.19
  -4  17  -8    2.60    6.43
   4 -17   9    7.67    7.61
  -4  17  -9    3.46    6.25
   4 -17  10   14.84    5.87
  -4  17 -10   19.60    6.49
   4 -17  11   -2.54    6.25
  -4  17 -11    1.67    6.80
   4 -17  12    4.39    5.75
  -4  17 -12    3.40    7.54
   4 -17  13    2.04    6.18
  -4  17 -13    3.71    8.16
   4 -17  14    1.17    7.61
  -4  17 -14   -1.11    9.46
   4 -16  -9   -2.91    8.10
  -4  16   9    3.34    8.84
   4 -16  -8   -0.25    4.20
  -4  16   8    3.22    5.32
   4 -16  -7   11.44    7.54
  -4  16   7    7.42    6.12
   4 -16  -6   -1.48    5.07
  -4  16   6    2.29    5.19
   4 -16  -5   -0.68    4.58
  -4  16   5    3.90    4.70
   4 -16  -4    6.06    5.38
  -4  16   4    7.61    4.82
   4 -16  -3    8.90    6.00
  -4  16   3    8.47    6.37
   4 -16  -2   11.93    6.43
  -4  16   2   11.13    6.25
   4 -16  -1   -4.27    5.63
  -4  16   1    0.43    5.01
   4 -16   0   16.94    6.62
  -4  16   0   17.01    6.55
   4 -16   1    5.38    4.89
  -4  16  -1    2.72    4.76
   4 -16   2    6.93    4.20
  -4  16  -2    6.93    5.13
   4 -16   3    0.87    4.45
  -4  16  -3    1.05    4.89
   4 -16   4   23.75    5.26
  -4  16  -4   33.64    5.57
   4 -16   5   -0.49    4.08
  -4  16  -5   -1.11    4.82
   4 -16   6    6.93    4.89
  -4  16  -6   11.13    6.43
   4 -16   7    2.23    5.19
  -4  16  -7   -0.31    6.99
   4 -16   8   -2.54    6.25
  -4  16  -8    1.17    6.31
   4 -16   9    3.09    5.57
  -4  16  -9    4.14    6.37
   4 -16  10   -0.68    6.37
  -4  16 -10    5.63    7.92
   4 -16  11   -0.99    5.44
  -4  16 -11   -0.56    7.23
   4 -16  12   -3.77    6.55
  -4  16 -12    2.47    9.15
   4 -16  13    4.33    5.69
  -4  16 -13    6.49    7.23
   4 -16  14   16.94    6.37
  -4  16 -14    5.75    7.73
   4 -16  15   -1.42    5.32
  -4  16 -15    2.10    7.54
   4 -16  16   -0.68    5.75
  -4  16 -16    1.48    7.67
  -4  15  12   -0.12    3.96
  -4  15  11   -1.55    4.51
   4 -15 -10   -1.24    4.82
  -4  15  10   -2.04    3.22
   4 -15  -9    2.97    4.70
  -4  15   9    3.77    8.97
   4 -15  -8    9.03    6.31
  -4  15   8   11.63    6.25
   4 -15  -7    3.09    6.18
  -4  15   7   -2.16    4.82
   4 -15  -6   15.40    5.75
  -4  15   6   14.16    5.57
   4 -15  -5    6.12    5.38
  -4  15   5    4.20    4.70
   4 -15  -4   10.51    5.07
  -4  15   4   20.22    5.87
   4 -15  -3    4.95    7.11
  -4  15   3   11.63    6.06
   4 -15  -2    0.74    4.70
  -4  15   2   -1.05    4.27
   4 -15  -1    5.63    5.13
  -4  15   1   11.56    4.58
   4 -15   0   -2.41    4.45
  -4  15   0   -0.43    4.20
   4 -15   1    7.30    5.01
  -4  15  -1    5.81    5.26
   4 -15   2    4.51    5.94
  -4  15  -2   -0.99    5.69
   4 -15   3   35.43    6.62
  -4  15  -3   40.01    7.48
   4 -15   4   -0.06    5.81
  -4  15  -4    0.99    4.51
   4 -15   5   36.79    6.62
  -4  15  -5   44.09    6.55
   4 -15   6   -3.28    5.01
  -4  15  -6    4.39    5.57
   4 -15   7    1.98    6.80
  -4  15  -7   -0.99    4.89
   4 -15   8    7.36    4.89
  -4  15  -8    3.22    5.38
   4 -15   9    0.12    4.95
  -4  15  -9   -2.10    5.57
   4 -15  10   28.57    5.63
  -4  15 -10   35.31    7.17
   4 -15  11    3.96    5.19
  -4  15 -11    6.86    6.55
   4 -15  12    1.17    4.20
  -4  15 -12    1.17    5.75
   4 -15  13   10.14    4.70
  -4  15 -13   12.99    6.99
   4 -15  14    5.50    4.76
  -4  15 -14    3.59    6.80
   4 -15  15   29.87    5.63
  -4  15 -15   25.54    8.84
   4 -15  16    0.43    4.95
  -4  15 -16    7.11    7.36
   4 -15  17   -0.80    4.58
  -4  15 -17    1.11    5.26
   4 -14 -13    0.00    4.95
   4 -14 -12    5.63    5.44
  -4  14  12    6.99    6.99
   4 -14 -11    4.76    4.70
  -4  14  11    4.33    5.13
   4 -14 -10    6.93    5.38
  -4  14  10    2.66    5.13
   4 -14  -9    6.62    6.00
  -4  14   9    9.03    5.26
   4 -14  -8   -1.30    5.57
  -4  14   8   -4.39    7.48
   4 -14  -7   18.12    5.57
  -4  14   7   21.21    5.50
   4 -14  -6   -2.66    4.89
  -4  14   6    4.45    5.57
   4 -14  -5   24.30    5.50
  -4  14   5   14.78    4.82
   4 -14  -4   24.12    5.75
  -4  14   4   26.34    5.07
   4 -14  -3    3.46    5.19
  -4  14   3    3.46    5.01
   4 -14  -2   30.73    5.63
  -4  14   2   31.72    4.95
   4 -14  -1    1.79    4.58
  -4  14   1    4.08    4.45
   4 -14   0    2.97    4.14
  -4  14   0    6.62    3.71
   4 -14   1   -1.48    3.71
  -4  14  -1    0.31    4.02
   4 -14   2    4.20    3.71
  -4  14  -2    3.28    4.02
   4 -14   3   51.57    5.57
  -4  14  -3   53.49    5.32
   4 -14   4   92.88    7.05
  -4  14  -4  112.61    7.17
   4 -14   5    0.06    3.77
  -4  14  -5    1.73    3.65
   4 -14   6   -1.36    5.75
  -4  14  -6    0.12    3.52
   4 -14   7    9.83    3.90
  -4  14  -7   13.60    4.45
   4 -14   8    2.97    3.40
  -4  14  -8    0.74    4.64
   4 -14   9   14.28    5.26
  -4  14  -9   20.04    6.37
   4 -14  10    9.03    4.76
  -4  14 -10   13.79    5.63
   4 -14  11   33.76    5.13
  -4  14 -11   27.15    5.87
   4 -14  12   11.19    3.90
  -4  14 -12    2.78    4.95
   4 -14  13    0.31    4.39
  -4  14 -13   -1.42    6.31
   4 -14  14   35.87    5.75
  -4  14 -14   27.33    6.31
   4 -14  15   12.74    4.45
  -4  14 -15   13.98    6.74
   4 -14  16   24.30    6.25
  -4  14 -16   16.94    7.98
   4 -14  17   12.31    5.01
  -4  14 -17   10.82    6.93
   4 -14  18    0.80    4.27
  -4  14 -18   -1.86    7.98
  -4  13  15   -0.93    5.32
   4 -13 -14   -1.11    5.01
   4 -13 -13    1.79    3.71
  -4  13  13    3.52    5.38
   4 -13 -12    2.91    5.13
  -4  13  12    3.59    6.06
   4 -13 -11    0.31    7.30
  -4  13  11    5.19    6.49
   4 -13 -10    0.68    4.95
  -4  13  10   -2.72    5.38
   4 -13  -9    3.28    4.95
  -4  13   9    5.63    5.57
   4 -13  -8   27.52    7.17
  -4  13   8   25.72    7.05
   4 -13  -7    6.25    4.70
  -4  13   7    4.02    4.27
   4 -13  -6    4.45    5.19
  -4  13   6    8.16    5.38
   4 -13  -5    0.19    5.01
  -4  13   5   -0.06    4.82
   4 -13  -4   36.42    4.82
  -4  13   4   28.01    4.89
   4 -13  -3   93.50    7.67
  -4  13   3   85.95    7.05
   4 -13  -2   32.59    6.37
  -4  13   2   39.70    6.43
   4 -13  -1    2.97    3.71
  -4  13   1    3.34    3.71
   4 -13   0    6.49    3.96
  -4  13   0    3.83    3.40
   4 -13   1    0.25    3.52
  -4  13  -1    0.49    3.22
   4 -13   2   41.68    5.38
  -4  13  -2   39.82    5.26
   4 -13   3    3.52    4.33
  -4  13  -3    3.09    4.08
   4 -13   4  242.16   11.32
  -4  13  -4  260.52   10.95
   4 -13   5    9.96    6.12
  -4  13  -5   12.18    3.90
   4 -13   6    0.37    3.09
  -4  13  -6   -1.55    3.59
   4 -13   7    6.37    3.34
  -4  13  -7    6.18    3.65
   4 -13   8   78.16    6.62
  -4  13  -8   74.89    6.80
   4 -13   9   14.84    4.27
  -4  13  -9   15.46    5.07
   4 -13  10   25.35    4.14
  -4  13 -10   24.86    5.01
   4 -13  11   14.72    4.02
  -4  13 -11   16.82    5.19
   4 -13  12    2.91    3.46
  -4  13 -12    1.79    4.70
   4 -13  13   19.79    4.70
  -4  13 -13   23.56    5.50
   4 -13  14    0.99    4.39
  -4  13 -14   -4.45    6.49
   4 -13  15   48.48    6.86
  -4  13 -15   49.84    7.79
   4 -13  16   10.70    5.63
  -4  13 -16    9.28    6.06
   4 -13  17    2.35    4.95
  -4  13 -17    2.66    8.16
   4 -13  18   10.76    5.87
  -4  13 -18   11.19    7.79
   4 -13  19    3.34    5.63
  -4  13 -19    0.56    7.17
  -4  12  16    1.11    7.42
  -4  12  15    2.54    3.40
   4 -12 -14   11.75    5.07
  -4  12  14    8.29    6.62
   4 -12 -13    6.06    5.50
  -4  12  13    8.41    5.63
   4 -12 -12   15.83    6.06
  -4  12  12   15.83    5.94
   4 -12 -11    3.34    5.87
  -4  12  11    1.73    5.38
   4 -12 -10    6.99    6.06
  -4  12  10    7.73    5.57
   4 -12  -9   11.75    4.70
  -4  12   9    7.23    4.64
   4 -12  -8    0.62    5.19
  -4  12   8   -4.14    4.82
   4 -12  -7   21.15    4.89
  -4  12   7   14.35    4.51
   4 -12  -6   34.57    5.44
  -4  12   6   26.28    4.64
   4 -12  -5   12.00    5.38
  -4  12   5   12.80    4.33
   4 -12  -4   65.67    5.69
  -4  12   4   66.91    5.38
   4 -12  -3    1.67    4.33
  -4  12   3    0.56    4.33
   4 -12  -2   57.76    5.44
  -4  12   2   52.69    5.81
   4 -12  -1   48.85    5.50
  -4  12   1   66.17    5.38
   4 -12   0    7.05    5.01
  -4  12   0   11.93    4.51
   4 -12   1   18.30    3.77
  -4  12  -1   18.30    3.46
   4 -12   2   25.91    4.08
  -4  12  -2   21.52    3.83
   4 -12   3   -0.43    3.15
  -4  12  -3    4.27    2.72
   4 -12   4   57.63    8.29
  -4  12  -4   54.42    5.38
   4 -12   5  156.39    8.35
  -4  12  -5  154.47    8.04
   4 -12   6   17.62    3.52
  -4  12  -6   17.99    4.45
   4 -12   7  106.42    7.11
  -4  12  -7  110.81    7.05
   4 -12   8   19.60    4.20
  -4  12  -8   20.90    4.39
   4 -12   9  117.55    6.37
  -4  12  -9  121.08    7.42
   4 -12  10    0.19    2.66
  -4  12 -10    2.23    3.83
   4 -12  11   12.74    3.52
  -4  12 -11   15.83    4.27
   4 -12  12   12.12    4.39
  -4  12 -12   10.08    5.19
   4 -12  13    4.14    3.40
  -4  12 -13    1.24    4.51
   4 -12  14   35.12    4.76
  -4  12 -14   31.78    6.74
   4 -12  15    3.03    3.71
  -4  12 -15    4.70    5.38
   4 -12  16    5.57    4.45
  -4  12 -16    5.69    5.69
   4 -12  17   27.64    4.89
  -4  12 -17   33.95    7.17
   4 -12  18   14.16    5.75
  -4  12 -18    6.86    6.68
   4 -12  19    4.89    5.69
  -4  12 -19    5.81    7.73
   4 -12  20    5.19    5.01
  -4  12 -20    0.87    6.06
   4 -11 -17    0.37    5.26
  -4  11  17    1.42    4.02
   4 -11 -16    8.47    5.32
  -4  11  16   11.01    5.50
   4 -11 -15    1.55    6.37
  -4  11  15    6.55    6.74
   4 -11 -14    3.83    5.63
  -4  11  14    2.60    5.19
   4 -11 -13   28.45    7.05
  -4  11  13   38.34    6.68
   4 -11 -12    9.21    5.81
  -4  11  12   12.74    6.18
   4 -11 -11   12.99    5.50
  -4  11  11   12.55    6.12
   4 -11 -10   15.09    5.81
  -4  11  10   13.23    5.01
   4 -11  -9    3.83    5.50
  -4  11   9    1.36    4.14
   4 -11  -8   43.04    5.19
  -4  11   8   33.70    5.19
   4 -11  -7   -4.02    6.06
  -4  11   7   -0.49    3.52
   4 -11  -6    6.43    4.02
  -4  11   6    2.66    3.52
   4 -11  -5    0.12    4.33
  -4  11   5   -0.68    3.46
   4 -11  -4   31.91    4.70
  -4  11   4   21.83    4.51
   4 -11  -3   29.00    4.64
  -4  11   3   27.52    5.01
   4 -11  -2   40.44    4.70
  -4  11   2   34.26    4.45
   4 -11  -1    3.71    3.71
  -4  11   1    5.13    3.65
   4 -11   0    9.58    3.28
  -4  11   0   12.06    2.97
   4 -11   1    3.03    2.78
  -4  11  -1    0.74    2.84
   4 -11   2    7.85    3.34
  -4  11  -2    5.13    5.69
   4 -11   3  158.18   10.82
  -4  11  -3  158.24    6.49
   4 -11   4    1.79    2.66
  -4  11  -4    0.87    2.72
   4 -11   5   17.25    3.59
  -4  11  -5   19.60    3.52
   4 -11   6   15.03    3.03
  -4  11  -6   12.49    3.22
   4 -11   7   23.13    3.22
  -4  11  -7   21.64    3.59
   4 -11   8   97.15    5.50
  -4  11  -8   98.38    5.50
   4 -11   9   -0.43    2.41
  -4  11  -9   -0.93    3.28
   4 -11  10   39.02    4.51
  -4  11 -10   38.65    6.12
   4 -11  11   64.43    4.64
  -4  11 -11   60.23    5.32
   4 -11  12    1.17    3.28
  -4  11 -12    2.78    4.58
   4 -11  13   77.11    5.57
  -4  11 -13   68.89    6.12
   4 -11  14   14.72    4.76
  -4  11 -14   20.10    6.62
   4 -11  15    9.34    4.20
  -4  11 -15   12.00    6.49
   4 -11  16   52.44    5.75
  -4  11 -16   60.91    6.68
   4 -11  17    1.61    4.02
  -4  11 -17    5.26    5.44
   4 -11  18   17.13    4.45
  -4  11 -18   19.42    6.06
   4 -11  19    0.74    4.64
  -4  11 -19    2.16    5.69
   4 -11  20   -0.06    3.77
  -4  11 -20    7.48    6.74
   4 -10 -18    0.80    4.51
  -4  10  18    1.42    4.33
   4 -10 -17   20.16    4.76
  -4  10  17   12.68    5.38
   4 -10 -16    0.68    4.95
  -4  10  16   -3.28    5.57
   4 -10 -15    5.94    5.69
  -4  10  15   12.31    5.81
   4 -10 -14    3.52    6.68
  -4  10  14    1.48    6.06
   4 -10 -13    1.86    6.18
  -4  10  13    4.58    6.12
   4 -10 -12   16.94    5.19
  -4  10  12   15.03    5.63
   4 -10 -11    1.79    4.45
  -4  10  11    6.37    4.14
   4 -10 -10   26.40    5.57
  -4  10  10   23.93    5.50
   4 -10  -9   19.05    5.69
  -4  10   9   18.98    4.70
   4 -10  -8   29.31    5.38
  -4  10   8   36.48    5.50
   4 -10  -7  143.40    8.66
  -4  10   7  139.07    7.92
   4 -10  -6   51.82    4.76
  -4  10   6   57.69    5.01
   4 -10  -5  127.63    7.36
  -4  10   5  119.59    6.99
   4 -10  -4    3.83    3.90
  -4  10   4    8.04    2.97
   4 -10  -3    9.77    3.65
  -4  10   3    5.26    3.22
   4 -10  -2   -1.24    3.52
  -4  10   2    2.66    3.15
   4 -10  -1   87.38    5.69
  -4  10   1   99.25    5.57
   4 -10   0   33.33    3.90
  -4  10   0   31.91    3.83
   4 -10   1    3.03    2.97
  -4  10  -1    3.96    5.32
   4 -10   2   59.36    6.74
  -4  10  -2   66.23    4.89
   4 -10   3   33.27    3.90
  -4  10  -3   32.28    3.59
   4 -10   4  278.45   10.95
  -4  10  -4  277.65   10.45
   4 -10   5   24.18    3.71
  -4  10  -5   29.13    3.65
   4 -10   6    9.65    2.54
  -4  10  -6    9.58    2.60
   4 -10   7   76.00    6.55
  -4  10  -7   75.57    4.89
   4 -10   8    4.51    2.41
  -4  10  -8    3.71    2.78
   4 -10   9  190.65    8.04
  -4  10  -9  204.06    9.21
   4 -10  10   18.55    3.15
  -4  10 -10   20.96    4.08
   4 -10  11   33.58    3.28
  -4  10 -11   33.89    4.70
   4 -10  12  190.77    9.21
  -4  10 -12  179.76    9.21
   4 -10  13    2.91    2.91
  -4  10 -13    4.45    4.33
   4 -10  14    2.23    2.84
  -4  10 -14    5.07    3.90
   4 -10  15    8.35    4.58
  -4  10 -15    7.11    6.31
   4 -10  16   -1.67    4.08
  -4  10 -16    2.10    5.19
   4 -10  17   80.02    6.43
  -4  10 -17   66.97    6.49
   4 -10  18    6.25    4.58
  -4  10 -18    4.14    5.38
   4 -10  19   16.39    4.95
  -4  10 -19   17.93    7.11
   4 -10  20   -1.79    4.82
  -4  10 -20   -4.27    6.74
   4 -10  21    2.16    3.65
  -4   9  19    0.93    3.77
   4  -9 -18    8.60    6.86
  -4   9  18   20.65    5.87
   4  -9 -17    8.72    5.69
  -4   9  17   -0.43    6.74
   4  -9 -16    7.98    6.06
  -4   9  16    5.63    6.25
   4  -9 -15    5.26    5.50
  -4   9  15    4.82    5.13
   4  -9 -14   11.93    5.50
  -4   9  14   16.45    5.26
   4  -9 -13    9.03    5.94
  -4   9  13   11.75    5.94
   4  -9 -12   32.59    5.87
  -4   9  12   26.96    6.49
   4  -9 -11  109.64    8.72
  -4   9  11  128.31    7.79
   4  -9 -10   31.10    5.50
  -4   9  10   41.93    5.07
   4  -9  -9   13.91    4.95
  -4   9   9   13.17    4.33
   4  -9  -8  134.87    7.54
  -4   9   8  129.86    7.79
   4  -9  -7   52.25    5.44
  -4   9   7   62.15    5.63
   4  -9  -6    8.60    3.90
  -4   9   6   11.56    3.28
   4  -9  -5    6.80    3.28
  -4   9   5    5.81    3.03
   4  -9  -4    1.11    3.40
  -4   9   4   -0.43    2.91
   4  -9  -3   43.10    3.52
  -4   9   3   48.67    4.20
   4  -9  -2   62.15    4.64
  -4   9   2   59.24    3.96
   4  -9  -1    4.14    2.66
  -4   9   1    3.15    2.54
   4  -9   0   83.54    4.89
  -4   9   0   82.37    6.74
   4  -9   1   19.48    3.90
  -4   9  -1   18.80    2.60
   4  -9   2   39.27    3.28
  -4   9  -2   43.04    3.59
   4  -9   3  246.11    8.84
  -4   9  -3  249.89    8.84
   4  -9   4    0.06    1.98
  -4   9  -4    1.86    1.92
   4  -9   5   47.43    3.83
  -4   9  -5   35.93    3.77
   4  -9   6  308.26   11.25
  -4   9  -6  301.21   10.39
   4  -9   7   35.31    2.91
  -4   9  -7   27.52    3.34
   4  -9   8  177.66    7.67
  -4   9  -8  165.66    7.30
   4  -9   9   10.20    2.66
  -4   9  -9    6.00    3.40
   4  -9  10   96.65    5.75
  -4   9 -10  112.17    6.86
   4  -9  11    1.24    2.29
  -4   9 -11   -0.25    2.91
   4  -9  12   38.28    4.51
  -4   9 -12   23.31    4.76
   4  -9  13  209.32    8.97
  -4   9 -13  192.81    9.34
   4  -9  14    4.08    2.78
  -4   9 -14    7.30    4.20
   4  -9  15    3.03    3.77
  -4   9 -15    3.46    4.14
   4  -9  16   29.13    5.50
  -4   9 -16   31.23    5.69
   4  -9  17    3.65    3.71
  -4   9 -17    1.79    5.69
   4  -9  18   41.68    5.94
  -4   9 -18   50.09    7.30
   4  -9  19   -2.04    4.70
  -4   9 -19    1.48    4.76
   4  -9  20    0.25    4.27
  -4   9 -20    1.86    5.87
   4  -8 -19   -0.06    5.63
  -4   8  19    3.09    5.87
   4  -8 -18    1.11    5.57
  -4   8  18   -1.86    6.00
   4  -8 -17    4.02    5.63
  -4   8  17   12.18    5.87
   4  -8 -16   -2.23    5.19
  -4   8  16    4.20    5.87
   4  -8 -15    1.17    5.94
  -4   8  15   -0.49    5.75
   4  -8 -14   46.38    7.23
  -4   8  14   52.31    7.23
   4  -8 -13   16.20    5.81
  -4   8  13   16.26    4.95
   4  -8 -12   56.89    6.49
  -4   8  12   67.03    6.49
   4  -8 -11    9.52    3.83
  -4   8  11    8.16    4.20
   4  -8 -10    2.54    4.20
  -4   8  10    2.41    4.64
   4  -8  -9    3.15    4.27
  -4   8   9    3.59    3.22
   4  -8  -8   15.71    4.20
  -4   8   8   10.57    3.28
   4  -8  -7   13.54    4.27
  -4   8   7   17.44    3.90
   4  -8  -6   30.92    3.96
  -4   8   6   30.86    3.90
   4  -8  -5   10.57    3.28
  -4   8   5   12.18    3.09
   4  -8  -4   71.61    4.39
  -4   8   4   78.47    4.39
   4  -8  -3  122.75    5.63
  -4   8   3  134.99    5.69
   4  -8  -2   20.59    2.97
  -4   8   2   24.05    2.84
   4  -8  -1  238.51    8.97
  -4   8   1  219.15   11.01
   4  -8   0   33.02    4.39
  -4   8   0   29.56    2.91
   4  -8   1   -0.12    2.04
  -4   8  -1    1.79    1.79
   4  -8   2  226.33    7.79
  -4   8  -2  229.17    7.98
   4  -8   3  237.89    8.22
  -4   8  -3  228.92    8.41
   4  -8   4  130.48    5.57
  -4   8  -4  114.71    4.58
   4  -8   5   14.16    2.16
  -4   8  -5   14.28    2.35
   4  -8   6   24.43    2.91
  -4   8  -6   28.26    3.15
   4  -8   7  380.61   12.06
  -4   8  -7  374.24   11.87
   4  -8   8   94.74    4.58
  -4   8  -8   92.82    4.58
   4  -8   9  351.18   13.54
  -4   8  -9  322.24   15.09
   4  -8  10   58.19    4.02
  -4   8 -10   55.84    4.45
   4  -8  11  118.48    5.50
  -4   8 -11  117.24    6.25
   4  -8  12   64.93    4.51
  -4   8 -12   63.94    4.82
   4  -8  13   78.16    5.01
  -4   8 -13   65.42    5.50
   4  -8  14   75.07    4.51
  -4   8 -14   79.28    5.57
   4  -8  15   12.92    4.20
  -4   8 -15   15.21    4.64
   4  -8  16    9.83    3.52
  -4   8 -16   15.34    4.20
   4  -8  17   55.65    5.32
  -4   8 -17   54.97    6.06
   4  -8  18    7.79    4.27
  -4   8 -18    6.37    5.07
   4  -8  19    2.41    4.20
  -4   8 -19    2.78    5.32
   4  -8  20    3.09    4.89
  -4   8 -20    0.93    5.32
   4  -8  21    8.04    5.69
  -4   8 -21    4.08    7.61
   4  -8  22    4.08    8.22
   4  -7 -19   -0.06    4.82
  -4   7  19    1.17    5.94
   4  -7 -18   13.79    5.50
  -4   7  18   22.32    6.25
   4  -7 -17    6.55    5.19
  -4   7  17    6.00    5.87
   4  -7 -16    4.02    5.63
  -4   7  16    6.93    6.12
   4  -7 -15    2.72    5.07
  -4   7  15    1.67    4.82
   4  -7 -14    3.52    4.27
  -4   7  14    2.35    4.45
   4  -7 -13   33.14    4.95
  -4   7  13   34.81    5.38
   4  -7 -12   21.09    4.95
  -4   7  12   17.62    4.82
   4  -7 -11    7.73    4.64
  -4   7  11   10.88    5.19
   4  -7 -10   25.23    4.70
  -4   7  10   24.12    3.77
   4  -7  -9   11.69    3.77
  -4   7   9   13.73    3.65
   4  -7  -8   -0.87    3.22
  -4   7   8    2.16    2.84
   4  -7  -7 1388.62   48.17
  -4   7   7 1356.59   43.41
   4  -7  -6   27.64    3.34
  -4   7   6   24.18    3.28
   4  -7  -5   30.05    3.15
  -4   7   5   26.28    3.03
   4  -7  -4  251.62   10.14
  -4   7   4  259.53    9.52
   4  -7  -3  295.40   10.57
  -4   7   3  292.24   10.33
   4  -7  -2   47.61    3.65
  -4   7   2   45.08    4.51
   4  -7  -1  122.25    7.11
  -4   7   1  122.38    5.19
   4  -7   0  137.59    5.75
  -4   7   0  139.57    5.87
   4  -7   1  874.69   24.36
  -4   7  -1  883.23   24.43
   4  -7   2  558.39   16.51
  -4   7  -2  552.83   16.63
   4  -7   3  373.68   12.49
  -4   7  -3  354.39   11.01
   4  -7   4  136.17    5.63
  -4   7  -4  137.53    5.32
   4  -7   5  124.66    4.76
  -4   7  -5  120.95    4.64
   4  -7   6  563.15   16.08
  -4   7  -6  577.56   16.63
   4  -7   7   22.14    2.41
  -4   7  -7   22.57    2.54
   4  -7   8  438.00   13.23
  -4   7  -8  430.27   12.43
   4  -7   9    7.79    1.92
  -4   7  -9    5.44    2.54
   4  -7  10   18.74    2.54
  -4   7 -10   17.07    2.97
   4  -7  11  194.73    8.16
  -4   7 -11  196.46    7.61
   4  -7  12   24.98    2.84
  -4   7 -12   29.43    3.52
   4  -7  13   64.31    4.58
  -4   7 -13   60.54    5.07
   4  -7  14   11.75    3.65
  -4   7 -14   19.97    3.71
   4  -7  15   -0.31    2.97
  -4   7 -15   -0.49    3.22
   4  -7  16   22.51    3.71
  -4   7 -16   18.67    4.20
   4  -7  17    4.70    3.59
  -4   7 -17    6.49    3.65
   4  -7  18   14.90    5.01
  -4   7 -18   23.07    5.32
   4  -7  19    9.71    5.50
  -4   7 -19    3.34    6.31
   4  -7  20    2.04    6.37
  -4   7 -20    4.70    5.75
   4  -7  21    5.63    5.01
  -4   7 -21    6.43    4.51
   4  -7  22    1.98    5.01
  -4   7 -22    9.09    7.11
   4  -6 -20    3.46    6.37
  -4   6  20    0.49    7.42
   4  -6 -19    7.54    5.50
  -4   6  19   12.80   10.02
   4  -6 -18    2.47    5.69
  -4   6  18    0.87    6.62
   4  -6 -17   16.76    5.44
  -4   6  17   14.35    6.37
   4  -6 -16    2.29    4.82
  -4   6  16   -0.49    5.81
   4  -6 -15    5.81    4.58
  -4   6  15    4.70    4.95
   4  -6 -14   21.52    4.76
  -4   6  14   14.10    4.14
   4  -6 -13   52.19    5.26
  -4   6  13   50.77    5.57
   4  -6 -12    7.42    4.58
  -4   6  12    8.35    4.27
   4  -6 -11    4.76    4.20
  -4   6  11   10.51    4.02
   4  -6 -10    1.42    2.97
  -4   6  10    0.74    3.09
   4  -6  -9  197.69    9.03
  -4   6   9  210.43    8.29
   4  -6  -8  106.67    7.05
  -4   6   8  107.29    6.49
   4  -6  -7   97.95    5.19
  -4   6   7  105.43    5.63
   4  -6  -6  600.50   17.44
  -4   6   6  595.12   18.30
   4  -6  -5  226.08    8.53
  -4   6   5  224.59    8.04
   4  -6  -4  194.36    6.86
  -4   6   4  179.08    6.68
   4  -6  -3   17.19    2.41
  -4   6   3   14.90    2.72
   4  -6  -2   96.47    6.99
  -4   6   2   94.43    4.45
   4  -6  -1  165.66    6.49
  -4   6   1  156.26    6.49
   4  -6   0   56.46    3.59
  -4   6   0   55.10    3.46
   4  -6   1   56.40    3.09
  -4   6  -1   55.10    3.03
   4  -6   2 1947.88   49.90
  -4   6  -2 1930.69   51.08
   4  -6   3   53.12    3.28
  -4   6  -3   58.87    2.91
   4  -6   4   38.77    2.47
  -4   6  -4   40.13    2.66
   4  -6   5  181.18    6.62
  -4   6  -5  190.95    6.80
   4  -6   6  175.00    6.25
  -4   6  -6  167.95    6.43
   4  -6   7  713.67   20.84
  -4   6  -7  733.21   19.66
   4  -6   8   20.90    2.16
  -4   6  -8   18.06    2.66
   4  -6   9   19.66    2.04
  -4   6  -9   17.50    2.78
   4  -6  10   15.71    2.10
  -4   6 -10   15.58    2.54
   4  -6  11    3.40    2.23
  -4   6 -11    4.51    2.16
   4  -6  12  153.79    7.11
  -4   6 -12  148.60    6.93
   4  -6  13    6.62    3.34
  -4   6 -13    1.98    3.34
   4  -6  14   21.46    3.40
  -4   6 -14   18.06    3.96
   4  -6  15   11.01    3.22
  -4   6 -15   16.20    3.52
   4  -6  16   11.38    3.77
  -4   6 -16   10.27    3.65
   4  -6  17   25.23    4.76
  -4   6 -17   27.83    4.76
   4  -6  18    8.72    4.64
  -4   6 -18    3.28    4.51
   4  -6  19   10.08    4.58
  -4   6 -19    9.65    4.14
   4  -6  20    6.31    5.19
  -4   6 -20    7.36    4.58
   4  -6  21    3.59    5.13
  -4   6 -21    7.05    5.19
   4  -6  22   11.93    4.95
  -4   6 -22   19.42    6.49
   4  -5 -21   -1.55    5.63
  -4   5  21    0.62    5.87
   4  -5 -20    0.68    6.25
  -4   5  20   -5.50    7.98
   4  -5 -19    7.17    5.94
  -4   5  19    6.49    6.62
   4  -5 -18   16.94    6.31
  -4   5  18   23.62    6.68
   4  -5 -17    0.31    6.37
  -4   5  17   -1.67    6.12
   4  -5 -16   23.56    7.23
  -4   5  16   30.67    6.25
   4  -5 -15   12.99    5.19
  -4   5  15   18.18    5.94
   4  -5 -14    0.56    4.89
  -4   5  14   -0.68    4.64
   4  -5 -13   97.33    6.99
  -4   5  13   94.30    7.36
   4  -5 -12    9.40    4.20
  -4   5  12    6.06    4.27
   4  -5 -11    4.08    3.90
  -4   5  11    5.07    3.22
   4  -5 -10    4.76    3.22
  -4   5  10    4.89    2.84
   4  -5  -9   40.32    3.71
  -4   5   9   40.44    4.64
   4  -5  -8   53.49    3.90
  -4   5   8   53.30    3.83
   4  -5  -7  399.84   12.49
  -4   5   7  374.55   12.61
   4  -5  -6   67.09    3.83
  -4   5   6   64.62    3.65
   4  -5  -5  120.21    5.63
  -4   5   5  117.55    5.13
   4  -5  -4  110.63    5.38
  -4   5   4  117.86    7.30
   4  -5  -3  245.62   12.61
  -4   5   3  249.82    9.09
   4  -5  -2  461.25   14.53
  -4   5   2  472.62   15.27
   4  -5  -1    5.75    1.48
  -4   5   1    4.70    1.42
   4  -5   0   85.77    4.33
  -4   5   0   82.61    3.77
   4  -5   1  518.82   16.14
  -4   5  -1  516.78   15.64
   4  -5   2   26.90    2.16
  -4   5  -2   23.87    1.79
   4  -5   3  974.62   29.74
  -4   5  -3  955.57   28.14
   4  -5   4    3.90    1.11
  -4   5  -4    4.58    1.24
   4  -5   5  107.97    4.51
  -4   5  -5  111.18    4.27
   4  -5   6  647.87   19.05
  -4   5  -6  632.84   19.11
   4  -5   7   71.86    3.15
  -4   5  -7   68.64    3.46
   4  -5   8  205.98    7.48
  -4   5  -8  202.64    7.11
   4  -5   9   91.64    3.65
  -4   5  -9   89.79    4.27
   4  -5  10   78.29    3.65
  -4   5 -10   77.11    4.08
   4  -5  11  181.43    6.37
  -4   5 -11  181.55    7.36
   4  -5  12   23.81    2.66
  -4   5 -12   21.58    2.84
   4  -5  13   35.56    4.27
  -4   5 -13   37.41    4.02
   4  -5  14    8.16    3.03
  -4   5 -14    5.50    3.15
   4  -5  15   52.01    4.45
  -4   5 -15   51.94    4.45
   4  -5  16   58.19    4.95
  -4   5 -16   53.92    5.57
   4  -5  17   13.30    4.20
  -4   5 -17   17.62    4.89
   4  -5  18   -0.12    4.08
  -4   5 -18   -0.68    3.96
   4  -5  19    1.86    4.58
  -4   5 -19    0.31    4.14
   4  -5  20    2.16    6.18
  -4   5 -20   -1.86    4.82
   4  -5  21   28.51    6.86
  -4   5 -21   40.75    6.18
   4  -5  22    1.67    5.07
  -4   5 -22    5.38    5.38
   4  -4 -21    3.15    7.23
  -4   4  21   -6.31    8.66
   4  -4 -20    0.99    6.00
  -4   4  20    4.70    7.42
   4  -4 -19   35.56    6.00
  -4   4  19   41.00    7.98
   4  -4 -18    2.60    5.69
  -4   4  18    2.47    6.68
   4  -4 -17   45.51    6.31
  -4   4  17   50.09    7.36
   4  -4 -16    3.28    4.45
  -4   4  16    2.78    5.26
   4  -4 -15   31.54    5.13
  -4   4  15   33.58    6.18
   4  -4 -14   55.22    6.80
  -4   4  14   61.71    6.99
   4  -4 -13  182.54    9.09
  -4   4  13  170.98    8.84
   4  -4 -12  113.90    6.93
  -4   4  12  112.17    7.23
   4  -4 -11  104.13    6.06
  -4   4  11  103.14    6.37
   4  -4 -10    8.72    4.08
  -4   4  10    8.72    3.65
   4  -4  -9  204.19    8.16
  -4   4   9  196.64    8.16
   4  -4  -8  110.63    5.19
  -4   4   8  112.67    5.07
   4  -4  -7  541.88   16.51
  -4   4   7  542.13   17.75
   4  -4  -6   55.65    3.71
  -4   4   6   57.51    3.59
   4  -4  -5   99.00    4.45
  -4   4   5   97.70    6.68
   4  -4  -4  362.18   13.23
  -4   4   4  387.72   13.36
   4  -4  -3  142.16    5.75
  -4   4   3  143.52    5.87
   4  -4  -2  225.83    8.72
  -4   4   2  223.23    7.98
   4  -4  -1  103.95    4.27
  -4   4   1   96.90    4.58
   4  -4   0  158.92    6.31
  -4   4   0  153.48    6.55
   4  -4   1  365.77   12.92
  -4   4  -1  373.37   12.55
   4  -4   2  399.72   13.36
  -4   4  -2  403.61   13.36
   4  -4   3    3.28    1.05
  -4   4  -3    3.83    0.93
   4  -4   4   21.58    1.73
  -4   4  -4   19.73    1.48
   4  -4   5  612.75   18.86
  -4   4  -5  606.75   18.61
   4  -4   6   26.78    1.86
  -4   4  -6   26.34    2.16
   4  -4   7  160.90    5.44
  -4   4  -7  162.26    6.06
   4  -4   8   45.14    2.54
  -4   4  -8   45.14    2.78
   4  -4   9   46.32    2.54
  -4   4  -9   44.46    2.84
   4  -4  10   10.14    1.79
  -4   4 -10    8.35    2.10
   4  -4  11   33.39    2.78
  -4   4 -11   29.56    2.97
   4  -4  12   32.09    3.40
  -4   4 -12   34.63    2.91
   4  -4  13    7.36    3.34
  -4   4 -13    3.09    2.97
   4  -4  14    1.17    3.83
  -4   4 -14    3.34    3.09
   4  -4  15   85.09    5.81
  -4   4 -15   86.82    5.44
   4  -4  16   20.65    4.14
  -4   4 -16   24.61    3.34
   4  -4  17   20.65    3.65
  -4   4 -17   20.34    3.71
   4  -4  18    4.33    3.83
  -4   4 -18    4.51    3.46
   4  -4  19   -1.92    4.39
  -4   4 -19   -1.92    5.32
   4  -4  20    0.25    3.96
  -4   4 -20    1.48    4.27
   4  -4  21    5.19    4.58
  -4   4 -21   22.82    6.25
   4  -3 -21    6.68    5.19
  -4   3  21    3.90    6.80
   4  -3 -20   28.07    7.67
  -4   3  20   15.52    6.80
   4  -3 -19   18.49    7.61
  -4   3  19   14.72    8.16
   4  -3 -18   10.57    4.51
  -4   3  18   10.02    5.75
   4  -3 -17   12.55    4.64
  -4   3  17   12.74    6.93
   4  -3 -16    3.34    4.20
  -4   3  16    4.58    4.89
   4  -3 -15   27.08    4.95
  -4   3  15   25.11    4.89
   4  -3 -14   64.56    6.12
  -4   3  14   67.09    6.25
   4  -3 -13   20.47    4.33
  -4   3  13   21.09    5.50
   4  -3 -12  160.34    7.61
  -4   3  12  160.22    8.47
   4  -3 -11   -0.06    2.97
  -4   3  11    1.55    3.40
   4  -3 -10   38.71    3.96
  -4   3  10   40.63    4.14
   4  -3  -9    5.26    2.54
  -4   3   9    6.37    2.97
   4  -3  -8    1.05    2.35
  -4   3   8    0.49    2.35
   4  -3  -7  237.02    8.35
  -4   3   7  236.34    8.35
   4  -3  -6    1.11    1.79
  -4   3   6   -0.56    2.29
   4  -3  -5  178.52    7.48
  -4   3   5  199.43    8.16
   4  -3  -4   75.26    3.65
  -4   3   4   83.91    4.20
   4  -3  -3   92.51    4.58
  -4   3   3   88.43    4.45
   4  -3  -2  301.09   10.33
  -4   3   2  287.48   10.14
   4  -3  -1  260.27    8.78
  -4   3   1  253.53    8.84
   4  -3   0  198.87    7.54
  -4   3   0  194.29    7.30
   4  -3   1  834.99   23.93
  -4   3  -1  814.52   24.05
   4  -3   2  445.91   14.28
  -4   3  -2  439.97   13.98
   4  -3   3   28.01    1.67
  -4   3  -3   25.35    1.48
   4  -3   4   18.18    1.24
  -4   3  -4   17.31    1.36
   4  -3   5   49.16    2.41
  -4   3  -5   51.63    2.41
   4  -3   6  549.06   16.82
  -4   3  -6  539.84   16.94
   4  -3   7   23.07    1.61
  -4   3  -7   25.11    1.79
   4  -3   8  259.66    8.41
  -4   3  -8  261.33    8.47
   4  -3   9  233.25    7.85
  -4   3  -9  221.93    7.23
   4  -3  10    8.16    1.92
  -4   3 -10    6.55    1.92
   4  -3  11  223.17    8.10
  -4   3 -11  216.18    7.79
   4  -3  12   -0.06    2.91
  -4   3 -12    0.25    1.73
   4  -3  13  116.32    6.74
  -4   3 -13  121.45    6.00
   4  -3  14    6.12    3.09
  -4   3 -14    5.94    2.91
   4  -3  15   25.66    3.96
  -4   3 -15   25.04    3.28
   4  -3  16   34.69    4.33
  -4   3 -16   38.96    3.71
   4  -3  17    4.51    3.59
  -4   3 -17    4.89    2.78
   4  -3  18    6.49    4.95
  -4   3 -18    7.23    3.65
   4  -3  19    0.56    3.90
  -4   3 -19   -0.25    3.03
   4  -3  20    9.96    4.33
  -4   3 -20   13.79    4.70
   4  -3  21    0.56    4.14
  -4   3 -21    0.19    4.14
   4  -2 -22    4.58    6.37
  -4   2  22    6.55   11.32
   4  -2 -21    2.16    5.19
  -4   2  21    3.46    6.86
   4  -2 -20   12.61    5.94
  -4   2  20   10.88    7.85
   4  -2 -19   52.07    6.31
  -4   2  19   52.25    7.61
   4  -2 -18    1.36    6.62
  -4   2  18    9.71    7.73
   4  -2 -17    1.67    4.33
  -4   2  17    1.86    5.50
   4  -2 -16    5.44    4.02
  -4   2  16    3.90    4.51
   4  -2 -15    4.08    3.90
  -4   2  15    6.93    5.13
   4  -2 -14   51.45    5.81
  -4   2  14   42.30    5.44
   4  -2 -13   53.06    4.95
  -4   2  13   51.57    4.76
   4  -2 -12   -2.04    3.03
  -4   2  12    2.91    2.91
   4  -2 -11    8.10    3.28
  -4   2  11   10.08    3.77
   4  -2 -10   28.88    3.40
  -4   2  10   35.25    3.71
   4  -2  -9   42.17    3.52
  -4   2   9   38.15    3.40
   4  -2  -8  634.39   18.55
  -4   2   8  639.28   27.15
   4  -2  -7  181.80    6.93
  -4   2   7  173.15    8.78
   4  -2  -6   51.33    3.28
  -4   2   6   47.55    3.34
   4  -2  -5  353.83   11.75
  -4   2   5  367.81   11.25
   4  -2  -4   10.76    1.79
  -4   2   4    9.15    1.67
   4  -2  -3  487.03   15.71
  -4   2   3  459.21   14.47
   4  -2  -2  117.06    5.01
  -4   2   2  117.18    4.64
   4  -2  -1   15.52    1.36
  -4   2   1   17.07    1.36
   4  -2   0  297.25    9.58
  -4   2   0  307.89   10.33
   4  -2   1  385.56   13.11
  -4   2  -1  394.83   13.42
   4  -2   2 3580.33   88.55
  -4   2  -2 3504.89   85.71
   4  -2   3  989.96   27.95
  -4   2  -3  967.82   26.53
   4  -2   4   35.43    1.73
  -4   2  -4   35.80    1.73
   4  -2   5  701.30   20.16
  -4   2  -5  687.08   19.17
   4  -2   6  215.32    7.11
  -4   2  -6  225.95    7.92
   4  -2   7  669.58   19.54
  -4   2  -7  638.66   19.36
   4  -2   8  194.85    7.11
  -4   2  -8  192.56    7.11
   4  -2   9    8.53    1.48
  -4   2  -9    7.23    1.73
   4  -2  10  430.76   13.36
  -4   2 -10  439.29   14.22
   4  -2  11    3.71    1.92
  -4   2 -11    4.33    1.48
   4  -2  12  232.94   10.20
  -4   2 -12  222.68   13.30
   4  -2  13    4.76    2.54
  -4   2 -13    4.58    2.04
   4  -2  14    6.62    2.97
  -4   2 -14    6.43    2.54
   4  -2  15    9.28    2.91
  -4   2 -15   10.02    2.60
   4  -2  16    6.00    3.34
  -4   2 -16    7.79    2.60
   4  -2  17   -0.37    3.65
  -4   2 -17    4.76    4.02
   4  -2  18   -0.62    3.96
  -4   2 -18    1.67    2.97
   4  -2  19   -1.98    3.90
  -4   2 -19    2.84    3.65
   4  -2  20   17.75    5.50
  -4   2 -20   28.14    4.02
   4  -1 -22   -0.62    4.27
  -4   1  22    1.61    4.27
   4  -1 -21   -3.15    6.43
  -4   1  21    2.60    9.58
   4  -1 -20    8.53    5.69
  -4   1  20    5.38    6.55
   4  -1 -19    6.12    4.76
  -4   1  19    5.63    7.23
   4  -1 -18  124.85    9.34
  -4   1  18  150.70   10.45
   4  -1 -17    2.23    3.83
  -4   1  17    0.00    4.27
   4  -1 -16   15.27    4.20
  -4   1  16   19.60    4.82
   4  -1 -15   65.86    6.25
  -4   1  15   70.93    6.18
   4  -1 -14   72.97    5.32
  -4   1  14   69.63    6.49
   4  -1 -13    8.90    3.15
  -4   1  13    9.71    3.77
   4  -1 -12   33.58    3.90
  -4   1  12   34.20    4.02
   4  -1 -11   44.89    4.39
  -4   1  11   40.94    4.70
   4  -1 -10  305.91   10.20
  -4   1  10  300.34   10.57
   4  -1  -9  294.96    9.65
  -4   1   9  264.29    8.97
   4  -1  -8  258.05    8.60
  -4   1   8  254.52   12.86
   4  -1  -7  299.42    9.28
  -4   1   7  292.80    9.96
   4  -1  -6  143.65    5.75
  -4   1   6  149.28    5.57
   4  -1  -5  234.98    7.85
  -4   1   5  237.39    8.66
   4  -1  -4  101.72    4.39
  -4   1   4  104.38    4.51
   4  -1  -3   53.61    2.72
  -4   1   3   48.54    2.72
   4  -1  -2  105.68    3.96
  -4   1   2  104.20    4.33
   4  -1  -1 1057.61   29.31
  -4   1   1 1034.85   30.55
   4  -1   0  280.80    9.21
  -4   1   0  287.85    9.77
   4  -1   1 1864.71   47.61
  -4   1  -1 1852.28   48.85
   4  -1   2 1133.30   31.23
  -4   1  -2 1135.77   29.81
   4  -1   3    2.10    0.43
  -4   1  -3    2.35    0.43
   4  -1   4   47.37    1.98
  -4   1  -4   47.31    1.98
   4  -1   5    1.05    0.56
  -4   1  -5    0.56    0.56
   4  -1   6 1082.96   29.56
  -4   1  -6 1031.26   28.57
   4  -1   7   19.29    1.55
  -4   1  -7   21.02    1.61
   4  -1   8  115.08    5.26
  -4   1  -8  115.51    7.36
   4  -1   9    0.31    1.30
  -4   1  -9    0.99    0.99
   4  -1  10   24.61    2.41
  -4   1 -10   30.11    2.60
   4  -1  11   83.36    4.02
  -4   1 -11   92.14    4.70
   4  -1  12   14.28    2.41
  -4   1 -12   16.33    2.47
   4  -1  13   37.41    3.34
  -4   1 -13   37.10    3.15
   4  -1  14    6.55    2.91
  -4   1 -14    7.98    1.98
   4  -1  15   13.79    3.15
  -4   1 -15   14.59    2.47
   4  -1  16   18.06    4.95
  -4   1 -16   28.07    6.43
   4  -1  17   15.15    5.13
  -4   1 -17   19.29    3.15
   4  -1  18    0.37    4.20
  -4   1 -18    4.39    3.90
   4  -1  19    3.46    4.45
  -4   1 -19    3.28    3.65
   4  -1  20   -0.87    5.50
  -4   1 -20    2.60    3.03
   4   0 -22    2.10    4.51
  -4   0  22    1.55    5.13
   4   0 -21   14.16    6.55
  -4   0  21   15.52    7.42
   4   0 -20   -1.42    6.86
  -4   0  20   -1.30    7.54
   4   0 -19   17.19    5.26
  -4   0  19    9.21    6.43
   4   0 -18   -0.37    4.02
  -4   0  18    2.84    5.44
   4   0 -17   57.32    6.00
  -4   0  17   57.82    6.68
   4   0 -16    6.99    3.83
  -4   0  16    9.65    5.01
   4   0 -15   14.66    4.70
  -4   0  15   10.57    4.89
   4   0 -14   95.60    5.50
  -4   0  14  105.06    6.62
   4   0 -13   57.57    5.81
  -4   0  13   59.61    4.82
   4   0 -12    3.40    2.72
  -4   0  12    4.20    3.09
   4   0 -11   36.98    3.65
  -4   0  11   37.91    4.27
   4   0 -10   26.96    2.72
  -4   0  10   31.72    3.71
   4   0  -9  133.32    6.00
  -4   0   9  127.32    7.92
   4   0  -8  244.26    8.53
  -4   0   8  257.55    8.78
   4   0  -7   73.83    3.65
  -4   0   7   72.10    3.71
   4   0  -6    4.14    1.67
  -4   0   6    4.02    1.67
   4   0  -5  329.53   10.51
  -4   0   5  331.26   10.88
   4   0  -4    3.52    1.42
  -4   0   4    2.91    1.48
   4   0  -3 1321.03   35.19
  -4   0   3 1297.66   36.24
   4   0  -2    4.95    1.05
  -4   0   2    5.75    1.24
   4   0  -1   84.96    3.28
  -4   0   1   86.39    3.59
   4   0   0 1377.06   36.61
  -4   0   0 1344.78   35.00
   4   0   1   24.43    1.05
  -4   0  -1   24.36    1.17
   4   0   3   30.86    1.36
  -4   0  -3   31.48    1.73
   4   0   4   39.08    1.67
  -4   0  -4   39.64    1.86
   4   0   5  717.01   20.34
  -4   0  -5  730.98   21.15
   4   0   6   15.89    1.24
  -4   0  -6   15.03    1.11
   4   0   7  926.88   26.59
  -4   0  -7  939.62   28.69
   4   0   8   70.43    3.65
  -4   0  -8   68.39    3.52
   4   0   9    5.87    1.61
  -4   0  -9    3.59    1.36
   4   0  10   18.86    1.92
  -4   0 -10   18.74    1.79
   4   0  11  105.37    4.89
  -4   0 -11  101.48    4.95
   4   0  12   26.71    2.84
  -4   0 -12   24.67    2.66
   4   0  13    9.46    2.66
  -4   0 -13    8.78    2.29
   4   0  14   45.64    4.45
  -4   0 -14   53.43    3.34
   4   0  15   33.89    4.20
  -4   0 -15   33.14    3.65
   4   0  16   15.15    3.71
  -4   0 -16   16.14    3.03
   4   0  17    4.20    3.65
  -4   0 -17    2.66    2.78
   4   0  18    0.12    4.64
  -4   0 -18    1.92    2.72
   4   0  19    2.54    7.17
  -4   0 -19    4.33    4.02
   4   1 -22    0.31    6.00
  -4  -1  22    0.25    7.98
   4   1 -21    4.76    5.75
  -4  -1  21    1.24    6.62
   4   1 -20    8.53    6.18
  -4  -1  20   17.01    9.09
   4   1 -19   10.08    5.07
  -4  -1  19   14.16    6.06
   4   1 -18   12.68    4.82
  -4  -1  18   14.78    6.68
   4   1 -17    3.40    4.08
  -4  -1  17    2.66    4.51
   4   1 -16    4.08    3.71
  -4  -1  16    1.86    5.01
   4   1 -15  118.73    6.86
  -4  -1  15  111.31    6.93
   4   1 -14   89.36    5.81
  -4  -1  14   88.37    6.18
   4   1 -13  101.97    6.06
  -4  -1  13  106.48    6.00
   4   1 -12  148.29    7.11
  -4  -1  12  133.45    6.86
   4   1 -11    1.55    2.41
  -4  -1  11    0.80    2.47
   4   1 -10   -0.43    2.47
  -4  -1  10    0.99    5.26
   4   1  -9  407.39   12.80
  -4  -1   9  419.38   13.98
   4   1  -8  170.86    6.49
  -4  -1   8  154.66    5.87
   4   1  -7  114.65    4.89
  -4  -1   7  120.34    5.19
   4   1  -6  153.30    5.87
  -4  -1   6  154.72    5.94
   4   1  -5    2.72    1.17
  -4  -1   5    2.66    1.30
   4   1  -4  658.63   18.37
  -4  -1   4  649.23   20.59
   4   1  -3    3.96    0.87
  -4  -1   3    3.46    0.93
   4   1  -2 1142.88   29.99
  -4  -1   2 1122.10   32.46
   4   1  -1  572.12   15.58
  -4  -1   1  565.13   16.20
   4   1   0  277.28    7.79
  -4  -1   0  274.43    8.29
   4   1   5   54.23    2.60
  -4  -1  -5   56.89    4.08
   4   1   6  747.92   22.88
  -4  -1  -6  749.41   23.13
   4   1   7   48.79    2.72
  -4  -1  -7   44.71    2.47
   4   1   8    4.02    1.17
  -4  -1  -8    2.41    1.11
   4   1   9   49.22    2.91
  -4  -1  -9   48.11    3.28
   4   1  10   55.78    3.52
  -4  -1 -10   60.48    4.02
   4   1  11   49.04    3.90
  -4  -1 -11   51.14    3.40
   4   1  12    4.95    2.41
  -4  -1 -12    5.13    1.61
   4   1  13   12.74    2.84
  -4  -1 -13   10.88    2.66
   4   1  14   51.94    4.39
  -4  -1 -14   49.66    3.28
   4   1  15    0.99    2.91
  -4  -1 -15   -0.62    2.97
   4   1  16    1.48    3.09
  -4  -1 -16    2.41    2.23
   4   1  17   14.28    4.58
  -4  -1 -17   12.18    3.90
   4   1  18    2.84    3.46
  -4  -1 -18   -3.34    4.70
   4   1  19    2.78    6.31
  -4  -1 -19    6.49    1.79
   4   2 -22    8.78    5.94
  -4  -2  22    8.72    6.99
   4   2 -21   10.39    5.50
  -4  -2  21    5.75    6.12
   4   2 -20   11.32    5.57
  -4  -2  20    6.55    7.17
   4   2 -19   34.81    5.81
  -4  -2  19   36.42    6.00
   4   2 -18  128.56    8.78
  -4  -2  18  121.45    9.09
   4   2 -17   19.17    4.51
  -4  -2  17   14.96    5.19
   4   2 -16    1.98    4.14
  -4  -2  16   -0.37    4.64
   4   2 -15  100.98    6.55
  -4  -2  15   93.19    6.68
   4   2 -14  152.12    7.92
  -4  -2  14  153.23    8.60
   4   2 -13   47.49    3.90
  -4  -2  13   48.23    4.02
   4   2 -12   14.78    2.84
  -4  -2  12   14.22    3.28
   4   2 -11  224.35    9.65
  -4  -2  11  223.85   14.04
   4   2 -10  695.55   20.22
  -4  -2  10  693.75   21.27
   4   2  -9   83.67    4.39
  -4  -2   9   74.14    4.14
   4   2  -8  488.58   15.34
  -4  -2   8  480.48   14.47
   4   2  -7   13.30    1.67
  -4  -2   7   16.51    1.92
   4   2  -6    1.73    1.55
  -4  -2   6    0.00    1.42
   4   2  -5  119.59    4.89
  -4  -2   5  115.08    5.44
   4   2  -4  195.65    6.62
  -4  -2   4  181.86    7.17
   4   2  -3 1291.29   32.96
  -4  -2   3 1299.95   35.99
   4   2  -2  111.99    3.90
  -4  -2   2  115.70    4.20
   4   2  -1   75.13    3.09
  -4  -2   1   72.72    2.66
   4   2   0 1043.69   27.21
  -4  -2   0 1018.22   26.71
   4   2   1    0.25    0.25
  -4  -2  -1    0.37    0.31
   4   2   4   15.71    1.11
  -4  -2  -4   15.27    1.17
   4   2   5  331.02   10.95
  -4  -2  -5  350.80   11.50
   4   2   6    2.72    0.93
  -4  -2  -6    4.39    0.68
   4   2   7  112.30    4.89
  -4  -2  -7  108.71    4.58
   4   2   8    7.23    1.48
  -4  -2  -8    6.93    1.05
   4   2   9  250.50    9.15
  -4  -2  -9  260.09    9.15
   4   2  10  322.85   11.63
  -4  -2 -10  315.49   11.19
   4   2  11   43.66    3.03
  -4  -2 -11   54.29    3.65
   4   2  12   10.02    2.29
  -4  -2 -12    8.90    1.73
   4   2  13    0.62    2.78
  -4  -2 -13   -0.37    2.10
   4   2  14   28.94    3.52
  -4  -2 -14   24.92    2.78
   4   2  15   25.11    3.59
  -4  -2 -15   35.06    3.65
   4   2  16   10.14    4.08
  -4  -2 -16    8.60    3.28
   4   2  17    0.06    2.91
  -4  -2 -17    0.62    3.03
   4   2  18    0.19    2.84
  -4  -2 -18   -0.93    2.29
   4   3 -22   -0.12    6.18
  -4  -3  22    3.90    7.30
   4   3 -21    0.00    4.82
  -4  -3  21    3.77    6.99
   4   3 -20   17.25    5.26
  -4  -3  20   19.73    6.68
   4   3 -19   33.89    5.19
  -4  -3  19   22.63    6.31
   4   3 -18   12.61    3.96
  -4  -3  18   13.30    5.63
   4   3 -17   42.11    6.06
  -4  -3  17   45.14    6.93
   4   3 -16  114.65    6.62
  -4  -3  16  120.15    7.98
   4   3 -15   18.67    3.65
  -4  -3  15   20.47    4.51
   4   3 -14  160.84    8.47
  -4  -3  14  159.79    8.10
   4   3 -13   13.98    2.66
  -4  -3  13   10.33    3.15
   4   3 -12   36.55    4.08
  -4  -3  12   33.14    7.11
   4   3 -11   10.27    3.15
  -4  -3  11    5.57    3.09
   4   3 -10   12.37    2.47
  -4  -3  10   14.90    2.78
   4   3  -9 1044.00   27.46
  -4  -3   9 1024.71   30.73
   4   3  -8   47.24    3.28
  -4  -3   8   41.86    3.28
   4   3  -7  287.36   10.08
  -4  -3   7  277.65    9.52
   4   3  -6  259.53    9.34
  -4  -3   6  260.58    9.65
   4   3  -5   -0.80    1.05
  -4  -3   5    0.12    1.17
   4   3  -4  717.69   20.04
  -4  -3   4  724.86   22.32
   4   3  -3  182.73    6.43
  -4  -3   3  193.06    7.11
   4   3  -2  149.34    5.26
  -4  -3   2  144.89    5.07
   4   3  -1  295.65    8.97
  -4  -3   1  291.81    9.09
   4   3   0  417.34   13.23
  -4  -3   0  409.18   12.31
   4   3   1  583.56   18.12
  -4  -3  -1  596.86   17.13
   4   3   2   21.21    1.17
  -4  -3  -2   21.40    1.11
   4   3   3  125.84    4.95
  -4  -3  -3  125.84    4.45
   4   3   4  322.67   10.51
  -4  -3  -4  326.50   10.08
   4   3   5   51.88    2.91
  -4  -3  -5   52.07    2.41
   4   3   6  862.82   26.03
  -4  -3  -6  865.85   25.66
   4   3   7   15.09    1.36
  -4  -3  -7   13.91    1.36
   4   3   8    8.66    1.67
  -4  -3  -8    8.97    1.30
   4   3   9   36.05    2.60
  -4  -3  -9   34.94    2.47
   4   3  10    3.46    2.04
  -4  -3 -10    3.15    1.36
   4   3  11  212.41    9.09
  -4  -3 -11  199.55    7.73
   4   3  12    1.11    2.54
  -4  -3 -12    1.86    1.73
   4   3  13   32.09    3.90
  -4  -3 -13   30.67    3.15
   4   3  14    3.77    2.78
  -4  -3 -14    5.01    2.16
   4   3  15    3.03    3.09
  -4  -3 -15    4.51    2.47
   4   3  16    0.68    3.15
  -4  -3 -16    0.19    2.04
   4   3  17   -0.99    3.15
  -4  -3 -17   -1.30    1.92
   4   3  18    2.35    3.65
  -4  -3 -18   -0.19    3.46
   4   4 -22    0.62    6.18
  -4  -4  22   -2.84    7.48
   4   4 -21   15.40    7.54
  -4  -4  21    9.09    7.61
   4   4 -20    6.31    4.64
  -4  -4  20   12.12    6.43
   4   4 -19    3.34    4.58
  -4  -4  19    8.16    6.55
   4   4 -18   21.21    5.69
  -4  -4  18   24.43    6.62
   4   4 -17    0.80    3.77
  -4  -4  17    0.93    4.02
   4   4 -16   10.45    3.52
  -4  -4  16   10.27    5.01
   4   4 -15  117.06    7.36
  -4  -4  15  123.61    7.92
   4   4 -14   91.83    6.18
  -4  -4  14   83.17    5.94
   4   4 -13    5.07    3.15
  -4  -4  13    3.22    4.33
   4   4 -12   40.38    3.71
  -4  -4  12   32.16    3.28
   4   4 -11   52.25    3.59
  -4  -4  11   53.37    3.83
   4   4 -10  409.24   15.46
  -4  -4  10  413.51   13.17
   4   4  -9    6.62    2.23
  -4  -4   9    6.00    2.35
   4   4  -8  685.90   20.04
  -4  -4   8  688.56   18.67
   4   4  -7  231.95    8.04
  -4  -4   7  242.09    8.90
   4   4  -6   20.28    2.10
  -4  -4   6   22.14    1.98
   4   4  -5  492.91   13.48
  -4  -4   5  503.11   16.39
   4   4  -4   43.47    2.47
  -4  -4   4   44.83    2.47
   4   4  -3  124.11    7.73
  -4  -4   3  134.50    5.26
   4   4  -2  227.62    7.67
  -4  -4   2  231.83    7.23
   4   4  -1  237.21    8.16
  -4  -4   1  224.22    7.30
   4   4   0  607.62   18.43
  -4  -4   0  634.82   18.24
   4   4   1  264.48    8.66
  -4  -4  -1  272.21    8.90
   4   4   2  450.24   14.28
  -4  -4  -2  444.18   13.30
   4   4   3   11.32    1.05
  -4  -4  -3    8.35    0.93
   4   4   4  102.40    4.20
  -4  -4  -4   96.90    3.65
   4   4   5  405.04   13.79
  -4  -4  -5  411.53   13.30
   4   4   6   84.72    3.71
  -4  -4  -6   90.47    3.90
   4   4   7    0.99    1.17
  -4  -4  -7    0.74    1.17
   4   4   8    4.20    1.30
  -4  -4  -8    4.08    1.30
   4   4   9    9.40    1.98
  -4  -4  -9    8.66    1.48
   4   4  10   53.74    3.59
  -4  -4 -10   53.80    3.15
   4   4  11    7.61    2.04
  -4  -4 -11    7.11    2.04
   4   4  12    1.61    2.47
  -4  -4 -12   -0.80    1.79
   4   4  13   15.77    3.15
  -4  -4 -13   18.98    2.60
   4   4  14   11.93    3.28
  -4  -4 -14   16.82    2.47
   4   4  15    0.12    3.40
  -4  -4 -15    2.78    2.41
   4   4  16    8.53    3.34
  -4  -4 -16    6.68    2.78
   4   4  17   -1.17    2.97
   4   5 -22   -0.06    5.50
  -4  -5  22    3.22    7.11
   4   5 -21    6.18    6.99
  -4  -5  21   11.38    7.48
   4   5 -20    7.85    4.95
  -4  -5  20    8.41    6.43
   4   5 -19   15.52    5.57
  -4  -5  19    4.20    6.12
   4   5 -18   15.21    5.32
  -4  -5  18    8.16    5.44
   4   5 -17    6.62    3.96
  -4  -5  17    9.15    4.45
   4   5 -16   54.54    4.76
  -4  -5  16   38.34    5.69
   4   5 -15   22.76    3.40
  -4  -5  15   19.29    4.33
   4   5 -14   54.23    4.45
  -4  -5  14   46.01    8.53
   4   5 -13   -0.06    2.60
  -4  -5  13    4.33    3.15
   4   5 -12    0.56    2.35
  -4  -5  12    0.80    2.66
   4   5 -11  112.98    5.75
  -4  -5  11  115.95    5.57
   4   5 -10   -0.80    2.04
  -4  -5  10    2.35    2.16
   4   5  -9  635.01   20.10
  -4  -5   9  656.90   18.55
   4   5  -8  100.73    5.01
  -4  -5   8   89.05    4.39
   4   5  -7   48.05    2.97
  -4  -5   7   47.80    3.15
   4   5  -6  311.54    9.40
  -4  -5   6  298.74    9.89
   4   5  -5   18.43    1.73
  -4  -5   5   21.70    1.92
   4   5  -4  230.47    8.35
  -4  -5   4  241.17    7.79
   4   5  -3   48.54    2.54
  -4  -5   3   47.80    2.35
   4   5  -2    6.93    1.30
  -4  -5   2    7.48    1.36
   4   5  -1  825.22   24.30
  -4  -5   1  833.38   22.94
   4   5   0  219.46    8.10
  -4  -5   0  219.15    7.54
   4   5   1  252.11    9.46
  -4  -5  -1  244.94    7.73
   4   5   2    2.78    0.99
  -4  -5  -2    2.97    1.30
   4   5   3   18.24    1.48
  -4  -5  -3   19.05    1.55
   4   5   4  268.81    9.15
  -4  -5  -4  274.50    9.28
   4   5   5  113.47    4.70
  -4  -5  -5  119.78    4.89
   4   5   6  105.31    5.13
  -4  -5  -6  108.90    4.89
   4   5   7  152.74    6.49
  -4  -5  -7  150.39    5.94
   4   5   8    1.30    1.05
  -4  -5  -8    1.30    1.42
   4   5   9    5.32    1.92
  -4  -5  -9    2.35    1.61
   4   5  10   70.06    3.96
  -4  -5 -10   73.52    3.96
   4   5  11    9.71    2.60
  -4  -5 -11    6.25    2.16
   4   5  12   11.01    2.41
  -4  -5 -12    7.67    2.23
   4   5  13   38.40    4.08
  -4  -5 -13   42.05    3.65
   4   5  14    1.86    3.09
  -4  -5 -14    3.90    2.41
   4   5  15   17.31    3.52
  -4  -5 -15   10.20    2.84
   4   5  16    0.19    3.15
  -4  -5 -16    0.68    1.98
   4   6 -22    3.28    6.12
  -4  -6  22    3.59    6.68
   4   6 -21    1.36    6.86
  -4  -6  21   -5.81    6.99
   4   6 -20   13.42    5.26
  -4  -6  20   10.76    5.69
   4   6 -19    8.35    4.89
  -4  -6  19    4.08    6.74
   4   6 -18   21.64    5.26
  -4  -6  18   14.47    5.75
   4   6 -17    0.74    4.70
  -4  -6  17   -0.12    5.01
   4   6 -16   50.52    5.57
  -4  -6  16   42.48    5.75
   4   6 -15  202.33    8.35
  -4  -6  15  166.84   11.81
   4   6 -14    1.79    2.91
  -4  -6  14    3.15    3.15
   4   6 -13  137.65    6.99
  -4  -6  13  140.37    7.36
   4   6 -12    1.55    3.28
  -4  -6  12    4.08    3.77
   4   6 -11    0.74    2.10
  -4  -6  11    0.43    2.23
   4   6 -10  660.80   22.51
  -4  -6  10  661.23   20.47
   4   6  -9    6.31    2.47
  -4  -6   9    6.37    2.23
   4   6  -8   32.28    2.78
  -4  -6   8   25.60    2.47
   4   6  -7  202.33    7.36
  -4  -6   7  203.20    7.30
   4   6  -6   13.36    2.10
  -4  -6   6   13.48    2.16
   4   6  -5  312.53   11.07
  -4  -6   5  301.09   10.20
   4   6  -4    6.43    1.61
  -4  -6   4    9.83    1.67
   4   6  -3  344.68   11.19
  -4  -6   3  373.81   11.25
   4   6  -2  156.63    5.69
  -4  -6   2  168.75    6.37
   4   6  -1   68.39    3.46
  -4  -6   1   68.21    2.97
   4   6   0  623.20   18.43
  -4  -6   0  632.60   19.48
   4   6   1   12.55    1.42
  -4  -6  -1   14.66    1.67
   4   6   2    1.67    1.42
  -4  -6  -2    0.00    0.87
   4   6   3   70.19    3.46
  -4  -6  -3   77.48    3.22
   4   6   4    8.97    1.17
  -4  -6  -4   10.76    1.73
   4   6   5  251.49    9.03
  -4  -6  -5  258.67    9.65
   4   6   6   80.27    4.08
  -4  -6  -6   84.59    4.08
   4   6   7    6.12    1.67
  -4  -6  -7    5.63    1.42
   4   6   8    7.11    1.73
  -4  -6  -8    5.63    1.73
   4   6   9   27.08    2.78
  -4  -6  -9   26.90    2.78
   4   6  10    7.48    2.23
  -4  -6 -10    9.21    1.79
   4   6  11   23.13    2.54
  -4  -6 -11   20.22    2.29
   4   6  12   37.10    3.65
  -4  -6 -12   26.10    3.28
   4   6  13    1.55    2.84
  -4  -6 -13    0.74    2.29
   4   6  14    2.60    2.54
  -4  -6 -14    5.07    2.54
   4   6  15    0.19    2.91
  -4  -6 -15    0.43    1.98
   4   7 -21   10.27    6.37
  -4  -7  21    9.28    6.55
   4   7 -20    9.40    5.87
  -4  -7  20    3.09    7.23
   4   7 -19   35.56    5.57
  -4  -7  19   32.77    6.37
   4   7 -18   -0.19    4.39
  -4  -7  18   -0.06    4.82
   4   7 -17    2.29    3.96
  -4  -7  17    0.37    4.33
   4   7 -16  123.86    8.41
  -4  -7  16  110.32   13.48
   4   7 -15   11.44    4.02
  -4  -7  15    8.90    4.70
   4   7 -14  156.08    7.54
  -4  -7  14  152.24    8.60
   4   7 -13    5.75    2.84
  -4  -7  13    2.97    3.03
   4   7 -12   35.80    4.20
  -4  -7  12   25.72    3.77
   4   7 -11    5.32    3.22
  -4  -7  11   13.98    3.09
   4   7 -10   56.40    4.20
  -4  -7  10   58.44    3.90
   4   7  -9  551.34   17.44
  -4  -7   9  601.56   19.48
   4   7  -8   62.52    4.08
  -4  -7   8   63.82    4.82
   4   7  -7   -0.93    1.98
  -4  -7   7   -0.80    1.92
   4   7  -6   30.36    2.66
  -4  -7   6   24.80    2.66
   4   7  -5    8.22    2.47
  -4  -7   5    5.87    1.98
   4   7  -4    2.60    1.67
  -4  -7   4    3.28    1.86
   4   7  -3  127.82    5.32
  -4  -7   3  117.37    5.01
   4   7  -2   20.04    2.23
  -4  -7   2   15.89    1.79
   4   7  -1  574.59   16.94
  -4  -7   1  584.49   16.82
   4   7   0    0.31    1.73
  -4  -7   0    1.24    1.36
   4   7   1  172.90    6.43
  -4  -7  -1  168.45    6.31
   4   7   2    3.34    1.79
  -4  -7  -2    3.65    1.11
   4   7   3    1.48    1.24
  -4  -7  -3    3.22    1.61
   4   7   4   76.43    3.59
  -4  -7  -4   85.77    4.14
   4   7   5   15.95    2.04
  -4  -7  -5   15.52    2.35
   4   7   6    7.23    1.86
  -4  -7  -6    7.48    1.98
   4   7   7    8.04    1.86
  -4  -7  -7    5.87    1.73
   4   7   8   17.01    2.41
  -4  -7  -8   17.56    1.92
   4   7   9   30.67    2.97
  -4  -7  -9   29.87    2.78
   4   7  10    2.66    2.29
  -4  -7 -10    2.29    2.10
   4   7  11   11.07    2.84
  -4  -7 -11    9.03    1.92
   4   7  12    0.87    2.04
  -4  -7 -12    0.19    1.86
   4   7  13    4.89    2.41
  -4  -7 -13    4.33    2.16
   4   7  14    3.46    3.28
  -4  -7 -14    2.35    1.92
   4   8 -21   39.14    7.79
  -4  -8  21   32.96    8.66
   4   8 -20   10.33    5.75
  -4  -8  20   13.48    6.31
   4   8 -19   44.96    6.49
  -4  -8  19   33.02    6.37
   4   8 -18   29.37    5.38
  -4  -8  18   19.54    4.95
   4   8 -17   59.30    6.49
  -4  -8  17   40.87    9.28
   4   8 -16    1.98    4.02
  -4  -8  16    4.76    4.39
   4   8 -15  151.07    8.29
  -4  -8  15  146.68    8.16
   4   8 -14   21.02    4.20
  -4  -8  14   23.25    4.14
   4   8 -13   50.15    4.82
  -4  -8  13   50.15    5.57
   4   8 -12   23.19    2.72
  -4  -8  12   27.39    4.08
   4   8 -11   21.95    3.59
  -4  -8  11   18.74    3.09
   4   8 -10  144.76    7.36
  -4  -8  10  147.48    7.23
   4   8  -9  199.24    8.90
  -4  -8   9  193.43    7.61
   4   8  -8   59.92    4.20
  -4  -8   8   57.94    3.71
   4   8  -7   20.78    3.15
  -4  -8   7   22.45    2.97
   4   8  -6   12.80    2.66
  -4  -8   6   17.07    2.41
   4   8  -5   30.55    3.40
  -4  -8   5   30.36    2.78
   4   8  -4   18.86    2.54
  -4  -8   4   22.32    2.23
   4   8  -3    3.09    1.98
  -4  -8   3    1.73    1.73
   4   8  -2    2.47    2.29
  -4  -8   2    1.05    2.04
   4   8  -1  130.79    5.75
  -4  -8   1  132.27    6.12
   4   8   0  109.82    5.07
  -4  -8   0  102.96    4.45
   4   8   1   16.02    1.92
  -4  -8  -1   16.82    1.86
   4   8   2    8.22    1.86
  -4  -8  -2    7.48    1.55
   4   8   3  101.48    4.64
  -4  -8  -3  102.09    5.01
   4   8   4   21.33    2.54
  -4  -8  -4   24.12    2.60
   4   8   5   13.17    2.41
  -4  -8  -5   18.67    2.72
   4   8   6   57.76    3.71
  -4  -8  -6   56.21    4.33
   4   8   7   14.35    2.29
  -4  -8  -7   11.50    2.41
   4   8   8    2.72    2.23
  -4  -8  -8    0.80    2.16
   4   8   9    2.72    2.41
  -4  -8  -9    5.19    1.67
   4   8  10   28.01    2.66
  -4  -8 -10   25.23    2.84
   4   8  11    1.92    2.72
  -4  -8 -11    2.78    1.79
   4   8  12    5.01    2.78
  -4  -8 -12    5.38    2.16
   4   8  13    7.85    2.41
  -4  -8 -13    2.72    1.92
   4   8  14    1.61    2.29
   4   9 -21   11.50   12.00
  -4  -9  21   32.28    9.77
   4   9 -20   21.02    4.70
  -4  -9  20   17.69    6.74
   4   9 -19   13.98    3.96
  -4  -9  19    7.92    5.63
   4   9 -18    7.73    3.77
  -4  -9  18    1.36    7.98
   4   9 -17   14.41    3.77
  -4  -9  17   17.13    4.95
   4   9 -16  116.07    5.44
  -4  -9  16  113.97    8.29
   4   9 -15    0.37    3.03
  -4  -9  15    2.04    3.77
   4   9 -14   50.83    4.27
  -4  -9  14   58.07    6.86
   4   9 -13    0.12    3.22
  -4  -9  13   -0.19    3.28
   4   9 -12    4.02    2.91
  -4  -9  12    6.80    3.40
   4   9 -11  125.78    7.05
  -4  -9  11  113.41    6.06
   4   9 -10   29.62    4.20
  -4  -9  10   25.54    3.52
   4   9  -9   34.07    3.96
  -4  -9   9   36.79    3.52
   4   9  -8    3.77    2.84
  -4  -9   8    6.18    2.35
   4   9  -7    3.40    2.54
  -4  -9   7    1.30    2.16
   4   9  -6   71.24    4.45
  -4  -9   6   68.52    4.20
   4   9  -5   23.25    2.84
  -4  -9   5   23.62    2.97
   4   9  -4   77.05    4.08
  -4  -9   4   69.94    3.71
   4   9  -3  124.54    5.32
  -4  -9   3  123.74    5.26
   4   9  -2    0.99    1.92
  -4  -9   2   -0.25    1.67
   4   9  -1   35.12    3.03
  -4  -9   1   41.49    2.97
   4   9   0  126.52    5.57
  -4  -9   0  120.64    5.44
   4   9   1    1.73    1.98
  -4  -9  -1    2.16    2.29
   4   9   2    0.12    1.73
  -4  -9  -2   -0.43    1.55
   4   9   3   81.19    4.27
  -4  -9  -3   76.99    4.27
   4   9   4   79.03    3.77
  -4  -9  -4   78.35    4.45
   4   9   5   19.85    2.29
  -4  -9  -5   20.16    2.60
   4   9   6    0.68    2.54
  -4  -9  -6    1.48    1.92
   4   9   7   17.38    2.72
  -4  -9  -7   17.31    2.84
   4   9   8   22.76    3.09
  -4  -9  -8   18.06    2.60
   4   9   9    7.92    2.35
  -4  -9  -9    7.23    2.41
   4   9  10    1.61    2.23
  -4  -9 -10    2.16    2.16
   4   9  11    0.12    2.54
  -4  -9 -11   -0.06    1.61
   4   9  12    0.43    2.35
  -4  -9 -12   -0.06    1.55
   4   9  13    1.79    2.84
   4  10 -20   27.27    7.17
  -4 -10  20   29.62    6.43
   4  10 -19    2.72    6.25
  -4 -10  19   13.42    9.65
   4  10 -18    3.40    4.95
  -4 -10  18    4.39    5.57
   4  10 -17   34.75    5.32
  -4 -10  17   45.45    5.94
   4  10 -16    2.72    4.39
  -4 -10  16    4.14    5.26
   4  10 -15   56.27    6.99
  -4 -10  15   58.75    6.68
   4  10 -14   -0.12    3.65
  -4 -10  14    2.60    3.71
   4  10 -13   21.77    4.20
  -4 -10  13   15.27    3.52
   4  10 -12   34.75    5.57
  -4 -10  12   37.72    5.75
   4  10 -11    0.62    3.15
  -4 -10  11    0.00    2.78
   4  10 -10  153.17    8.04
  -4 -10  10  164.80    7.61
   4  10  -9    1.92    3.46
  -4 -10   9    0.31    2.97
   4  10  -8    5.26    2.91
  -4 -10   8    7.67    2.91
   4  10  -7  197.01    8.35
  -4 -10   7  196.58    8.04
   4  10  -6    0.31    3.77
  -4 -10   6   -1.36    3.15
   4  10  -5  140.99    7.54
  -4 -10   5  143.46    6.31
   4  10  -4    2.47    3.15
  -4 -10   4    4.64    2.35
   4  10  -3    6.86    2.47
  -4 -10   3    3.52    2.16
   4  10  -2  158.80    7.17
  -4 -10   2  162.39    6.93
   4  10  -1   93.68    4.51
  -4 -10   1  104.07    5.01
   4  10   0    8.72    2.60
  -4 -10   0    6.80    2.29
   4  10   1   16.94    2.78
  -4 -10  -1   20.16    3.03
   4  10   2    3.09    2.84
  -4 -10  -2    4.02    3.65
   4  10   3   67.34    4.33
  -4 -10  -3   61.03    4.20
   4  10   4   11.93    2.72
  -4 -10  -4   12.55    2.23
   4  10   5   51.51    3.96
  -4 -10  -5   49.78    3.77
   4  10   6   17.38    2.91
  -4 -10  -6   14.28    2.84
   4  10   7    7.85    3.03
  -4 -10  -7    8.72    2.10
   4  10   8   -0.25    2.35
  -4 -10  -8    0.80    2.41
   4  10   9   12.31    2.84
  -4 -10  -9    9.46    2.60
   4  10  10    6.80    2.60
  -4 -10 -10    4.64    1.42
   4  10  11    0.19    2.41
  -4 -10 -11   -0.06    1.67
   4  11 -19   22.26    7.17
  -4 -11  19   10.14    6.43
   4  11 -18   -3.96    5.81
  -4 -11  18   -3.22    6.93
   4  11 -17   14.84    5.50
  -4 -11  17   14.28    5.26
   4  11 -16   30.30    6.68
  -4 -11  16   36.30    6.18
   4  11 -15    6.86    4.70
  -4 -11  15    5.38    4.14
   4  11 -14   31.66    5.75
  -4 -11  14   29.56    5.63
   4  11 -13   28.26    5.75
  -4 -11  13   28.88    4.76
   4  11 -12   -1.79    3.77
  -4 -11  12    2.04    3.40
   4  11 -11  160.84    9.09
  -4 -11  11  150.64    9.40
   4  11 -10    1.55    4.08
  -4 -11  10    1.30    3.77
   4  11  -9    0.25    3.96
  -4 -11   9    0.25    2.78
   4  11  -8   90.65    6.06
  -4 -11   8   83.54    5.13
   4  11  -7   -0.25    3.22
  -4 -11   7    0.62    2.47
   4  11  -6  110.81    6.25
  -4 -11   6  120.52    5.57
   4  11  -5    4.08    4.20
  -4 -11   5   -0.80    3.28
   4  11  -4   12.43    3.96
  -4 -11   4   14.84    2.91
   4  11  -3   88.37    6.00
  -4 -11   3   83.17    4.89
   4  11  -2   -0.31    3.03
  -4 -11   2    0.56    2.66
   4  11  -1  143.28    7.48
  -4 -11   1  145.81    6.86
   4  11   0   12.74    3.65
  -4 -11   0   14.10    2.84
   4  11   1    4.14    3.03
  -4 -11  -1    4.51    2.16
   4  11   2    7.48    2.72
  -4 -11  -2    9.65    2.60
   4  11   3   10.88    2.84
  -4 -11  -3    9.09    3.65
   4  11   4   40.94    4.02
  -4 -11  -4   30.55    3.59
   4  11   5    5.63    2.60
  -4 -11  -5    6.49    2.04
   4  11   6   10.57    2.78
  -4 -11  -6    9.46    3.03
   4  11   7   -0.74    2.66
  -4 -11  -7    0.19    2.60
   4  11   8    8.72    3.28
  -4 -11  -8    5.63    1.55
   4  11   9    1.24    1.98
  -4 -11  -9    1.55    2.41
   4  11  10    0.12    3.09
  -4 -11 -10   -1.11    1.55
  -4 -12  19   -2.47    6.31
   4  12 -18    0.49    6.00
  -4 -12  18    3.28    5.81
   4  12 -17   27.15    7.73
  -4 -12  17   24.80    6.43
   4  12 -16    6.68    5.26
  -4 -12  16    0.49    5.87
   4  12 -15   28.20    6.12
  -4 -12  15   33.14    5.50
   4  12 -14    0.80    4.89
  -4 -12  14    0.25    4.39
   4  12 -13    5.13    4.70
  -4 -12  13    2.72    3.96
   4  12 -12   39.02    5.94
  -4 -12  12   39.14    5.01
   4  12 -11    7.05    4.58
  -4 -12  11    2.72    3.59
   4  12 -10   21.02    5.32
  -4 -12  10   26.10    4.08
   4  12  -9    4.58    3.90
  -4 -12   9    1.92    4.14
   4  12  -8    3.09    4.20
  -4 -12   8    2.91    3.15
   4  12  -7   20.72    4.51
  -4 -12   7   21.52    3.46
   4  12  -6    0.56    4.51
  -4 -12   6    3.65    3.34
   4  12  -5   41.55    4.08
  -4 -12   5   41.55    4.27
   4  12  -4    6.62    4.02
  -4 -12   4    0.56    2.66
   4  12  -3    1.92    2.84
  -4 -12   3    4.20    2.60
   4  12  -2   43.41    4.33
  -4 -12   2   43.29    3.65
   4  12  -1    9.65    4.39
  -4 -12   1   10.64    3.83
   4  12   0   40.32    4.95
  -4 -12   0   37.16    3.65
   4  12   1    0.00    3.03
  -4 -12  -1    0.87    2.60
   4  12   2    5.13    3.34
  -4 -12  -2    3.77    3.03
   4  12   3    9.77    3.03
  -4 -12  -3   11.13    2.47
   4  12   4    3.52    3.96
  -4 -12  -4   -0.31    5.63
   4  12   5    2.47    3.83
  -4 -12  -5    0.49    2.10
   4  12   6   -0.19    3.28
  -4 -12  -6    0.99    3.15
   4  12   7    0.80    2.41
  -4 -12  -7    0.31    2.84
   4  12   8    3.96    5.81
  -4 -12  -8    4.02    2.72
  -4 -12  -9   -0.43    2.54
   4  13 -18   22.82    8.47
  -4 -13  18   22.76    8.78
   4  13 -17    3.40    7.61
  -4 -13  17    1.86    6.55
   4  13 -16    8.16    6.25
  -4 -13  16    9.89    5.57
   4  13 -15    4.33    6.74
  -4 -13  15    1.79    5.87
   4  13 -14  135.73   11.01
  -4 -13  14  154.28    9.96
   4  13 -13   15.09    6.12
  -4 -13  13   14.66    4.82
   4  13 -12   15.71    6.62
  -4 -13  12   17.25    4.95
   4  13 -11   62.21    7.36
  -4 -13  11   62.02    6.06
   4  13 -10   51.39    6.55
  -4 -13  10   57.82    5.26
   4  13  -9    0.56    4.33
  -4 -13   9    2.16    3.28
   4  13  -8   16.76    6.55
  -4 -13   8    9.96    4.02
   4  13  -7    4.39    4.95
  -4 -13   7    7.98    3.46
   4  13  -6   49.59    5.44
  -4 -13   6   43.78    4.58
   4  13  -5    0.06    4.08
  -4 -13   5    2.23    3.71
   4  13  -4    2.54    4.95
  -4 -13   4    1.92    3.15
   4  13  -3   21.09    4.02
  -4 -13   3   16.63    3.34
   4  13  -2   20.59    4.89
  -4 -13   2   17.38    3.83
   4  13  -1   22.63    5.44
  -4 -13   1   16.26    3.22
   4  13   0   10.88    3.46
  -4 -13   0    6.86    3.83
   4  13   1    0.00    3.65
  -4 -13  -1    0.74    3.59
   4  13   2    4.02    3.52
  -4 -13  -2   -1.42    2.78
   4  13   3   15.09    4.70
  -4 -13  -3    7.36    3.65
   4  13   4    9.96    3.59
  -4 -13  -4   10.14    2.97
   4  13   5    2.35    3.40
  -4 -13  -5    1.92    2.16
   4  13   6    2.35    4.64
  -4 -13  -6    1.30    2.29
   4  13   7    0.99    6.12
  -4 -13  -7    1.92    4.27
   4  13   8    1.36    3.71
   4  14 -17   62.27   16.82
  -4 -14  17   44.52   13.23
   4  14 -16    1.73    6.93
  -4 -14  16    4.51    5.75
   4  14 -15   -2.66    6.62
  -4 -14  15   -2.23    5.32
   4  14 -14    6.99    7.17
  -4 -14  14    2.04    5.75
   4  14 -13   47.49    7.05
  -4 -14  13   50.27    6.25
   4  14 -12  164.67   11.93
  -4 -14  12  159.48    9.52
   4  14 -11    2.66    7.17
  -4 -14  11    3.46    5.13
   4  14 -10    7.73    5.26
  -4 -14  10   13.05    5.01
   4  14  -9   11.93    5.57
  -4 -14   9   12.00    4.33
   4  14  -8    0.62    5.44
  -4 -14   8    0.56    4.33
   4  14  -7    8.78    4.76
  -4 -14   7   10.45    3.71
   4  14  -6    4.27    4.14
  -4 -14   6    1.05    3.15
   4  14  -5   22.20    4.95
  -4 -14   5   20.72    5.32
   4  14  -4   -0.87    4.27
  -4 -14   4    3.40    3.34
   4  14  -3   -1.61    3.96
  -4 -14   3    3.71    4.08
   4  14  -2    1.36    4.51
  -4 -14   2    4.33    3.22
   4  14  -1    0.74    4.08
  -4 -14   1    1.55    3.28
   4  14   0   -0.25    4.51
  -4 -14   0    1.67    3.90
   4  14   1   -0.06    3.65
  -4 -14  -1    0.12    3.34
   4  14   2    9.58    3.71
  -4 -14  -2    8.35    2.72
   4  14   3    3.59    4.39
  -4 -14  -3   -0.87    2.91
   4  14   4    9.34    2.54
  -4 -14  -4    6.00    2.60
   4  14   5   -0.62    3.15
  -4 -14  -5    0.31    2.54
   4  14   6    1.24    4.02
  -4 -14  -6   -1.11    2.84
   4  15 -15   -5.01    8.66
  -4 -15  15    3.34    6.18
   4  15 -14    4.82    6.68
  -4 -15  14    2.78    5.75
   4  15 -13    7.61    7.36
  -4 -15  13    9.89    5.50
   4  15 -12   14.28    6.00
  -4 -15  12   20.34    5.13
   4  15 -11   63.75    8.72
  -4 -15  11   67.90    7.67
   4  15 -10   -0.37    6.68
  -4 -15  10    4.20    5.26
   4  15  -9   12.74    6.00
  -4 -15   9    4.27    4.27
   4  15  -8   35.93    6.43
  -4 -15   8   31.10    6.00
   4  15  -7    3.83    5.07
  -4 -15   7   -1.86    4.08
   4  15  -6   26.96    5.63
  -4 -15   6   26.65    4.95
   4  15  -5    1.73    5.87
  -4 -15   5    0.99    3.46
   4  15  -4   -0.31    4.51
  -4 -15   4    0.68    3.34
   4  15  -3    8.84    5.63
  -4 -15   3   10.64    4.95
   4  15  -2    3.40    3.77
  -4 -15   2    2.10    3.09
   4  15  -1   -0.49    4.14
  -4 -15   1    3.59    4.20
   4  15   0    1.36    3.09
  -4 -15   0    3.28    2.72
   4  15   1    2.84    3.46
  -4 -15  -1    2.23    2.78
   4  15   2    1.11    3.83
  -4 -15  -2   -0.06    3.15
   4  15   3   12.37    3.71
  -4 -15  -3   10.57    2.97
   4  15   4    0.93    3.71
  -4 -15  -4    0.31    2.10
   4  16 -14   -0.62    5.57
  -4 -16  14    2.97    4.64
   4  16 -13    1.11    9.71
  -4 -16  13    2.84    5.63
   4  16 -12   46.44    7.67
  -4 -16  12   44.71    6.25
   4  16 -11    3.09    7.67
  -4 -16  11    1.11    5.81
   4  16 -10   15.09    7.73
  -4 -16  10   15.52    5.19
   4  16  -9   14.53    7.05
  -4 -16   9    7.30    5.75
   4  16  -8   -0.31    7.30
  -4 -16   8   -2.41    6.62
   4  16  -7    3.40    5.13
  -4 -16   7   10.76    4.89
   4  16  -6    3.46    6.18
  -4 -16   6    1.17    5.19
   4  16  -5    0.99    5.26
  -4 -16   5    1.61    3.59
   4  16  -4    3.03    4.95
  -4 -16   4    5.94    4.58
   4  16  -3    8.90    3.90
  -4 -16   3    7.73    3.71
   4  16  -2    2.10    4.95
  -4 -16   2    3.59    3.77
   4  16  -1    6.68    5.38
  -4 -16   1    2.84    3.46
   4  16   0   -0.37    7.61
  -4 -16   0    1.05    2.66
  -4 -16  -1   -2.84    4.14
   4  16   2    9.89    4.64
  -4 -16  -2    7.79    2.54
   4  16   3   -1.11    4.20
  -4 -16  -3    0.12    2.29
   4  17 -12    1.61    6.31
  -4 -17  12    1.79    5.57
   4  17 -11    2.29    7.85
  -4 -17  11    1.67    5.69
   4  17 -10   -5.32    6.55
  -4 -17  10    0.99    4.51
   4  17  -9   -3.22    7.17
  -4 -17   9    1.11    4.27
   4  17  -8    3.65    7.48
  -4 -17   8    2.04    5.07
   4  17  -7   -1.17    4.27
  -4 -17   7   -3.71    6.62
   4  17  -6    0.68    4.82
  -4 -17   6   -0.62    2.91
   4  17  -5    4.51    5.19
  -4 -17   5   10.82    4.82
   4  17  -4   15.46    4.58
  -4 -17   4    9.03    3.65
   4  17  -3    1.36    5.38
  -4 -17   3   -0.56    3.83
   4  17  -2    2.66    6.00
  -4 -17   2    0.37    3.22
   4  18  -8    2.29    5.13
   4  18  -7    2.16    8.04
   4  18  -6   -1.30    4.39
  -4 -18   6    0.25    3.28
   4  18  -5    1.11    4.02
  -4 -18   5    0.06    2.84
   4  18  -4    0.56    6.74
   4  18  -3   19.42   13.85
   5 -19  -3   -1.24    8.84
  -5  19   3    5.75    6.12
  -5  19   2    1.24    6.06
   5 -19  -1    4.27    6.86
   5 -19   0   -0.56    5.44
  -5  19   0   -2.72    4.89
   5 -19   1    0.00    4.45
  -5  19  -1   -1.17    9.52
   5 -19   2    1.55    4.95
  -5  19  -2    5.19    6.37
   5 -19   3   -0.12    5.26
  -5  19  -3    1.30    5.75
   5 -19   4    9.46    7.11
  -5  19  -4   -0.56   13.23
   5 -19   5    1.73    4.89
  -5  19  -5    2.29    8.72
   5 -19   6    1.42    3.46
   5 -19   7    0.74    4.02
  -5  19  -7   -0.37    8.22
   5 -19   8    4.02   10.51
   5 -19   9   -4.33    7.79
  -5  19  -9    4.70   10.57
   5 -18  -6    4.02    6.80
   5 -18  -5   -2.04    5.57
  -5  18   5   -3.52    7.92
   5 -18  -4   -1.79    5.19
  -5  18   4    1.98    4.95
   5 -18  -3    1.61    5.32
  -5  18   3    3.83    5.81
   5 -18  -2    3.59    6.80
  -5  18   2   -0.74    6.18
   5 -18  -1    1.30    6.55
  -5  18   1    0.49    7.61
   5 -18   0    0.80    6.80
  -5  18   0    1.05    6.18
   5 -18   1   -0.43    6.43
  -5  18  -1    2.60    5.69
   5 -18   2    1.05    5.26
  -5  18  -2    4.08    6.37
   5 -18   3    6.62    6.18
  -5  18  -3   -1.17    6.68
   5 -18   4   -1.79    5.01
  -5  18  -4    0.49    5.44
   5 -18   5    4.95    3.77
  -5  18  -5    3.03    5.57
   5 -18   6    1.17    3.34
  -5  18  -6   -0.43    4.95
   5 -18   7    1.05    4.95
  -5  18  -7   -0.43   11.50
   5 -18   8   -3.59    8.41
  -5  18  -8    3.40    7.30
   5 -18   9   -1.17    6.00
  -5  18  -9    1.05    7.98
   5 -18  10   22.63    6.18
  -5  18 -10   23.25    9.03
   5 -18  11   -1.30    5.19
  -5  18 -11    1.86    6.55
   5 -18  12    0.80    3.77
  -5  18 -12    0.62    5.75
   5 -17  -9    2.29    6.31
   5 -17  -8    1.05    7.54
  -5  17   8    2.04    6.00
   5 -17  -7    5.32    7.30
  -5  17   7    0.99    4.08
   5 -17  -6   -2.54    4.82
  -5  17   6    2.23    5.94
   5 -17  -5   -0.74    7.98
  -5  17   5    0.87    8.53
   5 -17  -4   -0.99    5.32
  -5  17   4    1.17    5.13
   5 -17  -3    7.48    5.81
  -5  17   3    4.14    5.19
   5 -17  -2   -1.24    5.81
  -5  17   2    3.15    5.13
   5 -17  -1   11.25    5.50
  -5  17   1   11.01    6.25
   5 -17   0   -3.46    6.12
  -5  17   0    0.31    6.43
   5 -17   1    2.97    5.07
  -5  17  -1   -0.68    5.32
   5 -17   2    6.74    5.57
  -5  17  -2    4.95    5.57
   5 -17   3   23.00    5.19
  -5  17  -3   30.92    6.43
   5 -17   4    4.27    5.19
  -5  17  -4    0.19    5.75
   5 -17   5    4.20    5.38
  -5  17  -5    0.43    6.49
   5 -17   6    2.47    6.62
  -5  17  -6   -1.73   13.17
   5 -17   7    0.25    8.41
  -5  17  -7    2.23    6.74
   5 -17   8    2.35    4.64
  -5  17  -8    1.61    6.00
   5 -17   9    7.17    5.69
  -5  17  -9   19.66    7.05
   5 -17  10   -1.79    4.89
  -5  17 -10    2.47    6.55
   5 -17  11    0.56    4.82
  -5  17 -11    5.69    6.25
   5 -17  12    0.99    5.07
  -5  17 -12    8.04    6.25
   5 -17  13   15.95    6.12
  -5  17 -13   10.70    7.98
   5 -17  14    0.62    5.26
  -5  17 -14    1.55    6.74
  -5  16  10   -0.49    6.43
   5 -16  -9    2.23    6.74
  -5  16   9    1.86    5.26
   5 -16  -8    2.16    5.26
  -5  16   8   10.95    6.37
   5 -16  -7   12.92    7.61
  -5  16   7   10.57    7.48
   5 -16  -6    8.04    5.94
  -5  16   6    6.37    5.38
   5 -16  -5    5.01    6.55
  -5  16   5   11.87    6.74
   5 -16  -4   -1.55    5.69
  -5  16   4    4.02    4.95
   5 -16  -3    4.89    5.75
  -5  16   3    4.14    5.19
   5 -16  -2    1.30    6.12
  -5  16   2    5.07    5.75
   5 -16  -1    5.07    5.44
  -5  16   1    3.15    5.07
   5 -16   0    5.01    5.57
  -5  16   0    8.04    5.94
   5 -16   1    3.59    5.32
  -5  16  -1   -1.05    6.68
   5 -16   2    0.49    6.55
  -5  16  -2    0.00    6.62
   5 -16   3    3.46    5.69
  -5  16  -3    6.37    5.50
   5 -16   4    8.78    4.51
  -5  16  -4    8.60    5.87
   5 -16   5    7.79    5.26
  -5  16  -5    6.99    8.04
   5 -16   6    1.55    7.05
  -5  16  -6    3.59    5.32
   5 -16   7   -0.19    4.89
  -5  16  -7   -3.34    5.38
   5 -16   8    1.11    5.01
  -5  16  -8    1.92    5.94
   5 -16   9   12.24    4.58
  -5  16  -9    3.71    5.38
   5 -16  10   13.85    5.13
  -5  16 -10   17.01    6.55
   5 -16  11   11.50    4.51
  -5  16 -11    5.32    6.25
   5 -16  12   15.52    4.95
  -5  16 -12   25.23    7.48
   5 -16  13    3.65    4.89
  -5  16 -13    1.55    6.37
   5 -16  14   29.62    6.06
  -5  16 -14   29.68    7.92
   5 -16  15   -2.78    6.06
  -5  16 -15   -0.87    8.16
   5 -16  16   14.72    6.86
  -5  16 -16    6.62   12.80
   5 -15 -12   -0.56    6.55
  -5  15  12   -0.99    4.33
   5 -15 -11    1.30    4.95
  -5  15  11   14.41    9.15
   5 -15 -10    1.24    7.54
  -5  15  10   -0.99    5.44
   5 -15  -9    1.73    5.69
  -5  15   9    5.44    7.30
   5 -15  -8    1.86    6.68
  -5  15   8    1.11    5.75
   5 -15  -7   11.32    7.48
  -5  15   7    0.68    6.25
   5 -15  -6   27.89    6.55
  -5  15   6   35.49    6.62
   5 -15  -5    4.20    5.75
  -5  15   5    1.73    6.25
   5 -15  -4   14.66    5.50
  -5  15   4    8.53    5.26
   5 -15  -3   -2.84    6.06
  -5  15   3   -2.97    5.01
   5 -15  -2    1.73    7.17
  -5  15   2   -3.71    6.74
   5 -15  -1   54.79    6.31
  -5  15   1   54.85    6.00
   5 -15   0    1.67    4.64
  -5  15   0   -0.25    4.14
   5 -15   1   36.24    5.87
  -5  15  -1   35.68    5.57
   5 -15   2   20.04    5.07
  -5  15  -2   21.83    5.07
   5 -15   3    3.22    4.51
  -5  15  -3    3.77    4.33
   5 -15   4   17.44    4.64
  -5  15  -4   18.67    8.90
   5 -15   5   27.33    8.90
  -5  15  -5   20.10    4.95
   5 -15   6   19.91    4.89
  -5  15  -6   30.42    5.07
   5 -15   7    4.58    4.45
  -5  15  -7    3.71    5.19
   5 -15   8   49.78    6.00
  -5  15  -8   52.13    6.37
   5 -15   9   21.89    4.58
  -5  15  -9   33.21    6.00
   5 -15  10   25.17    5.13
  -5  15 -10   30.18    6.99
   5 -15  11    0.68    3.83
  -5  15 -11    4.20    5.32
   5 -15  12    1.61    6.12
  -5  15 -12    2.60    7.85
   5 -15  13   66.17    7.17
  -5  15 -13   52.50    8.47
   5 -15  14   -2.41    7.05
  -5  15 -14    3.28    7.42
   5 -15  15    9.28    6.12
  -5  15 -15   18.18    7.30
   5 -15  16    4.14    4.51
  -5  15 -16    0.56    6.49
   5 -15  17    1.42    4.33
  -5  15 -17    4.64    7.73
   5 -14 -13    1.17    7.67
  -5  14  13    1.67    5.81
   5 -14 -12    3.77    5.13
  -5  14  12    0.49    6.06
   5 -14 -11    0.87    4.64
  -5  14  11    2.78    5.69
   5 -14 -10   12.24    6.18
  -5  14  10    9.34    6.68
   5 -14  -9    5.26    6.43
  -5  14   9    8.41    8.47
   5 -14  -8    1.05    6.68
  -5  14   8    0.25    6.37
   5 -14  -7   22.45    7.36
  -5  14   7    6.62    7.05
   5 -14  -6   -1.30    5.38
  -5  14   6    1.30    5.32
   5 -14  -5   51.26    7.92
  -5  14   5   65.86    7.67
   5 -14  -4    2.54    5.75
  -5  14   4    7.36    5.63
   5 -14  -3    0.19    4.39
  -5  14   3   -0.49    4.39
   5 -14  -2   29.00    5.13
  -5  14   2   34.13    6.43
   5 -14  -1   18.98    5.87
  -5  14   1   19.91    5.44
   5 -14   0   27.02    6.25
  -5  14   0   29.00    5.19
   5 -14   1    3.96    4.14
  -5  14  -1   -1.05    3.71
   5 -14   2    2.35    4.20
  -5  14  -2   -1.36    4.33
   5 -14   3  184.71    9.52
  -5  14  -3  178.46   15.46
   5 -14   4   15.34    7.98
  -5  14  -4    8.35    5.57
   5 -14   5    4.89    5.13
  -5  14  -5    4.58    5.38
   5 -14   6    4.76    4.02
  -5  14  -6    5.44    3.96
   5 -14   7   11.19    3.77
  -5  14  -7   15.15    4.70
   5 -14   8    0.80    3.83
  -5  14  -8    1.17    4.08
   5 -14   9   70.31    6.31
  -5  14  -9   74.45    6.25
   5 -14  10   51.82    5.38
  -5  14 -10   56.77    5.94
   5 -14  11   -4.70    4.58
  -5  14 -11    3.71    6.00
   5 -14  12    7.42    4.76
  -5  14 -12    9.03    6.62
   5 -14  13    4.76    3.90
  -5  14 -13    5.87    5.75
   5 -14  14   57.20    6.00
  -5  14 -14   57.45    7.85
   5 -14  15    5.57    5.01
  -5  14 -15    5.94    6.74
   5 -14  16    2.97    4.95
  -5  14 -16   -2.16    7.23
   5 -14  17    4.14    4.39
  -5  14 -17    3.77    7.36
   5 -14  18    0.00    3.15
  -5  13  15    2.78    5.19
   5 -13 -14   -2.97    7.48
  -5  13  14    0.93    4.82
   5 -13 -13    0.43    8.16
  -5  13  13    5.19    7.36
   5 -13 -12    4.70    6.18
  -5  13  12    3.22    7.48
   5 -13 -11   29.62    5.75
  -5  13  11   23.75    6.43
   5 -13 -10    4.89    5.57
  -5  13  10    3.40    5.07
   5 -13  -9    2.91    5.69
  -5  13   9   -1.92    4.82
   5 -13  -8   14.04    6.18
  -5  13   8   11.32    6.12
   5 -13  -7   -0.99    5.01
  -5  13   7   -3.15    4.33
   5 -13  -6   41.25    5.75
  -5  13   6   46.87    5.87
   5 -13  -5   -3.28    5.63
  -5  13   5   -1.36    5.26
   5 -13  -4   -3.34    5.19
  -5  13   4    0.99    4.39
   5 -13  -3   18.12    4.58
  -5  13   3   27.15    4.64
   5 -13  -2    7.61    4.20
  -5  13   2    4.89    4.08
   5 -13  -1   15.64    4.58
  -5  13   1   19.36    5.13
   5 -13   0   39.51    5.63
  -5  13   0   49.28    6.86
   5 -13   1   -1.67    3.40
  -5  13  -1    2.10    3.40
   5 -13   2    1.55    3.46
  -5  13  -2    0.68    6.55
   5 -13   3   83.60    9.89
  -5  13  -3   93.31    6.31
   5 -13   4  158.30    8.22
  -5  13  -4  166.34    8.35
   5 -13   5    0.06    3.40
  -5  13  -5    0.19    3.28
   5 -13   6    5.07    4.02
  -5  13  -6    3.77    4.08
   5 -13   7   28.51    4.33
  -5  13  -7   24.05    4.45
   5 -13   8   95.85    6.74
  -5  13  -8  104.51    7.23
   5 -13   9   43.84    4.33
  -5  13  -9   48.91    5.32
   5 -13  10  141.18    8.41
  -5  13 -10  154.10    9.15
   5 -13  11    1.36    5.07
  -5  13 -11    2.23    5.26
   5 -13  12   24.12    4.45
  -5  13 -12   23.44    5.69
   5 -13  13   33.14    5.26
  -5  13 -13   37.16    7.30
   5 -13  14   -1.24    4.33
  -5  13 -14    5.26    5.44
   5 -13  15   43.04    6.49
  -5  13 -15   42.36    8.35
   5 -13  16    2.78    5.19
  -5  13 -16    3.22    6.68
   5 -13  17    2.23    5.19
  -5  13 -17   -1.05    7.36
   5 -13  18   25.17    5.69
  -5  13 -18   19.36    7.17
   5 -13  19    1.24    4.58
  -5  13 -19    4.02    9.28
  -5  12  16    1.42    3.22
   5 -12 -15   -2.41    5.75
  -5  12  15    0.43    4.76
   5 -12 -14   -0.99    5.75
  -5  12  14    0.25    6.06
   5 -12 -13    3.40    6.80
  -5  12  13   -1.30    7.11
   5 -12 -12   30.86    7.42
  -5  12  12   38.22    7.48
   5 -12 -11   -2.54    6.12
  -5  12  11    0.99    6.37
   5 -12 -10   48.23    6.86
  -5  12  10   43.47    6.06
   5 -12  -9    8.53    5.38
  -5  12   9    3.59    5.01
   5 -12  -8   -5.13    6.49
  -5  12   8   -0.43    6.18
   5 -12  -7   28.45    5.87
  -5  12   7   30.05    5.07
   5 -12  -6    0.99    4.33
  -5  12   6   -1.67    4.89
   5 -12  -5   34.88    5.38
  -5  12   5   21.33    4.82
   5 -12  -4   -0.43    5.07
  -5  12   4   -0.43    3.40
   5 -12  -3   60.35    5.63
  -5  12   3   58.19    5.38
   5 -12  -2    5.94    3.71
  -5  12   2    3.71    3.65
   5 -12  -1   44.58    5.50
  -5  12   1   48.67    5.57
   5 -12   0   40.81    4.70
  -5  12   0   36.24    4.27
   5 -12   1    0.74    3.46
  -5  12  -1    1.79    5.75
   5 -12   2  102.03    8.66
  -5  12  -2   89.60    6.18
   5 -12   3   36.61    6.00
  -5  12  -3   41.25    5.44
   5 -12   4  134.99    7.17
  -5  12  -4  124.73    6.99
   5 -12   5    1.86    3.03
  -5  12  -5   -3.09    3.22
   5 -12   6   12.37    3.96
  -5  12  -6   15.58    4.33
   5 -12   7  163.07    8.84
  -5  12  -7  183.53    9.09
   5 -12   8    5.63    3.46
  -5  12  -8    5.69    3.59
   5 -12   9   97.95    6.31
  -5  12  -9  110.01    7.30
   5 -12  10   -0.06    3.15
  -5  12 -10    5.69    3.96
   5 -12  11    4.51    3.40
  -5  12 -11    0.93    3.83
   5 -12  12   62.21    5.50
  -5  12 -12   56.77    6.31
   5 -12  13    8.04    4.20
  -5  12 -13    3.22    5.63
   5 -12  14   51.51    5.87
  -5  12 -14   59.98    7.98
   5 -12  15   10.45    4.27
  -5  12 -15    7.67    5.19
   5 -12  16   25.54    5.19
  -5  12 -16   20.65    6.25
   5 -12  17   22.94    5.13
  -5  12 -17   20.96    6.93
   5 -12  18   13.73    5.69
  -5  12 -18    9.15    6.49
   5 -12  19   23.31    5.69
  -5  12 -19   31.66    7.05
   5 -12  20    2.84    4.33
  -5  12 -20   11.01    5.19
   5 -11 -17    0.87    4.02
  -5  11  17    1.30    4.33
   5 -11 -16    4.76    4.89
  -5  11  16   21.83    7.30
   5 -11 -15    1.30    5.94
[truncated: 469,584 more chars]
