# Supplementary material for: Origamic metal-organic framework toward mechanical metamaterial
Source: Nat Commun. 2023 Dec 1;14:7938. doi: 10.1038/s41467-023-43647-8 (PMC10692132; doi:10.1038/s41467-023-43647-8)
Supplement: Supplementary file 4 — Supplementary Data 1 [file 41467_2023_43647_MOESM4_ESM.zip › Crystallographic data/PPF-301_120K.cif]

 
data_120K_a
 
_audit_creation_method            'SHELXL-2018/3'
_shelx_SHELXL_version_number      '2018/3'
_chemical_name_systematic         ?
_chemical_name_common             ?
_chemical_melting_point           ?
_chemical_formula_moiety          ?
_chemical_formula_sum
 'C70 H74 N10 O18 Zn3' 
_chemical_formula_weight          1539.50

loop_
 _atom_type_symbol
 _atom_type_description
 _atom_type_scat_dispersion_real
 _atom_type_scat_dispersion_imag
 _atom_type_scat_source
 'C'  'C'   0.0024   0.0013
 'International Tables Vol C Tables 4.2.6.8 and 6.1.1.4'
 'H'  'H'   0.0000   0.0000
 'International Tables Vol C Tables 4.2.6.8 and 6.1.1.4'
 'N'  'N'   0.0048   0.0026
 'International Tables Vol C Tables 4.2.6.8 and 6.1.1.4'
 'O'  'O'   0.0085   0.0048
 'International Tables Vol C Tables 4.2.6.8 and 6.1.1.4'
 'Zn'  'Zn'   0.3273   1.1646
 'International Tables Vol C Tables 4.2.6.8 and 6.1.1.4'
 
_space_group_crystal_system       triclinic
_space_group_IT_number            2
_space_group_name_H-M_alt         'P -1'
_space_group_name_Hall            '-P 1'
 
_shelx_space_group_comment
;
The symmetry employed for this shelxl refinement is uniquely defined
by the following loop, which should always be used as a source of
symmetry information in preference to the above space-group names.
They are only intended as comments.
;
 
loop_
 _space_group_symop_operation_xyz
 'x, y, z'
 '-x, -y, -z'
 
_cell_length_a                    10.868(2)
_cell_length_b                    12.558(3)
_cell_length_c                    14.033(3)
_cell_angle_alpha                 100.68(3)
_cell_angle_beta                  101.29(3)
_cell_angle_gamma                 107.59(3)
_cell_volume                      1728.0(7)
_cell_formula_units_Z             1
_cell_measurement_temperature     120(2)
_cell_measurement_reflns_used     28391
_cell_measurement_theta_min       1.359
_cell_measurement_theta_max       26.499
 
_exptl_crystal_description        rectangle
_exptl_crystal_colour             purple
_exptl_crystal_density_meas       ?
_exptl_crystal_density_method     'not measured'
_exptl_crystal_density_diffrn     1.479          
_exptl_crystal_F_000              798
_exptl_transmission_factor_min    ?
_exptl_transmission_factor_max    ?
_exptl_crystal_size_max           0.862
_exptl_crystal_size_mid           0.198
_exptl_crystal_size_min           0.127
_exptl_absorpt_coefficient_mu     0.803
_shelx_estimated_absorpt_T_min    0.544
_shelx_estimated_absorpt_T_max    0.905
_exptl_absorpt_correction_type    'empirical'
_exptl_absorpt_correction_T_min   0.544
_exptl_absorpt_correction_T_max   0.905
_exptl_absorpt_process_details    'HKL3000 Scaplepack'
_exptl_absorpt_special_details    ?
_diffrn_ambient_temperature       120(2)
_diffrn_radiation_wavelength      0.630
_diffrn_radiation_type            synchrotron
_diffrn_source                    'PLSII 2D bending magnet'
_diffrn_measurement_device_type   'Rayonix MX225HS CCD area detector'
_diffrn_measurement_method        'omega scan'
_diffrn_detector_area_resol_mean  ?
_diffrn_reflns_number             19301
_diffrn_reflns_av_unetI/netI      0.0458
_diffrn_reflns_av_R_equivalents   0.0229
_diffrn_reflns_limit_h_min        -15
_diffrn_reflns_limit_h_max        15
_diffrn_reflns_limit_k_min        -17
_diffrn_reflns_limit_k_max        17
_diffrn_reflns_limit_l_min        -19
_diffrn_reflns_limit_l_max        19
_diffrn_reflns_theta_min          1.359
_diffrn_reflns_theta_max          26.499
_diffrn_reflns_theta_full         22.210
_diffrn_measured_fraction_theta_max   0.939
_diffrn_measured_fraction_theta_full  0.957
_diffrn_reflns_Laue_measured_fraction_max    0.939
_diffrn_reflns_Laue_measured_fraction_full   0.957
_diffrn_reflns_point_group_measured_fraction_max   0.939
_diffrn_reflns_point_group_measured_fraction_full  0.957
_reflns_number_total              9664
_reflns_number_gt                 6962
_reflns_threshold_expression      'I > 2\s(I)'
_reflns_Friedel_coverage          0.000
_reflns_Friedel_fraction_max      .
_reflns_Friedel_fraction_full     .
 
_reflns_special_details
;
 Reflections were merged by SHELXL according to the crystal
 class for the calculation of statistics and refinement.
 
 _reflns_Friedel_fraction is defined as the number of unique
 Friedel pairs measured divided by the number that would be
 possible theoretically, ignoring centric projections and
 systematic absences.
;
 
_computing_data_collection        'PAL BL2D-SMDC Program' 
_computing_cell_refinement        'HKL3000' 
_computing_data_reduction         'HKL3000'
_computing_structure_solution     'SHELXT 2018/2 (Sheldrick, 2018)'
_computing_structure_refinement 'SHELXL-2018/3 (Sheldrick, 2018)'
_computing_molecular_graphics     ?
_computing_publication_material   ?
_refine_special_details           ?
_refine_ls_structure_factor_coef  Fsqd
_refine_ls_matrix_type            full
_refine_ls_weighting_scheme       calc
_refine_ls_weighting_details
'w=1/[\s^2^(Fo^2^)+(0.1060P)^2^] where P=(Fo^2^+2Fc^2^)/3'
_atom_sites_solution_primary      ?
_atom_sites_solution_secondary    ?
_atom_sites_solution_hydrogens    geom
_refine_ls_hydrogen_treatment     constr
_refine_ls_extinction_method      none
_refine_ls_extinction_coef        .
_refine_ls_number_reflns          9664
_refine_ls_number_parameters      571
_refine_ls_number_restraints      286
_refine_ls_R_factor_all           0.0701
_refine_ls_R_factor_gt            0.0526
_refine_ls_wR_factor_ref          0.1667
_refine_ls_wR_factor_gt           0.1586
_refine_ls_goodness_of_fit_ref    1.060
_refine_ls_restrained_S_all       1.100
_refine_ls_shift/su_max           0.001
_refine_ls_shift/su_mean          0.000
 
loop_
 _atom_site_label
 _atom_site_type_symbol
 _atom_site_fract_x
 _atom_site_fract_y
 _atom_site_fract_z
 _atom_site_U_iso_or_equiv
 _atom_site_adp_type
 _atom_site_occupancy
 _atom_site_site_symmetry_order  
 _atom_site_calc_flag
 _atom_site_refinement_flags_posn
 _atom_site_refinement_flags_adp
 _atom_site_refinement_flags_occupancy
 _atom_site_disorder_assembly
 _atom_site_disorder_group
Zn1 Zn 0.97947(3) 0.01957(3) 1.10189(2) 0.03140(11) Uani 1 1 d . . . . .
Zn2 Zn 0.99740(7) 0.51957(5) 0.51631(4) 0.02071(15) Uani 0.5 1 d . . P . .
O1 O 0.58157(19) -0.04682(19) 0.78970(16) 0.0443(5) Uani 1 1 d . . . . .
O2 O 0.7909(2) 0.0059(2) 1.03691(15) 0.0458(5) Uani 1 1 d . . . . .
O3 O 0.82620(19) -0.03359(17) 0.88534(15) 0.0363(4) Uani 1 1 d . . . . .
O4 O 0.17640(19) 0.41950(17) 0.11778(15) 0.0367(4) Uani 1 1 d . . . . .
O5 O 0.0443(2) 0.18719(17) 0.08223(15) 0.0371(4) Uani 1 1 d . . . . .
O6 O 0.0754(2) 0.15603(18) -0.07180(15) 0.0426(5) Uani 1 1 d . . . . .
N1 N 0.93223(19) 0.57070(17) 0.38826(14) 0.0232(4) Uani 1 1 d . . . . .
N2 N 0.80852(19) 0.40102(17) 0.48572(14) 0.0231(4) Uani 1 1 d . . . . .
C1 C 1.0101(2) 0.6548(2) 0.35298(17) 0.0247(4) Uani 1 1 d . . . . .
C2 C 0.9244(2) 0.6846(2) 0.27717(19) 0.0295(5) Uani 1 1 d . . . . .
H2 H 0.952640 0.740588 0.241305 0.035 Uiso 1 1 calc R U . . .
C3 C 0.7968(3) 0.6178(2) 0.26736(19) 0.0293(5) Uani 1 1 d . . . . .
H3 H 0.718526 0.618010 0.223289 0.035 Uiso 1 1 calc R U . . .
C4 C 0.8017(2) 0.5456(2) 0.33664(17) 0.0235(4) Uani 1 1 d . . . . .
C5 C 0.6893(2) 0.4645(2) 0.35036(17) 0.0228(4) Uani 1 1 d . . . . .
C6 C 0.6949(2) 0.3977(2) 0.41939(17) 0.0239(4) Uani 1 1 d . . . . .
C7 C 0.5797(2) 0.3137(2) 0.43117(19) 0.0302(5) Uani 1 1 d . . . . .
H7 H 0.489330 0.294106 0.393996 0.036 Uiso 1 1 calc R U . . .
C8 C 0.6233(2) 0.2673(2) 0.50511(19) 0.0311(5) Uani 1 1 d . . . . .
H8 H 0.569302 0.210065 0.530078 0.037 Uiso 1 1 calc R U . . .
C9 C 0.7665(2) 0.3212(2) 0.53849(16) 0.0235(4) Uani 1 1 d . . . . .
C10 C 0.8497(2) 0.2948(2) 0.61421(17) 0.0235(4) Uani 1 1 d . . . . .
C11 C 0.7822(2) 0.2061(2) 0.66285(18) 0.0261(5) Uani 1 1 d . . . . .
C12 C 0.7131(3) 0.0911(2) 0.60779(19) 0.0355(6) Uani 1 1 d . . . . .
H12 H 0.710817 0.068491 0.538805 0.043 Uiso 1 1 calc R U . . .
C13 C 0.6481(3) 0.0098(2) 0.6525(2) 0.0414(7) Uani 1 1 d . . . . .
H13 H 0.600440 -0.067850 0.613713 0.050 Uiso 1 1 calc R U . . .
C14 C 0.6519(2) 0.0408(2) 0.7538(2) 0.0337(6) Uani 1 1 d . . . . .
C15 C 0.7204(3) 0.1539(2) 0.81015(19) 0.0326(5) Uani 1 1 d . . . . .
H15 H 0.723118 0.175850 0.879284 0.039 Uiso 1 1 calc R U . . .
C16 C 0.7855(2) 0.2357(2) 0.76426(18) 0.0285(5) Uani 1 1 d . . . . .
H16 H 0.833131 0.313339 0.803134 0.034 Uiso 1 1 calc R U . . .
C17 C 0.6128(3) -0.0287(3) 0.8961(2) 0.0406(7) Uani 1 1 d . . . . .
H17A H 0.550596 -0.094118 0.912449 0.049 Uiso 1 1 calc R U . . .
H17B H 0.598587 0.042772 0.926477 0.049 Uiso 1 1 calc R U . . .
C18 C 0.7563(3) -0.0181(2) 0.9426(2) 0.0328(5) Uani 1 1 d . . . . .
C19 C 0.5538(2) 0.4500(2) 0.28821(17) 0.0244(4) Uani 1 1 d . . . . .
C20 C 0.4674(3) 0.4943(2) 0.32992(19) 0.0309(5) Uani 1 1 d . . . . .
H20 H 0.494957 0.534243 0.399262 0.037 Uiso 1 1 calc R U . . .
C21 C 0.3422(3) 0.4811(2) 0.2723(2) 0.0336(5) Uani 1 1 d . . . . .
H21 H 0.285193 0.512382 0.302178 0.040 Uiso 1 1 calc R U . . .
C22 C 0.2995(2) 0.4222(2) 0.17043(19) 0.0292(5) Uani 1 1 d . . . . .
C23 C 0.3817(3) 0.3744(3) 0.12832(19) 0.0363(6) Uani 1 1 d . . . . .
H23 H 0.352177 0.331240 0.059779 0.044 Uiso 1 1 calc R U . . .
C24 C 0.5079(3) 0.3897(3) 0.18663(19) 0.0345(6) Uani 1 1 d . . . . .
H24 H 0.564515 0.358141 0.156458 0.041 Uiso 1 1 calc R U . . .
C25 C 0.1246(3) 0.3493(3) 0.0175(2) 0.0386(6) Uani 1 1 d . . . . .
H25A H 0.194522 0.368068 -0.018804 0.046 Uiso 1 1 calc R U . . .
H25B H 0.047880 0.367829 -0.016596 0.046 Uiso 1 1 calc R U . . .
C26 C 0.0779(3) 0.2185(2) 0.0103(2) 0.0331(5) Uani 1 1 d . . . . .
O1A O 0.9944(3) 0.6504(3) 0.6351(2) 0.0451(9) Uani 0.641(5) 1 d D . P A 1
C1A C 1.0294(5) 0.6424(6) 0.7228(4) 0.0383(13) Uani 0.641(5) 1 d D . P A 1
H1A H 0.967773 0.587747 0.745115 0.046 Uiso 0.641(5) 1 calc R U P A 1
N1A N 1.1499(4) 0.7070(3) 0.7878(3) 0.0356(8) Uani 0.641(5) 1 d D . P A 1
C2A C 1.1840(6) 0.6887(7) 0.8878(4) 0.0611(19) Uani 0.641(5) 1 d D . P A 1
H2A1 H 1.184647 0.754344 0.938273 0.092 Uiso 0.641(5) 1 calc R U P A 1
H2A2 H 1.272913 0.681903 0.901523 0.092 Uiso 0.641(5) 1 calc R U P A 1
H2A3 H 1.117442 0.617383 0.890738 0.092 Uiso 0.641(5) 1 calc R U P A 1
C3A C 1.2447(5) 0.7999(4) 0.7625(4) 0.0478(12) Uani 0.641(5) 1 d D . P A 1
H3A1 H 1.203731 0.808312 0.696886 0.072 Uiso 0.641(5) 1 calc R U P A 1
H3A2 H 1.325520 0.781505 0.759498 0.072 Uiso 0.641(5) 1 calc R U P A 1
H3A3 H 1.268732 0.872562 0.814022 0.072 Uiso 0.641(5) 1 calc R U P A 1
O1B O 1.3490(8) 0.7809(10) 0.9499(6) 0.100(4) Uani 0.359(5) 1 d D . P A 2
C1B C 1.2681(9) 0.7796(8) 0.8739(7) 0.065(3) Uani 0.359(5) 1 d D . P A 2
H1B H 1.283510 0.841902 0.843039 0.079 Uiso 0.359(5) 1 calc R U P A 2
N1B N 1.1548(8) 0.6826(7) 0.8372(7) 0.060(2) Uani 0.359(5) 1 d D . P A 2
C2B C 1.1385(11) 0.5941(8) 0.8933(8) 0.068(3) Uani 0.359(5) 1 d D . P A 2
H2B1 H 1.216357 0.618420 0.951696 0.101 Uiso 0.359(5) 1 calc R U P A 2
H2B2 H 1.131061 0.520628 0.849547 0.101 Uiso 0.359(5) 1 calc R U P A 2
H2B3 H 1.057107 0.584076 0.916208 0.101 Uiso 0.359(5) 1 calc R U P A 2
C3B C 1.0516(13) 0.6694(12) 0.7486(9) 0.067(4) Uani 0.359(5) 1 d D U P A 2
H3B1 H 1.016546 0.732573 0.760287 0.100 Uiso 0.359(5) 1 calc R U P A 2
H3B2 H 0.978718 0.595115 0.734712 0.100 Uiso 0.359(5) 1 calc R U P A 2
H3B3 H 1.089550 0.671503 0.690833 0.100 Uiso 0.359(5) 1 calc R U P A 2
O2A O 0.9981(2) 0.06128(18) 1.24793(14) 0.0399(4) Uani 0.61(2) 1 d D . P B 1
C4A C 1.1005(3) 0.1405(3) 1.3008(2) 0.0427(6) Uani 0.61(2) 1 d D . P B 1
H4A H 1.161770 0.176599 1.266563 0.051 Uiso 0.61(2) 1 calc R U P B 1
N2A N 1.1345(6) 0.1804(6) 1.3980(3) 0.0419(17) Uani 0.61(2) 1 d D . P B 1
C5A C 1.0524(12) 0.1232(9) 1.4582(5) 0.076(3) Uani 0.61(2) 1 d D . P B 1
H5A1 H 0.987887 0.161167 1.469203 0.113 Uiso 0.61(2) 1 calc R U P B 1
H5A2 H 1.110439 0.128750 1.523209 0.113 Uiso 0.61(2) 1 calc R U P B 1
H5A3 H 1.004180 0.041581 1.422186 0.113 Uiso 0.61(2) 1 calc R U P B 1
C6A C 1.2466(6) 0.2894(7) 1.4521(5) 0.0485(19) Uani 0.61(2) 1 d D . P B 1
H6A1 H 1.288127 0.323347 1.403554 0.073 Uiso 0.61(2) 1 calc R U P B 1
H6A2 H 1.313275 0.273534 1.499769 0.073 Uiso 0.61(2) 1 calc R U P B 1
H6A3 H 1.212734 0.343706 1.488700 0.073 Uiso 0.61(2) 1 calc R U P B 1
O2B O 0.9981(2) 0.06128(18) 1.24793(14) 0.0399(4) Uani 0.39(2) 1 d D . P B 2
C4B C 1.1005(3) 0.1405(3) 1.3008(2) 0.0427(6) Uani 0.39(2) 1 d D . P B 2
H4B H 1.167717 0.180794 1.273001 0.051 Uiso 0.39(2) 1 calc R U P B 2
N2B N 1.1121(14) 0.1675(13) 1.4035(5) 0.068(4) Uani 0.39(2) 1 d D . P B 2
C5B C 0.9949(17) 0.1357(15) 1.4426(9) 0.084(5) Uani 0.39(2) 1 d D . P B 2
H5B1 H 0.956676 0.197232 1.446003 0.126 Uiso 0.39(2) 1 calc R U P B 2
H5B2 H 1.021527 0.125231 1.510063 0.126 Uiso 0.39(2) 1 calc R U P B 2
H5B3 H 0.927915 0.063313 1.397815 0.126 Uiso 0.39(2) 1 calc R U P B 2
C6B C 1.2347(14) 0.2616(15) 1.4682(9) 0.069(4) Uani 0.39(2) 1 d D U P B 2
H6B1 H 1.292492 0.291728 1.426603 0.104 Uiso 0.39(2) 1 calc R U P B 2
H6B2 H 1.282639 0.231724 1.517342 0.104 Uiso 0.39(2) 1 calc R U P B 2
H6B3 H 1.210568 0.323895 1.503765 0.104 Uiso 0.39(2) 1 calc R U P B 2
O3A O 0.6305(5) 0.8698(5) 0.3934(4) 0.0752(18) Uani 0.561(7) 1 d D U P C 1
C7A C 0.5738(8) 0.8010(7) 0.3112(4) 0.0450(13) Uani 0.561(7) 1 d D U P C 1
H7A H 0.505274 0.734453 0.314120 0.054 Uiso 0.561(7) 1 calc R U P C 1
N3A N 0.5863(3) 0.7977(3) 0.2156(2) 0.0631(8) Uani 0.561(7) 1 d D U P C 1
C8A C 0.6692(11) 0.9004(9) 0.1944(10) 0.124(4) Uani 0.561(7) 1 d D U P C 1
H8A1 H 0.688755 0.968138 0.250249 0.186 Uiso 0.561(7) 1 calc R U P C 1
H8A2 H 0.621561 0.911296 0.132170 0.186 Uiso 0.561(7) 1 calc R U P C 1
H8A3 H 0.753341 0.891143 0.186593 0.186 Uiso 0.561(7) 1 calc R U P C 1
C9A C 0.4986(10) 0.6992(6) 0.1332(5) 0.069(2) Uani 0.561(7) 1 d D U P C 1
H9A1 H 0.444556 0.640235 0.159999 0.104 Uiso 0.561(7) 1 calc R U P C 1
H9A2 H 0.552619 0.666611 0.096678 0.104 Uiso 0.561(7) 1 calc R U P C 1
H9A3 H 0.439379 0.724064 0.087379 0.104 Uiso 0.561(7) 1 calc R U P C 1
O3B O 0.4949(9) 0.7584(8) 0.0418(5) 0.102(3) Uani 0.439(7) 1 d D U P C 2
C7B C 0.5027(12) 0.7384(10) 0.1237(6) 0.090(3) Uani 0.439(7) 1 d D U P C 2
H7B H 0.437706 0.667716 0.122949 0.108 Uiso 0.439(7) 1 calc R U P C 2
N3B N 0.5863(3) 0.7977(3) 0.2156(2) 0.0631(8) Uani 0.439(7) 1 d D U P C 2
C8B C 0.7182(9) 0.8826(12) 0.2258(11) 0.093(4) Uani 0.439(7) 1 d D U P C 2
H8B1 H 0.784530 0.844180 0.227961 0.140 Uiso 0.439(7) 1 calc R U P C 2
H8B2 H 0.744128 0.943936 0.288155 0.140 Uiso 0.439(7) 1 calc R U P C 2
H8B3 H 0.714050 0.916324 0.168182 0.140 Uiso 0.439(7) 1 calc R U P C 2
C9B C 0.5468(17) 0.7817(17) 0.3064(8) 0.103(5) Uani 0.439(7) 1 d D U P C 2
H9B1 H 0.456527 0.723570 0.288138 0.155 Uiso 0.439(7) 1 calc R U P C 2
H9B2 H 0.547170 0.855227 0.345231 0.155 Uiso 0.439(7) 1 calc R U P C 2
H9B3 H 0.610036 0.755425 0.347073 0.155 Uiso 0.439(7) 1 calc R U P C 2
 
loop_
 _atom_site_aniso_label
 _atom_site_aniso_U_11
 _atom_site_aniso_U_22
 _atom_site_aniso_U_33
 _atom_site_aniso_U_23
 _atom_site_aniso_U_13
 _atom_site_aniso_U_12
Zn1 0.03585(17) 0.04005(19) 0.02023(15) 0.01133(12) 0.01162(11) 0.01141(13)
Zn2 0.0255(2) 0.0220(4) 0.0190(4) 0.0098(3) 0.0108(3) 0.0088(3)
O1 0.0380(10) 0.0511(12) 0.0404(11) 0.0333(10) 0.0067(8) 0.0006(9)
O2 0.0393(11) 0.0672(14) 0.0324(10) 0.0208(10) 0.0123(8) 0.0143(10)
O3 0.0369(10) 0.0407(11) 0.0370(10) 0.0181(8) 0.0131(8) 0.0147(8)
O4 0.0363(10) 0.0367(10) 0.0363(10) 0.0076(8) 0.0038(8) 0.0166(8)
O5 0.0469(11) 0.0367(10) 0.0347(10) 0.0137(8) 0.0162(8) 0.0186(9)
O6 0.0516(12) 0.0401(11) 0.0291(9) 0.0068(8) 0.0127(9) 0.0066(9)
N1 0.0284(9) 0.0234(9) 0.0225(9) 0.0115(7) 0.0119(7) 0.0091(7)
N2 0.0287(9) 0.0239(9) 0.0202(8) 0.0091(7) 0.0102(7) 0.0100(7)
C1 0.0318(11) 0.0252(11) 0.0229(10) 0.0113(8) 0.0140(9) 0.0108(9)
C2 0.0361(12) 0.0331(12) 0.0280(11) 0.0182(10) 0.0145(10) 0.0147(10)
C3 0.0351(12) 0.0342(12) 0.0269(11) 0.0169(10) 0.0122(9) 0.0160(10)
C4 0.0281(10) 0.0256(11) 0.0213(10) 0.0097(8) 0.0110(8) 0.0106(9)
C5 0.0249(10) 0.0244(10) 0.0220(10) 0.0072(8) 0.0100(8) 0.0096(8)
C6 0.0281(10) 0.0238(10) 0.0226(10) 0.0077(8) 0.0107(8) 0.0094(8)
C7 0.0295(11) 0.0319(12) 0.0295(12) 0.0128(10) 0.0095(9) 0.0076(10)
C8 0.0335(12) 0.0302(12) 0.0298(12) 0.0147(10) 0.0117(10) 0.0052(10)
C9 0.0301(11) 0.0230(10) 0.0200(9) 0.0078(8) 0.0120(8) 0.0082(8)
C10 0.0286(10) 0.0228(10) 0.0209(10) 0.0093(8) 0.0106(8) 0.0070(8)
C11 0.0298(11) 0.0281(11) 0.0247(10) 0.0138(9) 0.0114(9) 0.0095(9)
C12 0.0504(15) 0.0288(12) 0.0254(11) 0.0106(10) 0.0123(11) 0.0077(11)
C13 0.0516(16) 0.0314(13) 0.0337(13) 0.0168(11) 0.0074(12) 0.0016(12)
C14 0.0311(12) 0.0392(14) 0.0341(13) 0.0251(11) 0.0093(10) 0.0074(10)
C15 0.0396(13) 0.0436(14) 0.0258(11) 0.0207(11) 0.0169(10) 0.0181(11)
C16 0.0357(12) 0.0310(12) 0.0239(11) 0.0124(9) 0.0133(9) 0.0124(10)
C17 0.0302(12) 0.0563(17) 0.0406(14) 0.0318(13) 0.0129(11) 0.0090(12)
C18 0.0316(12) 0.0349(13) 0.0347(13) 0.0207(11) 0.0109(10) 0.0075(10)
C19 0.0291(11) 0.0248(11) 0.0239(10) 0.0104(8) 0.0107(9) 0.0112(9)
C20 0.0368(12) 0.0312(12) 0.0254(11) 0.0026(9) 0.0092(9) 0.0152(10)
C21 0.0335(12) 0.0323(13) 0.0359(13) 0.0026(10) 0.0089(10) 0.0168(10)
C22 0.0286(11) 0.0278(11) 0.0310(12) 0.0093(9) 0.0059(9) 0.0097(9)
C23 0.0352(13) 0.0471(16) 0.0234(11) 0.0020(11) 0.0073(10) 0.0147(12)
C24 0.0327(12) 0.0446(15) 0.0270(12) 0.0034(11) 0.0109(10) 0.0163(11)
C25 0.0404(14) 0.0392(14) 0.0321(13) 0.0120(11) 0.0016(11) 0.0118(12)
C26 0.0309(12) 0.0367(14) 0.0318(12) 0.0110(11) 0.0060(10) 0.0123(10)
O1A 0.056(2) 0.049(2) 0.0348(15) 0.0089(14) 0.0140(13) 0.0240(16)
C1A 0.040(2) 0.043(3) 0.0324(18) 0.006(2) 0.0115(15) 0.0159(18)
N1A 0.0379(17) 0.045(2) 0.0275(17) 0.0011(14) 0.0117(13) 0.0229(14)
C2A 0.074(4) 0.093(5) 0.033(2) 0.015(3) 0.015(2) 0.053(4)
C3A 0.041(2) 0.043(2) 0.054(3) 0.000(2) 0.015(2) 0.0134(18)
O1B 0.105(6) 0.195(11) 0.067(5) 0.059(5) 0.049(4) 0.113(7)
C1B 0.079(5) 0.065(5) 0.070(5) 0.032(5) 0.025(4) 0.039(4)
N1B 0.077(5) 0.060(4) 0.065(6) 0.018(4) 0.037(4) 0.041(3)
C2B 0.079(7) 0.053(5) 0.084(7) 0.021(5) 0.035(6) 0.032(5)
C3B 0.096(8) 0.058(8) 0.065(6) 0.008(6) 0.028(5) 0.054(7)
O2A 0.0479(10) 0.0465(11) 0.0236(8) 0.0100(7) 0.0121(7) 0.0119(8)
C4A 0.0420(12) 0.0513(15) 0.0335(11) 0.0013(10) 0.0102(9) 0.0202(10)
N2A 0.040(3) 0.048(3) 0.0310(14) 0.0046(16) 0.0112(15) 0.009(2)
C5A 0.056(5) 0.105(6) 0.027(3) 0.017(3) 0.002(3) -0.019(4)
C6A 0.049(3) 0.051(3) 0.030(3) -0.003(2) 0.013(2) 0.002(2)
O2B 0.0479(10) 0.0465(11) 0.0236(8) 0.0100(7) 0.0121(7) 0.0119(8)
C4B 0.0420(12) 0.0513(15) 0.0335(11) 0.0013(10) 0.0102(9) 0.0202(10)
N2B 0.087(6) 0.077(7) 0.0332(19) -0.006(3) 0.009(3) 0.034(5)
C5B 0.086(7) 0.128(11) 0.014(4) -0.003(5) 0.000(5) 0.026(7)
C6B 0.069(4) 0.071(4) 0.067(4) 0.014(2) 0.016(2) 0.027(2)
O3A 0.079(4) 0.070(3) 0.063(2) 0.008(2) 0.012(2) 0.018(3)
C7A 0.046(3) 0.042(3) 0.0570(19) 0.0242(18) 0.0211(19) 0.017(2)
N3A 0.0598(16) 0.080(2) 0.0742(16) 0.0359(15) 0.0405(14) 0.0353(14)
C8A 0.099(7) 0.144(6) 0.154(10) 0.095(7) 0.069(7) 0.023(6)
C9A 0.106(5) 0.084(4) 0.051(3) 0.027(2) 0.030(3) 0.069(4)
O3B 0.100(3) 0.112(3) 0.097(3) 0.024(2) 0.0292(19) 0.041(2)
C7B 0.095(5) 0.101(6) 0.087(3) 0.013(3) 0.028(3) 0.058(5)
N3B 0.0598(16) 0.080(2) 0.0742(16) 0.0359(15) 0.0405(14) 0.0353(14)
C8B 0.071(4) 0.118(8) 0.122(9) 0.079(7) 0.052(5) 0.030(4)
C9B 0.137(11) 0.106(11) 0.092(5) 0.052(6) 0.072(6) 0.036(9)
 
_geom_special_details
;
 All esds (except the esd in the dihedral angle between two l.s. planes)
 are estimated using the full covariance matrix.  The cell esds are taken
 into account individually in the estimation of esds in distances, angles
 and torsion angles; correlations between esds in cell parameters are only
 used when they are defined by crystal symmetry.  An approximate (isotropic)
 treatment of cell esds is used for estimating esds involving l.s. planes.
;
 
loop_
 _geom_bond_atom_site_label_1
 _geom_bond_atom_site_label_2
 _geom_bond_distance
 _geom_bond_site_symmetry_2
 _geom_bond_publ_flag
Zn1 O2B 1.9724(19) . ?
Zn1 O2A 1.9724(19) . ?
Zn1 O2 2.015(2) . ?
Zn1 O3 2.034(2) 2_757 ?
Zn1 O6 2.039(2) 2_656 ?
Zn1 O5 2.097(2) 1_656 ?
Zn1 Zn1 2.9546(9) 2_757 ?
Zn2 Zn2 0.6308(9) 2_766 ?
Zn2 N2 2.046(2) . ?
Zn2 N2 2.051(2) 2_766 ?
Zn2 N1 2.085(2) . ?
Zn2 N1 2.086(2) 2_766 ?
Zn2 O1A 2.125(3) . ?
O1 C14 1.377(3) . ?
O1 C17 1.423(3) . ?
O2 C18 1.254(3) . ?
O3 C18 1.237(3) . ?
O4 C22 1.383(3) . ?
O4 C25 1.416(3) . ?
O5 C26 1.230(3) . ?
O6 C26 1.258(3) . ?
N1 C4 1.371(3) . ?
N1 C1 1.377(3) . ?
N2 C9 1.376(3) . ?
N2 C6 1.377(3) . ?
C1 C10 1.403(3) 2_766 ?
C1 C2 1.453(3) . ?
C2 C3 1.350(3) . ?
C2 H2 0.9500 . ?
C3 C4 1.451(3) . ?
C3 H3 0.9500 . ?
C4 C5 1.407(3) . ?
C5 C6 1.399(3) . ?
C5 C19 1.495(3) . ?
C6 C7 1.434(3) . ?
C7 C8 1.356(3) . ?
C7 H7 0.9500 . ?
C8 C9 1.436(3) . ?
C8 H8 0.9500 . ?
C9 C10 1.411(3) . ?
C10 C11 1.493(3) . ?
C11 C16 1.393(3) . ?
C11 C12 1.396(4) . ?
C12 C13 1.382(4) . ?
C12 H12 0.9500 . ?
C13 C14 1.391(4) . ?
C13 H13 0.9500 . ?
C14 C15 1.383(4) . ?
C15 C16 1.398(3) . ?
C15 H15 0.9500 . ?
C16 H16 0.9500 . ?
C17 C18 1.523(4) . ?
C17 H17A 0.9900 . ?
C17 H17B 0.9900 . ?
C19 C20 1.395(4) . ?
C19 C24 1.395(3) . ?
C20 C21 1.384(4) . ?
C20 H20 0.9500 . ?
C21 C22 1.395(4) . ?
C21 H21 0.9500 . ?
C22 C23 1.381(4) . ?
C23 C24 1.389(4) . ?
C23 H23 0.9500 . ?
C24 H24 0.9500 . ?
C25 C26 1.542(4) . ?
C25 H25A 0.9900 . ?
C25 H25B 0.9900 . ?
O1A C1A 1.247(5) . ?
C1A N1A 1.349(5) . ?
C1A H1A 0.9500 . ?
N1A C3A 1.456(5) . ?
N1A C2A 1.459(5) . ?
C2A H2A1 0.9800 . ?
C2A H2A2 0.9800 . ?
C2A H2A3 0.9800 . ?
C3A H3A1 0.9800 . ?
C3A H3A2 0.9800 . ?
C3A H3A3 0.9800 . ?
O1B C1B 1.236(8) . ?
C1B N1B 1.371(8) . ?
C1B H1B 0.9500 . ?
N1B C3B 1.448(8) . ?
N1B C2B 1.465(8) . ?
C2B H2B1 0.9800 . ?
C2B H2B2 0.9800 . ?
C2B H2B3 0.9800 . ?
C3B H3B1 0.9800 . ?
C3B H3B2 0.9800 . ?
C3B H3B3 0.9800 . ?
O2A C4A 1.229(3) . ?
C4A N2A 1.299(5) . ?
C4A H4A 0.9500 . ?
N2A C5A 1.468(6) . ?
N2A C6A 1.476(6) . ?
C5A H5A1 0.9800 . ?
C5A H5A2 0.9800 . ?
C5A H5A3 0.9800 . ?
C6A H6A1 0.9800 . ?
C6A H6A2 0.9800 . ?
C6A H6A3 0.9800 . ?
O2B C4B 1.229(3) . ?
C4B N2B 1.390(7) . ?
C4B H4B 0.9500 . ?
N2B C5B 1.459(8) . ?
N2B C6B 1.474(8) . ?
C5B H5B1 0.9800 . ?
C5B H5B2 0.9800 . ?
C5B H5B3 0.9800 . ?
C6B H6B1 0.9800 . ?
C6B H6B2 0.9800 . ?
C6B H6B3 0.9800 . ?
O3A C7A 1.220(7) . ?
C7A N3A 1.368(6) . ?
C7A H7A 0.9500 . ?
N3A C9A 1.450(6) . ?
N3A C8A 1.452(6) . ?
C8A H8A1 0.9800 . ?
C8A H8A2 0.9800 . ?
C8A H8A3 0.9800 . ?
C9A H9A1 0.9800 . ?
C9A H9A2 0.9800 . ?
C9A H9A3 0.9800 . ?
O3B C7B 1.214(8) . ?
C7B N3B 1.349(7) . ?
C7B H7B 0.9500 . ?
N3B C9B 1.450(7) . ?
N3B C8B 1.466(7) . ?
C8B H8B1 0.9800 . ?
C8B H8B2 0.9800 . ?
C8B H8B3 0.9800 . ?
C9B H9B1 0.9800 . ?
C9B H9B2 0.9800 . ?
C9B H9B3 0.9800 . ?
 
loop_
 _geom_angle_atom_site_label_1
 _geom_angle_atom_site_label_2
 _geom_angle_atom_site_label_3
 _geom_angle
 _geom_angle_site_symmetry_1
 _geom_angle_site_symmetry_3
 _geom_angle_publ_flag
O2B Zn1 O2 104.99(9) . . ?
O2A Zn1 O2 104.99(9) . . ?
O2A Zn1 O3 95.66(9) . 2_757 ?
O2 Zn1 O3 158.71(8) . 2_757 ?
O2A Zn1 O6 101.14(9) . 2_656 ?
O2 Zn1 O6 91.03(10) . 2_656 ?
O3 Zn1 O6 90.01(9) 2_757 2_656 ?
O2A Zn1 O5 98.42(9) . 1_656 ?
O2 Zn1 O5 87.97(9) . 1_656 ?
O3 Zn1 O5 83.87(9) 2_757 1_656 ?
O6 Zn1 O5 159.99(8) 2_656 1_656 ?
O2A Zn1 Zn1 166.60(6) . 2_757 ?
O2 Zn1 Zn1 87.55(7) . 2_757 ?
O3 Zn1 Zn1 71.48(6) 2_757 2_757 ?
O6 Zn1 Zn1 83.04(7) 2_656 2_757 ?
O5 Zn1 Zn1 76.95(6) 1_656 2_757 ?
Zn2 Zn2 N2 81.63(15) 2_766 . ?
Zn2 Zn2 N2 80.66(15) 2_766 2_766 ?
N2 Zn2 N2 162.28(3) . 2_766 ?
Zn2 Zn2 N1 81.34(15) 2_766 . ?
N2 Zn2 N1 88.35(8) . . ?
N2 Zn2 N1 88.99(8) 2_766 . ?
Zn2 Zn2 N1 81.26(15) 2_766 2_766 ?
N2 Zn2 N1 89.12(8) . 2_766 ?
N2 Zn2 N1 88.20(8) 2_766 2_766 ?
N1 Zn2 N1 162.60(3) . 2_766 ?
Zn2 Zn2 O1A 174.97(19) 2_766 . ?
N2 Zn2 O1A 101.03(12) . . ?
N2 Zn2 O1A 96.63(12) 2_766 . ?
N1 Zn2 O1A 102.92(11) . . ?
N1 Zn2 O1A 94.46(11) 2_766 . ?
C14 O1 C17 116.7(2) . . ?
C18 O2 Zn1 116.61(19) . . ?
C18 O3 Zn1 137.25(18) . 2_757 ?
C22 O4 C25 116.7(2) . . ?
C26 O5 Zn1 128.95(19) . 1_454 ?
C26 O6 Zn1 123.19(18) . 2_656 ?
C4 N1 C1 106.83(19) . . ?
C4 N1 Zn2 126.33(15) . . ?
C1 N1 Zn2 125.58(16) . . ?
C4 N1 Zn2 126.61(15) . 2_766 ?
C1 N1 Zn2 125.84(16) . 2_766 ?
Zn2 N1 Zn2 17.40(3) . 2_766 ?
C9 N2 C6 106.42(19) . . ?
C9 N2 Zn2 126.34(15) . . ?
C6 N2 Zn2 126.51(16) . . ?
C9 N2 Zn2 125.97(16) . 2_766 ?
C6 N2 Zn2 126.27(15) . 2_766 ?
Zn2 N2 Zn2 17.72(3) . 2_766 ?
N1 C1 C10 125.5(2) . 2_766 ?
N1 C1 C2 109.4(2) . . ?
C10 C1 C2 125.1(2) 2_766 . ?
C3 C2 C1 107.0(2) . . ?
C3 C2 H2 126.5 . . ?
C1 C2 H2 126.5 . . ?
C2 C3 C4 107.3(2) . . ?
C2 C3 H3 126.4 . . ?
C4 C3 H3 126.4 . . ?
N1 C4 C5 125.4(2) . . ?
N1 C4 C3 109.5(2) . . ?
C5 C4 C3 125.1(2) . . ?
C6 C5 C4 124.6(2) . . ?
C6 C5 C19 117.5(2) . . ?
C4 C5 C19 117.9(2) . . ?
N2 C6 C5 126.5(2) . . ?
N2 C6 C7 109.5(2) . . ?
C5 C6 C7 124.0(2) . . ?
C8 C7 C6 107.4(2) . . ?
C8 C7 H7 126.3 . . ?
C6 C7 H7 126.3 . . ?
C7 C8 C9 107.0(2) . . ?
C7 C8 H8 126.5 . . ?
C9 C8 H8 126.5 . . ?
N2 C9 C10 126.0(2) . . ?
N2 C9 C8 109.7(2) . . ?
C10 C9 C8 124.2(2) . . ?
C1 C10 C9 125.2(2) 2_766 . ?
C1 C10 C11 117.8(2) 2_766 . ?
C9 C10 C11 117.0(2) . . ?
C16 C11 C12 118.1(2) . . ?
C16 C11 C10 121.0(2) . . ?
C12 C11 C10 120.9(2) . . ?
C13 C12 C11 120.8(2) . . ?
C13 C12 H12 119.6 . . ?
C11 C12 H12 119.6 . . ?
C12 C13 C14 120.5(3) . . ?
C12 C13 H13 119.7 . . ?
C14 C13 H13 119.7 . . ?
O1 C14 C15 124.7(2) . . ?
O1 C14 C13 115.4(3) . . ?
C15 C14 C13 119.9(2) . . ?
C14 C15 C16 119.3(2) . . ?
C14 C15 H15 120.4 . . ?
C16 C15 H15 120.4 . . ?
C11 C16 C15 121.5(2) . . ?
C11 C16 H16 119.2 . . ?
C15 C16 H16 119.2 . . ?
O1 C17 C18 113.1(2) . . ?
O1 C17 H17A 109.0 . . ?
C18 C17 H17A 109.0 . . ?
O1 C17 H17B 109.0 . . ?
C18 C17 H17B 109.0 . . ?
H17A C17 H17B 107.8 . . ?
O3 C18 O2 126.8(3) . . ?
O3 C18 C17 118.1(2) . . ?
O2 C18 C17 115.2(3) . . ?
C20 C19 C24 117.3(2) . . ?
C20 C19 C5 121.3(2) . . ?
C24 C19 C5 121.4(2) . . ?
C21 C20 C19 121.3(2) . . ?
C21 C20 H20 119.4 . . ?
C19 C20 H20 119.4 . . ?
C20 C21 C22 120.3(2) . . ?
C20 C21 H21 119.9 . . ?
C22 C21 H21 119.9 . . ?
C23 C22 O4 124.6(2) . . ?
C23 C22 C21 119.4(2) . . ?
O4 C22 C21 116.0(2) . . ?
C22 C23 C24 119.7(2) . . ?
C22 C23 H23 120.1 . . ?
C24 C23 H23 120.1 . . ?
C23 C24 C19 122.0(2) . . ?
C23 C24 H24 119.0 . . ?
C19 C24 H24 119.0 . . ?
O4 C25 C26 113.3(2) . . ?
O4 C25 H25A 108.9 . . ?
C26 C25 H25A 108.9 . . ?
O4 C25 H25B 108.9 . . ?
C26 C25 H25B 108.9 . . ?
H25A C25 H25B 107.7 . . ?
O5 C26 O6 127.8(3) . . ?
O5 C26 C25 117.7(3) . . ?
O6 C26 C25 114.5(2) . . ?
C1A O1A Zn2 117.5(4) . . ?
O1A C1A N1A 123.8(5) . . ?
O1A C1A H1A 118.1 . . ?
N1A C1A H1A 118.1 . . ?
C1A N1A C3A 121.3(4) . . ?
C1A N1A C2A 119.9(5) . . ?
C3A N1A C2A 118.7(4) . . ?
N1A C2A H2A1 109.5 . . ?
N1A C2A H2A2 109.5 . . ?
H2A1 C2A H2A2 109.5 . . ?
N1A C2A H2A3 109.5 . . ?
H2A1 C2A H2A3 109.5 . . ?
H2A2 C2A H2A3 109.5 . . ?
N1A C3A H3A1 109.5 . . ?
N1A C3A H3A2 109.5 . . ?
H3A1 C3A H3A2 109.5 . . ?
N1A C3A H3A3 109.5 . . ?
H3A1 C3A H3A3 109.5 . . ?
H3A2 C3A H3A3 109.5 . . ?
O1B C1B N1B 115.7(8) . . ?
O1B C1B H1B 122.2 . . ?
N1B C1B H1B 122.2 . . ?
C1B N1B C3B 121.6(7) . . ?
C1B N1B C2B 117.6(7) . . ?
C3B N1B C2B 120.7(7) . . ?
N1B C2B H2B1 109.5 . . ?
N1B C2B H2B2 109.5 . . ?
H2B1 C2B H2B2 109.5 . . ?
N1B C2B H2B3 109.5 . . ?
H2B1 C2B H2B3 109.5 . . ?
H2B2 C2B H2B3 109.5 . . ?
N1B C3B H3B1 109.5 . . ?
N1B C3B H3B2 109.5 . . ?
H3B1 C3B H3B2 109.5 . . ?
N1B C3B H3B3 109.5 . . ?
H3B1 C3B H3B3 109.5 . . ?
H3B2 C3B H3B3 109.5 . . ?
C4A O2A Zn1 117.07(19) . . ?
O2A C4A N2A 127.4(4) . . ?
O2A C4A H4A 116.3 . . ?
N2A C4A H4A 116.3 . . ?
C4A N2A C5A 120.2(5) . . ?
C4A N2A C6A 122.7(5) . . ?
C5A N2A C6A 116.9(4) . . ?
N2A C5A H5A1 109.5 . . ?
N2A C5A H5A2 109.5 . . ?
H5A1 C5A H5A2 109.5 . . ?
N2A C5A H5A3 109.5 . . ?
H5A1 C5A H5A3 109.5 . . ?
H5A2 C5A H5A3 109.5 . . ?
N2A C6A H6A1 109.5 . . ?
N2A C6A H6A2 109.5 . . ?
H6A1 C6A H6A2 109.5 . . ?
N2A C6A H6A3 109.5 . . ?
H6A1 C6A H6A3 109.5 . . ?
H6A2 C6A H6A3 109.5 . . ?
C4B O2B Zn1 117.07(19) . . ?
O2B C4B N2B 116.0(5) . . ?
O2B C4B H4B 122.0 . . ?
N2B C4B H4B 122.0 . . ?
C4B N2B C5B 121.4(7) . . ?
C4B N2B C6B 116.9(7) . . ?
C5B N2B C6B 118.5(7) . . ?
N2B C5B H5B1 109.5 . . ?
N2B C5B H5B2 109.5 . . ?
H5B1 C5B H5B2 109.5 . . ?
N2B C5B H5B3 109.5 . . ?
H5B1 C5B H5B3 109.5 . . ?
H5B2 C5B H5B3 109.5 . . ?
N2B C6B H6B1 109.5 . . ?
N2B C6B H6B2 109.5 . . ?
H6B1 C6B H6B2 109.5 . . ?
N2B C6B H6B3 109.5 . . ?
H6B1 C6B H6B3 109.5 . . ?
H6B2 C6B H6B3 109.5 . . ?
O3A C7A N3A 134.6(7) . . ?
O3A C7A H7A 112.7 . . ?
N3A C7A H7A 112.7 . . ?
C7A N3A C9A 119.4(5) . . ?
C7A N3A C8A 119.9(6) . . ?
C9A N3A C8A 119.8(6) . . ?
N3A C8A H8A1 109.5 . . ?
N3A C8A H8A2 109.5 . . ?
H8A1 C8A H8A2 109.5 . . ?
N3A C8A H8A3 109.5 . . ?
H8A1 C8A H8A3 109.5 . . ?
H8A2 C8A H8A3 109.5 . . ?
N3A C9A H9A1 109.5 . . ?
N3A C9A H9A2 109.5 . . ?
H9A1 C9A H9A2 109.5 . . ?
N3A C9A H9A3 109.5 . . ?
H9A1 C9A H9A3 109.5 . . ?
H9A2 C9A H9A3 109.5 . . ?
O3B C7B N3B 132.2(11) . . ?
O3B C7B H7B 113.9 . . ?
N3B C7B H7B 113.9 . . ?
C7B N3B C9B 121.1(7) . . ?
C7B N3B C8B 120.5(6) . . ?
C9B N3B C8B 118.5(7) . . ?
N3B C8B H8B1 109.5 . . ?
N3B C8B H8B2 109.5 . . ?
H8B1 C8B H8B2 109.5 . . ?
N3B C8B H8B3 109.5 . . ?
H8B1 C8B H8B3 109.5 . . ?
H8B2 C8B H8B3 109.5 . . ?
N3B C9B H9B1 109.5 . . ?
N3B C9B H9B2 109.5 . . ?
H9B1 C9B H9B2 109.5 . . ?
N3B C9B H9B3 109.5 . . ?
H9B1 C9B H9B3 109.5 . . ?
H9B2 C9B H9B3 109.5 . . ?
 
_refine_diff_density_max    1.234
_refine_diff_density_min   -0.629
_refine_diff_density_rms    0.089

_shelx_res_file
;
TITL 120K_a.res in P-1
    120K_a.res
    created by SHELXL-2018/3 at 10:46:20 on 15-Nov-2021
CELL  0.63000  10.8680  12.5580  14.0330  100.684  101.288  107.595
ZERR   1.000   0.0022   0.0025   0.0028    0.030    0.030    0.030
LATT 1
SFAC C  H  N  O  Zn
DISP $C  0.00236  0.00129  8.99872
DISP $H -0.00002  0.00000  0.66424
DISP $N  0.00479  0.00261 14.77496
DISP $O  0.00848  0.00477 23.75245
DISP $Zn  0.32734  1.16463 4209.23095
UNIT 70 74 10 18 3
ACTA
OMIT -3 53
L.S. 35
BOND $H
FMAP 2
PLAN -10
LIST 4
SIZE 0.862 0.198 0.127
ISOR 0.01 C3B C6B
BIND N2B  C6B
FREE C3B  C1B
TEMP -153
WGHT    0.106000
FVAR       0.46823   0.64068   0.60798   0.56120
ZN1   5    0.979472    0.019575    1.101893    11.00000    0.03585    0.04005 =
         0.02023    0.01133    0.01162    0.01141
ZN2   5    0.997396    0.519572    0.516313    10.50000    0.02550    0.02201 =
         0.01900    0.00984    0.01078    0.00880
O1    4    0.581573   -0.046822    0.789699    11.00000    0.03802    0.05109 =
         0.04043    0.03331    0.00675    0.00064
O2    4    0.790895    0.005899    1.036906    11.00000    0.03928    0.06716 =
         0.03237    0.02081    0.01226    0.01432
O3    4    0.826201   -0.033594    0.885337    11.00000    0.03693    0.04070 =
         0.03698    0.01809    0.01308    0.01473
O4    4    0.176404    0.419497    0.117776    11.00000    0.03631    0.03665 =
         0.03635    0.00757    0.00378    0.01662
O5    4    0.044275    0.187188    0.082228    11.00000    0.04690    0.03665 =
         0.03474    0.01365    0.01622    0.01864
O6    4    0.075362    0.156032   -0.071803    11.00000    0.05158    0.04009 =
         0.02910    0.00682    0.01270    0.00663
N1    3    0.932234    0.570702    0.388255    11.00000    0.02836    0.02339 =
         0.02250    0.01146    0.01187    0.00912
N2    3    0.808525    0.401019    0.485718    11.00000    0.02875    0.02386 =
         0.02020    0.00912    0.01024    0.01005
C1    1    1.010142    0.654808    0.352976    11.00000    0.03178    0.02524 =
         0.02286    0.01129    0.01398    0.01081
C2    1    0.924353    0.684643    0.277171    11.00000    0.03610    0.03313 =
         0.02796    0.01825    0.01449    0.01470
AFIX  43
H2    2    0.952640    0.740588    0.241305    11.00000   -1.20000
AFIX   0
C3    1    0.796830    0.617808    0.267355    11.00000    0.03505    0.03424 =
         0.02693    0.01686    0.01219    0.01603
AFIX  43
H3    2    0.718526    0.618010    0.223289    11.00000   -1.20000
AFIX   0
C4    1    0.801654    0.545622    0.336640    11.00000    0.02810    0.02558 =
         0.02130    0.00971    0.01099    0.01062
C5    1    0.689287    0.464536    0.350363    11.00000    0.02487    0.02444 =
         0.02199    0.00725    0.00998    0.00963
C6    1    0.694940    0.397696    0.419391    11.00000    0.02808    0.02381 =
         0.02255    0.00765    0.01070    0.00937
C7    1    0.579666    0.313681    0.431173    11.00000    0.02954    0.03194 =
         0.02952    0.01277    0.00950    0.00762
AFIX  43
H7    2    0.489330    0.294106    0.393996    11.00000   -1.20000
AFIX   0
C8    1    0.623271    0.267311    0.505112    11.00000    0.03352    0.03019 =
         0.02975    0.01465    0.01167    0.00520
AFIX  43
H8    2    0.569302    0.210065    0.530078    11.00000   -1.20000
AFIX   0
C9    1    0.766538    0.321197    0.538489    11.00000    0.03006    0.02301 =
         0.02000    0.00784    0.01203    0.00823
C10   1    0.849685    0.294789    0.614211    11.00000    0.02859    0.02283 =
         0.02087    0.00935    0.01063    0.00701
C11   1    0.782246    0.206061    0.662851    11.00000    0.02982    0.02812 =
         0.02474    0.01377    0.01143    0.00954
C12   1    0.713146    0.091093    0.607789    11.00000    0.05037    0.02881 =
         0.02537    0.01056    0.01230    0.00767
AFIX  43
H12   2    0.710817    0.068491    0.538805    11.00000   -1.20000
AFIX   0
C13   1    0.648100    0.009794    0.652462    11.00000    0.05164    0.03138 =
         0.03369    0.01682    0.00736    0.00164
AFIX  43
H13   2    0.600440   -0.067850    0.613713    11.00000   -1.20000
AFIX   0
C14   1    0.651865    0.040766    0.753755    11.00000    0.03114    0.03920 =
         0.03414    0.02511    0.00925    0.00744
C15   1    0.720366    0.153937    0.810150    11.00000    0.03956    0.04364 =
         0.02583    0.02070    0.01692    0.01809
AFIX  43
H15   2    0.723118    0.175850    0.879284    11.00000   -1.20000
AFIX   0
C16   1    0.785528    0.235739    0.764259    11.00000    0.03574    0.03101 =
         0.02386    0.01245    0.01333    0.01237
AFIX  43
H16   2    0.833131    0.313339    0.803134    11.00000   -1.20000
AFIX   0
C17   1    0.612837   -0.028720    0.896054    11.00000    0.03018    0.05634 =
         0.04059    0.03178    0.01287    0.00905
AFIX  23
H17A  2    0.550596   -0.094118    0.912449    11.00000   -1.20000
H17B  2    0.598587    0.042772    0.926477    11.00000   -1.20000
AFIX   0
C18   1    0.756315   -0.018105    0.942572    11.00000    0.03162    0.03485 =
         0.03469    0.02066    0.01095    0.00745
C19   1    0.553836    0.449960    0.288215    11.00000    0.02907    0.02481 =
         0.02390    0.01042    0.01073    0.01119
C20   1    0.467396    0.494260    0.329920    11.00000    0.03678    0.03120 =
         0.02539    0.00258    0.00917    0.01518
AFIX  43
H20   2    0.494957    0.534243    0.399262    11.00000   -1.20000
AFIX   0
C21   1    0.342234    0.481119    0.272268    11.00000    0.03347    0.03232 =
         0.03585    0.00262    0.00888    0.01676
AFIX  43
H21   2    0.285193    0.512382    0.302178    11.00000   -1.20000
AFIX   0
C22   1    0.299498    0.422163    0.170429    11.00000    0.02856    0.02784 =
         0.03096    0.00932    0.00591    0.00974
C23   1    0.381750    0.374377    0.128324    11.00000    0.03524    0.04707 =
         0.02345    0.00204    0.00726    0.01474
AFIX  43
H23   2    0.352177    0.331240    0.059779    11.00000   -1.20000
AFIX   0
C24   1    0.507853    0.389667    0.186628    11.00000    0.03267    0.04457 =
         0.02705    0.00340    0.01090    0.01625
AFIX  43
H24   2    0.564515    0.358141    0.156458    11.00000   -1.20000
AFIX   0
C25   1    0.124566    0.349265    0.017452    11.00000    0.04044    0.03917 =
         0.03211    0.01197    0.00156    0.01180
AFIX  23
H25A  2    0.194522    0.368068   -0.018804    11.00000   -1.20000
H25B  2    0.047880    0.367829   -0.016596    11.00000   -1.20000
AFIX   0
C26   1    0.077894    0.218533    0.010307    11.00000    0.03093    0.03670 =
         0.03179    0.01100    0.00601    0.01226
REM  coordinated DMF to Zn2
PART 1 21
DFIX 1.22 0.01 O1A C1A
DFIX 1.37 0.01 C1A N1A
DANG 2.26 0.01 O1A N1A
DFIX 1.47 0.01 N1A C2A N1A C3A
DANG 2.46 0.01 C1A C2A C1A C3A
DANG 2.53 0.01 C2A C3A
RIGU 0.001 O1A > C3A
FLAT O1A > C3A
O1A   4    0.994395    0.650405    0.635090    21.00000    0.05594    0.04856 =
         0.03479    0.00886    0.01403    0.02396
C1A   1    1.029429    0.642440    0.722797    21.00000    0.03985    0.04291 =
         0.03240    0.00617    0.01149    0.01589
AFIX  43
H1A   2    0.967773    0.587747    0.745115    21.00000   -1.20000
AFIX   0
N1A   3    1.149876    0.707048    0.787802    21.00000    0.03787    0.04511 =
         0.02745    0.00107    0.01168    0.02292
C2A   1    1.184021    0.688661    0.887787    21.00000    0.07416    0.09325 =
         0.03259    0.01492    0.01504    0.05311
AFIX 133
H2A1  2    1.184647    0.754344    0.938273    21.00000   -1.50000
H2A2  2    1.272913    0.681903    0.901523    21.00000   -1.50000
H2A3  2    1.117442    0.617383    0.890738    21.00000   -1.50000
AFIX   0
C3A   1    1.244715    0.799949    0.762483    21.00000    0.04148    0.04256 =
         0.05415    0.00039    0.01480    0.01340
AFIX 133
H3A1  2    1.203731    0.808312    0.696886    21.00000   -1.50000
H3A2  2    1.325520    0.781505    0.759498    21.00000   -1.50000
H3A3  2    1.268732    0.872562    0.814022    21.00000   -1.50000
AFIX   0
REM  Free DMF near Zn2
PART 2 -21
DFIX 1.22 0.01 O1B C1B
DFIX 1.37 0.01 C1B N1B
DANG 2.26 0.01 O1B N1B
DFIX 1.47 0.01 N1B C2B N1B C3B
DANG 2.46 0.01 C1B C2B C1B C3B
DANG 2.53 0.01 C2B C3B
RIGU 0.001 O1B > C3B
FLAT O1B > C3B
O1B   4    1.349022    0.780931    0.949937   -21.00000    0.10521    0.19471 =
         0.06686    0.05904    0.04909    0.11290
C1B   1    1.268135    0.779641    0.873948   -21.00000    0.07942    0.06489 =
         0.07027    0.03235    0.02495    0.03906
AFIX  43
H1B   2    1.283510    0.841902    0.843039   -21.00000   -1.20000
AFIX   0
N1B   3    1.154844    0.682593    0.837167   -21.00000    0.07686    0.06003 =
         0.06525    0.01750    0.03690    0.04143
C2B   1    1.138488    0.594103    0.893302   -21.00000    0.07874    0.05291 =
         0.08401    0.02085    0.03464    0.03153
AFIX 133
H2B1  2    1.216357    0.618420    0.951696   -21.00000   -1.50000
H2B2  2    1.131061    0.520628    0.849547   -21.00000   -1.50000
H2B3  2    1.057107    0.584076    0.916208   -21.00000   -1.50000
AFIX   0
C3B   1    1.051568    0.669378    0.748592   -21.00000    0.09601    0.05848 =
         0.06524    0.00818    0.02840    0.05397
AFIX 133
H3B1  2    1.016546    0.732573    0.760287   -21.00000   -1.50000
H3B2  2    0.978718    0.595115    0.734712   -21.00000   -1.50000
H3B3  2    1.089550    0.671503    0.690833   -21.00000   -1.50000
AFIX   0
PART 0
REM COORDINATED DMF TO ZN
EXYZ O2A O2B
EADP O2A O2B
EXYZ C4A C4B
EADP C4A C4B
PART 1 31
DFIX 1.22 0.01 O2A C4A
DFIX 1.37 0.01 C4A N2A
DANG 2.26 0.01 O2A N2A
DFIX 1.47 0.01 N2A C5A N2A C6A
DANG 2.46 0.01 C4A C5A C4A C6A
DANG 2.53 0.01 C5A C6A
RIGU 0.001 O2A > C6A
FLAT O2A > C6A
O2A   4    0.998144    0.061281    1.247930    31.00000    0.04785    0.04647 =
         0.02357    0.00996    0.01213    0.01192
C4A   1    1.100517    0.140474    1.300763    31.00000    0.04199    0.05128 =
         0.03349    0.00130    0.01024    0.02016
AFIX  43
H4A   2    1.161770    0.176599    1.266563    31.00000   -1.20000
AFIX   0
N2A   3    1.134497    0.180402    1.398042    31.00000    0.04039    0.04760 =
         0.03104    0.00456    0.01122    0.00858
C5A   1    1.052432    0.123224    1.458155    31.00000    0.05648    0.10526 =
         0.02675    0.01687    0.00168   -0.01857
AFIX 133
H5A1  2    0.987887    0.161167    1.469203    31.00000   -1.50000
H5A2  2    1.110439    0.128750    1.523209    31.00000   -1.50000
H5A3  2    1.004180    0.041581    1.422186    31.00000   -1.50000
AFIX   0
C6A   1    1.246569    0.289400    1.452051    31.00000    0.04861    0.05144 =
         0.02960   -0.00294    0.01334    0.00183
AFIX 133
H6A1  2    1.288127    0.323347    1.403554    31.00000   -1.50000
H6A2  2    1.313275    0.273534    1.499769    31.00000   -1.50000
H6A3  2    1.212734    0.343706    1.488700    31.00000   -1.50000
AFIX   0
PART 2 -31
DFIX 1.22 0.01 O2B C4B
DFIX 1.37 0.01 C4B N2B
DANG 2.26 0.01 O2B N2B
DFIX 1.47 0.01 N2B C5B N2B C6B
DANG 2.46 0.01 C4B C5B C4B C6B
DANG 2.53 0.01 C5B C6B
RIGU 0.001 O2B > C6B
FLAT O2B > C6B
O2B   4    0.998144    0.061281    1.247930   -31.00000    0.04785    0.04647 =
         0.02357    0.00996    0.01213    0.01192
C4B   1    1.100517    0.140474    1.300763   -31.00000    0.04199    0.05128 =
         0.03349    0.00130    0.01024    0.02016
AFIX  43
H4B   2    1.167717    0.180794    1.273001   -31.00000   -1.20000
AFIX   0
N2B   3    1.112121    0.167526    1.403521   -31.00000    0.08661    0.07688 =
         0.03318   -0.00552    0.00872    0.03402
C5B   1    0.994946    0.135716    1.442553   -31.00000    0.08629    0.12774 =
         0.01414   -0.00286    0.00043    0.02566
AFIX 133
H5B1  2    0.956676    0.197232    1.446003   -31.00000   -1.50000
H5B2  2    1.021527    0.125231    1.510063   -31.00000   -1.50000
H5B3  2    0.927915    0.063313    1.397815   -31.00000   -1.50000
AFIX   0
ISOR 0.001 C6B
C6B   1    1.234727    0.261600    1.468229   -31.00000    0.06857    0.07072 =
         0.06749    0.01374    0.01636    0.02708
AFIX 133
H6B1  2    1.292492    0.291728    1.426603   -31.00000   -1.50000
H6B2  2    1.282639    0.231724    1.517342   -31.00000   -1.50000
H6B3  2    1.210568    0.323895    1.503765   -31.00000   -1.50000
AFIX   0
PART 0
REM FREE DMF
EXYZ N3A N3B
EADP N3A N3B
PART 1 41
DFIX 1.22 0.01 O3A C7A
DFIX 1.37 0.01 C7A N3A
DANG 2.26 0.01 O3A N3A
DFIX 1.47 0.01 N3A C8A N3A C9A
DANG 2.46 0.01 C7A C8A C7A C9A
DANG 2.53 0.01 C8A C9A
SIMU 0.01 O3A > C9A
DELU 0.01 O3A > C9A
RIGU 0.001 O3A > C9A
FLAT O3A > C9A
O3A   4    0.630522    0.869761    0.393398    41.00000    0.07928    0.07012 =
         0.06299    0.00753    0.01224    0.01790
C7A   1    0.573774    0.800955    0.311158    41.00000    0.04564    0.04168 =
         0.05704    0.02419    0.02114    0.01713
AFIX  43
H7A   2    0.505274    0.734453    0.314120    41.00000   -1.20000
AFIX   0
N3A   3    0.586306    0.797742    0.215638    41.00000    0.05983    0.07987 =
         0.07419    0.03589    0.04047    0.03527
C8A   1    0.669229    0.900423    0.194440    41.00000    0.09894    0.14419 =
         0.15444    0.09547    0.06881    0.02322
AFIX 133
H8A1  2    0.688755    0.968138    0.250249    41.00000   -1.50000
H8A2  2    0.621561    0.911296    0.132170    41.00000   -1.50000
H8A3  2    0.753341    0.891143    0.186593    41.00000   -1.50000
AFIX   0
C9A   1    0.498610    0.699178    0.133249    41.00000    0.10613    0.08428 =
         0.05120    0.02693    0.03047    0.06892
AFIX 133
H9A1  2    0.444556    0.640235    0.159999    41.00000   -1.50000
H9A2  2    0.552619    0.666611    0.096678    41.00000   -1.50000
H9A3  2    0.439379    0.724064    0.087379    41.00000   -1.50000
AFIX   0
PART 2 -41
DFIX 1.22 0.01 O3B C7B
DFIX 1.37 0.01 C7B N3B
DANG 2.26 0.01 O3B N3B
DFIX 1.47 0.01 N3B C8B N3B C9B
DANG 2.46 0.01 C7B C8B C7B C9B
DANG 2.53 0.01 C8B C9B
SIMU 0.01 O3B > C9B
DELU 0.01 O3B > C9B
RIGU 0.001 O3B > C9B
FLAT O3B > C9B
ISOR 0.001 O3B
O3B   4    0.494914    0.758368    0.041752   -41.00000    0.09980    0.11197 =
         0.09665    0.02439    0.02918    0.04063
C7B   1    0.502731    0.738440    0.123698   -41.00000    0.09530    0.10077 =
         0.08667    0.01337    0.02804    0.05803
AFIX  43
H7B   2    0.437706    0.667716    0.122949   -41.00000   -1.20000
AFIX   0
N3B   3    0.586306    0.797742    0.215638   -41.00000    0.05983    0.07987 =
         0.07419    0.03589    0.04047    0.03527
C8B   1    0.718187    0.882579    0.225829   -41.00000    0.07086    0.11784 =
         0.12170    0.07929    0.05202    0.03030
AFIX 133
H8B1  2    0.784530    0.844180    0.227961   -41.00000   -1.50000
H8B2  2    0.744128    0.943936    0.288155   -41.00000   -1.50000
H8B3  2    0.714050    0.916324    0.168182   -41.00000   -1.50000
AFIX   0
C9B   1    0.546808    0.781690    0.306375   -41.00000    0.13746    0.10605 =
         0.09159    0.05234    0.07161    0.03587
AFIX 133
H9B1  2    0.456527    0.723570    0.288138   -41.00000   -1.50000
H9B2  2    0.547170    0.855227    0.345231   -41.00000   -1.50000
H9B3  2    0.610036    0.755425    0.347073   -41.00000   -1.50000
PART 0

AFIX   0
HKLF 4


REM  120K_a.res in P-1
REM wR2 = 0.1667, GooF = S = 1.060, Restrained GooF = 1.100 for all data
REM R1 = 0.0526 for 6962 Fo > 4sig(Fo) and 0.0701 for all 9664 data
REM 571 parameters refined using 286 restraints

END

WGHT      0.1038      0.0000

REM Highest difference peak  1.234,  deepest hole -0.629,  1-sigma level  0.089
Q1    1   0.9546 -0.0424  1.1205  11.00000  0.05    1.23
Q2    1   1.5686  0.8355  1.0979  11.00000  0.05    1.00
Q3    1   1.4569  0.6885  1.0379  11.00000  0.05    0.89
Q4    1   1.0122  0.5228  0.4707  11.00000  0.05    0.68
Q5    1   1.2640  0.6794  0.9319  11.00000  0.05    0.66
Q6    1   1.5021  0.8038  1.0269  11.00000  0.05    0.59
Q7    1   1.0956  0.1376  1.4238  11.00000  0.05    0.59
Q8    1   0.7982  0.5822  0.3017  11.00000  0.05    0.57
Q9    1   1.5850  0.7841  1.1511  11.00000  0.05    0.52
Q10   1   0.7792 -0.0669  1.0085  11.00000  0.05    0.52
;
_shelx_res_checksum    2205

_shelx_hkl_file
;
   0   0   1   48.47    1.47
   0   0  -1   50.73    2.32
   0   0   2    1.89    0.37
   0   0  -2    0.73    0.37
   0   0   3  190.41    5.99
   0   0  -3  195.30    6.23
   0   0   4  113.82    4.34
   0   0  -4  112.96    4.40
   0   0   5 1342.34   36.98
   0   0  -5 1340.14   36.61
   0   0   6  406.31   12.53
   0   0  -6  418.47   12.41
   0   0   7  528.87   15.89
   0   0  -7  513.95   15.10
   0   0   8  625.57   17.30
   0   0  -8  615.60   17.48
   0   0   9  124.33    4.77
   0   0  -9  138.76    5.38
   0   0  10  369.39   12.04
   0   0 -10  396.59   12.90
   0   0  11   46.70    3.61
   0   0 -11   41.99    3.30
   0   0  12    6.42    2.57
   0   0 -12    4.58    2.63
   0   0  13  104.53    6.91
   0   0 -13  103.06    4.95
   0   0  14   81.97    5.62
   0   0 -14   79.04    5.07
   0   0  15   10.76    3.61
   0   0 -15   12.59    3.97
   0   0  16   26.10    5.44
   0   0 -16   24.27    3.91
   0   0  17    5.81    5.01
   0   0 -17    4.10    3.36
   0   0  18   20.72    5.13
   0   0 -18   29.89    4.28
   0   0  19   -0.49    3.97
   0   0 -19    0.79    3.79
   0   0  20    6.36    6.11
   0   0 -20   14.49    5.50
   0   0  21    7.34    6.17
   0   0 -21    7.03    5.20
   0   0 -22    2.08    3.12
   0   0 -23   -0.43    3.36
   0   1 -23    0.61    2.87
   0   1 -22    0.55    6.60
   0  -1  22   -1.16    7.15
   0   1 -21    1.96    4.52
   0  -1  21    3.18    5.38
   0   1 -20  128.18   10.09
   0  -1  20  113.27   10.09
   0   1 -19   12.90    4.28
   0  -1  19   14.06    5.87
   0   1 -18    2.51    3.06
   0  -1  18   -1.16    4.10
   0   1 -17    1.59    4.34
   0  -1  17    2.26    4.46
   0   1 -16   45.72    4.58
   0  -1  16   35.09    5.20
   0   1 -15   52.45    4.46
   0  -1  15   48.05    4.89
   0   1 -14  109.84    5.68
   0  -1  14  105.81    5.50
   0   1 -13   14.49    3.61
   0  -1  13   14.55    3.97
   0   1 -12   22.01    2.63
   0  -1  12   18.34    2.63
   0   1 -11   96.34    4.22
   0  -1  11  101.35    5.01
   0   1 -10  239.92    7.95
   0  -1  10  228.80    8.19
   0   1  -9  373.67   11.37
   0  -1   9  382.96   11.80
   0   1  -8   14.06    1.77
   0  -1   8   14.61    1.96
   0   1  -7  250.62    8.44
   0  -1   7  241.02    8.31
   0   1  -6 3809.58   92.79
   0  -1   6 3725.47   94.26
   0   1  -5   49.15    2.51
   0  -1   5   46.39    2.32
   0   1  -4  843.85   23.59
   0  -1   4  833.95   21.94
   0   1  -3  551.48   15.04
   0  -1   3  534.12   15.10
   0   1  -2  503.07   13.39
   0  -1   2  496.53   13.33
   0  -1   1 5295.99  178.49
   0   1   0  111.68    3.42
   0  -1   0  112.47    5.20
   0   1   1 3980.80   94.50
   0  -1  -1 4064.30   94.87
   0   1   2  358.45   10.88
   0  -1  -2  356.55   10.57
   0   1   3  508.51   14.30
   0  -1  -3  499.77   15.16
   0   1   4  125.68    4.89
   0  -1  -4  132.83    5.07
   0   1   5  134.23    5.32
   0  -1  -5  137.35    5.38
   0   1   6  916.16   26.04
   0  -1  -6  944.28   26.71
   0   1   7   81.91    3.85
   0  -1  -7   78.73    3.48
   0   1   8   20.60    1.96
   0  -1  -8   22.62    2.20
   0   1   9  575.20   18.03
   0  -1  -9  556.74   15.34
   0   1  10   25.00    3.12
   0  -1 -10   26.71    2.87
   0   1  11    9.54    2.57
   0  -1 -11    8.99    2.14
   0   1  12   29.40    3.30
   0  -1 -12   33.25    3.12
   0   1  13    4.65    2.81
   0  -1 -13    1.47    2.45
   0   1  14  136.43    8.07
   0  -1 -14  147.50    7.09
   0   1  15   98.47    6.05
   0  -1 -15   96.58    5.44
   0   1  16    2.26    3.61
   0  -1 -16    1.96    2.87
   0   1  17    7.52    4.89
   0  -1 -17   13.94    3.67
   0   1  18    4.77    6.48
   0  -1 -18    3.79    5.01
   0   1  19   12.04    5.13
   0  -1 -19   10.94    4.34
   0   1  20   23.59    6.85
   0  -1 -20   30.62    5.81
   0   1  21    0.00    6.36
   0  -1 -21   -0.31    4.40
   0   2 -23    3.00    3.73
   0   2 -22    7.15    5.50
   0  -2  22    2.38    5.75
   0   2 -21   20.97    5.50
   0  -2  21   20.78    6.66
   0   2 -20   36.61    5.20
   0  -2  20   33.44    6.17
   0   2 -19    6.17    4.83
   0  -2  19    5.26    5.75
   0   2 -18    0.12    3.00
   0  -2  18    2.32    5.01
   0   2 -17   29.89    4.58
   0  -2  17   27.57    5.62
   0   2 -16   10.21    3.18
   0  -2  16    9.90    3.67
   0   2 -15  113.63    5.56
   0  -2  15  122.25    6.91
   0   2 -14   37.59    3.85
   0  -2  14   30.99    3.61
   0   2 -13  166.39    7.03
   0  -2  13  164.55    6.60
   0   2 -12   31.97    2.81
   0  -2  12   32.52    3.67
   0   2 -11   30.93    2.87
   0  -2  11   33.01    3.00
   0   2 -10  190.41    6.66
   0  -2  10  178.43    6.85
   0   2  -9   90.89    4.58
   0  -2   9   90.47    4.28
   0   2  -8  150.80    6.11
   0  -2   8  147.44    5.62
   0   2  -7  597.45   18.83
   0  -2   7  593.11   16.99
   0   2  -6  121.09    4.89
   0  -2   6  114.25    4.34
   0   2  -5  938.05   26.35
   0  -2   5  947.89   26.90
   0   2  -4   20.78    1.41
   0  -2   4   21.52    1.22
   0   2  -3   58.01    2.51
   0  -2   3   59.11    2.26
   0   2  -2  206.42    8.37
   0  -2   2  210.58    9.84
   0   2  -1    5.26    0.61
   0  -2   1    6.85    0.61
   0   2   0 1034.63   25.98
   0  -2   0 1024.23   28.36
   0   2   1  834.25   22.62
   0  -2  -1  842.75   22.49
   0   2   2  204.04    6.17
   0  -2  -2  210.58    6.79
   0   2   3    1.53    0.67
   0  -2  -3    1.83    0.73
   0   2   4 1158.28   32.27
   0  -2  -4 1194.04   31.72
   0   2   5 1636.72   44.93
   0  -2  -5 1664.41   44.01
   0   2   6    4.16    1.34
   0  -2  -6    8.19    1.28
   0   2   7    0.55    1.53
   0  -2  -7    1.10    1.47
   0   2   8  268.47    9.29
   0  -2  -8  259.48    9.11
   0   2   9   51.47    3.48
   0  -2  -9   51.41    3.06
   0   2  10  126.78    5.93
   0  -2 -10  127.27    4.89
   0   2  11   22.86    3.55
   0  -2 -11   20.72    2.69
   0   2  12    1.28    2.75
   0  -2 -12    2.93    2.38
   0   2  13  112.78    6.79
   0  -2 -13  109.36    6.11
   0   2  14  174.45    8.25
   0  -2 -14  169.56    8.25
   0   2  15   14.30    3.85
   0  -2 -15   14.18    3.24
   0   2  16   46.33    5.38
   0  -2 -16   61.92    5.44
   0   2  17   42.24    5.32
   0  -2 -17   43.77    4.65
   0   2  18    8.31    5.56
   0  -2 -18   11.49    3.97
   0   2  19   75.98    7.95
   0  -2 -19   63.27    7.52
   0   2  20    2.32    5.44
   0  -2 -20    0.12    4.71
   0   2  21    0.43    5.20
   0  -2 -21    2.20    4.34
   0   3 -23   -0.37    6.23
   0   3 -22    7.27    4.89
   0  -3  22    0.00    5.13
   0   3 -21    5.07    6.05
   0  -3  21    3.30    5.56
   0   3 -20   20.48    5.26
   0  -3  20   16.87    6.23
   0   3 -19   62.29    6.48
   0  -3  19   63.27    6.60
   0   3 -18    1.34    3.00
   0  -3  18    0.67    3.79
   0   3 -17    2.69    3.79
   0  -3  17   -2.57    4.34
   0   3 -16  187.96    8.31
   0  -3  16  192.67    8.99
   0   3 -15   94.93    5.62
   0  -3  15  101.59    6.36
   0   3 -14  142.91    6.72
   0  -3  14  144.26    7.64
   0   3 -13   46.09    3.79
   0  -3  13   48.35    4.10
   0   3 -12   19.87    2.57
   0  -3  12   20.54    2.69
   0   3 -11  501.73   15.46
   0  -3  11  491.82   15.22
   0   3 -10   30.20    2.57
   0  -3  10   28.18    2.75
   0   3  -9  532.66   16.02
   0  -3   9  528.99   15.65
   0   3  -8   13.33    1.77
   0  -3   8   13.20    1.89
   0   3  -7   70.05    3.24
   0  -3   7   65.83    3.06
   0   3  -6 2404.29   62.17
   0  -3   6 2438.27   61.68
   0   3  -5   40.71    2.26
   0  -3   5   40.89    2.02
   0   3  -4  432.71   13.69
   0  -3   4  418.29   13.26
   0   3  -3   55.38    3.42
   0  -3   3   58.13    3.97
   0   3  -2 1442.28   36.19
   0  -3   2 1418.01   37.78
   0   3  -1 5563.91  130.87
   0  -3   1 5534.39  133.38
   0   3   0  923.99   25.25
   0  -3   0  939.94   27.02
   0   3   1   22.07    1.22
   0  -3  -1   20.29    1.47
   0   3   2  264.56    8.74
   0  -3  -2  274.82    9.78
   0   3   3  195.54    7.40
   0  -3  -3  187.96    6.79
   0   3   4  400.44   13.14
   0  -3  -4  410.53   12.47
   0   3   5   17.18    1.59
   0  -3  -5   15.77    1.59
   0   3   6    1.41    1.47
   0  -3  -6    1.65    1.53
   0   3   7   59.66    2.87
   0  -3  -7   58.93    3.24
   0   3   8  429.72   13.08
   0  -3  -8  424.03   13.88
   0   3   9  155.14    6.05
   0  -3  -9  141.45    5.56
   0   3  10    0.86    2.02
   0  -3 -10    1.41    1.83
   0   3  11   15.83    2.51
   0  -3 -11   15.95    2.57
   0   3  12   73.96    4.95
   0  -3 -12   69.01    4.83
   0   3  13  101.53    6.48
   0  -3 -13  102.45    6.11
   0   3  14   15.16    4.34
   0  -3 -14   11.06    4.10
   0   3  15   75.55    5.81
   0  -3 -15   75.67    5.26
   0   3  16   30.56    4.46
   0  -3 -16   32.70    4.10
   0   3  17    3.24    4.89
   0  -3 -17    1.71    3.55
   0   3  18   13.20    5.50
   0  -3 -18    5.20    4.28
   0   3  19   17.24    5.62
   0  -3 -19   17.30    5.01
   0   3  20    8.31    6.54
   0  -3 -20   15.40    4.65
   0  -3 -21    0.86    9.23
   0   4 -23    2.69    3.61
   0   4 -22    1.41    5.99
   0  -4  22    5.50    6.60
   0   4 -21   46.76    6.17
   0  -4  21   43.22    7.15
   0   4 -20   47.86    5.93
   0  -4  20   56.24    7.40
   0   4 -19   15.59    4.22
   0  -4  19   18.89    4.95
   0   4 -18    1.83    4.03
   0  -4  18    3.91    4.83
   0   4 -17   28.91    5.07
   0  -4  17   30.44    5.75
   0   4 -16   43.16    4.28
   0  -4  16   43.40    4.28
   0   4 -15  258.56   10.15
   0  -4  15  268.65   12.16
   0   4 -14   12.10    3.06
   0  -4  14   16.63    3.00
   0   4 -13   38.08    3.12
   0  -4  13   39.30    3.67
   0   4 -12  178.37    8.13
   0  -4  12  167.73    7.27
   0   4 -11   12.10    2.14
   0  -4  11   12.04    2.26
   0   4 -10  581.92   16.87
   0  -4  10  603.75   17.97
   0   4  -9   36.98    2.57
   0  -4   9   41.44    2.69
   0   4  -8    1.53    1.28
   0  -4   8    2.57    1.41
   0   4  -7  899.35   25.37
   0  -4   7  906.99   25.98
   0   4  -6   85.39    3.97
   0  -4   6   84.11    3.36
   0   4  -5 1256.88   34.17
   0  -4   5 1257.25   33.25
   0   4  -4   60.94    3.61
   0  -4   4   57.46    4.22
   0   4  -3    4.58    0.86
   0  -4   3    6.36    0.92
   0   4  -2  928.63   25.98
   0  -4   2  921.48   26.04
   0   4  -1  504.17   14.55
   0  -4   1  509.31   15.34
   0   4   0  845.44   24.51
   0  -4   0  857.85   25.49
   0   4   1   36.00    1.96
   0  -4  -1   31.97    1.83
   0   4   2   20.78    1.41
   0  -4  -2   20.54    1.65
   0   4   3   13.57    1.47
   0  -4  -3   11.80    1.41
   0   4   4    2.45    1.04
   0  -4  -4    1.65    1.16
   0   4   5  791.28   22.98
   0  -4  -5  768.05   22.19
   0   4   6   52.51    3.00
   0  -4  -6   54.77    3.06
   0   4   7   56.30    3.30
   0  -4  -7   56.54    3.24
   0   4   8  382.28   12.29
   0  -4  -8  353.80   11.43
   0   4   9  360.65   12.04
   0  -4  -9  339.13   11.43
   0   4  10   10.88    3.30
   0  -4 -10   11.00    3.18
   0   4  11    3.73    2.75
   0  -4 -11    3.48    2.69
   0   4  12    3.55    3.36
   0  -4 -12    2.14    3.36
   0   4  13   20.29    3.97
   0  -4 -13   24.33    3.97
   0   4  14   61.43    5.75
   0  -4 -14   68.28    5.32
   0   4  15    1.96    3.79
   0  -4 -15    5.62    4.22
   0   4  16   38.39    5.32
   0  -4 -16   35.09    4.83
   0   4  17    2.38    4.89
   0  -4 -17    3.24    5.38
   0   4  18   27.75    5.93
   0  -4 -18   33.31    5.75
   0   4  19   14.85    5.68
   0  -4 -19   11.13    4.77
   0   4  20    3.48    4.95
   0  -4 -20    3.18    3.73
   0   5 -23   -0.43    3.42
   0   5 -22    6.79    5.07
   0  -5  22   -0.31    5.81
   0   5 -21   24.27    5.32
   0  -5  21   14.24    6.05
   0   5 -20   53.67    6.97
   0  -5  20   47.43    7.21
   0   5 -19    7.15    4.22
   0  -5  19    1.47    4.46
   0   5 -18    3.79    3.30
   0  -5  18    3.97    4.28
   0   5 -17    2.26    3.06
   0  -5  17   -0.18    3.61
   0   5 -16   92.42    6.85
   0  -5  16  101.71    6.42
   0   5 -15   38.20    4.03
   0  -5  15   37.29    4.46
   0   5 -14  197.74    9.23
   0  -5  14  185.89    8.07
   0   5 -13   10.64    2.87
   0  -5  13    8.80    2.63
   0   5 -12  178.00    7.70
   0  -5  12  170.91    7.03
   0   5 -11  248.97   10.39
   0  -5  11  242.79    8.99
   0   5 -10   11.19    2.14
   0  -5  10   14.79    2.02
   0   5  -9  159.23    6.23
   0  -5   9  162.47    6.30
   0   5  -8  271.58    8.80
   0  -5   8  288.09    9.41
   0   5  -7   93.95    4.40
   0  -5   7   85.39    3.91
   0   5  -6  802.22   23.41
   0  -5   6  781.20   22.56
   0   5  -5   42.18    3.36
   0  -5   5   44.44    3.55
   0   5  -4  295.91    9.35
   0  -5   4  286.87    9.23
   0   5  -3  164.37    5.99
   0  -5   3  169.56    5.81
   0   5  -2  957.91   27.51
   0  -5   2 1004.12   28.55
   0   5  -1 4543.16  108.44
   0  -5   1 4565.47  115.71
   0   5   0  805.65   21.82
   0  -5   0  794.40   23.53
   0   5   1  881.32   24.63
   0  -5  -1  881.26   25.61
   0   5   2  555.15   16.26
   0  -5  -2  553.62   16.02
   0   5   3   49.15    3.12
   0  -5  -3   52.02    3.00
   0   5   4  595.92   17.60
   0  -5  -4  593.11   18.52
   0   5   5  168.46    6.79
   0  -5  -5  177.21    7.03
   0   5   6   16.93    2.32
   0  -5  -6   14.18    1.89
   0   5   7    2.32    2.08
   0  -5  -7    2.20    1.83
   0   5   8  173.97    6.91
   0  -5  -8  185.21    7.27
   0   5   9  104.53    4.77
   0  -5  -9  104.71    5.20
   0   5  10  126.65    5.81
   0  -5 -10  130.50    6.17
   0   5  11    0.37    2.57
   0  -5 -11   -0.24    2.69
   0   5  12    4.71    3.36
   0  -5 -12    2.20    2.63
   0   5  13   58.13    5.44
   0  -5 -13   56.85    5.20
   0   5  14    3.85    5.07
   0  -5 -14    3.36    3.79
   0   5  15   45.78    5.68
   0  -5 -15   38.39    5.07
   0   5  16    6.36    5.07
   0  -5 -16    4.58    3.73
   0   5  17   19.01    5.93
   0  -5 -17   13.57    4.40
   0   5  18    4.10    6.79
   0  -5 -18    4.52    3.61
   0   5  19    3.30    4.28
   0  -5 -19    4.40    3.24
   0  -5 -20   -0.92    4.65
   0   6 -22   14.30    4.28
   0  -6  22   12.78    7.40
   0   6 -21   18.64    4.28
   0  -6  21   13.08    5.44
   0   6 -20   12.41    4.58
   0  -6  20   20.23    5.38
   0   6 -19   12.78    4.58
   0  -6  19   15.83    5.01
   0   6 -18    8.62    3.73
   0  -6  18    8.25    4.10
   0   6 -17   19.44    4.03
   0  -6  17   22.86    4.34
   0   6 -16   40.77    5.01
   0  -6  16   32.64    4.71
   0   6 -15   93.77    6.30
   0  -6  15   97.99    6.42
   0   6 -14   -0.67    3.06
   0  -6  14    0.86    2.81
   0   6 -13    4.71    3.00
   0  -6  13    2.63    2.51
   0   6 -12   69.32    3.91
   0  -6  12   75.25    4.65
   0   6 -11  476.17   15.89
   0  -6  11  481.86   16.08
   0   6 -10   73.47    4.40
   0  -6  10   72.80    4.40
   0   6  -9    6.60    1.77
   0  -6   9    6.66    1.59
   0   6  -8   57.21    3.24
   0  -6   8   53.00    3.24
   0   6  -7 1169.90   30.81
   0  -6   7 1151.44   31.36
   0   6  -6    5.99    2.75
   0  -6   6    2.20    2.63
   0   6  -5  747.94   22.43
   0  -6   5  751.55   21.46
   0   6  -4   22.56    1.89
   0  -6   4   21.21    1.59
   0   6  -3 1490.81   39.06
   0  -6   3 1481.22   39.49
   0   6  -2 1719.91   45.29
   0  -6   2 1663.31   43.89
   0   6  -1  541.27   16.63
   0  -6   1  536.93   17.05
   0   6   0 1084.99   30.38
   0  -6   0 1090.68   32.15
   0   6   1    1.96    1.71
   0  -6  -1    1.16    1.65
   0   6   2  136.62    5.81
   0  -6  -2  139.74    5.26
   0   6   3  290.66   10.15
   0  -6  -3  293.47   10.27
   0   6   4  117.30    5.20
   0  -6  -4  120.85    5.56
   0   6   5  225.07    8.19
   0  -6  -5  227.51    9.11
   0   6   6   42.54    2.69
   0  -6  -6   41.63    2.75
   0   6   7   72.43    4.10
   0  -6  -7   64.37    3.67
   0   6   8   -0.43    2.02
   0  -6  -8    1.47    2.08
   0   6   9   87.17    5.44
   0  -6  -9   87.23    5.07
   0   6  10    2.02    2.75
   0  -6 -10    1.16    2.57
   0   6  11   -0.79    3.30
   0  -6 -11    1.34    2.81
   0   6  12    6.72    3.24
   0  -6 -12    8.68    3.30
   0   6  13   58.62    5.38
   0  -6 -13   56.66    5.56
   0   6  14    6.36    5.32
   0  -6 -14    7.46    3.30
   0   6  15    6.23    3.67
   0  -6 -15    1.96    3.36
   0   6  16   14.43    4.46
   0  -6 -16   20.60    3.79
   0   6  17   -1.53    4.46
   0  -6 -17    1.22    3.73
   0   6  18   -2.57    5.99
   0  -6 -18    1.22    4.03
   0   6  19    2.81    4.40
   0  -6 -19    2.75    3.18
   0   7 -22    3.00    5.81
   0  -7  22   -2.38    6.36
   0   7 -21   47.74    7.46
   0  -7  21   37.84    8.31
   0   7 -20   19.74    3.42
   0  -7  20   16.44    5.50
   0   7 -19    5.87    3.24
   0  -7  19    2.32    4.52
   0   7 -18   13.69    2.81
   0  -7  18   12.47    4.16
   0   7 -17   29.28    3.06
   0  -7  17   21.94    4.16
   0   7 -16   91.14    4.77
   0  -7  16   85.88    5.93
   0   7 -15   15.95    2.75
   0  -7  15   14.36    3.48
   0   7 -14   28.97    2.87
   0  -7  14   27.38    3.55
   0   7 -13   30.01    3.12
   0  -7  13   26.10    3.06
   0   7 -12    1.34    2.57
   0  -7  12    1.41    2.14
   0   7 -11  341.64   12.10
   0  -7  11  339.86   12.41
   0   7 -10   83.01    4.52
   0  -7  10   90.47    4.46
   0   7  -9   11.55    2.57
   0  -7   9   10.21    2.08
   0   7  -8  302.33   10.51
   0  -7   8  301.54   10.51
   0   7  -7  290.41   13.02
   0  -7   7  275.50   13.26
   0   7  -6  316.94    9.96
   0  -7   6  318.59   10.39
   0   7  -5    3.73    1.59
   0  -7   5    2.57    1.41
   0   7  -4  285.28    9.41
   0  -7   4  286.93    9.47
   0   7  -3   21.82    1.96
   0  -7   3   20.42    1.83
   0   7  -2  542.25   16.99
   0  -7   2  538.71   15.77
   0   7  -1  625.57   18.09
   0  -7   1  624.41   19.19
   0   7   0   69.32    3.55
   0  -7   0   67.42    3.42
   0   7   1    5.44    1.59
   0  -7  -1    5.01    1.71
   0   7   2    7.70    1.71
   0  -7  -2    9.35    2.08
   0   7   3  260.40    8.99
   0  -7  -3  253.67    8.99
   0   7   4  643.91   18.77
   0  -7  -4  627.77   18.70
   0   7   5  111.74    5.01
   0  -7  -5  110.46    4.65
   0   7   6   25.61    2.45
   0  -7  -6   23.23    2.69
   0   7   7  144.50    6.11
   0  -7  -7  148.54    6.91
   0   7   8    1.65    2.32
   0  -7  -8    0.00    2.69
   0   7   9    4.16    2.87
   0  -7  -9    2.32    2.63
   0   7  10   43.58    4.58
   0  -7 -10   48.23    5.01
   0   7  11    4.22    3.30
   0  -7 -11    7.15    3.24
   0   7  12   26.28    3.91
   0  -7 -12   32.64    4.65
   0   7  13   30.20    5.81
   0  -7 -13   21.64    4.22
   0   7  14   18.28    4.83
   0  -7 -14   18.15    3.73
   0   7  15   17.97    4.83
   0  -7 -15   31.42    4.58
   0   7  16    7.76    5.20
   0  -7 -16    6.11    4.65
   0   7  17    2.87    5.68
   0  -7 -17    4.52    3.79
   0   7  18   22.01    6.42
   0  -7 -18   16.63    4.34
   0   7  19    1.71    7.64
   0  -7 -19    2.87    4.40
   0   8 -22   33.56    8.25
   0  -8  22   28.48    8.31
   0   8 -21    9.72    5.62
   0  -8  21    1.34    6.11
   0   8 -20   29.04    6.79
   0  -8  20   25.25    6.36
   0   8 -19    2.75    4.52
   0  -8  19   -0.79    4.16
   0   8 -18   11.68    4.10
   0  -8  18   17.42    4.77
   0   8 -17  112.78    7.76
   0  -8  17  122.62    7.64
   0   8 -16   45.78    5.01
   0  -8  16   57.15    5.01
   0   8 -15  110.27    6.54
   0  -8  15  101.47    6.72
   0   8 -14    1.65    2.93
   0  -8  14    1.16    3.00
   0   8 -13   25.55    3.73
   0  -8  13   29.83    3.61
   0   8 -12  146.28    7.34
   0  -8  12  159.48    7.52
   0   8 -11   25.49    3.67
   0  -8  11   29.34    3.48
   0   8 -10  278.25   10.64
   0  -8  10  284.48    9.66
   0   8  -9  152.33    6.48
   0  -8   9  151.96    7.52
   0   8  -8   52.45    4.28
   0  -8   8   57.89    3.24
   0   8  -7  252.15    8.86
   0  -8   7  249.82    8.01
   0   8  -6    1.04    1.59
   0  -8   6    2.45    1.59
   0   8  -5  377.33   12.04
   0  -8   5  381.49   12.65
   0   8  -4   26.96    2.38
   0  -8   4   26.47    2.08
   0   8  -3  131.30    5.13
   0  -8   3  142.36    5.56
   0   8  -2  706.38   19.68
   0  -8   2  706.07   19.87
   0   8  -1  200.56    7.03
   0  -8   1  202.57    7.09
   0   8   0    3.18    1.65
   0  -8   0    2.57    1.71
   0   8   1   36.19    2.75
   0  -8  -1   34.17    2.75
   0   8   2   12.96    2.26
   0  -8  -2   11.86    2.26
   0   8   3  214.92    8.25
   0  -8  -3  210.95    7.64
   0   8   4    1.47    1.71
   0  -8  -4    1.34    2.08
   0   8   5   27.08    2.57
   0  -8  -5   25.43    3.06
   0   8   6   72.25    4.28
   0  -8  -6   70.78    4.71
   0   8   7   13.45    2.75
   0  -8  -7   11.92    2.93
   0   8   8   60.09    4.22
   0  -8  -8   65.16    4.89
   0   8   9   58.25    4.77
   0  -8  -9   56.48    4.22
   0   8  10   11.98    3.79
   0  -8 -10    9.72    3.24
   0   8  11    0.37    3.12
   0  -8 -11    0.92    3.42
   0   8  12   14.24    5.13
   0  -8 -12    8.80    3.67
   0   8  13   38.69    5.56
   0  -8 -13   29.46    4.83
   0   8  14    3.48    4.95
   0  -8 -14    8.07    5.20
   0   8  15    0.37    5.99
   0  -8 -15    0.61    3.85
   0   8  16    2.93    5.07
   0  -8 -16    2.93    3.30
   0   8  17   10.39    5.01
   0  -8 -17   13.57    3.67
   0   8  18    0.98    4.52
   0  -8 -18   -2.57    3.73
   0   9 -21   37.04    6.17
   0  -9  21   23.90    5.75
   0   9 -20   11.55    5.32
   0  -9  20    6.05    5.32
   0   9 -19   -0.67    4.65
   0  -9  19    1.59    4.46
   0   9 -18    7.82    4.58
   0  -9  18   10.57    4.40
   0   9 -17   27.51    5.38
   0  -9  17   24.88    4.58
   0   9 -16  114.49    8.13
   0  -9  16  104.89    7.27
   0   9 -15   15.22    3.67
   0  -9  15   12.10    3.42
   0   9 -14   16.20    3.61
   0  -9  14   11.13    3.36
   0   9 -13   38.88    4.65
   0  -9  13   37.29    4.34
   0   9 -12    0.67    2.69
   0  -9  12   -0.49    2.45
   0   9 -11  684.74   22.19
   0  -9  11  688.16   21.39
   0   9 -10   54.59    4.40
   0  -9  10   49.33    4.10
   0   9  -9   70.85    6.91
   0  -9   9   80.20    4.58
   0   9  -8   96.76    5.13
   0  -9   8  106.79    5.38
   0   9  -7    0.61    2.02
   0  -9   7    1.16    1.83
   0   9  -6   94.13    4.89
   0  -9   6   90.77    4.40
   0   9  -5    1.22    2.32
   0  -9   5   -0.86    1.65
   0   9  -4   -0.61    2.08
   0  -9   4    1.77    2.08
   0   9  -3  723.06   20.17
   0  -9   3  711.39   19.19
   0   9  -2    2.02    2.45
   0  -9   2    5.99    2.02
   0   9  -1  212.35    7.09
   0  -9   1  218.40    8.01
   0   9   0    1.53    2.45
   0  -9   0    2.26    2.08
   0   9   1    2.02    2.20
   0  -9  -1    2.20    1.96
   0   9   2    1.96    2.14
   0  -9  -2    2.38    2.08
   0   9   3    6.91    2.69
   0  -9  -3    4.71    2.20
   0   9   4  171.09    6.54
   0  -9  -4  170.60    6.66
   0   9   5    1.28    2.63
   0  -9  -5    2.63    2.75
   0   9   6   48.41    4.10
   0  -9  -6   44.32    4.16
   0   9   7   17.91    3.67
   0  -9  -7   14.36    3.61
   0   9   8   17.85    4.03
   0  -9  -8   16.32    3.42
   0   9   9   12.35    4.65
   0  -9  -9    7.95    4.40
   0   9  10    3.48    3.24
   0  -9 -10    1.71    3.12
   0   9  11   23.78    5.38
   0  -9 -11   18.64    3.55
   0   9  12    5.68    4.40
   0  -9 -12    6.85    4.10
   0   9  13   -0.24    4.10
   0  -9 -13    5.13    5.07
   0   9  14    2.26    3.55
   0  -9 -14    2.32    3.97
   0   9  15    7.52    3.97
   0  -9 -15    2.57    4.34
   0   9  16    4.95    8.25
   0  -9 -16    2.63    3.97
   0   9  17    2.14    7.21
   0  -9 -17    3.12    3.30
   0  10 -21   13.63    6.23
   0 -10  21   16.63    6.30
   0  10 -20    8.07   10.70
   0 -10  20    9.17    5.68
   0  10 -19    5.56    5.20
   0 -10  19    5.50    4.83
   0  10 -18    3.06    4.58
   0 -10  18    5.75    4.34
   0  10 -17   89.98    7.58
   0 -10  17  103.06    6.85
   0  10 -16   38.63    5.50
   0 -10  16   39.92    4.95
   0  10 -15   43.46    5.75
   0 -10  15   43.58    4.65
   0  10 -14    4.28    4.16
   0 -10  14    4.77    3.18
   0  10 -13    0.12    4.10
   0 -10  13   -1.59    3.36
   0  10 -12  226.23    9.72
   0 -10  12  242.86    9.47
   0  10 -11   -0.24    3.48
   0 -10  11    1.96    2.81
   0  10 -10  172.25   10.76
   0 -10  10  153.61    6.91
   0  10  -9  132.58    6.54
   0 -10   9  131.67    5.93
   0  10  -8    6.11    3.24
   0 -10   8    6.05    2.51
   0  10  -7  117.42    6.79
   0 -10   7  112.78    5.56
   0  10  -6   35.94    3.48
   0 -10   6   41.44    3.00
   0  10  -5   62.84    4.22
   0 -10   5   63.82    4.10
   0  10  -4   29.52    3.42
   0 -10   4   24.70    3.12
   0  10  -3   49.27    3.42
   0 -10   3   49.82    3.24
   0  10  -2  711.70   20.23
   0 -10   2  658.64   19.19
   0  10  -1    1.47    2.38
   0 -10   1    1.65    2.45
   0  10   0   53.67    3.61
   0 -10   0   58.68    3.97
   0  10   1   11.68    2.20
   0 -10  -1   12.90    2.45
   0  10   2   74.33    4.22
   0 -10  -2   75.12    4.65
   0  10   3  142.42    6.36
   0 -10  -3  146.52    6.85
   0  10   4   51.65    3.67
   0 -10  -4   52.75    4.10
   0  10   5    0.31    2.93
   0 -10  -5   -1.28    3.12
   0  10   6    3.18    3.00
   0 -10  -6    1.77    3.00
   0  10   7   30.99    4.16
   0 -10  -7   27.14    4.22
   0  10   8    0.06    3.67
   0 -10  -8    0.49    3.79
   0  10   9   41.20    4.52
   0 -10  -9   41.57    4.58
   0  10  10   -1.77    4.89
   0 -10 -10   -0.49    3.30
   0  10  11    2.69    4.58
   0 -10 -11    5.50    4.46
   0  10  12   14.49    4.83
   0 -10 -12   15.16    3.97
   0  10  13    2.32    4.03
   0 -10 -13    2.63    3.48
   0  10  14   20.84    5.01
   0 -10 -14   20.17    3.55
   0  10  15    1.53    3.42
   0 -10 -15    4.28    4.52
   0 -10 -16    1.16    3.61
   0  11 -20   -0.79    7.21
   0 -11  20    1.34    6.85
   0  11 -19    9.90    6.30
   0 -11  19    3.42    6.17
   0  11 -18   18.83    6.36
   0 -11  18   16.44    6.17
   0  11 -17    6.60    4.58
   0 -11  17    7.40    4.22
   0  11 -16  149.03    9.35
   0 -11  16  155.14    7.95
   0  11 -15    5.93    4.58
   0 -11  15    5.26    3.73
   0  11 -14    7.70    5.01
   0 -11  14    5.68    3.73
   0  11 -13   51.59    5.01
   0 -11  13   56.79    4.77
   0  11 -12    9.96    3.61
   0 -11  12   12.47    5.44
   0  11 -11  129.47    9.47
   0 -11  11  126.96    6.42
   0  11 -10   26.77    4.28
   0 -11  10   23.72    3.67
   0  11  -9   27.69    4.58
   0 -11   9   28.24    3.67
   0  11  -8  220.12    9.17
   0 -11   8  215.72    8.80
   0  11  -7   48.96    3.97
   0 -11   7   53.36    3.85
   0  11  -6   26.10    3.42
   0 -11   6   25.80    2.87
   0  11  -5    9.60    2.57
   0 -11   5    7.52    2.45
   0  11  -4   18.83    3.30
   0 -11   4   19.25    3.18
   0  11  -3  628.69   19.32
   0 -11   3  597.45   18.83
   0  11  -2  120.72    6.17
   0 -11   2  114.80    5.68
   0  11  -1   57.15    3.79
   0 -11   1   52.51    3.79
   0  11   0    9.47    2.93
   0 -11   0   11.98    2.87
   0  11   1   14.98    3.06
   0 -11  -1   14.67    3.18
   0  11   2   37.96    3.61
   0 -11  -2   43.95    4.16
   0  11   3   30.14    3.48
   0 -11  -3   32.89    3.79
   0  11   4   24.33    3.61
   0 -11  -4   23.59    3.36
   0  11   5   14.12    3.48
   0 -11  -5   16.57    3.42
   0  11   6   16.38    3.91
   0 -11  -6   15.83    4.22
   0  11   7    1.89    3.67
   0 -11  -7    0.55    3.85
   0  11   8   68.58    5.75
   0 -11  -8   60.39    5.50
   0  11   9   -0.31    3.91
   0 -11  -9    3.67    3.24
   0  11  10    2.32    3.97
   0 -11 -10    3.42    5.20
   0  11  11    7.40    4.10
   0 -11 -11    5.56    3.67
   0  11  12    3.61    4.58
   0 -11 -12   -2.63    3.85
   0  11  13    4.95    4.95
   0 -11 -13    5.93    3.61
   0  11  14    5.75    5.38
   0 -11 -14    2.20    2.69
   0  12 -20   12.16    8.80
   0 -12  20    8.13    5.87
   0  12 -19   13.02    6.05
   0 -12  19   22.74    5.87
   0  12 -18    1.96    5.81
   0 -12  18    1.83    4.34
   0  12 -17   61.31    7.34
   0 -12  17   55.63    5.99
   0  12 -16    3.73    5.26
   0 -12  16    4.28    3.79
   0  12 -15   71.76    7.27
   0 -12  15   58.07    5.56
   0  12 -14   46.15    6.42
   0 -12  14   46.15    6.11
   0  12 -13   -0.31    4.10
   0 -12  13   -0.18    5.99
   0  12 -12  158.56   12.84
   0 -12  12  148.41    7.40
   0  12 -11    7.46    3.91
   0 -12  11    7.46    3.06
   0  12 -10    3.48    4.03
   0 -12  10    1.41    3.24
   0  12  -9  163.57    8.56
   0 -12   9  168.71    7.52
   0  12  -8    2.51    3.12
   0 -12   8    5.38    2.93
   0  12  -7  135.95    6.79
   0 -12   7  128.18    6.42
   0  12  -6    5.50    2.87
   0 -12   6    4.03    2.26
   0  12  -5    2.14    2.69
   0 -12   5    0.61    2.32
   0  12  -4   57.52    4.77
   0 -12   4   52.45    4.28
   0  12  -3   13.14    3.36
   0 -12   3   13.94    3.00
   0  12  -2  351.11   12.41
   0 -12   2  353.86   12.47
   0  12  -1    1.10    3.42
   0 -12   1    4.10    2.75
   0  12   0    1.59    3.42
   0 -12   0   -1.04    4.03
   0  12   1    7.89    3.55
   0 -12  -1    6.60    3.06
   0  12   2   45.23    4.46
   0 -12  -2   49.33    4.46
   0  12   3   25.80    4.34
   0 -12  -3   26.35    4.46
   0  12   4   52.32    4.83
   0 -12  -4   47.13    4.89
   0  12   5    2.63    3.24
   0 -12  -5    1.22    3.85
   0  12   6    0.67    4.89
   0 -12  -6    1.28    3.48
   0  12   7   25.73    4.03
   0 -12  -7   16.14    4.58
   0  12   8    5.99    4.65
   0 -12  -8    0.79    3.79
   0  12   9    0.92    4.58
   0 -12  -9    0.73    3.97
   0  12  10   -1.53    3.79
   0 -12 -10    1.77    4.16
   0  12  11    0.67    4.58
   0 -12 -11    2.57    3.97
   0  12  12    7.70    4.58
   0 -12 -12    3.79    4.77
   0  12  13   -0.61    4.22
   0 -12 -13   -0.86    3.18
   0  12  14    4.40    5.07
   0  13 -19    6.30    9.60
   0 -13  19    0.86    7.52
   0  13 -18   77.63    9.84
   0 -13  18   70.42    8.31
   0  13 -17    3.18    6.17
   0 -13  17    5.26    4.83
   0  13 -16   42.61    7.03
   0 -13  16   58.56    6.30
   0  13 -15   13.94    5.50
   0 -13  15    8.99    4.65
   0  13 -14    1.65    6.05
   0 -13  14    3.30    9.66
   0  13 -13   69.07    9.41
   0 -13  13   84.35    6.23
   0  13 -12    2.32    5.13
   0 -13  12    3.61    3.67
   0  13 -11   46.46    5.56
   0 -13  11   39.06    4.22
   0  13 -10   24.76    5.13
   0 -13  10   25.49    3.91
   0  13  -9   19.13    4.16
   0 -13   9   14.00    3.48
   0  13  -8  155.69    8.37
   0 -13   8  166.08    7.52
   0  13  -7    0.37    3.18
   0 -13   7   -0.61    2.87
   0  13  -6   36.00    4.28
   0 -13   6   29.89    3.79
   0  13  -5    0.86    3.12
   0 -13   5    4.52    3.06
   0  13  -4   26.28    3.79
   0 -13   4   24.45    3.97
   0  13  -3  150.86    7.95
   0 -13   3  150.49    7.34
   0  13  -2    3.12    3.12
   0 -13   2    5.38    3.18
   0  13  -1    3.85    3.55
   0 -13   1    8.37    3.48
   0  13   0    0.00    3.18
   0 -13   0   -0.06    3.36
   0  13   1   25.98    4.28
   0 -13  -1   25.37    5.50
   0  13   2   12.53    4.34
   0 -13  -2    8.19    4.46
   0  13   3   54.52    4.89
   0 -13  -3   45.72    4.65
   0  13   4   -0.12    3.91
   0 -13  -4   -0.55    4.10
   0  13   5    4.95    4.58
   0 -13  -5    1.16    3.91
   0  13   6    1.83    4.10
   0 -13  -6    1.10    3.79
   0  13   7    7.21    4.65
   0 -13  -7    3.12    5.38
   0  13   8    2.69    3.91
   0 -13  -8    6.30    3.97
   0  13   9    0.06    5.81
   0 -13  -9   -1.83    4.52
   0  13  10   -0.06    3.91
   0 -13 -10   -1.96    4.34
   0  13  11    2.32    4.03
   0 -13 -11   -0.98    2.81
   0  13  12    1.34    5.20
   0 -13 -12    0.12    3.79
   0  13  13   15.40    4.89
   0 -13 -13    2.75    3.24
   0  14 -18    0.43    6.72
   0 -14  18    2.20    6.11
   0  14 -17   30.01    7.09
   0 -14  17   35.15    6.54
   0  14 -16   -3.97    6.54
   0 -14  16    0.18    4.52
   0  14 -15    4.22    7.27
   0 -14  15    6.11    8.01
   0  14 -14   24.02   10.27
   0 -14  14   16.81    5.44
   0  14 -13    3.97    5.56
   0 -14  13    2.63    3.91
   0  14 -12   44.56    6.66
   0 -14  12   26.77    4.83
   0  14 -11    0.49    4.46
   0 -14  11    2.02    3.55
   0  14 -10   24.76    5.20
   0 -14  10   28.73    4.03
   0  14  -9   52.63    6.30
   0 -14   9   59.90    5.99
   0  14  -8    1.22    4.03
   0 -14   8    2.87    3.24
   0  14  -7   17.67    4.34
   0 -14   7   15.10    3.61
   0  14  -6    2.57    3.42
   0 -14   6    0.61    2.93
   0  14  -5    3.61    3.48
   0 -14   5    1.59    3.18
   0  14  -4    6.60    3.61
   0 -14   4   13.08    3.48
   0  14  -3   66.75    6.30
   0 -14   3   60.76    7.40
   0  14  -2   10.21    4.03
   0 -14   2   12.04    4.28
   0  14  -1    0.73    3.55
   0 -14   1   -0.49    3.00
   0  14   0    2.20    4.10
   0 -14   0    2.45    3.55
   0  14   1    6.72    4.10
   0 -14  -1   10.76    3.97
   0  14   2   31.54    5.62
   0 -14  -2   32.58    5.32
   0  14   3   -0.67    3.61
   0 -14  -3    0.18    3.85
   0  14   4   13.88    4.22
   0 -14  -4   13.88    3.91
   0  14   5   22.74    6.23
   0 -14  -5   19.07    6.11
   0  14   6   11.74    4.46
   0 -14  -6    9.29    4.16
   0  14   7    7.34    6.05
   0 -14  -7    4.28    4.65
   0  14   8    0.79    4.71
   0 -14  -8    0.49    3.91
   0  14   9    5.62    5.44
   0 -14  -9    2.14    3.73
   0  14  10    0.12    5.75
   0 -14 -10    2.69    3.12
   0  14  11   -2.32    6.60
   0 -14 -11   -1.83    3.36
   0  14  12    0.12    6.60
   0 -14 -12   -2.63    5.81
   0  15 -17    0.73    6.60
   0 -15  17    4.22    5.32
   0  15 -16   27.38   10.39
   0 -15  16   19.38   10.64
   0  15 -15    1.28    7.70
   0 -15  15   -2.81    7.70
   0  15 -14    6.48    6.30
   0 -15  14   10.15    5.99
   0  15 -13   20.48    6.91
   0 -15  13   16.44    6.17
   0  15 -12   26.83    7.52
   0 -15  12   32.27    5.32
   0  15 -11   11.37    5.26
   0 -15  11   10.76    4.22
   0  15 -10   23.04    5.44
   0 -15  10   32.46    4.34
   0  15  -9   17.12    5.93
   0 -15   9   13.69    4.58
   0  15  -8   26.90    4.95
   0 -15   8   26.96    4.16
   0  15  -7    9.72    4.28
   0 -15   7    7.52    3.97
   0  15  -6    3.00    4.95
   0 -15   6    3.24    4.22
   0  15  -5    1.22    4.03
   0 -15   5    6.23    4.46
   0  15  -4   41.44    5.13
   0 -15   4   40.89    5.20
   0  15  -3    4.83    4.83
   0 -15   3    6.66    4.10
   0  15  -2   34.54    5.26
   0 -15   2   31.05    4.58
   0  15  -1    4.10    3.91
   0 -15   1    5.07    4.71
   0  15   0   -0.06    4.77
   0 -15   0    0.98    4.95
   0  15   1   30.50    5.07
   0 -15  -1   32.52    4.95
   0  15   2   -0.79    4.34
   0 -15  -2    5.68    4.22
   0  15   3    3.12    5.07
   0 -15  -3    2.75    4.10
   0  15   4    0.73    3.73
   0 -15  -4   -0.31    3.91
   0  15   5    7.46    5.38
   0 -15  -5    6.91    4.28
   0  15   6   37.78    5.81
   0 -15  -6   31.24    5.62
   0  15   7   -0.98    4.10
   0 -15  -7    0.79    3.61
   0  15   8    0.24    4.83
   0 -15  -8    3.48    4.83
   0 -15 -10   -1.10    6.72
   0  16 -15    4.03    5.93
   0 -16  15    4.77    5.32
   0  16 -14   26.47    7.82
   0 -16  14   40.53    6.17
   0  16 -13    8.44    7.09
   0 -16  13    1.89    5.99
   0  16 -12   -5.26    8.50
   0 -16  12    1.53    6.11
   0  16 -11    2.38    5.32
   0 -16  11    1.41    4.46
   0  16 -10    5.20    4.95
   0 -16  10    2.57    4.28
   0  16  -9   26.65    6.11
   0 -16   9   35.94    5.44
   0  16  -8   -0.43    5.07
   0 -16   8    0.49    4.28
   0  16  -7    7.95    5.87
   0 -16   7   18.70    5.32
   0  16  -6    2.08    4.52
   0 -16   6   -0.12    3.67
   0  16  -5    5.07    4.46
   0 -16   5    0.92    3.79
   0  16  -4   13.33    4.71
   0 -16   4    5.07    3.79
   0  16  -3   13.20    5.01
   0 -16   3    5.32    4.52
   0  16  -2   -0.12    5.99
   0 -16   2    0.79    4.52
   0  16  -1    0.24    3.48
   0 -16   1    0.00    3.97
   0  16   0   16.02    4.95
   0 -16   0   18.40    4.52
   0  16   1   -1.41    6.17
   0 -16  -1    3.06    4.40
   0  16   2   16.32    4.89
   0 -16  -2   19.68    4.58
   0  16   3    0.37    4.89
   0 -16  -3    5.20    5.01
   0  16   4    3.42    5.44
   0 -16  -4    2.57    3.85
   0  16   5    2.02    5.87
   0 -16  -5    1.77    4.28
   0  16   6    1.59    4.22
   0 -16  -6    0.86    3.73
   0  16   7   12.29    3.61
   0 -16  -7    3.18    3.42
   0  17 -14    4.46    6.30
   0 -17  14    2.87    5.26
   0  17 -13   30.69    8.01
   0 -17  13   23.53    6.30
   0  17 -12    0.43    8.86
   0 -17  12    2.93    5.44
   0  17 -11    2.02    6.48
   0 -17  11    4.40    4.71
   0  17 -10   17.18    6.36
   0 -17  10   13.63    4.83
   0  17  -9    2.51    6.17
   0 -17   9    0.61    4.89
   0  17  -8    2.57    5.99
   0 -17   8    0.98    5.13
   0  17  -7    5.44    5.62
   0 -17   7    7.40    4.71
   0  17  -6   -0.24    4.65
   0 -17   6    0.67    4.22
   0  17  -5    7.15    5.26
   0 -17   5    7.95    4.34
   0  17  -4    8.07    5.44
   0 -17   4    9.23    4.89
   0  17  -3    4.28    4.89
   0 -17   3    8.31    3.97
   0  17  -2   11.25    4.46
   0 -17   2   16.50    4.40
   0  17  -1   -0.06    6.36
   0 -17   1   -1.34    3.30
   0  17   0    3.06    4.65
   0 -17   0    0.73    3.18
   0  17   1    8.07    6.17
   0 -17  -1    3.79    4.83
   0  17   2    4.83    5.68
   0 -17  -2    1.71    4.77
   0  17   3   -0.73    8.19
   0 -17  -3   -0.18    6.11
   0 -17  -5    0.73    6.23
   0  17   6   -0.24    3.48
   0  17   7    2.51    3.73
   0  18 -12   -0.98    6.11
   0 -18  12    0.18    4.52
   0  18 -11    3.42    4.83
   0 -18  11   -0.43    4.28
   0  18 -10    8.44    6.48
   0 -18  10    7.09    5.32
   0  18  -9    3.79    8.25
   0 -18   9    8.99    7.27
   0  18  -8    0.31    5.75
   0 -18   8    5.01    4.71
   0  18  -7    3.48    5.32
   0 -18   7    3.91    4.28
   0  18  -6   -1.34    6.54
   0 -18   6    2.32    4.83
   0  18  -5   16.63    5.38
   0 -18   5    8.86    3.18
   0  18  -4    1.96    3.42
   0 -18   4    7.03    3.73
   0  18  -3   10.09    5.81
   0 -18   3   12.16    5.26
   0  18  -2    2.26    3.91
   0 -18   2   -0.55    4.03
   0  18  -1    1.77    3.61
   0 -18   1    0.73    3.42
   0  18   0    0.98    4.65
   0 -18   0    0.67    3.55
   0  18   1   -0.18    3.85
   0 -18  -1    3.91    5.44
   0  18   2    2.14    4.65
   0 -19   9    2.69    5.87
   0 -19   8   -1.16    4.10
   0 -19   7   -0.92    4.65
   0  19  -6    1.16    3.97
   0 -19   6    2.63    5.07
   0  19  -5    1.65    3.30
   0 -19   5    1.96    4.28
   0  19  -4    2.75    4.34
   0 -19   4    0.00    7.15
   0  19  -3    5.87    4.77
   0 -19   3    2.87    4.28
   0  19  -2   -1.28    4.58
   0 -19   2    1.41    6.60
   0  19  -1   -1.59    4.83
   0  19   0   -0.06    3.67
  -1  19   1    2.81    4.16
  -1  19   0    0.79    4.16
  -1  19  -1   -0.43    3.55
   1 -19   2   -0.37    7.03
  -1  19  -2    0.55    4.52
   1 -19   3   -1.41    5.07
  -1  19  -3    1.59    3.48
   1 -19   4    4.95    7.09
  -1  19  -4   -0.37    4.34
   1 -19   5    0.86    4.52
  -1  19  -5    0.98    3.61
   1 -19   6   -0.98    5.81
  -1  19  -6    0.31    3.73
   1 -19   7    4.22    4.89
  -1  19  -7    1.47    7.40
   1 -19   8    1.77    6.05
  -1  19  -8    3.30    6.23
   1 -19   9   11.92    5.20
  -1  19  -9    5.99    6.11
  -1  18   5    1.16    4.16
   1 -18  -2   -1.04    6.60
  -1  18   2    4.58    9.11
   1 -18  -1    7.27    4.83
  -1  18   1    0.61    5.99
   1 -18   0    6.36    5.32
  -1  18   0   18.52    5.56
   1 -18   1    2.20    3.85
  -1  18  -1    3.42    5.07
   1 -18   2    0.86    3.55
  -1  18  -2    4.65    4.34
   1 -18   3    5.93    3.85
  -1  18  -3    9.90    5.75
   1 -18   4    3.36    3.48
  -1  18  -4    2.45    3.18
   1 -18   5    4.40    3.73
  -1  18  -5    2.57    3.61
   1 -18   6    0.49    4.40
  -1  18  -6   -2.93    5.26
   1 -18   7   -0.06    6.23
  -1  18  -7    2.69    4.89
   1 -18   8    2.69    6.11
  -1  18  -8    1.59    5.62
   1 -18   9    1.71    5.01
  -1  18  -9   -0.49    6.36
   1 -18  10    5.38    6.23
  -1  18 -10   13.45    7.27
   1 -18  11    0.00    5.26
  -1  18 -11    1.16    5.01
   1 -18  12    4.58    4.46
  -1  18 -12    4.03    5.38
  -1  17   8    1.71    5.68
   1 -17  -7    2.51    5.93
  -1  17   7    1.41    5.50
   1 -17  -6    3.24    9.29
  -1  17   6    1.41    3.61
   1 -17  -5   -0.61    4.03
  -1  17   5    2.14    4.34
   1 -17  -4    3.73    4.10
  -1  17   4    3.18    4.52
   1 -17  -3    3.12    6.11
  -1  17   3    5.68    4.89
   1 -17  -2   -1.59    4.16
  -1  17   2    0.67    5.75
   1 -17  -1   17.18    4.52
  -1  17   1    9.72    5.50
   1 -17   0   12.41    4.89
  -1  17   0   11.86    6.30
   1 -17   1    4.46    6.30
  -1  17  -1    6.85    5.44
   1 -17   2    2.02    4.58
  -1  17  -2    1.83    4.40
   1 -17   3    0.00    4.52
  -1  17  -3    6.23    4.58
   1 -17   4   12.29    3.91
  -1  17  -4    4.71    5.32
   1 -17   5    0.67    3.48
  -1  17  -5   -1.96    5.20
   1 -17   6    0.55    3.85
  -1  17  -6    2.69    4.77
   1 -17   7   -1.77    4.46
  -1  17  -7   -1.47    4.65
   1 -17   8   31.24    5.87
  -1  17  -8   34.35    7.76
   1 -17   9   29.46    6.79
  -1  17  -9   29.04    7.34
   1 -17  10    0.24    4.65
  -1  17 -10    0.67    5.26
   1 -17  11   -1.59    5.32
  -1  17 -11    3.18    7.09
   1 -17  12    0.55    4.65
  -1  17 -12    0.55    5.87
   1 -17  13    7.34    5.62
  -1  17 -13    5.32    6.05
   1 -17  14    3.24    4.83
  -1  17 -14    3.48    6.11
   1 -16 -10   -0.55    5.50
   1 -16  -9    4.46    9.66
   1 -16  -8   -1.77    5.50
  -1  16   8    4.46    5.50
   1 -16  -7    5.01    5.75
  -1  16   7    7.21    6.66
   1 -16  -6    5.13    4.52
  -1  16   6    2.75    5.26
   1 -16  -5    4.16    4.71
  -1  16   5    7.82    5.38
   1 -16  -4   -1.10    4.65
  -1  16   4   -1.28    3.97
   1 -16  -3   -1.41    4.71
  -1  16   3   -0.73    4.58
   1 -16  -2   18.03    5.75
  -1  16   2   25.00    5.81
   1 -16  -1   -1.10    5.07
  -1  16   1    1.10    5.75
   1 -16   0   26.16    5.50
  -1  16   0   30.26    5.62
   1 -16   1   13.57    3.91
  -1  16  -1    9.47    4.65
   1 -16   2    2.87    5.81
  -1  16  -2    3.18    6.72
   1 -16   3    5.26    4.28
  -1  16  -3    8.99    4.77
   1 -16   4   12.16    4.40
  -1  16  -4   11.98    4.58
   1 -16   5   -0.31    3.97
  -1  16  -5    2.38    4.58
   1 -16   6   11.92    4.10
  -1  16  -6    7.21    5.07
   1 -16   7   29.16    5.81
  -1  16  -7   25.12    6.30
   1 -16   8    3.36    5.75
  -1  16  -8    3.97    6.97
   1 -16   9   50.37    5.75
  -1  16  -9   47.43    6.66
   1 -16  10    0.49    4.03
  -1  16 -10    0.67    5.32
   1 -16  11    2.08    4.89
  -1  16 -11   -4.46    6.60
   1 -16  12   12.47    4.77
  -1  16 -12   12.78    6.23
   1 -16  13   26.65    5.99
  -1  16 -13   16.38    7.21
   1 -16  14   11.98    8.56
  -1  16 -14    9.05    9.05
   1 -16  15    2.08    7.89
  -1  16 -15    5.50    8.44
   1 -16  16   12.78    6.97
  -1  16 -16    7.46    7.52
   1 -15 -11   14.79   10.51
   1 -15 -10    1.34    3.97
  -1  15  10    6.54    7.15
   1 -15  -9    2.87    6.66
  -1  15   9   -1.59    3.48
   1 -15  -8    3.48    3.42
  -1  15   8    1.22    4.65
   1 -15  -7    6.85    5.87
  -1  15   7    7.46    4.71
   1 -15  -6   11.98    4.83
  -1  15   6   10.88    4.95
   1 -15  -5    5.26    4.95
  -1  15   5    9.84    4.71
   1 -15  -4   12.04    4.77
  -1  15   4   13.63    4.10
   1 -15  -3   23.72    6.72
  -1  15   3   21.64    5.56
   1 -15  -2    0.43    4.34
  -1  15   2   -3.79    4.10
   1 -15  -1   24.27    5.01
  -1  15   1   23.78    5.75
   1 -15   0    2.87    4.65
  -1  15   0    1.83    4.89
   1 -15   1   29.59    5.01
  -1  15  -1   38.88    5.38
   1 -15   2   11.13    3.91
  -1  15  -2   16.44    4.34
   1 -15   3    1.77    4.03
  -1  15  -3    0.00    3.97
   1 -15   4    9.41    3.97
  -1  15  -4    8.56    4.52
   1 -15   5   -0.43    3.73
  -1  15  -5   -2.69    5.13
   1 -15   6   10.57    4.89
  -1  15  -6    5.32    5.01
   1 -15   7    0.55    4.95
  -1  15  -7   -1.53    4.95
   1 -15   8   31.30    5.07
  -1  15  -8   22.92    5.56
   1 -15   9    1.65    3.48
  -1  15  -9    0.86    4.40
   1 -15  10   11.19    4.28
  -1  15 -10   11.43    5.32
   1 -15  11   55.38    6.79
  -1  15 -11   61.31    6.91
   1 -15  12    6.30    4.22
  -1  15 -12    0.98    5.20
   1 -15  13   51.35    6.66
  -1  15 -13   46.46   12.53
   1 -15  14    4.52    8.13
  -1  15 -14    0.12    6.23
   1 -15  15    2.26    4.52
  -1  15 -15    0.43    5.93
   1 -15  16   13.75    6.17
  -1  15 -16   17.24    8.13
   1 -15  17    3.91    6.30
  -1  15 -17    2.20    5.62
  -1  14  13    0.24    3.30
   1 -14 -12    1.22    3.79
  -1  14  12   -1.34    4.65
   1 -14 -11   -0.61    3.73
  -1  14  11    1.10    3.79
   1 -14 -10    2.57    4.16
  -1  14  10    3.06    3.79
   1 -14  -9   -2.08    4.28
  -1  14   9    4.71    5.20
   1 -14  -8   -0.49    4.71
  -1  14   8    1.77    4.65
   1 -14  -7   13.81    4.40
  -1  14   7   17.48    5.01
   1 -14  -6    2.87    4.46
  -1  14   6   -0.18    6.23
   1 -14  -5    2.69    4.22
  -1  14   5    7.89    4.22
   1 -14  -4    3.00    4.40
  -1  14   4    1.47    4.40
   1 -14  -3   -0.73    4.58
  -1  14   3    3.73    5.01
   1 -14  -2   18.58    5.20
  -1  14   2   17.85    4.95
   1 -14  -1    1.89    3.79
  -1  14   1    0.67    3.79
   1 -14   0   -1.71    3.67
  -1  14   0   -2.75    3.61
   1 -14   1   10.51    4.28
  -1  14  -1    6.42    4.46
   1 -14   2   60.52    5.62
  -1  14  -2   56.85    5.56
   1 -14   3   21.58    5.01
  -1  14  -3   24.33    4.46
   1 -14   4   20.42    4.46
  -1  14  -4   17.36    4.83
   1 -14   5   -1.96    3.42
  -1  14  -5    2.26    4.28
   1 -14   6    2.75    3.48
  -1  14  -6    3.55    3.73
   1 -14   7   62.72    5.50
  -1  14  -7   55.81    5.87
   1 -14   8    7.52    3.42
  -1  14  -8    5.87    4.52
   1 -14   9   37.29    4.52
  -1  14  -9   29.52    4.95
   1 -14  10    3.36    3.42
  -1  14 -10    2.57    3.97
   1 -14  11   -1.89    3.61
  -1  14 -11   -1.28    5.38
   1 -14  12   38.75    5.07
  -1  14 -12   40.22    8.50
   1 -14  13    2.87    9.05
  -1  14 -13    2.87    6.11
   1 -14  14   72.01    6.54
  -1  14 -14   78.79    7.64
   1 -14  15   17.36    4.71
  -1  14 -15   14.43    6.48
   1 -14  16   17.67    5.44
  -1  14 -16    8.50    7.09
   1 -14  17   33.74    6.48
  -1  14 -17   44.93    7.82
   1 -14  18    0.79    5.68
  -1  14 -18   -3.61    6.30
  -1  13  14    0.00    6.17
   1 -13 -13    2.87    5.62
  -1  13  13    2.87    6.36
   1 -13 -12   -1.71    5.01
  -1  13  12   -1.28    4.83
   1 -13 -11   10.88    4.22
  -1  13  11    7.15    5.44
   1 -13 -10   -0.98    3.91
  -1  13  10   -1.53    4.65
   1 -13  -9    4.71    4.10
  -1  13   9    2.20    4.46
   1 -13  -8   17.97    5.68
  -1  13   8   14.79    6.17
   1 -13  -7   -0.37    3.97
  -1  13   7    0.12    4.16
   1 -13  -6   14.12    5.75
  -1  13   6   15.53    5.38
   1 -13  -5    0.55    3.85
  -1  13   5    3.24    3.85
   1 -13  -4    0.37    3.73
  -1  13   4    2.87    3.55
   1 -13  -3   55.07    5.93
  -1  13   3   65.41    6.11
   1 -13  -2   72.86    5.87
  -1  13   2   76.16    5.99
   1 -13  -1    5.93    3.85
  -1  13   1    7.03    4.03
   1 -13   0   16.50    3.85
  -1  13   0   19.32    3.67
   1 -13   1   78.49    5.87
  -1  13  -1   79.95    5.93
   1 -13   2    7.09    3.18
  -1  13  -2    3.85    3.42
   1 -13   3  127.88    6.60
  -1  13  -3  139.86    7.46
   1 -13   4  101.96    5.75
  -1  13  -4   94.07    5.99
   1 -13   5   11.86    3.48
  -1  13  -5    9.35    3.85
   1 -13   6   84.66    5.99
  -1  13  -6   74.02    5.44
   1 -13   7   22.25    3.61
  -1  13  -7   20.11    4.28
   1 -13   8  122.93    7.21
  -1  13  -8  122.19    7.03
   1 -13   9    3.97    3.00
  -1  13  -9    3.36    3.48
   1 -13  10   10.88    3.48
  -1  13 -10    9.66    4.28
   1 -13  11   21.88    4.16
  -1  13 -11   11.49    8.01
   1 -13  12   17.12    3.91
  -1  13 -12   15.77    4.77
   1 -13  13   93.89    6.66
  -1  13 -13  102.08    9.41
   1 -13  14   33.13    4.52
  -1  13 -14   30.26    6.11
   1 -13  15   39.92    5.50
  -1  13 -15   37.35    6.60
   1 -13  16   13.75    5.13
  -1  13 -16   19.25    6.97
   1 -13  17   19.68    5.07
  -1  13 -17   25.86    6.48
   1 -13  18    9.11    5.07
  -1  13 -18    8.13    6.17
   1 -13  19   11.86    6.05
  -1  13 -19    3.97    6.97
   1 -12 -14    1.83    2.87
  -1  12  14    2.81    3.79
   1 -12 -13   -0.37    3.42
  -1  12  13   -2.45    4.10
   1 -12 -12   15.89    4.71
  -1  12  12   18.95    5.01
   1 -12 -11   -1.16    3.91
  -1  12  11    2.93    4.89
   1 -12 -10    5.32    5.93
  -1  12  10    6.72    5.13
   1 -12  -9   23.84    4.77
  -1  12   9   24.88    4.65
   1 -12  -8    3.30    4.46
  -1  12   8    3.12    4.10
   1 -12  -7   24.21    4.40
  -1  12   7   26.28    5.07
   1 -12  -6    2.20    3.55
  -1  12   6    0.55    3.30
   1 -12  -5    1.04    3.36
  -1  12   5   -0.67    4.40
   1 -12  -4   40.40    4.77
  -1  12   4   41.26    4.65
   1 -12  -3   97.25    7.09
  -1  12   3   97.62    6.36
   1 -12  -2   23.96    4.71
  -1  12   2   39.06    4.34
   1 -12  -1    5.81    3.18
  -1  12   1    5.62    3.18
   1 -12   0   65.04    5.20
  -1  12   0   64.37    5.07
   1 -12   1    7.95    3.42
  -1  12  -1    3.42    2.63
   1 -12   2  136.25    7.40
  -1  12  -2  135.70    6.97
   1 -12   3    9.11    3.55
  -1  12  -3    9.90    3.55
   1 -12   4   34.23    3.61
  -1  12  -4   33.56    3.85
   1 -12   5    6.23    3.36
  -1  12  -5   10.33    3.42
   1 -12   6   21.52    3.30
  -1  12  -6   18.40    3.67
   1 -12   7  193.83    8.13
  -1  12  -7  201.66    8.92
   1 -12   8   13.08    3.30
  -1  12  -8   10.39    3.55
   1 -12   9   58.01    4.95
  -1  12  -9   59.54    5.44
   1 -12  10   28.91    4.65
  -1  12 -10   30.32    5.01
   1 -12  11    3.55    3.36
  -1  12 -11    1.34    3.91
   1 -12  12   56.79    5.26
  -1  12 -12   58.38    4.71
   1 -12  13    0.12    3.48
  -1  12 -13    0.37    5.26
   1 -12  14   26.77    4.22
  -1  12 -14   26.96    4.77
   1 -12  15   21.58    4.16
  -1  12 -15   16.81    5.20
   1 -12  16    8.99    4.65
  -1  12 -16    6.17    6.30
   1 -12  17    7.21    5.32
  -1  12 -17    4.22    6.85
   1 -12  18   41.63    5.62
  -1  12 -18   29.10    6.60
   1 -12  19    1.65    5.32
  -1  12 -19    6.36    5.81
   1 -12  20    3.48    6.11
  -1  12 -20    0.79    8.13
   1 -11 -15    0.24    2.87
  -1  11  15   -1.41    3.55
   1 -11 -14    0.43    3.97
  -1  11  14    2.69    3.79
   1 -11 -13    4.28    3.67
  -1  11  13   10.21    4.46
   1 -11 -12    3.67    5.13
  -1  11  12    1.04    4.83
   1 -11 -11    1.28    3.67
  -1  11  11    2.69    5.01
   1 -11 -10    0.12    3.91
  -1  11  10   -1.10    4.34
   1 -11  -9   -0.79    3.73
  -1  11   9   -0.06    3.91
   1 -11  -8   48.05    5.93
  -1  11   8   40.95    5.13
   1 -11  -7   -0.92    3.61
  -1  11   7    1.41    3.42
   1 -11  -6    1.53    3.42
  -1  11   6   -0.73    3.18
   1 -11  -5    0.31    3.55
  -1  11   5   -4.77    4.34
   1 -11  -4   16.75    3.91
  -1  11   4   19.93    3.67
   1 -11  -3   32.76    4.34
  -1  11   3   29.71    3.97
   1 -11  -2  116.63    6.36
  -1  11   2  100.92    5.56
   1 -11  -1   15.16    3.79
  -1  11   1   13.26    3.73
   1 -11   0   10.64    2.81
  -1  11   0    9.47    3.24
   1 -11   1  147.01    6.72
  -1  11  -1  159.30    6.60
   1 -11   2   46.70    3.67
  -1  11  -2   44.93    3.55
   1 -11   3   33.93    3.24
  -1  11  -3   34.78    3.12
   1 -11   4   36.49    4.03
  -1  11  -4   50.31    4.22
   1 -11   5    9.35    2.87
  -1  11  -5    9.47    3.00
   1 -11   6  168.16    7.95
  -1  11  -6  169.44    7.27
   1 -11   7    1.16    2.08
  -1  11  -7    4.28    2.69
   1 -11   8  482.23   18.09
  -1  11  -8  504.84   17.36
   1 -11   9   25.92    6.30
  -1  11  -9   22.80    5.93
   1 -11  10    1.10    2.63
  -1  11 -10    2.38    2.93
   1 -11  11  123.84    6.36
  -1  11 -11  118.59    6.60
   1 -11  12    1.22    2.69
  -1  11 -12    2.63    4.28
   1 -11  13   47.74    4.65
  -1  11 -13   47.25    5.01
   1 -11  14    1.16    3.12
  -1  11 -14    2.14    3.85
   1 -11  15    7.95    3.61
  -1  11 -15   12.59    4.95
   1 -11  16   34.11    5.26
  -1  11 -16   27.26    7.21
   1 -11  17   41.20    6.11
  -1  11 -17   40.40    7.70
   1 -11  18   14.55    5.56
  -1  11 -18   18.46    7.95
   1 -11  19    5.93    5.07
  -1  11 -19    2.08    6.66
   1 -11  20    4.83    6.85
  -1  11 -20   -1.83    6.30
   1 -10 -16    0.12    5.44
  -1  10  16    3.55    4.77
   1 -10 -15   -0.79    2.75
  -1  10  15    0.73    4.83
   1 -10 -14    4.46    4.52
  -1  10  14    5.93    6.30
   1 -10 -13    0.43    3.67
  -1  10  13    1.22    5.07
   1 -10 -12   55.81    5.68
  -1  10  12   57.95    6.23
   1 -10 -11    6.17    4.71
  -1  10  11    7.52    4.22
   1 -10 -10   -0.55    3.91
  -1  10  10    4.22    3.97
   1 -10  -9    1.59    4.16
  -1  10   9    3.18    3.85
   1 -10  -8   23.41    4.10
  -1  10   8   21.58    3.67
   1 -10  -7   20.78    3.79
  -1  10   7   19.01    3.48
   1 -10  -6   19.50    4.28
  -1  10   6   16.44    3.73
   1 -10  -5   13.51    4.34
  -1  10   5    9.11    3.18
   1 -10  -4   19.62    3.55
  -1  10   4   22.62    3.30
   1 -10  -3   56.18    4.46
  -1  10   3   63.08    4.34
   1 -10  -2  111.19    5.56
  -1  10   2  112.66    5.50
   1 -10  -1    2.63    2.26
  -1  10   1    1.53    2.45
   1 -10   0    0.12    2.26
  -1  10   0    1.10    2.14
   1 -10   1  102.20    5.20
  -1  10  -1   96.03    5.13
   1 -10   2  572.02   16.63
  -1  10  -2  580.52   17.18
   1 -10   3   46.52    3.30
  -1  10  -3   48.60    3.36
   1 -10   4    1.10    2.26
  -1  10  -4   -0.37    1.96
   1 -10   5    5.44    2.32
  -1  10  -5    2.38    2.51
   1 -10   6    9.78    2.38
  -1  10  -6   16.02    2.75
   1 -10   7  166.08    7.46
  -1  10  -7  149.76    7.70
   1 -10   8   -1.10    3.06
  -1  10  -8    0.43    2.63
   1 -10   9  119.26    5.50
  -1  10  -9  125.98    6.36
   1 -10  10  618.35   20.54
  -1  10 -10  602.58   21.88
   1 -10  11   30.87    4.03
  -1  10 -11   26.83    4.40
   1 -10  12  112.04    6.11
  -1  10 -12  111.56    6.72
   1 -10  13    2.75    3.00
  -1  10 -13    0.92    3.30
   1 -10  14   31.66    3.97
  -1  10 -14   36.86    4.71
   1 -10  15   44.99    4.83
  -1  10 -15   49.82    6.11
   1 -10  16   35.94    5.01
  -1  10 -16   29.40    6.23
   1 -10  17   12.29    4.95
  -1  10 -17    5.20    5.32
   1 -10  18   -2.51    4.83
  -1  10 -18    5.81    5.93
   1 -10  19    4.77    5.68
  -1  10 -19   11.19    6.36
   1 -10  20   36.80    6.97
  -1  10 -20   36.00    7.52
   1 -10  21    0.86    5.20
  -1  10 -21    4.10    5.38
   1  -9 -18    4.28    3.91
  -1   9  18   18.34    6.17
   1  -9 -17    0.98    4.16
  -1   9  17   -2.93    5.01
   1  -9 -16    2.32    4.83
  -1   9  16    4.03    4.95
   1  -9 -15    0.61    3.97
  -1   9  15   11.74    5.38
   1  -9 -14    0.79    3.91
  -1   9  14    5.44    4.46
   1  -9 -13   26.22    5.07
  -1   9  13   30.07    5.93
   1  -9 -12    8.62    4.34
  -1   9  12   10.02    4.40
   1  -9 -11   45.66    5.62
  -1   9  11   39.98    4.89
   1  -9 -10   17.05    3.79
  -1   9  10   24.02    4.65
   1  -9  -9   28.30    4.10
  -1   9   9   23.78    3.79
   1  -9  -8   14.30    3.55
  -1   9   8   16.63    3.91
   1  -9  -7   33.38    4.52
  -1   9   7   29.52    3.79
   1  -9  -6   26.28    3.67
  -1   9   6   29.22    3.73
   1  -9  -5    0.55    2.45
  -1   9   5    0.06    2.26
   1  -9  -4   33.50    3.12
  -1   9   4   34.84    3.00
   1  -9  -3   46.09    3.61
  -1   9   3   42.91    3.24
   1  -9  -2   -0.55    2.51
  -1   9   2    1.65    1.83
   1  -9  -1   17.42    2.38
  -1   9   1   18.89    2.14
   1  -9   0  107.22    5.07
  -1   9   0  117.18    5.13
   1  -9   1  131.18    5.32
  -1   9  -1  121.34    5.38
   1  -9   2   18.03    2.38
  -1   9  -2   18.28    2.32
   1  -9   3  230.08    7.76
  -1   9  -3  225.19    8.13
   1  -9   4   46.64    3.12
  -1   9  -4   39.43    2.69
   1  -9   5    1.53    1.77
  -1   9  -5    2.20    1.83
   1  -9   6   85.27    3.97
  -1   9  -6   99.39    4.71
   1  -9   7   22.19    3.91
  -1   9  -7   19.19    3.85
   1  -9   8    7.82    2.08
  -1   9  -8    5.56    2.69
   1  -9   9   68.77    3.97
  -1   9  -9   71.64    4.52
   1  -9  10    0.37    2.26
  -1   9 -10   -1.83    3.06
   1  -9  11  269.69    9.29
  -1   9 -11  259.11   11.06
   1  -9  12    5.50    3.67
  -1   9 -12    4.16    4.16
   1  -9  13   33.25    4.28
  -1   9 -13   27.26    4.22
   1  -9  14    9.23    3.36
  -1   9 -14    6.97    3.30
   1  -9  15    1.04    3.06
  -1   9 -15   -0.12    3.73
   1  -9  16   75.86    6.36
  -1   9 -16   73.90    6.79
   1  -9  17   29.10    5.01
  -1   9 -17   33.31    5.87
   1  -9  18   15.10    4.52
  -1   9 -18   10.76    5.81
   1  -9  19   21.76    5.93
  -1   9 -19   16.14    5.26
   1  -9  20    7.82    5.62
  -1   9 -20   18.46    5.26
   1  -9  21   17.79    5.56
  -1   9 -21   18.58    5.99
  -1   8  19    7.52    4.95
   1  -8 -18    0.55    3.85
  -1   8  18    3.24    4.16
   1  -8 -17   33.44    5.38
  -1   8  17   40.59    7.46
   1  -8 -16    1.65    4.22
  -1   8  16   -0.49    4.83
   1  -8 -15    1.89    4.16
  -1   8  15    2.38    5.01
   1  -8 -14    1.65    4.46
  -1   8  14    9.47    4.28
   1  -8 -13    1.34    3.67
  -1   8  13    0.24    3.55
   1  -8 -12   82.58    7.34
  -1   8  12   88.94    6.54
   1  -8 -11    0.37    3.91
  -1   8  11    1.59    3.79
   1  -8 -10    4.40    3.24
  -1   8  10    4.34    3.42
   1  -8  -9   48.78    5.26
  -1   8   9   45.54    4.40
   1  -8  -8    9.47    3.24
  -1   8   8   11.49    3.48
   1  -8  -7   92.30    5.62
  -1   8   7   88.02    5.07
   1  -8  -6   13.57    3.00
  -1   8   6   16.44    3.30
   1  -8  -5   33.38    3.61
  -1   8   5   33.80    3.24
   1  -8  -4   73.66    4.28
  -1   8   4   77.75    4.89
   1  -8  -3  265.72    9.05
  -1   8   3  260.70    8.80
   1  -8  -2   36.13    2.87
  -1   8   2   36.31    2.75
   1  -8  -1    6.79    2.02
  -1   8   1    6.48    2.02
   1  -8   0   40.16    3.73
  -1   8   0   52.69    3.30
   1  -8   1  139.37    5.56
  -1   8  -1  140.96    5.44
   1  -8   2  293.77    9.60
  -1   8  -2  285.46    9.47
   1  -8   3   28.06    2.38
  -1   8  -3   30.69    2.32
   1  -8   4   15.16    2.20
  -1   8  -4   23.41    2.63
   1  -8   5  258.26    9.41
  -1   8  -5  262.66    9.23
   1  -8   6  233.32   11.13
  -1   8  -6  226.05   10.94
   1  -8   7  255.75    9.23
  -1   8  -7  249.03    8.13
   1  -8   8   39.73    2.81
  -1   8  -8   45.78    3.24
   1  -8   9   10.57    2.45
  -1   8  -9    9.78    2.20
   1  -8  10   63.20    3.61
  -1   8 -10   67.42    4.65
   1  -8  11    6.48    2.38
  -1   8 -11    4.58    2.51
   1  -8  12   52.75    3.85
  -1   8 -12   49.51    4.16
   1  -8  13   23.53    3.73
  -1   8 -13   29.71    4.34
   1  -8  14    1.96    3.24
  -1   8 -14    0.37    2.93
   1  -8  15  111.25    7.09
  -1   8 -15  116.63    7.46
   1  -8  16   48.11    5.01
  -1   8 -16   47.98    5.26
   1  -8  17   32.46    5.01
  -1   8 -17   34.60    5.99
   1  -8  18    3.24    4.71
  -1   8 -18   -0.79    3.79
   1  -8  19    7.58    4.58
  -1   8 -19    4.22    4.10
   1  -8  20   15.71    5.13
  -1   8 -20   14.91    5.44
   1  -8  21    3.06    5.56
  -1   8 -21   -0.06    4.77
   1  -8  22    1.83    6.66
  -1   8 -22   -2.32    6.85
   1  -7 -19    2.63    4.16
  -1   7  19    3.18    6.23
   1  -7 -18   18.15    4.83
  -1   7  18   20.97    6.97
   1  -7 -17    0.98    4.65
  -1   7  17    2.81    5.75
   1  -7 -16    4.77    4.89
  -1   7  16    1.28    5.56
   1  -7 -15    4.89    4.16
  -1   7  15    5.93    4.83
   1  -7 -14    8.99    4.46
  -1   7  14    6.23    4.77
   1  -7 -13   73.35    6.54
  -1   7  13   61.19    6.72
   1  -7 -12    5.87    4.89
  -1   7  12    3.61    4.40
   1  -7 -11   61.86    5.07
  -1   7  11   65.41    5.01
   1  -7 -10   58.25    4.89
  -1   7  10   56.18    5.13
   1  -7  -9    3.42    3.12
  -1   7   9    6.97    3.24
   1  -7  -8   25.49    3.48
  -1   7   8   19.01    3.06
   1  -7  -7   43.52    3.79
  -1   7   7   51.53    4.22
   1  -7  -6   98.47    4.65
  -1   7   6   91.32    5.07
   1  -7  -5   98.66    4.58
  -1   7   5  101.41    5.07
   1  -7  -4  337.42   11.37
  -1   7   4  336.20   11.25
   1  -7  -3  175.07    7.03
  -1   7   3  172.32    6.23
   1  -7  -2  110.39    4.77
  -1   7   2  115.28    4.71
   1  -7  -1   13.75    2.08
  -1   7   1   14.61    1.96
   1  -7   0   64.73    3.30
  -1   7   0   76.16    3.36
   1  -7   1  452.03   13.75
  -1   7  -1  458.63   14.18
   1  -7   2  254.77    8.56
  -1   7  -2  258.99    9.60
   1  -7   3  185.03    6.79
  -1   7  -3  186.86    6.66
   1  -7   4  152.51    5.68
  -1   7  -4  136.68    5.13
   1  -7   5    2.14    2.26
  -1   7  -5    2.32    1.96
   1  -7   6  472.63   16.20
  -1   7  -6  468.90   14.98
   1  -7   7  255.39    8.44
  -1   7  -7  258.50    8.92
   1  -7   8  344.51   10.82
  -1   7  -8  342.80   11.49
   1  -7   9   60.58    3.48
  -1   7  -9   58.80    3.79
   1  -7  10  298.24   14.49
  -1   7 -10  290.11   14.55
   1  -7  11    8.25    2.38
  -1   7 -11    6.85    2.75
   1  -7  12    4.16    2.45
  -1   7 -12    6.23    2.75
   1  -7  13  330.02   12.96
  -1   7 -13  328.68   12.59
   1  -7  14   23.72    3.67
  -1   7 -14   22.68    4.22
   1  -7  15   -0.18    3.06
  -1   7 -15   -0.92    3.67
   1  -7  16   42.73    5.38
  -1   7 -16   51.84    5.50
   1  -7  17   22.07    4.40
  -1   7 -17   19.01    4.58
   1  -7  18    3.55    3.91
  -1   7 -18    4.89    3.73
   1  -7  19    2.75    4.22
  -1   7 -19    1.83    3.97
   1  -7  20    1.22    4.71
  -1   7 -20   -0.67    4.10
   1  -7  21   17.12    4.83
  -1   7 -21   15.28    6.17
   1  -7  22    6.91    6.97
  -1   7 -22    3.61    4.95
   1  -6 -20    1.22    4.28
   1  -6 -19    3.91    3.67
  -1   6  19    0.06    4.34
   1  -6 -18    0.86    4.28
  -1   6  18    2.02    4.95
   1  -6 -17   24.08    4.83
  -1   6  17   21.52    5.44
   1  -6 -16    0.79    3.85
  -1   6  16    2.32    4.71
   1  -6 -15   -1.04    3.48
  -1   6  15   -0.43    5.01
   1  -6 -14   42.36    5.93
  -1   6  14   50.55    6.72
   1  -6 -13   31.72    4.83
  -1   6  13   28.24    5.07
   1  -6 -12   87.41    5.68
  -1   6  12   82.40    6.17
   1  -6 -11   42.18    4.22
  -1   6  11   44.32    4.10
   1  -6 -10   79.28    5.93
  -1   6  10   88.82    5.38
   1  -6  -9    2.45    2.81
  -1   6   9    3.00    2.69
   1  -6  -8   37.84    3.30
  -1   6   8   44.44    3.61
   1  -6  -7   90.59    5.26
  -1   6   7   87.29    4.83
   1  -6  -6    2.20    2.26
  -1   6   6    1.04    2.32
   1  -6  -5  191.88    7.27
  -1   6   5  187.23    6.97
   1  -6  -4  578.99   17.36
  -1   6   4  579.36   18.15
   1  -6  -3  367.13   13.14
  -1   6   3  366.70   11.68
   1  -6  -2   10.64    2.02
  -1   6   2   11.13    1.96
   1  -6  -1   16.50    1.77
  -1   6   1   16.08    1.77
   1  -6   0  888.66   27.26
  -1   6   0  902.59   25.43
   1  -6   1  971.30   27.51
  -1   6  -1  989.58   26.77
   1  -6   2 1033.77   27.45
  -1   6  -2 1002.53   27.45
   1  -6   3   40.53    2.32
  -1   6  -3   36.98    2.32
   1  -6   4  186.56    9.47
  -1   6  -4  203.55    9.84
   1  -6   5  164.80    6.11
  -1   6  -5  170.18    6.23
   1  -6   6   42.48    2.32
  -1   6  -6   41.26    2.51
   1  -6   7 1066.47   29.95
  -1   6  -7 1099.85   29.16
   1  -6   8   53.36    3.06
  -1   6  -8   54.40    3.00
   1  -6   9   37.41    3.12
  -1   6  -9   38.75    2.93
   1  -6  10  582.41   17.24
  -1   6 -10  572.02   17.18
   1  -6  11   73.47    4.77
  -1   6 -11   66.20    5.07
   1  -6  12   31.05    3.48
  -1   6 -12   29.40    3.18
   1  -6  13    2.45    2.57
  -1   6 -13    1.89    5.07
   1  -6  14  190.04    8.56
  -1   6 -14  186.62    8.92
   1  -6  15   93.65    5.87
  -1   6 -15   90.96    5.99
   1  -6  16   34.90    4.83
  -1   6 -16   29.59    6.23
   1  -6  17   61.74    5.68
  -1   6 -17   60.15    3.91
   1  -6  18   -0.86    4.10
  -1   6 -18    0.55    2.63
   1  -6  19   23.78    5.07
  -1   6 -19   22.19    3.67
   1  -6  20    6.23    4.77
  -1   6 -20    3.36    3.24
   1  -6  21    1.83    6.05
  -1   6 -21    3.48    6.05
   1  -6  22    7.46    5.62
  -1   6 -22   11.49    5.32
  -1   6 -23    0.61    7.27
   1  -5 -20    3.36    5.81
  -1   5  20    3.24    6.30
   1  -5 -19    5.87    5.93
  -1   5  19    4.89    7.27
   1  -5 -18   71.09    7.64
  -1   5  18   70.72    9.78
   1  -5 -17   19.01    5.81
  -1   5  17   19.07    5.99
   1  -5 -16    2.14    4.65
  -1   5  16   -4.34    5.32
   1  -5 -15   -1.59    4.52
  -1   5  15    0.06    4.65
   1  -5 -14   18.09    4.71
  -1   5  14   22.01    4.03
   1  -5 -13  105.93    6.72
  -1   5  13   92.91    7.15
   1  -5 -12   -0.92    3.12
  -1   5  12    1.28    3.61
   1  -5 -11    5.13    2.87
  -1   5  11    3.55    3.24
   1  -5 -10  107.52    6.17
  -1   5  10   98.84    5.87
   1  -5  -9   54.59    3.85
  -1   5   9   51.41    3.42
   1  -5  -8   46.21    3.97
  -1   5   8   41.14    3.30
   1  -5  -7   69.93    3.79
  -1   5   7   69.87    3.97
   1  -5  -6    3.06    1.77
  -1   5   6    4.10    1.65
   1  -5  -5  844.77   22.92
  -1   5   5  830.04   26.83
   1  -5  -4  869.22   26.41
  -1   5   4  879.12   24.70
   1  -5  -3  237.54    8.44
  -1   5   3  243.96    9.29
   1  -5  -2   16.63    2.08
  -1   5   2   17.54    1.71
   1  -5  -1  804.91   23.17
  -1   5   1  791.04   22.25
   1  -5   0  101.41    4.28
  -1   5   0  101.53    3.91
   1  -5   1  641.64   19.01
  -1   5  -1  639.93   18.83
   1  -5   2  426.11   12.16
  -1   5  -2  415.42   12.35
   1  -5   3  134.17    7.27
  -1   5  -3  131.54    7.46
   1  -5   4 1406.76   38.75
  -1   5  -4 1367.64   37.90
   1  -5   5  144.87    5.75
  -1   5  -5  144.63    5.38
   1  -5   6  775.94   22.74
  -1   5  -6  781.56   21.94
   1  -5   7    0.43    1.28
  -1   5  -7    0.18    1.28
   1  -5   8   67.67    3.36
  -1   5  -8   64.18    3.55
   1  -5   9  637.43   18.34
  -1   5  -9  636.57   18.15
   1  -5  10   31.97    2.75
  -1   5 -10   33.13    2.57
   1  -5  11  294.51   11.49
  -1   5 -11  286.44    9.78
   1  -5  12   -0.55    2.02
  -1   5 -12    1.10    1.96
   1  -5  13   45.36    3.79
  -1   5 -13   54.71    3.61
   1  -5  14   91.26    5.20
  -1   5 -14   94.26    4.89
   1  -5  15   11.13    3.18
  -1   5 -15    8.92    3.18
   1  -5  16   77.20    5.68
  -1   5 -16   68.40    5.50
   1  -5  17    0.79    3.91
  -1   5 -17    0.61    4.46
   1  -5  18    2.93    3.79
  -1   5 -18    3.00    3.06
   1  -5  19    8.19    4.34
  -1   5 -19   14.55    4.03
   1  -5  20    7.89    5.99
  -1   5 -20   -1.22    8.25
   1  -5  21   11.49    5.26
  -1   5 -21   15.71    3.36
   1  -5  22   -1.28    5.26
  -1   5 -22   -3.42    3.30
  -1   5 -23    1.04    4.28
   1  -4 -21    4.40    4.46
  -1   4  21    4.03    7.82
   1  -4 -20    4.58    4.65
  -1   4  20    0.37    5.99
   1  -4 -19   37.53    6.30
  -1   4  19   38.08    6.66
   1  -4 -18    4.95    4.46
  -1   4  18   -0.86    5.07
   1  -4 -17   29.52    5.62
  -1   4  17   25.92    5.87
   1  -4 -16    3.48    3.73
  -1   4  16    1.28    3.91
   1  -4 -15   -1.89    3.42
  -1   4  15    4.83    3.91
   1  -4 -14   61.07    4.71
  -1   4  14   52.94    5.32
   1  -4 -13   48.35    4.58
  -1   4  13   38.08    5.01
   1  -4 -12   19.68    3.61
  -1   4  12   20.60    3.61
   1  -4 -11    0.86    2.75
  -1   4  11   -1.04    2.81
   1  -4 -10   43.22    3.48
  -1   4  10   44.74    3.91
   1  -4  -9   80.93    4.95
  -1   4   9   92.55    4.58
   1  -4  -8   31.85    2.93
  -1   4   8   27.14    2.75
   1  -4  -7    0.98    1.71
  -1   4   7    0.55    1.47
   1  -4  -6   11.92    1.83
  -1   4   6   16.75    2.20
   1  -4  -5    0.06    1.41
  -1   4   5    2.26    1.28
   1  -4  -4  113.82    4.83
  -1   4   4  119.81    5.07
   1  -4  -3  810.29   22.13
  -1   4   3  800.08   23.17
   1  -4  -2   12.90    1.53
  -1   4   2   13.39    1.47
   1  -4  -1  352.82   11.13
  -1   4   1  369.02   12.04
   1  -4   0  161.31    6.17
  -1   4   0  162.35    5.99
   1  -4   1  393.78   12.53
  -1   4  -1  414.56   12.71
   1  -4   2 1179.07   45.60
  -1   4  -2 1205.84   45.97
   1  -4   3  693.78   19.62
  -1   4  -3  683.58   19.74
   1  -4   4  125.92    4.83
  -1   4  -4  131.06    4.71
   1  -4   5  899.41   25.25
  -1   4  -5  912.31   24.63
   1  -4   6    0.92    1.10
  -1   4  -6   -0.31    1.04
   1  -4   7  145.36    5.38
  -1   4  -7  150.62    5.87
   1  -4   8  160.88    5.62
  -1   4  -8  160.88    5.81
   1  -4   9  149.76    6.11
  -1   4  -9  148.54    5.93
   1  -4  10  450.93   12.90
  -1   4 -10  443.84   14.18
   1  -4  11   21.52    2.57
  -1   4 -11   18.46    2.63
   1  -4  12  128.61    5.99
  -1   4 -12  133.44    6.72
   1  -4  13   36.49    3.67
  -1   4 -13   38.33    3.24
   1  -4  14   -0.18    2.69
  -1   4 -14    0.67    2.51
   1  -4  15  230.75    9.60
  -1   4 -15  210.52    9.05
   1  -4  16   17.54    3.48
  -1   4 -16   12.53    3.85
   1  -4  17    7.21    4.03
  -1   4 -17    4.16    3.79
   1  -4  18    3.73    3.73
  -1   4 -18    2.93    3.24
   1  -4  19    0.98    5.44
  -1   4 -19   -0.67    3.30
   1  -4  20    5.20    6.54
  -1   4 -20    3.55    3.61
   1  -4  21   26.10    5.81
  -1   4 -21   34.48    6.48
   1  -4  22    1.53    5.62
  -1   4 -22   -0.31    3.12
   1  -3 -21    2.45    5.68
  -1   3  21   -6.05    8.68
   1  -3 -20    1.22    6.30
  -1   3  20    6.79    6.66
   1  -3 -19   14.85    4.71
  -1   3  19   23.47    6.60
   1  -3 -18  141.02    9.72
  -1   3  18  126.78    9.41
   1  -3 -17   -2.57    3.73
  -1   3  17    1.10    4.46
   1  -3 -16   -1.83    4.28
  -1   3  16   -2.08    4.77
   1  -3 -15   23.59    3.73
  -1   3  15   22.68    4.28
   1  -3 -14   67.30    4.95
  -1   3  14   61.19    5.50
   1  -3 -13  187.66    9.47
  -1   3  13  186.37    8.92
   1  -3 -12   58.07    4.52
  -1   3  12   72.37    4.77
   1  -3 -11   37.59    3.36
  -1   3  11   38.63    3.73
   1  -3 -10   28.91    2.87
  -1   3  10   31.17    2.81
   1  -3  -9  283.93    9.72
  -1   3   9  277.70   10.02
   1  -3  -8  111.25    5.50
  -1   3   8  107.15    5.13
   1  -3  -7  197.38    7.58
  -1   3   7  180.93    6.72
   1  -3  -6    4.83    1.41
  -1   3   6    6.60    1.59
   1  -3  -5  575.32   17.85
  -1   3   5  573.43   18.15
   1  -3  -4  554.23   16.75
  -1   3   4  563.95   17.67
   1  -3  -3  367.74   11.98
  -1   3   3  360.71   11.61
   1  -3  -2 1922.18   49.94
  -1   3   2 1977.75   50.80
   1  -3  -1 1994.62   53.00
  -1   3   1 2043.03   52.87
   1  -3   0 1877.31   49.08
  -1   3   0 1903.97   47.98
   1  -3   1 1142.03   41.81
  -1   3  -1 1101.13   42.42
   1  -3   2 2421.83   60.45
  -1   3  -2 2403.49   62.29
   1  -3   3  136.01    6.42
  -1   3  -3  132.16    4.83
   1  -3   4  453.13   13.88
  -1   3  -4  462.54   13.39
   1  -3   5    2.08    0.79
  -1   3  -5    4.28    0.86
   1  -3   6  974.17   28.12
  -1   3  -6  948.01   26.77
   1  -3   7   51.90    2.75
  -1   3  -7   46.88    2.69
   1  -3   8  296.40   10.15
  -1   3  -8  300.50   11.13
   1  -3   9  366.09   11.74
  -1   3  -9  373.54   12.78
   1  -3  10   12.41    2.08
  -1   3 -10   12.35    2.02
   1  -3  11  196.46    7.21
  -1   3 -11  200.98    7.52
   1  -3  12   -0.43    2.75
  -1   3 -12    0.61    2.14
   1  -3  13    4.16    3.48
  -1   3 -13    4.71    2.57
   1  -3  14  119.69    6.85
  -1   3 -14  121.76    5.87
   1  -3  15   60.03    5.75
  -1   3 -15   56.18    4.58
   1  -3  16  107.15    7.03
  -1   3 -16  117.30    7.03
   1  -3  17    4.03    4.65
  -1   3 -17    6.30    3.30
   1  -3  18    1.47    3.97
  -1   3 -18    3.30    3.36
   1  -3  19    8.74    5.99
  -1   3 -19   10.45    4.58
   1  -3  20    1.34    4.71
  -1   3 -20    4.65    3.91
   1  -3  21    1.77    5.81
  -1   3 -21    5.87    5.32
   1  -3  22    5.75    5.62
  -1   3 -22    0.43    4.52
   1  -2 -21   -0.49    4.46
  -1   2  21    0.00    5.81
   1  -2 -20   45.05    6.23
  -1   2  20   43.52    7.27
   1  -2 -19   92.91    8.25
  -1   2  19   96.27    8.50
   1  -2 -18   15.46    5.87
  -1   2  18   11.55    6.97
   1  -2 -17   11.61    3.97
  -1   2  17   15.65    4.95
   1  -2 -16    8.80    3.85
  -1   2  16    8.50    4.89
   1  -2 -15   57.64    4.77
  -1   2  15   53.06    5.62
   1  -2 -14   92.55    6.23
  -1   2  14   88.94    6.05
   1  -2 -13   93.16    5.93
  -1   2  13  106.79    7.58
   1  -2 -12    8.56    2.57
  -1   2  12    9.66    3.36
   1  -2 -11   27.87    2.63
  -1   2  11   27.02    3.06
   1  -2 -10  292.67    9.90
  -1   2  10  293.16   10.09
   1  -2  -9   66.02    3.18
  -1   2   9   64.00    3.36
   1  -2  -8   59.35    3.48
  -1   2   8   63.63    3.67
   1  -2  -7  174.64    6.97
  -1   2   7  163.57    6.05
   1  -2  -6  183.87    6.48
  -1   2   6  177.27    6.85
   1  -2  -5 1104.25   30.81
  -1   2   5 1109.87   31.42
   1  -2  -4    2.14    1.04
  -1   2   4    0.79    0.92
   1  -2  -3 3410.37   87.53
  -1   2   3 3340.62   84.97
   1  -2  -2 9999.00  236.19
  -1   2   2 9702.17  227.08
   1  -2  -1 1017.82   27.08
  -1   2   1 1027.23   27.57
   1  -2   0  661.45   26.59
  -1   2   0  656.13   26.22
   1  -2   1  172.74    5.93
  -1   2  -1  170.91    5.75
   1  -2   2   26.04    1.22
  -1   2  -2   22.92    1.16
   1  -2   3  812.80   21.39
  -1   2  -3  834.31   22.92
   1  -2   4  149.82    5.50
  -1   2  -4  153.00    5.62
   1  -2   5 1220.69   32.70
  -1   2  -5 1183.84   33.07
   1  -2   6   65.10    3.00
  -1   2  -6   68.52    2.87
   1  -2   7   99.94    4.16
  -1   2  -7   91.81    4.10
   1  -2   8  181.00    6.23
  -1   2  -8  186.31    7.21
   1  -2   9   22.86    2.75
  -1   2  -9   18.40    1.89
   1  -2  10  351.29   11.31
  -1   2 -10  337.72   10.45
   1  -2  11   13.57    2.20
  -1   2 -11   12.29    1.96
   1  -2  12   48.53    3.24
  -1   2 -12   40.71    2.87
   1  -2  13    6.91    3.18
  -1   2 -13    4.34    2.57
   1  -2  14    4.95    3.79
  -1   2 -14    0.55    3.30
   1  -2  15  162.84    7.82
  -1   2 -15  165.41    8.44
   1  -2  16    1.22    3.24
  -1   2 -16   -0.73    2.69
   1  -2  17   14.49    4.58
  -1   2 -17   12.10    3.18
   1  -2  18    5.07    3.97
  -1   2 -18    4.71    3.55
   1  -2  19   15.77    6.60
  -1   2 -19    8.80    4.16
   1  -2  20    0.49    5.56
  -1   2 -20   -0.61    4.46
   1  -2  21    6.11    5.38
  -1   2 -21    9.66    4.95
   1  -2  22    3.91    4.58
  -1   2 -22    1.47    5.20
  -1   2 -23    1.10    6.48
   1  -1 -21   -2.02    5.99
  -1   1  21    0.18    8.25
   1  -1 -20    2.69    4.52
  -1   1  20    4.28    5.56
   1  -1 -19   11.13    4.71
  -1   1  19   12.71    6.23
   1  -1 -18   14.79    5.20
  -1   1  18   18.46    5.44
   1  -1 -17    0.55    3.55
  -1   1  17    0.18    4.89
   1  -1 -16    8.99    3.79
  -1   1  16    8.86    4.28
   1  -1 -15   12.65    3.55
  -1   1  15   13.81    3.97
   1  -1 -14  202.63    8.74
  -1   1  14  220.73    9.60
   1  -1 -13   35.51    3.73
  -1   1  13   37.29    4.16
   1  -1 -12    8.80    2.57
  -1   1  12    6.42    2.51
   1  -1 -11   11.49    2.51
  -1   1  11   12.96    3.00
   1  -1 -10   18.52    2.81
  -1   1  10   20.29    2.69
   1  -1  -9  105.63    4.52
  -1   1   9  106.91    4.95
   1  -1  -8  148.29    6.05
  -1   1   8  138.15    5.68
   1  -1  -7  459.18   14.91
  -1   1   7  451.91   12.96
   1  -1  -6  366.03   11.68
  -1   1   6  383.02   11.68
   1  -1  -5 1454.75   39.49
  -1   1   5 1465.32   38.82
   1  -1  -4  790.73   22.31
  -1   1   4  775.82   20.72
   1  -1  -3  244.75    8.44
  -1   1   3  233.14    6.97
   1  -1  -2 1357.50   35.33
  -1   1   2 1337.26   35.45
   1  -1  -1 3476.38  117.73
  -1   1   1 3491.97  117.48
   1  -1   0   62.78    2.38
  -1   1   0   60.39    1.96
   1  -1   1 2333.50   55.81
  -1   1  -1 2375.37   55.26
   1  -1   2 1166.23   28.61
  -1   1  -2 1154.25   28.48
   1  -1   3  147.50    4.58
  -1   1  -3  149.88    4.71
   1  -1   4  635.10   17.18
  -1   1  -4  619.52   18.34
   1  -1   5  288.15    9.23
  -1   1  -5  283.87    9.60
   1  -1   6 1469.42   38.20
  -1   1  -6 1458.35   40.34
   1  -1   7  704.36   20.66
  -1   1  -7  724.35   19.74
   1  -1   8   36.61    2.57
  -1   1  -8   36.92    2.63
   1  -1   9  393.41   12.84
  -1   1  -9  365.54   12.71
   1  -1  10  157.52    6.66
  -1   1 -10  158.32    5.81
   1  -1  11  506.86   16.20
  -1   1 -11  492.50   14.67
   1  -1  12    2.14    2.14
  -1   1 -12    3.24    2.32
   1  -1  13    9.23    2.38
  -1   1 -13    6.60    2.32
   1  -1  14    2.69    3.18
  -1   1 -14    2.02    2.63
   1  -1  15   40.16    4.71
  -1   1 -15   44.74    4.46
   1  -1  16    6.66    3.30
  -1   1 -16    5.93    2.87
   1  -1  17    2.32    4.52
  -1   1 -17    0.06    3.06
   1  -1  18   -2.51    4.89
  -1   1 -18   -1.22    3.18
   1  -1  19   -0.31    3.91
  -1   1 -19   -0.12    3.12
   1  -1  20   33.19    6.36
  -1   1 -20   34.41    6.17
   1  -1  21    3.18    4.40
  -1   1 -21    4.58    4.10
   1  -1  22   -1.71    4.40
  -1   1 -22    1.16    4.16
   1   0 -23   -0.98    3.48
   1   0 -22    8.01    5.50
  -1   0  22    6.30    6.54
   1   0 -21    5.62    4.40
  -1   0  21   -0.43    6.30
   1   0 -20   15.46    6.23
  -1   0  20   22.86    8.07
   1   0 -19   29.65    4.77
  -1   0  19   30.01    5.99
   1   0 -18   61.37    5.93
  -1   0  18   57.09    6.17
   1   0 -17    1.65    3.36
  -1   0  17   -5.62    6.05
   1   0 -16    5.68    3.79
  -1   0  16    6.97    3.85
   1   0 -15  154.47    8.44
  -1   0  15  162.11    8.01
   1   0 -14   41.38    3.97
  -1   0  14   39.73    4.03
   1   0 -13    0.79    2.69
  -1   0  13    0.55    2.51
   1   0 -12   12.10    2.75
  -1   0  12   11.61    2.93
   1   0 -11  350.80   11.13
  -1   0  11  350.01   11.37
   1   0 -10  185.46    7.34
  -1   0  10  195.85    6.97
   1   0  -9   79.22    3.55
  -1   0   9   75.12    3.67
   1   0  -8  516.03   14.73
  -1   0   8  495.49   14.49
   1   0  -7  262.42    9.72
  -1   0   7  244.14    8.13
   1   0  -6  871.91   24.33
  -1   0   6  839.94   23.17
   1   0  -5 2176.41   56.05
  -1   0   5 2179.83   56.91
   1   0  -4  243.47    8.56
  -1   0   4  242.73    7.95
   1   0  -3  339.37    9.66
  -1   0   3  341.88    9.90
   1   0  -2 1985.08   70.42
  -1   0   2 1934.22   66.57
   1   0  -1  368.41   10.15
  -1   0   1  366.64    9.17
   1   0   1    1.83    0.12
  -1   0  -1    2.57    0.24
   1   0   2 1304.07   31.72
  -1   0  -2 1296.61   30.81
   1   0   3   88.33    3.00
  -1   0  -3   89.98    3.24
   1   0   4   25.37    1.41
  -1   0  -4   25.12    1.41
   1   0   5  632.05   17.73
  -1   0  -5  662.92   19.68
   1   0   6  191.88    6.79
  -1   0  -6  185.15    6.85
   1   0   7  110.21    4.40
  -1   0  -7  115.59    4.77
   1   0   8  763.16   21.88
  -1   0  -8  759.80   21.39
   1   0   9    2.08    1.77
  -1   0  -9    2.57    1.89
   1   0  10  241.27    8.62
  -1   0 -10  242.06    8.68
   1   0  11   85.15    4.40
  -1   0 -11   80.81    4.40
   1   0  12   36.13    3.73
  -1   0 -12   42.67    3.18
   1   0  13    0.49    2.93
  -1   0 -13    1.34    2.57
   1   0  14   72.43    5.56
  -1   0 -14   72.50    4.52
   1   0  15    1.16    3.67
  -1   0 -15    0.67    3.67
   1   0  16   53.36    5.20
  -1   0 -16   57.40    4.46
   1   0  17   -1.10    4.22
  -1   0 -17   -1.41    3.00
   1   0  18    9.29    4.89
  -1   0 -18    6.66    4.89
   1   0  19   12.78    5.01
  -1   0 -19   12.59    3.85
   1   0  20   11.92    5.20
  -1   0 -20    8.74    4.10
   1   0  21   -3.12    6.66
  -1   0 -21    0.18    5.32
   1   1 -23   13.33    7.95
   1   1 -22    0.79    7.40
  -1  -1  22   -2.02    9.90
   1   1 -21   66.02    6.79
  -1  -1  21   68.64    7.95
   1   1 -20   31.11    6.17
  -1  -1  20   32.03    5.99
   1   1 -19    2.32    3.85
  -1  -1  19   -1.04    5.01
   1   1 -18    7.58    4.10
  -1  -1  18    2.26    4.52
   1   1 -17    4.58    3.48
  -1  -1  17    3.67    4.65
   1   1 -16   11.00    3.61
  -1  -1  16   13.20    3.91
   1   1 -15   59.05    4.71
  -1  -1  15   53.67    5.62
   1   1 -14  166.75    7.21
  -1  -1  14  161.07    7.09
   1   1 -13   -2.69    3.30
  -1  -1  13   -1.22    2.93
   1   1 -12    6.36    2.38
  -1  -1  12    8.19    2.63
   1   1 -11  143.28    5.62
  -1  -1  11  139.12    6.17
   1   1 -10   51.53    3.42
  -1  -1  10   51.59    3.48
   1   1  -9  406.92   11.92
  -1  -1   9  391.03   12.29
   1   1  -8  466.82   14.61
  -1  -1   8  475.14   14.43
   1   1  -7   13.88    1.47
  -1  -1   7   13.63    1.59
   1   1  -6  769.34   20.60
  -1  -1   6  769.52   22.19
   1   1  -5  263.82    8.92
  -1  -1   5  268.10    8.31
   1   1  -4  347.93   10.51
  -1  -1   4  358.02   10.82
   1   1  -3    2.32    0.92
  -1  -1   3    2.75    1.16
   1   1  -2  242.98    7.27
  -1  -1   2  239.55    7.27
   1   1  -1 3270.57   77.81
  -1  -1   1 3262.99   75.98
   1   1   0  474.89   12.10
  -1  -1   0  475.69   11.86
   1   1   1  176.47    5.26
  -1  -1  -1  175.37    4.89
   1   1   2   25.55    1.10
  -1  -1  -2   24.88    1.04
   1   1   3  244.99    7.70
  -1  -1  -3  247.87    8.07
   1   1   4  651.00   17.85
  -1  -1  -4  638.71   18.77
   1   1   5  350.56    9.90
  -1  -1  -5  361.99   11.43
   1   1   6  431.55   12.90
  -1  -1  -6  456.06   13.81
   1   1   7   46.46    2.57
  -1  -1  -7   48.78    2.69
   1   1   8    7.21    1.77
  -1  -1  -8    8.07    1.65
   1   1   9  265.96    8.80
  -1  -1  -9  260.58    8.92
   1   1  10    4.83    2.08
  -1  -1 -10    5.56    1.71
   1   1  11   10.02    3.00
  -1  -1 -11   11.49    2.38
   1   1  12   22.86    3.06
  -1  -1 -12   29.95    3.18
   1   1  13   54.46    4.40
  -1  -1 -13   58.01    3.97
   1   1  14   34.23    3.85
  -1  -1 -14   41.20    3.55
   1   1  15  103.67    7.46
  -1  -1 -15  108.99    6.72
   1   1  16    1.16    3.48
  -1  -1 -16    2.14    3.06
   1   1  17   -0.43    4.46
  -1  -1 -17    0.73    3.12
   1   1  18    2.45    4.77
  -1  -1 -18    3.18    3.36
   1   1  19    5.50    5.44
  -1  -1 -19    5.13    4.46
   1   1  20   21.64    5.56
  -1  -1 -20   12.96    4.10
   1   1  21    1.89    3.18
  -1  -1 -21   -0.98    3.06
  -1  -1 -22    1.96    3.91
   1   2 -23    0.98    4.10
   1   2 -22    4.16    5.32
  -1  -2  22    1.53    5.81
   1   2 -21   32.15    6.17
  -1  -2  21   24.14    7.09
   1   2 -20   17.97    4.89
  -1  -2  20   24.14    6.91
   1   2 -19   11.31    4.28
  -1  -2  19   11.80    5.56
   1   2 -18    9.41    3.55
  -1  -2  18   11.80    5.20
   1   2 -17   15.28    4.03
  -1  -2  17   11.68    5.56
   1   2 -16    4.58    3.18
  -1  -2  16    2.63    3.61
   1   2 -15  232.46   10.39
  -1  -2  15  210.52    8.99
   1   2 -14  201.66    8.37
  -1  -2  14  194.38    8.19
   1   2 -13  165.71    6.79
  -1  -2  13  155.38    7.15
   1   2 -12   53.06    4.46
  -1  -2  12   54.04    3.73
   1   2 -11    1.41    2.20
  -1  -2  11    1.59    2.14
   1   2 -10  119.62    5.26
  -1  -2  10  112.72    5.13
   1   2  -9   25.00    2.02
  -1  -2   9   20.23    2.26
   1   2  -8  805.89   23.04
  -1  -2   8  761.88   21.33
   1   2  -7  384.79   11.74
  -1  -2   7  389.50   11.25
   1   2  -6   96.21    4.16
  -1  -2   6   99.88    4.16
   1   2  -5  801.31   22.68
  -1  -2   5  794.52   22.62
   1   2  -4  140.65    7.46
  -1  -2   4  133.68    7.40
   1   2  -3 1138.85   29.46
  -1  -2   3 1122.22   30.69
   1   2  -2  817.50   21.76
  -1  -2   2  815.85   22.86
   1   2  -1 4219.01  100.86
  -1  -2   1 4266.81  103.67
   1   2   0   92.91    3.24
  -1  -2   0  100.06    3.42
   1   2   1  495.55   13.94
  -1  -2  -1  493.90   13.57
   1   2   2   54.10    2.14
  -1  -2  -2   53.36    2.08
   1   2   3  591.95   17.67
  -1  -2  -3  596.84   18.03
   1   2   4   12.16    1.16
  -1  -2  -4   12.29    1.28
   1   2   5  596.29   18.28
  -1  -2  -5  588.65   17.36
   1   2   6   44.32    2.38
  -1  -2  -6   44.68    2.38
   1   2   7  173.17    7.21
  -1  -2  -7  177.45    6.97
   1   2   8  185.76    6.36
  -1  -2  -8  186.01    7.15
   1   2   9  233.14    8.62
  -1  -2  -9  247.20    8.50
   1   2  10   51.16    3.36
  -1  -2 -10   52.63    2.93
   1   2  11    5.44    2.26
  -1  -2 -11    5.93    2.14
   1   2  12    1.77    3.00
  -1  -2 -12    0.79    2.32
   1   2  13   21.27    3.61
  -1  -2 -13   21.52    3.12
   1   2  14  123.23    6.97
  -1  -2 -14  117.73    5.81
   1   2  15    4.52    4.83
  -1  -2 -15    2.38    3.36
   1   2  16    0.73    3.67
  -1  -2 -16    0.37    3.79
   1   2  17    1.89    4.58
  -1  -2 -17    0.18    3.48
   1   2  18    4.03    4.16
  -1  -2 -18    1.59    3.42
   1   2  19   12.90    6.54
  -1  -2 -19   11.00    4.10
   1   2  20    0.43    5.38
  -1  -2 -20    4.03    5.01
   1   2  21    0.73    5.26
  -1  -2 -21   -2.32    7.82
   1   3 -23    5.56    5.99
   1   3 -22   14.06    4.34
  -1  -3  22    7.89    5.62
   1   3 -21   31.05    6.54
  -1  -3  21   34.78    7.27
   1   3 -20   61.07    6.48
  -1  -3  20   59.66    7.03
   1   3 -19   27.26    5.81
  -1  -3  19   20.66    7.15
   1   3 -18    4.16    3.30
  -1  -3  18    2.57    4.52
   1   3 -17    5.75    3.42
  -1  -3  17   -1.10    3.91
   1   3 -16  157.28    7.21
  -1  -3  16  145.73    7.70
   1   3 -15  179.83    8.74
  -1  -3  15  167.91    8.56
   1   3 -14   43.09    3.79
  -1  -3  14   49.70    4.22
   1   3 -13    7.95    2.87
  -1  -3  13    1.89    3.06
   1   3 -12   18.28    2.69
  -1  -3  12   17.24    2.93
   1   3 -11  197.44    7.21
  -1  -3  11  212.35    7.82
   1   3 -10   61.31    3.42
  -1  -3  10   64.73    3.67
   1   3  -9  570.92   17.42
  -1  -3   9  567.19   16.69
   1   3  -8  220.42    7.70
  -1  -3   8  219.26    7.64
   1   3  -7   10.09    1.53
  -1  -3   7   12.04    1.71
   1   3  -6  421.96   13.26
  -1  -3   6  444.94   13.14
   1   3  -5    0.73    1.16
  -1  -3   5    1.47    2.20
   1   3  -4   52.26    2.63
  -1  -3   4   55.44    2.69
   1   3  -3 2019.74   51.84
  -1  -3   3 2032.27   54.10
   1   3  -2  167.85    5.38
  -1  -3   2  159.36    5.87
   1   3  -1    4.89    0.67
  -1  -3   1    5.44    0.79
   1   3   0  145.24    5.07
  -1  -3   0  147.19    5.56
   1   3   1   31.05    1.47
  -1  -3  -1   29.04    1.59
   1   3   2   41.69    2.14
  -1  -3  -2   38.20    1.96
   1   3   3   86.68    3.36
  -1  -3  -3   88.14    3.61
   1   3   4  121.52    4.52
  -1  -3  -4  121.76    4.83
   1   3   5   73.90    3.42
  -1  -3  -5   74.94    3.30
   1   3   6    7.27    1.28
  -1  -3  -6    7.89    1.41
   1   3   7  168.34    5.87
  -1  -3  -7  180.02    6.60
   1   3   8  331.55   11.92
  -1  -3  -8  321.22   10.33
   1   3   9    1.89    1.71
  -1  -3  -9    2.14    1.59
   1   3  10   46.27    3.30
  -1  -3 -10   43.64    3.42
   1   3  11  137.23    6.11
  -1  -3 -11  136.43    6.11
   1   3  12   -0.49    2.93
  -1  -3 -12    0.37    2.14
   1   3  13   35.70    4.77
  -1  -3 -13   39.61    3.61
   1   3  14   41.38    5.75
  -1  -3 -14   44.01    4.77
   1   3  15   11.06    4.22
  -1  -3 -15   10.82    3.73
   1   3  16   11.06    4.77
  -1  -3 -16    9.60    4.16
   1   3  17   -1.16    5.01
  -1  -3 -17   -2.26    4.65
   1   3  18   -1.04    4.46
  -1  -3 -18   -2.14    4.58
   1   3  19   18.09    5.50
  -1  -3 -19   15.16    4.46
   1   3  20    5.13    4.34
  -1  -3 -20    0.49    3.55
   1   4 -23   -1.47    4.83
  -1  -4  23   -1.83    4.40
   1   4 -22    5.99    5.26
  -1  -4  22    7.21    6.72
   1   4 -21   32.27    5.87
  -1  -4  21   29.95    6.97
   1   4 -20    3.42    4.40
  -1  -4  20    9.11    5.75
   1   4 -19   27.02    5.38
  -1  -4  19   27.45    6.17
   1   4 -18    9.17    3.73
  -1  -4  18    7.27    4.89
   1   4 -17   18.70    3.85
  -1  -4  17   19.44    4.89
   1   4 -16   23.41    4.22
  -1  -4  16   20.72    4.40
   1   4 -15  103.85    6.54
  -1  -4  15  107.34    6.54
   1   4 -14  212.66    9.11
  -1  -4  14  228.06    8.92
   1   4 -13   38.75    3.42
  -1  -4  13   33.74    3.30
   1   4 -12   56.48    3.85
  -1  -4  12   61.98    4.16
   1   4 -11   18.64    2.38
  -1  -4  11   17.97    2.26
   1   4 -10  302.51   10.51
  -1  -4  10  289.37    9.05
   1   4  -9   47.68    2.93
  -1  -4   9   45.48    2.93
   1   4  -8  127.75    5.13
  -1  -4   8  126.41    4.58
   1   4  -7  484.85   15.53
  -1  -4   7  490.78   15.77
   1   4  -6  346.28   16.08
  -1  -4   6  355.63   17.36
   1   4  -5    4.83    1.10
  -1  -4   5    7.46    1.16
   1   4  -4   79.59    3.36
  -1  -4   4   82.34    3.06
   1   4  -3 1251.87   33.93
  -1  -4   3 1244.47   33.93
   1   4  -2  446.35   13.33
  -1  -4   2  451.30   14.55
   1   4  -1  860.78   23.90
  -1  -4   1  870.38   25.55
   1   4   0  225.50    7.76
  -1  -4   0  238.94    8.31
   1   4   1   28.24    1.65
  -1  -4  -1   28.36    1.71
   1   4   2  204.53    7.27
  -1  -4  -2  206.24    6.97
   1   4   3  388.09   12.78
  -1  -4  -3  387.72   12.65
   1   4   4  546.71   16.50
  -1  -4  -4  577.34   17.54
   1   4   5  144.01    5.81
  -1  -4  -5  149.33    5.62
   1   4   6   29.59    2.26
  -1  -4  -6   37.35    2.81
   1   4   7  107.22    4.58
  -1  -4  -7  110.03    5.44
   1   4   8  119.87    4.83
  -1  -4  -8  127.27    5.62
   1   4   9    2.02    1.71
  -1  -4  -9    1.22    2.14
   1   4  10  233.32    8.80
  -1  -4 -10  217.98    7.82
   1   4  11   44.81    4.03
  -1  -4 -11   48.84    4.03
   1   4  12    3.06    3.06
  -1  -4 -12    0.55    3.36
   1   4  13    4.52    4.52
  -1  -4 -13    6.54    3.73
   1   4  14   81.05    7.03
  -1  -4 -14   79.89    5.38
   1   4  15   -1.28    3.97
  -1  -4 -15    1.04    2.81
   1   4  16    1.22    4.34
  -1  -4 -16    1.34    3.18
   1   4  17    0.37    6.48
  -1  -4 -17    0.98    3.85
   1   4  18    3.36    5.20
  -1  -4 -18    2.93    3.61
   1   4  19   14.79    7.03
  -1  -4 -19    8.31    3.61
   1   5 -23   -0.79    6.72
   1   5 -22   11.06    7.58
  -1  -5  22    0.12    8.13
   1   5 -21   28.97    6.05
  -1  -5  21   31.66    6.42
   1   5 -20   29.89    5.68
  -1  -5  20   29.71    6.05
   1   5 -19   -1.59    5.01
  -1  -5  19   -2.08    4.34
   1   5 -18    8.68    3.67
  -1  -5  18    7.40    4.22
   1   5 -17    2.75    3.79
  -1  -5  17   -0.67    3.36
   1   5 -16  186.31    8.62
  -1  -5  16  178.61    8.80
   1   5 -15   48.72    4.89
  -1  -5  15   47.43    5.13
   1   5 -14   94.01    5.44
  -1  -5  14   94.44    4.95
   1   5 -13   53.18    4.40
  -1  -5  13   64.43    4.40
   1   5 -12  199.33    8.31
  -1  -5  12  194.99    8.07
   1   5 -11    3.61    2.57
  -1  -5  11    5.07    2.45
   1   5 -10  163.39    6.30
  -1  -5  10  166.32    6.23
   1   5  -9  143.89    6.36
  -1  -5   9  139.18    5.44
   1   5  -8   89.18    3.91
  -1  -5   8   90.53    3.91
   1   5  -7   60.09    5.13
  -1  -5   7   60.76    3.67
   1   5  -6 1497.60   64.67
  -1  -5   6 1534.09   42.12
   1   5  -5  575.81   17.67
  -1  -5   5  577.83   17.30
   1   5  -4   41.44    2.45
  -1  -5   4   45.60    2.51
   1   5  -3 1069.83   29.83
  -1  -5   3 1087.99   31.24
   1   5  -2 1886.61   47.98
  -1  -5   2 1955.98   50.18
   1   5  -1  436.20   14.00
  -1  -5   1  457.10   14.24
   1   5   0  187.90    6.42
  -1  -5   0  192.98    6.79
   1   5   1  140.47    5.26
  -1  -5  -1  140.53    5.38
   1   5   2  374.52   13.33
  -1  -5  -2  388.34   12.90
   1   5   3   66.02    3.24
  -1  -5  -3   64.79    3.06
   1   5   4  467.43   15.89
  -1  -5  -4  476.42   14.98
   1   5   5    7.40    1.65
  -1  -5  -5    6.11    1.65
   1   5   6  116.75    4.83
  -1  -5  -6  113.57    5.62
   1   5   7   27.02    2.32
  -1  -5  -7   30.07    2.69
   1   5   8  349.58   11.86
  -1  -5  -8  316.33   11.80
   1   5   9   14.55    2.20
  -1  -5  -9   12.78    2.20
   1   5  10    5.50    2.69
  -1  -5 -10    6.11    3.06
   1   5  11   23.04    3.06
  -1  -5 -11   23.90    3.06
   1   5  12   -0.61    3.00
  -1  -5 -12    2.20    3.12
   1   5  13   17.85    3.91
  -1  -5 -13   16.02    3.91
   1   5  14   -0.24    3.79
  -1  -5 -14    1.47    2.81
   1   5  15   20.36    4.65
  -1  -5 -15   22.19    3.79
   1   5  16    0.06    3.85
  -1  -5 -16    0.49    3.42
   1   5  17    6.60    5.44
  -1  -5 -17    6.48    3.97
   1   5  18    0.98    3.12
  -1  -5 -18    1.71    3.36
   1   5  19    1.77    5.50
  -1  -5 -19    1.16    3.79
   1   6 -22   30.87    6.72
  -1  -6  22   22.01    8.01
   1   6 -21   30.75    6.11
  -1  -6  21   33.44    6.97
   1   6 -20   11.80    4.46
  -1  -6  20    7.89    6.48
   1   6 -19    0.49    3.79
  -1  -6  19    1.34    4.65
   1   6 -18   -0.73    3.48
  -1  -6  18    0.12    4.03
   1   6 -17    5.13    3.55
  -1  -6  17    5.87    3.48
   1   6 -16   41.44    4.71
  -1  -6  16   44.56    5.20
   1   6 -15  102.81    5.99
  -1  -6  15   97.13    5.87
   1   6 -14    5.75    3.06
  -1  -6  14    4.46    3.61
   1   6 -13   -0.12    2.45
  -1  -6  13   -0.37    2.75
   1   6 -12  345.55   11.98
  -1  -6  12  342.37   11.92
   1   6 -11   21.94    2.63
  -1  -6  11   22.25    2.69
   1   6 -10   19.93    2.81
  -1  -6  10   24.08    2.69
   1   6  -9   74.33    3.61
  -1  -6   9   74.94    3.79
   1   6  -8    2.57    2.02
  -1  -6   8    4.52    1.53
   1   6  -7  567.80   23.59
  -1  -6   7  602.71   16.81
   1   6  -6   72.86    3.67
  -1  -6   6   66.51    3.12
   1   6  -5  355.27   12.53
  -1  -6   5  344.63   11.19
   1   6  -4  421.28   13.88
  -1  -6   4  421.22   12.78
   1   6  -3   19.62    1.89
  -1  -6   3   22.13    1.71
   1   6  -2   40.47    2.38
  -1  -6   2   43.58    2.81
   1   6  -1  165.10    5.81
  -1  -6   1  164.25    6.11
   1   6   0  513.58   16.26
  -1  -6   0  519.39   17.42
   1   6   1  156.67    5.99
  -1  -6  -1  162.29    6.60
   1   6   2  240.96    9.29
  -1  -6  -2  243.04    8.74
   1   6   3  123.90    5.62
  -1  -6  -3  123.96    5.56
   1   6   4  207.83    7.21
  -1  -6  -4  200.19    8.25
   1   6   5  357.41   11.49
  -1  -6  -5  365.11   11.13
   1   6   6    0.49    1.77
  -1  -6  -6   -1.47    1.65
   1   6   7    5.32    2.26
  -1  -6  -7    5.01    2.02
   1   6   8    4.77    2.14
  -1  -6  -8    4.34    2.14
   1   6   9   16.26    2.81
  -1  -6  -9   14.55    2.38
   1   6  10   36.37    3.67
  -1  -6 -10   36.74    3.48
   1   6  11    9.11    2.81
  -1  -6 -11    9.96    3.30
   1   6  12    4.95    2.93
  -1  -6 -12    1.28    3.42
   1   6  13   19.13    4.52
  -1  -6 -13   16.26    3.61
   1   6  14   12.90    4.03
  -1  -6 -14   10.39    3.36
   1   6  15   13.57    4.16
  -1  -6 -15   18.77    3.48
   1   6  16   16.38    4.40
  -1  -6 -16   21.39    5.01
   1   6  17    7.58    6.05
  -1  -6 -17    2.75    4.58
   1   6  18   -1.77    5.13
  -1  -6 -18   -0.92    2.63
   1   6  19    0.18    5.26
  -1  -6 -19    0.86    3.00
   1   7 -22    1.16    4.22
  -1  -7  22    3.48    6.79
   1   7 -21   10.27    3.85
  -1  -7  21    8.50    7.03
   1   7 -20   25.61    3.97
  -1  -7  20   23.84    6.97
   1   7 -19   -1.65    4.16
  -1  -7  19    1.77    4.52
   1   7 -18    4.65    4.03
  -1  -7  18   -0.55    4.22
   1   7 -17    1.28    3.67
  -1  -7  17   -0.92    3.55
   1   7 -16  146.58    7.52
  -1  -7  16  155.57    7.89
   1   7 -15   59.97    5.07
  -1  -7  15   53.67    4.58
   1   7 -14  117.79    6.05
  -1  -7  14  112.23    5.81
   1   7 -13  190.96    8.19
  -1  -7  13  188.21    8.86
   1   7 -12   36.37    3.30
  -1  -7  12   40.22    3.55
   1   7 -11  180.02    8.19
  -1  -7  11  189.80    7.58
   1   7 -10   11.25    2.51
  -1  -7  10   14.67    3.91
   1   7  -9  114.12    7.21
  -1  -7   9  112.72    5.32
   1   7  -8  350.25   11.06
  -1  -7   8  351.66   11.00
   1   7  -7   32.46    3.00
  -1  -7   7   34.84    2.63
   1   7  -6  483.57   15.34
  -1  -7   6  472.45   14.43
   1   7  -5   22.13    2.20
  -1  -7   5   21.70    1.96
   1   7  -4  402.33   13.08
  -1  -7   4  399.95   11.92
   1   7  -3   88.63    3.73
  -1  -7   3   88.76    3.79
   1   7  -2  121.52    5.01
  -1  -7   2  119.87    5.13
   1   7  -1  379.90   11.61
  -1  -7   1  388.46   11.86
   1   7   0    8.25    2.02
  -1  -7   0   11.80    1.83
   1   7   1   46.52    3.42
  -1  -7  -1   45.84    3.42
   1   7   2  565.11   16.38
  -1  -7  -2  594.64   18.46
   1   7   3   67.73    3.55
  -1  -7  -3   75.37    3.79
   1   7   4  127.63    5.87
  -1  -7  -4  126.84    5.32
   1   7   5    3.42    1.71
  -1  -7  -5    5.56    2.14
   1   7   6    0.92    2.02
  -1  -7  -6   -0.86    1.96
   1   7   7   36.25    3.12
  -1  -7  -7   36.25    3.06
   1   7   8    7.95    2.20
  -1  -7  -8    9.84    2.45
   1   7   9   60.94    4.46
  -1  -7  -9   57.52    4.40
   1   7  10   19.25    3.48
  -1  -7 -10   19.93    3.48
   1   7  11   -1.28    3.42
  -1  -7 -11    0.12    3.12
   1   7  12   31.48    4.22
  -1  -7 -12   29.46    4.71
   1   7  13   14.67    3.48
  -1  -7 -13   22.37    3.55
   1   7  14   23.59    4.16
  -1  -7 -14   30.07    4.95
   1   7  15   -0.18    4.46
  -1  -7 -15   -1.10    3.91
   1   7  16    2.63    4.46
  -1  -7 -16    7.15    3.42
   1   7  17    1.53    4.34
  -1  -7 -17    0.55    3.30
   1   7  18   -2.57    6.72
  -1  -7 -18    0.92    3.91
   1   8 -22   22.92    6.79
  -1  -8  22   13.20    7.64
   1   8 -21   29.59    6.30
  -1  -8  21   30.14    6.60
   1   8 -20   -1.65    6.30
  -1  -8  20    1.34    5.93
   1   8 -19    5.75    3.55
  -1  -8  19    4.16    4.95
   1   8 -18    2.81    2.87
  -1  -8  18    3.91    3.97
   1   8 -17  106.67    5.99
  -1  -8  17   92.79    6.36
   1   8 -16   62.29    4.10
  -1  -8  16   75.61    5.13
   1   8 -15  126.90    5.38
  -1  -8  15  132.16    7.52
   1   8 -14   17.42    2.57
  -1  -8  14   25.92    3.73
   1   8 -13   42.48    4.89
  -1  -8  13   42.73    5.44
   1   8 -12  170.66    7.03
  -1  -8  12  186.86    8.19
   1   8 -11    9.66    2.75
  -1  -8  11   11.92    4.52
   1   8 -10  387.54   17.18
  -1  -8  10  386.62   12.65
   1   8  -9    0.00    2.08
  -1  -8   9    2.69    2.08
   1   8  -8   67.85    4.65
  -1  -8   8   61.55    3.85
   1   8  -7  182.95    7.64
  -1  -8   7  195.73    7.82
   1   8  -6   22.49    2.32
  -1  -8   6   27.63    2.51
   1   8  -5  201.66    7.58
  -1  -8   5  209.60    7.21
   1   8  -4  899.23   24.88
  -1  -8   4  855.28   23.11
   1   8  -3   63.02    3.06
  -1  -8   3   61.31    3.30
   1   8  -2  242.92    8.01
  -1  -8   2  248.72    9.35
   1   8  -1   24.39    2.38
  -1  -8   1   26.53    2.32
   1   8   0    2.08    1.65
  -1  -8   0    1.47    1.89
   1   8   1   58.07    3.30
  -1  -8  -1   66.26    3.36
   1   8   2    5.75    1.89
  -1  -8  -2    6.48    2.20
   1   8   3   32.89    2.57
  -1  -8  -3   32.58    2.87
   1   8   4    4.71    2.08
  -1  -8  -4    5.50    2.32
   1   8   5    1.28    2.20
  -1  -8  -5    0.49    1.96
   1   8   6   52.02    3.73
  -1  -8  -6   53.12    3.55
   1   8   7   32.70    3.42
  -1  -8  -7   37.90    3.36
   1   8   8   32.09    3.30
  -1  -8  -8   32.21    3.30
   1   8   9   16.57    3.12
  -1  -8  -9   19.01    3.30
   1   8  10    1.59    3.06
  -1  -8 -10    0.12    2.75
   1   8  11    7.95    3.79
  -1  -8 -11    6.72    4.16
   1   8  12   18.15    3.73
  -1  -8 -12   14.79    3.67
   1   8  13    1.77    3.36
  -1  -8 -13    1.04    3.91
   1   8  14    0.43    3.97
  -1  -8 -14    1.47    3.00
   1   8  15    6.54    3.79
  -1  -8 -15    6.36    3.00
   1   8  16   -1.34    8.80
  -1  -8 -16    1.10    5.44
   1   8  17   -1.71    7.27
  -1  -8 -17   -1.34    3.36
   1   9 -21   17.36    7.09
  -1  -9  21   13.88    7.46
   1   9 -20    7.76    6.60
  -1  -9  20    9.60    5.01
   1   9 -19    7.03    4.65
  -1  -9  19    7.76    4.77
   1   9 -18   32.21    5.07
  -1  -9  18   30.99    5.50
   1   9 -17   -0.79    4.71
  -1  -9  17    0.86    3.73
   1   9 -16   89.73    8.01
  -1  -9  16   83.74    7.27
   1   9 -15    4.34    3.97
  -1  -9  15    4.52    4.16
   1   9 -14   12.53    4.89
  -1  -9  14   15.40    4.58
   1   9 -13   58.68    4.89
  -1  -9  13   64.67    5.07
   1   9 -12   15.95    3.85
  -1  -9  12   14.67    4.95
   1   9 -11  186.37   10.57
  -1  -9  11  189.19    8.92
   1   9 -10   22.19    3.85
  -1  -9  10   20.36    3.18
   1   9  -9  119.87    5.62
  -1  -9   9  121.82    5.56
   1   9  -8   10.76    2.57
  -1  -9   8   14.24    2.20
   1   9  -7   20.84    3.30
  -1  -9   7   18.28    2.45
   1   9  -6   55.56    4.10
  -1  -9   6   56.91    3.55
   1   9  -5   72.68    3.85
  -1  -9   5   72.50    3.36
   1   9  -4   53.49    3.36
  -1  -9   4   56.91    3.48
   1   9  -3  160.52    6.36
  -1  -9   3  157.34    6.23
   1   9  -2   34.23    2.69
  -1  -9   2   35.76    2.69
   1   9  -1  100.00    4.10
  -1  -9   1   98.17    4.58
   1   9   0    1.10    1.71
  -1  -9   0   -0.79    2.14
   1   9   1   36.74    3.18
  -1  -9  -1   40.04    3.30
   1   9   2   23.72    3.12
  -1  -9  -2   20.66    2.63
   1   9   3   73.11    4.22
  -1  -9  -3   70.97    4.71
   1   9   4   20.23    2.69
  -1  -9  -4   20.05    3.18
   1   9   5    9.05    2.69
  -1  -9  -5   10.33    3.12
   1   9   6   40.89    3.55
  -1  -9  -6   49.45    4.34
   1   9   7   -1.04    3.48
  -1  -9  -7    1.53    3.06
   1   9   8   22.68    3.79
  -1  -9  -8   20.11    3.55
   1   9   9   14.12    3.48
  -1  -9  -9   12.10    3.73
   1   9  10   12.65    3.73
  -1  -9 -10   13.14    3.42
   1   9  11   -0.06    3.18
  -1  -9 -11   -1.71    3.00
   1   9  12   -0.24    3.48
  -1  -9 -12   -0.49    3.42
   1   9  13   33.86    5.01
  -1  -9 -13   31.42    4.40
   1   9  14    4.10    3.55
  -1  -9 -14    0.86    3.85
   1   9  15    8.13    4.65
  -1  -9 -15   11.13    3.12
   1   9  16    2.20    5.81
  -1  -9 -16    1.83    2.51
   1  10 -21   10.21    7.46
  -1 -10  21    6.66    6.97
   1  10 -20    7.27    5.62
  -1 -10  20   17.05    5.75
   1  10 -19    1.96    5.50
  -1 -10  19    3.00    6.30
   1  10 -18    7.76    5.56
  -1 -10  18   10.64    5.50
   1  10 -17  210.52   11.00
  -1 -10  17  201.59   11.31
   1  10 -16    1.65    3.73
  -1 -10  16    2.57    3.48
   1  10 -15   40.59    6.11
  -1 -10  15   43.40    5.38
   1  10 -14    6.91    3.67
  -1 -10  14    3.42    2.93
   1  10 -13    3.79    3.42
  -1 -10  13   -0.55    4.22
   1  10 -12  119.26    9.66
  -1 -10  12  116.02    7.03
   1  10 -11    0.67    3.12
  -1 -10  11    0.92    2.51
   1  10 -10   51.29    4.77
  -1 -10  10   49.57    4.58
   1  10  -9   12.10    2.93
  -1 -10   9   12.96    2.69
   1  10  -8   -1.96    2.87
  -1 -10   8    1.89    2.08
   1  10  -7   86.07    5.20
  -1 -10   7   91.02    5.32
   1  10  -6   52.20    3.79
  -1 -10   6   50.00    3.55
   1  10  -5  405.51   16.02
  -1 -10   5  421.41   15.04
   1  10  -4  401.05   15.10
  -1 -10   4  389.68   15.28
   1  10  -3    3.85    2.45
  -1 -10   3    6.85    2.26
   1  10  -2   43.16    3.12
  -1 -10   2   44.87    3.36
   1  10  -1    9.11    2.32
  -1 -10   1   10.88    2.45
   1  10   0    0.43    2.14
  -1 -10   0    1.96    1.83
   1  10   1    9.60    2.57
  -1 -10  -1    8.50    2.20
   1  10   2    2.51    2.69
  -1 -10  -2    4.52    2.87
   1  10   3  125.98    6.30
  -1 -10  -3  123.17    6.72
   1  10   4   17.24    3.79
  -1 -10  -4   22.43    4.52
   1  10   5    5.50    3.12
  -1 -10  -5    3.42    3.73
   1  10   6    2.57    3.36
  -1 -10  -6    0.92    3.18
   1  10   7   11.06    3.18
  -1 -10  -7   13.69    3.67
   1  10   8   21.52    3.48
  -1 -10  -8   22.74    4.10
   1  10   9   16.14    3.55
  -1 -10  -9   14.73    3.36
   1  10  10    0.00    4.71
  -1 -10 -10   -2.14    3.24
   1  10  11    3.42    3.79
  -1 -10 -11    2.81    3.91
   1  10  12   27.08    4.40
  -1 -10 -12   22.68    3.85
   1  10  13   -0.61    4.83
  -1 -10 -13   -0.37    3.18
   1  10  14    1.04    3.42
  -1 -10 -14    2.57    2.63
   1  11 -20   -0.79    6.42
  -1 -11  20    6.60    6.11
   1  11 -19   11.86    5.20
  -1 -11  19    7.09    5.13
   1  11 -18   52.94    7.03
  -1 -11  18   50.18    6.72
   1  11 -17    6.30    5.20
  -1 -11  17    4.22    4.16
   1  11 -16   88.02    7.89
  -1 -11  16   78.00    7.09
   1  11 -15   18.15    4.65
  -1 -11  15   14.61    4.10
   1  11 -14    6.36    4.46
  -1 -11  14    4.83    6.05
   1  11 -13   58.50    7.58
  -1 -11  13   57.34    5.07
   1  11 -12   -0.98    3.67
  -1 -11  12    2.93    3.79
   1  11 -11   81.30    5.81
  -1 -11  11   88.57    5.44
   1  11 -10   43.09    4.83
  -1 -11  10   47.56    4.58
   1  11  -9    8.50    3.67
  -1 -11   9    7.95    2.87
   1  11  -8  154.89    7.52
  -1 -11   8  146.70    6.91
   1  11  -7   64.18    4.46
  -1 -11   7   77.94    3.91
   1  11  -6   51.10    4.52
  -1 -11   6   46.82    3.73
   1  11  -5   53.24    3.73
  -1 -11   5   57.58    3.91
   1  11  -4   59.54    4.10
  -1 -11   4   55.69    3.79
   1  11  -3  312.42   10.45
  -1 -11   3  305.39   10.94
   1  11  -2   25.00    3.36
  -1 -11   2   22.98    2.69
   1  11  -1    2.69    3.12
  -1 -11   1    3.36    2.81
   1  11   0    7.15    3.61
  -1 -11   0    6.54    3.18
   1  11   1   -0.31    3.48
  -1 -11  -1    1.53    3.79
   1  11   2    4.58    3.85
  -1 -11  -2    3.42    4.22
   1  11   3   56.66    5.13
  -1 -11  -3   61.68    5.50
   1  11   4   37.41    4.22
  -1 -11  -4   33.68    3.91
   1  11   5    1.83    3.00
  -1 -11  -5    5.93    3.48
   1  11   6   -0.06    2.93
  -1 -11  -6    3.06    3.67
   1  11   7    1.89    3.61
  -1 -11  -7   -0.06    3.48
   1  11   8    7.09    3.42
  -1 -11  -8    6.11    3.42
   1  11   9   12.65    5.07
  -1 -11  -9   13.94    3.85
   1  11  10   12.35    3.73
  -1 -11 -10    5.07    3.67
   1  11  11   13.63    4.65
  -1 -11 -11    9.78    3.18
   1  11  12   14.06    5.38
  -1 -11 -12    6.36    3.48
   1  11  13    6.23    4.10
  -1 -11 -13    3.24    3.97
   1  11  14    0.12    6.48
   1  12 -19    5.56    5.38
  -1 -12  19    5.68    5.32
   1  12 -18    1.59    5.75
  -1 -12  18    0.06    5.99
   1  12 -17   95.17    8.99
  -1 -12  17   87.53    8.44
   1  12 -16   -0.24    5.81
  -1 -12  16    3.97    4.40
   1  12 -15    4.22    5.20
  -1 -12  15    8.56    6.36
   1  12 -14   46.27    8.68
  -1 -12  14   44.87    5.01
   1  12 -13    0.37    4.77
  -1 -12  13    2.14    3.73
   1  12 -12   89.79    7.15
  -1 -12  12   92.55    6.11
   1  12 -11    3.97    4.34
  -1 -12  11    4.03    3.36
   1  12 -10   24.57    4.28
  -1 -12  10   25.73    3.85
   1  12  -9  133.87    7.64
  -1 -12   9  127.02    6.60
   1  12  -8    1.96    3.24
  -1 -12   8    2.51    2.45
   1  12  -7   65.10    5.38
  -1 -12   7   60.09    4.58
   1  12  -6    4.95    3.06
  -1 -12   6   10.02    2.69
   1  12  -5   23.59    3.79
  -1 -12   5   23.90    2.93
   1  12  -4   45.66    3.97
  -1 -12   4   45.29    3.67
   1  12  -3   42.67    4.34
  -1 -12   3   38.33    3.67
   1  12  -2    4.58    2.81
  -1 -12   2    7.15    3.00
   1  12  -1   93.34    6.42
  -1 -12   1   79.89    5.01
   1  12   0   -0.12    2.75
  -1 -12   0   -0.55    3.06
   1  12   1   28.67    3.61
  -1 -12  -1   22.92    3.55
   1  12   2   53.55    4.52
  -1 -12  -2   54.89    4.46
   1  12   3    4.52    3.85
  -1 -12  -3    5.01    3.61
   1  12   4    8.74    4.71
  -1 -12  -4    9.17    3.48
   1  12   5    2.14    3.55
  -1 -12  -5    0.79    3.55
   1  12   6    4.22    3.18
  -1 -12  -6    0.79    4.65
   1  12   7   13.88    4.65
  -1 -12  -7   12.71    3.55
   1  12   8    6.48    3.67
  -1 -12  -8    8.07    4.22
   1  12   9    3.36    3.97
  -1 -12  -9    6.48    3.42
   1  12  10    2.26    4.16
  -1 -12 -10   -0.24    4.58
   1  12  11    1.89    3.85
  -1 -12 -11   -0.86    3.48
   1  12  12   16.63    4.28
  -1 -12 -12   12.71    3.06
   1  12  13    3.73    5.07
  -1 -12 -13   -2.02    3.48
   1  13 -19    1.59    5.68
  -1 -13  19    0.18    5.32
   1  13 -18   13.02    5.87
  -1 -13  18   13.39    5.20
   1  13 -17   10.70    6.30
  -1 -13  17    8.74    5.13
   1  13 -16   24.45    7.09
  -1 -13  16   20.48   12.10
   1  13 -15    2.38    7.82
  -1 -13  15   -0.55    4.10
   1  13 -14    2.87    5.81
  -1 -13  14    0.43    4.52
   1  13 -13   59.29    8.13
  -1 -13  13   52.08    6.79
   1  13 -12    4.28    4.71
  -1 -13  12    9.54    3.55
   1  13 -11   53.55    6.60
  -1 -13  11   60.33    5.75
   1  13 -10    9.54    4.77
  -1 -13  10   13.26    3.24
   1  13  -9   -0.06    3.91
  -1 -13   9    0.73    3.06
   1  13  -8   60.58    6.05
  -1 -13   8   67.91    4.89
   1  13  -7   16.02    4.03
  -1 -13   7   15.46    3.48
   1  13  -6    3.85    3.18
  -1 -13   6   -1.53    2.87
   1  13  -5    1.83    3.36
  -1 -13   5    0.67    2.87
   1  13  -4   21.39    3.61
  -1 -13   4   18.34    3.48
   1  13  -3   14.00    4.52
  -1 -13   3   12.16    3.36
   1  13  -2   16.63    4.34
  -1 -13   2   13.51    3.85
   1  13  -1    2.63    4.28
  -1 -13   1   -2.38    4.40
   1  13   0    0.98    3.73
  -1 -13   0    1.47    2.57
   1  13   1    7.58    3.48
  -1 -13  -1    4.46    3.30
   1  13   2    0.06    3.55
  -1 -13  -2   -1.71    3.24
   1  13   3   46.58    4.46
  -1 -13  -3   45.36    5.01
   1  13   4   11.80    4.28
  -1 -13  -4   13.39    3.30
   1  13   5    0.55    3.55
  -1 -13  -5    1.96    3.67
   1  13   6    0.61    5.01
  -1 -13  -6    5.68    5.20
   1  13   7    5.62    3.85
  -1 -13  -7    5.01    3.55
   1  13   8    8.50    4.52
  -1 -13  -8    8.44    3.67
   1  13   9    1.28    3.85
  -1 -13  -9   -1.71    4.16
   1  13  10    2.87    3.67
  -1 -13 -10    0.55    3.42
   1  13  11    3.67    3.97
  -1 -13 -11   14.91    3.55
   1  13  12    2.63    4.46
  -1 -13 -12    2.32    2.93
   1  14 -18    8.01    7.27
  -1 -14  18    2.32    6.97
   1  14 -17   31.42    8.99
  -1 -14  17   28.61   13.26
   1  14 -16    1.65   10.51
  -1 -14  16    8.80   11.80
   1  14 -15    2.63    5.99
  -1 -14  15    3.30    4.46
   1  14 -14   -0.86    5.26
  -1 -14  14    1.53    4.28
   1  14 -13   15.83    5.81
  -1 -14  13   13.33    4.52
   1  14 -12   67.73    7.58
  -1 -14  12   55.93    6.42
   1  14 -11    4.34    5.44
  -1 -14  11    4.22    4.40
   1  14 -10   39.55    6.66
  -1 -14  10   47.80    5.99
   1  14  -9   16.20    4.71
  -1 -14   9   15.83    3.91
   1  14  -8    1.89    4.03
  -1 -14   8    1.53    3.12
   1  14  -7   -1.77    3.91
  -1 -14   7   -1.22    3.06
   1  14  -6   -1.22    3.79
  -1 -14   6    1.71    3.12
   1  14  -5    1.04    3.42
  -1 -14   5    2.93    3.67
   1  14  -4    2.69    4.46
  -1 -14   4   -0.61    3.79
   1  14  -3   17.85    4.34
  -1 -14   3   17.12    3.97
   1  14  -2    0.55    3.91
  -1 -14   2    0.24    3.24
   1  14  -1    7.76    3.55
  -1 -14   1    7.52    3.97
   1  14   0   10.02    3.55
  -1 -14   0    5.81    4.16
   1  14   1    4.52    4.52
  -1 -14  -1    3.12    5.01
   1  14   2    8.37    3.42
  -1 -14  -2    6.66    3.67
   1  14   3   -2.14    4.22
  -1 -14  -3    2.51    3.55
   1  14   4    5.26    4.83
  -1 -14  -4   11.19    3.91
   1  14   5   61.74    6.17
  -1 -14  -5   63.69    6.05
   1  14   6    4.16    5.56
  -1 -14  -6    3.55    3.67
   1  14   7    4.28    4.10
  -1 -14  -7    5.68    3.91
   1  14   8    4.52    4.40
  -1 -14  -8    2.51    3.42
   1  14   9   -1.22    6.85
  -1 -14  -9    0.18    3.18
   1  14  10    0.12    4.52
  -1 -14 -10    1.16    2.51
   1  15 -16   10.70    7.76
  -1 -15  16    8.25    5.38
   1  15 -15   41.75    7.52
  -1 -15  15   45.36    6.72
   1  15 -14   -0.86    6.11
  -1 -15  14   -0.06    3.97
   1  15 -13   -0.06    5.56
  -1 -15  13    0.49    4.83
   1  15 -12   24.76    6.54
  -1 -15  12   27.08    5.13
   1  15 -11   41.20    6.97
  -1 -15  11   28.24    5.32
   1  15 -10    3.73    5.99
  -1 -15  10    8.86    4.34
   1  15  -9    0.98    4.34
  -1 -15   9    0.79    3.61
   1  15  -8   16.50    5.13
  -1 -15   8   11.06    3.61
   1  15  -7    1.04    4.46
  -1 -15   7   -0.61    3.36
   1  15  -6   13.14    5.26
  -1 -15   6   13.39    5.13
   1  15  -5   -2.51    4.71
  -1 -15   5    0.67    3.42
   1  15  -4    7.82    4.28
  -1 -15   4    3.30    3.85
   1  15  -3    2.14    4.52
  -1 -15   3    6.05    3.79
   1  15  -2   -2.51    3.91
  -1 -15   2    1.04    3.36
   1  15  -1   -0.92    4.58
  -1 -15   1    0.79    3.30
   1  15   0   -0.86    4.58
  -1 -15   0    0.61    3.73
   1  15   1    8.31    4.58
  -1 -15  -1    6.85    4.40
   1  15   2   11.98    6.05
  -1 -15  -2    8.13    4.10
   1  15   3    2.69    4.34
  -1 -15  -3   -1.89    3.61
   1  15   4   -0.12    4.77
  -1 -15  -4    0.86    3.48
   1  15   5    5.50    4.28
  -1 -15  -5    1.34    3.73
   1  15   6    9.54    4.16
  -1 -15  -6   14.24    3.61
   1  15   7   -1.16    5.20
  -1 -15  -7    3.24    3.85
   1  15   8    1.16    4.71
  -1 -15  -8    3.36    3.55
   1  15   9   -0.31    3.42
  -1 -15  -9    0.92    4.46
   1  16 -15    1.22    6.23
  -1 -16  15    1.71    5.81
   1  16 -14    8.31    6.42
  -1 -16  14    6.11    5.44
   1  16 -13    1.47    5.93
  -1 -16  13   -0.73    4.65
   1  16 -12    4.34    5.26
  -1 -16  12   -0.98    4.89
   1  16 -11   -1.96    5.62
  -1 -16  11    1.89    5.26
   1  16 -10    2.20    6.79
  -1 -16  10    5.62    3.97
   1  16  -9   19.80    5.75
  -1 -16   9   17.73    4.46
   1  16  -8   21.82    5.44
  -1 -16   8   18.40    4.71
   1  16  -7    0.43    5.68
  -1 -16   7    4.03    5.13
   1  16  -6   -3.06    4.52
  -1 -16   6   -2.51    3.61
   1  16  -5    3.42    4.77
  -1 -16   5   -0.98    3.97
   1  16  -4    4.46    4.28
  -1 -16   4    2.57    3.85
   1  16  -3    1.41    5.56
  -1 -16   3    4.28    5.38
   1  16  -2    0.55    5.07
  -1 -16   2    1.65    3.79
   1  16  -1   -3.06    4.10
  -1 -16   1    0.55    3.67
   1  16   0   -1.96    5.68
  -1 -16   0    0.43    3.79
   1  16   1    3.24    4.58
  -1 -16  -1   -0.18    3.48
   1  16   2   -0.79    5.50
  -1 -16  -2   -1.16    4.10
   1  16   3    5.20    5.13
  -1 -16  -3    4.46    3.30
   1  16   4    2.32    4.95
  -1 -16  -4    3.06    4.40
   1  16   5    2.08    6.97
  -1 -16  -5    3.42    6.17
  -1 -16  -6   -0.06    7.82
   1  16   7   -1.89    4.16
   1  17 -14   -7.15    9.90
  -1 -17  14   -5.50    6.23
   1  17 -13    8.74    6.72
  -1 -17  13    5.81    5.44
   1  17 -12    4.77    6.60
  -1 -17  12    1.53    4.89
   1  17 -11    4.03    6.72
  -1 -17  11    2.26    5.50
   1  17 -10    3.48    6.11
  -1 -17  10    5.01    4.58
   1  17  -9    0.18    5.56
  -1 -17   9    2.08    4.77
   1  17  -8    3.55    6.42
  -1 -17   8    6.60    5.26
   1  17  -7    7.64    5.68
  -1 -17   7   11.55    4.83
   1  17  -6   -0.31    4.77
  -1 -17   6   -0.43    3.61
   1  17  -5    0.43    4.46
  -1 -17   5   -0.18    4.65
   1  17  -4    5.87    3.97
  -1 -17   4    5.38    3.61
   1  17  -3    3.30    3.85
  -1 -17   3    0.31    3.55
   1  17  -2    3.55    5.01
  -1 -17   2    6.79    5.62
   1  17  -1    1.22    3.85
  -1 -17   1   -1.71    3.30
   1  17   0    2.57    4.10
  -1 -17   0    0.86    2.87
   1  17   1    2.08    5.07
  -1 -17  -1    6.11    8.62
   1  17   2    0.06    5.07
   1  17   3    2.14    3.91
   1  17   6    1.41    5.32
   1  18 -11    2.81    5.75
  -1 -18  11   -1.04    5.13
   1  18 -10   -1.53    5.50
  -1 -18  10    2.02    5.07
   1  18  -9    4.95    5.56
  -1 -18   9   -0.43    6.72
   1  18  -8    2.38    4.65
  -1 -18   8    0.98    4.65
   1  18  -7   -2.45    6.30
  -1 -18   7    0.00    3.85
   1  18  -6   -0.43    7.21
  -1 -18   6    0.92    4.10
   1  18  -5    0.92    4.28
  -1 -18   5    3.42    5.56
   1  18  -4    1.77    4.03
  -1 -18   4   -1.96    4.65
   1  18  -3   -2.08    5.26
  -1 -18   3    3.30    5.20
   1  18  -2   -0.06    3.73
  -1 -18   2    1.34    3.91
   1  18  -1   -0.31    4.46
  -1 -18   1    1.22    5.44
   1  18   0   -0.67    6.11
  -1 -19   8    6.48    4.22
  -1 -19   7    2.69    4.89
   1  19  -6   -0.18    4.83
  -1 -19   6    2.02    4.52
   1  19  -4    2.08    4.83
   1  19  -3   -0.24    4.40
   2 -20   3   -0.73    3.48
   2 -20   4   -1.41    3.91
  -2  19   1   19.38    6.91
   2 -19   0   -0.67    5.07
  -2  19   0    1.77    4.58
   2 -19   1   -0.12    3.97
  -2  19  -1    4.03    4.22
   2 -19   2    4.22    4.77
  -2  19  -2    2.02    4.52
   2 -19   3    1.71    3.73
  -2  19  -3   -3.73    5.26
   2 -19   4    4.40    4.22
  -2  19  -4    4.22    3.42
   2 -19   5    7.03    4.89
  -2  19  -5    3.61    4.52
   2 -19   6    0.00    4.22
  -2  19  -6    0.37    5.81
   2 -19   7    0.49    6.17
  -2  19  -7    4.03    6.85
   2 -19   8   -1.83    8.56
  -2  19  -8    2.45    9.84
   2 -19   9    5.56    4.77
  -2  19  -9   -2.51    6.11
   2 -19  10   -2.08    4.95
  -2  19 -10    2.87    5.20
   2 -18  -2    8.37    7.58
  -2  18   2    5.13   10.09
   2 -18  -1   -1.65    5.26
  -2  18   1   -0.31    5.50
   2 -18   0    3.24    6.85
  -2  18   0    0.12    6.48
   2 -18   1    4.22    5.32
  -2  18  -1    1.47    5.99
   2 -18   2   -1.89    4.89
  -2  18  -2    0.43    4.22
   2 -18   3    1.22    5.99
  -2  18  -3    3.12    5.01
   2 -18   4    1.53    3.91
  -2  18  -4   -0.49    4.22
   2 -18   5    2.57    3.85
  -2  18  -5    1.71    3.18
   2 -18   6    5.62    4.58
  -2  18  -6    0.67    4.40
   2 -18   7    0.92    5.56
  -2  18  -7    7.03    8.19
   2 -18   8   10.70    4.03
  -2  18  -8   11.80    6.85
   2 -18   9   -0.73    4.89
  -2  18  -9   -3.55    5.75
   2 -18  10    3.36    5.07
  -2  18 -10    2.08    6.11
   2 -18  11    0.86    5.44
  -2  18 -11   -3.97    5.38
   2 -18  12   -1.96    9.29
  -2  18 -12    2.02    7.27
   2 -17  -9   -4.83    7.76
   2 -17  -8    6.66    7.15
  -2  17   8    1.41    5.56
   2 -17  -7   -3.24   10.88
  -2  17   7    0.86    4.95
   2 -17  -6    4.89    4.65
  -2  17   6    7.21    6.11
   2 -17  -5    1.34    4.28
  -2  17   5    2.45    4.95
   2 -17  -4    3.30    5.01
  -2  17   4   -0.55    6.72
   2 -17  -3   -0.61    4.71
  -2  17   3    0.49    4.28
   2 -17  -2    1.22    4.52
  -2  17   2    3.48    6.17
   2 -17  -1    9.84    5.38
  -2  17   1   12.10    5.07
   2 -17   0    3.61    4.89
  -2  17   0    1.41    5.38
   2 -17   1   16.44    6.79
  -2  17  -1   15.22    6.30
   2 -17   2    3.36    4.40
  -2  17  -2    2.38    4.95
   2 -17   3    6.23    4.52
  -2  17  -3    1.28    4.83
   2 -17   4    0.73    4.34
  -2  17  -4    2.02    5.26
   2 -17   5    3.85    7.46
  -2  17  -5    0.73    5.20
   2 -17   6   11.98    4.16
  -2  17  -6   10.70    4.95
   2 -17   7   -0.06    4.40
  -2  17  -7   -1.22    5.32
   2 -17   8   26.71    5.50
  -2  17  -8   31.85    5.99
   2 -17   9    4.40    4.58
  -2  17  -9    6.17    5.87
   2 -17  10    3.85    4.71
  -2  17 -10   -1.47    5.93
   2 -17  11   -2.32    5.50
  -2  17 -11   -0.12    6.91
   2 -17  12    2.32    5.93
  -2  17 -12    4.58    6.85
   2 -17  13    7.46    8.37
  -2  17 -13    2.51    8.31
   2 -17  14   -1.83    9.60
  -2  17 -14    3.79    8.44
   2 -16 -11    0.49    8.19
   2 -16 -10    1.22    6.66
   2 -16  -9   -0.79    6.17
   2 -16  -8    1.96    8.56
  -2  16   8    1.34    3.48
   2 -16  -7    0.86    4.03
  -2  16   7    4.28    4.83
   2 -16  -6    1.47    5.13
  -2  16   6    1.77    6.48
   2 -16  -5   11.98    6.11
  -2  16   5   23.59    5.32
   2 -16  -4    0.55    4.95
  -2  16   4    2.20    5.44
   2 -16  -3   -1.71    5.07
  -2  16   3   -2.08    4.89
   2 -16  -2   22.56    5.56
  -2  16   2   20.17    5.56
   2 -16  -1   20.17    5.62
  -2  16   1   22.07    5.68
   2 -16   0   -0.06    4.58
  -2  16   0    6.42    4.77
   2 -16   1   -0.06    4.52
  -2  16  -1    2.14    4.77
   2 -16   2    2.81    4.58
  -2  16  -2    3.30    6.42
   2 -16   3   12.29    6.54
  -2  16  -3   19.62    5.38
   2 -16   4   15.83    4.28
  -2  16  -4   10.51    5.26
   2 -16   5   11.06    4.16
  -2  16  -5    9.17    5.07
   2 -16   6    1.34    4.40
  -2  16  -6    4.71    4.89
   2 -16   7    5.32    4.10
  -2  16  -7    1.28    4.89
   2 -16   8    4.89    4.22
  -2  16  -8    2.87    5.20
   2 -16   9   18.40    5.07
  -2  16  -9   19.32    5.93
   2 -16  10    2.02    5.68
  -2  16 -10    1.96    7.95
   2 -16  11    5.20    5.44
  -2  16 -11   -1.71    6.36
   2 -16  12   74.76    7.82
  -2  16 -12   73.41   13.39
   2 -16  13   -1.22    4.58
  -2  16 -13    5.62    5.99
   2 -16  14   22.49    6.05
  -2  16 -14   30.20    8.56
   2 -16  15    0.37    5.26
  -2  16 -15   -1.16    6.85
   2 -16  16   13.81    4.40
  -2  16 -16    6.97    6.11
   2 -15 -12    2.45    4.58
   2 -15 -11    5.50    5.81
   2 -15 -10    0.49    3.42
  -2  15  10   -0.18    5.32
   2 -15  -9    0.24    5.01
  -2  15   9   -1.34    5.26
   2 -15  -8    8.68    4.46
  -2  15   8   10.27    5.01
   2 -15  -7    1.83    4.28
  -2  15   7    3.85    4.83
   2 -15  -6    7.89    6.23
  -2  15   6   10.02    6.97
   2 -15  -5    5.32    4.58
  -2  15   5    9.66    5.44
   2 -15  -4    3.06    4.52
  -2  15   4   -1.16    6.66
   2 -15  -3   15.65    5.07
  -2  15   3   16.99    5.20
   2 -15  -2    2.08    4.34
  -2  15   2   -0.18    4.52
   2 -15  -1   14.36    4.46
  -2  15   1   17.54    6.05
   2 -15   0    9.54    5.99
  -2  15   0   10.82    4.40
   2 -15   1   -0.37    3.55
  -2  15  -1    1.47    4.16
   2 -15   2    9.35    4.16
  -2  15  -2    2.02    4.10
   2 -15   3    0.12    3.91
  -2  15  -3    1.71    3.97
   2 -15   4    3.97    3.73
  -2  15  -4    5.32    4.10
   2 -15   5   11.19    3.85
  -2  15  -5    4.77    4.52
   2 -15   6    5.01    3.48
  -2  15  -6   -0.31    4.10
   2 -15   7   10.09    4.28
  -2  15  -7    8.92    5.62
   2 -15   8    6.30    4.46
  -2  15  -8    6.79    4.89
   2 -15   9   -0.92    4.28
  -2  15  -9    1.04    4.77
   2 -15  10    1.10    5.13
  -2  15 -10   -1.71    6.66
   2 -15  11   14.43    5.62
  -2  15 -11   21.03    8.25
   2 -15  12    2.87    5.99
  -2  15 -12    0.12    7.52
   2 -15  13   95.36    7.70
  -2  15 -13   99.88    9.96
   2 -15  14    7.95    6.48
  -2  15 -14   -2.02    8.44
   2 -15  15    8.07    4.52
  -2  15 -15    7.70    6.42
   2 -15  16    0.86    4.65
  -2  15 -16   -1.89    6.48
   2 -15  17    5.38    4.95
  -2  15 -17    2.08    7.03
   2 -14 -12    1.22    4.28
   2 -14 -11    0.06    3.36
  -2  14  11    4.95    5.50
   2 -14 -10    2.08    3.61
  -2  14  10    3.61    3.91
   2 -14  -9    1.10    4.34
  -2  14   9    5.93    5.81
   2 -14  -8    0.06    5.20
  -2  14   8   -0.67    5.75
   2 -14  -7   14.36    5.01
  -2  14   7   20.91    5.81
   2 -14  -6   -0.43    5.32
  -2  14   6    1.65    5.50
   2 -14  -5    7.95    4.16
  -2  14   5   13.57    4.58
   2 -14  -4    1.96    4.65
  -2  14   4    2.20    4.77
   2 -14  -3    3.67    4.16
  -2  14   3    3.79    4.03
   2 -14  -2   16.57    5.38
  -2  14   2   14.12    5.01
   2 -14  -1   96.95    6.97
  -2  14   1  100.98    7.15
   2 -14   0    6.85    4.22
  -2  14   0    3.97    4.77
   2 -14   1    1.65    4.95
  -2  14  -1    4.65    5.13
   2 -14   2    5.07    4.16
  -2  14  -2    3.73    4.34
   2 -14   3  110.46    7.58
  -2  14  -3  110.88    7.03
   2 -14   4    5.50    4.34
  -2  14  -4    8.80    3.73
   2 -14   5    5.26    4.22
  -2  14  -5    2.32    3.91
   2 -14   6    0.24    3.24
  -2  14  -6    3.48    4.83
   2 -14   7   46.03    5.07
  -2  14  -7   36.80    5.56
   2 -14   8    7.27    4.03
  -2  14  -8    4.40    4.22
   2 -14   9   47.92    5.20
  -2  14  -9   55.20    6.66
   2 -14  10    5.93    7.64
  -2  14 -10    5.26    8.31
   2 -14  11    2.69    4.16
  -2  14 -11   -0.79    4.83
   2 -14  12   75.61    7.40
  -2  14 -12   61.19    7.89
   2 -14  13    1.16    4.77
  -2  14 -13    1.41    4.89
   2 -14  14   39.61    5.13
  -2  14 -14   43.52    6.85
   2 -14  15    8.62    4.83
  -2  14 -15    5.93    5.75
   2 -14  16   10.15    5.75
  -2  14 -16    3.06    5.93
   2 -14  17   13.39    6.17
  -2  14 -17    6.66    7.40
   2 -14  18    0.61    5.93
  -2  14 -18    1.16    6.79
  -2  13  14    1.41    4.83
   2 -13 -13   -0.79    3.36
  -2  13  13    4.46    4.10
   2 -13 -12    0.43    4.03
  -2  13  12    0.79    5.07
   2 -13 -11   20.48    5.13
  -2  13  11   20.42    5.01
   2 -13 -10   -0.18    5.56
  -2  13  10    0.24    5.26
   2 -13  -9   -0.24    5.26
  -2  13   9   -2.63    4.58
   2 -13  -8   27.51    5.13
  -2  13   8   25.80    5.20
   2 -13  -7   14.12    5.32
  -2  13   7   10.70    4.95
   2 -13  -6    7.95    4.34
  -2  13   6    8.44    4.71
   2 -13  -5    4.71    4.77
  -2  13   5    1.28    4.28
   2 -13  -4   -1.71    4.16
  -2  13   4    2.45    4.52
   2 -13  -3  130.08    8.56
  -2  13   3  129.16    7.76
   2 -13  -2   60.09    5.26
  -2  13   2   65.96    5.32
   2 -13  -1    3.36    3.85
  -2  13   1    1.22    3.42
   2 -13   0   19.19    4.10
  -2  13   0   18.70    3.55
   2 -13   1    3.12    3.24
  -2  13  -1    2.93    3.00
   2 -13   2   56.42    5.32
  -2  13  -2   65.28    5.56
   2 -13   3   32.40    3.79
  -2  13  -3   25.37    4.22
   2 -13   4    1.83    2.87
  -2  13  -4    1.16    3.24
   2 -13   5    8.44    3.12
  -2  13  -5   11.43    3.36
   2 -13   6   60.39    4.40
  -2  13  -6   68.64    5.01
   2 -13   7    1.65    2.69
  -2  13  -7    3.48    3.42
   2 -13   8  145.36    8.31
  -2  13  -8  152.39    8.92
   2 -13   9    2.26    4.58
  -2  13  -9    4.03    4.89
   2 -13  10    4.52    3.12
  -2  13 -10    4.46    3.91
   2 -13  11   26.41    4.10
  -2  13 -11   24.02    4.95
   2 -13  12   -0.12    3.24
  -2  13 -12    4.10    4.89
   2 -13  13   63.51    5.81
  -2  13 -13   61.25    6.79
   2 -13  14    5.32    3.61
  -2  13 -14    5.93    4.95
   2 -13  15    6.72    3.73
  -2  13 -15    1.65    6.17
   2 -13  16    0.92    4.34
  -2  13 -16   -1.04    5.62
   2 -13  17    1.47    4.46
  -2  13 -17   -2.26    5.99
   2 -13  18    5.01    5.13
  -2  13 -18    3.79    6.85
   2 -13  19    0.12    5.32
  -2  13 -19    2.08    6.60
   2 -12 -14    1.22    4.71
  -2  12  14    2.87    9.35
   2 -12 -13   -1.71    4.22
  -2  12  13    3.00    5.50
   2 -12 -12    6.17    4.28
  -2  12  12    6.97    5.44
   2 -12 -11    1.10    4.03
  -2  12  11    3.00    5.13
   2 -12 -10    1.22    4.03
  -2  12  10    3.30    4.77
   2 -12  -9   34.23    6.85
  -2  12   9   35.33    6.79
   2 -12  -8    6.30    3.85
  -2  12   8    7.76    4.46
   2 -12  -7    3.18    5.75
  -2  12   7    1.77    5.68
   2 -12  -6    6.05    3.91
  -2  12   6    4.89    3.55
   2 -12  -5    4.89    4.46
  -2  12   5    9.90    4.16
   2 -12  -4   87.23    6.66
  -2  12   4   93.89    6.30
   2 -12  -3   10.15    3.79
  -2  12   3   13.33    3.42
   2 -12  -2    5.93    3.55
  -2  12   2    9.23    3.55
   2 -12  -1   61.74    5.32
  -2  12   1   68.83    4.95
   2 -12   0    8.19    3.36
  -2  12   0    6.79    3.06
   2 -12   1    2.57    2.87
  -2  12  -1    1.41    2.81
   2 -12   2    2.75    3.48
  -2  12  -2    4.83    3.36
   2 -12   3  184.42    8.92
  -2  12  -3  192.43    8.92
   2 -12   4  100.98    5.38
  -2  12  -4  102.57    5.68
   2 -12   5   69.81    4.58
  -2  12  -5   69.26    4.52
   2 -12   6    1.89    2.75
  -2  12  -6    3.12    2.87
   2 -12   7  257.34    9.72
  -2  12  -7  250.86    9.84
   2 -12   8   39.73    6.30
  -2  12  -8   47.68    6.36
   2 -12   9   92.42    5.38
  -2  12  -9   98.60    6.11
   2 -12  10   14.55    3.18
  -2  12 -10   18.40    4.22
   2 -12  11    1.16    2.81
  -2  12 -11   -0.43    3.55
   2 -12  12  132.34    7.70
  -2  12 -12  132.16    8.50
   2 -12  13    1.53    3.42
  -2  12 -13    0.86    4.22
   2 -12  14   34.66    4.77
  -2  12 -14   40.89    6.42
   2 -12  15   24.02    5.32
  -2  12 -15   22.74    7.21
   2 -12  16    2.02    4.71
  -2  12 -16    5.56    5.93
   2 -12  17   85.27    7.89
  -2  12 -17   81.85    8.25
   2 -12  18   -2.32    5.68
  -2  12 -18   -8.74    6.91
   2 -12  19   10.33    6.36
  -2  12 -19   11.49    7.09
   2 -12  20   -1.10    3.67
  -2  12 -20    5.13   11.86
   2 -11 -15    2.26    3.24
  -2  11  15    3.73    5.13
   2 -11 -14    3.12    4.52
  -2  11  14    1.83    5.07
   2 -11 -13   21.52    4.65
  -2  11  13   24.39    5.56
   2 -11 -12    1.28    4.10
  -2  11  12   -2.51    5.01
   2 -11 -11   -1.04    6.42
  -2  11  11   -3.67    6.79
   2 -11 -10    5.44    4.16
  -2  11  10    4.95    4.10
   2 -11  -9    0.43    4.83
  -2  11   9    1.41    4.46
   2 -11  -8   39.30    6.23
  -2  11   8   36.13    5.75
   2 -11  -7   16.26    4.83
  -2  11   7   16.08    4.46
   2 -11  -6   19.80    4.03
  -2  11   6   18.34    3.79
   2 -11  -5    4.40    4.65
  -2  11   5    1.83    3.85
   2 -11  -4    1.53    4.03
  -2  11   4    3.36    3.12
   2 -11  -3  280.20   10.88
  -2  11   3  293.16   10.64
   2 -11  -2   27.93    4.03
  -2  11   2   28.67    4.16
   2 -11  -1    3.24    2.81
  -2  11   1    3.12    2.75
   2 -11   0   20.36    4.16
  -2  11   0   23.96    3.73
   2 -11   1   24.76    3.48
  -2  11  -1   29.59    3.42
   2 -11   2   12.78    2.75
  -2  11  -2   10.02    2.63
   2 -11   3  131.36    6.11
  -2  11  -3  115.47    5.87
   2 -11   4   14.36    3.61
  -2  11  -4    9.66    3.30
   2 -11   5   55.07    4.22
  -2  11  -5   57.28    3.85
   2 -11   6  131.36    5.99
  -2  11  -6  125.92    6.23
   2 -11   7    1.65    3.61
  -2  11  -7    5.93    4.22
   2 -11   8  145.18    6.72
  -2  11  -8  137.96    6.30
   2 -11   9    6.66    2.63
  -2  11  -9    4.89    3.24
   2 -11  10   24.94    3.30
  -2  11 -10   25.98    4.34
   2 -11  11  110.94    6.66
  -2  11 -11  100.37    6.66
   2 -11  12   52.63    5.32
  -2  11 -12   43.71    5.56
   2 -11  13  105.57    6.54
  -2  11 -13  108.25    7.58
   2 -11  14    0.98    3.12
  -2  11 -14    3.42    4.10
   2 -11  15    3.73    4.10
  -2  11 -15    0.18    5.50
   2 -11  16   20.66    4.52
  -2  11 -16   17.05    4.83
   2 -11  17    4.58    3.97
  -2  11 -17   -0.49    4.52
   2 -11  18   61.13    6.17
  -2  11 -18   60.88    7.58
   2 -11  19    7.34    5.32
  -2  11 -19    4.65    5.20
   2 -11  20    7.34    5.26
  -2  11 -20    6.60    5.75
   2 -10 -17    3.55    6.23
   2 -10 -16    2.02    4.34
  -2  10  16    3.18    4.95
   2 -10 -15    4.34    3.97
  -2  10  15    1.53    5.50
   2 -10 -14   15.40    5.26
  -2  10  14   22.25    6.54
   2 -10 -13   -3.00    5.99
  -2  10  13    2.69    7.15
   2 -10 -12   46.95    5.81
  -2  10  12   63.63    7.03
   2 -10 -11    6.05    4.10
  -2  10  11    0.43    4.28
   2 -10 -10    7.95    5.13
  -2  10  10    1.53    3.73
   2 -10  -9   35.39    4.71
  -2  10   9   28.67    5.26
   2 -10  -8   20.97    4.65
  -2  10   8   20.29    4.16
   2 -10  -7   55.44    4.71
  -2  10   7   53.67    4.40
   2 -10  -6   66.20    5.68
  -2  10   6   72.01    5.50
   2 -10  -5    1.96    3.48
  -2  10   5    6.36    3.30
   2 -10  -4   45.17    4.03
  -2  10   4   42.73    3.85
   2 -10  -3   16.75    3.24
  -2  10   3   17.85    3.12
   2 -10  -2   25.61    3.55
  -2  10   2   25.12    3.12
   2 -10  -1   16.26    3.79
  -2  10   1   16.38    3.48
   2 -10   0   14.79    2.75
  -2  10   0   14.00    2.38
   2 -10   1   15.28    2.63
  -2  10  -1    9.29    2.38
   2 -10   2   12.04    3.36
  -2  10  -2   16.26    3.24
   2 -10   3    0.61    2.08
  -2  10  -3   -0.18    1.96
   2 -10   4   54.10    4.16
  -2  10  -4   53.85    4.40
   2 -10   5   33.01    3.48
  -2  10  -5   35.88    3.36
   2 -10   6   27.51    4.40
  -2  10  -6   42.42    5.01
   2 -10   7    7.76    2.63
  -2  10  -7   10.70    2.63
   2 -10   8   26.28    2.63
  -2  10  -8   27.14    3.24
   2 -10   9   11.06    2.87
  -2  10  -9    9.78    3.42
   2 -10  10   84.66    5.07
  -2  10 -10   85.27    5.75
   2 -10  11    8.37    2.69
  -2  10 -11   14.24    3.24
   2 -10  12  156.48    7.46
  -2  10 -12  160.52    8.37
   2 -10  13    0.79    3.42
  -2  10 -13    2.02    3.48
   2 -10  14   48.05    4.71
  -2  10 -14   42.12    5.13
   2 -10  15    2.57    3.48
  -2  10 -15    3.18    4.83
   2 -10  16    0.98    3.48
  -2  10 -16    3.42    4.95
   2 -10  17   59.29    5.44
  -2  10 -17   66.08    6.48
   2 -10  18    1.10    4.22
  -2  10 -18   -3.24    4.77
   2 -10  19   34.29    5.44
  -2  10 -19   37.78    6.42
   2 -10  20   -0.06    5.62
  -2  10 -20    1.34    6.85
   2 -10  21    3.91    5.56
  -2  10 -21    8.01    7.34
  -2   9  19   -0.31    4.95
   2  -9 -18    4.22    4.65
  -2   9  18    3.12    4.22
   2  -9 -17    1.77    4.34
  -2   9  17    1.77    4.77
   2  -9 -16   11.68    5.20
  -2   9  16   13.75    5.50
   2  -9 -15    4.83    5.26
  -2   9  15    6.66    5.01
   2  -9 -14    2.87    4.34
  -2   9  14    2.26    4.95
   2  -9 -13   35.94    5.56
  -2   9  13   40.59    5.68
   2  -9 -12    9.23    4.83
  -2   9  12    6.48    4.52
   2  -9 -11    4.46    4.16
  -2   9  11   12.29    4.16
   2  -9 -10   19.68    4.28
  -2   9  10   18.28    4.77
   2  -9  -9    4.40    3.73
  -2   9   9    8.68    3.42
   2  -9  -8   26.47    4.71
  -2   9   8   20.48    4.40
   2  -9  -7   53.55    4.46
  -2   9   7   56.66    4.58
   2  -9  -6  104.04    5.99
  -2   9   6  103.30    5.68
   2  -9  -5    5.50    2.63
  -2   9   5    4.71    2.93
   2  -9  -4    4.40    2.45
  -2   9   4    2.57    2.20
   2  -9  -3   33.80    3.42
  -2   9   3   31.60    3.12
   2  -9  -2   49.21    3.36
  -2   9   2   49.08    3.55
   2  -9  -1   84.29    4.52
  -2   9   1   74.02    4.71
   2  -9   0    2.20    2.14
  -2   9   0    0.79    2.02
   2  -9   1   35.94    3.42
  -2   9  -1   33.44    3.55
   2  -9   2   14.73    2.08
  -2   9  -2    9.41    2.08
   2  -9   3  161.19    5.87
  -2   9  -3  163.51    5.87
   2  -9   4    1.89    1.96
  -2   9  -4    4.34    2.32
   2  -9   5   30.20    3.61
  -2   9  -5   32.15    3.73
   2  -9   6   62.78    5.62
  -2   9  -6   52.20    3.73
   2  -9   7   28.24    2.81
  -2   9  -7   32.95    3.36
   2  -9   8   40.10    3.36
  -2   9  -8   38.88    3.91
   2  -9   9    3.24    2.08
  -2   9  -9    5.44    2.45
   2  -9  10   -1.10    2.14
  -2   9 -10    0.37    3.30
   2  -9  11  315.78   11.74
  -2   9 -11  327.58   11.74
   2  -9  12   13.02    3.06
  -2   9 -12   14.85    3.85
   2  -9  13  130.63    7.09
  -2   9 -13  127.02    6.85
   2  -9  14    4.77    3.48
  -2   9 -14    4.65    3.55
   2  -9  15    7.70    4.65
  -2   9 -15   10.27    5.44
   2  -9  16   57.70    5.56
  -2   9 -16   60.27    6.60
   2  -9  17   14.18    4.65
  -2   9 -17   20.72    5.75
   2  -9  18   62.65    6.79
  -2   9 -18   54.52    6.54
   2  -9  19    4.22    5.13
  -2   9 -19    3.85    5.75
   2  -9  20   -0.24    4.71
  -2   9 -20    1.22    5.26
   2  -9  21   -3.48    5.20
  -2   9 -21   -1.83    5.20
   2  -9  22    7.70    6.79
  -2   8  20    0.92    5.68
   2  -8 -19    1.47    5.87
  -2   8  19    5.07    5.38
   2  -8 -18    0.00    3.91
  -2   8  18    2.51    6.05
   2  -8 -17   12.59    4.83
  -2   8  17    2.87    6.17
   2  -8 -16    0.00    4.83
  -2   8  16   -1.28    5.13
   2  -8 -15    2.57    4.28
  -2   8  15    7.21    4.83
   2  -8 -14   13.45    5.32
  -2   8  14   13.20    5.87
   2  -8 -13    6.85    4.16
  -2   8  13    5.01    4.40
   2  -8 -12   88.14    6.91
  -2   8  12   89.79    6.05
   2  -8 -11   -0.98    3.85
  -2   8  11   -0.06    5.20
   2  -8 -10    4.46    3.55
  -2   8  10    1.83    3.42
   2  -8  -9   85.03    5.68
  -2   8   9   89.18    5.68
   2  -8  -8   14.61    3.61
  -2   8   8   15.89    3.24
   2  -8  -7   70.11    6.36
  -2   8   7   74.51    5.32
   2  -8  -6   36.80    3.67
  -2   8   6   39.18    3.42
   2  -8  -5   33.19    3.48
  -2   8   5   38.45    3.48
   2  -8  -4  277.94    9.78
  -2   8   4  285.70   10.27
   2  -8  -3  195.36    7.58
  -2   8   3  199.03    7.58
   2  -8  -2  114.37    5.07
  -2   8   2  105.38    4.71
   2  -8  -1   95.66    5.01
  -2   8   1  102.14    5.38
   2  -8   0   41.81    2.69
  -2   8   0   43.28    3.06
   2  -8   1    0.49    1.71
  -2   8  -1   -0.06    1.53
   2  -8   2  263.33    8.80
  -2   8  -2  263.21    9.05
   2  -8   3   42.24    2.81
  -2   8  -3   46.70    3.12
   2  -8   4    7.40    2.51
  -2   8  -4    3.97    3.36
   2  -8   5  562.67   16.81
  -2   8  -5  544.88   16.75
   2  -8   6    2.38    1.53
  -2   8  -6    0.06    1.71
   2  -8   7  267.79    8.44
  -2   8  -7  270.55    8.99
   2  -8   8   41.63    3.00
  -2   8  -8   39.49    3.12
   2  -8   9   20.05    2.57
  -2   8  -9   17.97    2.75
   2  -8  10   49.70    3.18
  -2   8 -10   49.57    3.67
   2  -8  11    1.96    2.38
  -2   8 -11    1.89    2.87
   2  -8  12  460.95   15.53
  -2   8 -12  452.21   15.10
   2  -8  13    3.73    2.57
  -2   8 -13    2.08    3.06
   2  -8  14    0.98    2.57
  -2   8 -14    3.85    3.12
   2  -8  15   22.86    4.77
  -2   8 -15   15.89    5.38
   2  -8  16   -0.86    4.65
  -2   8 -16   -0.37    4.16
   2  -8  17    4.16    4.46
  -2   8 -17    3.24    4.77
   2  -8  18    0.49    4.77
  -2   8 -18    2.20    5.13
   2  -8  19   29.71    5.75
  -2   8 -19   36.68    5.93
   2  -8  20    3.06    5.32
  -2   8 -20    5.44    4.40
   2  -8  21    0.55    4.77
  -2   8 -21    2.75    4.83
   2  -8  22   -1.89    5.56
  -2   8 -22    4.22    6.30
  -2   7  20    2.20    9.47
   2  -7 -19    4.77    4.95
  -2   7  19   -1.28    7.52
   2  -7 -18   12.35    5.56
  -2   7  18   11.61    7.09
   2  -7 -17    3.42    5.07
  -2   7  17    3.91    5.99
   2  -7 -16    5.62    5.44
  -2   7  16    8.25    4.77
   2  -7 -15   31.72    4.89
  -2   7  15   31.79    6.36
   2  -7 -14    2.14    3.79
  -2   7  14    0.98    4.83
   2  -7 -13   72.68    6.23
  -2   7  13   64.98    6.66
   2  -7 -12    6.23    3.67
  -2   7  12    2.81    5.13
   2  -7 -11   12.35    4.34
  -2   7  11   10.64    3.91
   2  -7 -10   12.90    3.55
  -2   7  10   13.94    3.85
   2  -7  -9   13.08    4.28
  -2   7   9   11.86    4.46
   2  -7  -8  280.88   11.61
  -2   7   8  289.31   10.33
   2  -7  -7    4.03    2.51
  -2   7   7    4.65    2.14
   2  -7  -6   57.89    4.65
  -2   7   6   55.44    4.40
   2  -7  -5  114.80    5.44
  -2   7   5  115.59    5.87
   2  -7  -4  236.25    8.62
  -2   7   4  240.59    8.80
   2  -7  -3  118.59    5.20
  -2   7   3  120.17    5.07
   2  -7  -2  165.04    6.17
  -2   7   2  174.03    6.85
   2  -7  -1    0.61    1.77
  -2   7   1    0.49    1.71
   2  -7   0   25.92    2.02
  -2   7   0   22.43    2.02
   2  -7   1  178.92    6.97
  -2   7  -1  181.55    7.70
   2  -7   2   97.92    4.46
  -2   7  -2  102.94    4.65
   2  -7   3  772.64   29.40
  -2   7  -3  767.32   28.85
   2  -7   4  150.37    5.56
  -2   7  -4  149.33    5.56
   2  -7   5   18.70    1.89
  -2   7  -5   18.83    1.89
   2  -7   6  551.73   15.59
  -2   7  -6  569.15   16.14
   2  -7   7  172.68    6.54
  -2   7  -7  173.11    6.85
   2  -7   8  423.48   12.71
  -2   7  -8  409.18   12.78
   2  -7   9    8.92    2.14
  -2   7  -9    8.86    2.14
   2  -7  10    2.08    1.89
  -2   7 -10    2.38    2.08
   2  -7  11  114.43    5.32
  -2   7 -11  115.04    5.99
   2  -7  12   37.10    3.48
  -2   7 -12   37.96    3.73
   2  -7  13  322.01   11.68
  -2   7 -13  317.37   10.70
   2  -7  14   -0.79    3.79
  -2   7 -14   -0.18    3.18
   2  -7  15   27.87    4.71
  -2   7 -15   23.23    4.03
   2  -7  16   71.46    5.81
  -2   7 -16   80.63    6.05
   2  -7  17    3.61    4.22
  -2   7 -17    4.95    4.16
   2  -7  18   17.42    3.91
  -2   7 -18   17.79    4.34
   2  -7  19    9.72    4.77
  -2   7 -19    9.54    4.46
   2  -7  20   -2.75    4.28
  -2   7 -20    3.91    4.83
   2  -7  21   24.51    5.75
  -2   7 -21   44.62    7.21
   2  -7  22    2.08    6.17
  -2   7 -22    3.24    4.95
   2  -6 -20    1.41    3.91
  -2   6  20    3.30    4.28
   2  -6 -19   26.04    5.01
  -2   6  19   21.88    5.99
   2  -6 -18    1.77    5.07
  -2   6  18    2.81    6.42
   2  -6 -17    9.29    4.65
  -2   6  17   12.84    5.50
   2  -6 -16   11.00    4.52
  -2   6  16    4.40    4.83
   2  -6 -15   -1.28    3.79
  -2   6  15   -3.06    4.58
   2  -6 -14   17.67    4.34
  -2   6  14   13.39    3.91
   2  -6 -13    3.30    3.30
  -2   6  13    3.67    4.52
   2  -6 -12   56.60    5.87
  -2   6  12   54.83    5.26
   2  -6 -11   47.98    4.77
  -2   6  11   47.86    4.40
   2  -6 -10   25.31    3.85
  -2   6  10   22.98    3.61
   2  -6  -9   23.96    4.03
  -2   6   9   26.83    3.55
   2  -6  -8  273.48    9.54
  -2   6   8  262.84    9.47
   2  -6  -7  145.30    6.72
  -2   6   7  146.03    6.17
   2  -6  -6    6.91    2.87
  -2   6   6    3.30    2.14
   2  -6  -5   55.99    3.55
  -2   6   5   53.85    3.55
   2  -6  -4  706.99   20.42
  -2   6   4  685.53   20.36
   2  -6  -3   32.46    2.75
  -2   6   3   30.87    2.38
   2  -6  -2  203.55    7.58
  -2   6   2  198.97    6.97
   2  -6  -1  303.06    9.84
  -2   6   1  291.45    9.17
   2  -6   0  450.01   13.26
  -2   6   0  446.53   14.73
   2  -6   1  401.66   12.53
  -2   6  -1  394.69   12.16
   2  -6   2 2014.36   78.18
  -2   6  -2 1969.49   74.33
   2  -6   3   89.31    3.42
  -2   6  -3   84.42    3.67
   2  -6   4  108.19    4.22
  -2   6  -4  109.48    4.16
   2  -6   5  217.73    7.89
  -2   6  -5  208.20    7.15
   2  -6   6  222.19    8.01
  -2   6  -6  226.29    7.52
   2  -6   7  608.64   18.95
  -2   6  -7  596.23   16.81
   2  -6   8   31.30    2.38
  -2   6  -8   30.62    2.57
   2  -6   9   11.61    1.83
  -2   6  -9    7.64    1.77
   2  -6  10  172.62    7.21
  -2   6 -10  167.91    6.72
   2  -6  11    1.59    2.02
  -2   6 -11    1.10    2.08
   2  -6  12  773.25   21.58
  -2   6 -12  776.06   22.80
   2  -6  13    4.52    3.36
  -2   6 -13    1.65    2.32
   2  -6  14   -0.86    2.81
  -2   6 -14    1.22    3.12
   2  -6  15   49.33    4.95
  -2   6 -15   48.78    5.01
   2  -6  16    5.99    3.73
  -2   6 -16    5.87    3.61
   2  -6  17   56.11    5.75
  -2   6 -17   54.40    4.77
   2  -6  18   -0.24    3.79
  -2   6 -18   -1.59    3.36
   2  -6  19    0.73    4.22
  -2   6 -19    0.73    4.03
   2  -6  20    4.71    4.46
  -2   6 -20    3.79    4.03
   2  -6  21    2.20    5.32
  -2   6 -21    1.77    4.89
   2  -6  22   15.22    5.62
  -2   6 -22   12.71    5.38
   2  -6  23   -1.71    6.17
  -2   6 -23    0.86    6.72
   2  -5 -21    4.52    5.20
  -2   5  21    2.02    7.21
   2  -5 -20   25.31    5.44
  -2   5  20   26.77    8.07
   2  -5 -19    2.08    6.42
  -2   5  19   -2.38    7.34
   2  -5 -18   22.62    5.38
  -2   5  18   23.53    7.21
   2  -5 -17   -0.67    4.10
  -2   5  17   -4.65    6.97
   2  -5 -16   20.17    5.75
  -2   5  16   18.64    6.17
   2  -5 -15    9.05    3.97
  -2   5  15    7.03    5.38
   2  -5 -14   42.05    5.62
  -2   5  14   42.73    5.75
   2  -5 -13   37.04    5.13
  -2   5  13   44.01    5.13
   2  -5 -12   19.80    4.34
  -2   5  12   21.70    3.79
   2  -5 -11   52.08    4.34
  -2   5  11   53.42    4.71
   2  -5 -10   71.88    5.13
  -2   5  10   81.05    4.95
   2  -5  -9   42.54    4.22
  -2   5   9   39.92    3.91
   2  -5  -8  340.35   11.92
  -2   5   8  359.79   12.35
   2  -5  -7   49.88    3.48
  -2   5   7   49.70    3.55
   2  -5  -6   21.58    2.81
  -2   5   6   16.50    2.69
   2  -5  -5   20.23    2.81
  -2   5   5   24.88    2.87
   2  -5  -4 1198.26   32.52
  -2   5   4 1188.97   32.03
   2  -5  -3   58.68    3.06
  -2   5   3   59.97    2.93
   2  -5  -2    0.98    1.53
  -2   5   2    1.41    1.28
   2  -5  -1  118.59    5.07
  -2   5   1  110.39    4.22
   2  -5   0   61.80    3.18
  -2   5   0   61.98    3.12
   2  -5   1  133.44    7.21
  -2   5  -1  112.78    6.17
   2  -5   2    2.63    1.10
  -2   5  -2    2.38    0.98
   2  -5   3   82.40    3.48
  -2   5  -3   81.85    3.42
   2  -5   4  508.94   14.98
  -2   5  -4  506.19   14.49
   2  -5   5    9.23    1.47
  -2   5  -5    7.52    1.59
   2  -5   6  262.17    8.86
  -2   5  -6  263.45    8.92
   2  -5   7   71.33    3.30
  -2   5  -7   70.36    3.36
   2  -5   8   95.42    4.34
  -2   5  -8   83.87    3.91
   2  -5   9  256.55    8.31
  -2   5  -9  261.56    9.11
   2  -5  10   61.00    3.36
  -2   5 -10   61.62    3.36
   2  -5  11  231.12    9.17
  -2   5 -11  236.07    8.07
   2  -5  12    1.77    2.45
  -2   5 -12    2.08    2.08
   2  -5  13  182.40    8.07
  -2   5 -13  188.02   13.39
   2  -5  14   22.43    3.24
  -2   5 -14   23.47    2.87
   2  -5  15    1.77    4.03
  -2   5 -15    4.03    7.46
   2  -5  16   69.07    6.42
  -2   5 -16   70.91    4.46
   2  -5  17    3.30    4.22
  -2   5 -17    2.93    2.63
   2  -5  18    0.92    4.22
  -2   5 -18    1.10    2.45
   2  -5  19    2.63    4.83
  -2   5 -19    2.75    2.57
   2  -5  20    4.71    6.23
  -2   5 -20    2.02    5.87
   2  -5  21   26.28    6.23
  -2   5 -21   29.34    5.93
   2  -5  22    2.51    5.07
  -2   5 -22    7.03    6.30
  -2   5 -23    0.24    4.95
   2  -4 -21    0.55    4.58
  -2   4  21    0.55   11.80
   2  -4 -20    6.11    5.62
  -2   4  20    9.60    6.60
   2  -4 -19   75.25    8.25
  -2   4  19   71.27    8.62
   2  -4 -18   15.40    5.20
  -2   4  18   19.74    6.17
   2  -4 -17    8.92    5.38
  -2   4  17   -1.10    4.83
   2  -4 -16    2.20    4.58
  -2   4  16   -2.57    4.83
   2  -4 -15    0.06    5.87
  -2   4  15   -2.63    5.13
   2  -4 -14  105.99    7.40
  -2   4  14  122.68    7.58
   2  -4 -13  129.65    7.40
  -2   4  13  125.25    7.46
   2  -4 -12    1.77    3.42
  -2   4  12    0.18    2.81
   2  -4 -11   10.15    3.18
  -2   4  11    6.66    3.12
   2  -4 -10   64.24    4.16
  -2   4  10   66.38    4.16
   2  -4  -9   72.86    4.71
  -2   4   9   75.49    4.28
   2  -4  -8  169.01    7.21
  -2   4   8  163.02    6.72
   2  -4  -7  426.36   13.08
  -2   4   7  424.34   13.63
   2  -4  -6    6.79    1.83
  -2   4   6    7.03    1.77
   2  -4  -5  946.60   26.96
  -2   4   5  921.79   27.26
   2  -4  -4  446.16   14.98
  -2   4   4  452.58   14.61
   2  -4  -3 1172.16   31.36
  -2   4   3 1135.06   32.58
   2  -4  -2  341.33   11.43
  -2   4   2  338.88   10.88
   2  -4  -1  711.94   21.82
  -2   4   1  729.54   21.15
   2  -4   0    6.72    1.47
  -2   4   0    7.09    1.41
   2  -4   1  184.97    6.48
  -2   4  -1  181.97    6.66
   2  -4   2    9.54    1.16
  -2   4  -2    8.80    1.28
   2  -4   3  570.25   17.24
  -2   4  -3  559.06   16.63
   2  -4   4   57.21    2.51
  -2   4  -4   50.61    2.57
   2  -4   5  336.38   11.00
  -2   4  -5  333.75   10.70
   2  -4   6   74.76    3.42
  -2   4  -6   72.01    3.67
   2  -4   7  166.08    5.87
  -2   4  -7  165.04    6.48
   2  -4   8   46.27    2.45
  -2   4  -8   43.71    2.57
   2  -4   9    0.49    1.59
  -2   4  -9    1.04    1.59
   2  -4  10  474.16   14.49
  -2   4 -10  470.49   14.12
   2  -4  11   25.31    2.26
  -2   4 -11   20.48    2.81
   2  -4  12  233.81    7.82
  -2   4 -12  219.32    8.13
   2  -4  13    0.55    2.32
  -2   4 -13    2.14    2.14
   2  -4  14    2.14    2.51
  -2   4 -14    2.38    2.26
   2  -4  15   94.56    5.81
  -2   4 -15   92.73    5.93
   2  -4  16   26.47    4.16
  -2   4 -16   24.27    4.10
   2  -4  17   65.53    5.01
  -2   4 -17   59.97    5.01
   2  -4  18   12.96    3.97
  -2   4 -18   14.79    3.55
   2  -4  19    3.67    4.77
  -2   4 -19    0.06    7.27
   2  -4  20    7.21    4.95
  -2   4 -20   14.36    3.24
   2  -4  21   18.83    5.13
  -2   4 -21   24.76    3.67
   2  -4  22    3.85    5.13
  -2   4 -22    1.53    4.83
   2  -3 -21   -3.61    6.60
  -2   3  21   -2.81    7.27
   2  -3 -20    9.35    5.75
  -2   3  20   25.92    9.17
   2  -3 -19   21.58    5.26
  -2   3  19   20.29    6.30
   2  -3 -18   19.74    5.07
  -2   3  18   15.59    6.72
   2  -3 -17   17.97    4.71
  -2   3  17   22.19    5.44
   2  -3 -16    0.31    3.61
  -2   3  16    0.12    4.10
   2  -3 -15   25.00    5.93
  -2   3  15   22.13    5.20
   2  -3 -14   23.53    4.52
  -2   3  14   24.63    5.01
   2  -3 -13  108.74    6.42
  -2   3  13  110.39    6.97
   2  -3 -12   20.42    3.67
  -2   3  12   15.83    3.97
   2  -3 -11   -1.83    2.87
  -2   3  11    2.14    3.12
   2  -3 -10   13.94    2.87
  -2   3  10   12.59    3.06
   2  -3  -9  322.75   10.94
  -2   3   9  312.72   10.45
   2  -3  -8  312.42   10.02
  -2   3   8  304.47   10.02
   2  -3  -7  137.66    6.54
  -2   3   7  141.57    6.42
   2  -3  -6   62.35    3.24
  -2   3   6   60.52    3.24
   2  -3  -5   17.73    1.83
  -2   3   5   19.38    1.83
   2  -3  -4 2122.43   57.03
  -2   3   4 2086.00   57.09
   2  -3  -3 1137.20   32.27
  -2   3   3 1103.21   29.65
   2  -3  -2 4657.90  115.10
  -2   3   2 4615.96  116.57
   2  -3  -1 1935.57   72.25
  -2   3   1 1914.85   73.47
   2  -3   0  190.90    6.66
  -2   3   0  183.62    6.97
   2  -3   1 4087.77  102.57
  -2   3  -1 4059.83   97.74
   2  -3   2 1835.20   47.43
  -2   3  -2 1848.83   48.17
   2  -3   3    1.41    0.67
  -2   3  -3    1.28    0.61
   2  -3   4 1141.41   29.16
  -2   3  -4 1103.15   30.32
   2  -3   5  393.90   12.47
  -2   3  -5  406.37   12.71
   2  -3   6  653.07   17.67
  -2   3  -6  656.80   19.25
   2  -3   7   24.39    1.83
  -2   3  -7   25.00    2.02
   2  -3   8    6.60    1.22
  -2   3  -8    6.48    1.34
   2  -3   9  377.70   12.35
  -2   3  -9  365.47   11.61
   2  -3  10   12.29    1.89
  -2   3 -10   11.06    1.65
   2  -3  11  518.54   15.77
  -2   3 -11  506.74   15.16
   2  -3  12   15.89    2.57
  -2   3 -12   17.79    2.38
   2  -3  13    5.62    2.51
  -2   3 -13    2.38    2.51
   2  -3  14   56.05    4.22
  -2   3 -14   48.41    3.97
   2  -3  15   29.65    3.79
  -2   3 -15   26.41    3.24
   2  -3  16   42.42    4.83
  -2   3 -16   43.64    4.40
   2  -3  17    9.84    3.91
  -2   3 -17   11.31    3.06
   2  -3  18   -1.28    4.58
  -2   3 -18    0.31    3.18
   2  -3  19   17.24    6.11
  -2   3 -19   19.32    4.34
   2  -3  20    8.86    5.75
  -2   3 -20   15.59    4.65
   2  -3  21   20.42    5.93
  -2   3 -21   26.10    3.91
   2  -3  22    0.43    4.65
  -2   3 -22    0.24    3.36
   2  -2 -22   -0.06    3.42
  -2   2  22    3.67    6.30
   2  -2 -21   -0.79    4.89
  -2   2  21   -4.22    7.40
   2  -2 -20   14.06    5.56
  -2   2  20   14.24    6.42
   2  -2 -19   20.78    6.72
  -2   2  19   18.34    8.56
   2  -2 -18    5.01    4.28
  -2   2  18    5.13    5.62
   2  -2 -17   27.75    4.46
  -2   2  17   24.57    5.87
   2  -2 -16    3.61    3.85
  -2   2  16    5.68    4.28
   2  -2 -15    8.99    4.28
  -2   2  15    6.91    3.73
   2  -2 -14  248.17   10.64
  -2   2  14  256.43   12.23
   2  -2 -13   35.33    3.67
  -2   2  13   33.93    4.10
   2  -2 -12    0.24    2.75
  -2   2  12    0.86    2.69
   2  -2 -11    1.96    2.14
  -2   2  11    3.97    2.75
   2  -2 -10  101.90    5.56
  -2   2  10  107.95    5.32
   2  -2  -9   90.59    4.52
  -2   2   9   93.77    4.52
   2  -2  -8  326.42   10.02
  -2   2   8  323.91   10.45
   2  -2  -7   13.33    1.89
  -2   2   7   15.65    2.14
   2  -2  -6  358.14   10.82
  -2   2   6  359.36   11.49
   2  -2  -5  934.38   25.73
  -2   2   5  943.67   27.63
   2  -2  -4    1.28    1.10
  -2   2   4    1.22    0.98
   2  -2  -3 4763.77  118.22
  -2   2   3 4738.77  116.20
   2  -2  -2  236.62   10.94
  -2   2   2  238.09   11.86
   2  -2  -1 3034.87   75.31
  -2   2   1 3056.26   75.67
   2  -2   0  537.55   15.83
  -2   2   0  544.45   15.83
   2  -2   1 1257.49   33.01
  -2   2  -1 1265.50   33.44
   2  -2   2    5.93    0.61
  -2   2  -2    6.97    0.73
   2  -2   3  245.91    7.95
  -2   2  -3  241.63    7.89
   2  -2   4   19.25    1.04
  -2   2  -4   20.48    1.22
   2  -2   5  984.01   27.45
  -2   2  -5  991.41   27.87
   2  -2   6   24.88    1.59
  -2   2  -6   24.02    1.53
   2  -2   7  850.33   24.39
  -2   2  -7  836.09   26.28
   2  -2   8    6.30    1.59
  -2   2  -8    6.91    1.28
   2  -2   9   13.57    2.14
  -2   2  -9   12.47    2.08
   2  -2  10  490.42   15.34
  -2   2 -10  489.26   15.34
   2  -2  11   38.27    2.63
  -2   2 -11   40.40    3.06
   2  -2  12   50.49    3.67
  -2   2 -12   52.20    3.67
   2  -2  13  129.89    6.79
  -2   2 -13  128.43    7.58
   2  -2  14   25.55    3.36
  -2   2 -14   26.22    3.00
   2  -2  15   34.72    3.73
  -2   2 -15   33.62    3.48
   2  -2  16   -2.26    4.71
  -2   2 -16    5.75    3.36
   2  -2  17   15.83    4.28
  -2   2 -17    9.35    3.18
   2  -2  18    0.79    4.71
  -2   2 -18   -1.16    4.28
   2  -2  19   -2.57    4.03
  -2   2 -19    0.43    3.18
   2  -2  20    6.54    5.87
  -2   2 -20    4.46    5.07
   2  -2  21   29.22    5.75
  -2   2 -21   37.53    5.20
   2  -2  22   -3.36    3.91
  -2   2 -22    1.83    2.63
   2  -1 -22    1.41    5.99
  -2   1  22    5.20    7.27
   2  -1 -21    2.26    5.26
  -2   1  21    4.58    5.87
   2  -1 -20   46.64    6.36
  -2   1  20   36.37    7.76
   2  -1 -19   33.74    5.81
  -2   1  19   41.50    6.85
   2  -1 -18    2.08    5.81
  -2   1  18    0.86    6.79
   2  -1 -17   -1.89    3.85
  -2   1  17    1.10    4.65
   2  -1 -16    2.08    4.03
  -2   1  16    1.53    4.83
   2  -1 -15   46.46    5.13
  -2   1  15   51.10    5.38
   2  -1 -14   82.64    5.56
  -2   1  14   83.32    6.11
   2  -1 -13   53.42    4.16
  -2   1  13   57.64    4.58
   2  -1 -12    0.61    2.57
  -2   1  12    0.06    2.87
   2  -1 -11  256.98   10.15
  -2   1  11  262.72    9.60
   2  -1 -10   94.56    4.28
  -2   1  10   98.72    4.71
   2  -1  -9  451.36   13.14
  -2   1   9  449.77   14.55
   2  -1  -8  223.05    7.89
  -2   1   8  217.55    7.52
   2  -1  -7  260.40    8.44
  -2   1   7  254.96    8.68
   2  -1  -6 1775.60   45.54
  -2   1   6 1768.88   45.42
   2  -1  -5 1319.05   36.13
  -2   1   5 1361.29   37.35
   2  -1  -4   80.75    3.79
  -2   1   4   76.16    3.48
   2  -1  -3    2.69    1.53
  -2   1   3    2.14    1.71
   2  -1  -2  882.67   23.66
  -2   1   2  895.20   24.39
   2  -1  -1  294.26    8.68
  -2   1   1  296.10    9.72
   2  -1   0  412.54   11.92
  -2   1   0  426.30   11.92
   2  -1   1 1054.49   27.14
  -2   1  -1 1089.15   28.00
   2  -1   2  484.37   17.97
  -2   1  -2  477.89   13.02
   2  -1   3   23.11    1.16
  -2   1  -3   22.56    1.10
   2  -1   4  225.43    7.09
  -2   1  -4  227.08    8.01
   2  -1   5  185.21    6.36
  -2   1  -5  187.41    6.23
   2  -1   6  401.85   12.35
  -2   1  -6  400.01   12.47
   2  -1   7   50.25    2.63
  -2   1  -7   42.05    2.32
   2  -1   8  194.99    7.95
  -2   1  -8  193.71    7.15
   2  -1   9  204.22    7.27
  -2   1  -9  200.19    7.27
   2  -1  10   81.91    4.34
  -2   1 -10   81.42    3.85
   2  -1  11  210.76    8.13
  -2   1 -11  204.16    7.40
   2  -1  12  248.23    8.80
  -2   1 -12  241.20    9.66
   2  -1  13    2.45    2.14
  -2   1 -13    4.65    2.93
   2  -1  14    0.61    2.81
  -2   1 -14    1.28    2.02
   2  -1  15   27.02    4.16
  -2   1 -15   30.44    3.48
   2  -1  16   26.28    5.13
  -2   1 -16   28.00    3.97
   2  -1  17    2.38    3.79
  -2   1 -17    2.08    2.87
   2  -1  18    3.12    4.46
  -2   1 -18    2.87    3.36
   2  -1  19    0.61    3.67
  -2   1 -19    0.61    3.12
   2  -1  20   13.20    4.28
  -2   1 -20   11.19    3.97
   2  -1  21    3.30    6.23
  -2   1 -21    2.81    4.52
   2   0 -22   -3.42    5.68
  -2   0  22   -3.42    8.44
   2   0 -21    1.10    6.79
  -2   0  21   10.02    7.64
   2   0 -20   21.39    5.38
  -2   0  20   13.57    5.87
   2   0 -19   10.15    5.07
  -2   0  19   15.34    6.54
   2   0 -18   11.61    8.62
  -2   0  18   14.30    6.30
   2   0 -17    2.69    3.97
  -2   0  17    4.77    5.26
   2   0 -16    5.38    3.73
  -2   0  16    6.72    4.34
   2   0 -15   81.36    5.68
  -2   0  15   82.34    6.23
   2   0 -14    4.16    3.06
  -2   0  14    6.48    3.24
   2   0 -13   12.71    3.48
  -2   0  13   15.34    3.42
   2   0 -12    4.28    2.38
  -2   0  12    2.02    2.57
   2   0 -11  171.52    6.42
  -2   0  11  163.27    6.85
   2   0 -10  875.64   24.21
  -2   0  10  873.13   26.10
   2   0  -9    5.20    2.08
  -2   0   9    6.66    2.14
   2   0  -8  345.12   10.64
  -2   0   8  335.58   11.49
   2   0  -7   29.16    1.96
  -2   0   7   32.82    2.32
   2   0  -6  167.98    6.30
  -2   0   6  161.13    6.11
   2   0  -5 1334.63   35.21
  -2   0   5 1318.74   33.01
   2   0  -4  344.81   15.04
   2   0  -3   76.29    3.30
  -2   0   3   80.26    3.48
   2   0  -2  272.01    7.95
  -2   0   2  276.23    8.13
   2   0  -1    5.62    0.49
  -2   0   1    5.56    0.55
   2   0   0  606.80   15.28
  -2   0   0  608.88   15.04
   2   0   1  533.82   18.64
  -2   0  -1  552.77   14.18
   2   0   2  939.51   32.52
  -2   0  -2  995.38   33.86
   2   0   3  192.49    5.68
  -2   0  -3  195.60    6.11
   2   0   4    0.55    0.49
  -2   0  -4    0.12    0.49
   2   0   5  612.30   16.69
  -2   0  -5  619.15   18.34
   2   0   6  135.52    4.46
  -2   0  -6  140.10    4.83
   2   0   7  112.47    4.77
  -2   0  -7  103.24    3.85
   2   0   8    2.32    1.47
  -2   0  -8    1.53    1.16
   2   0   9   72.25    3.79
  -2   0  -9   70.97    3.55
   2   0  10  128.61    5.56
  -2   0 -10  139.74    5.38
   2   0  11   72.62    3.85
  -2   0 -11   72.62    4.03
   2   0  12   31.48    3.12
  -2   0 -12   34.72    2.93
   2   0  13    0.55    2.45
  -2   0 -13    1.47    1.96
   2   0  14   22.31    4.28
  -2   0 -14   26.59    3.67
   2   0  15   46.15    4.46
  -2   0 -15   57.03    4.16
   2   0  16    2.75    3.79
  -2   0 -16    4.58    2.63
   2   0  17   21.76    4.52
  -2   0 -17   23.84    4.58
   2   0  18   17.05    4.52
  -2   0 -18   17.60    3.67
   2   0  19   16.69    5.01
  -2   0 -19   19.93    4.46
   2   0  20    2.38    4.10
  -2   0 -20    3.24    3.67
   2   0  21    1.65    3.61
  -2   0 -21    2.69    3.97
   2   1 -22    1.28    4.71
  -2  -1  22   -0.86    6.36
   2   1 -21   -0.73    5.44
  -2  -1  21   -4.03    6.79
   2   1 -20    7.21    5.75
  -2  -1  20    3.18    6.42
   2   1 -19   80.20    6.60
  -2  -1  19   70.97    6.79
   2   1 -18   20.29    6.05
  -2  -1  18   14.30    5.68
   2   1 -17    2.87    3.61
  -2  -1  17    5.56    4.28
   2   1 -16    1.83    3.06
  -2  -1  16    0.86    3.61
   2   1 -15  131.54    6.60
  -2  -1  15  131.12    7.76
   2   1 -14  130.50    6.85
  -2  -1  14  128.92    6.85
   2   1 -13   13.14    2.93
  -2  -1  13    8.62    3.42
   2   1 -12    1.83    2.20
  -2  -1  12    1.83    2.38
   2   1 -11  113.94    5.50
  -2  -1  11  127.94    5.81
   2   1 -10    5.93    2.38
  -2  -1  10    3.00    2.63
   2   1  -9 1008.16   26.53
  -2  -1   9  988.90   27.57
   2   1  -8   78.43    3.79
  -2  -1   8   71.76    3.91
   2   1  -7   15.04    1.89
  -2  -1   7   17.05    1.77
   2   1  -6 1017.27   27.57
  -2  -1   6  987.07   26.83
   2   1  -5  198.54    9.72
  -2  -1   5  190.90    7.52
   2   1  -4 1385.37   36.43
  -2  -1   4 1396.74   37.59
   2   1  -3 2404.96   60.09
  -2  -1   3 2346.95   58.80
   2   1  -2 2342.85   58.44
  -2  -1   2 2348.84   57.83
   2   1  -1 1317.34   32.15
  -2  -1   1 1306.70   32.40
   2   1   0   56.79    1.83
  -2  -1   0   55.81    2.02
   2   1   1  192.43    7.40
   2   1   2   62.17    2.20
  -2  -1  -2   62.72    2.14
   2   1   3   52.32    2.02
  -2  -1  -3   50.49    2.02
   2   1   4  294.94    8.62
  -2  -1  -4  297.93    9.54
   2   1   5  153.55    6.17
  -2  -1  -5  161.62    5.68
   2   1   6  255.63    9.11
  -2  -1  -6  242.79    8.13
   2   1   7   21.46    1.96
  -2  -1  -7   20.42    1.71
   2   1   8    0.92    1.47
  -2  -1  -8    0.49    1.53
   2   1   9  540.72   17.05
  -2  -1  -9  549.71   16.99
   2   1  10   90.83    4.40
  -2  -1 -10   92.91    4.22
   2   1  11   63.75    3.73
  -2  -1 -11   59.41    3.97
   2   1  12    6.11    2.32
  -2  -1 -12    5.62    1.96
   2   1  13    9.29    3.00
  -2  -1 -13    6.97    2.20
   2   1  14   47.86    3.91
  -2  -1 -14   52.57    3.91
   2   1  15   11.49    3.73
  -2  -1 -15   14.85    3.06
   2   1  16   72.25    5.93
  -2  -1 -16   76.41    4.89
   2   1  17    0.79    5.56
  -2  -1 -17    3.97    4.03
   2   1  18    3.91    4.22
  -2  -1 -18    2.20    3.24
   2   1  19   10.57    4.52
  -2  -1 -19    8.62    3.18
   2   1  20   11.92    5.56
  -2  -1 -20   21.82    4.22
   2   1  21   -1.10    3.61
  -2  -1 -21    4.95    4.89
   2   2 -23    3.55    5.01
  -2  -2  23    1.47    4.46
   2   2 -22   14.12    6.54
  -2  -2  22    3.18    7.09
   2   2 -21   50.49    6.05
  -2  -2  21   40.22    7.40
   2   2 -20   17.91    6.72
  -2  -2  20   14.12    6.66
   2   2 -19   22.56    4.89
  -2  -2  19   22.92    5.56
   2   2 -18   31.05    5.44
  -2  -2  18   28.79    5.20
   2   2 -17    1.77    3.61
  -2  -2  17   -2.14    4.89
   2   2 -16  117.00    7.64
  -2  -2  16  115.16    7.27
   2   2 -15   75.92    5.44
  -2  -2  15   70.48    5.32
   2   2 -14  153.79    7.40
  -2  -2  14  157.83    8.25
   2   2 -13   73.66    4.22
  -2  -2  13   67.48    4.83
   2   2 -12   42.30    3.61
  -2  -2  12   44.81    3.61
   2   2 -11   41.75    3.06
  -2  -2  11   41.26    3.55
   2   2 -10  495.55   14.73
  -2  -2  10  493.66   15.04
   2   2  -9  321.89   10.57
  -2  -2   9  330.63   10.45
   2   2  -8  175.25    6.17
  -2  -2   8  176.29    6.91
   2   2  -7  189.92    6.79
  -2  -2   7  191.75    7.52
   2   2  -6  419.76   16.81
  -2  -2   6  400.56   12.04
   2   2  -5  539.62   15.95
  -2  -2   5  545.86   15.89
   2   2  -4   29.46    1.65
  -2  -2   4   27.69    1.71
   2   2  -3  230.26    7.03
  -2  -2   3  225.37    7.40
   2   2  -2   53.24    2.08
  -2  -2   2   53.12    2.38
   2   2  -1  839.75   21.58
  -2  -2   1  846.36   22.07
   2   2   0  344.57   10.51
  -2  -2   0  353.92   10.39
   2   2   1   45.60    1.77
  -2  -2  -1   47.37    1.83
   2   2   2  238.21    6.85
  -2  -2  -2  241.45    7.40
   2   2   3  636.51   17.73
  -2  -2  -3  648.92   17.30
   2   2   4  137.60    5.44
  -2  -2  -4  142.67    5.50
   2   2   5   43.03    2.02
  -2  -2  -5   41.93    2.45
   2   2   6    0.92    1.04
  -2  -2  -6    1.10    1.10
   2   2   7    4.34    1.41
  -2  -2  -7    4.46    1.04
   2   2   8  152.69    6.11
  -2  -2  -8  147.07    5.68
   2   2   9  204.47    7.15
  -2  -2  -9  201.29    7.21
   2   2  10  137.41    5.99
  -2  -2 -10  135.88    5.81
   2   2  11   17.67    3.24
  -2  -2 -11   16.44    2.38
   2   2  12    3.24    3.36
  -2  -2 -12    2.63    1.89
   2   2  13    0.24    2.87
  -2  -2 -13    1.65    2.38
   2   2  14   34.05    4.16
  -2  -2 -14   36.00    4.10
   2   2  15   37.65    4.77
  -2  -2 -15   37.41    3.85
   2   2  16    1.28    3.67
  -2  -2 -16    2.63    2.75
   2   2  17    2.69    5.07
  -2  -2 -17    0.98    3.00
   2   2  18   -0.18    4.52
  -2  -2 -18    0.92    4.16
   2   2  19   13.69    4.03
  -2  -2 -19   13.51    4.77
   2   2  20   -1.47    3.85
  -2  -2 -20    1.04    3.67
   2   3 -23    0.00    5.32
  -2  -3  23    2.32    4.10
   2   3 -22   19.32    5.44
  -2  -3  22   17.60    7.76
   2   3 -21    5.75    4.71
  -2  -3  21    5.01    6.11
   2   3 -20   26.71    5.01
  -2  -3  20   27.75    6.36
   2   3 -19   28.91    4.95
  -2  -3  19   27.63    6.23
   2   3 -18    0.06    4.77
  -2  -3  18    4.10    4.52
   2   3 -17    0.31    3.42
  -2  -3  17    3.97    4.10
   2   3 -16    1.96    3.73
  -2  -3  16    2.26    3.48
   2   3 -15  224.52   11.00
  -2  -3  15  233.81    9.84
   2   3 -14   14.18    2.93
  -2  -3  14   11.37    3.24
   2   3 -13  130.38    6.30
  -2  -3  13  145.18    6.60
   2   3 -12   43.22    3.85
  -2  -3  12   46.33    4.28
   2   3 -11  244.08    8.62
  -2  -3  11  270.12    9.96
   2   3 -10   50.49    3.18
  -2  -3  10   39.30    3.48
   2   3  -9  282.10    9.96
  -2  -3   9  289.98   10.02
   2   3  -8   75.19    3.91
  -2  -3   8   79.65    4.22
   2   3  -7    3.55    1.47
  -2  -3   7    4.65    1.41
   2   3  -6  156.73    6.30
  -2  -3   6  157.65    5.87
   2   3  -5   90.10    3.55
  -2  -3   5   89.61    3.36
   2   3  -4  831.99   23.66
  -2  -3   4  844.46   24.08
   2   3  -3  483.33   15.28
  -2  -3   3  482.41   15.28
   2   3  -2  614.26   18.46
  -2  -3   2  604.60   18.03
   2   3  -1  348.48   11.06
  -2  -3   1  359.00   11.19
   2   3   0   13.57    0.98
  -2  -3   0   15.22    0.92
   2   3   1  712.61   19.80
  -2  -3  -1  725.14   20.17
   2   3   2  335.89   10.39
  -2  -3  -2  338.88   10.45
   2   3   3    0.67    0.67
  -2  -3  -3    1.47    0.67
   2   3   4  136.01    5.32
  -2  -3  -4  135.27    5.01
   2   3   5   89.86    3.67
  -2  -3  -5   94.93    3.73
   2   3   6    9.72    1.22
  -2  -3  -6    8.56    1.22
   2   3   7    7.70    1.34
  -2  -3  -7    7.82    1.34
   2   3   8   43.71    2.81
  -2  -3  -8   40.34    2.81
   2   3   9  104.83    4.95
  -2  -3  -9   99.02    4.40
   2   3  10   94.81    4.95
  -2  -3 -10   91.57    4.52
   2   3  11   79.71    4.40
  -2  -3 -11   77.75    4.22
   2   3  12    2.51    2.81
  -2  -3 -12    3.48    2.75
   2   3  13   69.20    5.26
  -2  -3 -13   62.90    4.58
   2   3  14   -0.06    3.30
  -2  -3 -14    5.50    3.18
   2   3  15   14.30    3.48
  -2  -3 -15   13.20    3.24
   2   3  16   20.23    4.52
  -2  -3 -16   23.66    4.10
   2   3  17    2.87    3.91
  -2  -3 -17    1.71    3.06
   2   3  18    6.72    3.91
  -2  -3 -18    5.75    3.61
   2   3  19    1.89    4.03
  -2  -3 -19    1.59    2.87
  -2  -3 -20   11.06    3.61
   2   4 -23   -2.45    8.99
   2   4 -22    2.93    5.50
  -2  -4  22    0.12    6.72
   2   4 -21   28.55    6.72
  -2  -4  21   18.22    7.52
   2   4 -20   34.35    5.68
  -2  -4  20   29.46    5.75
   2   4 -19   58.01    5.93
  -2  -4  19   60.15    6.60
   2   4 -18    1.96    4.95
  -2  -4  18    2.93    6.42
   2   4 -17   12.04    3.55
  -2  -4  17    9.72    4.03
   2   4 -16   38.94    4.52
  -2  -4  16   42.54    4.65
   2   4 -15  102.94    5.99
  -2  -4  15  109.78    6.85
   2   4 -14   10.45    2.87
  -2  -4  14   11.55    3.06
   2   4 -13    7.64    3.12
  -2  -4  13    7.15    3.48
   2   4 -12    0.00    2.08
  -2  -4  12    1.89    2.26
   2   4 -11   39.98    3.36
  -2  -4  11   41.20    3.42
   2   4 -10  996.54   26.22
  -2  -4  10  958.58   25.92
   2   4  -9   80.63    4.34
  -2  -4   9   63.57    6.60
   2   4  -8  169.87    8.68
  -2  -4   8  172.38    6.11
   2   4  -7  774.96   22.01
  -2  -4   7  787.80   21.21
   2   4  -6   61.98    3.00
  -2  -4   6   66.57    3.06
   2   4  -5  121.82    4.28
  -2  -4   5  119.14    4.28
   2   4  -4 1023.38   29.83
  -2  -4   4  991.53   26.96
   2   4  -3  252.70    8.25
  -2  -4   3  260.22    8.68
   2   4  -2  372.87   11.68
  -2  -4   2  369.63   11.00
   2   4  -1  113.51    4.22
  -2  -4   1  110.88    5.81
   2   4   0  999.17   27.75
  -2  -4   0  995.44   28.30
   2   4   1    6.42    0.86
  -2  -4  -1    6.97    0.86
   2   4   2   66.38    2.81
  -2  -4  -2   71.21    3.00
   2   4   3  404.66   13.51
  -2  -4  -3  423.61   12.90
   2   4   4   36.06    1.96
  -2  -4  -4   32.70    1.89
   2   4   5  246.28    8.50
  -2  -4  -5  246.40    7.95
   2   4   6   68.71    3.06
  -2  -4  -6   68.95    3.42
   2   4   7   40.16    3.00
  -2  -4  -7   43.34    2.87
   2   4   8   53.73    3.73
  -2  -4  -8   49.02    3.18
   2   4   9    5.38    1.83
  -2  -4  -9    5.75    1.77
   2   4  10  409.06   13.75
  -2  -4 -10  410.46   13.57
   2   4  11    2.69    2.08
  -2  -4 -11    2.32    1.96
   2   4  12    7.46    2.57
  -2  -4 -12   10.76    2.45
   2   4  13    2.63    3.00
  -2  -4 -13    2.26    2.87
   2   4  14   44.68    5.13
  -2  -4 -14   53.67    4.65
   2   4  15    4.03    3.85
  -2  -4 -15   -1.41    3.79
   2   4  16    8.50    4.22
  -2  -4 -16   15.71    3.79
   2   4  17    2.81    3.91
  -2  -4 -17    4.10    4.10
   2   4  18    1.65    5.07
  -2  -4 -18    2.02    4.10
   2   4  19    3.24    6.36
  -2  -4 -19    2.57    4.40
   2   5 -22   21.94    5.56
  -2  -5  22   17.30    7.27
   2   5 -21   11.25    6.79
  -2  -5  21    4.89    7.46
   2   5 -20   26.53    5.56
  -2  -5  20   20.36    5.99
   2   5 -19   45.78    5.50
  -2  -5  19   33.13    5.62
   2   5 -18    0.24    4.03
  -2  -5  18    1.96    4.22
   2   5 -17   43.58    4.58
  -2  -5  17   29.04    5.50
   2   5 -16  125.98    7.34
  -2  -5  16  120.42    7.46
   2   5 -15   -0.79    3.00
  -2  -5  15    0.92    2.93
   2   5 -14   86.62    5.20
  -2  -5  14   78.43    4.95
   2   5 -13  281.36   11.37
  -2  -5  13  263.64   10.02
   2   5 -12   54.83    4.03
  -2  -5  12   47.43    3.61
   2   5 -11  485.53   15.34
  -2  -5  11  492.80   16.81
   2   5 -10  632.96   18.40
  -2  -5  10  667.81   29.40
   2   5  -9  105.81    6.48
  -2  -5   9  103.06    5.20
   2   5  -8  536.93   16.02
  -2  -5   8  554.05   16.87
   2   5  -7  129.04    4.83
  -2  -5   7  121.34    4.77
   2   5  -6  808.21   23.41
  -2  -5   6  799.41   22.37
   2   5  -5  157.09    5.50
  -2  -5   5  154.59    5.38
   2   5  -4   37.35    2.63
  -2  -5   4   38.45    2.51
   2   5  -3  164.55    6.05
  -2  -5   3  171.22    6.36
   2   5  -2    6.42    1.16
  -2  -5   2    6.66    1.04
   2   5  -1 1150.09   30.44
  -2  -5   1 1165.93   32.76
   2   5   0    5.38    0.98
  -2  -5   0    5.32    1.04
   2   5   1  290.41    9.54
  -2  -5  -1  291.21    9.60
   2   5   2   44.26    2.63
  -2  -5  -2   46.58    2.81
   2   5   3   59.29    3.12
  -2  -5  -3   61.86    2.81
   2   5   4  445.18   14.24
  -2  -5  -4  441.70   13.33
   2   5   5    7.58    1.83
  -2  -5  -5    7.21    1.77
   2   5   6  149.39    5.75
  -2  -5  -6  146.46    5.93
   2   5   7   33.99    3.00
  -2  -5  -7   30.62    2.32
   2   5   8    1.65    2.38
  -2  -5  -8    1.65    1.77
   2   5   9   62.53    4.28
  -2  -5  -9   59.90    3.73
   2   5  10   41.63    3.24
  -2  -5 -10   48.90    3.36
   2   5  11   87.47    5.38
  -2  -5 -11   94.56    4.95
   2   5  12    2.26    2.93
  -2  -5 -12    0.79    2.26
   2   5  13   -1.16    3.85
  -2  -5 -13   -2.81    3.67
   2   5  14    3.67    4.65
  -2  -5 -14    5.99    3.79
   2   5  15   35.21    6.05
  -2  -5 -15   34.96    4.34
   2   5  16    0.43    4.16
  -2  -5 -16    3.61    2.69
   2   5  17    0.73    4.46
  -2  -5 -17    1.10    3.00
   2   5  18    0.61    3.24
  -2  -5 -18    0.06    3.24
   2   6 -22    1.41    6.11
  -2  -6  22    5.01    8.56
   2   6 -21   19.32    5.50
  -2  -6  21   18.77    6.30
   2   6 -20    6.05    4.83
  -2  -6  20    5.81    5.32
   2   6 -19    4.03    4.34
  -2  -6  19    0.31    4.40
   2   6 -18    4.16    4.28
  -2  -6  18   10.76    5.50
   2   6 -17   16.50    4.16
  -2  -6  17   13.14    4.28
   2   6 -16    9.84    3.18
  -2  -6  16   11.00    4.34
   2   6 -15  192.43    8.99
  -2  -6  15  164.67    8.50
   2   6 -14  108.19    6.54
  -2  -6  14  101.47    6.42
   2   6 -13    1.10    2.51
  -2  -6  13    0.92    2.45
   2   6 -12  170.05    7.58
  -2  -6  12  172.68    7.64
   2   6 -11    3.79    2.69
  -2  -6  11    5.44    4.77
   2   6 -10  246.22   15.53
  -2  -6  10  254.10   11.61
   2   6  -9   57.89    3.42
  -2  -6   9   53.06    3.24
   2   6  -8    4.58    1.83
  -2  -6   8    2.38    1.59
   2   6  -7  944.71   26.47
  -2  -6   7  950.94   27.02
   2   6  -6   38.94    2.63
  -2  -6   6   34.54    2.57
   2   6  -5 1380.54   37.53
  -2  -6   5 1327.54   36.31
   2   6  -4  160.58    5.99
  -2  -6   4  145.79    5.93
   2   6  -3  119.01    4.95
  -2  -6   3  122.19    4.83
   2   6  -2   90.41    3.91
  -2  -6   2   96.46    4.22
   2   6  -1    0.73    1.04
  -2  -6   1   -0.61    0.92
   2   6   0  796.78   24.08
  -2  -6   0  793.12   23.04
   2   6   1  152.63    5.93
  -2  -6  -1  148.41    5.56
   2   6   2    2.02    1.22
  -2  -6  -2    0.92    1.65
   2   6   3  159.78    6.17
  -2  -6  -3  157.83    6.11
   2   6   4   72.19    3.55
  -2  -6  -4   76.41    4.28
   2   6   5  394.45   12.23
  -2  -6  -5  393.47   11.98
   2   6   6   13.33    1.77
  -2  -6  -6    9.66    2.20
   2   6   7    2.93    1.65
  -2  -6  -7    1.47    1.71
   2   6   8   14.55    2.14
  -2  -6  -8   15.04    2.38
   2   6   9   58.13    3.36
  -2  -6  -9   62.29    4.52
   2   6  10   47.01    4.03
  -2  -6 -10   47.62    3.42
   2   6  11    0.61    2.87
  -2  -6 -11    1.10    3.06
   2   6  12    0.98    2.63
  -2  -6 -12    1.10    2.45
   2   6  13   31.42    4.03
  -2  -6 -13   31.05    3.73
   2   6  14    8.56    4.83
  -2  -6 -14    9.84    3.06
   2   6  15    6.11    3.91
  -2  -6 -15    7.09    3.06
   2   6  16   11.43    3.61
  -2  -6 -16   11.61    3.06
   2   6  17    1.65    3.24
  -2  -6 -17    1.83    3.73
  -2  -6 -18   -0.06    2.38
   2   7 -22   22.43   17.24
  -2  -7  22    7.09    9.96
   2   7 -21    4.95    5.38
  -2  -7  21    4.10    5.93
   2   7 -20    2.51    5.26
  -2  -7  20    6.42    5.50
   2   7 -19   21.88    4.77
  -2  -7  19   18.70    5.68
   2   7 -18    1.96    4.71
  -2  -7  18    1.83    4.52
   2   7 -17   37.10    5.50
  -2  -7  17   27.93    5.68
   2   7 -16  126.78    8.50
  -2  -7  16  127.39    8.25
   2   7 -15   16.32    3.67
  -2  -7  15   13.69    3.55
   2   7 -14   74.39    5.62
  -2  -7  14   87.72    6.54
   2   7 -13   93.03    5.87
  -2  -7  13   97.13    5.75
   2   7 -12   10.39    2.69
  -2  -7  12   14.79    4.71
   2   7 -11  242.73   11.31
  -2  -7  11  247.01    9.23
   2   7 -10  105.02    5.13
  -2  -7  10  110.03    5.20
   2   7  -9   41.81    3.79
  -2  -7   9   45.17    3.55
   2   7  -8   73.29    3.79
  -2  -7   8   81.42    3.91
   2   7  -7    4.58    1.96
  -2  -7   7    1.89    1.89
   2   7  -6 1432.25   37.41
  -2  -7   6 1464.41   39.06
   2   7  -5    0.24    1.41
  -2  -7   5    1.28    1.28
   2   7  -4  257.77    8.80
  -2  -7   4  257.89    8.68
   2   7  -3   63.02    2.93
  -2  -7   3   65.28    3.36
   2   7  -2   15.10    1.77
  -2  -7   2   15.16    1.71
   2   7  -1  174.64    6.60
  -2  -7   1  176.11    6.30
   2   7   0   90.34    4.03
  -2  -7   0   95.17    4.34
   2   7   1   26.28    1.96
  -2  -7  -1   27.02    2.26
   2   7   2    7.15    1.34
  -2  -7  -2    7.15    1.77
   2   7   3   91.14    4.22
  -2  -7  -3   92.36    4.40
   2   7   4   31.11    2.45
  -2  -7  -4   31.11    2.57
   2   7   5   28.00    2.45
  -2  -7  -5   29.10    2.63
   2   7   6    6.54    1.96
  -2  -7  -6    5.26    1.77
   2   7   7   48.84    3.36
  -2  -7  -7   50.06    3.30
   2   7   8   30.26    2.57
  -2  -7  -8   31.79    3.55
   2   7   9   28.12    3.18
  -2  -7  -9   26.59    3.36
   2   7  10   40.77    3.48
  -2  -7 -10   43.52    3.61
   2   7  11    3.97    3.73
  -2  -7 -11    4.28    2.63
   2   7  12    0.67    3.00
  -2  -7 -12   -0.43    2.45
   2   7  13    5.26    3.61
  -2  -7 -13    2.32    2.57
   2   7  14    3.48    3.12
  -2  -7 -14    3.12    2.75
   2   7  15    6.54    4.10
  -2  -7 -15    4.52    3.36
   2   7  16    2.08    3.67
  -2  -7 -16    0.61    2.14
   2   7  17    1.83    4.22
  -2  -7 -17    0.98    1.65
   2   8 -22    5.68   12.47
  -2  -8  22    5.20    9.90
   2   8 -21    7.89    3.97
  -2  -8  21    3.12    5.81
   2   8 -20   57.70    5.13
  -2  -8  20   53.85    6.72
   2   8 -19   14.12    3.85
  -2  -8  19    5.38    4.95
   2   8 -18   13.20    3.30
  -2  -8  18   13.20    6.60
   2   8 -17   43.77    3.97
  -2  -8  17   38.45    6.54
   2   8 -16   59.78    4.28
  -2  -8  16   56.66    5.68
   2   8 -15   71.70    4.65
  -2  -8  15   70.23    6.05
   2   8 -14   -2.38    2.38
  -2  -8  14   -1.16    2.75
   2   8 -13    2.14    2.45
  -2  -8  13    5.32    4.71
   2   8 -12  175.00   10.57
  -2  -8  12  190.16    9.54
   2   8 -11   79.53    4.83
  -2  -8  11   75.49    4.28
   2   8 -10  199.88    8.31
  -2  -8  10  198.36    7.52
   2   8  -9    0.61    2.26
  -2  -8   9    0.18    1.96
   2   8  -8    6.79    3.00
  -2  -8   8    7.03    2.32
   2   8  -7  237.66    8.99
  -2  -8   7  241.63    8.50
   2   8  -6  337.85   11.74
  -2  -8   6  307.89   11.06
   2   8  -5  175.19    6.11
  -2  -8   5  163.82    5.87
   2   8  -4   96.15    4.10
  -2  -8   4   96.89    4.22
   2   8  -3  241.45    8.25
  -2  -8   3  239.13    9.78
   2   8  -2  425.38   14.06
  -2  -8   2  444.82   13.63
   2   8  -1   -0.12    1.83
  -2  -8   1    1.59    1.65
   2   8   0   28.18    2.14
  -2  -8   0   32.58    2.57
   2   8   1    2.26    1.71
  -2  -8  -1    2.14    1.83
   2   8   2    3.42    1.71
  -2  -8  -2    3.97    1.65
   2   8   3    0.98    1.96
  -2  -8  -3   -0.79    2.38
   2   8   4   42.91    3.12
  -2  -8  -4   36.98    3.24
   2   8   5    0.43    1.96
  -2  -8  -5   -0.61    2.02
   2   8   6   19.25    2.51
  -2  -8  -6   15.89    2.32
   2   8   7    3.85    1.96
  -2  -8  -7    3.48    2.26
   2   8   8   16.93    2.81
  -2  -8  -8   10.94    2.69
   2   8   9  119.07    6.11
  -2  -8  -9  107.28    5.93
   2   8  10    8.19    2.75
  -2  -8 -10    5.38    2.51
   2   8  11   11.74    3.30
  -2  -8 -11   12.35    3.30
   2   8  12   16.69    3.67
  -2  -8 -12   21.58    4.10
   2   8  13   -0.43    3.18
  -2  -8 -13   -0.43    2.63
   2   8  14   33.31    4.77
  -2  -8 -14   31.30    4.03
   2   8  15    1.28    3.36
  -2  -8 -15    0.31    2.38
   2   8  16    1.41    5.01
  -2  -8 -16    0.61    3.00
   2   9 -21   20.84    6.17
  -2  -9  21   19.07    6.17
   2   9 -20    5.62    5.56
  -2  -9  20    3.79    5.13
   2   9 -19   69.99    7.70
  -2  -9  19   53.61    6.85
   2   9 -18   30.56    5.32
  -2  -9  18   27.14    5.44
   2   9 -17    0.18    3.73
  -2  -9  17   -1.77    3.67
   2   9 -16  134.60    8.25
  -2  -9  16  139.12    8.25
   2   9 -15    1.65    3.61
  -2  -9  15   -0.49    3.36
   2   9 -14    3.55    3.18
  -2  -9  14    6.42    5.68
   2   9 -13   13.45    3.73
  -2  -9  13   19.07    3.36
   2   9 -12    5.93    3.00
  -2  -9  12    4.65    2.57
   2   9 -11  559.98   19.13
  -2  -9  11  546.04   18.64
   2   9 -10   80.14    4.58
  -2  -9  10   85.33    4.83
   2   9  -9   11.43    2.81
  -2  -9   9   10.15    2.45
   2   9  -8   64.37    4.28
  -2  -9   8   69.20    4.10
   2   9  -7  104.77    5.62
  -2  -9   7  108.38    4.77
   2   9  -6  662.30   19.99
  -2  -9   6  673.12   25.55
   2   9  -5   14.55    2.57
  -2  -9   5   12.23    1.89
   2   9  -4  150.49    6.05
  -2  -9   4  142.79    5.99
   2   9  -3    7.46    1.77
  -2  -9   3    7.46    1.89
   2   9  -2  154.34    6.36
  -2  -9   2  150.92    5.93
   2   9  -1  227.39    7.40
  -2  -9   1  210.09    7.27
   2   9   0    1.04    1.83
  -2  -9   0    1.53    2.02
   2   9   1   40.77    2.93
  -2  -9  -1   44.01    3.12
   2   9   2   50.31    3.12
  -2  -9  -2   51.90    3.06
   2   9   3   -0.18    2.57
  -2  -9  -3    0.92    2.87
   2   9   4   25.49    3.18
  -2  -9  -4   32.03    3.24
   2   9   5   24.45    2.75
  -2  -9  -5   27.57    3.36
   2   9   6    2.63    3.00
  -2  -9  -6    2.57    3.12
   2   9   7   47.31    4.83
  -2  -9  -7   44.56    3.85
   2   9   8   58.93    4.46
  -2  -9  -8   53.67    4.16
   2   9   9    0.86    3.12
  -2  -9  -9   -0.55    2.57
   2   9  10   25.37    4.46
  -2  -9 -10   22.01    3.42
   2   9  11    3.97    3.48
  -2  -9 -11    0.43    3.73
   2   9  12   10.02    3.42
  -2  -9 -12    6.23    3.06
   2   9  13   16.50    4.10
  -2  -9 -13   14.06    3.18
   2   9  14   -1.34    3.61
  -2  -9 -14    0.06    2.38
   2   9  15    3.36    3.91
  -2  -9 -15    2.32    2.38
   2  10 -21    0.24   14.06
  -2 -10  21   -2.32   11.92
   2  10 -20   24.88    5.99
  -2 -10  20   22.49    6.79
   2  10 -19   21.64    5.20
  -2 -10  19   15.65    5.62
   2  10 -18    1.96    4.22
  -2 -10  18    5.87    4.46
   2  10 -17   52.94    6.60
  -2 -10  17   49.27    5.81
   2  10 -16   -0.55    3.91
  -2 -10  16   -0.43    3.67
   2  10 -15   82.46    6.30
  -2 -10  15   77.88    8.68
   2  10 -14   18.40    5.68
  -2 -10  14   14.67    4.28
   2  10 -13   -1.47    4.65
  -2 -10  13    0.12    4.10
   2  10 -12  220.54    9.72
  -2 -10  12  209.85    8.56
   2  10 -11   -1.10    3.55
  -2 -10  11    1.16    3.00
   2  10 -10  271.95   11.43
  -2 -10  10  267.31    9.96
   2  10  -9   33.13    3.97
  -2 -10   9   35.94    3.30
   2  10  -8  138.76    6.79
  -2 -10   8  142.12    5.87
   2  10  -7  253.49    9.78
  -2 -10   7  247.87    8.86
   2  10  -6    7.58    3.18
  -2 -10   6    8.19    2.69
   2  10  -5   26.77    3.67
  -2 -10   5   24.51    3.24
   2  10  -4    2.38    2.45
  -2 -10   4    3.06    2.57
   2  10  -3   -0.37    2.08
  -2 -10   3    2.38    1.83
   2  10  -2   57.58    3.55
  -2 -10   2   56.97    3.55
   2  10  -1   19.56    2.51
  -2 -10   1   18.64    2.26
   2  10   0    2.45    1.96
  -2 -10   0    2.38    2.08
   2  10   1    3.48    2.57
  -2 -10  -1    5.07    2.02
   2  10   2   -0.86    2.63
  -2 -10  -2   -0.18    3.18
   2  10   3   90.53    5.38
  -2 -10  -3   93.52    4.95
   2  10   4    6.97    2.93
  -2 -10  -4    5.44    2.69
   2  10   5   11.61    3.00
  -2 -10  -5   16.08    2.93
   2  10   6    6.54    2.57
  -2 -10  -6    5.20    2.69
   2  10   7    1.77    2.69
  -2 -10  -7   -1.22    2.81
   2  10   8    3.18    3.55
  -2 -10  -8    5.50    3.67
   2  10   9   22.62    3.36
  -2 -10  -9   23.90    3.79
   2  10  10   -0.49    3.85
  -2 -10 -10   -1.22    3.42
   2  10  11    1.77    2.75
  -2 -10 -11    3.12    3.18
   2  10  12    0.67    3.36
  -2 -10 -12    0.79    2.32
   2  10  13    0.98    2.63
  -2 -10 -13   -0.61    2.45
   2  10  14   15.16    2.69
  -2 -10 -14    3.30    2.02
   2  11 -20    4.28    5.13
  -2 -11  20    0.43    5.01
   2  11 -19    1.28    5.38
  -2 -11  19    8.01    5.50
   2  11 -18   30.38    5.75
  -2 -11  18   37.90    5.75
   2  11 -17   19.68    6.05
  -2 -11  17   18.95    6.30
   2  11 -16    5.01    5.01
  -2 -11  16    9.96    8.19
   2  11 -15    1.10    4.46
  -2 -11  15   -1.41    3.79
   2  11 -14   11.61    4.95
  -2 -11  14   16.50    4.28
   2  11 -13  193.53    9.05
  -2 -11  13  176.84    8.92
   2  11 -12   -0.24    3.73
  -2 -11  12    0.73    3.00
   2  11 -11   97.92    6.54
  -2 -11  11  109.17    5.50
   2  11 -10    1.59    3.61
  -2 -11  10   -0.43    2.69
   2  11  -9    0.00    2.75
  -2 -11   9   -1.83    2.45
   2  11  -8   63.08    4.52
  -2 -11   8   62.84    4.71
   2  11  -7   17.54    3.00
  -2 -11   7   16.63    3.24
   2  11  -6   86.56    5.13
  -2 -11   6   85.45    4.77
   2  11  -5   49.82    4.65
  -2 -11   5   49.51    4.28
   2  11  -4    0.92    2.38
  -2 -11   4    1.41    2.51
   2  11  -3    4.03    2.57
  -2 -11   3    1.28    2.45
   2  11  -2   32.52    3.18
  -2 -11   2   38.45    3.18
   2  11  -1   52.08    4.22
  -2 -11   1   55.87    3.85
   2  11   0   23.72    3.12
  -2 -11   0   25.86    3.12
   2  11   1    1.28    2.75
  -2 -11  -1    0.12    2.32
   2  11   2   10.21    2.87
  -2 -11  -2    8.50    3.24
   2  11   3   49.45    4.16
  -2 -11  -3   65.04    5.68
   2  11   4   22.56    3.85
  -2 -11  -4   25.25    3.61
   2  11   5    3.06    3.30
  -2 -11  -5    8.07    3.00
   2  11   6    2.51    2.93
  -2 -11  -6   -1.34    2.75
   2  11   7   -0.12    3.30
  -2 -11  -7    1.16    3.18
   2  11   8   34.84    3.79
  -2 -11  -8   27.02    3.91
   2  11   9    1.96    3.61
  -2 -11  -9   -0.37    3.48
   2  11  10   38.14    4.16
  -2 -11 -10   32.34    3.67
   2  11  11    3.18    3.91
  -2 -11 -11    1.22    2.69
   2  11  12    2.45    3.61
  -2 -11 -12    3.61    3.12
   2  11  13   -0.43    6.11
  -2 -11 -13    5.50    3.73
   2  12 -19    2.02    5.93
  -2 -12  19    0.55    5.20
   2  12 -18   13.81    5.44
  -2 -12  18    9.78    4.83
   2  12 -17   34.29    6.66
  -2 -12  17   15.10    7.09
   2  12 -16    4.34    6.85
  -2 -12  16   -0.67    4.46
   2  12 -15    3.42    5.13
  -2 -12  15    1.34    4.22
   2  12 -14   24.45    5.68
  -2 -12  14   19.87    5.20
   2  12 -13    8.92    4.46
  -2 -12  13   15.04    3.79
   2  12 -12  188.94   10.94
  -2 -12  12  197.62   10.02
   2  12 -11   10.27    4.46
  -2 -12  11   13.88    3.48
   2  12 -10    4.77    3.42
  -2 -12  10    7.03    3.06
   2  12  -9    3.73    4.22
  -2 -12   9    6.97    3.18
   2  12  -8   18.58    3.79
  -2 -12   8   19.25    3.30
   2  12  -7  145.97    7.58
  -2 -12   7  139.12    6.97
   2  12  -6   73.11    5.62
  -2 -12   6   64.37    5.26
   2  12  -5   32.76    3.67
  -2 -12   5   29.16    3.67
   2  12  -4    2.38    3.55
  -2 -12   4    1.83    3.18
   2  12  -3   38.02    4.95
  -2 -12   3   44.07    5.07
   2  12  -2   38.45    4.52
  -2 -12   2   35.15    3.73
   2  12  -1   -2.75    3.61
  -2 -12   1   -0.43    2.45
   2  12   0    1.16    3.18
  -2 -12   0   -0.73    2.75
   2  12   1    1.10    2.81
  -2 -12  -1   -0.24    3.06
   2  12   2   57.89    4.34
  -2 -12  -2   54.89    4.65
   2  12   3   -0.49    3.06
  -2 -12  -3    2.02    4.10
   2  12   4   37.23    4.65
  -2 -12  -4   38.20    4.95
   2  12   5    2.38    3.06
  -2 -12  -5    0.98    3.18
   2  12   6    4.77    3.24
  -2 -12  -6    4.34    4.28
   2  12   7   23.78    4.71
  -2 -12  -7   25.73    3.79
   2  12   8    1.28    3.48
  -2 -12  -8    0.55    3.48
   2  12   9   21.58    3.61
  -2 -12  -9   19.32    3.42
   2  12  10    7.46    4.77
  -2 -12 -10   11.49    3.06
   2  12  11    2.81    3.85
  -2 -12 -11   -1.47    3.36
  -2 -12 -12    2.81    3.61
   2  13 -18   21.15    8.50
  -2 -13  18   25.55    9.23
   2  13 -17    3.97    7.52
  -2 -13  17    3.73    8.62
   2  13 -16   14.85    5.68
  -2 -13  16   20.54    5.01
   2  13 -15   11.43    6.97
  -2 -13  15   21.15    5.20
   2  13 -14   11.00    5.68
  -2 -13  14    6.60    3.85
   2  13 -13   75.06    7.58
  -2 -13  13   79.65    6.30
   2  13 -12   -2.51    5.26
  -2 -13  12   -1.96    4.58
   2  13 -11   86.68    8.01
  -2 -13  11   93.34    6.66
   2  13 -10    3.30    3.85
  -2 -13  10    0.73    3.24
   2  13  -9   -2.08    4.16
  -2 -13   9    1.65    2.69
   2  13  -8   60.94    6.48
  -2 -13   8   57.28    4.71
   2  13  -7    4.16    4.40
  -2 -13   7    2.93    2.63
   2  13  -6   16.69    3.61
  -2 -13   6   15.71    3.06
   2  13  -5   10.09    4.22
  -2 -13   5    9.54    3.42
   2  13  -4    1.77    3.73
  -2 -13   4    0.92    3.42
   2  13  -3    2.57    3.55
  -2 -13   3    4.83    3.30
   2  13  -2    5.01    3.55
  -2 -13   2    5.26    3.06
   2  13  -1   32.40    4.52
  -2 -13   1   34.41    3.48
   2  13   0    9.29    3.61
  -2 -13   0   12.35    3.91
   2  13   1    7.89    3.91
  -2 -13  -1   11.06    3.79
   2  13   2    1.34    3.30
  -2 -13  -2    0.61    3.00
   2  13   3   37.47    4.83
  -2 -13  -3   27.20    3.91
   2  13   4   34.66    5.68
  -2 -13  -4   35.27    5.01
   2  13   5    9.84    3.67
  -2 -13  -5    9.60    3.73
   2  13   6    6.97    4.46
  -2 -13  -6    4.03    4.16
   2  13   7   13.02    3.48
  -2 -13  -7   11.37    3.73
   2  13   8    7.46    4.03
  -2 -13  -8    6.36    3.12
   2  13   9   -0.37    3.12
  -2 -13  -9   -0.12    3.12
   2  13  10    3.18    3.00
  -2 -13 -10   -0.12    2.69
   2  13  11   -0.06    3.91
   2  14 -17   12.90    6.48
  -2 -14  17   18.40    5.56
   2  14 -16    0.43    6.97
  -2 -14  16    1.47    6.23
   2  14 -15   18.28    7.70
  -2 -14  15   20.11    5.26
   2  14 -14    4.40    5.93
  -2 -14  14   10.82    4.52
   2  14 -13   27.45    7.15
  -2 -14  13   31.91    6.05
   2  14 -12   70.11    7.15
  -2 -14  12   64.92    6.11
   2  14 -11    3.67    6.85
  -2 -14  11    1.77    5.13
   2  14 -10    3.30    5.01
  -2 -14  10    5.93    3.55
   2  14  -9    1.22    4.34
  -2 -14   9    0.73    3.36
   2  14  -8   25.61    4.58
  -2 -14   8   25.06    4.40
   2  14  -7   48.78    5.38
  -2 -14   7   52.63    4.83
   2  14  -6   15.10    4.89
  -2 -14   6   15.34    4.22
   2  14  -5    5.20    4.40
  -2 -14   5    0.00    3.00
   2  14  -4    8.92    3.67
  -2 -14   4    5.93    3.18
   2  14  -3   -1.04    4.03
  -2 -14   3    0.37    3.55
   2  14  -2   36.68    4.10
  -2 -14   2   30.99    4.89
   2  14  -1    6.36    5.20
  -2 -14   1    7.27    3.48
   2  14   0   -0.18    3.55
  -2 -14   0    0.86    3.12
   2  14   1   17.67    3.79
  -2 -14  -1   19.25    3.85
   2  14   2   -0.61    4.89
  -2 -14  -2   -1.16    4.52
   2  14   3   -0.18    3.67
  -2 -14  -3   -0.49    3.18
   2  14   4    2.87    4.77
  -2 -14  -4    3.24    3.97
   2  14   5   -0.43    3.61
  -2 -14  -5    0.55    3.18
   2  14   6    0.18    4.58
  -2 -14  -6    1.83    3.61
   2  14   7    4.65    4.83
  -2 -14  -7    7.52    6.54
   2  14   8    0.86    4.22
  -2 -14  -8    0.98    2.87
   2  14   9    1.04    3.97
  -2 -14  -9    1.89    3.00
   2  15 -16   -0.86    6.30
  -2 -15  16    4.65    5.50
   2  15 -15   -1.59    7.15
  -2 -15  15    0.06    6.11
   2  15 -14    2.08    6.36
  -2 -15  14    1.89    4.95
   2  15 -13   34.17    7.82
  -2 -15  13   44.81    6.60
   2  15 -12    6.66    5.38
  -2 -15  12    9.17    4.34
   2  15 -11   36.06    7.27
  -2 -15  11   34.41    6.17
   2  15 -10   -2.51    5.87
  -2 -15  10    3.97    4.52
   2  15  -9   17.85    5.50
  -2 -15   9   17.67    3.97
   2  15  -8    7.40    5.38
  -2 -15   8    4.40    3.42
   2  15  -7    1.59    4.71
  -2 -15   7    5.56    4.28
   2  15  -6   22.07    5.56
  -2 -15   6   22.74    5.38
   2  15  -5    1.04    4.40
  -2 -15   5    2.87    3.42
   2  15  -4    3.97    4.16
  -2 -15   4    7.70    3.36
   2  15  -3    1.59    5.38
  -2 -15   3    0.18    4.65
   2  15  -2    1.47    4.28
  -2 -15   2    2.02    3.30
   2  15  -1   -0.37    3.67
  -2 -15   1   -0.49    3.48
   2  15   0    0.79    4.89
  -2 -15   0    1.96    5.99
   2  15   1    1.53    4.22
  -2 -15  -1    0.98    3.48
   2  15   2    8.62    3.79
  -2 -15  -2    3.12    3.79
   2  15   3   10.51    4.10
  -2 -15  -3    6.54    3.42
   2  15   4    0.86    4.10
  -2 -15  -4    0.31    4.16
   2  15   5    1.34    2.69
  -2 -15  -5   -0.49    5.50
   2  15   6   -0.92    3.73
  -2 -15  -6    0.37    4.22
  -2 -15  -7   -1.53    5.20
   2  16 -15    2.14    7.21
  -2 -16  15    3.85    5.50
   2  16 -14    5.99    7.70
  -2 -16  14    0.55    4.71
   2  16 -13    5.13    7.40
  -2 -16  13    9.54    5.38
   2  16 -12   23.90    6.85
  -2 -16  12   37.16    5.99
   2  16 -11    1.83    6.66
  -2 -16  11   -0.49    5.81
   2  16 -10   -2.57    6.60
  -2 -16  10    1.65    4.58
   2  16  -9   15.95    5.75
  -2 -16   9   12.35    4.65
   2  16  -8    3.18    5.56
  -2 -16   8    3.85    4.65
   2  16  -7    9.54    5.75
  -2 -16   7    4.10    5.32
   2  16  -6   17.54    5.26
  -2 -16   6   14.24    4.28
   2  16  -5    3.18    4.46
  -2 -16   5    0.98    3.48
   2  16  -4    3.48    4.83
  -2 -16   4   -1.22    4.58
   2  16  -3    3.36    4.95
  -2 -16   3    4.10    3.73
   2  16  -2    1.83    4.28
  -2 -16   2    6.36    3.91
   2  16  -1   -0.24    4.46
  -2 -16   1    1.10    3.79
   2  16   0    0.00    3.06
  -2 -16   0    0.55    3.06
   2  16   1   -0.18    4.65
  -2 -16  -1   -1.71    2.93
   2  16   2    3.00    3.85
  -2 -16  -2    4.77    5.99
   2  16   3    2.45    4.22
   2  16   4    1.34    4.10
  -2 -16  -4    2.26    4.03
  -2 -16  -5    1.96    5.13
   2  16   6    0.98    6.23
   2  17 -13   18.52    6.91
  -2 -17  13   15.83    5.68
   2  17 -12    1.59    6.97
  -2 -17  12    2.14    5.44
   2  17 -11    8.37    7.27
  -2 -17  11    5.26    6.23
   2  17 -10    7.09    8.01
  -2 -17  10   14.55    5.01
   2  17  -9    1.28    5.75
  -2 -17   9    1.47    4.89
   2  17  -8    5.38    6.05
  -2 -17   8    7.27    5.44
   2  17  -7    6.72    5.44
  -2 -17   7    7.82    4.65
   2  17  -6   -0.98    4.10
  -2 -17   6   -0.86    3.36
   2  17  -5   12.10    8.92
  -2 -17   5    1.59    3.79
   2  17  -4    2.87    3.91
  -2 -17   4    2.26    4.52
   2  17  -3   19.80    5.07
  -2 -17   3   19.19    4.95
   2  17  -2   -0.18    4.58
  -2 -17   2   -0.73    2.81
   2  17  -1    0.24    3.36
  -2 -17   1    2.14    5.38
   2  17   0    0.79    4.28
   2  17   1    1.47    3.91
   2  18 -11    2.45    5.75
  -2 -18  11    1.28    5.68
   2  18 -10   -0.86    4.71
  -2 -18  10    2.93    4.83
   2  18  -9    3.79    6.11
  -2 -18   9   15.16    5.38
   2  18  -8    6.11    5.62
  -2 -18   8    6.36    5.13
   2  18  -7    7.03    5.56
  -2 -18   7   13.20    4.65
  -2 -18   6    2.02    4.34
   2  18  -5    2.26    4.46
  -2 -18   5    0.86    3.36
   2  18  -4    1.96    5.32
  -2 -18   4   -0.61    4.40
   2  18  -3    1.22    5.20
  -2 -18   3    1.89    4.03
   2  18  -2   -0.12    5.07
  -2 -18   2    3.55    5.81
  -2 -19   7   -0.86    4.34
  -2 -19   6    3.06    5.01
  -2 -19   5   -0.73    4.28
   2  19  -4    4.34    4.89
   3 -19  -1    2.57    5.13
  -3  19   1    2.20    4.46
   3 -19   0   -0.31    5.32
  -3  19   0   -1.41    6.54
   3 -19   1    2.38    3.85
  -3  19  -1    0.79    4.40
   3 -19   2    4.10    7.76
  -3  19  -2    2.81    5.32
   3 -19   3    0.18    7.76
  -3  19  -3    0.79    3.55
  -3  19  -4    5.44    5.62
   3 -19   5    1.83    3.97
  -3  19  -5    2.75    5.32
   3 -19   6    0.18    5.81
   3 -19   7    0.61    2.81
   3 -19   8   -0.31    4.22
  -3  19  -8   -2.87    4.40
   3 -19   9    2.51    4.22
  -3  19  -9    1.22    3.97
   3 -19  10   -3.85    7.52
  -3  19 -10    2.45    5.81
   3 -18  -6    3.24    8.25
  -3  18   6    1.04    4.58
  -3  18   5   -0.31    5.62
   3 -18  -4   -1.89    6.79
  -3  18   4    3.42    8.62
   3 -18  -3    0.55    5.87
  -3  18   3    3.42    6.36
   3 -18  -2    5.44    6.79
  -3  18   2   -5.75   10.45
   3 -18  -1   -1.96    5.50
  -3  18   1   -1.53    5.93
   3 -18   0   21.76    5.99
  -3  18   0   18.40    5.93
   3 -18   1   -0.86    5.01
  -3  18  -1    3.18    5.01
   3 -18   2   -1.41    4.71
  -3  18  -2    0.18    5.32
   3 -18   3    1.89    5.01
  -3  18  -3   -4.40    4.77
   3 -18   4    1.04    3.85
  -3  18  -4    3.24    4.77
   3 -18   5    6.42    4.65
  -3  18  -5    4.89    4.40
   3 -18   6    0.73    4.52
  -3  18  -6    4.03   10.39
   3 -18   7   -0.61    3.06
  -3  18  -7   -0.92    6.05
   3 -18   8   -0.55    5.68
  -3  18  -8   -1.22    5.75
   3 -18   9    3.79    6.36
  -3  18  -9   -0.73    7.46
   3 -18  10   -0.92    4.46
  -3  18 -10    5.44    6.85
   3 -18  11    3.24    5.07
  -3  18 -11   11.37    5.68
   3 -18  12    4.65   12.59
  -3  18 -12    5.99   15.40
   3 -17  -8   -2.81    8.86
   3 -17  -7   -1.96    7.40
  -3  17   7    1.47    3.48
   3 -17  -6    3.18    3.91
  -3  17   6   19.32    4.71
   3 -17  -5    3.97    4.22
  -3  17   5    2.81    5.75
   3 -17  -4    2.20    4.71
  -3  17   4    3.18    5.01
   3 -17  -3    5.38    4.77
  -3  17   3    2.51    4.52
   3 -17  -2   20.60    5.68
  -3  17   2   28.85    6.42
   3 -17  -1   13.33    5.32
  -3  17   1   13.26    5.75
   3 -17   0   -0.98    4.58
  -3  17   0    1.22    5.44
   3 -17   1    9.78    4.95
  -3  17  -1   10.33    7.40
   3 -17   2    4.40    6.54
  -3  17  -2    2.38    4.95
   3 -17   3   -0.61    4.65
  -3  17  -3    1.28    5.56
   3 -17   4    6.72    4.58
  -3  17  -4    0.79    5.93
   3 -17   5    1.77    5.13
  -3  17  -5    0.18    5.75
   3 -17   6    3.30    4.34
  -3  17  -6   -3.85    5.75
   3 -17   7    1.34    5.07
  -3  17  -7    2.69    6.30
   3 -17   8    6.11    4.52
  -3  17  -8    7.21    5.56
   3 -17   9   -2.26    4.89
  -3  17  -9   -4.22    6.11
   3 -17  10   48.35    6.17
  -3  17 -10   48.60    7.82
   3 -17  11   17.79    9.78
  -3  17 -11   21.03    9.17
   3 -17  12    3.61    8.92
  -3  17 -12    2.02    5.13
   3 -17  13   11.49    5.62
  -3  17 -13   13.26    7.03
   3 -17  14   -1.71    4.83
  -3  17 -14    2.08    6.05
   3 -16 -11    0.06    3.67
   3 -16 -10   22.31    6.36
   3 -16  -9   -3.48   11.00
  -3  16   9    1.77    6.54
   3 -16  -8   -0.31    3.61
  -3  16   8    1.89    4.77
   3 -16  -7    2.45    4.89
  -3  16   7    6.97    5.56
   3 -16  -6   -0.12    4.89
  -3  16   6    3.06    7.82
   3 -16  -5    3.30    4.89
  -3  16   5    3.24    5.26
   3 -16  -4    1.41    5.38
  -3  16   4   -0.12    5.93
   3 -16  -3   11.61    5.56
  -3  16   3    7.70    5.68
   3 -16  -2    1.53    5.38
  -3  16   2   -4.34    5.32
   3 -16  -1   -0.43    5.32
  -3  16   1    1.96    5.75
   3 -16   0   17.48    5.07
  -3  16   0   16.93    4.71
   3 -16   1    0.55    4.28
  -3  16  -1    3.42    4.28
   3 -16   2   -1.34    4.46
  -3  16  -2   -0.12    4.40
   3 -16   3    5.68    5.26
  -3  16  -3   -0.37    5.38
   3 -16   4   10.02    5.07
  -3  16  -4   11.43    5.26
   3 -16   5    0.06    4.16
  -3  16  -5    1.47    4.40
   3 -16   6    3.79    3.97
  -3  16  -6   -1.53    4.28
   3 -16   7    2.81    3.79
  -3  16  -7    1.77    4.65
   3 -16   8    6.85    3.97
  -3  16  -8    5.93    4.52
   3 -16   9    0.37    4.22
  -3  16  -9   -0.55    5.32
   3 -16  10   19.68    8.25
  -3  16 -10   18.34    7.95
   3 -16  11    9.84    4.52
  -3  16 -11    3.42    5.44
   3 -16  12   29.10    5.32
  -3  16 -12   33.74    6.60
   3 -16  13    6.23    5.26
  -3  16 -13   12.71    6.97
   3 -16  14    7.70    4.58
  -3  16 -14    1.89    6.30
   3 -16  15   -1.83    4.83
  -3  16 -15   -3.12    6.30
   3 -16  16    4.16    4.77
  -3  16 -16   -2.02    8.25
   3 -15 -13    2.08    5.81
   3 -15 -12    0.67    3.97
   3 -15 -11    0.67    5.32
   3 -15 -10    0.12    4.22
  -3  15  10    1.77    5.07
   3 -15  -9   -0.92    3.85
  -3  15   9   -0.06    6.54
   3 -15  -8    3.79    4.58
  -3  15   8    0.31    4.83
   3 -15  -7    0.61    5.38
  -3  15   7    2.45    5.68
   3 -15  -6   23.47    5.87
  -3  15   6   28.18    6.66
   3 -15  -5    7.21    4.58
  -3  15   5    5.26    5.32
   3 -15  -4    3.12    4.77
  -3  15   4    2.38    7.03
   3 -15  -3    7.21    5.01
  -3  15   3    5.87    5.01
   3 -15  -2   13.20    5.32
  -3  15   2   15.89    4.89
   3 -15  -1   13.75    5.01
  -3  15   1   11.68    4.65
   3 -15   0    4.89    6.42
  -3  15   0    7.89    5.62
   3 -15   1   11.55    4.22
  -3  15  -1   15.83    4.40
   3 -15   2    6.17    3.79
  -3  15  -2    8.25    4.10
   3 -15   3   24.08    4.40
  -3  15  -3   21.15    4.71
   3 -15   4    0.37    4.34
  -3  15  -4    5.38    3.67
   3 -15   5   15.22    4.16
  -3  15  -5   18.52    4.28
   3 -15   6   11.68    3.91
  -3  15  -6    7.21    4.03
   3 -15   7    0.79    3.61
  -3  15  -7    4.28    4.16
   3 -15   8    6.85    4.16
  -3  15  -8    1.59    5.26
   3 -15   9    1.77    6.42
  -3  15  -9   -0.06    6.85
   3 -15  10   11.43    4.34
  -3  15 -10    9.23    4.95
   3 -15  11    9.78    4.40
  -3  15 -11    4.46    5.87
   3 -15  12    1.41    3.91
  -3  15 -12    3.79    5.20
   3 -15  13   11.25    4.77
  -3  15 -13   10.09    7.09
   3 -15  14   12.16    4.40
  -3  15 -14   17.24    5.81
   3 -15  15    0.67    4.71
  -3  15 -15    2.57    6.85
   3 -15  16   -1.53    5.68
  -3  15 -16   -0.49    8.74
   3 -15  17    0.37    5.26
  -3  15 -17    3.91    5.99
   3 -14 -12    3.97    4.89
  -3  14  12    4.40    4.95
   3 -14 -11   -0.92    3.79
  -3  14  11    0.12    6.48
   3 -14 -10    4.52    5.01
  -3  14  10    8.31    5.44
   3 -14  -9    1.28    4.83
  -3  14   9    4.10    5.13
   3 -14  -8   12.35    5.13
  -3  14   8    5.01    5.62
   3 -14  -7   24.33    6.23
  -3  14   7   33.25    5.87
   3 -14  -6    0.31    4.95
  -3  14   6   -2.20    5.62
   3 -14  -5   37.35    5.26
  -3  14   5   31.24    6.05
   3 -14  -4    0.43    4.22
  -3  14   4    4.03    5.01
   3 -14  -3   42.24    5.44
  -3  14   3   47.98    5.93
   3 -14  -2   23.47    4.34
  -3  14   2   25.12    5.38
   3 -14  -1   10.21    4.58
  -3  14   1    7.58    3.79
   3 -14   0   11.86    4.03
  -3  14   0   10.70    4.10
   3 -14   1    5.20    3.67
  -3  14  -1    5.75    3.79
   3 -14   2   14.55    4.22
  -3  14  -2   11.25    5.50
   3 -14   3    0.18    3.67
  -3  14  -3    0.61    4.28
   3 -14   4   23.23    4.16
  -3  14  -4   30.14    5.44
   3 -14   5    0.49    3.18
  -3  14  -5    4.52    3.67
   3 -14   6   17.05    3.97
  -3  14  -6   21.64    4.52
   3 -14   7   52.57    5.01
  -3  14  -7   58.80    6.17
   3 -14   8   12.53    9.17
  -3  14  -8   14.85    9.29
   3 -14   9   72.56    5.68
  -3  14  -9   86.07    6.11
   3 -14  10    1.65    3.18
  -3  14 -10    1.71    4.40
   3 -14  11    0.12    3.67
  -3  14 -11   -0.67    4.71
   3 -14  12   13.08    4.03
  -3  14 -12    8.31    5.38
   3 -14  13   10.51    3.97
  -3  14 -13   12.41    5.20
   3 -14  14   -0.24    4.10
  -3  14 -14    2.51    5.50
   3 -14  15    2.69    4.16
  -3  14 -15    1.77    5.87
   3 -14  16    4.83    4.58
  -3  14 -16    4.28    6.72
   3 -14  17    5.99    5.87
  -3  14 -17   12.90    9.54
   3 -14  18    2.63    5.87
  -3  14 -18    2.63    8.50
   3 -13 -13    0.37    3.48
  -3  13  13    2.69    5.50
   3 -13 -12   -1.59    4.34
  -3  13  12    1.53    5.38
   3 -13 -11    8.07    4.34
  -3  13  11   15.10    5.75
   3 -13 -10    7.34    6.79
  -3  13  10    0.06    6.17
   3 -13  -9    6.54    4.89
  -3  13   9    6.11    4.95
   3 -13  -8   14.24    4.46
  -3  13   8   17.60    5.87
   3 -13  -7    8.99    4.71
  -3  13   7    6.97    4.83
   3 -13  -6   22.19    4.65
  -3  13   6   21.03    4.77
   3 -13  -5   46.82    6.11
  -3  13   5   48.90    5.81
   3 -13  -4    1.65    4.34
  -3  13   4   -0.24    4.65
   3 -13  -3    9.72    3.91
  -3  13   3    7.52    4.03
   3 -13  -2   16.32    4.10
  -3  13   2   18.95    4.10
   3 -13  -1   26.96    4.77
  -3  13   1   31.66    4.28
   3 -13   0   14.67    4.34
  -3  13   0   21.64    4.03
   3 -13   1    1.59    3.18
  -3  13  -1   -0.86    3.36
   3 -13   2   86.80    5.87
  -3  13  -2   87.59    6.17
   3 -13   3   21.46    4.16
  -3  13  -3   15.34    3.36
   3 -13   4    2.20    3.30
  -3  13  -4    0.24    3.67
   3 -13   5   73.72    6.42
  -3  13  -5   74.76    6.05
   3 -13   6   30.32    5.01
  -3  13  -6   30.56    5.26
   3 -13   7   -0.37    6.72
  -3  13  -7   -4.89    6.48
   3 -13   8   89.73    5.26
  -3  13  -8   90.47    6.17
   3 -13   9   21.64    3.85
  -3  13  -9   22.31    4.40
   3 -13  10   25.67    3.67
  -3  13 -10   20.54    4.16
   3 -13  11   20.17    3.67
  -3  13 -11   22.25    4.46
   3 -13  12   -0.31    4.16
  -3  13 -12   -3.00    4.58
   3 -13  13   11.92    4.52
  -3  13 -13    8.92    5.38
   3 -13  14    8.50    5.32
  -3  13 -14    0.67    5.99
   3 -13  15   58.68    5.93
  -3  13 -15   75.49    7.70
   3 -13  16   43.40    5.20
  -3  13 -16   33.44    5.87
   3 -13  17    7.27    4.40
  -3  13 -17    1.22    5.93
   3 -13  18   25.37    6.66
  -3  13 -18   19.01    6.17
   3 -13  19    2.51    5.56
  -3  13 -19    0.92    6.91
  -3  12  15    3.42    5.07
   3 -12 -14    5.50    5.07
  -3  12  14    8.13    7.40
   3 -12 -13   -0.61    6.66
  -3  12  13    0.98    6.54
   3 -12 -12   11.74    4.52
  -3  12  12   11.00    5.50
   3 -12 -11    2.87    4.77
  -3  12  11    1.16    5.01
   3 -12 -10    1.77    5.50
  -3  12  10    0.18    5.62
   3 -12  -9    8.13    4.89
  -3  12   9    9.47    5.87
   3 -12  -8    4.10    4.40
  -3  12   8    2.69    4.28
   3 -12  -7   17.54    5.32
  -3  12   7   21.94    5.56
   3 -12  -6    2.26    3.55
  -3  12   6    3.55    3.61
   3 -12  -5   91.75    7.64
  -3  12   5   85.82    6.60
   3 -12  -4   40.83    5.62
  -3  12   4   43.83    5.44
   3 -12  -3    8.13    4.46
  -3  12   3   10.64    4.03
   3 -12  -2  182.16    8.74
  -3  12   2  200.98    9.05
   3 -12  -1   44.99    5.13
  -3  12   1   49.21    4.89
   3 -12   0   11.43    3.48
  -3  12   0   13.08    3.48
   3 -12   1    1.96    3.79
  -3  12  -1    0.06    3.00
   3 -12   2  126.59    6.91
  -3  12  -2  124.39    6.97
   3 -12   3   98.35    5.26
  -3  12  -3   89.43    5.38
   3 -12   4    6.05    2.93
  -3  12  -4    6.05    2.87
   3 -12   5   10.02    2.87
  -3  12  -5   13.75    3.18
   3 -12   6    0.79    4.10
  -3  12  -6   -0.67    4.16
   3 -12   7   88.69    5.50
  -3  12  -7   88.14    5.81
   3 -12   8   30.38    3.67
  -3  12  -8   27.87    4.10
   3 -12   9  140.22    6.91
  -3  12  -9  148.05    8.01
   3 -12  10   -0.49    4.10
  -3  12 -10    1.04    4.65
   3 -12  11    2.93    3.73
  -3  12 -11    9.11    4.58
   3 -12  12   72.80    5.93
  -3  12 -12   69.75    5.99
   3 -12  13    9.11    3.30
  -3  12 -13    5.99    4.46
   3 -12  14   28.79    5.13
  -3  12 -14   22.86    6.17
   3 -12  15   14.24    4.28
  -3  12 -15   12.90    5.13
   3 -12  16    2.38    3.85
  -3  12 -16    4.22    5.81
   3 -12  17   89.37    7.09
  -3  12 -17   85.39    8.68
   3 -12  18   -3.42    5.44
  -3  12 -18    0.37    6.05
   3 -12  19    9.96    6.05
  -3  12 -19    3.42    6.48
   3 -12  20   -0.67    3.85
  -3  11  16    1.71    4.71
   3 -11 -15    4.28    4.40
  -3  11  15    0.37    5.38
   3 -11 -14    8.62    4.77
  -3  11  14    7.34    5.50
   3 -11 -13   17.60    5.62
  -3  11  13   22.98    6.72
   3 -11 -12   -1.04    4.46
  -3  11  12   -0.98    5.13
   3 -11 -11   58.74    6.97
  -3  11  11   58.01    7.46
   3 -11 -10   -0.31    4.03
  -3  11  10    1.10    4.77
   3 -11  -9   22.07    4.58
  -3  11   9   15.59    4.65
   3 -11  -8   31.72    4.83
  -3  11   8   39.43    5.32
   3 -11  -7    8.80    4.22
  -3  11   7    6.97    3.79
   3 -11  -6  146.89    8.37
  -3  11   6  155.08    7.76
   3 -11  -5   22.01    4.95
  -3  11   5   27.69    5.13
   3 -11  -4   54.22    4.71
  -3  11   4   56.36    4.46
   3 -11  -3   81.36    5.20
  -3  11   3   79.04    5.20
   3 -11  -2   13.39    3.12
  -3  11   2    9.54    3.00
   3 -11  -1   38.33    3.67
  -3  11   1   36.74    3.55
   3 -11   0    0.67    3.12
  -3  11   0    2.20    3.24
   3 -11   1   11.13    2.81
  -3  11  -1   12.53    2.75
   3 -11   2    3.55    2.81
  -3  11  -2    3.30    2.69
   3 -11   3   83.50    4.95
  -3  11  -3   78.79    4.83
   3 -11   4    2.14    2.57
  -3  11  -4    0.67    2.45
   3 -11   5   49.02    6.42
  -3  11  -5   40.71    5.26
   3 -11   6    1.47    2.87
  -3  11  -6    1.53    2.81
   3 -11   7   59.23    3.97
  -3  11  -7   54.65    4.16
   3 -11   8   22.68    3.30
  -3  11  -8   26.90    3.55
   3 -11   9    7.21    2.93
  -3  11  -9   11.06    3.67
   3 -11  10    2.45    2.87
  -3  11 -10    5.68    3.67
   3 -11  11  143.10    7.03
  -3  11 -11  149.88    7.76
   3 -11  12    6.85    3.00
  -3  11 -12    6.60    3.73
   3 -11  13   15.34    3.91
  -3  11 -13   12.78    4.65
   3 -11  14    1.16    3.79
  -3  11 -14    0.79    4.03
   3 -11  15    7.52    3.97
  -3  11 -15    9.84    5.68
   3 -11  16   32.09    4.16
  -3  11 -16   21.88    5.32
   3 -11  17    0.31    4.03
  -3  11 -17    0.73    5.20
   3 -11  18   28.30    5.32
  -3  11 -18   27.45    5.93
   3 -11  19    0.18    5.13
  -3  11 -19    0.24    5.68
   3 -11  20   -0.49    4.77
  -3  11 -20   -0.55    4.71
   3 -10 -18    0.12    5.26
  -3  10  18   -1.28    4.83
   3 -10 -17   11.92    5.32
  -3  10  17    7.89    4.65
   3 -10 -16    0.67    4.83
  -3  10  16    3.42    6.72
   3 -10 -15    2.63    5.32
  -3  10  15    7.09    6.17
   3 -10 -14   18.77    5.87
  -3  10  14   29.16    7.40
   3 -10 -13    0.55    4.77
  -3  10  13   -0.31    5.75
   3 -10 -12   33.01    5.75
  -3  10  12   33.93    5.81
   3 -10 -11    2.93    4.22
  -3  10  11   -3.97    4.58
   3 -10 -10    5.44    4.34
  -3  10  10    6.23    4.28
   3 -10  -9   58.93    6.54
  -3  10   9   48.78    5.99
   3 -10  -8   15.95    4.16
  -3  10   8   17.97    4.34
   3 -10  -7   38.82    4.89
  -3  10   7   36.92    4.77
   3 -10  -6    3.00    3.48
  -3  10   6    0.00    3.67
   3 -10  -5   12.59    3.73
  -3  10   5   16.08    3.67
   3 -10  -4   40.16    4.22
  -3  10   4   29.59    3.48
   3 -10  -3    8.50    3.12
  -3  10   3    7.76    2.81
   3 -10  -2    8.07    2.63
  -3  10   2   12.71    3.36
   3 -10  -1   12.23    3.30
  -3  10   1    7.89    3.12
   3 -10   0   16.38    2.75
  -3  10   0   11.06    2.51
   3 -10   1   12.59    2.51
  -3  10  -1   10.39    2.32
   3 -10   2   98.35    4.95
  -3  10  -2  110.09    5.68
   3 -10   3   26.04    3.00
  -3  10  -3   27.08    3.18
   3 -10   4   63.39    7.27
  -3  10  -4   58.68    6.54
   3 -10   5   50.12    3.61
  -3  10  -5   47.07    3.73
   3 -10   6    6.54    2.57
  -3  10  -6    6.85    3.12
   3 -10   7   11.74    2.51
  -3  10  -7    6.42    2.57
   3 -10   8   24.45    3.42
  -3  10  -8   19.56    3.67
   3 -10   9  138.27    6.11
  -3  10  -9  134.84    6.48
   3 -10  10  161.86    8.56
  -3  10 -10  161.43    8.13
   3 -10  11   10.09    3.18
  -3  10 -11    7.46    3.61
   3 -10  12   36.49    4.03
  -3  10 -12   36.80    4.89
   3 -10  13   22.62    3.85
  -3  10 -13   22.86    4.58
   3 -10  14   81.85    5.99
  -3  10 -14   80.08    7.03
   3 -10  15    6.85    4.89
  -3  10 -15    8.37    5.87
   3 -10  16   18.22    4.10
  -3  10 -16   19.74    5.13
   3 -10  17   89.49    6.30
  -3  10 -17   84.72    6.79
   3 -10  18    2.20    4.16
  -3  10 -18    3.67    4.83
   3 -10  19   11.92    4.83
  -3  10 -19   13.69    5.07
   3 -10  20    5.87    5.13
  -3  10 -20    4.65    6.72
   3 -10  21    7.64    9.41
  -3  10 -21    0.61    9.35
  -3   9  19    2.02    6.11
   3  -9 -18    9.54    4.77
  -3   9  18    2.45    9.05
   3  -9 -17    4.16    4.16
  -3   9  17    2.93    5.38
   3  -9 -16   16.50    4.52
  -3   9  16   15.71    5.13
   3  -9 -15    8.25    5.20
  -3   9  15    7.70    6.30
   3  -9 -14    6.79    5.87
  -3   9  14   12.04    6.11
   3  -9 -13   23.96    5.56
  -3   9  13   23.96    5.26
   3  -9 -12    6.48    4.89
  -3   9  12    8.50    4.65
   3  -9 -11   41.20    5.93
  -3   9  11   46.76    5.75
   3  -9 -10   12.78    5.13
  -3   9  10   11.49    3.97
   3  -9  -9    3.79    3.73
  -3   9   9    0.73    3.42
   3  -9  -8   41.38    5.13
  -3   9   8   44.19    5.44
   3  -9  -7   98.84    6.11
  -3   9   7   98.17    5.44
   3  -9  -6  235.52    9.90
  -3   9   6  239.13    9.66
   3  -9  -5    2.45    2.75
  -3   9   5    3.24    3.12
   3  -9  -4  106.12    5.81
  -3   9   4   97.74    5.01
   3  -9  -3   57.46    3.67
  -3   9   3   67.73    4.58
   3  -9  -2   27.75    3.12
  -3   9   2   34.72    3.61
   3  -9  -1  112.90    5.99
  -3   9   1  105.50    5.13
   3  -9   0   11.49    2.20
  -3   9   0   14.91    2.38
   3  -9   1  367.49   11.68
  -3   9  -1  369.39   13.08
   3  -9   2    0.79    1.89
  -3   9  -2   -0.12    1.83
   3  -9   3   86.62    5.93
  -3   9  -3   83.87    6.23
   3  -9   4  147.56    6.66
  -3   9  -4  149.21    6.48
   3  -9   5  136.25    5.56
  -3   9  -5  128.37    5.13
   3  -9   6  158.81    5.75
  -3   9  -6  153.67    6.11
   3  -9   7  157.58    7.52
  -3   9  -7  153.67    8.37
   3  -9   8  195.91    8.31
  -3   9  -8  198.05    8.19
   3  -9   9    7.58    2.63
  -3   9  -9   10.33    2.93
   3  -9  10   19.25    3.18
  -3   9 -10   14.36    3.97
   3  -9  11  331.37   11.61
  -3   9 -11  336.75   11.68
   3  -9  12    9.11    3.06
  -3   9 -12   14.00    3.79
   3  -9  13   27.32    3.24
  -3   9 -13   25.37    4.03
   3  -9  14   11.74    3.06
  -3   9 -14    9.90    3.73
   3  -9  15    2.02    4.77
  -3   9 -15    8.13    5.32
   3  -9  16   38.63    5.81
  -3   9 -16   41.57    5.32
   3  -9  17   36.19    5.38
  -3   9 -17   25.18    5.68
   3  -9  18   70.78    6.23
  -3   9 -18   65.04    7.15
   3  -9  19   17.18    5.44
  -3   9 -19   12.96    6.11
   3  -9  20   -0.61    5.50
  -3   9 -20    2.02    4.83
   3  -9  21    5.38    4.46
  -3   9 -21    3.00    4.46
   3  -8 -19    4.28    4.40
  -3   8  19   -1.77    5.07
   3  -8 -18   -2.38    5.01
  -3   8  18    0.31    5.99
   3  -8 -17   17.97    4.65
  -3   8  17   23.47    5.99
   3  -8 -16    2.26    4.65
  -3   8  16   -1.89    5.44
   3  -8 -15    4.89    5.07
  -3   8  15    4.40    5.75
   3  -8 -14   20.60    5.87
  -3   8  14   22.19    5.87
   3  -8 -13   28.79    5.99
  -3   8  13   31.24    5.93
   3  -8 -12   52.08    6.72
  -3   8  12   63.02    7.03
   3  -8 -11    0.18    3.61
  -3   8  11   -0.55    3.85
   3  -8 -10    2.81    3.79
  -3   8  10   11.98    3.91
   3  -8  -9   60.15    6.17
  -3   8   9   71.21    5.93
   3  -8  -8   14.36    3.48
  -3   8   8    8.92    3.24
   3  -8  -7  206.67   10.21
  -3   8   7  203.67    8.50
   3  -8  -6   19.80    3.67
  -3   8   6   19.32    2.87
   3  -8  -5   15.40    2.69
  -3   8   5   17.97    2.87
   3  -8  -4  209.72    8.31
  -3   8   4  205.26    7.64
   3  -8  -3  262.78    9.29
  -3   8   3  255.94    8.74
   3  -8  -2  118.65    5.50
  -3   8   2  109.78    4.77
   3  -8  -1    2.51    2.14
  -3   8   1    7.46    2.14
   3  -8   0   30.14    2.57
  -3   8   0   31.91    2.69
   3  -8   1  331.12   10.70
  -3   8  -1  344.51   10.64
   3  -8   2  521.71   24.51
  -3   8  -2  476.30   16.02
   3  -8   3    7.40    2.93
  -3   8  -3    4.77    2.02
   3  -8   4   25.49    2.57
  -3   8  -4   26.41    2.57
   3  -8   5  216.57    7.70
  -3   8  -5  204.59    7.40
   3  -8   6   29.16    2.51
  -3   8  -6   34.48    2.75
   3  -8   7  429.96   13.14
  -3   8  -7  432.84   12.90
   3  -8   8   10.21    2.20
  -3   8  -8   11.06    2.14
   3  -8   9  239.25    9.90
  -3   8  -9  223.48   11.13
   3  -8  10  198.91    7.82
  -3   8 -10  205.63    8.50
   3  -8  11    2.32    2.14
  -3   8 -11    2.69    2.38
   3  -8  12   13.39    3.18
  -3   8 -12   12.23    3.42
   3  -8  13    6.17    2.75
  -3   8 -13    8.37    3.42
   3  -8  14  214.86    9.90
  -3   8 -14  211.93    9.47
   3  -8  15    8.56    4.40
  -3   8 -15   11.98    4.28
   3  -8  16    8.68    5.20
  -3   8 -16    3.18    5.01
   3  -8  17   44.68    5.62
  -3   8 -17   36.92    5.75
   3  -8  18    4.52    4.65
  -3   8 -18    0.61    3.97
   3  -8  19    7.15    4.71
  -3   8 -19    8.19    5.01
   3  -8  20   14.98    4.89
  -3   8 -20   17.91    5.13
   3  -8  21   -0.37    4.16
  -3   8 -21   -0.31    4.95
   3  -8  22    2.57    4.77
  -3   8 -22    2.87    7.46
   3  -7 -20    1.04    4.34
  -3   7  20    1.47    4.40
   3  -7 -19    2.75    4.65
  -3   7  19    5.01    6.17
   3  -7 -18   14.91    6.05
  -3   7  18   12.84    6.60
   3  -7 -17    2.51    4.40
  -3   7  17    0.98    5.50
   3  -7 -16    1.83    4.77
  -3   7  16    2.87    4.77
   3  -7 -15    3.06    4.65
  -3   7  15    4.40    5.56
   3  -7 -14    4.95    5.32
  -3   7  14    4.65    5.32
   3  -7 -13   41.69    6.30
  -3   7  13   44.32    5.68
   3  -7 -12    0.98    3.85
  -3   7  12    1.41    3.97
   3  -7 -11    4.34    3.85
  -3   7  11    5.07    3.67
   3  -7 -10  126.29    7.58
  -3   7  10  129.04    7.03
   3  -7  -9   25.18    3.42
  -3   7   9   31.85    3.85
   3  -7  -8   33.56    4.16
  -3   7   8   44.19    4.10
   3  -7  -7    6.42    2.93
  -3   7   7    6.91    2.57
   3  -7  -6   29.95    3.30
  -3   7   6   32.64    3.24
   3  -7  -5    6.48    2.51
  -3   7   5    3.12    2.02
   3  -7  -4   51.35    3.73
  -3   7   4   49.51    3.24
   3  -7  -3  411.44   12.41
  -3   7   3  416.03   13.94
   3  -7  -2  323.05   10.64
  -3   7   2  312.72    9.90
   3  -7  -1    7.21    2.02
  -3   7   1    5.44    1.59
   3  -7   0   27.32    2.38
  -3   7   0   26.16    2.14
   3  -7   1  627.95   26.59
  -3   7  -1  568.05   19.80
   3  -7   2  121.95    5.32
  -3   7  -2  116.38    5.20
   3  -7   3  531.19   16.20
  -3   7  -3  541.34   16.69
   3  -7   4    1.41    1.53
  -3   7  -4   -0.06    1.59
   3  -7   5    4.03    1.47
  -3   7  -5    6.91    1.59
   3  -7   6   44.44    2.81
  -3   7  -6   44.93    2.93
   3  -7   7   84.78    4.34
  -3   7  -7   85.27    3.97
   3  -7   8  830.16   25.55
  -3   7  -8  800.39   22.19
   3  -7   9   19.68    2.20
  -3   7  -9   19.87    2.38
   3  -7  10   30.50    2.57
  -3   7 -10   27.63    3.18
   3  -7  11  403.68   13.45
  -3   7 -11  393.72   12.47
   3  -7  12   86.68    4.77
  -3   7 -12   72.98    4.58
   3  -7  13   94.26    5.50
  -3   7 -13  102.69    6.23
   3  -7  14   16.75    3.55
  -3   7 -14   14.91    3.55
   3  -7  15    9.41    3.91
  -3   7 -15   10.02    3.61
   3  -7  16   43.03    4.83
  -3   7 -16   45.23    4.95
   3  -7  17   17.48    4.03
  -3   7 -17   14.98    3.79
   3  -7  18    8.56    4.03
  -3   7 -18   11.19    3.97
   3  -7  19    6.66    4.58
  -3   7 -19    7.27    4.34
   3  -7  20    1.53    4.40
  -3   7 -20    0.31    4.28
   3  -7  21    6.72    5.93
  -3   7 -21    3.18    6.05
   3  -7  22   10.51    4.52
  -3   7 -22   20.60    6.36
   3  -6 -20    7.27    5.01
  -3   6  20    2.57    6.17
   3  -6 -19    1.16    5.20
  -3   6  19    5.32    6.30
   3  -6 -18    4.03    5.32
  -3   6  18    9.05    5.99
   3  -6 -17   15.16    6.60
  -3   6  17   17.79    6.85
   3  -6 -16   -0.61    5.56
  -3   6  16    0.24    4.58
   3  -6 -15    6.05    4.22
  -3   6  15    7.70    4.52
   3  -6 -14    2.26    4.16
  -3   6  14    0.00    4.03
   3  -6 -13   18.09    4.16
  -3   6  13   16.81    4.34
   3  -6 -12   60.15    5.44
  -3   6  12   61.19    4.95
   3  -6 -11   10.09    3.42
  -3   6  11    7.34    3.79
   3  -6 -10   12.47    4.34
  -3   6  10    7.15    4.28
   3  -6  -9  486.14   20.05
  -3   6   9  507.53   17.73
   3  -6  -8  181.91    8.37
  -3   6   8  178.18    7.09
   3  -6  -7    6.23    2.38
  -3   6   7    4.71    2.26
   3  -6  -6  187.35    7.03
  -3   6   6  190.23    6.97
   3  -6  -5  682.78   19.87
  -3   6   5  667.50   21.52
   3  -6  -4   54.89    3.24
  -3   6   4   56.97    3.61
   3  -6  -3  250.19    8.92
  -3   6   3  258.14    9.66
   3  -6  -2  337.54   11.74
  -3   6   2  327.27   12.04
   3  -6  -1   16.87    1.89
  -3   6   1   12.41    1.83
   3  -6   0 1023.93   41.99
  -3   6   0  989.76   39.06
   3  -6   1  115.47    5.26
  -3   6  -1  112.90    4.52
   3  -6   2  576.91   17.42
  -3   6  -2  573.37   15.83
   3  -6   3   72.43    3.18
  -3   6  -3   75.31    3.30
   3  -6   4   80.93    3.67
  -3   6  -4   77.02    3.36
   3  -6   5   47.43    2.63
  -3   6  -5   49.76    2.87
   3  -6   6   71.76    3.42
  -3   6  -6   67.79    3.30
   3  -6   7  786.33   21.76
  -3   6  -7  797.39   22.37
   3  -6   8    7.03    1.83
  -3   6  -8    7.21    2.14
   3  -6   9    4.52    1.77
  -3   6  -9    2.69    1.83
   3  -6  10  151.72    5.44
  -3   6 -10  136.50    5.07
   3  -6  11    8.80    2.08
  -3   6 -11   10.21    2.69
   3  -6  12  160.88    6.85
  -3   6 -12  144.93    6.48
   3  -6  13   42.67    4.22
  -3   6 -13   40.53    3.85
   3  -6  14   45.91    4.28
  -3   6 -14   46.88    4.28
   3  -6  15   28.61    3.79
  -3   6 -15   31.36    3.79
   3  -6  16   18.34    3.48
  -3   6 -16   17.97    3.79
   3  -6  17    8.99    3.61
  -3   6 -17   14.49    4.10
   3  -6  18   12.29    4.89
  -3   6 -18   23.47    4.52
   3  -6  19    2.69    4.77
  -3   6 -19    0.92    3.91
   3  -6  20   22.62    6.66
  -3   6 -20   20.36    6.23
   3  -6  21    0.24    5.07
  -3   6 -21   -0.18    5.13
   3  -6  22   10.21    5.81
  -3   6 -22   17.97    5.01
  -3   6 -23   -3.97    6.72
   3  -5 -21    2.81    5.26
  -3   5  21    7.89   13.20
   3  -5 -20    0.73    5.38
  -3   5  20    5.07    7.03
   3  -5 -19   15.40    5.56
  -3   5  19    4.77    7.21
   3  -5 -18   22.31    5.32
  -3   5  18   23.11    6.23
   3  -5 -17    1.89    4.28
  -3   5  17   -5.62    5.38
   3  -5 -16    7.27    4.40
  -3   5  16    9.29    5.01
   3  -5 -15   20.91    4.95
  -3   5  15   16.44    5.01
   3  -5 -14    0.86    3.97
  -3   5  14    7.15    4.40
   3  -5 -13   93.65    6.66
  -3   5  13   85.33    5.75
   3  -5 -12    7.95    3.97
  -3   5  12    2.93    3.42
   3  -5 -11    0.55    3.24
  -3   5  11   -0.37    3.48
   3  -5 -10    5.26    3.67
  -3   5  10    1.71    4.16
   3  -5  -9  345.43   12.90
  -3   5   9  330.76   11.25
   3  -5  -8  220.30    7.82
  -3   5   8  229.47    8.56
   3  -5  -7    5.87    2.32
  -3   5   7    6.60    2.08
   3  -5  -6  241.88    8.80
  -3   5   6  246.22    9.05
   3  -5  -5  609.31   17.91
  -3   5   5  614.38   17.54
   3  -5  -4 1275.89   33.68
  -3   5   4 1266.85   37.47
   3  -5  -3    4.10    2.08
  -3   5   3    3.18    2.08
   3  -5  -2  510.28   15.71
  -3   5   2  514.44   15.65
   3  -5  -1   -0.61    1.83
  -3   5   1    1.04    1.10
   3  -5   0  236.62    8.56
  -3   5   0  230.02    7.58
   3  -5   1 1056.45   30.01
  -3   5  -1 1014.58   27.87
   3  -5   2   34.35    2.14
  -3   5  -2   30.14    1.83
   3  -5   3   77.94    3.30
  -3   5  -3   80.87    3.30
   3  -5   4  246.65    8.07
  -3   5  -4  245.24    8.50
   3  -5   5   -0.06    1.34
  -3   5  -5    0.06    1.28
   3  -5   6  101.59    4.34
  -3   5  -6  103.91    4.58
   3  -5   7    2.02    1.16
  -3   5  -7    2.08    1.16
   3  -5   8  315.78   10.09
  -3   5  -8  314.98   10.15
   3  -5   9  196.83    6.85
  -3   5  -9  206.85    7.03
   3  -5  10    1.34    1.65
  -3   5 -10    2.26    1.83
   3  -5  11   56.54    3.30
  -3   5 -11   54.16    3.73
   3  -5  12    9.96    2.20
  -3   5 -12    7.70    2.20
   3  -5  13  174.64    7.95
  -3   5 -13  171.70    8.86
   3  -5  14    4.52    3.18
  -3   5 -14    2.81    2.63
   3  -5  15   22.62    3.85
  -3   5 -15   22.07    3.00
   3  -5  16  101.29    5.75
  -3   5 -16  105.99    5.87
   3  -5  17   40.47    4.34
  -3   5 -17   40.77    4.83
   3  -5  18   -0.49    3.30
  -3   5 -18    0.43    3.36
   3  -5  19   13.69    5.26
  -3   5 -19   19.25    5.13
   3  -5  20    0.31    4.52
  -3   5 -20   -2.26    3.91
   3  -5  21   33.31    5.68
  -3   5 -21   34.48    5.99
   3  -5  22    3.00    5.87
  -3   5 -22   -1.89    4.58
   3  -4 -21   -5.07    5.75
  -3   4  21    1.89    4.03
   3  -4 -20    3.97    5.38
  -3   4  20   -5.26    7.03
   3  -4 -19   52.26    7.70
  -3   4  19   46.27    8.25
   3  -4 -18    3.36    6.48
  -3   4  18    1.89    6.85
   3  -4 -17   12.10    5.13
  -3   4  17    8.25    6.91
   3  -4 -16    3.06    4.40
  -3   4  16    0.67    4.83
   3  -4 -15    5.50    4.22
  -3   4  15    4.89    4.16
   3  -4 -14   74.45    5.56
  -3   4  14   86.43    6.36
   3  -4 -13   58.74    5.68
  -3   4  13   50.12    5.44
   3  -4 -12    7.76    3.61
  -3   4  12    9.35    3.91
   3  -4 -11   -0.49    3.12
  -3   4  11    1.41    3.36
   3  -4 -10   66.63    4.77
  -3   4  10   56.24    4.52
   3  -4  -9   24.02    3.30
  -3   4   9   22.01    2.87
   3  -4  -8  160.82    6.48
  -3   4   8  148.60    6.17
   3  -4  -7  368.23   12.59
  -3   4   7  357.83   13.26
   3  -4  -6  579.42   17.79
  -3   4   6  571.17   18.58
   3  -4  -5 1354.62   37.04
  -3   4   5 1367.89   40.53
   3  -4  -4  196.22    7.03
  -3   4   4  205.81    7.52
   3  -4  -3  677.95   19.93
  -3   4   3  667.44   19.68
   3  -4  -2    4.77    2.51
  -3   4   2    8.01    1.65
   3  -4  -1    0.67    1.04
  -3   4   1    0.49    1.04
   3  -4   0  116.75    4.95
  -3   4   0  118.52    4.95
   3  -4   1   61.98    3.00
  -3   4  -1   62.72    3.42
   3  -4   2  391.58   12.53
  -3   4  -2  406.19   12.90
   3  -4   3  471.59   13.69
  -3   4  -3  479.17   14.00
   3  -4   4  333.20   10.51
  -3   4  -4  348.79   11.13
   3  -4   5  848.74   23.78
  -3   4  -5  805.77   24.02
   3  -4   6  104.28    4.16
  -3   4  -6   98.66    4.22
   3  -4   7  541.15   15.59
  -3   4  -7  546.84   16.20
   3  -4   8  137.84    5.38
  -3   4  -8  140.41    6.30
   3  -4   9   31.11    2.20
  -3   4  -9   32.89    2.32
   3  -4  10  235.09    8.07
  -3   4 -10  228.25    7.76
   3  -4  11  290.84    9.23
  -3   4 -11  270.67    9.41
   3  -4  12   12.65    2.08
  -3   4 -12   17.60    2.51
   3  -4  13   40.47    3.30
  -3   4 -13   40.89    3.36
   3  -4  14    2.87    2.69
  -3   4 -14    3.73    2.38
   3  -4  15   95.48    5.13
  -3   4 -15   91.02    5.44
   3  -4  16   68.22    5.44
  -3   4 -16   79.10    5.56
   3  -4  17    4.52    3.97
  -3   4 -17    5.81    2.26
   3  -4  18   -0.31    5.20
  -3   4 -18   -1.41    4.28
   3  -4  19    3.30    4.58
  -3   4 -19    2.51    3.91
   3  -4  20   10.88    5.26
  -3   4 -20   11.19    4.34
   3  -4  21    0.73    6.42
  -3   4 -21    3.85    4.28
   3  -4  22    3.24    5.75
  -3   4 -22   10.33    4.52
   3  -3 -22    3.36    6.23
   3  -3 -21    4.52    5.50
  -3   3  21    1.41    7.15
   3  -3 -20    4.22    5.26
  -3   3  20    4.71    6.66
   3  -3 -19    9.96    5.56
  -3   3  19    7.70    6.23
   3  -3 -18   37.41    6.23
  -3   3  18   36.61    6.36
   3  -3 -17   15.95    5.50
  -3   3  17   12.65    6.36
   3  -3 -16    3.36    5.56
  -3   3  16   -3.97    6.54
   3  -3 -15   54.83    5.20
  -3   3  15   63.88    6.17
   3  -3 -14   39.49    4.83
  -3   3  14   39.61    5.13
   3  -3 -13   79.34    5.44
  -3   3  13   75.74    5.44
   3  -3 -12   40.71    3.91
  -3   3  12   40.04    4.71
   3  -3 -11   45.23    4.28
  -3   3  11   42.05    4.46
   3  -3 -10   71.52    4.40
  -3   3  10   77.63    5.44
   3  -3  -9  200.01    7.40
  -3   3   9  205.45    8.25
   3  -3  -8  143.04    5.68
  -3   3   8  150.55    5.75
   3  -3  -7   15.22    2.32
  -3   3   7   16.02    2.14
   3  -3  -6   89.24    4.03
  -3   3   6   87.23    4.71
   3  -3  -5  195.79    6.60
  -3   3   5  202.57    7.52
   3  -3  -4  891.83   25.61
  -3   3   4  882.36   26.16
   3  -3  -3  205.57   10.82
  -3   3   3  175.37    7.15
   3  -3  -2  255.14    8.80
  -3   3   2  235.28    8.74
   3  -3  -1  227.57    7.95
  -3   3   1  232.52    8.50
   3  -3   0    6.48    1.16
  -3   3   0    8.31    1.16
   3  -3   1  459.85   14.49
  -3   3  -1  461.20   15.40
   3  -3   2  163.45    6.11
  -3   3  -2  153.06    5.68
   3  -3   3  248.91    7.95
  -3   3  -3  256.06    8.92
   3  -3   4 1175.34   31.30
  -3   3  -4 1159.63   32.21
   3  -3   5   44.13    2.14
  -3   3  -5   40.71    2.08
   3  -3   6 1435.98   39.85
  -3   3  -6 1443.50   39.98
   3  -3   7   91.81    3.55
  -3   3  -7   93.95    3.85
   3  -3   8   43.64    2.26
  -3   3  -8   38.82    2.63
   3  -3   9   89.61    4.65
  -3   3  -9   97.86    7.15
   3  -3  10    3.18    1.47
  -3   3 -10    2.75    1.65
   3  -3  11    5.75    2.45
  -3   3 -11    3.67    1.53
   3  -3  12   58.80    3.61
  -3   3 -12   51.84    3.67
   3  -3  13   13.45    3.06
  -3   3 -13    5.93    2.93
   3  -3  14    9.90    3.06
  -3   3 -14    7.82    2.20
   3  -3  15    8.62    3.00
  -3   3 -15    3.79    2.69
   3  -3  16   29.22    3.97
  -3   3 -16   29.71    3.91
   3  -3  17   30.44    4.52
  -3   3 -17   42.61    8.80
   3  -3  18    7.21    4.52
  -3   3 -18    8.80    2.75
   3  -3  19    2.26    4.10
  -3   3 -19   -0.49    2.69
   3  -3  20   51.53    5.99
  -3   3 -20   54.04    6.17
   3  -3  21    3.85    4.46
  -3   3 -21    2.08    3.67
   3  -3  22   -4.40    6.91
  -3   3 -22   -0.43    4.16
   3  -2 -22    5.01    4.52
  -3   2  22   10.70    6.05
   3  -2 -21   -0.12    6.48
  -3   2  21    1.41    6.36
   3  -2 -20   23.29    6.91
  -3   2  20   12.65    7.15
   3  -2 -19   10.57    5.20
  -3   2  19    8.92    6.30
   3  -2 -18    2.32    4.71
  -3   2  18    6.48    5.38
   3  -2 -17    2.20    4.52
  -3   2  17    3.18    4.95
   3  -2 -16    0.55    4.71
  -3   2  16   -1.16    4.65
   3  -2 -15    9.29    3.91
  -3   2  15   11.98    4.58
   3  -2 -14  199.64    8.99
  -3   2  14  201.47    9.90
   3  -2 -13   27.93    3.61
  -3   2  13   31.17    3.73
   3  -2 -12   -1.34    2.69
  -3   2  12    0.61    2.81
   3  -2 -11    2.14    3.67
  -3   2  11    1.83    3.42
   3  -2 -10  255.08    8.68
  -3   2  10  243.89    8.92
   3  -2  -9  112.41    5.32
  -3   2   9  105.02    5.13
   3  -2  -8  157.40    6.23
  -3   2   8  159.17    6.97
   3  -2  -7    2.20    1.65
  -3   2   7    1.10    1.71
   3  -2  -6   68.95    3.55
  -3   2   6   75.25    3.30
   3  -2  -5   20.91    1.83
  -3   2   5   19.80    1.96
   3  -2  -4  362.11   15.22
  -3   2   4  338.21   11.68
   3  -2  -3 1261.28   34.84
  -3   2   3 1213.67   34.29
   3  -2  -2 2719.88   68.58
  -3   2   2 2727.71   70.97
   3  -2  -1  363.82   11.31
  -3   2   1  363.09   11.80
   3  -2   0 6489.61  152.45
  -3   2   0 6552.63  155.63
   3  -2   1  689.32   19.32
  -3   2  -1  687.92   21.46
   3  -2   2  214.37    7.70
  -3   2  -2  216.08    7.15
   3  -2   3   49.94    2.02
  -3   2  -3   49.02    2.51
   3  -2   4   91.69    3.36
  -3   2  -4   94.50    3.61
   3  -2   5  159.17    5.13
  -3   2  -5  149.88    5.68
   3  -2   6  579.48   16.75
  -3   2  -6  553.26   15.89
   3  -2   7  625.38   18.95
  -3   2  -7  617.62   18.89
   3  -2   8    5.44    1.22
  -3   2  -8    4.83    1.16
   3  -2   9    0.73    1.41
  -3   2  -9    0.86    1.10
   3  -2  10  117.12    4.28
  -3   2 -10  114.43    5.01
   3  -2  11  171.77    6.17
  -3   2 -11  180.63    6.85
   3  -2  12  109.23    5.44
  -3   2 -12  106.73    5.50
   3  -2  13   18.83    3.55
  -3   2 -13   20.17    3.06
   3  -2  14    0.98    3.42
  -3   2 -14   -3.36    2.81
   3  -2  15   41.14    4.28
  -3   2 -15   41.63    3.85
   3  -2  16   46.64    4.16
  -3   2 -16   46.03    4.10
   3  -2  17    2.02    3.55
  -3   2 -17   -0.18    3.73
   3  -2  18   -1.59    3.85
  -3   2 -18    0.92    2.69
   3  -2  19    8.07    5.07
  -3   2 -19    2.08    6.48
   3  -2  20   14.73    4.40
  -3   2 -20   15.16    3.24
   3  -2  21   22.25    5.13
  -3   2 -21   27.81    5.13
   3  -1 -22    0.43    3.91
  -3   1  22    3.79    5.87
   3  -1 -21   11.49    5.44
  -3   1  21    7.40    7.09
   3  -1 -20   27.57    5.68
  -3   1  20   29.65    7.09
   3  -1 -19    0.67    4.65
  -3   1  19   -1.65    6.66
   3  -1 -18   29.28    5.44
  -3   1  18   27.51    5.68
   3  -1 -17   -0.31    3.91
  -3   1  17    0.00    4.71
   3  -1 -16    3.73    4.34
  -3   1  16    0.37    4.28
   3  -1 -15   -0.98    3.00
  -3   1  15    0.67    3.48
   3  -1 -14  115.22    6.72
  -3   1  14  118.83    7.34
   3  -1 -13    1.59    3.18
  -3   1  13    1.59    3.55
   3  -1 -12    0.73    2.75
  -3   1  12    1.89    2.69
   3  -1 -11  298.17   10.94
  -3   1  11  321.28   12.41
   3  -1 -10  203.06    7.70
  -3   1  10  201.90    7.03
   3  -1  -9  412.66   12.96
  -3   1   9  417.37   13.02
   3  -1  -8  148.41    5.87
  -3   1   8  146.46    5.81
   3  -1  -7    1.41    1.59
  -3   1   7   -0.37    1.28
   3  -1  -6  462.24   13.57
  -3   1   6  428.92   14.85
   3  -1  -5  106.54    5.75
  -3   1   5  103.49    4.10
   3  -1  -4 1928.91   49.94
  -3   1   4 1915.89   50.00
   3  -1  -3  174.70    5.75
  -3   1   3  172.62    6.17
   3  -1  -2  557.23   16.26
  -3   1   2  550.08   17.30
   3  -1  -1 1575.66   39.98
  -3   1   1 1537.09   39.55
   3  -1   0 5195.32  122.13
  -3   1   0 5087.49  118.46
   3  -1   1 1499.19   37.04
  -3   1  -1 1489.10   38.20
   3  -1   2  206.42    6.36
  -3   1  -2  205.93    6.60
   3  -1   3  531.37   15.22
  -3   1  -3  526.12   14.98
   3  -1   4    1.71    0.49
  -3   1  -4    0.98    0.55
   3  -1   5   74.51    3.12
  -3   1  -5   78.98    4.71
   3  -1   6  862.07   23.17
  -3   1  -6  849.72   23.35
   3  -1   7  119.50    4.89
  -3   1  -7  120.97    4.52
   3  -1   8   29.04    1.83
  -3   1  -8   30.01    1.89
   3  -1   9  516.58   14.91
  -3   1  -9  509.55   14.43
   3  -1  10  138.51    5.44
  -3   1 -10  144.69    5.75
   3  -1  11    4.28    2.02
  -3   1 -11    2.26    1.65
   3  -1  12   16.02    2.32
  -3   1 -12   17.73    2.14
   3  -1  13   54.46    3.67
  -3   1 -13   58.31    3.61
   3  -1  14  114.31    7.09
  -3   1 -14  115.53    6.42
   3  -1  15   -1.10    2.93
  -3   1 -15    1.04    2.02
   3  -1  16    6.42    3.67
  -3   1 -16    3.18    3.12
   3  -1  17    1.34    3.12
  -3   1 -17    0.00    2.75
   3  -1  18    1.28    3.48
  -3   1 -18    1.22    3.36
   3  -1  19    2.08    3.73
  -3   1 -19    0.24    3.06
   3  -1  20    9.41    5.20
  -3   1 -20    7.82    8.56
   3  -1  21    1.53    5.75
  -3   1 -21    0.31    2.75
   3   0 -22   11.00    6.60
  -3   0  22    9.96    5.75
   3   0 -21    1.83    5.81
  -3   0  21    4.83    7.46
   3   0 -20   26.59    5.50
  -3   0  20   34.66    6.79
   3   0 -19   19.62    6.97
  -3   0  19   18.46    5.87
   3   0 -18    2.57    4.65
  -3   0  18    6.11    5.68
   3   0 -17   39.49    4.95
  -3   0  17   50.61    6.36
   3   0 -16   12.23    4.52
  -3   0  16    9.54    4.58
   3   0 -15   21.70    3.85
  -3   0  15   25.55    4.46
   3   0 -14   17.36    3.85
  -3   0  14   21.70    3.97
   3   0 -13   11.98    2.75
  -3   0  13   13.14    3.12
   3   0 -12   95.54    5.32
  -3   0  12   98.47    5.13
   3   0 -11  180.75    7.58
  -3   0  11  182.16    7.52
   3   0 -10  241.02    8.56
  -3   0  10  235.52    8.19
   3   0  -9  129.40    5.26
  -3   0   9  122.07    5.44
   3   0  -8  265.17    8.74
  -3   0   8  259.05    8.92
   3   0  -7  147.25    5.56
  -3   0   7  144.56    8.37
   3   0  -6  110.58    6.17
  -3   0   6  114.98    4.71
   3   0  -5  634.61   18.70
  -3   0   5  626.30   17.73
   3   0  -4   24.27    1.59
  -3   0   4   20.05    1.47
   3   0  -3  382.83   12.10
  -3   0   3  402.03   12.04
   3   0  -2   28.06    1.47
  -3   0   2   30.50    1.59
   3   0  -1  612.79   16.44
  -3   0   1  609.74   16.87
   3   0   0 1006.51   26.28
  -3   0   0 1017.08   25.73
   3   0   1    2.69    0.31
  -3   0  -1    3.18    0.37
   3   0   2   64.00    2.81
  -3   0  -2   64.37    3.00
   3   0   3   22.19    1.10
  -3   0  -3   22.25    1.10
   3   0   4   58.74    2.26
  -3   0  -4   59.11    2.63
   3   0   5  214.25    7.15
  -3   0  -5  215.04    6.91
   3   0   6  462.12   14.12
  -3   0  -6  453.44   13.63
   3   0   7  423.36   13.20
  -3   0  -7  418.10   12.41
   3   0   8   79.65    3.67
  -3   0  -8   84.54    3.97
   3   0   9   30.26    2.26
  -3   0  -9   35.33    2.26
   3   0  10    2.08    1.83
  -3   0 -10    2.26    1.41
   3   0  11   93.28    4.46
  -3   0 -11   94.50    4.28
   3   0  12   69.32    4.52
  -3   0 -12   74.02    3.91
   3   0  13   14.79    2.87
  -3   0 -13   14.30    2.32
   3   0  14    1.65    3.48
  -3   0 -14   -0.31    2.81
   3   0  15  112.17    5.99
  -3   0 -15  108.38    5.87
   3   0  16   17.12    4.34
  -3   0 -16   16.20    3.36
   3   0  17    3.97    3.42
  -3   0 -17    7.27    3.06
   3   0  18    0.73    4.28
  -3   0 -18    2.20    3.00
   3   0  19   13.45    4.10
  -3   0 -19   15.65    4.03
   3   0  20    3.30    3.67
  -3   0 -20    3.85    3.36
   3   1 -22   -2.57    5.62
  -3  -1  22    2.26    6.42
   3   1 -21   -3.91    6.17
  -3  -1  21   -2.32    6.42
   3   1 -20   31.97    5.68
  -3  -1  20   29.40    7.95
   3   1 -19    6.42    4.22
  -3  -1  19   10.15    5.32
   3   1 -18   30.07    5.01
  -3  -1  18   21.33    6.30
   3   1 -17   35.82    5.32
  -3  -1  17   37.23    5.38
   3   1 -16    2.45    3.06
  -3  -1  16   -0.92    3.91
   3   1 -15   92.18    5.87
  -3  -1  15  106.05    6.48
   3   1 -14   39.37    3.91
  -3  -1  14   41.93    4.46
   3   1 -13  147.25    7.21
  -3  -1  13  153.31    7.70
   3   1 -12    4.28    2.45
  -3  -1  12    7.76    2.93
   3   1 -11  102.02    4.77
  -3  -1  11   97.99    5.07
   3   1 -10   12.16    2.14
  -3  -1  10   11.31    2.38
   3   1  -9  517.68   15.77
  -3  -1   9  506.92   16.14
   3   1  -8  129.28    5.68
  -3  -1   8  133.13    7.70
   3   1  -7   30.32    3.06
  -3  -1   7   27.02    2.26
   3   1  -6  469.27   14.85
  -3  -1   6  434.61   13.26
   3   1  -5    1.65    1.34
  -3  -1   5    2.32    1.22
   3   1  -4  350.44   11.25
  -3  -1   4  349.70   11.49
   3   1  -3  577.28   16.50
  -3  -1   3  567.86   18.28
   3   1  -2  259.24    7.70
  -3  -1   2  256.06    7.70
   3   1  -1  426.05   12.53
  -3  -1   1  423.36   12.16
   3   1   0   50.43    1.83
  -3  -1   0   52.08    2.08
   3   1   1   40.89    1.89
  -3  -1  -1   42.54    2.08
   3   1   3   15.53    1.22
  -3  -1  -3   14.24    0.67
   3   1   4  188.39    6.05
  -3  -1  -4  189.25    6.23
   3   1   5  537.30   17.97
  -3  -1  -5  506.62   14.98
   3   1   6  217.00    9.05
  -3  -1  -6  216.02    7.34
   3   1   7    0.73    1.04
  -3  -1  -7    0.06    0.86
   3   1   8   14.06    1.65
  -3  -1  -8   13.94    1.41
   3   1   9  117.24    5.26
  -3  -1  -9  115.53    4.58
   3   1  10   30.81    2.51
  -3  -1 -10   33.13    2.38
   3   1  11  102.63    5.13
  -3  -1 -11   94.44    4.03
   3   1  12   11.13    2.20
  -3  -1 -12    8.13    2.20
   3   1  13    3.79    3.24
  -3  -1 -13    4.58    1.96
   3   1  14  129.04    6.30
  -3  -1 -14  132.58    5.56
   3   1  15   26.65    4.03
  -3  -1 -15   26.83    3.06
   3   1  16    0.86    3.42
  -3  -1 -16    0.79    2.32
   3   1  17    4.34    3.30
  -3  -1 -17    1.04    3.24
   3   1  18    2.69    4.34
  -3  -1 -18    7.15    3.06
   3   1  19    2.02    4.10
  -3  -1 -19    3.91    3.06
   3   1  20   13.51    3.73
  -3  -1 -20   16.63    3.97
   3   2 -22    3.67    5.26
  -3  -2  22    2.38    6.17
   3   2 -21   12.35    5.68
  -3  -2  21   10.70    6.72
   3   2 -20   10.39    5.01
  -3  -2  20   15.04    6.17
   3   2 -19   29.71    5.01
  -3  -2  19   31.11    5.56
   3   2 -18    1.04    3.85
  -3  -2  18   -0.43    4.95
   3   2 -17    4.52    3.55
  -3  -2  17    2.02    5.01
   3   2 -16   38.39    4.52
  -3  -2  16   40.22    5.32
   3   2 -15   61.55    5.13
  -3  -2  15   59.90    5.38
   3   2 -14  123.35    6.66
  -3  -2  14  122.44    7.46
   3   2 -13   28.12    3.48
  -3  -2  13   31.97    3.61
   3   2 -12   68.95    4.46
  -3  -2  12   55.14    4.52
   3   2 -11    2.69    2.08
  -3  -2  11    2.57    2.26
   3   2 -10  366.21   11.55
  -3  -2  10  346.10   10.82
   3   2  -9  114.98    4.71
  -3  -2   9  114.12    8.37
   3   2  -8   78.55    5.44
  -3  -2   8   79.46    3.85
   3   2  -7  187.29    6.54
  -3  -2   7  179.41    6.60
   3   2  -6  105.87    4.28
  -3  -2   6  114.92    4.28
   3   2  -5   32.27    1.96
  -3  -2   5   29.59    1.89
   3   2  -4   10.57    1.10
  -3  -2   4   10.70    1.22
   3   2  -3  793.24   22.01
  -3  -2   3  792.02   23.41
   3   2  -2  265.47    7.95
  -3  -2   2  268.41    8.74
   3   2  -1    0.61    0.61
  -3  -2   1    1.16    0.61
   3   2   0  204.59    6.54
  -3  -2   0  201.84    6.36
   3   2   1  153.12    4.95
  -3  -2  -1  154.10    4.65
   3   2   2   34.90    1.59
  -3  -2  -2   33.38    1.41
   3   2   3    2.87    0.49
  -3  -2  -3    2.81    0.43
   3   2   4    0.12    0.61
  -3  -2  -4    0.12    0.55
   3   2   5  327.45   10.33
  -3  -2  -5  313.58   10.39
   3   2   6   19.56    1.65
  -3  -2  -6   22.92    1.47
   3   2   7  239.31    8.86
  -3  -2  -7  228.80    8.50
   3   2   8  891.28   29.40
  -3  -2  -8  850.21   24.02
   3   2   9    6.97    1.77
  -3  -2  -9    6.66    1.83
   3   2  10    0.61    1.53
  -3  -2 -10    0.86    1.65
   3   2  11   62.84    3.61
  -3  -2 -11   65.71    3.48
   3   2  12    0.98    2.08
  -3  -2 -12    0.37    1.71
   3   2  13    3.55    3.06
  -3  -2 -13    1.96    2.38
   3   2  14   22.49    3.24
  -3  -2 -14   28.73    3.18
   3   2  15   24.70    3.42
  -3  -2 -15   19.13    2.57
   3   2  16   11.92    3.73
  -3  -2 -16   15.59    2.75
   3   2  17    1.22    3.97
  -3  -2 -17    0.00    2.63
   3   2  18   -2.93    4.83
  -3  -2 -18    1.22    3.61
   3   2  19   13.81    3.24
  -3  -2 -19    9.96    3.55
   3   3 -22   -4.58    5.38
  -3  -3  22   -0.06    9.29
   3   3 -21    9.90    5.62
  -3  -3  21    7.34    6.97
   3   3 -20   57.70    6.36
  -3  -3  20   51.47    8.13
   3   3 -19   15.46    4.95
  -3  -3  19   21.27    6.54
   3   3 -18    2.20    4.10
  -3  -3  18    0.18    4.46
   3   3 -17   50.25    5.81
  -3  -3  17   44.01    5.44
   3   3 -16   79.77    6.23
  -3  -3  16   87.11    7.27
   3   3 -15   35.94    4.03
  -3  -3  15   35.21    4.83
   3   3 -14  107.40    6.48
  -3  -3  14  103.30    6.60
   3   3 -13    0.37    2.45
  -3  -3  13    1.71    3.12
   3   3 -12  136.92    6.05
  -3  -3  12  144.81    6.54
   3   3 -11   74.57    4.71
  -3  -3  11   70.97    5.13
   3   3 -10    0.31    1.83
  -3  -3  10   -2.14    2.93
   3   3  -9  798.01   32.09
  -3  -3   9  818.24   24.57
   3   3  -8    7.34    1.65
  -3  -3   8    6.36    1.53
   3   3  -7   45.97    2.81
  -3  -3   7   45.42    2.63
   3   3  -6   44.99    2.51
  -3  -3   6   51.84    2.75
   3   3  -5  527.64   16.02
  -3  -3   5  523.36   15.89
   3   3  -4  482.41   14.18
  -3  -3   4  479.60   14.18
   3   3  -3  213.45    7.34
  -3  -3   3  212.35    7.09
   3   3  -2 1087.26   28.97
  -3  -3   2 1037.32   28.85
   3   3  -1  568.84   16.63
  -3  -3   1  576.97   16.38
   3   3   0    0.43    0.55
  -3  -3   0    1.59    0.67
   3   3   1  549.40   15.40
  -3  -3  -1  546.23   15.59
   3   3   2  907.54   25.67
  -3  -3  -2  909.07   25.12
   3   3   3  793.05   22.13
  -3  -3  -3  790.55   22.98
   3   3   4  256.24    8.86
  -3  -3  -4  247.07    8.13
   3   3   5  208.14    6.91
  -3  -3  -5  209.54    7.64
   3   3   6  325.62   10.45
  -3  -3  -6  324.89   10.39
   3   3   7    0.79    1.47
  -3  -3  -7    1.53    1.10
   3   3   8    1.34    1.53
  -3  -3  -8    2.32    1.28
   3   3   9  170.73    7.40
  -3  -3  -9  175.74    6.79
   3   3  10    1.22    2.38
  -3  -3 -10    0.43    2.02
   3   3  11   81.54    4.65
  -3  -3 -11   80.56    4.46
   3   3  12   24.70    3.30
  -3  -3 -12   25.67    3.24
   3   3  13   11.86    3.12
  -3  -3 -13   11.19    3.00
   3   3  14    3.85    2.87
  -3  -3 -14    2.93    3.00
   3   3  15   40.28    4.52
  -3  -3 -15   47.80    4.34
   3   3  16    4.95    3.06
  -3  -3 -16    7.15    3.12
   3   3  17    1.16    3.67
  -3  -3 -17   -0.06    2.63
   3   3  18    4.65    3.06
  -3  -3 -18    6.23    3.61
   3   3  19    0.43    2.81
  -3  -3 -19   -1.71    3.18
   3   4 -22    5.01    7.46
  -3  -4  22    2.20    8.92
   3   4 -21   10.45    5.50
  -3  -4  21   12.23    6.23
   3   4 -20   14.98    6.17
  -3  -4  20   25.37    7.40
   3   4 -19   13.51    4.95
  -3  -4  19   12.23    4.83
   3   4 -18    0.12    3.67
  -3  -4  18    1.10    4.28
   3   4 -17    7.03    4.71
  -3  -4  17    3.67    4.46
   3   4 -16   12.84    3.73
  -3  -4  16   11.80    3.55
   3   4 -15  281.98   12.23
  -3  -4  15  272.50   11.92
   3   4 -14    8.07    2.93
  -3  -4  14    6.66    3.12
   3   4 -13   17.60    3.00
  -3  -4  13   15.46    3.30
   3   4 -12  289.01   10.15
  -3  -4  12  274.70   10.45
   3   4 -11  166.57    7.58
  -3  -4  11  160.15   10.51
   3   4 -10  222.62   11.61
  -3  -4  10  221.09    7.70
   3   4  -9   -1.41    1.77
  -3  -4   9    0.31    1.77
   3   4  -8  397.38   12.16
  -3  -4   8  399.40   11.19
   3   4  -7  831.81   24.21
  -3  -4   7  789.63   21.52
   3   4  -6    4.52    1.65
  -3  -4   6    7.15    1.59
   3   4  -5 1176.56   31.48
  -3  -4   5 1129.37   32.21
   3   4  -4    2.26    1.10
  -3  -4   4    2.51    1.22
   3   4  -3  109.17    4.10
  -3  -4   3  104.34    3.97
   3   4  -2  558.82   16.87
  -3  -4   2  548.18   16.38
   3   4  -1    0.92    0.86
  -3  -4   1    0.98    0.67
   3   4   0 1105.65   30.87
  -3  -4   0 1059.38   28.24
   3   4   1   20.17    1.41
  -3  -4  -1   22.13    1.16
   3   4   2  156.73    5.56
  -3  -4  -2  154.89    5.87
   3   4   3  239.43    7.89
  -3  -4  -3  252.15    8.74
   3   4   4    0.37    0.79
  -3  -4  -4    0.49    0.79
   3   4   5  326.66   10.51
  -3  -4  -5  328.62   10.76
   3   4   6   91.81    5.07
  -3  -4  -6   89.67    4.22
   3   4   7   12.84    1.77
  -3  -4  -7   11.98    1.77
   3   4   8   30.26    2.45
  -3  -4  -8   28.61    2.14
   3   4   9   23.84    2.26
  -3  -4  -9   26.96    2.69
   3   4  10  147.50    5.99
  -3  -4 -10  147.56    5.75
   3   4  11    0.31    1.89
  -3  -4 -11    1.77    1.71
   3   4  12   40.53    3.48
  -3  -4 -12   40.16    3.48
   3   4  13    9.41    3.12
  -3  -4 -13   16.69    2.75
   3   4  14   12.41    3.67
  -3  -4 -14   10.21    2.87
   3   4  15   -0.73    3.61
  -3  -4 -15   -1.10    3.24
   3   4  16    3.36    4.34
  -3  -4 -16    1.77    3.61
   3   4  17    2.57    3.97
  -3  -4 -17   -1.10    3.36
   3   4  18    0.73    5.62
  -3  -4 -18    0.49    3.97
   3   5 -22    0.49    6.17
  -3  -5  22   -2.02    7.09
   3   5 -21   10.94    5.75
  -3  -5  21   13.45    6.48
   3   5 -20    7.34    6.23
  -3  -5  20    3.12    6.30
   3   5 -19    0.92    4.28
  -3  -5  19    1.96    4.89
   3   5 -18    0.86    3.85
  -3  -5  18   -0.67    4.89
   3   5 -17    6.54    3.36
  -3  -5  17    5.13    3.73
   3   5 -16   61.55    5.93
  -3  -5  16   52.02    6.23
   3   5 -15    0.92    3.00
  -3  -5  15    0.98    3.42
   3   5 -14   72.62    5.75
  -3  -5  14   71.58    5.62
   3   5 -13  126.90    6.48
  -3  -5  13  128.24    6.54
   3   5 -12   52.26    3.97
  -3  -5  12   57.03    6.30
   3   5 -11  231.91   13.57
  -3  -5  11  240.35    9.66
   3   5 -10   18.46    2.87
  -3  -5  10   16.81    2.81
   3   5  -9  283.14    9.29
  -3  -5   9  288.46    9.29
   3   5  -8  164.12    6.17
  -3  -5   8  165.96    7.58
   3   5  -7   24.94    2.14
  -3  -5   7   23.23    2.02
   3   5  -6  336.01   10.57
  -3  -5   6  329.90   10.27
   3   5  -5   30.87    2.14
  -3  -5   5   31.48    2.02
   3   5  -4 1237.32   34.66
  -3  -5   4 1246.73   34.72
   3   5  -3  126.84    5.20
  -3  -5   3  125.92    5.20
   3   5  -2   -0.18    1.34
  -3  -5   2    0.98    1.04
   3   5  -1  862.19   25.31
  -3  -5   1  845.26   24.02
   3   5   0  103.91    4.10
  -3  -5   0  103.43    6.23
   3   5   1  219.38    7.70
  -3  -5  -1  219.87    7.82
   3   5   2   32.76    1.65
  -3  -5  -2   32.64    2.02
   3   5   3    5.56    1.16
  -3  -5  -3    5.75    1.16
   3   5   4  258.32    9.11
  -3  -5  -4  248.17    8.80
   3   5   5  249.15    8.68
  -3  -5  -5  250.07    8.19
   3   5   6   95.48    3.91
  -3  -5  -6   87.23    4.28
   3   5   7    3.61    1.89
  -3  -5  -7    2.51    1.41
   3   5   8   17.24    1.89
  -3  -5  -8   22.13    2.14
   3   5   9   29.46    2.57
  -3  -5  -9   30.81    2.51
   3   5  10   29.95    3.12
  -3  -5 -10   31.17    3.18
   3   5  11   18.22    3.12
  -3  -5 -11   18.15    2.20
   3   5  12    0.98    2.81
  -3  -5 -12    3.85    2.51
   3   5  13    5.68    3.55
  -3  -5 -13    7.27    2.63
   3   5  14    4.22    3.85
  -3  -5 -14    2.69    2.02
   3   5  15   25.92    4.46
  -3  -5 -15   22.74    3.18
   3   5  16   -0.06    3.00
  -3  -5 -16    1.10    2.20
   3   5  17   -1.96    2.93
  -3  -5 -17   -1.34    3.06
   3   6 -22   11.25    6.36
  -3  -6  22    1.96    7.15
   3   6 -21    4.95    4.71
  -3  -6  21    4.89    5.93
   3   6 -20   25.00    6.85
  -3  -6  20   19.68    6.36
   3   6 -19    0.55    4.71
  -3  -6  19    4.22    4.58
   3   6 -18   -1.22    4.40
  -3  -6  18    0.18    5.50
   3   6 -17   13.63    4.16
  -3  -6  17   14.24    4.34
   3   6 -16   16.99    4.03
  -3  -6  16   15.10    3.97
   3   6 -15   71.33    5.26
  -3  -6  15   80.81    5.50
   3   6 -14   22.98    4.52
  -3  -6  14   20.48    4.40
   3   6 -13   42.85    4.16
  -3  -6  13   34.84    6.17
   3   6 -12   27.87    4.16
  -3  -6  12   28.79    3.18
   3   6 -11  338.95   12.59
  -3  -6  11  337.17   12.23
   3   6 -10  185.27    7.58
  -3  -6  10  195.48    7.34
   3   6  -9   88.27    4.16
  -3  -6   9   85.52    3.91
   3   6  -8  240.10    9.05
  -3  -6   8  247.99    8.92
   3   6  -7  695.74   19.99
  -3  -6   7  702.89   20.78
   3   6  -6   16.87    2.26
  -3  -6   6   12.84    1.83
   3   6  -5 1297.10   36.43
  -3  -6   5 1249.00   33.44
   3   6  -4    7.09    1.28
  -3  -6   4    6.79    1.59
   3   6  -3   30.14    2.14
  -3  -6   3   34.72    2.26
   3   6  -2  132.95    5.01
  -3  -6   2  134.05    5.32
   3   6  -1   79.71    3.91
  -3  -6   1   73.84    3.24
   3   6   0  107.09    4.16
  -3  -6   0  110.64    4.46
   3   6   1    3.73    1.28
  -3  -6  -1    3.36    0.98
   3   6   2    1.53    1.28
  -3  -6  -2    2.38    1.10
   3   6   3   37.90    2.69
  -3  -6  -3   37.41    2.45
   3   6   4  147.74    5.44
  -3  -6  -4  145.91    5.44
   3   6   5  250.43    9.05
  -3  -6  -5  242.37    8.25
   3   6   6   27.63    2.32
  -3  -6  -6   30.56    2.63
   3   6   7    4.22    1.47
  -3  -6  -7    5.20    1.47
   3   6   8    5.68    1.96
  -3  -6  -8    7.58    2.02
   3   6   9   18.83    2.45
  -3  -6  -9   18.46    2.45
   3   6  10    0.92    1.96
  -3  -6 -10    1.41    1.83
   3   6  11   35.58    3.73
  -3  -6 -11   36.00    3.18
   3   6  12    4.71    2.38
  -3  -6 -12    0.98    2.69
   3   6  13   17.67    3.48
  -3  -6 -13   16.32    3.30
   3   6  14   23.29    3.55
  -3  -6 -14   19.56    2.69
   3   6  15   -0.86    3.00
  -3  -6 -15   -0.12    3.24
   3   6  16    3.48    3.67
  -3  -6 -16    3.61    2.93
   3   7 -22   -1.89    6.23
  -3  -7  22    2.38    6.11
   3   7 -21   46.88    6.72
  -3  -7  21   54.71    7.52
   3   7 -20    1.34    5.99
  -3  -7  20    1.22    6.48
   3   7 -19    4.77    4.58
  -3  -7  19   -0.06    4.58
   3   7 -18   13.51    4.34
  -3  -7  18   11.55    4.71
   3   7 -17    5.87    4.34
  -3  -7  17    2.14    3.79
   3   7 -16   77.14    6.66
  -3  -7  16   74.45    6.11
   3   7 -15   21.15    3.73
  -3  -7  15   18.40    3.85
   3   7 -14   85.82    5.68
  -3  -7  14   81.36    7.58
   3   7 -13   78.06    6.97
  -3  -7  13   82.64    5.93
   3   7 -12   31.11    3.00
  -3  -7  12   32.09    3.67
   3   7 -11  156.97    6.66
  -3  -7  11  150.49    6.66
   3   7 -10   -0.86    2.14
  -3  -7  10    0.67    2.45
   3   7  -9  154.22    7.76
  -3  -7   9  158.81    6.97
   3   7  -8  388.52   13.69
  -3  -7   8  379.35   12.10
   3   7  -7   86.13    4.10
  -3  -7   7   88.14    4.34
   3   7  -6  158.93    6.48
  -3  -7   6  154.41    5.99
   3   7  -5   19.99    2.20
  -3  -7   5   16.87    1.96
   3   7  -4  119.44    4.77
  -3  -7   4  124.51    4.89
   3   7  -3   46.64    2.81
  -3  -7   3   45.66    2.81
   3   7  -2    1.41    1.47
  -3  -7   2    1.04    1.28
   3   7  -1   53.79    2.81
  -3  -7   1   51.04    2.75
   3   7   0   26.90    2.14
  -3  -7   0   27.87    2.32
   3   7   1   51.96    2.75
  -3  -7  -1   47.31    2.69
   3   7   2   11.92    1.65
  -3  -7  -2    9.72    1.77
   3   7   3    2.63    1.41
  -3  -7  -3    2.20    1.83
   3   7   4  152.39    5.93
  -3  -7  -4  152.27    6.11
   3   7   5    0.12    1.83
  -3  -7  -5    2.32    2.08
   3   7   6    0.31    1.41
  -3  -7  -6    1.71    2.02
   3   7   7    3.36    1.77
  -3  -7  -7    3.42    1.53
   3   7   8   21.70    2.38
  -3  -7  -8   25.61    2.57
   3   7   9   22.25    2.57
  -3  -7  -9   26.28    2.87
   3   7  10   28.42    3.12
  -3  -7 -10   28.79    3.12
   3   7  11    3.61    2.63
  -3  -7 -11    3.00    2.02
   3   7  12   11.19    3.12
  -3  -7 -12   12.71    2.51
   3   7  13   19.38    3.73
  -3  -7 -13   14.18    2.81
   3   7  14    2.81    3.55
  -3  -7 -14    0.61    3.00
   3   7  15   10.82    4.10
  -3  -7 -15    7.52    2.57
  -3  -7 -16   -1.83    3.67
   3   8 -21    1.28    3.85
  -3  -8  21   -0.79    5.81
   3   8 -20   49.76   12.78
  -3  -8  20   36.49    6.85
   3   8 -19    5.20    5.26
  -3  -8  19   -1.22    5.44
   3   8 -18   23.11    5.01
  -3  -8  18   19.25    5.01
   3   8 -17   64.24    5.75
  -3  -8  17   55.14    5.99
   3   8 -16    2.69    3.61
  -3  -8  16    3.12    4.10
   3   8 -15   39.37    4.52
  -3  -8  15   36.00    7.46
   3   8 -14   25.67    4.52
  -3  -8  14   25.37    4.65
   3   8 -13   17.91    3.06
  -3  -8  13   19.19    3.79
   3   8 -12  120.97    5.20
  -3  -8  12  126.35    6.60
   3   8 -11   21.46    3.18
  -3  -8  11   21.33    2.93
   3   8 -10  179.47    7.40
  -3  -8  10  170.48    6.79
   3   8  -9    0.24    2.81
  -3  -8   9    0.49    2.08
   3   8  -8  347.63   12.29
  -3  -8   8  355.63   11.61
   3   8  -7   56.42    3.67
  -3  -8   7   60.45    3.55
   3   8  -6   11.80    2.20
  -3  -8   6   12.29    2.20
   3   8  -5  214.31    7.76
  -3  -8   5  208.87    7.21
   3   8  -4   23.53    2.57
  -3  -8   4   22.49    2.45
   3   8  -3    4.40    2.02
  -3  -8   3    4.34    1.65
   3   8  -2   70.36    3.36
  -3  -8   2   66.81    3.30
   3   8  -1    0.49    1.41
  -3  -8   1   -0.31    1.47
   3   8   0  237.78    8.19
  -3  -8   0  220.73    7.95
   3   8   1    9.90    1.65
  -3  -8  -1   12.71    1.77
   3   8   2   64.49    3.55
  -3  -8  -2   62.96    3.12
   3   8   3   69.68    3.55
  -3  -8  -3   78.67    3.97
   3   8   4   39.06    2.69
  -3  -8  -4   45.91    2.93
   3   8   5   26.16    2.93
  -3  -8  -5   26.59    2.32
   3   8   6   11.68    2.32
  -3  -8  -6   16.99    2.45
   3   8   7    3.36    2.69
  -3  -8  -7    4.77    1.89
   3   8   8    2.08    2.51
  -3  -8  -8    3.91    2.02
   3   8   9   69.62    4.58
  -3  -8  -9   67.24    4.71
   3   8  10    1.65    2.57
  -3  -8 -10    1.89    2.93
   3   8  11    1.65    2.45
  -3  -8 -11    3.55    2.38
   3   8  12   11.19    3.48
  -3  -8 -12   10.45    2.38
   3   8  13    0.92    3.24
  -3  -8 -13    1.16    2.51
   3   8  14   17.91    4.34
  -3  -8 -14    6.97    2.14
   3   8  15   -4.10    3.61
  -3  -8 -15   -0.73    1.96
   3   9 -21   -0.49    8.44
  -3  -9  21    2.93    7.21
   3   9 -20   11.06    4.71
  -3  -9  20    6.97    8.13
   3   9 -19   16.08    4.16
  -3  -9  19   13.14    5.13
   3   9 -18    3.79    3.79
  -3  -9  18    4.71    4.52
   3   9 -17   12.53    3.48
  -3  -9  17    6.11    4.46
   3   9 -16  129.95    6.60
  -3  -9  16  151.65   13.20
   3   9 -15   18.22    6.05
  -3  -9  15   17.60    4.71
   3   9 -14   36.86    4.77
  -3  -9  14   35.51    4.16
   3   9 -13   53.85    5.01
  -3  -9  13   51.04    4.40
   3   9 -12   13.88    3.30
  -3  -9  12   12.47    3.24
   3   9 -11  269.26   10.57
  -3  -9  11  281.49   10.76
   3   9 -10   17.05    3.18
  -3  -9  10   19.93    3.18
   3   9  -9   27.69    3.61
  -3  -9   9   34.41    3.36
   3   9  -8   58.56    4.40
  -3  -9   8   57.89    4.22
   3   9  -7   45.66    4.03
  -3  -9   7   37.59    3.30
   3   9  -6  136.80    7.76
  -3  -9   6  125.86    6.60
   3   9  -5   28.73    2.87
  -3  -9   5   32.46    3.12
   3   9  -4   94.75    4.65
  -3  -9   4   87.41    4.22
   3   9  -3  161.07    6.05
  -3  -9   3  154.28    6.11
   3   9  -2   42.30    2.93
  -3  -9   2   38.02    2.81
   3   9  -1    1.16    1.71
  -3  -9   1    0.92    1.53
   3   9   0   35.03    3.00
  -3  -9   0   28.42    2.69
   3   9   1    5.75    2.20
  -3  -9  -1    6.54    2.14
   3   9   2   41.87    3.00
  -3  -9  -2   56.42    3.67
   3   9   3    4.71    1.96
  -3  -9  -3    7.15    1.96
   3   9   4  102.08    4.58
  -3  -9  -4  106.05    5.26
   3   9   5   10.94    2.14
  -3  -9  -5    9.11    2.32
   3   9   6    1.65    2.26
  -3  -9  -6    1.34    1.77
   3   9   7    3.24    2.14
  -3  -9  -7    2.87    3.00
   3   9   8   52.14    4.16
  -3  -9  -8   53.85    4.46
   3   9   9    1.28    2.93
  -3  -9  -9    0.67    2.38
   3   9  10   12.35    3.73
  -3  -9 -10   12.65    3.24
   3   9  11    1.16    2.26
  -3  -9 -11    1.83    3.12
   3   9  12    3.00    2.81
  -3  -9 -12    1.22    2.45
   3   9  13    2.26    3.79
  -3  -9 -13    3.55    2.81
   3   9  14    2.63    3.30
  -3  -9 -14   -0.24    2.51
   3  10 -20   -1.10    6.36
  -3 -10  20    1.65    6.36
   3  10 -19    3.67    6.54
  -3 -10  19    3.12    6.11
   3  10 -18    5.38    5.38
  -3 -10  18   -1.16    5.68
   3  10 -17    6.17    5.38
  -3 -10  17    7.21    9.35
   3  10 -16   11.61    7.82
  -3 -10  16   18.34    5.32
   3  10 -15   78.36    6.48
  -3 -10  15   93.22    7.15
   3  10 -14   87.59    6.91
  -3 -10  14   90.96    6.60
   3  10 -13    2.45    3.73
  -3 -10  13    1.41    3.24
   3  10 -12   85.15    7.03
  -3 -10  12   85.76    5.93
   3  10 -11    1.22    3.12
  -3 -10  11    0.98    2.63
   3  10 -10   23.17    3.55
  -3 -10  10   20.72    3.12
   3  10  -9   25.00    4.40
  -3 -10   9   30.01    3.55
   3  10  -8   16.69    3.85
  -3 -10   8   14.00    3.00
   3  10  -7   27.93    3.97
  -3 -10   7   34.11    3.12
   3  10  -6   24.63    3.55
  -3 -10   6   26.28    2.75
   3  10  -5   48.35    4.03
  -3 -10   5   47.56    3.73
   3  10  -4   24.02    3.18
  -3 -10   4   24.39    2.93
   3  10  -3    2.93    2.14
  -3 -10   3    2.81    1.96
   3  10  -2  138.57    5.87
  -3 -10   2  134.97    5.99
   3  10  -1   21.64    2.51
  -3 -10   1   20.36    2.69
   3  10   0   -0.37    2.20
  -3 -10   0    1.28    1.96
   3  10   1   40.16    3.48
  -3 -10  -1   50.18    3.30
   3  10   2    9.17    2.45
  -3 -10  -2    6.11    2.20
   3  10   3   19.32    2.38
  -3 -10  -3   21.94    2.57
   3  10   4   33.50    3.06
  -3 -10  -4   37.53    3.24
   3  10   5   15.77    2.45
  -3 -10  -5   12.78    2.38
   3  10   6   20.72    2.93
  -3 -10  -6   20.91    3.42
   3  10   7    8.86    3.61
  -3 -10  -7   12.71    2.51
   3  10   8    1.83    2.45
  -3 -10  -8    2.45    2.14
   3  10   9   26.22    3.73
  -3 -10  -9   21.64    3.24
   3  10  10    5.81    2.81
  -3 -10 -10    5.87    2.63
   3  10  11    0.24    2.57
  -3 -10 -11    0.61    2.08
   3  10  12    1.47    2.57
  -3 -10 -12   -0.37    1.96
   3  10  13    0.00    2.87
  -3 -10 -13    1.28    2.14
   3  11 -20    4.95    7.76
  -3 -11  20    2.51    6.60
   3  11 -19   -2.26    6.97
  -3 -11  19   -2.93    7.64
   3  11 -18    5.87    6.05
  -3 -11  18   -3.48   11.49
   3  11 -17    9.11    8.68
  -3 -11  17    3.24    5.81
   3  11 -16    6.17    4.71
  -3 -11  16   11.55    4.58
   3  11 -15    6.05    4.89
  -3 -11  15    4.28    4.58
   3  11 -14   12.78    4.16
  -3 -11  14   10.51    3.85
   3  11 -13   68.09    6.85
  -3 -11  13   75.74    6.17
   3  11 -12    5.81    3.91
  -3 -11  12    6.66    3.00
   3  11 -11   81.60    6.72
  -3 -11  11   76.29    5.50
   3  11 -10    1.47    3.18
  -3 -11  10    2.26    2.75
   3  11  -9   18.70    4.28
  -3 -11   9   19.44    3.55
   3  11  -8   29.71    4.10
  -3 -11   8   24.82    3.61
   3  11  -7   76.53    5.50
  -3 -11   7   78.12    5.13
   3  11  -6  130.26    6.60
  -3 -11   6  134.05    5.93
   3  11  -5    6.60    2.93
  -3 -11   5    4.89    2.69
   3  11  -4   10.09    2.75
  -3 -11   4    9.78    2.57
   3  11  -3   87.96    5.50
  -3 -11   3   81.91    5.13
   3  11  -2   12.59    2.87
  -3 -11   2   14.85    2.69
   3  11  -1   51.65    3.97
  -3 -11   1   56.42    3.97
   3  11   0   16.20    3.18
  -3 -11   0   16.93    2.63
   3  11   1    2.45    2.32
  -3 -11  -1    4.28    2.81
   3  11   2   -0.79    2.87
  -3 -11  -2   -1.71    3.00
   3  11   3   75.86    4.95
  -3 -11  -3   74.27    4.22
   3  11   4   38.20    3.48
  -3 -11  -4   38.88    3.48
   3  11   5    7.64    2.75
  -3 -11  -5    6.30    2.81
   3  11   6    2.75    3.24
  -3 -11  -6    2.51    3.79
   3  11   7   -1.16    2.81
  -3 -11  -7    0.86    2.87
   3  11   8   13.94    4.22
  -3 -11  -8   12.96    3.36
   3  11   9   -2.51    3.18
  -3 -11  -9    0.06    2.26
   3  11  10    2.08    3.97
  -3 -11 -10    2.69    2.38
   3  11  11    3.67    4.83
  -3 -11 -11   -0.12    1.65
   3  12 -19    0.49   10.02
  -3 -12  19  -10.09   13.33
   3  12 -18    2.32    9.60
  -3 -12  18    2.32   10.88
   3  12 -17   11.43    6.17
  -3 -12  17    9.96    6.30
   3  12 -16   15.04    5.32
  -3 -12  16   12.35    4.71
   3  12 -15    3.67    4.89
  -3 -12  15    1.77    4.16
   3  12 -14   58.13    7.34
  -3 -12  14   64.73    6.17
   3  12 -13    6.05    5.01
  -3 -12  13    2.75    4.16
   3  12 -12   63.51    7.46
  -3 -12  12   50.67    5.01
   3  12 -11    8.62    4.40
  -3 -12  11   15.10    3.79
   3  12 -10   39.85    5.26
  -3 -12  10   39.18    4.10
   3  12  -9  118.89    7.03
  -3 -12   9  126.65    7.34
   3  12  -8   15.53    3.79
  -3 -12   8   12.29    3.30
   3  12  -7   27.69    4.28
  -3 -12   7   22.80    3.73
   3  12  -6   -0.37    3.61
  -3 -12   6    0.49    2.81
   3  12  -5   69.01    5.62
  -3 -12   5   68.95    4.16
   3  12  -4   33.13    3.91
  -3 -12   4   28.79    3.48
   3  12  -3    2.63    3.61
  -3 -12   3    2.32    2.51
   3  12  -2   18.95    3.36
  -3 -12   2   18.70    3.12
   3  12  -1    7.64    3.42
  -3 -12   1    9.66    3.00
   3  12   0   56.18    4.77
  -3 -12   0   50.67    4.28
   3  12   1    3.85    2.93
  -3 -12  -1    0.49    2.26
   3  12   2   34.78    3.85
  -3 -12  -2   34.35    3.61
   3  12   3    1.65    3.36
  -3 -12  -3    2.02    3.06
   3  12   4   16.20    3.91
  -3 -12  -4    9.90    3.00
   3  12   5    0.31    2.87
  -3 -12  -5    2.45    2.63
   3  12   6    6.79    4.03
  -3 -12  -6    5.20    3.06
   3  12   7    2.38    3.24
  -3 -12  -7    1.04    3.91
   3  12   8   -0.18    3.79
  -3 -12  -8    1.10    2.69
   3  12   9    5.81    3.85
  -3 -12  -9    5.32    2.81
   3  12  10    0.61    2.69
  -3 -12 -10   -0.73    2.08
   3  13 -18    7.15    7.09
  -3 -13  18    8.37    5.26
   3  13 -17    1.22    5.81
  -3 -13  17    1.28    4.83
   3  13 -16   21.21    7.40
  -3 -13  16   24.08    6.72
   3  13 -15   11.49    5.50
  -3 -13  15    8.68    5.01
   3  13 -14    5.44    5.38
  -3 -13  14    2.45    4.10
   3  13 -13   12.41    5.62
  -3 -13  13   13.81    4.16
   3  13 -12    4.40    6.11
  -3 -13  12    1.77    3.85
   3  13 -11   13.39    5.81
  -3 -13  11   11.55    4.52
   3  13 -10   -1.53    4.28
  -3 -13  10   -0.24    3.06
   3  13  -9   41.50    5.13
  -3 -13   9   47.25    4.71
   3  13  -8   13.94    5.32
  -3 -13   8   16.87    3.85
   3  13  -7    6.36    5.38
  -3 -13   7    0.49    4.10
   3  13  -6   19.68    5.68
  -3 -13   6   20.72    3.42
   3  13  -5   -0.06    3.91
  -3 -13   5    1.28    3.06
   3  13  -4   10.39    3.73
  -3 -13   4    8.86    3.06
   3  13  -3   22.31    3.73
  -3 -13   3   21.94    3.85
   3  13  -2   11.13    3.91
  -3 -13   2   12.16    4.03
   3  13  -1   20.11    3.85
  -3 -13   1   15.53    3.12
   3  13   0    1.22    3.24
  -3 -13   0    2.20    2.87
   3  13   1   15.46    4.65
  -3 -13  -1   13.51    5.20
   3  13   2    0.00    3.61
  -3 -13  -2    0.86    3.12
   3  13   3    0.98    3.12
  -3 -13  -3    2.45    3.12
   3  13   4   10.94    4.40
  -3 -13  -4    7.09    2.75
   3  13   5   -1.04    3.48
  -3 -13  -5    3.00    3.00
   3  13   6    5.81    4.52
  -3 -13  -6    4.28    2.81
   3  13   7    2.63    4.22
  -3 -13  -7   -0.31    2.32
   3  13   8    1.34    2.75
  -3 -13  -8    0.12    2.38
   3  13   9    2.20    4.34
  -3 -13  -9    5.75    3.42
   3  14 -17   18.70    6.54
  -3 -14  17   16.14    5.62
   3  14 -16    8.62    6.48
  -3 -14  16   -1.16    4.65
   3  14 -15    3.18    8.37
  -3 -14  15    5.50    6.72
   3  14 -14   33.50    6.54
  -3 -14  14   38.14    5.81
   3  14 -13    4.28    5.75
  -3 -14  13    2.57    4.34
   3  14 -12   38.51    6.48
  -3 -14  12   35.21    4.89
   3  14 -11    5.01    7.46
  -3 -14  11   11.25    5.50
   3  14 -10   13.75    5.20
  -3 -14  10    9.17    4.16
   3  14  -9   -0.73    4.28
  -3 -14   9    1.96    3.24
   3  14  -8   15.83    4.89
  -3 -14   8   13.08    3.73
   3  14  -7   30.01    6.23
  -3 -14   7   32.76    5.07
   3  14  -6    5.75    4.40
  -3 -14   6    2.38    3.48
   3  14  -5    6.36    3.85
  -3 -14   5    2.20    3.24
   3  14  -4    6.54    3.91
  -3 -14   4   14.43    3.97
   3  14  -3    8.99    4.40
  -3 -14   3    3.00    3.85
   3  14  -2    4.22    3.73
  -3 -14   2    2.87    3.12
   3  14  -1    1.10    3.85
  -3 -14   1    0.12    3.24
   3  14   0    4.16    4.89
  -3 -14   0    3.73    2.75
   3  14   1   -0.31    3.24
  -3 -14  -1   -0.06    3.00
   3  14   2   13.51    4.40
  -3 -14  -2   10.64    2.81
   3  14   3    1.77    3.48
  -3 -14  -3    2.45    3.24
   3  14   4    2.69    4.28
  -3 -14  -4    2.63    3.42
   3  14   5    0.37    3.30
  -3 -14  -5    0.67    2.26
   3  14   6    1.53    2.93
  -3 -14  -6    2.63    3.97
   3  14   7    1.83    3.73
  -3 -14  -7   -0.61    3.85
   3  15 -16   36.00    7.58
  -3 -15  16   36.98    6.17
   3  15 -15   -3.06    7.76
  -3 -15  15   -1.59    6.11
   3  15 -14    8.13    6.91
  -3 -15  14    8.01    5.44
   3  15 -13   20.48    7.27
  -3 -15  13   21.70    5.81
   3  15 -12    2.63    6.11
  -3 -15  12    2.20    4.65
   3  15 -11   18.70    7.58
  -3 -15  11   26.35    5.07
   3  15 -10   36.86    7.58
  -3 -15  10   38.02    5.38
   3  15  -9    1.59    5.62
  -3 -15   9   -2.93    4.34
   3  15  -8   -1.83    4.71
  -3 -15   8    1.47    3.55
   3  15  -7   29.59    6.36
  -3 -15   7   33.93    5.56
   3  15  -6   13.94    4.46
  -3 -15   6   17.05    3.91
   3  15  -5    2.81    4.22
  -3 -15   5    2.14    3.24
   3  15  -4    6.79    6.05
  -3 -15   4    6.79    4.77
   3  15  -3    4.46    4.28
  -3 -15   3    1.28    3.55
   3  15  -2    1.71    3.97
  -3 -15   2    3.73    4.10
   3  15  -1    1.59    3.73
  -3 -15   1   -1.89    3.18
   3  15   0    0.49    3.85
  -3 -15   0    0.06    3.00
   3  15   1    4.71    4.34
  -3 -15  -1    4.34    3.06
   3  15   2    1.59    3.55
  -3 -15  -2    0.49    3.73
   3  15   3    3.97    4.03
  -3 -15  -3    1.34    3.12
   3  15   4    0.31    5.68
  -3 -15  -4   -2.14    7.40
  -3 -15  -5    1.89    5.93
   3  15   6    1.77    4.22
   3  16 -14    6.54    7.89
  -3 -16  14    2.45    6.30
   3  16 -13    0.55    7.34
  -3 -16  13    3.24    5.20
   3  16 -12   15.46    6.97
  -3 -16  12    9.54    4.95
   3  16 -11    6.17    6.48
  -3 -16  11   11.74    6.11
   3  16 -10   22.80    7.76
  -3 -16  10   22.49    5.68
   3  16  -9   15.04    6.54
  -3 -16   9   15.71    5.20
   3  16  -8    4.10    5.20
  -3 -16   8    7.21    5.20
   3  16  -7   20.29    5.75
  -3 -16   7   22.86    4.89
   3  16  -6   -0.37    5.07
  -3 -16   6    0.92    3.73
   3  16  -5    4.03    4.34
  -3 -16   5    5.62    6.79
   3  16  -4   19.07    7.09
  -3 -16   4   12.65    4.22
   3  16  -3    3.36    4.03
  -3 -16   3    3.36    4.10
   3  16  -2   14.18    3.61
  -3 -16   2    4.77    3.73
   3  16  -1    1.59    5.26
  -3 -16   1    1.47    5.81
   3  16   0   -0.18    4.95
  -3 -16   0    1.71    3.67
   3  16   1   -0.43    3.30
  -3 -16  -1   -0.61    5.07
   3  16   2    3.00    3.73
  -3 -16  -2    4.10    3.67
   3  16   3    1.59    4.52
  -3 -16  -3    2.75    3.18
  -3 -16  -4   -0.06    2.38
  -3 -17  13    1.16    6.36
   3  17 -12    9.66    7.40
  -3 -17  12    3.61    5.20
   3  17 -11   20.17    6.54
  -3 -17  11   21.52    6.54
   3  17 -10   22.62    7.15
  -3 -17  10   37.10    6.30
   3  17  -9    6.85    6.60
  -3 -17   9    2.57    5.20
   3  17  -8   18.83    6.11
  -3 -17   8   22.13    6.36
   3  17  -7   -3.42    5.62
  -3 -17   7   -1.04    4.16
   3  17  -6   -0.73    6.91
  -3 -17   6   -1.89    3.97
   3  17  -5    2.81    6.54
  -3 -17   5   -0.92    3.67
   3  17  -4   -1.28    4.46
  -3 -17   4    0.92    4.40
   3  17  -3    4.46    3.91
  -3 -17   3    3.55    3.85
   3  17  -2    0.55    4.34
  -3 -17   2   -1.53    4.71
   3  17  -1    0.86    5.81
  -3 -17   1   -0.06    4.16
   3  17   0    0.67    6.85
  -3 -17   0    1.41    4.22
   3  17   1    4.58    4.77
  -3 -17  -1    0.43    2.63
   3  17   2   -0.12    4.58
  -3 -17  -2    0.06    2.69
   3  18 -10    2.02    4.95
  -3 -18  10    4.28    5.38
   3  18  -9    2.63    7.03
  -3 -18   9    2.08    6.48
   3  18  -8   -0.24    6.36
  -3 -18   8    2.38    4.83
   3  18  -7   -2.69    6.54
  -3 -18   7    3.73    4.71
   3  18  -6   -1.10    6.54
  -3 -18   6   -2.51    4.46
   3  18  -5   -0.31    8.19
  -3 -18   5    0.06    2.87
   3  18  -4   -1.34    7.46
  -4  20  -3    3.73    4.71
  -4  20  -4   -1.34    4.83
   4 -19  -1    1.77    5.20
  -4  19   1    2.51    5.38
   4 -19   0   -1.34    4.34
  -4  19   0    1.16    4.83
   4 -19   1    3.18    3.97
  -4  19  -1   -0.61    6.05
   4 -19   2    0.86    3.97
  -4  19  -2    3.73    7.46
  -4  19  -3   -1.04    8.50
  -4  19  -4    3.85    4.34
  -4  19  -5    2.69    4.65
   4 -19   6    1.10    3.97
   4 -19   7    1.53    6.91
  -4  19  -7   -2.38    7.95
   4 -19   8    6.54    4.46
  -4  19  -8    0.37    5.07
   4 -19   9   -0.37    5.87
  -4  19  -9    1.77    6.42
   4 -19  10    3.48    5.56
   4 -18  -7    7.21    7.58
  -4  18   7   -0.31    7.70
   4 -18  -6    1.77    8.19
  -4  18   6   -0.24    4.77
  -4  18   5    2.57    5.99
   4 -18  -4   -3.00    6.91
  -4  18   4    2.26    5.26
   4 -18  -3    5.01   11.86
  -4  18   3   -3.48    8.44
   4 -18  -2    4.52    5.93
  -4  18   2    6.54    7.40
   4 -18  -1    2.02    6.30
  -4  18   1    0.73    5.56
   4 -18   0    5.20    5.07
  -4  18   0    5.01    5.87
   4 -18   1    0.79    6.23
  -4  18  -1    1.65    6.91
   4 -18   2    3.67    4.83
  -4  18  -2    1.34    5.32
   4 -18   3    2.20    4.46
  -4  18  -3    2.14    4.95
   4 -18   4    2.51    4.95
  -4  18  -4    2.08    5.32
   4 -18   5    0.12    4.83
  -4  18  -5    2.87    6.11
   4 -18   6   -1.53    3.85
  -4  18  -6   -1.04    3.18
   4 -18   7    2.20    3.79
  -4  18  -7   -2.69    5.07
   4 -18   8    2.32    4.40
  -4  18  -8    1.10    5.20
   4 -18   9   19.32    9.78
  -4  18  -9   21.09    8.80
   4 -18  10    0.67    8.07
  -4  18 -10   -3.06    9.41
   4 -18  11    5.93    5.68
  -4  18 -11    2.75    6.36
   4 -18  12   -1.22    5.87
  -4  18 -12   -0.06    6.79
   4 -17  -8    0.31    3.55
   4 -17  -7   -1.04    5.20
  -4  17   7   -4.52    4.52
   4 -17  -6    0.86    4.46
  -4  17   6   -1.28    6.05
   4 -17  -5   -0.49    4.77
  -4  17   5   -2.57    6.17
   4 -17  -4   -0.49    4.28
  -4  17   4   -0.31    7.03
   4 -17  -3    1.65    5.50
  -4  17   3    2.69    4.58
   4 -17  -2   -1.65    5.44
  -4  17   2   -1.04    5.62
   4 -17  -1   18.09    6.30
  -4  17   1   24.08    6.91
   4 -17   0   -1.47    5.13
  -4  17   0   -0.06    4.95
   4 -17   1   -0.18    4.95
  -4  17  -1    1.04    5.32
   4 -17   2    1.71    4.16
  -4  17  -2    4.95    4.40
   4 -17   3    0.00    6.05
  -4  17  -3    0.67    5.68
   4 -17   4    5.44    4.34
  -4  17  -4    3.55    4.95
   4 -17   5    7.03    4.28
  -4  17  -5    7.34    4.95
   4 -17   6    3.55    4.34
  -4  17  -6   -3.97    4.95
   4 -17   7   -0.92    4.40
  -4  17  -7    2.93    4.89
   4 -17   8    4.46    4.95
  -4  17  -8    3.18    5.62
   4 -17   9    3.18    8.86
  -4  17  -9    2.81    5.44
   4 -17  10   15.71    5.07
  -4  17 -10    8.31    5.99
   4 -17  11    0.55    5.01
  -4  17 -11    0.37    7.09
   4 -17  12    4.52    6.05
  -4  17 -12    1.10    6.97
   4 -17  13    0.43    6.11
  -4  17 -13    0.06    7.09
   4 -17  14    4.40    7.03
  -4  17 -14    0.37    8.50
   4 -16 -11   -2.57    4.65
   4 -16 -10    1.71    5.13
   4 -16  -9   -3.30    8.19
  -4  16   9   -0.37    7.34
   4 -16  -8    5.01    7.27
  -4  16   8   -0.73    8.19
   4 -16  -7    4.58    7.15
  -4  16   7   13.02    6.66
   4 -16  -6   -2.14    4.83
  -4  16   6   -3.61    5.50
   4 -16  -5    0.55    5.13
  -4  16   5   -0.79    5.44
   4 -16  -4    7.95    4.71
  -4  16   4   13.75    5.56
   4 -16  -3    3.30    6.42
  -4  16   3    7.21    5.44
   4 -16  -2    8.37    5.93
  -4  16   2    7.95    5.44
   4 -16  -1   -1.04    5.38
  -4  16   1    3.24    5.13
   4 -16   0   23.72    6.36
  -4  16   0   21.39    6.60
   4 -16   1    7.95    4.52
  -4  16  -1    7.95    4.46
   4 -16   2    6.48    4.71
  -4  16  -2    7.52    4.83
   4 -16   3    0.73    3.79
  -4  16  -3   -0.73    4.34
   4 -16   4   26.96    5.13
  -4  16  -4   27.93    5.50
   4 -16   5    1.59    3.97
  -4  16  -5    0.18    4.34
   4 -16   6    5.81    4.22
  -4  16  -6    6.79    4.77
   4 -16   7    2.81    4.40
  -4  16  -7    6.05    6.30
   4 -16   8    6.11    6.66
  -4  16  -8   -1.53    5.68
   4 -16   9    0.06    4.95
  -4  16  -9   -0.67    5.56
   4 -16  10    2.81    5.93
  -4  16 -10    3.67    7.15
   4 -16  11   -1.83    5.32
  -4  16 -11    0.55    5.87
   4 -16  12    0.67    6.60
  -4  16 -12    5.75    7.89
   4 -16  13    3.55    5.87
  -4  16 -13    1.96    7.21
   4 -16  14    8.86    6.48
  -4  16 -14    3.85    7.58
   4 -16  15   -0.37    5.99
  -4  16 -15    2.51    7.64
   4 -16  16    2.75    5.81
  -4  16 -16    4.89    7.34
  -4  15  11    0.24    6.05
   4 -15 -10   -1.28    4.28
  -4  15  10    0.86    4.89
   4 -15  -9    0.98    6.11
  -4  15   9    2.20   10.33
   4 -15  -8    8.37    5.44
  -4  15   8    8.44    6.11
   4 -15  -7    1.34    5.75
  -4  15   7   -5.50    5.75
   4 -15  -6   11.43    4.83
  -4  15   6   10.88    6.23
   4 -15  -5    5.81    4.71
  -4  15   5    4.95    5.56
   4 -15  -4   15.95    5.44
  -4  15   4   13.20    6.05
   4 -15  -3   13.20    6.66
  -4  15   3    9.66    5.99
   4 -15  -2   -0.61    4.10
  -4  15   2   -0.31    4.95
   4 -15  -1   11.43    4.58
  -4  15   1   10.45    4.46
   4 -15   0    0.86    4.52
  -4  15   0   -0.98    4.16
   4 -15   1    7.95    5.32
  -4  15  -1    9.96    5.38
   4 -15   2    2.38    5.99
  -4  15  -2   -3.24    5.99
   4 -15   3   39.30    7.15
  -4  15  -3   36.25    5.75
   4 -15   4    3.06    4.34
  -4  15  -4   -3.97    4.71
   4 -15   5   40.34    6.11
  -4  15  -5   42.30    6.60
   4 -15   6    0.98    3.48
  -4  15  -6    3.79    4.46
   4 -15   7   -5.01    6.66
  -4  15  -7    0.61    4.89
   4 -15   8    6.23    4.46
  -4  15  -8    3.00    5.38
   4 -15   9    0.73    4.83
  -4  15  -9   -0.61    4.83
   4 -15  10   29.65    5.81
  -4  15 -10   43.95    6.72
   4 -15  11    5.87    4.28
  -4  15 -11    3.61    5.56
   4 -15  12   -2.26    4.10
  -4  15 -12    0.43    5.20
   4 -15  13   10.76    4.65
  -4  15 -13   13.57    5.93
   4 -15  14    9.84    4.58
  -4  15 -14    3.18    5.87
   4 -15  15   27.51    6.05
  -4  15 -15   35.33    7.89
   4 -15  16    3.48    4.95
  -4  15 -16    3.48    6.97
   4 -15  17    0.31    4.71
  -4  15 -17    0.31    5.13
   4 -14 -12    2.75    5.99
  -4  14  12    7.52    6.05
   4 -14 -11    1.53    4.22
  -4  14  11   -0.73    5.13
   4 -14 -10    3.36    5.38
  -4  14  10    1.28    5.26
   4 -14  -9    5.13    4.89
  -4  14   9    7.89    5.68
   4 -14  -8    5.32    5.75
  -4  14   8   -3.73    7.70
   4 -14  -7   28.67    6.05
  -4  14   7   28.91    5.56
   4 -14  -6   -0.61    4.71
  -4  14   6    1.96    5.62
   4 -14  -5   13.02    4.58
  -4  14   5   22.49    4.89
   4 -14  -4   29.83    6.30
  -4  14   4   24.08    5.13
   4 -14  -3   -1.83    4.95
  -4  14   3   -1.10    4.71
   4 -14  -2   39.61    5.87
  -4  14   2   35.82    5.50
   4 -14  -1    1.16    4.58
  -4  14   1    5.50    4.65
   4 -14   0    7.95    4.52
  -4  14   0    4.58    3.79
   4 -14   1   -0.31    3.55
  -4  14  -1    0.06    3.85
   4 -14   2    1.71    3.61
  -4  14  -2    7.09    3.85
   4 -14   3   54.22    5.50
  -4  14  -3   62.78    5.99
   4 -14   4  101.35    7.76
  -4  14  -4  107.09    7.15
   4 -14   5    0.67    3.55
  -4  14  -5    0.49    3.55
   4 -14   6    3.91    5.20
  -4  14  -6   -1.65    3.67
   4 -14   7   13.02    4.10
  -4  14  -7   16.75    4.71
   4 -14   8    4.71    3.36
  -4  14  -8    4.71    3.79
   4 -14   9   17.67    4.83
  -4  14  -9   14.55    5.68
   4 -14  10    6.60    4.22
  -4  14 -10   12.41    4.71
   4 -14  11   21.88    4.03
  -4  14 -11   22.07    5.56
   4 -14  12    4.16    3.85
  -4  14 -12    9.23    4.83
   4 -14  13    3.00    4.03
  -4  14 -13    1.83    6.05
   4 -14  14   26.04    4.52
  -4  14 -14   25.12    6.72
   4 -14  15    9.72    4.77
  -4  14 -15   18.77    6.79
   4 -14  16   24.02    5.68
  -4  14 -16   23.17    7.70
   4 -14  17   13.88    5.20
  -4  14 -17   15.28    6.54
   4 -14  18    1.96    3.73
  -4  14 -18    0.49    5.20
  -4  13  15    2.51    6.42
   4 -13 -13    2.14    4.22
  -4  13  13    5.26    5.50
   4 -13 -12   -0.79    5.44
  -4  13  12   -1.77    6.17
   4 -13 -11    0.55    5.75
  -4  13  11    3.00    6.30
   4 -13 -10    0.55    4.71
  -4  13  10   -3.00    5.62
   4 -13  -9    1.65    4.83
  -4  13   9    5.44    5.07
   4 -13  -8   29.40    6.91
  -4  13   8   31.60    7.09
   4 -13  -7    3.42    4.52
  -4  13   7    1.89    4.28
   4 -13  -6    5.26    5.26
  -4  13   6    7.76    5.13
   4 -13  -5   -0.24    4.77
  -4  13   5    0.12    4.28
   4 -13  -4   38.75    5.44
  -4  13   4   35.21    5.13
   4 -13  -3   96.27    7.64
  -4  13   3  100.13    7.95
   4 -13  -2   27.69    6.17
  -4  13   2   35.94    4.71
   4 -13  -1    1.28    3.55
  -4  13   1    1.16    3.42
   4 -13   0    4.83    3.91
  -4  13   0    2.63    3.48
   4 -13   1    3.42    3.42
  -4  13  -1   -0.43    3.06
   4 -13   2   45.66    4.95
  -4  13  -2   41.69    4.71
   4 -13   3    2.81    3.97
  -4  13  -3    2.02    3.61
   4 -13   4  247.07   10.57
  -4  13  -4  242.18   10.33
   4 -13   5    8.86    5.93
  -4  13  -5   12.96    3.48
   4 -13   6    0.73    3.12
  -4  13  -6    0.06    3.24
   4 -13   7    4.52    2.93
  -4  13  -7    5.38    3.55
   4 -13   8   79.89    5.68
  -4  13  -8   78.00    6.30
   4 -13   9   20.23    4.22
  -4  13  -9   14.67    4.83
   4 -13  10   27.87    3.73
  -4  13 -10   27.08    5.07
   4 -13  11   12.71    4.03
  -4  13 -11   15.53    5.01
   4 -13  12   -0.37    3.55
  -4  13 -12    2.20    4.40
   4 -13  13   19.19    4.52
  -4  13 -13   18.58    5.62
   4 -13  14   -2.38    4.65
  -4  13 -14    0.79    5.99
   4 -13  15   49.33    6.42
  -4  13 -15   49.45    7.82
   4 -13  16   13.94    5.81
  -4  13 -16   10.88    6.11
   4 -13  17    1.96    5.01
  -4  13 -17    5.26    7.15
   4 -13  18   15.83    5.93
  -4  13 -18    9.47    7.03
   4 -13  19   -0.61    5.68
  -4  13 -19    0.00    6.11
   4 -12 -15    1.22    4.89
  -4  12  15    0.73    5.50
   4 -12 -14    3.48    4.77
  -4  12  14    5.87    6.23
   4 -12 -13    1.22    4.77
  -4  12  13    2.20    5.75
   4 -12 -12    9.84    5.75
  -4  12  12   14.55    6.30
   4 -12 -11    3.30    5.87
  -4  12  11    6.05    6.05
   4 -12 -10    6.72    5.50
  -4  12  10    5.13    5.75
   4 -12  -9    6.60    4.46
  -4  12   9    1.65    4.77
   4 -12  -8   -2.08    5.20
  -4  12   8   -2.81    5.20
   4 -12  -7   22.80    5.13
  -4  12   7   18.09    4.22
   4 -12  -6   30.93    5.20
  -4  12   6   25.49    5.01
   4 -12  -5    9.23    4.58
  -4  12   5    9.23    4.22
   4 -12  -4   71.82    6.54
  -4  12   4   64.79    5.38
   4 -12  -3    2.75    4.10
  -4  12   3    3.73    3.61
   4 -12  -2   50.00    5.75
  -4  12   2   57.21    5.50
   4 -12  -1   65.34    5.68
  -4  12   1   61.07    5.32
   4 -12   0    7.46    4.95
  -4  12   0    5.75    4.34
   4 -12   1   15.89    3.48
  -4  12  -1   15.83    3.30
   4 -12   2   25.18    3.61
  -4  12  -2   22.74    3.55
   4 -12   3    4.83    2.93
  -4  12  -3    5.56    2.93
   4 -12   4   50.00    8.19
  -4  12  -4   55.20    5.38
   4 -12   5  149.76    8.07
  -4  12  -5  149.21    8.07
   4 -12   6   14.18    3.36
  -4  12  -6   15.53    3.91
   4 -12   7  100.80    5.87
  -4  12  -7  102.94    6.30
   4 -12   8   12.10    3.97
  -4  12  -8   16.57    4.34
   4 -12   9  108.19    5.87
  -4  12  -9  105.38    6.91
   4 -12  10   -1.16    2.75
  -4  12 -10    1.22    3.85
   4 -12  11   13.02    3.55
  -4  12 -11   13.63    3.79
   4 -12  12   13.26    4.22
  -4  12 -12   16.50    5.32
   4 -12  13    3.48    3.18
  -4  12 -13   -0.24    4.22
   4 -12  14   29.59    4.46
  -4  12 -14   18.58    5.87
   4 -12  15    7.34    3.85
  -4  12 -15    4.28    4.89
   4 -12  16    4.77    4.65
  -4  12 -16    9.23    5.75
   4 -12  17   22.92    4.34
  -4  12 -17   20.78    6.23
   4 -12  18    7.27    5.32
  -4  12 -18   12.29    6.23
   4 -12  19    3.67    6.05
  -4  12 -19    4.77    6.36
   4 -12  20   -0.24    5.38
  -4  12 -20    0.06    5.75
  -4  11  17   -1.16    5.38
   4 -11 -16    7.27    4.95
  -4  11  16    3.18    4.95
   4 -11 -15    1.71    5.20
  -4  11  15    0.73    7.21
   4 -11 -14    2.26    5.01
  -4  11  14    1.10    5.81
   4 -11 -13   23.47    6.48
  -4  11  13   31.48    6.17
   4 -11 -12   -0.24    5.56
  -4  11  12    5.01    6.36
   4 -11 -11   17.36    5.68
  -4  11  11   16.14    5.99
   4 -11 -10   10.02    5.20
  -4  11  10   12.78    4.65
   4 -11  -9    0.98    4.58
  -4  11   9    2.81    4.16
   4 -11  -8   43.22    5.44
  -4  11   8   33.50    5.13
   4 -11  -7    4.03    5.44
  -4  11   7   -0.61    3.85
   4 -11  -6    3.00    3.67
  -4  11   6    0.55    3.61
   4 -11  -5   -2.38    3.97
  -4  11   5   -1.47    3.61
   4 -11  -4   21.64    4.40
  -4  11   4   21.70    4.10
   4 -11  -3   21.03    4.52
  -4  11   3   32.09    4.83
   4 -11  -2   29.10    4.65
  -4  11   2   27.87    4.34
   4 -11  -1    1.83    3.30
  -4  11   1    1.89    3.36
   4 -11   0   13.02    2.93
  -4  11   0   12.65    3.00
   4 -11   1    3.79    2.93
  -4  11  -1    3.61    2.75
   4 -11   2    4.10    3.12
  -4  11  -2   10.27    2.75
   4 -11   3  152.69    9.78
  -4  11  -3  156.91    7.03
   4 -11   4    1.34    2.51
  -4  11  -4    1.89    2.45
   4 -11   5   18.52    3.79
  -4  11  -5   19.68    3.73
   4 -11   6    7.82    2.63
  -4  11  -6   11.13    2.75
   4 -11   7   24.14    3.06
  -4  11  -7   13.69    2.93
   4 -11   8   88.27    5.26
  -4  11  -8   95.72    5.87
   4 -11   9    0.00    2.45
  -4  11  -9    1.89    3.06
   4 -11  10   37.47    4.03
  -4  11 -10   36.43    5.44
   4 -11  11   58.01    4.46
  -4  11 -11   55.07    4.95
   4 -11  12    2.14    3.00
  -4  11 -12    2.45    3.91
   4 -11  13   74.94    5.38
  -4  11 -13   69.75    6.23
   4 -11  14   16.93    5.13
  -4  11 -14   12.71    5.26
   4 -11  15    9.78    3.91
  -4  11 -15    9.47    4.95
   4 -11  16   50.31    5.01
  -4  11 -16   47.50    6.60
   4 -11  17    4.34    4.46
  -4  11 -17    0.18    4.89
   4 -11  18   12.23    4.77
  -4  11 -18   17.67    5.81
   4 -11  19   -0.43    4.65
  -4  11 -19    1.96    5.13
   4 -11  20    1.53    4.28
  -4  11 -20    1.41    5.01
   4 -10 -18    0.06    4.89
  -4  10  18    1.04    5.75
   4 -10 -17    3.36    4.77
  -4  10  17    5.68    5.13
   4 -10 -16    0.49    4.16
  -4  10  16   -3.85    5.20
   4 -10 -15    6.05    4.83
  -4  10  15   10.57    6.17
   4 -10 -14    3.85    5.32
  -4  10  14    3.55    6.23
   4 -10 -13   -0.92    6.17
  -4  10  13    9.11    6.54
   4 -10 -12   18.89    4.77
  -4  10  12   18.95    5.75
   4 -10 -11    2.51    4.77
  -4  10  11    6.72    4.28
   4 -10 -10   23.96    5.32
  -4  10  10   17.73    5.32
   4 -10  -9   23.35    5.01
  -4  10   9   27.69    4.77
   4 -10  -8   26.96    5.50
  -4  10   8   27.69    5.01
   4 -10  -7  143.22    7.76
  -4  10   7  151.29    8.56
   4 -10  -6   51.16    5.01
  -4  10   6   58.74    4.71
   4 -10  -5  123.11    7.15
  -4  10   5  115.96    6.79
   4 -10  -4    6.48    2.87
  -4  10   4    2.87    2.81
   4 -10  -3    6.72    2.93
  -4  10   3   11.92    3.42
   4 -10  -2    0.18    3.42
  -4  10   2   -0.79    3.18
   4 -10  -1   87.47    5.26
  -4  10   1   96.70    5.75
   4 -10   0   38.51    3.91
  -4  10   0   36.43    3.73
   4 -10   1    4.71    2.69
  -4  10  -1    4.46    2.75
   4 -10   2   44.81    5.26
  -4  10  -2   55.01    4.28
   4 -10   3   27.26    3.67
  -4  10  -3   28.00    3.24
   4 -10   4  272.62   10.88
  -4  10  -4  284.91   10.70
   4 -10   5   29.83    3.06
  -4  10  -5   26.59    3.36
   4 -10   6    8.13    2.45
  -4  10  -6    4.83    2.38
   4 -10   7   76.53    6.79
  -4  10  -7   78.67    5.87
   4 -10   8    3.61    2.14
  -4  10  -8    4.40    2.75
   4 -10   9  181.36    7.82
  -4  10  -9  178.98    8.62
   4 -10  10   16.63    2.93
  -4  10 -10   24.76    4.40
   4 -10  11   34.23    3.55
  -4  10 -11   31.11    4.34
   4 -10  12  174.70    7.58
  -4  10 -12  180.75    9.60
   4 -10  13    3.42    2.75
  -4  10 -13    5.75    3.85
   4 -10  14    2.45    3.00
  -4  10 -14    3.48    3.55
   4 -10  15    7.52    4.46
  -4  10 -15    6.91    5.99
   4 -10  16   -0.43    3.55
  -4  10 -16    0.79    5.01
   4 -10  17   71.82    5.56
  -4  10 -17   75.43    6.72
   4 -10  18    3.18    4.22
  -4  10 -18    2.87    4.95
   4 -10  19   18.28    4.71
  -4  10 -19   17.97    5.81
   4 -10  20   -0.18    5.38
  -4  10 -20    0.73    5.99
   4 -10  21    1.77    7.76
   4  -9 -18    7.46    6.72
  -4   9  18    7.64    5.56
   4  -9 -17    3.42    4.71
  -4   9  17    6.60    6.05
   4  -9 -16    2.38    5.56
  -4   9  16    6.60    6.54
   4  -9 -15    2.57    5.07
  -4   9  15   -1.41    5.07
   4  -9 -14   10.15    5.07
  -4   9  14   11.61    5.62
   4  -9 -13   13.94    5.81
  -4   9  13   15.28    5.32
   4  -9 -12   31.17    5.81
  -4   9  12   27.08    6.54
   4  -9 -11  109.17    8.13
  -4   9  11  109.91    7.27
   4  -9 -10   32.82    5.01
  -4   9  10   36.74    4.65
   4  -9  -9   11.25    4.65
  -4   9   9   16.20    4.28
   4  -9  -8  146.58    8.25
  -4   9   8  130.26    8.13
   4  -9  -7   56.18    4.89
  -4   9   7   55.50    5.38
   4  -9  -6    9.54    3.73
  -4   9   6    7.76    3.48
   4  -9  -5    7.52    3.18
  -4   9   5    9.96    3.00
   4  -9  -4    0.73    3.00
  -4   9   4    0.06    3.12
   4  -9  -3   45.54    3.73
  -4   9   3   41.50    3.79
   4  -9  -2   59.05    4.28
  -4   9   2   55.56    3.85
   4  -9  -1    3.55    2.45
  -4   9   1    3.42    2.38
   4  -9   0   86.00    4.58
  -4   9   0   84.97    6.60
   4  -9   1   19.07    4.40
  -4   9  -1   25.18    2.75
   4  -9   2   39.37    3.12
  -4   9  -2   39.61    3.42
   4  -9   3  239.74    8.74
  -4   9  -3  224.40    8.50
   4  -9   4    2.45    2.02
  -4   9  -4    1.04    1.83
   4  -9   5   38.39    3.06
  -4   9  -5   36.25    3.18
   4  -9   6  295.36   10.09
  -4   9  -6  282.71    9.78
   4  -9   7   30.75    3.12
  -4   9  -7   25.43    3.06
   4  -9   8  166.57    6.91
  -4   9  -8  170.18    7.46
   4  -9   9   10.33    2.26
  -4   9  -9    8.19    2.57
   4  -9  10  104.28    5.68
  -4   9 -10  103.98    6.05
   4  -9  11   -0.31    2.32
  -4   9 -11   -0.49    2.75
   4  -9  12   27.69    4.28
  -4   9 -12   23.66    4.77
   4  -9  13  187.72    8.37
  -4   9 -13  187.47    8.99
   4  -9  14    8.92    3.12
  -4   9 -14    5.07    4.10
   4  -9  15    4.10    3.91
  -4   9 -15    6.05    3.97
   4  -9  16   26.35    4.83
  -4   9 -16   24.88    5.81
   4  -9  17   -0.43    3.97
  -4   9 -17    1.65    5.20
   4  -9  18   32.76    5.68
  -4   9 -18   36.49    6.66
   4  -9  19    0.18    5.01
  -4   9 -19   -0.43    4.46
   4  -9  20    0.67    4.46
  -4   9 -20    2.26    4.46
   4  -9  21    0.92    4.95
   4  -8 -19    0.06    4.71
  -4   8  19   -1.10    7.70
   4  -8 -18    0.06    5.56
  -4   8  18    1.96    5.62
   4  -8 -17    7.70    4.83
  -4   8  17    2.14    5.87
   4  -8 -16   -0.55    4.40
  -4   8  16    1.04    6.23
   4  -8 -15    3.18    6.11
  -4   8  15    6.54    5.93
   4  -8 -14   38.63    7.27
  -4   8  14   29.65    6.97
   4  -8 -13   17.18    5.20
  -4   8  13   11.55    4.77
   4  -8 -12   57.76    6.42
  -4   8  12   47.13    5.26
   4  -8 -11    6.17    3.73
  -4   8  11    7.95    4.10
   4  -8 -10    2.38    4.34
  -4   8  10    0.12    4.40
   4  -8  -9    0.06    3.85
  -4   8   9    3.85    3.48
   4  -8  -8   11.86    4.03
  -4   8   8   16.93    3.61
   4  -8  -7   14.06    3.67
  -4   8   7   16.57    3.85
   4  -8  -6   28.61    3.73
  -4   8   6   22.13    3.36
   4  -8  -5    8.56    3.30
  -4   8   5    9.72    3.36
   4  -8  -4   81.54    4.46
  -4   8   4   73.96    3.79
   4  -8  -3  138.57    5.81
  -4   8   3  131.54    6.23
   4  -8  -2   23.84    2.81
  -4   8   2   20.36    2.69
   4  -8  -1  228.49    9.17
  -4   8   1  246.46   13.57
   4  -8   0   36.13    4.58
  -4   8   0   31.85    2.69
   4  -8   1   -0.92    1.96
  -4   8  -1    0.73    1.71
   4  -8   2  217.92    7.76
  -4   8  -2  232.22    8.01
   4  -8   3  233.63    8.44
  -4   8  -3  232.28    8.25
   4  -8   4  129.65    4.89
  -4   8  -4  128.49    5.62
   4  -8   5   15.10    1.96
  -4   8  -5   12.84    2.14
   4  -8   6   24.21    2.32
  -4   8  -6   19.68    3.06
   4  -8   7  372.50   11.61
  -4   8  -7  377.82   11.43
   4  -8   8   92.73    4.03
  -4   8  -8   94.07    4.77
   4  -8   9  309.42   13.14
  -4   8  -9  303.68   13.94
   4  -8  10   59.54    3.85
  -4   8 -10   61.31    4.52
   4  -8  11  110.64    5.44
  -4   8 -11   99.21    5.68
   4  -8  12   67.91    4.71
  -4   8 -12   66.99    5.13
   4  -8  13   66.08    4.77
  -4   8 -13   64.00    5.38
   4  -8  14   63.88    4.89
  -4   8 -14   65.22    5.38
   4  -8  15    7.21    3.67
  -4   8 -15    9.78    4.10
   4  -8  16   13.14    3.42
  -4   8 -16   12.78    3.67
   4  -8  17   49.76    4.77
  -4   8 -17   48.90    5.38
   4  -8  18    7.89    4.16
  -4   8 -18    5.62    4.34
   4  -8  19    3.55    3.97
  -4   8 -19    0.37    5.38
   4  -8  20    0.31    4.65
  -4   8 -20   -6.17    5.26
   4  -8  21    4.58    5.13
  -4   8 -21    5.32    6.23
   4  -8  22    8.86    5.87
  -4   7  20    2.87    6.42
   4  -7 -19   -0.49    4.89
  -4   7  19    2.75    6.36
   4  -7 -18   13.20    5.07
  -4   7  18   24.76    5.68
   4  -7 -17    5.44    5.75
  -4   7  17    8.13    6.85
   4  -7 -16    7.21    5.75
  -4   7  16    7.46    6.60
   4  -7 -15    4.58    5.07
  -4   7  15    0.73    5.26
   4  -7 -14    4.46    4.22
  -4   7  14    5.38    4.40
   4  -7 -13   35.33    5.38
  -4   7  13   38.82    5.38
   4  -7 -12   24.63    4.95
  -4   7  12   20.23    3.97
   4  -7 -11    7.52    4.77
  -4   7  11    8.13    5.32
   4  -7 -10   33.62    4.71
  -4   7  10   28.97    4.10
   4  -7  -9    9.72    3.67
  -4   7   9   11.00    3.73
   4  -7  -8    0.06    3.06
  -4   7   8    4.65    2.87
   4  -7  -7 1245.94   43.83
  -4   7   7 1298.20   41.99
   4  -7  -6   30.75    3.24
  -4   7   6   27.57    3.12
   4  -7  -5   29.77    3.12
  -4   7   5   29.71    3.18
   4  -7  -4  257.77    9.90
  -4   7   4  264.19    9.54
   4  -7  -3  297.26   11.06
  -4   7   3  285.15   10.64
   4  -7  -2   47.13    3.24
  -4   7   2   43.34    4.16
   4  -7  -1  142.30    8.19
  -4   7   1  122.62    5.50
   4  -7   0  129.28    5.44
  -4   7   0  131.73    5.68
   4  -7   1  862.56   24.57
  -4   7  -1  846.30   23.72
   4  -7   2  555.64   16.81
  -4   7  -2  547.45   16.75
   4  -7   3  358.51   11.92
  -4   7  -3  360.28   11.37
   4  -7   4  133.81    5.93
  -4   7  -4  137.23    5.20
   4  -7   5  120.91    4.58
  -4   7  -5  114.67    4.65
   4  -7   6  562.36   16.81
  -4   7  -6  567.93   16.87
   4  -7   7   22.31    2.08
  -4   7  -7   23.47    2.45
   4  -7   8  409.00   12.65
  -4   7  -8  402.03   11.98
   4  -7   9    4.58    1.83
  -4   7  -9    5.75    2.38
   4  -7  10   18.09    2.45
  -4   7 -10   17.36    2.81
   4  -7  11  191.45    7.70
  -4   7 -11  164.86    7.58
   4  -7  12   29.95    3.18
  -4   7 -12   28.18    3.67
   4  -7  13   59.17    4.34
  -4   7 -13   61.00    4.89
   4  -7  14   10.82    3.61
  -4   7 -14   17.67    3.48
   4  -7  15   -0.06    2.81
  -4   7 -15    1.65    3.06
   4  -7  16   17.36    3.55
  -4   7 -16   21.21    3.61
   4  -7  17    2.08    3.73
  -4   7 -17    3.48    3.67
   4  -7  18   17.97    4.58
  -4   7 -18   18.95    4.83
   4  -7  19    8.01    4.71
  -4   7 -19    5.20    3.91
   4  -7  20    5.13    5.62
  -4   7 -20    0.98    5.01
   4  -7  21   13.20    4.03
  -4   7 -21    8.13    4.52
   4  -7  22    4.40    3.91
  -4   7 -22   -0.61    4.71
   4  -6 -20    0.55    5.44
  -4   6  20   -3.55    7.34
   4  -6 -19    8.99    5.62
  -4   6  19    4.10    9.41
   4  -6 -18   -4.28    5.56
  -4   6  18    2.93    5.87
   4  -6 -17   15.22    5.62
  -4   6  17   16.32    5.38
   4  -6 -16   -1.10    4.58
  -4   6  16    1.96    5.68
   4  -6 -15   -0.79    4.89
  -4   6  15    4.77    4.95
   4  -6 -14   17.24    4.89
  -4   6  14   14.61    4.83
   4  -6 -13   43.46    5.07
  -4   6  13   56.30    5.56
   4  -6 -12    2.32    4.28
  -4   6  12    3.30    4.40
   4  -6 -11    4.34    3.91
  -4   6  11    6.36    3.91
   4  -6 -10   -0.73    2.93
  -4   6  10    1.16    3.06
   4  -6  -9  207.16    9.66
  -4   6   9  209.97    8.68
   4  -6  -8   97.37    6.42
  -4   6   8  102.69    6.36
   4  -6  -7  101.90    5.68
  -4   6   7  106.79    5.68
   4  -6  -6  567.01   16.99
  -4   6   6  550.87   16.44
   4  -6  -5  198.48    6.97
  -4   6   5  220.79    7.95
   4  -6  -4  170.30    6.85
  -4   6   4  167.61    6.54
   4  -6  -3   16.38    2.20
  -4   6   3   17.67    3.18
   4  -6  -2   80.63    6.36
  -4   6   2   87.53    3.97
   4  -6  -1  148.11    6.11
  -4   6   1  154.22    6.48
   4  -6   0   51.65    3.42
  -4   6   0   52.81    3.36
   4  -6   1   50.49    2.93
  -4   6  -1   51.10    2.75
   4  -6   2 1899.01   50.25
  -4   6  -2 1876.58   49.33
   4  -6   3   54.34    3.12
  -4   6  -3   58.25    2.93
   4  -6   4   42.61    2.63
  -4   6  -4   41.26    2.75
   4  -6   5  177.51    6.42
  -4   6  -5  176.53    6.60
   4  -6   6  171.64    6.11
  -4   6  -6  171.15    6.30
   4  -6   7  702.95   20.91
  -4   6  -7  718.11   21.39
   4  -6   8   20.78    2.20
  -4   6  -8   15.46    2.32
   4  -6   9   26.83    2.20
  -4   6  -9   19.38    2.81
   4  -6  10   13.02    2.02
  -4   6 -10   14.18    2.14
   4  -6  11    3.06    1.77
  -4   6 -11    3.67    2.02
   4  -6  12  153.67    6.66
  -4   6 -12  141.87    6.54
   4  -6  13    3.00    3.36
  -4   6 -13    5.50    3.12
   4  -6  14   14.00    3.00
  -4   6 -14   15.28    3.73
   4  -6  15   15.83    3.36
  -4   6 -15   19.87    3.73
   4  -6  16    9.23    3.91
  -4   6 -16   12.29    3.91
   4  -6  17   23.96    4.16
  -4   6 -17   19.68    4.34
   4  -6  18    6.97    4.22
  -4   6 -18    7.27    4.46
   4  -6  19    6.17    4.58
  -4   6 -19   11.00    4.22
   4  -6  20   14.30    4.28
  -4   6 -20    7.95    4.52
   4  -6  21    2.75    5.01
  -4   6 -21    4.34    4.71
   4  -6  22    8.13    4.40
  -4   6 -22    5.93    4.58
   4  -5 -21   -0.49    7.46
  -4   5  21    1.59    5.20
   4  -5 -20    2.14    5.93
  -4   5  20   -1.53    8.62
   4  -5 -19    4.16    5.38
  -4   5  19    3.73    6.42
   4  -5 -18   22.37    5.68
  -4   5  18   27.32    6.60
   4  -5 -17    3.36    5.93
  -4   5  17    1.47    5.87
   4  -5 -16   24.57    6.91
  -4   5  16   28.85    6.48
   4  -5 -15   17.91    5.75
  -4   5  15   10.51    5.32
   4  -5 -14    2.75    4.77
  -4   5  14    1.89    4.95
   4  -5 -13   88.02    6.79
  -4   5  13   92.12    7.58
   4  -5 -12   11.25    4.28
  -4   5  12   11.13    4.22
   4  -5 -11    4.16    3.79
  -4   5  11   -0.79    3.06
   4  -5 -10    5.62    3.06
  -4   5  10    3.85    3.00
   4  -5  -9   33.44    4.40
  -4   5   9   30.32    4.28
   4  -5  -8   59.66    4.03
  -4   5   8   56.48    4.10
   4  -5  -7  362.24   11.80
  -4   5   7  363.58   12.53
   4  -5  -6   60.82    3.73
  -4   5   6   60.21    3.79
   4  -5  -5  107.34    5.26
  -4   5   5  109.91    4.65
   4  -5  -4  107.83    5.01
  -4   5   4  106.24    6.85
   4  -5  -3  228.98   12.04
  -4   5   3  236.07    8.68
   4  -5  -2  466.94   14.73
  -4   5   2  470.18   14.91
   4  -5  -1    7.70    1.47
  -4   5   1    6.91    1.53
   4  -5   0   86.19    4.22
  -4   5   0   79.59    3.73
   4  -5   1  497.81   15.28
  -4   5  -1  502.95   15.34
   4  -5   2   23.53    1.89
  -4   5  -2   24.76    1.96
   4  -5   3  992.69   29.46
  -4   5  -3  973.38   27.63
   4  -5   4    4.10    1.16
  -4   5  -4    4.83    1.28
   4  -5   5  107.52    4.28
  -4   5  -5  105.02    4.16
   4  -5   6  618.84   18.64
  -4   5  -6  607.11   18.22
   4  -5   7   63.69    3.06
  -4   5  -7   61.31    3.48
   4  -5   8  211.68    7.40
  -4   5  -8  200.13    7.52
   4  -5   9   82.89    3.67
  -4   5  -9   82.09    4.40
   4  -5  10   76.96    4.22
  -4   5 -10   74.09    3.67
   4  -5  11  175.74    6.36
  -4   5 -11  179.34    7.27
   4  -5  12   18.40    2.38
  -4   5 -12   17.85    2.63
   4  -5  13   33.62    3.85
  -4   5 -13   35.64    4.10
   4  -5  14    9.05    3.00
  -4   5 -14   11.13    3.24
   4  -5  15   51.22    3.91
  -4   5 -15   55.75    4.58
   4  -5  16   48.78    4.89
  -4   5 -16   46.58    4.95
   4  -5  17   13.69    4.34
  -4   5 -17   13.26    4.40
   4  -5  18   -1.89    3.79
  -4   5 -18    3.85    3.79
   4  -5  19    2.45    4.16
  -4   5 -19   -0.43    3.61
   4  -5  20    0.98    5.01
  -4   5 -20    0.06    4.77
   4  -5  21   32.09    6.97
  -4   5 -21   42.79    6.17
   4  -5  22    8.86    5.20
  -4   5 -22   14.49    4.71
   4  -4 -21    3.55    8.25
  -4   4  21    1.28    8.31
   4  -4 -20    2.69    5.32
  -4   4  20    1.28    7.52
   4  -4 -19   32.64    6.17
  -4   4  19   37.29    7.15
   4  -4 -18    1.34    5.68
  -4   4  18    3.06    6.48
   4  -4 -17   37.59    6.05
  -4   4  17   40.89    6.91
   4  -4 -16   -1.89    4.77
  -4   4  16    1.04    4.71
   4  -4 -15   15.28    5.87
  -4   4  15   22.56    5.56
   4  -4 -14   58.68    6.30
  -4   4  14   66.02    7.15
   4  -4 -13  152.63    8.99
  -4   4  13  180.75    9.41
   4  -4 -12   91.75    6.42
  -4   4  12  100.92    7.15
   4  -4 -11   95.66    5.87
  -4   4  11   98.11    6.30
   4  -4 -10    6.30    4.16
  -4   4  10    9.96    3.30
   4  -4  -9  205.20    8.07
  -4   4   9  194.08    8.25
   4  -4  -8  100.80    5.07
  -4   4   8   99.76    4.83
   4  -4  -7  524.53   15.16
  -4   4   7  539.32   16.93
   4  -4  -6   53.06    3.67
  -4   4   6   57.34    3.42
   4  -4  -5   96.95    4.28
  -4   4   5   97.99    6.36
   4  -4  -4  362.05   13.02
  -4   4   4  392.13   12.65
   4  -4  -3  137.23    5.93
  -4   4   3  134.23    4.89
   4  -4  -2  232.46    8.44
  -4   4   2  220.36    7.46
   4  -4  -1  101.53    4.52
  -4   4   1  100.43    4.52
   4  -4   0  150.62    5.87
  -4   4   0  144.81    5.87
   4  -4   1  358.08   13.45
  -4   4  -1  349.89   11.25
   4  -4   2  385.89   12.41
  -4   4  -2  400.87   13.14
   4  -4   3    1.53    0.98
  -4   4  -3    2.14    0.98
   4  -4   4   17.36    1.53
  -4   4  -4   20.66    1.59
   4  -4   5  612.18   19.32
  -4   4  -5  596.59   19.32
   4  -4   6   20.66    1.83
  -4   4  -6   22.01    1.96
   4  -4   7  165.84    5.56
  -4   4  -7  166.88    6.42
   4  -4   8   44.13    2.57
  -4   4  -8   47.43    3.24
   4  -4   9   35.76    2.45
  -4   4  -9   36.61    2.51
   4  -4  10    7.70    1.71
  -4   4 -10    5.99    1.96
   4  -4  11   26.35    2.69
  -4   4 -11   28.06    2.51
   4  -4  12   33.74    3.00
  -4   4 -12   32.70    3.00
   4  -4  13    4.22    3.12
  -4   4 -13    3.00    3.12
   4  -4  14    5.07    3.55
  -4   4 -14    5.38    2.87
   4  -4  15   70.97    4.95
  -4   4 -15   82.52    5.20
   4  -4  16   20.05    4.10
  -4   4 -16   21.39    3.06
   4  -4  17   22.92    3.61
  -4   4 -17   24.39    3.48
   4  -4  18    4.16    3.61
  -4   4 -18    6.17    3.12
   4  -4  19    0.55    4.28
  -4   4 -19    3.79    4.95
   4  -4  20    0.92    4.03
  -4   4 -20   -0.24    3.97
   4  -4  21   16.02    4.58
  -4   4 -21   18.89    5.99
   4  -3 -21    5.50    5.01
  -4   3  21   -3.12    6.48
   4  -3 -20   16.14    5.99
  -4   3  20   16.99    6.97
   4  -3 -19   16.44    7.89
  -4   3  19   17.42    7.40
   4  -3 -18    5.44    5.07
  -4   3  18   12.90    5.81
   4  -3 -17   16.63    4.89
  -4   3  17   16.50    6.42
   4  -3 -16    3.97    4.34
  -4   3  16    1.89    4.40
   4  -3 -15   28.00    5.26
  -4   3  15   23.29    4.89
   4  -3 -14   65.41    6.05
  -4   3  14   69.75    5.68
   4  -3 -13   16.02    4.46
  -4   3  13   17.24    5.26
   4  -3 -12  151.90    7.46
  -4   3  12  152.94    8.86
   4  -3 -11    2.51    2.87
  -4   3  11    1.83    3.30
   4  -3 -10   43.34    3.79
  -4   3  10   44.50    3.91
   4  -3  -9    4.22    2.69
  -4   3   9    4.65    2.63
   4  -3  -8   -0.12    2.26
  -4   3   8    1.83    2.38
   4  -3  -7  234.85    8.37
  -4   3   7  220.67    8.07
   4  -3  -6    0.43    1.71
  -4   3   6   -1.59    2.20
   4  -3  -5  186.19    7.52
  -4   3   5  184.97    7.21
   4  -3  -4   85.15    3.79
  -4   3   4   80.75    3.73
   4  -3  -3   89.43    4.16
  -4   3   3   87.96    4.40
   4  -3  -2  299.27   10.70
  -4   3   2  290.23    9.84
   4  -3  -1  248.23    8.13
  -4   3   1  248.17    8.56
   4  -3   0  198.72    7.76
  -4   3   0  196.15    7.58
   4  -3   1  830.52   22.86
  -4   3  -1  810.35   24.21
   4  -3   2  427.03   13.14
  -4   3  -2  406.67   13.14
   4  -3   3   28.36    1.59
  -4   3  -3   30.87    1.59
   4  -3   4   15.10    1.16
  -4   3  -4   14.06    1.22
   4  -3   5   44.81    2.51
  -4   3  -5   49.94    2.51
   4  -3   6  539.20   16.08
  -4   3  -6  529.54   17.36
   4  -3   7   25.37    1.65
  -4   3  -7   26.04    1.89
   4  -3   8  262.66    8.80
  -4   3  -8  252.76    8.37
   4  -3   9  224.21    7.46
  -4   3  -9  224.46    7.64
   4  -3  10    4.46    1.65
  -4   3 -10    4.77    1.77
   4  -3  11  206.49    7.52
  -4   3 -11  200.31    6.72
   4  -3  12   -0.67    2.57
  -4   3 -12    0.49    1.71
   4  -3  13  111.19    7.09
  -4   3 -13  112.96    5.38
   4  -3  14    5.68    2.93
  -4   3 -14    4.83    2.75
   4  -3  15   24.88    3.73
  -4   3 -15   28.73    3.24
   4  -3  16   31.85    3.73
  -4   3 -16   37.72    3.61
   4  -3  17    1.10    3.24
  -4   3 -17    2.26    2.63
   4  -3  18    2.57    4.34
  -4   3 -18    6.66    3.97
   4  -3  19   -1.77    3.36
  -4   3 -19   -1.53    3.30
   4  -3  20    8.50    3.91
  -4   3 -20   12.84    4.58
   4  -3  21    0.61    3.97
  -4   3 -21    1.59    3.97
   4  -2 -22   -0.31    5.44
  -4   2  22    1.89    8.62
   4  -2 -21    0.86    5.50
  -4   2  21   -0.86    6.54
   4  -2 -20   10.76    6.23
  -4   2  20    3.48    7.58
   4  -2 -19   38.82    6.05
  -4   2  19   47.74    8.01
   4  -2 -18   -0.18    6.17
  -4   2  18    8.31    7.46
   4  -2 -17   -0.43    4.34
  -4   2  17    2.81    4.89
   4  -2 -16    4.34    4.10
  -4   2  16    5.99    4.03
   4  -2 -15    2.51    4.03
  -4   2  15    3.42    4.89
   4  -2 -14   47.74    5.44
  -4   2  14   46.70    5.68
   4  -2 -13   49.45    4.46
  -4   2  13   50.55    4.65
   4  -2 -12    0.55    3.06
  -4   2  12    1.28    3.12
   4  -2 -11    8.44    3.12
  -4   2  11   11.25    3.48
   4  -2 -10   28.06    3.48
  -4   2  10   23.29    3.30
   4  -2  -9   38.82    3.30
  -4   2   9   43.09    3.73
   4  -2  -8  605.52   18.09
  -4   2   8  598.37   23.78
   4  -2  -7  174.76    6.79
  -4   2   7  153.06    7.64
   4  -2  -6   46.46    3.18
  -4   2   6   41.08    3.12
   4  -2  -5  365.47   12.04
  -4   2   5  349.70   10.76
   4  -2  -4    9.05    1.59
  -4   2   4    9.96    1.77
   4  -2  -3  463.58   14.43
  -4   2   3  445.18   14.30
   4  -2  -2  112.11    4.95
  -4   2   2  107.22    4.52
   4  -2  -1   14.18    1.53
  -4   2   1   12.96    1.34
   4  -2   0  302.33    9.54
  -4   2   0  306.85    9.96
   4  -2   1  393.65   12.71
  -4   2  -1  394.88   14.24
   4  -2   2 3552.12   87.29
  -4   2  -2 3589.77   86.37
   4  -2   3  994.28   27.45
  -4   2  -3  932.85   25.06
   4  -2   4   31.66    1.59
  -4   2  -4   32.58    1.71
   4  -2   5  686.76   18.70
  -4   2  -5  669.09   19.01
   4  -2   6  209.54    6.91
  -4   2  -6  215.78    7.70
   4  -2   7  626.91   18.70
  -4   2  -7  626.00   19.44
   4  -2   8  180.14    6.48
  -4   2  -8  174.58    6.42
   4  -2   9    9.05    1.59
  -4   2  -9    7.15    1.71
   4  -2  10  397.14   12.16
  -4   2 -10  411.44   13.26
   4  -2  11    6.79    1.65
  -4   2 -11    2.93    1.47
   4  -2  12  236.50    9.78
  -4   2 -12  226.53    9.11
   4  -2  13    4.65    2.26
  -4   2 -13    3.55    1.83
   4  -2  14    8.25    2.93
  -4   2 -14    6.85    2.14
   4  -2  15    8.37    2.69
  -4   2 -15   10.88    2.51
   4  -2  16    3.30    3.00
  -4   2 -16    6.48    2.57
   4  -2  17    0.73    3.30
  -4   2 -17    1.71    3.85
   4  -2  18   -1.34    3.67
  -4   2 -18    2.08    3.00
   4  -2  19    3.24    3.48
  -4   2 -19    1.96    3.55
   4  -2  20   17.79    3.67
  -4   2 -20   21.82    3.73
   4  -1 -22    0.86    4.46
  -4   1  22    2.08    8.19
   4  -1 -21   -3.61    6.97
  -4   1  21   -2.38    9.47
   4  -1 -20    3.30    5.20
  -4   1  20    9.72    6.36
   4  -1 -19    0.86    4.34
  -4   1  19    3.12    6.54
   4  -1 -18  130.81    9.54
  -4   1  18  139.37    9.66
   4  -1 -17    2.20    4.03
  -4   1  17    5.81    4.77
   4  -1 -16   14.36    4.03
  -4   1  16   17.30    4.52
   4  -1 -15   57.95    5.93
  -4   1  15   63.69    5.93
   4  -1 -14   54.71    5.01
  -4   1  14   73.05    6.30
   4  -1 -13    9.35    3.12
  -4   1  13    7.27    3.24
   4  -1 -12   32.76    3.85
  -4   1  12   26.83    3.79
   4  -1 -11   40.59    4.03
  -4   1  11   38.27    4.52
   4  -1 -10  300.07   10.27
  -4   1  10  290.60   10.21
   4  -1  -9  269.93    9.17
  -4   1   9  261.13    9.90
   4  -1  -8  255.94    8.74
  -4   1   8  230.02   10.57
   4  -1  -7  309.97    9.60
  -4   1   7  289.74    9.78
   4  -1  -6  142.55    5.93
  -4   1   6  142.79    5.38
   4  -1  -5  216.33    7.34
  -4   1   5  219.93    8.01
   4  -1  -4  103.36    4.58
  -4   1   4  100.80    4.28
   4  -1  -3   53.18    2.51
  -4   1   3   55.44    2.87
   4  -1  -2  107.95    3.91
  -4   1   2  106.73    4.40
   4  -1  -1 1023.32   28.18
  -4   1   1 1019.47   29.71
   4  -1   0  273.36    8.68
  -4   1   0  266.33    8.37
   4  -1   1 1812.64   45.42
  -4   1  -1 1793.82   47.07
   4  -1   2 1087.50   29.04
  -4   1  -2 1131.51   30.20
   4  -1   3    2.02    0.43
  -4   1  -3    1.41    0.49
   4  -1   4   42.24    1.77
  -4   1  -4   42.91    1.89
   4  -1   5    1.65    0.55
  -4   1  -5    1.71    0.61
   4  -1   6 1081.63   29.28
  -4   1  -6 1052.35   28.73
   4  -1   7   15.83    1.47
  -4   1  -7   18.40    1.59
   4  -1   8  119.20    5.07
  -4   1  -8  118.16    4.28
   4  -1   9    0.67    1.28
  -4   1  -9    0.55    1.10
   4  -1  10   27.20    2.32
  -4   1 -10   28.36    2.51
   4  -1  11   91.14    3.91
  -4   1 -11   88.27    4.28
   4  -1  12   11.61    2.02
  -4   1 -12   16.02    2.38
   4  -1  13   37.65    3.36
  -4   1 -13   36.98    2.87
   4  -1  14    3.85    2.87
  -4   1 -14    8.13    1.89
   4  -1  15   10.27    2.93
  -4   1 -15   12.59    2.69
   4  -1  16   18.70    3.73
  -4   1 -16   23.47    5.62
   4  -1  17   13.02    3.97
  -4   1 -17   13.69    3.00
   4  -1  18    4.46    3.00
  -4   1 -18    4.71    2.45
   4  -1  19    2.45    3.48
  -4   1 -19    2.32    3.36
   4  -1  20    2.93    3.48
  -4   1 -20    2.75    3.73
   4   0 -22    3.48    4.16
  -4   0  22    2.20    5.93
   4   0 -21    8.86    6.05
  -4   0  21   19.25    6.79
   4   0 -20   -0.43    6.97
  -4   0  20   -4.95    7.03
   4   0 -19   14.79    5.26
  -4   0  19   13.39    6.36
   4   0 -18    0.92    3.97
  -4   0  18   -2.08    5.44
   4   0 -17   58.25    5.93
  -4   0  17   58.01    6.54
   4   0 -16   17.30    4.34
  -4   0  16    7.09    3.97
   4   0 -15   13.14    4.16
  -4   0  15   14.18    4.65
   4   0 -14  102.14    6.17
  -4   0  14   94.50    6.42
   4   0 -13   56.48    5.44
  -4   0  13   53.36    4.22
   4   0 -12    1.96    2.75
  -4   0  12    3.12    2.81
   4   0 -11   41.81    3.97
  -4   0  11   37.29    4.03
   4   0 -10   32.09    3.00
  -4   0  10   24.27    2.81
   4   0  -9  131.30    6.36
  -4   0   9  124.88    8.31
   4   0  -8  255.14    8.56
  -4   0   8  255.02    8.74
   4   0  -7   67.24    3.30
  -4   0   7   64.92    3.73
   4   0  -6    4.58    1.65
  -4   0   6    3.97    1.77
   4   0  -5  323.73   10.45
  -4   0   5  316.39   10.82
   4   0  -4    2.14    1.28
  -4   0   4    2.81    1.47
   4   0  -3 1307.98   34.54
  -4   0   3 1260.55   35.09
   4   0  -2    5.07    0.98
  -4   0   2    5.20    1.16
   4   0  -1   86.62    3.12
  -4   0   1   90.53    3.79
   4   0   0 1329.38   35.88
  -4   0   0 1328.71   49.27
   4   0   1   20.97    0.98
  -4   0  -1   20.36    1.04
   4   0   3   31.30    1.41
  -4   0  -3   31.54    1.77
   4   0   4   35.76    1.53
  -4   0  -4   37.84    1.77
   4   0   5  695.44   20.05
  -4   0  -5  704.12   20.36
   4   0   6   16.20    1.10
  -4   0  -6   17.18    1.16
   4   0   7  907.36   25.80
  -4   0  -7  889.21   26.77
   4   0   8   63.75    3.18
  -4   0  -8   72.62    3.55
   4   0   9    6.91    1.53
  -4   0  -9    6.23    1.10
   4   0  10   20.23    1.89
  -4   0 -10   21.15    1.96
   4   0  11   98.35    4.77
  -4   0 -11  101.90    4.89
   4   0  12   27.14    2.63
  -4   0 -12   30.56    2.69
   4   0  13    8.07    2.57
  -4   0 -13    9.11    2.26
   4   0  14   40.16    4.22
  -4   0 -14   38.69    3.12
   4   0  15   26.59    3.42
  -4   0 -15   31.11    3.55
   4   0  16   15.89    3.67
  -4   0 -16   14.98    2.87
   4   0  17    6.05    3.18
  -4   0 -17    6.54    2.63
   4   0  18   -1.22    4.22
  -4   0 -18    0.92    1.89
   4   0  19    2.32    3.79
  -4   0 -19    3.85    3.36
   4   1 -22    1.65    6.60
  -4  -1  22   -0.86    6.60
   4   1 -21    2.69    5.99
  -4  -1  21   -0.98    7.03
   4   1 -20   14.61    7.27
  -4  -1  20   10.94    6.54
   4   1 -19   20.05    4.58
  -4  -1  19   20.60    5.93
   4   1 -18   11.43    4.89
  -4  -1  18   13.08    6.11
   4   1 -17    1.34    3.85
  -4  -1  17    1.59    4.52
   4   1 -16    2.81    3.55
  -4  -1  16    6.30    4.16
   4   1 -15   95.54    6.17
  -4  -1  15  101.71    6.54
   4   1 -14   83.32    5.68
  -4  -1  14   73.60    5.20
   4   1 -13   97.37    5.56
  -4  -1  13  102.33    6.30
   4   1 -12  129.10    6.36
  -4  -1  12  131.67    6.72
   4   1 -11   -0.43    2.32
  -4  -1  11    0.92    2.38
   4   1 -10    1.10    2.69
  -4  -1  10   -0.37    5.07
   4   1  -9  399.40   12.71
  -4  -1   9  389.07   13.26
   4   1  -8  149.45    6.23
  -4  -1   8  161.31    6.23
   4   1  -7  118.83    5.13
  -4  -1   7  127.14    5.81
   4   1  -6  153.61    6.05
  -4  -1   6  142.85    5.26
   4   1  -5   -0.06    1.10
  -4  -1   5    0.67    1.34
   4   1  -4  636.39   18.70
  -4  -1   4  623.92   20.23
   4   1  -3    4.71    0.92
  -4  -1   3    5.38    0.92
   4   1  -2 1133.77   31.42
  -4  -1   2 1102.29   30.81
   4   1  -1  559.49   15.53
  -4  -1   1  553.32   15.89
   4   1   0  276.72    8.25
  -4  -1   0  278.61    8.25
   4   1   4  170.24    5.62
   4   1   5   50.86    2.38
  -4  -1  -5   51.90    2.57
   4   1   6  714.20   21.70
  -4  -1  -6  720.68   21.82
   4   1   7   45.66    2.38
  -4  -1  -7   47.62    2.69
   4   1   8    4.03    1.16
  -4  -1  -8    2.69    1.16
   4   1   9   43.34    2.69
  -4  -1  -9   47.56    3.42
   4   1  10   47.62    3.24
  -4  -1 -10   51.65    3.73
   4   1  11   47.50    3.61
  -4  -1 -11   47.37    3.18
   4   1  12    5.13    1.83
  -4  -1 -12    5.13    1.47
   4   1  13    9.96    2.57
  -4  -1 -13    9.66    2.45
   4   1  14   41.69    3.97
  -4  -1 -14   47.92    3.00
   4   1  15    2.14    2.87
  -4  -1 -15   -0.24    2.87
   4   1  16    2.45    2.57
  -4  -1 -16    3.06    2.20
   4   1  17   11.86    4.34
  -4  -1 -17   11.80    2.75
   4   1  18   -0.43    3.06
  -4  -1 -18    0.43    7.15
   4   1  19    3.00    5.93
  -4  -1 -19    2.02    1.71
   4   2 -22   14.06    5.93
  -4  -2  22    4.95    6.36
   4   2 -21   11.86    6.11
  -4  -2  21    8.07    7.27
   4   2 -20    7.70    5.56
  -4  -2  20   16.32    7.03
   4   2 -19   32.70    5.26
  -4  -2  19   39.24    6.85
   4   2 -18  133.56    8.25
  -4  -2  18  119.81    8.99
   4   2 -17   17.05    4.10
  -4  -2  17   15.40    4.89
   4   2 -16    0.18    4.28
  -4  -2  16   -0.18    4.71
   4   2 -15  103.91    7.09
  -4  -2  15   92.55    7.58
   4   2 -14  140.71    6.54
  -4  -2  14  152.39    8.31
   4   2 -13   44.68    3.73
  -4  -2  13   46.88    4.34
   4   2 -12   11.31    2.57
  -4  -2  12   14.18    3.12
   4   2 -11  214.74    9.11
  -4  -2  11  206.36   14.43
   4   2 -10  683.94   19.56
  -4  -2  10  630.40   19.87
   4   2  -9   77.63    3.97
  -4  -2   9   82.95    4.22
   4   2  -8  486.44   14.79
  -4  -2   8  470.25   14.36
   4   2  -7   11.43    1.59
  -4  -2   7   15.53    1.89
   4   2  -6   -0.37    1.53
  -4  -2   6    1.10    1.53
   4   2  -5  105.44    4.65
  -4  -2   5  102.26    4.65
   4   2  -4  191.69    6.66
  -4  -2   4  184.36    6.85
   4   2  -3 1265.68   32.03
  -4  -2   3 1274.12   35.09
   4   2  -2  117.06    4.16
  -4  -2   2  114.18    4.16
   4   2  -1   76.77    3.18
  -4  -2   1   74.94    2.69
   4   2   0 1004.37   26.65
  -4  -2   0 1027.72   26.35
   4   2   1    0.31    0.31
  -4  -2  -1    0.43    0.31
   4   2   4   15.34    0.92
  -4  -2  -4   14.12    0.73
   4   2   5  333.14   11.25
  -4  -2  -5  326.90   10.33
   4   2   6    2.81    0.79
  -4  -2  -6    3.42    0.61
   4   2   7  114.86    4.83
  -4  -2  -7  122.68    4.89
   4   2   8    5.20    1.53
  -4  -2  -8    6.30    1.04
   4   2   9  249.76    9.41
  -4  -2  -9  244.51    9.05
   4   2  10  303.92   11.19
  -4  -2 -10  293.77   10.82
   4   2  11   47.43    3.48
  -4  -2 -11   46.03    3.42
   4   2  12   10.27    2.87
  -4  -2 -12   10.64    1.89
   4   2  13   -1.04    2.20
  -4  -2 -13   -0.98    2.08
   4   2  14   24.76    3.55
  -4  -2 -14   21.09    2.26
   4   2  15   33.62    3.61
  -4  -2 -15   32.82    2.93
   4   2  16    7.40    3.85
  -4  -2 -16    7.34    3.12
   4   2  17    3.42    2.93
  -4  -2 -17    1.96    2.93
   4   2  18    0.37    2.69
  -4  -2 -18    0.18    2.81
   4   3 -22    0.67    5.93
  -4  -3  22    0.37    7.21
   4   3 -21    2.38    4.95
  -4  -3  21    5.26    6.97
   4   3 -20   26.96    5.38
  -4  -3  20   17.30    6.54
   4   3 -19   34.84    5.75
  -4  -3  19   24.45    6.23
   4   3 -18    9.41    3.91
  -4  -3  18   13.75    4.89
   4   3 -17   48.60    5.81
  -4  -3  17   39.98    6.79
   4   3 -16  112.47    6.23
  -4  -3  16  109.97    8.13
   4   3 -15   17.67    3.61
  -4  -3  15   14.79    3.91
   4   3 -14  145.66    7.89
  -4  -3  14  142.55    7.15
   4   3 -13    8.92    2.75
  -4  -3  13   10.64    3.00
   4   3 -12   30.75    3.67
  -4  -3  12   28.12    6.72
   4   3 -11    9.11    3.18
  -4  -3  11    9.72    3.06
   4   3 -10    8.37    2.45
  -4  -3  10    9.35    2.51
   4   3  -9 1027.47   29.10
  -4  -3   9 1007.30   29.71
   4   3  -8   40.95    2.93
  -4  -3   8   39.49    2.93
   4   3  -7  280.08    9.66
  -4  -3   7  275.37    9.17
   4   3  -6  263.09    9.29
  -4  -3   6  254.96    8.74
   4   3  -5    0.79    1.04
  -4  -3   5    0.98    1.16
   4   3  -4  724.78   20.78
  -4  -3   4  706.19   20.97
   4   3  -3  186.50    6.79
  -4  -3   3  188.76    6.85
   4   3  -2  154.16    5.50
  -4  -3   2  151.47    5.50
   4   3  -1  288.09    9.29
  -4  -3   1  282.83    8.50
   4   3   0  399.52   12.41
  -4  -3   0  384.06   12.04
   4   3   1  567.13   18.15
  -4  -3  -1  599.34   17.18
   4   3   2   23.17    1.28
  -4  -3  -2   21.15    1.10
   4   3   3  126.47    4.83
  -4  -3  -3  128.00    4.52
   4   3   4  309.06   10.15
  -4  -3  -4  324.83   10.15
   4   3   5   47.74    2.38
  -4  -3  -5   47.74    2.26
   4   3   6  835.90   25.18
  -4  -3  -6  830.40   23.84
   4   3   7   13.81    1.34
  -4  -3  -7   14.61    1.34
   4   3   8    8.44    1.53
  -4  -3  -8    8.07    1.28
   4   3   9   33.56    2.63
  -4  -3  -9   33.56    2.26
   4   3  10    2.75    1.89
  -4  -3 -10    2.93    1.16
   4   3  11  211.01    8.68
  -4  -3 -11  184.48    7.34
   4   3  12    2.38    2.38
  -4  -3 -12    1.89    1.71
   4   3  13   24.33    2.87
  -4  -3 -13   25.25    2.69
   4   3  14    4.52    2.57
  -4  -3 -14    3.67    2.26
   4   3  15    4.65    2.45
  -4  -3 -15    4.89    1.96
   4   3  16    0.12    3.24
  -4  -3 -16    0.18    2.08
   4   3  17    0.18    3.36
  -4  -3 -17    0.61    1.89
   4   3  18    0.98    2.93
  -4  -3 -18    2.38    2.51
   4   4 -22    0.55    5.56
  -4  -4  22    1.65    6.42
   4   4 -21   16.32    6.85
  -4  -4  21    7.89    7.09
   4   4 -20    2.81    4.71
  -4  -4  20    4.95    5.81
   4   4 -19    4.28    4.28
  -4  -4  19    4.16    5.87
   4   4 -18   23.29    5.81
  -4  -4  18   23.72    5.68
   4   4 -17    0.43    3.85
  -4  -4  17    2.69    3.91
   4   4 -16    5.62    3.73
  -4  -4  16    8.44    4.46
   4   4 -15  109.42    6.66
  -4  -4  15  109.17    6.91
   4   4 -14   82.77    5.56
  -4  -4  14   91.38    5.87
   4   4 -13    2.45    3.06
  -4  -4  13   12.35    4.77
   4   4 -12   33.86    3.48
  -4  -4  12   39.79    3.85
   4   4 -11   60.52    3.85
  -4  -4  11   54.95    3.91
   4   4 -10  395.85   15.22
  -4  -4  10  397.26   13.02
   4   4  -9    6.54    2.32
  -4  -4   9    6.17    2.20
   4   4  -8  666.95   19.62
  -4  -4   8  682.60   19.93
   4   4  -7  226.35    8.07
  -4  -4   7  235.40    8.80
   4   4  -6   18.09    2.08
  -4  -4   6   19.56    2.02
   4   4  -5  475.14   13.39
  -4  -4   5  480.45   15.34
   4   4  -4   45.84    2.69
  -4  -4   4   46.52    2.57
   4   4  -3  126.10    7.70
  -4  -4   3  125.25    4.83
   4   4  -2  228.74    7.64
  -4  -4   2  214.55    7.03
   4   4  -1  216.33    7.76
  -4  -4   1  219.57    6.72
   4   4   0  615.85   18.52
  -4  -4   0  627.65   17.36
   4   4   1  260.77    8.68
  -4  -4  -1  260.46    8.68
   4   4   2  437.79   13.94
  -4  -4  -2  437.48   13.26
   4   4   3    9.72    0.98
  -4  -4  -3    9.84    0.98
   4   4   4   91.14    3.73
  -4  -4  -4   91.51    3.48
   4   4   5  400.81   13.02
  -4  -4  -5  381.37   11.86
   4   4   6   86.07    3.97
  -4  -4  -6   81.54    3.55
   4   4   7    0.43    1.16
  -4  -4  -7    0.37    1.10
   4   4   8    3.85    1.34
  -4  -4  -8    2.57    1.28
   4   4   9    6.91    1.96
  -4  -4  -9    5.75    1.22
   4   4  10   55.07    3.79
  -4  -4 -10   53.49    3.06
   4   4  11    6.85    1.77
  -4  -4 -11    7.70    1.83
   4   4  12    0.92    2.57
  -4  -4 -12   -0.37    1.71
   4   4  13   16.81    3.12
  -4  -4 -13   11.98    2.38
   4   4  14   15.65    3.30
  -4  -4 -14   13.57    2.45
   4   4  15    4.40    3.55
  -4  -4 -15    2.14    2.32
   4   4  16   12.90    3.18
  -4  -4 -16    8.31    2.81
   4   4  17   -0.67    3.97
   4   5 -22    7.21    5.68
  -4  -5  22    5.75    7.46
   4   5 -21   12.71    7.03
  -4  -5  21   13.63    6.97
   4   5 -20    8.37    4.46
  -4  -5  20    3.61    6.05
   4   5 -19   14.73    5.38
  -4  -5  19    8.68    5.38
   4   5 -18   10.21    5.20
  -4  -5  18    9.41    5.75
   4   5 -17    8.68    4.22
  -4  -5  17    7.03    4.40
   4   5 -16   42.79    4.58
  -4  -5  16   47.31    6.05
   4   5 -15   20.72    3.73
  -4  -5  15   18.15    3.91
   4   5 -14   46.64    4.52
  -4  -5  14   49.08    7.21
   4   5 -13   -0.49    2.45
  -4  -5  13    1.65    3.30
   4   5 -12    0.00    2.26
  -4  -5  12   -1.16    2.51
   4   5 -11  112.96    5.62
  -4  -5  11  109.42    5.68
   4   5 -10    0.61    2.20
  -4  -5  10    0.98    2.38
   4   5  -9  615.73   18.15
  -4  -5   9  593.97   17.73
   4   5  -8   88.33    4.40
  -4  -5   8   92.42    4.34
   4   5  -7   43.89    3.00
  -4  -5   7   50.92    2.93
   4   5  -6  305.51    9.35
  -4  -5   6  289.92    9.35
   4   5  -5   18.28    1.83
  -4  -5   5   21.03    1.77
   4   5  -4  237.66    8.62
  -4  -5   4  236.74    7.64
   4   5  -3   41.44    2.51
  -4  -5   3   42.85    2.26
   4   5  -2   10.27    1.34
  -4  -5   2   10.09    1.47
   4   5  -1  811.82   24.08
  -4  -5   1  804.06   22.49
   4   5   0  214.49    8.07
  -4  -5   0  218.89    7.58
   4   5   1  246.40    9.29
  -4  -5  -1  234.18    7.58
   4   5   2    2.26    0.98
  -4  -5  -2    2.02    1.22
   4   5   3   19.19    1.41
  -4  -5  -3   16.08    1.34
   4   5   4  251.96    8.50
  -4  -5  -4  258.56    8.80
   4   5   5  111.49    4.52
  -4  -5  -5  112.59    4.77
   4   5   6  101.04    4.52
  -4  -5  -6  107.40    4.52
   4   5   7  145.79    6.05
  -4  -5  -7  147.56    5.87
   4   5   8    2.51    1.16
  -4  -5  -8    0.49    1.34
   4   5   9    3.48    1.83
  -4  -5  -9    2.57    1.65
   4   5  10   62.47    3.67
  -4  -5 -10   69.87    3.97
   4   5  11    7.95    2.57
  -4  -5 -11    6.60    2.20
   4   5  12    7.58    2.38
  -4  -5 -12    7.64    2.14
   4   5  13   38.88    4.16
  -4  -5 -13   34.35    3.24
   4   5  14    0.24    3.12
  -4  -5 -14    3.06    1.71
   4   5  15   14.30    3.48
  -4  -5 -15   12.41    2.08
   4   5  16    0.06    1.71
  -4  -5 -16   -0.49    1.89
   4   6 -22    7.21    6.30
  -4  -6  22    9.23    6.11
   4   6 -21   -0.67    6.79
  -4  -6  21    2.08    5.75
   4   6 -20   17.60    5.44
  -4  -6  20   13.20    5.93
   4   6 -19    3.42    4.89
  -4  -6  19    7.09    5.99
   4   6 -18   13.20    4.16
  -4  -6  18   11.31    4.83
   4   6 -17    2.63    4.58
  -4  -6  17    0.61    4.89
   4   6 -16   44.74    5.01
  -4  -6  16   38.08    5.75
   4   6 -15  182.16    8.62
  -4  -6  15  154.04   12.16
   4   6 -14    2.45    2.63
  -4  -6  14    0.67    3.00
   4   6 -13  118.71    6.23
  -4  -6  13  110.94    6.85
   4   6 -12    8.07    3.36
  -4  -6  12    1.22    3.91
   4   6 -11    0.73    2.14
  -4  -6  11    0.06    2.38
   4   6 -10  624.16   18.95
  -4  -6  10  635.41   19.62
   4   6  -9    4.10    2.51
  -4  -6   9    6.66    2.38
   4   6  -8   27.02    2.45
  -4  -6   8   31.17    2.57
   4   6  -7  185.89    6.42
  -4  -6   7  184.05    6.91
   4   6  -6    9.23    1.83
  -4  -6   6   11.55    2.14
   4   6  -5  293.59   10.51
  -4  -6   5  281.79    9.72
   4   6  -4    8.25    1.71
  -4  -6   4    7.46    1.59
   4   6  -3  343.71   11.25
  -4  -6   3  334.67   10.27
   4   6  -2  147.38    5.62
  -4  -6   2  160.33    6.30
   4   6  -1   64.37    3.55
  -4  -6   1   60.58    2.57
   4   6   0  582.84   17.24
  -4  -6   0  601.12   18.89
   4   6   1    9.23    1.34
  -4  -6  -1   10.64    1.47
   4   6   2    1.71    1.41
  -4  -6  -2    0.61    0.86
   4   6   3   72.13    3.24
  -4  -6  -3   76.04    3.24
   4   6   4    9.11    1.22
  -4  -6  -4   11.55    1.59
   4   6   5  237.60    8.37
  -4  -6  -5  255.88    9.35
   4   6   6   80.20    3.91
  -4  -6  -6   83.68    4.22
   4   6   7    3.91    1.77
  -4  -6  -7    5.62    1.34
   4   6   8    6.11    1.59
  -4  -6  -8    5.01    1.47
   4   6   9   25.37    2.51
  -4  -6  -9   26.04    2.57
   4   6  10    7.76    2.08
  -4  -6 -10    9.96    1.77
   4   6  11   18.22    2.57
  -4  -6 -11   21.27    2.20
   4   6  12   25.86    3.06
  -4  -6 -12   27.87    2.93
   4   6  13   -0.79    2.87
  -4  -6 -13   -0.12    1.65
   4   6  14    7.15    2.14
  -4  -6 -14    2.69    2.38
   4   6  15    3.06    2.93
  -4  -6 -15    0.12    2.63
   4   7 -21    7.34    5.62
  -4  -7  21   10.27    6.79
   4   7 -20    6.54    5.07
  -4  -7  20    0.61    6.60
   4   7 -19   23.84    5.56
  -4  -7  19   23.23    5.62
   4   7 -18   -0.18    4.16
  -4  -7  18    0.98    4.52
   4   7 -17    2.63    3.73
  -4  -7  17    0.79    4.34
   4   7 -16  121.09    8.31
  -4  -7  16  105.38   12.90
   4   7 -15    9.96    4.22
  -4  -7  15   12.10    4.22
   4   7 -14  155.51    7.64
  -4  -7  14  157.58    7.76
   4   7 -13    4.65    2.93
  -4  -7  13    5.32    3.12
   4   7 -12   28.91    3.97
  -4  -7  12   26.22    3.67
   4   7 -11    9.05    3.24
  -4  -7  11   13.39    3.00
   4   7 -10   45.11    3.61
  -4  -7  10   45.78    3.55
   4   7  -9  542.86   16.81
  -4  -7   9  561.14   17.42
   4   7  -8   59.23    3.79
  -4  -7   8   53.55    4.10
   4   7  -7    0.86    1.89
  -4  -7   7   -0.31    1.96
   4   7  -6   31.60    2.81
  -4  -7   6   23.41    2.38
   4   7  -5    6.11    2.32
  -4  -7   5    7.40    1.89
   4   7  -4    5.62    1.77
  -4  -7   4    4.28    1.89
   4   7  -3  119.56    5.32
  -4  -7   3  117.42    4.58
   4   7  -2   14.30    1.96
  -4  -7   2   11.49    1.53
   4   7  -1  552.58   16.57
  -4  -7   1  563.28   16.02
   4   7   0    0.98    1.65
  -4  -7   0    1.04    1.28
   4   7   1  162.17    6.05
  -4  -7  -1  171.40    5.93
   4   7   2    2.08    1.65
  -4  -7  -2    3.79    1.22
   4   7   3    1.77    1.22
  -4  -7  -3    1.53    1.47
   4   7   4   79.04    3.91
  -4  -7  -4   81.30    3.61
   4   7   5   15.53    1.96
  -4  -7  -5   16.02    2.08
   4   7   6    5.38    1.83
  -4  -7  -6    5.13    1.96
   4   7   7    7.27    1.65
  -4  -7  -7    6.42    1.71
   4   7   8   17.24    2.45
  -4  -7  -8   15.95    1.77
   4   7   9   32.52    2.87
  -4  -7  -9   30.20    2.81
   4   7  10    1.10    1.77
  -4  -7 -10    2.38    1.96
   4   7  11   12.04    2.69
  -4  -7 -11    8.31    2.08
   4   7  12   -0.06    2.02
  -4  -7 -12    1.47    1.96
   4   7  13    6.42    2.32
  -4  -7 -13    4.89    2.14
   4   7  14    0.79    2.45
  -4  -7 -14    3.12    2.81
   4   8 -21   31.11    7.34
  -4  -8  21   33.13    8.19
   4   8 -20   14.67    5.50
  -4  -8  20   11.92    6.11
   4   8 -19   40.34    5.87
  -4  -8  19   30.93    6.23
   4   8 -18   23.29    5.20
  -4  -8  18   16.02    5.13
   4   8 -17   48.84    6.17
  -4  -8  17   50.00    8.50
   4   8 -16    5.01    3.61
  -4  -8  16    4.77    3.97
   4   8 -15  140.04    8.62
  -4  -8  15  142.73    8.19
   4   8 -14   18.70    4.34
  -4  -8  14   17.67    3.79
   4   8 -13   45.48    4.83
  -4  -8  13   46.95    4.71
   4   8 -12   23.59    2.81
  -4  -8  12   27.57    3.79
   4   8 -11   19.38    3.48
  -4  -8  11   22.56    3.30
   4   8 -10  138.45    7.15
  -4  -8  10  125.80    6.23
   4   8  -9  195.36    8.44
  -4  -8   9  180.57    7.15
   4   8  -8   51.59    4.28
  -4  -8   8   52.63    3.73
   4   8  -7   23.29    3.06
  -4  -8   7   24.76    2.87
   4   8  -6   12.41    2.51
  -4  -8   6   10.88    2.20
   4   8  -5   32.46    3.48
  -4  -8   5   30.07    2.87
   4   8  -4   20.17    2.75
  -4  -8   4   19.99    2.08
   4   8  -3    2.87    1.96
  -4  -8   3    4.34    1.65
   4   8  -2    2.93    1.77
  -4  -8   2    0.92    1.83
   4   8  -1  123.05    5.32
  -4  -8   1  116.38    5.20
   4   8   0  107.52    4.95
  -4  -8   0  100.19    4.34
   4   8   1   13.94    2.02
  -4  -8  -1   13.88    1.59
   4   8   2    8.56    1.47
  -4  -8  -2   10.64    1.65
   4   8   3   92.00    4.34
  -4  -8  -3   95.23    4.10
   4   8   4   24.33    2.57
  -4  -8  -4   23.53    2.32
   4   8   5   20.23    2.14
  -4  -8  -5   17.36    2.45
   4   8   6   58.86    3.42
  -4  -8  -6   57.34    3.97
   4   8   7   13.75    1.96
  -4  -8  -7   14.61    2.45
   4   8   8    3.36    2.32
  -4  -8  -8    2.20    2.14
   4   8   9    5.75    2.38
  -4  -8  -9    3.36    1.71
   4   8  10   25.25    2.75
  -4  -8 -10   25.73    2.81
   4   8  11    1.10    2.57
  -4  -8 -11    0.98    1.71
   4   8  12    2.75    2.93
  -4  -8 -12    6.17    2.14
   4   8  13    3.42    2.38
  -4  -8 -13    2.81    1.34
   4   8  14    1.65    1.65
   4   9 -21   18.40   12.78
  -4  -9  21   32.64    9.41
   4   9 -20   18.77    4.28
  -4  -9  20   17.12    5.81
   4   9 -19    5.87    3.61
  -4  -9  19    2.75    5.50
   4   9 -18    3.24    3.12
  -4  -9  18    5.38    8.74
   4   9 -17   18.03    3.85
  -4  -9  17   14.61    4.77
   4   9 -16  118.59    6.23
  -4  -9  16  105.20    7.21
   4   9 -15   -2.32    2.81
  -4  -9  15   -0.98    3.48
   4   9 -14   46.76    4.34
  -4  -9  14   46.88    6.30
   4   9 -13   -1.59    3.12
  -4  -9  13    1.47    3.00
   4   9 -12    7.76    3.00
  -4  -9  12    1.34    2.93
   4   9 -11  104.77    7.09
  -4  -9  11  111.74    5.99
   4   9 -10   20.36    3.85
  -4  -9  10   29.16    3.61
   4   9  -9   37.16    4.16
  -4  -9   9   38.27    3.73
   4   9  -8    4.89    2.93
  -4  -9   8    5.99    2.26
   4   9  -7    1.77    2.45
  -4  -9   7    2.02    2.14
   4   9  -6   72.37    4.83
  -4  -9   6   72.62    4.46
   4   9  -5   24.51    2.87
  -4  -9   5   23.53    2.51
   4   9  -4   75.98    3.97
  -4  -9   4   71.03    3.73
   4   9  -3  117.91    5.26
  -4  -9   3  111.62    5.01
   4   9  -2    0.18    1.71
  -4  -9   2    1.34    1.71
   4   9  -1   36.55    3.12
  -4  -9   1   35.70    2.63
   4   9   0  123.29    5.62
  -4  -9   0  122.99    5.01
   4   9   1    1.53    1.83
  -4  -9  -1    2.02    1.77
   4   9   2    0.67    1.53
  -4  -9  -2   -0.43    1.53
   4   9   3   70.30    3.79
  -4  -9  -3   68.83    3.67
   4   9   4   75.86    4.03
  -4  -9  -4   73.05    4.28
   4   9   5   17.79    2.14
  -4  -9  -5   19.25    2.51
   4   9   6    0.43    2.45
  -4  -9  -6    0.43    2.02
   4   9   7   20.11    2.69
  -4  -9  -7   17.42    2.26
   4   9   8   20.23    3.12
  -4  -9  -8   20.17    2.32
   4   9   9    9.23    2.20
  -4  -9  -9    6.66    2.38
   4   9  10    0.06    2.26
  -4  -9 -10    0.37    2.08
   4   9  11    1.22    2.51
  -4  -9 -11    1.65    1.71
   4   9  12   -3.06    4.52
  -4  -9 -12    0.31    1.34
   4   9  13    0.67    2.81
   4  10 -20   26.28    6.91
  -4 -10  20   26.59    5.99
   4  10 -19    6.17    5.75
  -4 -10  19    1.71    8.44
   4  10 -18    4.40    5.26
  -4 -10  18    0.12    5.20
   4  10 -17   41.02    5.93
  -4 -10  17   35.33    5.75
   4  10 -16    5.32    5.07
  -4 -10  16    5.81    5.13
   4  10 -15   48.66    6.72
  -4 -10  15   48.23    6.17
   4  10 -14   -0.12    3.48
  -4 -10  14   -0.18    3.42
   4  10 -13   14.73    3.79
  -4 -10  13   15.40    3.55
   4  10 -12   32.76    5.38
  -4 -10  12   33.99    5.07
   4  10 -11    2.45    3.06
  -4 -10  11    0.73    2.57
   4  10 -10  127.27    7.40
  -4 -10  10  130.50    6.36
   4  10  -9    0.73    3.48
  -4 -10   9    2.45    3.00
   4  10  -8    8.50    2.93
  -4 -10   8   10.57    2.69
   4  10  -7  175.19    7.89
  -4 -10   7  188.70    7.34
   4  10  -6   -0.61    3.73
  -4 -10   6   -0.61    3.06
   4  10  -5  135.52    6.91
  -4 -10   5  136.86    6.05
   4  10  -4    5.56    3.06
  -4 -10   4    5.07    2.45
   4  10  -3    6.17    2.32
  -4 -10   3    4.71    2.38
   4  10  -2  147.07    6.48
  -4 -10   2  156.06    6.42
   4  10  -1   87.04    4.71
  -4 -10   1   95.30    4.40
   4  10   0    9.41    2.63
  -4 -10   0    8.56    2.26
   4  10   1   17.30    2.81
  -4 -10  -1   16.81    2.57
   4  10   2    0.73    2.81
  -4 -10  -2    2.51    1.71
   4  10   3   68.16    4.10
  -4 -10  -3   61.98    3.85
   4  10   4    9.90    2.14
  -4 -10  -4   13.14    2.20
   4  10   5   44.50    3.67
  -4 -10  -5   48.05    3.85
   4  10   6   15.89    2.81
  -4 -10  -6   15.16    2.69
   4  10   7    9.90    3.12
  -4 -10  -7   12.10    2.14
   4  10   8   -1.34    2.32
  -4 -10  -8    1.65    2.32
   4  10   9   10.33    2.45
  -4 -10  -9    9.84    2.57
   4  10  10    3.36    2.63
  -4 -10 -10    3.18    1.59
   4  10  11    2.45    3.30
  -4 -10 -11    0.55    1.77
   4  11 -19    7.82    6.42
  -4 -11  19    3.18    5.50
   4  11 -18    0.12    4.83
  -4 -11  18   -1.53    6.66
   4  11 -17   12.59    4.95
  -4 -11  17   10.94    5.13
   4  11 -16   26.77    6.23
  -4 -11  16   29.65    5.68
   4  11 -15    5.13    4.71
  -4 -11  15    1.53    3.97
   4  11 -14   24.27    5.07
  -4 -11  14   31.97    5.50
   4  11 -13   17.36    5.01
  -4 -11  13   22.62    4.46
   4  11 -12    1.28    3.67
  -4 -11  12   -1.04    3.18
   4  11 -11  149.82    8.37
  -4 -11  11  137.96    7.82
   4  11 -10    0.61    4.28
  -4 -11  10    4.77    3.67
   4  11  -9    4.58    3.61
  -4 -11   9    0.24    2.81
   4  11  -8   85.03    5.44
  -4 -11   8   76.04    4.83
   4  11  -7    0.18    2.81
  -4 -11   7    0.37    2.51
   4  11  -6  106.48    6.23
  -4 -11   6  114.06    5.13
   4  11  -5    2.51    4.10
  -4 -11   5    3.12    3.42
   4  11  -4   11.25    3.36
  -4 -11   4   13.81    2.63
   4  11  -3   79.77    6.11
  -4 -11   3   92.18    4.77
   4  11  -2   -0.18    2.87
  -4 -11   2    1.77    2.57
   4  11  -1  127.20    6.85
  -4 -11   1  141.63    7.52
   4  11   0   12.04    3.48
  -4 -11   0   10.51    2.57
   4  11   1    2.45    2.87
  -4 -11  -1    1.04    2.08
   4  11   2    8.13    2.57
  -4 -11  -2    5.20    2.51
   4  11   3   10.45    2.87
  -4 -11  -3   10.51    2.14
   4  11   4   32.03    3.48
  -4 -11  -4   30.62    2.93
   4  11   5    6.11    2.51
  -4 -11  -5    5.50    2.08
   4  11   6   11.19    2.81
  -4 -11  -6   10.21    2.63
   4  11   7    2.45    2.45
  -4 -11  -7   -1.34    2.69
   4  11   8    9.66    3.24
  -4 -11  -8    5.75    1.65
   4  11   9    0.00    2.32
  -4 -11  -9    0.61    1.53
   4  11  10    0.79    3.55
  -4 -11 -10   -0.49    1.41
   4  12 -19   -0.49    6.54
  -4 -12  19   -1.53    6.42
   4  12 -18   -0.73    5.68
  -4 -12  18    1.47    5.32
   4  12 -17   23.96    7.76
  -4 -12  17   28.12    6.36
   4  12 -16    5.26    5.75
  -4 -12  16    1.83    5.26
   4  12 -15   40.16    6.85
  -4 -12  15   28.55    5.07
   4  12 -14   -1.10    4.28
  -4 -12  14    0.55    4.16
   4  12 -13    4.52    4.52
  -4 -12  13    3.18    4.03
   4  12 -12   34.84    6.23
  -4 -12  12   37.29    5.13
   4  12 -11    3.42    4.22
  -4 -12  11    7.58    3.85
   4  12 -10   24.82    5.50
  -4 -12  10   18.70    3.91
   4  12  -9    5.50    3.79
  -4 -12   9    0.49    3.61
   4  12  -8    1.04    3.91
  -4 -12   8    0.18    2.81
   4  12  -7   14.55    4.03
  -4 -12   7   20.72    3.30
   4  12  -6    4.95    4.28
  -4 -12   6    2.45    3.24
   4  12  -5   42.42    4.58
  -4 -12   5   36.00    3.91
   4  12  -4   -0.92    3.79
  -4 -12   4    2.26    2.32
   4  12  -3   -0.12    3.06
  -4 -12   3    2.26    2.26
   4  12  -2   33.93    3.97
  -4 -12   2   40.83    3.42
   4  12  -1    9.90    4.10
  -4 -12   1   13.20    3.55
   4  12   0   44.19    4.40
  -4 -12   0   37.78    3.48
   4  12   1    0.55    2.87
  -4 -12  -1    1.59    2.45
   4  12   2    2.02    3.24
  -4 -12  -2    3.36    2.87
   4  12   3   14.49    3.06
  -4 -12  -3   12.47    2.57
   4  12   4    2.14    3.79
  -4 -12  -4    1.83    5.32
   4  12   5   -0.73    3.00
  -4 -12  -5    0.43    2.20
   4  12   6   -0.06    2.93
  -4 -12  -6    2.14    2.69
   4  12   7    0.43    2.08
  -4 -12  -7   -0.61    2.63
   4  12   8    5.13    3.00
  -4 -12  -8    3.30    2.93
   4  12   9   -0.24    3.55
   4  13 -18   19.87    7.27
  -4 -13  18   20.42    8.56
   4  13 -17    3.12    7.52
  -4 -13  17    0.61    6.05
   4  13 -16    7.40    5.87
  -4 -13  16    5.44    5.07
   4  13 -15    1.71    6.05
  -4 -13  15    6.54    5.93
   4  13 -14  123.29   10.57
  -4 -13  14  136.92    8.80
   4  13 -13   17.48    5.99
  -4 -13  13   14.67    4.40
   4  13 -12   14.85    6.42
  -4 -13  12   16.44    4.71
   4  13 -11   49.82    6.91
  -4 -13  11   52.57    5.38
   4  13 -10   49.39    5.75
  -4 -13  10   39.00    4.34
   4  13  -9   -0.98    4.46
  -4 -13   9    1.53    3.18
   4  13  -8   12.35    6.11
  -4 -13   8    9.66    3.91
   4  13  -7    8.25    4.77
  -4 -13   7   11.61    3.42
   4  13  -6   39.55    4.77
  -4 -13   6   44.50    4.22
   4  13  -5   -1.47    3.42
  -4 -13   5    1.22    3.36
   4  13  -4   -0.55    4.89
  -4 -13   4    1.16    2.75
   4  13  -3   14.24    3.48
  -4 -13   3   14.24    3.18
   4  13  -2   17.91    4.89
  -4 -13   2   16.69    3.67
   4  13  -1   15.83    4.34
  -4 -13   1   19.32    3.18
   4  13   0    6.23    3.18
  -4 -13   0   10.09    3.06
   4  13   1   -0.24    3.79
  -4 -13  -1    0.92    3.42
   4  13   2    0.12    3.36
  -4 -13  -2    2.20    3.00
   4  13   3   12.16    4.46
  -4 -13  -3    8.50    3.73
   4  13   4    7.58    3.18
  -4 -13  -4    5.26    3.12
   4  13   5    1.16    3.30
  -4 -13  -5    1.34    2.20
   4  13   6    1.89    2.63
  -4 -13  -6    0.18    2.32
   4  13   7   -0.06    2.63
  -4 -13  -7    1.89    4.16
   4  14 -17   39.18   15.22
  -4 -14  17   48.41   12.71
   4  14 -16    5.56    6.48
  -4 -14  16    4.77    5.62
   4  14 -15   -0.61    6.72
  -4 -14  15   -1.47    4.83
   4  14 -14    0.12    6.79
  -4 -14  14   -0.61    5.50
   4  14 -13   52.69    7.82
  -4 -14  13   42.79    5.93
   4  14 -12  158.01   11.55
  -4 -14  12  136.07    7.76
   4  14 -11    2.69    7.27
  -4 -14  11    3.24    5.32
   4  14 -10   12.10    5.13
  -4 -14  10   13.75    4.89
   4  14  -9    8.44    4.95
  -4 -14   9    9.78    3.97
   4  14  -8   -1.16    5.13
  -4 -14   8    0.06    4.58
   4  14  -7   15.28    4.58
  -4 -14   7   14.06    3.85
   4  14  -6    1.89    3.91
  -4 -14   6    0.73    3.18
   4  14  -5   23.90    5.13
  -4 -14   5   26.22    5.01
   4  14  -4    3.79    4.71
  -4 -14   4    1.41    3.18
   4  14  -3    2.32    3.55
  -4 -14   3    1.89    3.48
   4  14  -2    3.12    4.34
  -4 -14   2    7.64    3.24
   4  14  -1    1.04    4.10
  -4 -14   1    0.37    3.24
   4  14   0   -1.77    3.73
  -4 -14   0   -1.59    2.69
   4  14   1    2.26    3.48
  -4 -14  -1    0.49    2.38
   4  14   2   13.45    3.85
  -4 -14  -2    7.40    2.63
   4  14   3    0.79    3.67
  -4 -14  -3    2.08    3.06
   4  14   4    9.41    3.97
  -4 -14  -4   11.92    2.57
   4  14   5    1.34    2.75
  -4 -14  -5   -1.71    2.45
   4  14   6    0.61    3.36
  -4 -14  -6   -1.96    3.91
   4  15 -15   -3.36    8.01
  -4 -15  15   -7.40    6.42
   4  15 -14    6.17    6.72
  -4 -15  14    3.18    5.13
   4  15 -13    5.68    7.09
  -4 -15  13    6.17    5.20
   4  15 -12   14.00    6.30
  -4 -15  12   14.06    4.46
   4  15 -11   49.39    7.40
  -4 -15  11   63.33    6.91
   4  15 -10    3.18    5.81
  -4 -15  10    5.20    5.20
   4  15  -9   10.33    5.75
  -4 -15   9    6.72    4.10
   4  15  -8   29.71    6.60
  -4 -15   8   32.82    5.32
   4  15  -7    0.37    4.71
  -4 -15   7    0.49    3.85
   4  15  -6   27.38    5.44
  -4 -15   6   31.24    4.58
   4  15  -5    1.28    5.87
  -4 -15   5    0.06    3.85
   4  15  -4    1.28    4.22
  -4 -15   4    0.06    3.12
   4  15  -3   11.49    5.32
  -4 -15   3    9.35    4.46
   4  15  -2    3.67    3.48
  -4 -15   2    5.44    3.42
   4  15  -1   -0.79    4.22
  -4 -15   1    3.24    4.28
   4  15   0    1.16    2.75
  -4 -15   0   -0.06    2.63
   4  15   1    4.52    3.97
  -4 -15  -1   -0.73    2.81
   4  15   2   -2.38    4.16
  -4 -15  -2   -0.55    3.55
   4  15   3   12.65    3.67
  -4 -15  -3   11.92    2.20
   4  15   4    1.34    3.48
  -4 -15  -4   -0.06    1.71
  -4 -15  -5   -0.55    2.08
   4  16 -14    3.73    5.81
  -4 -16  14    1.59    5.07
   4  16 -13    0.06   10.15
  -4 -16  13    2.26    5.56
   4  16 -12   44.93    7.27
  -4 -16  12   47.74    6.17
   4  16 -11    3.61    6.97
  -4 -16  11   -0.98    5.38
   4  16 -10   12.90    7.52
  -4 -16  10    7.64    4.65
   4  16  -9   11.31    6.91
  -4 -16   9    8.19    5.50
   4  16  -8   -1.04    6.42
  -4 -16   8   -2.87    4.77
   4  16  -7    7.89    5.13
  -4 -16   7    9.54    4.83
   4  16  -6    0.43    9.66
  -4 -16   6    3.85    5.26
   4  16  -5    3.18    5.07
  -4 -16   5    3.30    3.55
   4  16  -4    1.28    4.77
  -4 -16   4    4.28    4.58
   4  16  -3    2.20    3.42
  -4 -16   3   11.43    3.85
   4  16  -2    4.95    4.16
  -4 -16   2    9.05    4.95
  -4 -16   1    4.16    3.97
  -4 -16   0   -0.43    2.93
  -4 -16  -1   -0.37    3.00
   4  16   2    5.44    4.65
  -4 -16  -2    1.89    2.63
   4  16   3    0.18    4.22
  -4 -16  -3   -0.31    2.38
   4  17 -12    0.98    5.81
  -4 -17  12    2.20    5.93
   4  17 -11   -0.92    4.95
  -4 -17  11   -2.20    6.42
   4  17 -10    0.12    5.87
  -4 -17  10    4.03    5.13
   4  17  -9   -1.04    6.60
  -4 -17   9    3.55    5.44
   4  17  -8    5.68    6.36
  -4 -17   8   -0.61    5.32
   4  17  -7   -3.00    6.05
  -4 -17   7   -2.02    3.97
   4  17  -6   -1.16    6.23
  -4 -17   6    0.43    3.30
   4  17  -5    3.12    4.95
  -4 -17   5    7.89    4.77
   4  17  -4   16.44    3.79
  -4 -17   4   10.21    3.79
   4  17  -3    0.92    6.23
  -4 -17   3    1.10    4.46
  -4 -17   2    2.51    3.79
   4  18  -6    0.73    3.91
  -4 -18   6   -0.43    3.36
   4  18  -5   -2.51    5.50
  -4 -18   5    1.16    3.18
   4  18  -4    3.18    4.52
  -4 -18   4   -1.53    5.87
   5 -19  -2   -0.67    7.82
   5 -19   0   -0.92    3.97
  -5  19   0    2.38    4.77
   5 -19   1    1.28    4.10
  -5  19  -1   -4.03    8.19
   5 -19   2    0.49    3.61
  -5  19  -2   -2.57    6.36
   5 -19   3   -2.57    5.01
  -5  19  -3   -3.12    5.13
   5 -19   4    1.34   11.49
  -5  19  -4   11.80    6.48
   5 -19   5    5.13    8.50
  -5  19  -5    2.14    4.34
  -5  19  -6    4.03    4.95
   5 -19   7    0.43    4.71
  -5  19  -7   -2.87    7.52
   5 -19   9   -3.30   10.45
  -5  19  -9    0.98    9.35
  -5  19 -10    2.45    9.78
   5 -18  -7    0.00    5.44
   5 -18  -6   -0.79    3.79
  -5  18   6    8.25    8.99
   5 -18  -4   -0.06    8.19
  -5  18   4    2.57    5.87
   5 -18  -3    3.85    6.23
  -5  18   3    3.79    9.66
   5 -18  -2   11.68    6.42
  -5  18   2    7.89    8.19
   5 -18  -1   -5.26    5.81
  -5  18   1    5.87    7.76
   5 -18   0    2.57    6.42
  -5  18   0    1.34    5.87
   5 -18   1    0.92    5.87
  -5  18  -1    3.85    6.23
   5 -18   2   -1.22    5.50
  -5  18  -2    0.79    5.87
   5 -18   3    2.08    6.36
  -5  18  -3   -3.30    6.17
   5 -18   4   -0.49    5.50
  -5  18  -4    2.51    5.13
   5 -18   5    7.34    4.58
  -5  18  -5    1.28    3.67
   5 -18   6   -0.24    3.67
  -5  18  -6    0.49    3.85
   5 -18   7   -1.89    4.52
  -5  18  -7    6.05    9.78
   5 -18   8    5.38   10.76
  -5  18  -8    4.65    6.79
   5 -18   9    7.27    6.30
  -5  18  -9    8.74    6.85
   5 -18  10   26.28    7.15
  -5  18 -10   24.88    8.25
   5 -18  11   -1.10    4.77
  -5  18 -11    0.86    5.99
   5 -18  12   -3.30    6.11
  -5  18 -12    1.41    6.72
   5 -17  -9   -0.24    6.91
   5 -17  -8    2.69    5.13
  -5  17   8    1.41    7.76
   5 -17  -7    6.72    5.81
  -5  17   7   -4.83    7.76
   5 -17  -6    1.71    5.56
  -5  17   6    1.96    6.91
   5 -17  -5    6.48    7.89
  -5  17   5   -3.42    9.05
   5 -17  -4    2.51    5.01
  -5  17   4    0.43    5.56
   5 -17  -3    5.68    5.56
  -5  17   3    2.02    6.36
   5 -17  -2   -1.59    5.32
  -5  17   2    2.51    5.56
   5 -17  -1   13.20    6.11
  -5  17   1   17.79    5.81
   5 -17   0    0.31    5.93
  -5  17   0    0.49    6.11
   5 -17   1    2.57    5.13
  -5  17  -1   -0.06    5.62
   5 -17   2    6.48    5.01
  -5  17  -2    8.74    5.20
   5 -17   3   32.70    6.11
  -5  17  -3   20.91    5.62
   5 -17   4    3.30    4.83
  -5  17  -4    4.52    4.95
   5 -17   5    1.04    5.50
  -5  17  -5    3.73    5.75
   5 -17   6   -2.02    6.97
  -5  17  -6   -4.77   13.57
   5 -17   7    6.60    7.40
  -5  17  -7   -0.49    6.42
   5 -17   8    6.11    4.22
  -5  17  -8    5.13    5.38
   5 -17   9    6.05    5.20
  -5  17  -9    9.11    6.79
   5 -17  10    0.31    4.83
  -5  17 -10   -0.86    5.81
   5 -17  11   -1.34    4.10
  -5  17 -11   -1.10    5.99
   5 -17  12   -0.12    4.34
  -5  17 -12   -3.36    7.76
   5 -17  13   21.46    6.05
  -5  17 -13   22.07    8.01
   5 -17  14   -0.06    4.65
  -5  17 -14    0.37    4.83
   5 -16 -11    3.06    9.90
   5 -16 -10    4.46    8.50
   5 -16  -9    3.24    7.27
  -5  16   9   -3.12    7.03
   5 -16  -8    4.22    8.99
  -5  16   8    0.18    5.75
   5 -16  -7   11.61    6.60
  -5  16   7   21.21    9.29
   5 -16  -6    3.42    5.38
  -5  16   6    4.83    6.23
   5 -16  -5    8.99    6.54
  -5  16   5    7.15    7.09
   5 -16  -4    0.92    5.32
  -5  16   4    3.91    5.50
   5 -16  -3    7.52    5.75
  -5  16   3    6.42    5.32
   5 -16  -2    1.34    5.38
  -5  16   2    9.66    5.62
   5 -16  -1    6.91    5.01
  -5  16   1    5.26    5.26
   5 -16   0   11.13    5.93
  -5  16   0    9.17    5.56
   5 -16   1   -2.02    4.77
  -5  16  -1   -2.08    6.23
   5 -16   2   -2.38    6.60
  -5  16  -2   -0.55    7.15
   5 -16   3    3.67    5.26
  -5  16  -3    2.93    5.01
   5 -16   4    5.32    4.65
  -5  16  -4   11.92    5.68
   5 -16   5   12.10    4.89
  -5  16  -5   12.16    7.40
   5 -16   6    5.13    7.95
  -5  16  -6    0.49    4.10
   5 -16   7    0.18    3.91
  -5  16  -7    6.42    5.20
   5 -16   8   -0.98    4.22
  -5  16  -8    3.30    5.87
   5 -16   9   11.19    4.46
  -5  16  -9   10.82    5.07
   5 -16  10   15.16    4.71
  -5  16 -10   14.98    5.38
   5 -16  11   10.88    5.01
  -5  16 -11    4.71    5.87
   5 -16  12   10.82    4.77
  -5  16 -12   20.66    6.30
   5 -16  13    0.55    4.83
  -5  16 -13    4.28    5.75
   5 -16  14   28.79    5.56
  -5  16 -14   32.09    7.34
   5 -16  15    2.08    4.52
  -5  16 -15    0.49    7.09
   5 -16  16    2.08    6.42
  -5  16 -16  -16.14   15.16
   5 -15 -11   16.69    7.95
  -5  15  11    3.48    4.95
   5 -15 -10    2.20    8.74
  -5  15  10    3.79    5.93
   5 -15  -9    3.67    5.07
  -5  15   9    4.83    5.01
   5 -15  -8    4.10    6.97
  -5  15   8    3.48    6.42
   5 -15  -7    2.69    5.56
  -5  15   7   10.82    7.27
   5 -15  -6   24.94    5.56
  -5  15   6   21.15    6.30
   5 -15  -5    0.31    5.38
  -5  15   5    2.75    6.79
   5 -15  -4   14.24    5.01
  -5  15   4   10.45    5.20
   5 -15  -3    1.22    5.26
  -5  15   3   -3.67    5.44
   5 -15  -2    1.65    6.66
  -5  15   2   -0.98    6.30
   5 -15  -1   49.27    6.91
  -5  15   1   54.77    6.42
   5 -15   0    1.04    4.40
  -5  15   0    1.65    4.22
   5 -15   1   39.00    5.44
  -5  15  -1   38.39    5.50
   5 -15   2   23.17    5.07
  -5  15  -2   21.58    5.13
   5 -15   3    1.22    4.03
  -5  15  -3    6.54    4.03
   5 -15   4   22.49    4.46
  -5  15  -4   30.44    8.68
   5 -15   5   27.26    7.76
  -5  15  -5   24.88    4.89
   5 -15   6   26.28    4.52
  -5  15  -6   26.22    4.89
   5 -15   7    3.48    4.34
  -5  15  -7    2.57    4.46
   5 -15   8   55.20    5.44
  -5  15  -8   44.56    5.56
   5 -15   9   32.34    5.26
  -5  15  -9   33.31    6.05
   5 -15  10   30.32    5.26
  -5  15 -10   22.19    5.20
   5 -15  11    2.02    3.79
  -5  15 -11   -0.61    5.01
   5 -15  12    1.04    4.52
  -5  15 -12    2.75    7.34
   5 -15  13   57.34    7.27
  -5  15 -13   55.93    8.62
   5 -15  14    4.03    5.87
  -5  15 -14    4.03    7.27
   5 -15  15   13.39    5.99
  -5  15 -15   14.91    6.48
   5 -15  16   -2.38    4.83
  -5  15 -16   -0.49    6.48
   5 -15  17   -0.61    4.34
  -5  15 -17    0.61    4.89
   5 -14 -13    0.98    4.65
   5 -14 -12    5.93    5.32
  -5  14  12    2.87    6.97
   5 -14 -11   -3.48    5.26
  -5  14  11   -4.77    6.23
   5 -14 -10    8.31    6.60
  -5  14  10   15.53    5.99
   5 -14  -9    3.18    6.60
  -5  14   9   -5.38    8.44
   5 -14  -8    3.18    5.99
  -5  14   8   -2.02    6.11
   5 -14  -7    8.74    6.48
  -5  14   7    5.68    5.56
   5 -14  -6    0.18    5.20
  -5  14   6    1.22    4.71
   5 -14  -5   52.87    7.15
  -5  14   5   48.17    7.40
   5 -14  -4    5.50    5.44
  -5  14   4    4.34    5.01
   5 -14  -3    1.83    4.03
  -5  14   3    0.06    4.16
   5 -14  -2   35.58    5.38
  -5  14   2   32.70    5.75
   5 -14  -1   16.50    5.56
  -5  14   1   19.13    5.26
   5 -14   0   28.91    5.26
  -5  14   0   32.82    5.07
   5 -14   1    0.24    3.91
  -5  14  -1   -2.38    3.85
   5 -14   2   -0.18    4.10
  -5  14  -2    0.31    4.34
   5 -14   3  194.69   10.76
  -5  14  -3  186.07   13.75
   5 -14   4    1.04    8.56
  -5  14  -4    9.96    5.38
   5 -14   5   11.00    4.89
  -5  14  -5    9.17    5.81
   5 -14   6    6.42    3.79
  -5  14  -6    3.97    3.42
   5 -14   7   13.26    4.03
  -5  14  -7   13.26    4.03
   5 -14   8   -0.49    3.00
  -5  14  -8    1.28    3.79
   5 -14   9   73.41    5.56
  -5  14  -9   78.00    6.66
   5 -14  10   42.85    5.01
  -5  14 -10   43.16    5.56
   5 -14  11    3.24    4.22
  -5  14 -11    1.53    5.13
   5 -14  12   12.04    4.65
  -5  14 -12   11.31    5.56
   5 -14  13    3.48    3.73
  -5  14 -13    1.77    5.26
   5 -14  14   49.82    5.56
  -5  14 -14   59.72    7.40
   5 -14  15    2.57    4.71
  -5  14 -15    0.43    7.27
   5 -14  16    0.43    4.58
  -5  14 -16    4.83    7.58
   5 -14  17    6.30    5.01
  -5  14 -17    7.64    5.99
   5 -14  18    1.41    4.10
  -5  14 -18   -0.49    4.77
  -5  13  15    0.18    6.54
   5 -13 -13   -0.86    7.52
  -5  13  13    2.02    7.34
   5 -13 -12    2.20    5.56
  -5  13  12    3.18    7.03
   5 -13 -11   23.72    5.81
  -5  13  11   31.79    7.03
   5 -13 -10    1.77    5.44
  -5  13  10    1.47    5.50
   5 -13  -9    1.34    4.58
  -5  13   9   -0.06    5.07
   5 -13  -8   12.84    5.99
  -5  13   8   16.02    6.05
   5 -13  -7    1.77    4.65
  -5  13   7   -4.89    4.95
   5 -13  -6   46.95    5.62
  -5  13   6   45.66    6.11
   5 -13  -5    0.24    4.52
  -5  13   5    2.69    4.83
   5 -13  -4   -0.49    4.83
  -5  13   4   -0.92    4.03
   5 -13  -3   28.67    5.07
  -5  13   3   25.00    4.71
   5 -13  -2    7.40    3.61
  -5  13   2    3.79    4.34
   5 -13  -1   17.12    4.34
  -5  13   1   17.24    4.10
   5 -13   0   46.52    5.56
  -5  13   0   44.26    5.62
   5 -13   1    0.49    3.18
  -5  13  -1    0.98    3.06
   5 -13   2   -1.83    3.24
  -5  13  -2   -0.73    6.11
   5 -13   3   87.90    9.78
  -5  13  -3   95.05    6.17
   5 -13   4  160.58    8.07
  -5  13  -4  162.17    8.56
   5 -13   5    0.67    3.30
  -5  13  -5    3.06    3.30
   5 -13   6    5.13    3.79
  -5  13  -6    3.00    3.85
   5 -13   7   23.66    4.22
  -5  13  -7   26.28    4.28
   5 -13   8   92.18    6.36
  -5  13  -8   90.89    6.60
   5 -13   9   39.49    4.34
  -5  13  -9   47.01    5.20
   5 -13  10  131.91    7.34
  -5  13 -10  146.76    8.92
   5 -13  11   -1.53    3.30
  -5  13 -11   -1.34    4.46
   5 -13  12   17.12    4.10
  -5  13 -12   18.03    5.07
   5 -13  13   35.94    4.52
  -5  13 -13   30.93    6.60
   5 -13  14    0.00    3.48
  -5  13 -14    0.79    5.07
   5 -13  15   40.71    6.66
  -5  13 -15   41.93    8.25
   5 -13  16    4.58    5.56
  -5  13 -16    4.40    6.17
   5 -13  17    4.10    4.77
  -5  13 -17    2.57    6.79
   5 -13  18   12.41    5.75
  -5  13 -18   16.93    7.46
   5 -13  19    2.51    4.52
  -5  13 -19   -0.67    5.81
  -5  12  16   -1.65    6.05
   5 -12 -15    1.89    5.50
  -5  12  15   -0.92    7.82
   5 -12 -14    3.24    5.20
  -5  12  14    1.59    6.11
   5 -12 -13    1.77    5.13
  -5  12  13   -2.26    7.15
   5 -12 -12   38.94    7.64
  -5  12  12   39.00    7.03
   5 -12 -11    1.59    5.87
  -5  12  11    0.55    5.56
   5 -12 -10   49.21    6.91
  -5  12  10   45.05    6.54
   5 -12  -9    5.75    4.58
  -5  12   9    9.96    5.26
   5 -12  -8   -0.18    6.48
  -5  12   8    0.37    5.81
   5 -12  -7   29.71    4.89
  -5  12   7   33.50    5.38
   5 -12  -6    1.04    3.91
  -5  12   6   -4.22    4.46
   5 -12  -5   24.63    5.01
  -5  12   5   22.62    4.52
   5 -12  -4    0.37    4.40
  -5  12   4   -0.12    3.48
   5 -12  -3   52.63    5.68
  -5  12   3   51.41    4.89
   5 -12  -2    5.20    3.79
  -5  12   2    2.20    3.06
   5 -12  -1   45.36    5.26
  -5  12   1   53.97    5.44
   5 -12   0   41.32    4.65
  -5  12   0   35.03    4.03
   5 -12   1    7.27    3.55
  -5  12  -1    5.26    4.71
   5 -12   2  101.71    8.25
  -5  12  -2   93.77    5.81
   5 -12   3   39.85    5.50
  -5  12  -3   36.37    5.38
   5 -12   4  133.93    7.15
  -5  12  -4  130.63    6.91
   5 -12   5    2.69    2.87
  -5  12  -5    2.14    2.87
   5 -12   6   13.63    3.73
  -5  12  -6   10.88    4.40
   5 -12   7  154.34    7.70
  -5  12  -7  166.75    8.13
   5 -12   8    3.61    2.93
  -5  12  -8    3.18    3.18
   5 -12   9  102.45    6.05
  -5  12  -9   94.99    6.60
   5 -12  10   -1.41    2.75
  -5  12 -10    2.26    3.61
   5 -12  11    2.26    3.12
  -5  12 -11    2.20    3.48
   5 -12  12   63.02    4.89
  -5  12 -12   65.16    6.05
   5 -12  13    9.05    3.97
  -5  12 -13    1.04    4.77
   5 -12  14   65.65    5.75
  -5  12 -14   56.79    7.89
   5 -12  15    8.92    4.10
  -5  12 -15    7.76    4.71
   5 -12  16   19.25    4.40
  -5  12 -16   23.90    6.05
   5 -12  17   16.26    4.52
  -5  12 -17   27.93    6.66
   5 -12  18    9.90    6.17
  -5  12 -18   12.04    6.54
   5 -12  19   24.33    4.89
  -5  12 -19   19.01    5.50
   5 -12  20    3.06    3.73
  -5  12 -20    0.43    3.24
  -5  11  17    3.12    4.10
   5 -11 -16    3.36    5.38
  -5  11  16   25.98    6.11
   5 -11 -15   -1.59    5.68
  -5  11  15    4.52    7.82
   5 -11 -14    2.45    5.44
  -5  11  14    5.75    6.91
   5 -11 -13   21.58    6.23
  -5  11  13   23.17    6.54
   5 -11 -12    3.36    5.01
  -5  11  12    1.77    5.32
   5 -11 -11   55.07    7.52
  -5  11  11   50.98    7.34
   5 -11 -10   -1.41    4.71
  -5  11  10    3.42    4.83
   5 -11  -9   18.52    5.13
  -5  11   9   20.48    4.89
   5 -11  -8    0.18    4.40
  -5  11   8   -2.02    3.91
   5 -11  -7   -1.16    4.28
  -5  11   7   -1.77    4.28
   5 -11  -6  180.63   10.15
  -5  11   6  179.28    9.60
   5 -11  -5    9.35    4.16
  -5  11   5    8.13    3.61
   5 -11  -4    7.40    4.52
  -5  11   4    8.80    3.91
   5 -11  -3    0.18    3.30
  -5  11   3   -0.06    3.06
   5 -11  -2   84.54    5.93
  -5  11   2   84.72    5.50
   5 -11  -1   -0.18    3.36
  -5  11   1    2.20    3.12
   5 -11   0   -0.55    2.93
  -5  11   0    2.45    3.97
   5 -11   1   -4.40    6.54
  -5  11  -1    0.43    3.85
   5 -11   2    5.81    3.06
  -5  11  -2    6.79    2.75
   5 -11   3  269.93   10.39
  -5  11  -3  282.53   10.51
   5 -11   4   31.48    4.22
  -5  11  -4   34.41    4.52
   5 -11   5   24.88    3.18
  -5  11  -5   26.77    3.42
   5 -11   6    7.82    2.93
  -5  11  -6    3.85    3.00
   5 -11   7   16.93    3.12
  -5  11  -7   21.46    3.48
   5 -11   8  208.62    8.37
  -5  11  -8  203.73    8.01
   5 -11   9    2.63    2.51
  -5  11  -9    1.47    3.24
   5 -11  10   31.66    4.16
  -5  11 -10   29.28    4.77
   5 -11  11  125.43    8.01
  -5  11 -11  122.68    7.76
   5 -11  12    1.22    3.18
  -5  11 -12   -1.59    4.40
   5 -11  13   52.87    4.83
  -5  11 -13   53.91    5.13
   5 -11  14   14.55    3.97
  -5  11 -14   15.10    4.89
   5 -11  15   49.45    5.44
  -5  11 -15   54.89    6.54
   5 -11  16   37.23    4.89
  -5  11 -16   44.07    6.17
   5 -11  17    4.58    3.91
  -5  11 -17    3.85    5.01
   5 -11  18   22.74    5.13
  -5  11 -18   22.43    6.48
   5 -11  19   -0.86    5.07
  -5  11 -19    2.69    5.99
   5 -11  20    2.57    4.83
  -5  11 -20    1.89    5.62
   5 -10 -17    9.05    6.36
  -5  10  17    3.97    6.54
   5 -10 -16   -1.04    5.81
  -5  10  16    4.10    6.91
   5 -10 -15   12.71    6.42
  -5  10  15   16.08    6.30
   5 -10 -14   -1.22    4.95
  -5  10  14   -1.65    5.56
   5 -10 -13   -1.28    5.26
  -5  10  13    2.08    5.44
   5 -10 -12   92.06    9.54
  -5  10  12  107.09    9.47
   5 -10 -11    7.09    4.95
  -5  10  11    9.78    4.71
   5 -10 -10    4.28    4.34
  -5  10  10    8.99    5.87
   5 -10  -9    2.57    4.52
  -5  10   9    1.41    4.03
   5 -10  -8   -1.59    3.85
  -5  10   8    1.28    4.22
   5 -10  -7  167.18    8.62
  -5  10   7  167.30    8.86
   5 -10  -6   15.34    4.22
  -5  10   6   16.81    4.16
   5 -10  -5   54.65    5.01
  -5  10   5   55.81    4.83
   5 -10  -4   11.68    3.79
  -5  10   4   11.25    3.67
   5 -10  -3   16.75    3.42
  -5  10   3   10.64    2.81
   5 -10  -2   13.20    3.24
  -5  10   2   10.57    3.06
   5 -10  -1   24.51    3.42
  -5  10   1   24.88    5.20
   5 -10   0   16.99    5.26
  -5  10   0   18.95    3.00
   5 -10   1   13.02    2.57
  -5  10  -1   14.61    2.93
   5 -10   2   57.52    3.85
  -5  10  -2   54.04    3.67
   5 -10   3   86.98    5.26
  -5  10  -3   84.11    4.58
   5 -10   4  188.94    7.21
  -5  10  -4  185.34    7.34
   5 -10   5   15.10    2.81
  -5  10  -5   12.84    2.81
   5 -10   6   19.93    3.18
  -5  10  -6   18.58    3.42
   5 -10   7  145.91    6.54
  -5  10  -7  140.84    6.66
   5 -10   8   31.17    3.91
  -5  10  -8   27.75    3.42
   5 -10   9  276.66   10.94
  -5  10  -9  287.05   10.88
   5 -10  10   12.04    2.75
  -5  10 -10   14.79    3.61
   5 -10  11   -1.04    2.32
  -5  10 -11    2.45    3.24
   5 -10  12  148.90    8.25
  -5  10 -12  152.88    8.01
[truncated: 469,366 more chars]
