# Supplementary material for: Origamic metal-organic framework toward mechanical metamaterial
Source: Nat Commun. 2023 Dec 1;14:7938. doi: 10.1038/s41467-023-43647-8 (PMC10692132; doi:10.1038/s41467-023-43647-8)
Supplement: Supplementary file 4 — Supplementary Data 1 [file 41467_2023_43647_MOESM4_ESM.zip › Crystallographic data/PPF-301_140K.cif]

 
data_P-1_a
 
_audit_creation_method            'SHELXL-2018/3'
_shelx_SHELXL_version_number      '2018/3'
_chemical_name_systematic         ?
_chemical_name_common             ?
_chemical_melting_point           ?
_chemical_formula_moiety          ?
_chemical_formula_sum
 'C70 H74 N10 O18 Zn3' 
_chemical_formula_weight          1539.50

loop_
 _atom_type_symbol
 _atom_type_description
 _atom_type_scat_dispersion_real
 _atom_type_scat_dispersion_imag
 _atom_type_scat_source
 'C'  'C'   0.0024   0.0013
 'International Tables Vol C Tables 4.2.6.8 and 6.1.1.4'
 'H'  'H'   0.0000   0.0000
 'International Tables Vol C Tables 4.2.6.8 and 6.1.1.4'
 'N'  'N'   0.0048   0.0026
 'International Tables Vol C Tables 4.2.6.8 and 6.1.1.4'
 'O'  'O'   0.0085   0.0048
 'International Tables Vol C Tables 4.2.6.8 and 6.1.1.4'
 'Zn'  'Zn'   0.3273   1.1646
 'International Tables Vol C Tables 4.2.6.8 and 6.1.1.4'
 
_space_group_crystal_system       triclinic
_space_group_IT_number            2
_space_group_name_H-M_alt         'P -1'
_space_group_name_Hall            '-P 1'
 
_shelx_space_group_comment
;
The symmetry employed for this shelxl refinement is uniquely defined
by the following loop, which should always be used as a source of
symmetry information in preference to the above space-group names.
They are only intended as comments.
;
 
loop_
 _space_group_symop_operation_xyz
 'x, y, z'
 '-x, -y, -z'
 
_cell_length_a                    10.885(2)
_cell_length_b                    12.583(3)
_cell_length_c                    14.038(3)
_cell_angle_alpha                 100.70(3)
_cell_angle_beta                  101.26(3)
_cell_angle_gamma                 107.72(3)
_cell_volume                      1733.4(7)
_cell_formula_units_Z             1
_cell_measurement_temperature     140(2)
_cell_measurement_reflns_used     28408
_cell_measurement_theta_min       1.359
_cell_measurement_theta_max       26.498
 
_exptl_crystal_description        rectangle
_exptl_crystal_colour             purple
_exptl_crystal_density_meas       ?
_exptl_crystal_density_method     'not measured'
_exptl_crystal_density_diffrn     1.475          
_exptl_crystal_F_000              798
_exptl_transmission_factor_min    ?
_exptl_transmission_factor_max    ?
_exptl_crystal_size_max           0.862
_exptl_crystal_size_mid           0.198
_exptl_crystal_size_min           0.127
_exptl_absorpt_coefficient_mu     0.801
_shelx_estimated_absorpt_T_min    0.545
_shelx_estimated_absorpt_T_max    0.905
_exptl_absorpt_correction_type    'empirical'
_exptl_absorpt_correction_T_min   0.543
_exptl_absorpt_correction_T_max   0.905
_exptl_absorpt_process_details    'HKL3000 Scaplepack'
_exptl_absorpt_special_details    ?
_diffrn_ambient_temperature       140(2)
_diffrn_radiation_wavelength      0.630
_diffrn_radiation_type            synchrotron
_diffrn_source                    'PLSII 2D bending magnet'
_diffrn_measurement_device_type   'Rayonix MX225HS CCD area detector'
_diffrn_measurement_method        'omega scan'
_diffrn_detector_area_resol_mean  ?
_diffrn_reflns_number             19361
_diffrn_reflns_av_unetI/netI      0.0461
_diffrn_reflns_av_R_equivalents   0.0230
_diffrn_reflns_limit_h_min        -15
_diffrn_reflns_limit_h_max        15
_diffrn_reflns_limit_k_min        -17
_diffrn_reflns_limit_k_max        17
_diffrn_reflns_limit_l_min        -19
_diffrn_reflns_limit_l_max        19
_diffrn_reflns_theta_min          1.359
_diffrn_reflns_theta_max          26.498
_diffrn_reflns_theta_full         22.210
_diffrn_measured_fraction_theta_max   0.939
_diffrn_measured_fraction_theta_full  0.957
_diffrn_reflns_Laue_measured_fraction_max    0.939
_diffrn_reflns_Laue_measured_fraction_full   0.957
_diffrn_reflns_point_group_measured_fraction_max   0.939
_diffrn_reflns_point_group_measured_fraction_full  0.957
_reflns_number_total              9694
_reflns_number_gt                 6923
_reflns_threshold_expression      'I > 2\s(I)'
_reflns_Friedel_coverage          0.000
_reflns_Friedel_fraction_max      .
_reflns_Friedel_fraction_full     .
 
_reflns_special_details
;
 Reflections were merged by SHELXL according to the crystal
 class for the calculation of statistics and refinement.
 
 _reflns_Friedel_fraction is defined as the number of unique
 Friedel pairs measured divided by the number that would be
 possible theoretically, ignoring centric projections and
 systematic absences.
;
 
_computing_data_collection        'PAL BL2D-SMDC Program' 
_computing_cell_refinement        'HKL3000' 
_computing_data_reduction         'HKL3000'
_computing_structure_solution     'SHELXT 2018/2 (Sheldrick, 2018)'
_computing_structure_refinement 'SHELXL-2018/3 (Sheldrick, 2018)'
_computing_molecular_graphics     ?
_computing_publication_material   ?
_refine_special_details           ?
_refine_ls_structure_factor_coef  Fsqd
_refine_ls_matrix_type            full
_refine_ls_weighting_scheme       calc
_refine_ls_weighting_details
'w=1/[\s^2^(Fo^2^)+(0.1039P)^2^] where P=(Fo^2^+2Fc^2^)/3'
_atom_sites_solution_primary      ?
_atom_sites_solution_secondary    ?
_atom_sites_solution_hydrogens    geom
_refine_ls_hydrogen_treatment     constr
_refine_ls_extinction_method      none
_refine_ls_extinction_coef        .
_refine_ls_number_reflns          9694
_refine_ls_number_parameters      571
_refine_ls_number_restraints      286
_refine_ls_R_factor_all           0.0709
_refine_ls_R_factor_gt            0.0529
_refine_ls_wR_factor_ref          0.1646
_refine_ls_wR_factor_gt           0.1565
_refine_ls_goodness_of_fit_ref    1.052
_refine_ls_restrained_S_all       1.091
_refine_ls_shift/su_max           0.002
_refine_ls_shift/su_mean          0.000
 
loop_
 _atom_site_label
 _atom_site_type_symbol
 _atom_site_fract_x
 _atom_site_fract_y
 _atom_site_fract_z
 _atom_site_U_iso_or_equiv
 _atom_site_adp_type
 _atom_site_occupancy
 _atom_site_site_symmetry_order  
 _atom_site_calc_flag
 _atom_site_refinement_flags_posn
 _atom_site_refinement_flags_adp
 _atom_site_refinement_flags_occupancy
 _atom_site_disorder_assembly
 _atom_site_disorder_group
Zn1 Zn 0.97940(3) 0.01943(3) 1.10188(2) 0.03300(11) Uani 1 1 d . . . . .
Zn2 Zn 0.99741(8) 0.51950(5) 0.51625(5) 0.02198(15) Uani 0.5 1 d . . P . .
O1 O 0.58227(19) -0.04653(19) 0.78942(16) 0.0470(5) Uani 1 1 d . . . . .
O2 O 0.7912(2) 0.0053(2) 1.03651(15) 0.0478(5) Uani 1 1 d . . . . .
O3 O 0.82628(18) -0.03347(18) 0.88478(15) 0.0387(4) Uani 1 1 d . . . . .
O4 O 0.17723(18) 0.41874(17) 0.11845(15) 0.0384(4) Uani 1 1 d . . . . .
O5 O 0.0448(2) 0.18677(17) 0.08262(15) 0.0395(4) Uani 1 1 d . . . . .
O6 O 0.0760(2) 0.15589(18) -0.07162(15) 0.0453(5) Uani 1 1 d . . . . .
N1 N 0.93250(18) 0.57076(16) 0.38845(14) 0.0246(4) Uani 1 1 d . . . . .
N2 N 0.80846(18) 0.40104(17) 0.48576(14) 0.0246(4) Uani 1 1 d . . . . .
C1 C 1.0103(2) 0.6545(2) 0.35308(17) 0.0263(4) Uani 1 1 d . . . . .
C2 C 0.9248(2) 0.6845(2) 0.27756(19) 0.0314(5) Uani 1 1 d . . . . .
H2 H 0.953083 0.740527 0.241878 0.038 Uiso 1 1 calc R U . . .
C3 C 0.7967(2) 0.6171(2) 0.26765(19) 0.0311(5) Uani 1 1 d . . . . .
H3 H 0.718449 0.617154 0.223618 0.037 Uiso 1 1 calc R U . . .
C4 C 0.8016(2) 0.5451(2) 0.33676(17) 0.0257(4) Uani 1 1 d . . . . .
C5 C 0.6897(2) 0.4645(2) 0.35064(17) 0.0246(4) Uani 1 1 d . . . . .
C6 C 0.6952(2) 0.3977(2) 0.41983(17) 0.0255(4) Uani 1 1 d . . . . .
C7 C 0.5796(2) 0.3137(2) 0.43133(19) 0.0318(5) Uani 1 1 d . . . . .
H7 H 0.489409 0.294063 0.394144 0.038 Uiso 1 1 calc R U . . .
C8 C 0.6233(2) 0.2676(2) 0.50516(19) 0.0329(5) Uani 1 1 d . . . . .
H8 H 0.569297 0.210434 0.530154 0.039 Uiso 1 1 calc R U . . .
C9 C 0.7668(2) 0.32129(19) 0.53864(17) 0.0249(4) Uani 1 1 d . . . . .
C10 C 0.8498(2) 0.2950(2) 0.61439(17) 0.0254(4) Uani 1 1 d . . . . .
C11 C 0.7823(2) 0.2062(2) 0.66282(18) 0.0272(5) Uani 1 1 d . . . . .
C12 C 0.7138(3) 0.0916(2) 0.6079(2) 0.0375(6) Uani 1 1 d . . . . .
H12 H 0.711974 0.069145 0.538988 0.045 Uiso 1 1 calc R U . . .
C13 C 0.6483(3) 0.0098(2) 0.6524(2) 0.0434(7) Uani 1 1 d . . . . .
H13 H 0.600545 -0.067812 0.613693 0.052 Uiso 1 1 calc R U . . .
C14 C 0.6524(2) 0.0413(2) 0.7536(2) 0.0356(6) Uani 1 1 d . . . . .
C15 C 0.7208(3) 0.1539(2) 0.80988(19) 0.0344(5) Uani 1 1 d . . . . .
H15 H 0.723555 0.175476 0.879032 0.041 Uiso 1 1 calc R U . . .
C16 C 0.7859(2) 0.2360(2) 0.76444(18) 0.0300(5) Uani 1 1 d . . . . .
H16 H 0.833575 0.313489 0.803437 0.036 Uiso 1 1 calc R U . . .
C17 C 0.6135(3) -0.0285(3) 0.8959(2) 0.0429(7) Uani 1 1 d . . . . .
H17A H 0.550958 -0.093665 0.912346 0.051 Uiso 1 1 calc R U . . .
H17B H 0.599934 0.043140 0.926551 0.051 Uiso 1 1 calc R U . . .
C18 C 0.7568(3) -0.0185(2) 0.9419(2) 0.0347(6) Uani 1 1 d . . . . .
C19 C 0.5540(2) 0.4493(2) 0.28841(17) 0.0259(4) Uani 1 1 d . . . . .
C20 C 0.4679(2) 0.4938(2) 0.33032(19) 0.0327(5) Uani 1 1 d . . . . .
H20 H 0.495596 0.533776 0.399648 0.039 Uiso 1 1 calc R U . . .
C21 C 0.3427(3) 0.4806(2) 0.2727(2) 0.0349(5) Uani 1 1 d . . . . .
H21 H 0.285817 0.511797 0.302580 0.042 Uiso 1 1 calc R U . . .
C22 C 0.3002(2) 0.4217(2) 0.17115(19) 0.0307(5) Uani 1 1 d . . . . .
C23 C 0.3823(3) 0.3738(3) 0.12884(19) 0.0385(6) Uani 1 1 d . . . . .
H23 H 0.352581 0.330635 0.060327 0.046 Uiso 1 1 calc R U . . .
C24 C 0.5078(3) 0.3892(2) 0.18687(19) 0.0360(6) Uani 1 1 d . . . . .
H24 H 0.564296 0.357819 0.156589 0.043 Uiso 1 1 calc R U . . .
C25 C 0.1255(3) 0.3487(2) 0.0179(2) 0.0406(6) Uani 1 1 d . . . . .
H25A H 0.195652 0.367625 -0.018154 0.049 Uiso 1 1 calc R U . . .
H25B H 0.049205 0.367462 -0.016179 0.049 Uiso 1 1 calc R U . . .
C26 C 0.0785(3) 0.2186(2) 0.0103(2) 0.0350(5) Uani 1 1 d . . . . .
O1A O 0.9948(4) 0.6503(3) 0.6353(2) 0.0469(9) Uani 0.633(5) 1 d D . P A 1
C1A C 1.0291(5) 0.6417(6) 0.7227(4) 0.0394(13) Uani 0.633(5) 1 d D . P A 1
H1A H 0.967784 0.586524 0.744826 0.047 Uiso 0.633(5) 1 calc R U P A 1
N1A N 1.1498(4) 0.7073(4) 0.7876(3) 0.0386(9) Uani 0.633(5) 1 d D . P A 1
C2A C 1.1839(7) 0.6888(7) 0.8878(4) 0.0633(19) Uani 0.633(5) 1 d D . P A 1
H2A1 H 1.184627 0.754300 0.938358 0.095 Uiso 0.633(5) 1 calc R U P A 1
H2A2 H 1.272703 0.682121 0.901483 0.095 Uiso 0.633(5) 1 calc R U P A 1
H2A3 H 1.117325 0.617500 0.890624 0.095 Uiso 0.633(5) 1 calc R U P A 1
C3A C 1.2445(5) 0.7998(4) 0.7625(4) 0.0520(13) Uani 0.633(5) 1 d D . P A 1
H3A1 H 1.203615 0.808187 0.696934 0.078 Uiso 0.633(5) 1 calc R U P A 1
H3A2 H 1.325053 0.781275 0.759395 0.078 Uiso 0.633(5) 1 calc R U P A 1
H3A3 H 1.268733 0.872295 0.814064 0.078 Uiso 0.633(5) 1 calc R U P A 1
O1B O 1.3495(8) 0.7812(10) 0.9504(6) 0.107(4) Uani 0.367(5) 1 d D . P A 2
C1B C 1.2685(9) 0.7800(8) 0.8743(7) 0.070(3) Uani 0.367(5) 1 d D . P A 2
H1B H 1.283759 0.842622 0.844003 0.084 Uiso 0.367(5) 1 calc R U P A 2
N1B N 1.1557(8) 0.6826(7) 0.8365(7) 0.066(2) Uani 0.367(5) 1 d D . P A 2
C2B C 1.1397(12) 0.5943(9) 0.8927(9) 0.076(3) Uani 0.367(5) 1 d D . P A 2
H2B1 H 1.217605 0.618835 0.950983 0.114 Uiso 0.367(5) 1 calc R U P A 2
H2B2 H 1.132246 0.520971 0.848918 0.114 Uiso 0.367(5) 1 calc R U P A 2
H2B3 H 1.058451 0.584073 0.915729 0.114 Uiso 0.367(5) 1 calc R U P A 2
C3B C 1.0511(13) 0.6695(12) 0.7488(9) 0.078(5) Uani 0.367(5) 1 d D U P A 2
H3B1 H 1.016744 0.732872 0.761118 0.117 Uiso 0.367(5) 1 calc R U P A 2
H3B2 H 0.978066 0.595512 0.735508 0.117 Uiso 0.367(5) 1 calc R U P A 2
H3B3 H 1.087672 0.671273 0.690364 0.117 Uiso 0.367(5) 1 calc R U P A 2
O2A O 0.9977(2) 0.06131(18) 1.24767(13) 0.0416(5) Uani 0.64(2) 1 d D . P B 1
C4A C 1.0997(3) 0.1398(3) 1.3012(2) 0.0453(7) Uani 0.64(2) 1 d D . P B 1
H4A H 1.161546 0.175919 1.267477 0.054 Uiso 0.64(2) 1 calc R U P B 1
N2A N 1.1336(7) 0.1794(6) 1.3984(3) 0.0459(17) Uani 0.64(2) 1 d D . P B 1
C5A C 1.0505(13) 0.1236(9) 1.4580(5) 0.087(4) Uani 0.64(2) 1 d D . P B 1
H5A1 H 0.986645 0.162298 1.468396 0.131 Uiso 0.64(2) 1 calc R U P B 1
H5A2 H 1.107553 0.129008 1.523299 0.131 Uiso 0.64(2) 1 calc R U P B 1
H5A3 H 1.001485 0.042083 1.422111 0.131 Uiso 0.64(2) 1 calc R U P B 1
C6A C 1.2461(6) 0.2884(7) 1.4523(5) 0.0510(18) Uani 0.64(2) 1 d D . P B 1
H6A1 H 1.287534 0.322204 1.403745 0.076 Uiso 0.64(2) 1 calc R U P B 1
H6A2 H 1.312778 0.272567 1.499915 0.076 Uiso 0.64(2) 1 calc R U P B 1
H6A3 H 1.212705 0.342777 1.489121 0.076 Uiso 0.64(2) 1 calc R U P B 1
O2B O 0.9977(2) 0.06131(18) 1.24767(13) 0.0416(5) Uani 0.36(2) 1 d D . P B 2
C4B C 1.0997(3) 0.1398(3) 1.3012(2) 0.0453(7) Uani 0.36(2) 1 d D . P B 2
H4B H 1.167984 0.179786 1.274222 0.054 Uiso 0.36(2) 1 calc R U P B 2
N2B N 1.1098(14) 0.1667(14) 1.4037(5) 0.068(4) Uani 0.36(2) 1 d D . P B 2
C5B C 0.9926(17) 0.1323(17) 1.4421(9) 0.085(5) Uani 0.36(2) 1 d D . P B 2
H5B1 H 0.953014 0.192724 1.446097 0.128 Uiso 0.36(2) 1 calc R U P B 2
H5B2 H 1.019265 0.121103 1.509255 0.128 Uiso 0.36(2) 1 calc R U P B 2
H5B3 H 0.926607 0.059767 1.396685 0.128 Uiso 0.36(2) 1 calc R U P B 2
C6B C 1.2337(13) 0.2567(15) 1.4701(9) 0.066(4) Uani 0.36(2) 1 d D U P B 2
H6B1 H 1.292607 0.287642 1.429551 0.099 Uiso 0.36(2) 1 calc R U P B 2
H6B2 H 1.279089 0.223283 1.517236 0.099 Uiso 0.36(2) 1 calc R U P B 2
H6B3 H 1.211986 0.319075 1.507850 0.099 Uiso 0.36(2) 1 calc R U P B 2
O3A O 0.6313(6) 0.8694(5) 0.3925(4) 0.0789(18) Uani 0.541(6) 1 d D U P C 1
C7A C 0.5765(10) 0.8002(9) 0.3109(4) 0.0525(17) Uani 0.541(6) 1 d D U P C 1
H7A H 0.511778 0.731838 0.314707 0.063 Uiso 0.541(6) 1 calc R U P C 1
N3A N 0.5857(3) 0.7972(3) 0.2147(2) 0.0673(8) Uani 0.541(6) 1 d D U P C 1
C8A C 0.6661(12) 0.8996(9) 0.1923(10) 0.129(5) Uani 0.541(6) 1 d D U P C 1
H8A1 H 0.685744 0.967463 0.247954 0.194 Uiso 0.541(6) 1 calc R U P C 1
H8A2 H 0.616725 0.909479 0.130245 0.194 Uiso 0.541(6) 1 calc R U P C 1
H8A3 H 0.750080 0.891281 0.183531 0.194 Uiso 0.541(6) 1 calc R U P C 1
C9A C 0.4971(10) 0.6974(6) 0.1336(5) 0.072(2) Uani 0.541(6) 1 d D U P C 1
H9A1 H 0.443898 0.639405 0.161530 0.108 Uiso 0.541(6) 1 calc R U P C 1
H9A2 H 0.550439 0.664215 0.096902 0.108 Uiso 0.541(6) 1 calc R U P C 1
H9A3 H 0.437205 0.721224 0.087432 0.108 Uiso 0.541(6) 1 calc R U P C 1
O3B O 0.4961(9) 0.7611(9) 0.0413(5) 0.113(3) Uani 0.459(6) 1 d D U P C 2
C7B C 0.5030(12) 0.7383(10) 0.1224(6) 0.097(3) Uani 0.459(6) 1 d D U P C 2
H7B H 0.438935 0.666397 0.120276 0.116 Uiso 0.459(6) 1 calc R U P C 2
N3B N 0.5857(3) 0.7972(3) 0.2147(2) 0.0673(8) Uani 0.459(6) 1 d D U P C 2
C8B C 0.7170(9) 0.8823(12) 0.2257(10) 0.104(4) Uani 0.459(6) 1 d D U P C 2
H8B1 H 0.783518 0.844353 0.227893 0.155 Uiso 0.459(6) 1 calc R U P C 2
H8B2 H 0.742354 0.943158 0.288285 0.155 Uiso 0.459(6) 1 calc R U P C 2
H8B3 H 0.713257 0.916517 0.168438 0.155 Uiso 0.459(6) 1 calc R U P C 2
C9B C 0.5424(15) 0.7842(17) 0.3049(7) 0.090(4) Uani 0.459(6) 1 d D U P C 2
H9B1 H 0.452145 0.725947 0.286032 0.136 Uiso 0.459(6) 1 calc R U P C 2
H9B2 H 0.541536 0.858314 0.341222 0.136 Uiso 0.459(6) 1 calc R U P C 2
H9B3 H 0.604392 0.759514 0.348371 0.136 Uiso 0.459(6) 1 calc R U P C 2
 
loop_
 _atom_site_aniso_label
 _atom_site_aniso_U_11
 _atom_site_aniso_U_22
 _atom_site_aniso_U_33
 _atom_site_aniso_U_23
 _atom_site_aniso_U_13
 _atom_site_aniso_U_12
Zn1 0.03728(17) 0.04186(19) 0.02137(15) 0.01140(12) 0.01181(11) 0.01182(13)
Zn2 0.0267(2) 0.0231(4) 0.0200(4) 0.0099(3) 0.0107(3) 0.0087(3)
O1 0.0389(10) 0.0545(12) 0.0434(11) 0.0349(10) 0.0062(9) 0.0003(9)
O2 0.0414(11) 0.0695(15) 0.0344(10) 0.0219(10) 0.0132(8) 0.0157(10)
O3 0.0385(10) 0.0451(11) 0.0385(10) 0.0183(9) 0.0136(8) 0.0167(8)
O4 0.0375(10) 0.0375(10) 0.0392(10) 0.0079(8) 0.0040(8) 0.0172(8)
O5 0.0493(11) 0.0384(10) 0.0379(10) 0.0144(8) 0.0166(8) 0.0196(9)
O6 0.0537(12) 0.0420(11) 0.0326(10) 0.0064(8) 0.0138(9) 0.0072(9)
N1 0.0288(9) 0.0246(9) 0.0238(9) 0.0113(7) 0.0113(7) 0.0085(7)
N2 0.0291(9) 0.0261(9) 0.0217(8) 0.0097(7) 0.0098(7) 0.0101(7)
C1 0.0335(11) 0.0273(11) 0.0240(10) 0.0125(9) 0.0144(9) 0.0113(9)
C2 0.0372(12) 0.0359(13) 0.0295(11) 0.0193(10) 0.0149(10) 0.0145(10)
C3 0.0356(12) 0.0376(13) 0.0285(11) 0.0174(10) 0.0124(9) 0.0169(10)
C4 0.0300(10) 0.0270(11) 0.0241(10) 0.0098(9) 0.0113(8) 0.0113(9)
C5 0.0267(10) 0.0267(11) 0.0232(10) 0.0077(8) 0.0098(8) 0.0108(8)
C6 0.0294(10) 0.0250(10) 0.0236(10) 0.0075(8) 0.0107(8) 0.0090(8)
C7 0.0303(11) 0.0341(12) 0.0317(12) 0.0143(10) 0.0100(9) 0.0077(10)
C8 0.0349(12) 0.0326(12) 0.0314(12) 0.0150(10) 0.0123(10) 0.0060(10)
C9 0.0309(11) 0.0242(10) 0.0221(10) 0.0086(8) 0.0129(8) 0.0080(8)
C10 0.0315(11) 0.0249(10) 0.0219(10) 0.0091(8) 0.0114(8) 0.0083(8)
C11 0.0310(11) 0.0291(11) 0.0260(10) 0.0149(9) 0.0125(9) 0.0091(9)
C12 0.0524(16) 0.0298(12) 0.0271(12) 0.0098(10) 0.0128(11) 0.0076(11)
C13 0.0533(16) 0.0313(13) 0.0369(14) 0.0169(11) 0.0077(12) 0.0010(12)
C14 0.0327(12) 0.0409(14) 0.0365(13) 0.0264(11) 0.0095(10) 0.0078(11)
C15 0.0424(13) 0.0441(14) 0.0270(11) 0.0198(11) 0.0179(10) 0.0181(11)
C16 0.0379(12) 0.0319(12) 0.0250(11) 0.0128(9) 0.0142(9) 0.0124(10)
C17 0.0327(12) 0.0591(18) 0.0425(15) 0.0338(14) 0.0137(11) 0.0098(12)
C18 0.0338(12) 0.0369(13) 0.0347(13) 0.0216(11) 0.0106(10) 0.0063(10)
C19 0.0292(10) 0.0257(11) 0.0261(10) 0.0104(9) 0.0100(8) 0.0107(9)
C20 0.0378(12) 0.0337(12) 0.0275(11) 0.0031(10) 0.0099(10) 0.0162(10)
C21 0.0342(12) 0.0345(13) 0.0364(13) 0.0020(10) 0.0093(10) 0.0173(10)
C22 0.0304(11) 0.0295(12) 0.0325(12) 0.0098(10) 0.0065(9) 0.0114(9)
C23 0.0361(13) 0.0506(16) 0.0250(11) 0.0006(11) 0.0073(10) 0.0160(12)
C24 0.0352(13) 0.0447(15) 0.0289(12) 0.0027(11) 0.0115(10) 0.0176(11)
C25 0.0429(14) 0.0404(14) 0.0350(13) 0.0131(11) 0.0019(11) 0.0134(12)
C26 0.0316(12) 0.0382(14) 0.0341(13) 0.0101(11) 0.0058(10) 0.0123(10)
O1A 0.061(2) 0.0470(19) 0.0359(15) 0.0083(14) 0.0129(14) 0.0245(16)
C1A 0.042(2) 0.046(3) 0.0329(17) 0.006(2) 0.0120(15) 0.0204(18)
N1A 0.0411(17) 0.049(2) 0.0300(18) 0.0017(15) 0.0121(14) 0.0249(15)
C2A 0.078(4) 0.093(5) 0.033(2) 0.012(3) 0.014(2) 0.052(4)
C3A 0.045(2) 0.043(2) 0.061(3) -0.001(2) 0.015(2) 0.0133(18)
O1B 0.115(6) 0.198(11) 0.076(5) 0.060(6) 0.051(4) 0.119(7)
C1B 0.083(5) 0.069(5) 0.077(5) 0.033(5) 0.029(4) 0.042(4)
N1B 0.080(5) 0.066(5) 0.074(6) 0.016(4) 0.042(4) 0.043(4)
C2B 0.086(8) 0.062(6) 0.096(8) 0.023(6) 0.043(7) 0.036(6)
C3B 0.110(8) 0.062(8) 0.078(7) 0.003(6) 0.026(5) 0.061(7)
O2A 0.0509(10) 0.0482(11) 0.0231(8) 0.0097(7) 0.0129(7) 0.0118(8)
C4A 0.0452(13) 0.0530(15) 0.0353(11) 0.0004(10) 0.0107(9) 0.0209(10)
N2A 0.048(3) 0.051(3) 0.0323(14) 0.0029(16) 0.0112(15) 0.012(2)
C5A 0.068(5) 0.116(6) 0.030(3) 0.014(3) 0.001(3) -0.024(5)
C6A 0.053(3) 0.054(3) 0.033(3) 0.002(2) 0.013(2) 0.006(2)
O2B 0.0509(10) 0.0482(11) 0.0231(8) 0.0097(7) 0.0129(7) 0.0118(8)
C4B 0.0452(13) 0.0530(15) 0.0353(11) 0.0004(10) 0.0107(9) 0.0209(10)
N2B 0.084(6) 0.073(7) 0.035(2) -0.009(3) 0.009(3) 0.030(5)
C5B 0.082(7) 0.136(12) 0.014(4) 0.000(5) -0.001(5) 0.025(7)
C6B 0.065(4) 0.067(4) 0.064(4) 0.013(2) 0.015(2) 0.026(2)
O3A 0.080(4) 0.072(3) 0.069(3) 0.008(2) 0.010(2) 0.018(3)
C7A 0.047(3) 0.050(4) 0.064(2) 0.021(2) 0.022(2) 0.015(3)
N3A 0.0631(17) 0.084(2) 0.0807(17) 0.0382(15) 0.0423(14) 0.0371(15)
C8A 0.107(8) 0.148(7) 0.156(10) 0.096(7) 0.067(8) 0.023(6)
C9A 0.109(5) 0.084(4) 0.058(3) 0.031(2) 0.031(3) 0.069(4)
O3B 0.112(3) 0.122(3) 0.108(3) 0.029(2) 0.0321(19) 0.043(2)
C7B 0.102(5) 0.107(6) 0.094(3) 0.014(3) 0.029(3) 0.061(5)
N3B 0.0631(17) 0.084(2) 0.0807(17) 0.0382(15) 0.0423(14) 0.0371(15)
C8B 0.076(4) 0.134(8) 0.125(9) 0.085(7) 0.052(5) 0.027(4)
C9B 0.116(11) 0.104(10) 0.092(5) 0.060(6) 0.062(6) 0.053(8)
 
_geom_special_details
;
 All esds (except the esd in the dihedral angle between two l.s. planes)
 are estimated using the full covariance matrix.  The cell esds are taken
 into account individually in the estimation of esds in distances, angles
 and torsion angles; correlations between esds in cell parameters are only
 used when they are defined by crystal symmetry.  An approximate (isotropic)
 treatment of cell esds is used for estimating esds involving l.s. planes.
;
 
loop_
 _geom_bond_atom_site_label_1
 _geom_bond_atom_site_label_2
 _geom_bond_distance
 _geom_bond_site_symmetry_2
 _geom_bond_publ_flag
Zn1 O2B 1.9703(19) . ?
Zn1 O2A 1.9703(19) . ?
Zn1 O2 2.014(2) . ?
Zn1 O3 2.036(2) 2_757 ?
Zn1 O6 2.038(2) 2_656 ?
Zn1 O5 2.095(2) 1_656 ?
Zn1 Zn1 2.9559(9) 2_757 ?
Zn2 Zn2 0.6292(9) 2_766 ?
Zn2 N2 2.047(2) . ?
Zn2 N2 2.053(2) 2_766 ?
Zn2 N1 2.085(2) . ?
Zn2 N1 2.087(2) 2_766 ?
Zn2 O1A 2.128(3) . ?
O1 C14 1.379(3) . ?
O1 C17 1.426(3) . ?
O2 C18 1.259(3) . ?
O3 C18 1.232(3) . ?
O4 C22 1.383(3) . ?
O4 C25 1.418(3) . ?
O5 C26 1.238(3) . ?
O6 C26 1.258(3) . ?
N1 C1 1.374(3) . ?
N1 C4 1.375(3) . ?
N2 C6 1.373(3) . ?
N2 C9 1.377(3) . ?
C1 C10 1.402(3) 2_766 ?
C1 C2 1.452(3) . ?
C2 C3 1.357(3) . ?
C2 H2 0.9500 . ?
C3 C4 1.449(3) . ?
C3 H3 0.9500 . ?
C4 C5 1.402(3) . ?
C5 C6 1.402(3) . ?
C5 C19 1.497(3) . ?
C6 C7 1.435(3) . ?
C7 C8 1.355(3) . ?
C7 H7 0.9500 . ?
C8 C9 1.439(3) . ?
C8 H8 0.9500 . ?
C9 C10 1.412(3) . ?
C10 C11 1.493(3) . ?
C11 C12 1.392(4) . ?
C11 C16 1.396(3) . ?
C12 C13 1.388(4) . ?
C12 H12 0.9500 . ?
C13 C14 1.390(4) . ?
C13 H13 0.9500 . ?
C14 C15 1.377(4) . ?
C15 C16 1.398(3) . ?
C15 H15 0.9500 . ?
C16 H16 0.9500 . ?
C17 C18 1.524(4) . ?
C17 H17A 0.9900 . ?
C17 H17B 0.9900 . ?
C19 C24 1.395(3) . ?
C19 C20 1.397(4) . ?
C20 C21 1.386(3) . ?
C20 H20 0.9500 . ?
C21 C22 1.392(4) . ?
C21 H21 0.9500 . ?
C22 C23 1.384(4) . ?
C23 C24 1.383(4) . ?
C23 H23 0.9500 . ?
C24 H24 0.9500 . ?
C25 C26 1.536(4) . ?
C25 H25A 0.9900 . ?
C25 H25B 0.9900 . ?
O1A C1A 1.247(5) . ?
C1A N1A 1.353(5) . ?
C1A H1A 0.9500 . ?
N1A C3A 1.451(5) . ?
N1A C2A 1.463(5) . ?
C2A H2A1 0.9800 . ?
C2A H2A2 0.9800 . ?
C2A H2A3 0.9800 . ?
C3A H3A1 0.9800 . ?
C3A H3A2 0.9800 . ?
C3A H3A3 0.9800 . ?
O1B C1B 1.240(8) . ?
C1B N1B 1.371(8) . ?
C1B H1B 0.9500 . ?
N1B C3B 1.451(8) . ?
N1B C2B 1.466(8) . ?
C2B H2B1 0.9800 . ?
C2B H2B2 0.9800 . ?
C2B H2B3 0.9800 . ?
C3B H3B1 0.9800 . ?
C3B H3B2 0.9800 . ?
C3B H3B3 0.9800 . ?
O2A C4A 1.227(3) . ?
C4A N2A 1.298(5) . ?
C4A H4A 0.9500 . ?
N2A C5A 1.462(6) . ?
N2A C6A 1.478(6) . ?
C5A H5A1 0.9800 . ?
C5A H5A2 0.9800 . ?
C5A H5A3 0.9800 . ?
C6A H6A1 0.9800 . ?
C6A H6A2 0.9800 . ?
C6A H6A3 0.9800 . ?
O2B C4B 1.227(3) . ?
C4B N2B 1.389(7) . ?
C4B H4B 0.9500 . ?
N2B C5B 1.458(8) . ?
N2B C6B 1.468(8) . ?
C5B H5B1 0.9800 . ?
C5B H5B2 0.9800 . ?
C5B H5B3 0.9800 . ?
C6B H6B1 0.9800 . ?
C6B H6B2 0.9800 . ?
C6B H6B3 0.9800 . ?
O3A C7A 1.214(7) . ?
C7A N3A 1.367(6) . ?
C7A H7A 0.9500 . ?
N3A C8A 1.448(7) . ?
N3A C9A 1.452(6) . ?
C8A H8A1 0.9800 . ?
C8A H8A2 0.9800 . ?
C8A H8A3 0.9800 . ?
C9A H9A1 0.9800 . ?
C9A H9A2 0.9800 . ?
C9A H9A3 0.9800 . ?
O3B C7B 1.219(8) . ?
C7B N3B 1.349(7) . ?
C7B H7B 0.9500 . ?
N3B C9B 1.455(7) . ?
N3B C8B 1.461(7) . ?
C8B H8B1 0.9800 . ?
C8B H8B2 0.9800 . ?
C8B H8B3 0.9800 . ?
C9B H9B1 0.9800 . ?
C9B H9B2 0.9800 . ?
C9B H9B3 0.9800 . ?
 
loop_
 _geom_angle_atom_site_label_1
 _geom_angle_atom_site_label_2
 _geom_angle_atom_site_label_3
 _geom_angle
 _geom_angle_site_symmetry_1
 _geom_angle_site_symmetry_3
 _geom_angle_publ_flag
O2B Zn1 O2 105.02(9) . . ?
O2A Zn1 O2 105.02(9) . . ?
O2A Zn1 O3 95.59(9) . 2_757 ?
O2 Zn1 O3 158.78(8) . 2_757 ?
O2A Zn1 O6 101.26(9) . 2_656 ?
O2 Zn1 O6 90.83(10) . 2_656 ?
O3 Zn1 O6 90.05(9) 2_757 2_656 ?
O2A Zn1 O5 98.24(9) . 1_656 ?
O2 Zn1 O5 88.16(9) . 1_656 ?
O3 Zn1 O5 83.87(9) 2_757 1_656 ?
O6 Zn1 O5 160.05(8) 2_656 1_656 ?
O2A Zn1 Zn1 166.67(6) . 2_757 ?
O2 Zn1 Zn1 87.39(7) . 2_757 ?
O3 Zn1 Zn1 71.67(7) 2_757 2_757 ?
O6 Zn1 Zn1 83.09(7) 2_656 2_757 ?
O5 Zn1 Zn1 76.96(7) 1_656 2_757 ?
Zn2 Zn2 N2 81.72(15) 2_766 . ?
Zn2 Zn2 N2 80.62(15) 2_766 2_766 ?
N2 Zn2 N2 162.34(3) . 2_766 ?
Zn2 Zn2 N1 81.52(15) 2_766 . ?
N2 Zn2 N1 88.41(8) . . ?
N2 Zn2 N1 88.99(8) 2_766 . ?
Zn2 Zn2 N1 81.13(15) 2_766 2_766 ?
N2 Zn2 N1 89.10(8) . 2_766 ?
N2 Zn2 N1 88.19(8) 2_766 2_766 ?
N1 Zn2 N1 162.65(3) . 2_766 ?
Zn2 Zn2 O1A 174.84(19) 2_766 . ?
N2 Zn2 O1A 101.00(12) . . ?
N2 Zn2 O1A 96.60(12) 2_766 . ?
N1 Zn2 O1A 102.86(11) . . ?
N1 Zn2 O1A 94.47(11) 2_766 . ?
C14 O1 C17 116.8(2) . . ?
C18 O2 Zn1 116.68(19) . . ?
C18 O3 Zn1 136.97(18) . 2_757 ?
C22 O4 C25 116.8(2) . . ?
C26 O5 Zn1 129.09(19) . 1_454 ?
C26 O6 Zn1 123.40(19) . 2_656 ?
C1 N1 C4 106.96(19) . . ?
C1 N1 Zn2 125.69(16) . . ?
C4 N1 Zn2 126.16(15) . . ?
C1 N1 Zn2 125.89(16) . 2_766 ?
C4 N1 Zn2 126.38(15) . 2_766 ?
Zn2 N1 Zn2 17.35(3) . 2_766 ?
C6 N2 C9 106.53(19) . . ?
C6 N2 Zn2 126.57(16) . . ?
C9 N2 Zn2 126.17(15) . . ?
C6 N2 Zn2 126.39(15) . 2_766 ?
C9 N2 Zn2 125.75(16) . 2_766 ?
Zn2 N2 Zn2 17.66(3) . 2_766 ?
N1 C1 C10 125.6(2) . 2_766 ?
N1 C1 C2 109.5(2) . . ?
C10 C1 C2 125.0(2) 2_766 . ?
C3 C2 C1 106.9(2) . . ?
C3 C2 H2 126.5 . . ?
C1 C2 H2 126.5 . . ?
C2 C3 C4 107.2(2) . . ?
C2 C3 H3 126.4 . . ?
C4 C3 H3 126.4 . . ?
N1 C4 C5 125.5(2) . . ?
N1 C4 C3 109.4(2) . . ?
C5 C4 C3 125.1(2) . . ?
C4 C5 C6 124.6(2) . . ?
C4 C5 C19 118.1(2) . . ?
C6 C5 C19 117.3(2) . . ?
N2 C6 C5 126.5(2) . . ?
N2 C6 C7 109.7(2) . . ?
C5 C6 C7 123.8(2) . . ?
C8 C7 C6 107.2(2) . . ?
C8 C7 H7 126.4 . . ?
C6 C7 H7 126.4 . . ?
C7 C8 C9 107.2(2) . . ?
C7 C8 H8 126.4 . . ?
C9 C8 H8 126.4 . . ?
N2 C9 C10 126.2(2) . . ?
N2 C9 C8 109.4(2) . . ?
C10 C9 C8 124.4(2) . . ?
C1 C10 C9 125.1(2) 2_766 . ?
C1 C10 C11 117.9(2) 2_766 . ?
C9 C10 C11 117.0(2) . . ?
C12 C11 C16 118.2(2) . . ?
C12 C11 C10 121.0(2) . . ?
C16 C11 C10 120.8(2) . . ?
C13 C12 C11 120.9(2) . . ?
C13 C12 H12 119.6 . . ?
C11 C12 H12 119.6 . . ?
C12 C13 C14 120.0(3) . . ?
C12 C13 H13 120.0 . . ?
C14 C13 H13 120.0 . . ?
C15 C14 O1 124.7(3) . . ?
C15 C14 C13 120.3(2) . . ?
O1 C14 C13 115.0(3) . . ?
C14 C15 C16 119.4(2) . . ?
C14 C15 H15 120.3 . . ?
C16 C15 H15 120.3 . . ?
C11 C16 C15 121.2(2) . . ?
C11 C16 H16 119.4 . . ?
C15 C16 H16 119.4 . . ?
O1 C17 C18 112.8(2) . . ?
O1 C17 H17A 109.0 . . ?
C18 C17 H17A 109.0 . . ?
O1 C17 H17B 109.0 . . ?
C18 C17 H17B 109.0 . . ?
H17A C17 H17B 107.8 . . ?
O3 C18 O2 127.0(3) . . ?
O3 C18 C17 118.3(2) . . ?
O2 C18 C17 114.7(3) . . ?
C24 C19 C20 117.3(2) . . ?
C24 C19 C5 121.6(2) . . ?
C20 C19 C5 121.1(2) . . ?
C21 C20 C19 121.2(2) . . ?
C21 C20 H20 119.4 . . ?
C19 C20 H20 119.4 . . ?
C20 C21 C22 120.2(2) . . ?
C20 C21 H21 119.9 . . ?
C22 C21 H21 119.9 . . ?
O4 C22 C23 124.4(2) . . ?
O4 C22 C21 116.0(2) . . ?
C23 C22 C21 119.6(2) . . ?
C24 C23 C22 119.6(2) . . ?
C24 C23 H23 120.2 . . ?
C22 C23 H23 120.2 . . ?
C23 C24 C19 122.1(2) . . ?
C23 C24 H24 118.9 . . ?
C19 C24 H24 118.9 . . ?
O4 C25 C26 113.4(2) . . ?
O4 C25 H25A 108.9 . . ?
C26 C25 H25A 108.9 . . ?
O4 C25 H25B 108.9 . . ?
C26 C25 H25B 108.9 . . ?
H25A C25 H25B 107.7 . . ?
O5 C26 O6 127.4(3) . . ?
O5 C26 C25 117.7(3) . . ?
O6 C26 C25 114.8(2) . . ?
C1A O1A Zn2 117.3(4) . . ?
O1A C1A N1A 123.0(5) . . ?
O1A C1A H1A 118.5 . . ?
N1A C1A H1A 118.5 . . ?
C1A N1A C3A 121.8(4) . . ?
C1A N1A C2A 119.4(5) . . ?
C3A N1A C2A 118.7(4) . . ?
N1A C2A H2A1 109.5 . . ?
N1A C2A H2A2 109.5 . . ?
H2A1 C2A H2A2 109.5 . . ?
N1A C2A H2A3 109.5 . . ?
H2A1 C2A H2A3 109.5 . . ?
H2A2 C2A H2A3 109.5 . . ?
N1A C3A H3A1 109.5 . . ?
N1A C3A H3A2 109.5 . . ?
H3A1 C3A H3A2 109.5 . . ?
N1A C3A H3A3 109.5 . . ?
H3A1 C3A H3A3 109.5 . . ?
H3A2 C3A H3A3 109.5 . . ?
O1B C1B N1B 115.9(8) . . ?
O1B C1B H1B 122.1 . . ?
N1B C1B H1B 122.1 . . ?
C1B N1B C3B 122.2(8) . . ?
C1B N1B C2B 117.2(7) . . ?
C3B N1B C2B 120.5(7) . . ?
N1B C2B H2B1 109.5 . . ?
N1B C2B H2B2 109.5 . . ?
H2B1 C2B H2B2 109.5 . . ?
N1B C2B H2B3 109.5 . . ?
H2B1 C2B H2B3 109.5 . . ?
H2B2 C2B H2B3 109.5 . . ?
N1B C3B H3B1 109.5 . . ?
N1B C3B H3B2 109.5 . . ?
H3B1 C3B H3B2 109.5 . . ?
N1B C3B H3B3 109.5 . . ?
H3B1 C3B H3B3 109.5 . . ?
H3B2 C3B H3B3 109.5 . . ?
C4A O2A Zn1 117.62(19) . . ?
O2A C4A N2A 127.9(4) . . ?
O2A C4A H4A 116.0 . . ?
N2A C4A H4A 116.0 . . ?
C4A N2A C5A 120.2(5) . . ?
C4A N2A C6A 122.5(5) . . ?
C5A N2A C6A 117.0(4) . . ?
N2A C5A H5A1 109.5 . . ?
N2A C5A H5A2 109.5 . . ?
H5A1 C5A H5A2 109.5 . . ?
N2A C5A H5A3 109.5 . . ?
H5A1 C5A H5A3 109.5 . . ?
H5A2 C5A H5A3 109.5 . . ?
N2A C6A H6A1 109.5 . . ?
N2A C6A H6A2 109.5 . . ?
H6A1 C6A H6A2 109.5 . . ?
N2A C6A H6A3 109.5 . . ?
H6A1 C6A H6A3 109.5 . . ?
H6A2 C6A H6A3 109.5 . . ?
C4B O2B Zn1 117.62(19) . . ?
O2B C4B N2B 116.2(6) . . ?
O2B C4B H4B 121.9 . . ?
N2B C4B H4B 121.9 . . ?
C4B N2B C5B 121.6(7) . . ?
C4B N2B C6B 117.3(7) . . ?
C5B N2B C6B 119.0(7) . . ?
N2B C5B H5B1 109.5 . . ?
N2B C5B H5B2 109.5 . . ?
H5B1 C5B H5B2 109.5 . . ?
N2B C5B H5B3 109.5 . . ?
H5B1 C5B H5B3 109.5 . . ?
H5B2 C5B H5B3 109.5 . . ?
N2B C6B H6B1 109.5 . . ?
N2B C6B H6B2 109.5 . . ?
H6B1 C6B H6B2 109.5 . . ?
N2B C6B H6B3 109.5 . . ?
H6B1 C6B H6B3 109.5 . . ?
H6B2 C6B H6B3 109.5 . . ?
O3A C7A N3A 135.2(8) . . ?
O3A C7A H7A 112.4 . . ?
N3A C7A H7A 112.4 . . ?
C7A N3A C8A 120.1(6) . . ?
C7A N3A C9A 119.0(5) . . ?
C8A N3A C9A 120.2(6) . . ?
N3A C8A H8A1 109.5 . . ?
N3A C8A H8A2 109.5 . . ?
H8A1 C8A H8A2 109.5 . . ?
N3A C8A H8A3 109.5 . . ?
H8A1 C8A H8A3 109.5 . . ?
H8A2 C8A H8A3 109.5 . . ?
N3A C9A H9A1 109.5 . . ?
N3A C9A H9A2 109.5 . . ?
H9A1 C9A H9A2 109.5 . . ?
N3A C9A H9A3 109.5 . . ?
H9A1 C9A H9A3 109.5 . . ?
H9A2 C9A H9A3 109.5 . . ?
O3B C7B N3B 131.2(10) . . ?
O3B C7B H7B 114.4 . . ?
N3B C7B H7B 114.4 . . ?
C7B N3B C9B 120.9(7) . . ?
C7B N3B C8B 120.4(6) . . ?
C9B N3B C8B 118.5(6) . . ?
N3B C8B H8B1 109.5 . . ?
N3B C8B H8B2 109.5 . . ?
H8B1 C8B H8B2 109.5 . . ?
N3B C8B H8B3 109.5 . . ?
H8B1 C8B H8B3 109.5 . . ?
H8B2 C8B H8B3 109.5 . . ?
N3B C9B H9B1 109.5 . . ?
N3B C9B H9B2 109.5 . . ?
H9B1 C9B H9B2 109.5 . . ?
N3B C9B H9B3 109.5 . . ?
H9B1 C9B H9B3 109.5 . . ?
H9B2 C9B H9B3 109.5 . . ?
 
_refine_diff_density_max    1.159
_refine_diff_density_min   -0.678
_refine_diff_density_rms    0.088

_shelx_res_file
;
TITL P-1_a.res in P-1
    P-1_a.res
    created by SHELXL-2018/3 at 11:03:37 on 15-Nov-2021
CELL  0.63000  10.8850  12.5830  14.0380  100.703  101.256  107.719
ZERR   1.000   0.0022   0.0025   0.0028    0.030    0.030    0.030
LATT 1
SFAC C  H  N  O  Zn
DISP $C  0.00236  0.00129  8.99872
DISP $H -0.00002  0.00000  0.66424
DISP $N  0.00479  0.00261 14.77496
DISP $O  0.00848  0.00477 23.75245
DISP $Zn  0.32734  1.16463 4209.23095
UNIT 70 74 10 18 3
L.S. 35
LIST 4
ACTA
OMIT -3 53
BOND $H
FMAP 2
PLAN 5
TEMP -133
ISOR 0.01 C3B C6B
SIZE 0.862 0.198 0.127
BIND N2B  C6B
FREE C3B  C1B
WGHT    0.103900
FVAR       0.46729   0.63310   0.64041   0.54125
ZN1   5    0.979395    0.019433    1.101882    11.00000    0.03728    0.04186 =
         0.02137    0.01140    0.01181    0.01182
ZN2   5    0.997407    0.519500    0.516249    10.50000    0.02670    0.02305 =
         0.01997    0.00993    0.01073    0.00872
O1    4    0.582273   -0.046529    0.789417    11.00000    0.03887    0.05446 =
         0.04336    0.03489    0.00622    0.00031
O2    4    0.791151    0.005326    1.036507    11.00000    0.04142    0.06953 =
         0.03436    0.02187    0.01323    0.01568
O3    4    0.826283   -0.033468    0.884777    11.00000    0.03845    0.04512 =
         0.03849    0.01830    0.01358    0.01674
O4    4    0.177232    0.418744    0.118449    11.00000    0.03745    0.03753 =
         0.03915    0.00786    0.00395    0.01719
O5    4    0.044843    0.186770    0.082623    11.00000    0.04930    0.03837 =
         0.03791    0.01444    0.01661    0.01962
O6    4    0.075986    0.155892   -0.071621    11.00000    0.05375    0.04201 =
         0.03255    0.00640    0.01381    0.00719
N1    3    0.932504    0.570756    0.388446    11.00000    0.02879    0.02460 =
         0.02380    0.01129    0.01134    0.00850
N2    3    0.808463    0.401040    0.485756    11.00000    0.02907    0.02611 =
         0.02172    0.00975    0.00980    0.01013
C1    1    1.010252    0.654529    0.353081    11.00000    0.03353    0.02734 =
         0.02404    0.01255    0.01441    0.01129
C2    1    0.924769    0.684472    0.277556    11.00000    0.03719    0.03588 =
         0.02954    0.01933    0.01495    0.01447
AFIX  43
H2    2    0.953083    0.740527    0.241878    11.00000   -1.20000
AFIX   0
C3    1    0.796709    0.617117    0.267648    11.00000    0.03556    0.03756 =
         0.02850    0.01744    0.01235    0.01693
AFIX  43
H3    2    0.718449    0.617154    0.223618    11.00000   -1.20000
AFIX   0
C4    1    0.801616    0.545129    0.336763    11.00000    0.03003    0.02704 =
         0.02415    0.00982    0.01134    0.01128
C5    1    0.689664    0.464549    0.350644    11.00000    0.02673    0.02669 =
         0.02321    0.00766    0.00979    0.01077
C6    1    0.695203    0.397676    0.419830    11.00000    0.02942    0.02495 =
         0.02364    0.00753    0.01071    0.00897
C7    1    0.579639    0.313674    0.431330    11.00000    0.03027    0.03406 =
         0.03168    0.01432    0.00998    0.00772
AFIX  43
H7    2    0.489409    0.294063    0.394144    11.00000   -1.20000
AFIX   0
C8    1    0.623319    0.267563    0.505164    11.00000    0.03488    0.03262 =
         0.03136    0.01503    0.01230    0.00604
AFIX  43
H8    2    0.569297    0.210434    0.530154    11.00000   -1.20000
AFIX   0
C9    1    0.766801    0.321287    0.538643    11.00000    0.03086    0.02425 =
         0.02214    0.00860    0.01285    0.00802
C10   1    0.849796    0.295027    0.614386    11.00000    0.03146    0.02486 =
         0.02188    0.00905    0.01145    0.00826
C11   1    0.782319    0.206217    0.662820    11.00000    0.03095    0.02907 =
         0.02603    0.01490    0.01252    0.00907
C12   1    0.713844    0.091623    0.607863    11.00000    0.05242    0.02985 =
         0.02714    0.00981    0.01284    0.00758
AFIX  43
H12   2    0.711974    0.069145    0.538988    11.00000   -1.20000
AFIX   0
C13   1    0.648275    0.009791    0.652387    11.00000    0.05330    0.03129 =
         0.03691    0.01688    0.00772    0.00101
AFIX  43
H13   2    0.600545   -0.067812    0.613693    11.00000   -1.20000
AFIX   0
C14   1    0.652420    0.041335    0.753555    11.00000    0.03272    0.04093 =
         0.03650    0.02636    0.00946    0.00784
C15   1    0.720752    0.153864    0.809884    11.00000    0.04236    0.04406 =
         0.02705    0.01980    0.01791    0.01811
AFIX  43
H15   2    0.723555    0.175476    0.879032    11.00000   -1.20000
AFIX   0
C16   1    0.785942    0.235996    0.764441    11.00000    0.03793    0.03192 =
         0.02500    0.01278    0.01422    0.01236
AFIX  43
H16   2    0.833575    0.313489    0.803437    11.00000   -1.20000
AFIX   0
C17   1    0.613457   -0.028485    0.895949    11.00000    0.03268    0.05913 =
         0.04250    0.03381    0.01372    0.00984
AFIX  23
H17A  2    0.550958   -0.093665    0.912346    11.00000   -1.20000
H17B  2    0.599934    0.043140    0.926551    11.00000   -1.20000
AFIX   0
C18   1    0.756786   -0.018512    0.941867    11.00000    0.03376    0.03690 =
         0.03468    0.02157    0.01060    0.00633
C19   1    0.554033    0.449322    0.288406    11.00000    0.02918    0.02573 =
         0.02607    0.01038    0.00996    0.01069
C20   1    0.467874    0.493759    0.330325    11.00000    0.03778    0.03373 =
         0.02747    0.00315    0.00990    0.01622
AFIX  43
H20   2    0.495596    0.533776    0.399648    11.00000   -1.20000
AFIX   0
C21   1    0.342732    0.480573    0.272700    11.00000    0.03418    0.03449 =
         0.03643    0.00202    0.00929    0.01728
AFIX  43
H21   2    0.285817    0.511797    0.302580    11.00000   -1.20000
AFIX   0
C22   1    0.300226    0.421694    0.171154    11.00000    0.03044    0.02951 =
         0.03253    0.00978    0.00646    0.01135
C23   1    0.382283    0.373823    0.128844    11.00000    0.03612    0.05057 =
         0.02500    0.00062    0.00734    0.01603
AFIX  43
H23   2    0.352581    0.330635    0.060327    11.00000   -1.20000
AFIX   0
C24   1    0.507794    0.389206    0.186871    11.00000    0.03522    0.04474 =
         0.02890    0.00267    0.01152    0.01756
AFIX  43
H24   2    0.564296    0.357819    0.156589    11.00000   -1.20000
AFIX   0
C25   1    0.125521    0.348739    0.017881    11.00000    0.04294    0.04038 =
         0.03495    0.01309    0.00188    0.01336
AFIX  23
H25A  2    0.195652    0.367625   -0.018154    11.00000   -1.20000
H25B  2    0.049205    0.367462   -0.016179    11.00000   -1.20000
AFIX   0
C26   1    0.078469    0.218597    0.010281    11.00000    0.03161    0.03822 =
         0.03409    0.01009    0.00581    0.01231
REM  coordinated DMF to Zn2
PART 1 21
DFIX 1.22 0.01 O1A C1A
DFIX 1.37 0.01 C1A N1A
DANG 2.26 0.01 O1A N1A
DFIX 1.47 0.01 N1A C2A N1A C3A
DANG 2.46 0.01 C1A C2A C1A C3A
DANG 2.53 0.01 C2A C3A
RIGU 0.001 O1A > C3A
FLAT O1A > C3A
O1A   4    0.994783    0.650349    0.635273    21.00000    0.06079    0.04695 =
         0.03593    0.00831    0.01294    0.02453
C1A   1    1.029126    0.641694    0.722741    21.00000    0.04184    0.04599 =
         0.03286    0.00588    0.01202    0.02038
AFIX  43
H1A   2    0.967784    0.586524    0.744826    21.00000   -1.20000
AFIX   0
N1A   3    1.149809    0.707325    0.787617    21.00000    0.04111    0.04863 =
         0.02995    0.00165    0.01213    0.02486
C2A   1    1.183933    0.688781    0.887789    21.00000    0.07773    0.09283 =
         0.03301    0.01245    0.01398    0.05189
AFIX 133
H2A1  2    1.184627    0.754300    0.938358    21.00000   -1.50000
H2A2  2    1.272703    0.682121    0.901483    21.00000   -1.50000
H2A3  2    1.117325    0.617500    0.890624    21.00000   -1.50000
AFIX   0
C3A   1    1.244483    0.799770    0.762462    21.00000    0.04494    0.04293 =
         0.06077   -0.00133    0.01540    0.01334
AFIX 133
H3A1  2    1.203615    0.808187    0.696934    21.00000   -1.50000
H3A2  2    1.325053    0.781275    0.759395    21.00000   -1.50000
H3A3  2    1.268733    0.872295    0.814064    21.00000   -1.50000
AFIX   0
REM  Free DMF near Zn2
PART 2 -21
DFIX 1.22 0.01 O1B C1B
DFIX 1.37 0.01 C1B N1B
DANG 2.26 0.01 O1B N1B
DFIX 1.47 0.01 N1B C2B N1B C3B
DANG 2.46 0.01 C1B C2B C1B C3B
DANG 2.53 0.01 C2B C3B
RIGU 0.001 O1B > C3B
FLAT O1B > C3B
O1B   4    1.349488    0.781180    0.950402   -21.00000    0.11528    0.19761 =
         0.07629    0.06001    0.05083    0.11863
C1B   1    1.268524    0.779960    0.874295   -21.00000    0.08269    0.06896 =
         0.07736    0.03278    0.02909    0.04182
AFIX  43
H1B   2    1.283759    0.842622    0.844003   -21.00000   -1.20000
AFIX   0
N1B   3    1.155655    0.682635    0.836528   -21.00000    0.08015    0.06590 =
         0.07384    0.01595    0.04169    0.04340
C2B   1    1.139664    0.594311    0.892693   -21.00000    0.08641    0.06214 =
         0.09558    0.02293    0.04264    0.03612
AFIX 133
H2B1  2    1.217605    0.618835    0.950983   -21.00000   -1.50000
H2B2  2    1.132246    0.520971    0.848918   -21.00000   -1.50000
H2B3  2    1.058451    0.584073    0.915729   -21.00000   -1.50000
AFIX   0
C3B   1    1.051052    0.669509    0.748762   -21.00000    0.10979    0.06214 =
         0.07821    0.00280    0.02622    0.06063
AFIX 133
H3B1  2    1.016744    0.732872    0.761118   -21.00000   -1.50000
H3B2  2    0.978066    0.595512    0.735508   -21.00000   -1.50000
H3B3  2    1.087672    0.671273    0.690364   -21.00000   -1.50000
AFIX   0
PART 0
REM COORDINATED DMF TO ZN
EXYZ O2A O2B
EADP O2A O2B
EXYZ C4A C4B
EADP C4A C4B
PART 1 31
DFIX 1.22 0.01 O2A C4A
DFIX 1.37 0.01 C4A N2A
DANG 2.26 0.01 O2A N2A
DFIX 1.47 0.01 N2A C5A N2A C6A
DANG 2.46 0.01 C4A C5A C4A C6A
DANG 2.53 0.01 C5A C6A
RIGU 0.001 O2A > C6A
FLAT O2A > C6A
O2A   4    0.997658    0.061313    1.247666    31.00000    0.05094    0.04822 =
         0.02309    0.00974    0.01294    0.01181
C4A   1    1.099741    0.139767    1.301242    31.00000    0.04519    0.05303 =
         0.03534    0.00037    0.01067    0.02090
AFIX  43
H4A   2    1.161546    0.175919    1.267477    31.00000   -1.20000
AFIX   0
N2A   3    1.133624    0.179419    1.398448    31.00000    0.04768    0.05087 =
         0.03232    0.00288    0.01118    0.01247
C5A   1    1.050476    0.123603    1.457968    31.00000    0.06772    0.11578 =
         0.02954    0.01419    0.00069   -0.02376
AFIX 133
H5A1  2    0.986645    0.162298    1.468396    31.00000   -1.50000
H5A2  2    1.107553    0.129008    1.523299    31.00000   -1.50000
H5A3  2    1.001485    0.042083    1.422111    31.00000   -1.50000
AFIX   0
C6A   1    1.246135    0.288421    1.452346    31.00000    0.05289    0.05448 =
         0.03277    0.00158    0.01328    0.00605
AFIX 133
H6A1  2    1.287534    0.322204    1.403745    31.00000   -1.50000
H6A2  2    1.312778    0.272567    1.499915    31.00000   -1.50000
H6A3  2    1.212705    0.342777    1.489121    31.00000   -1.50000
AFIX   0
PART 2 -31
DFIX 1.22 0.01 O2B C4B
DFIX 1.37 0.01 C4B N2B
DANG 2.26 0.01 O2B N2B
DFIX 1.47 0.01 N2B C5B N2B C6B
DANG 2.46 0.01 C4B C5B C4B C6B
DANG 2.53 0.01 C5B C6B
RIGU 0.001 O2B > C6B
FLAT O2B > C6B
O2B   4    0.997658    0.061313    1.247666   -31.00000    0.05094    0.04822 =
         0.02309    0.00974    0.01294    0.01181
C4B   1    1.099741    0.139767    1.301242   -31.00000    0.04519    0.05303 =
         0.03534    0.00037    0.01067    0.02090
AFIX  43
H4B   2    1.167984    0.179786    1.274222   -31.00000   -1.20000
AFIX   0
N2B   3    1.109816    0.166728    1.403701   -31.00000    0.08441    0.07301 =
         0.03475   -0.00863    0.00933    0.02962
C5B   1    0.992567    0.132255    1.442080   -31.00000    0.08232    0.13553 =
         0.01374    0.00024   -0.00073    0.02544
AFIX 133
H5B1  2    0.953014    0.192724    1.446097   -31.00000   -1.50000
H5B2  2    1.019265    0.121103    1.509255   -31.00000   -1.50000
H5B3  2    0.926607    0.059767    1.396685   -31.00000   -1.50000
AFIX   0
ISOR 0.001 C6B
C6B   1    1.233673    0.256660    1.470106   -31.00000    0.06508    0.06745 =
         0.06390    0.01253    0.01503    0.02591
AFIX 133
H6B1  2    1.292607    0.287642    1.429551   -31.00000   -1.50000
H6B2  2    1.279089    0.223283    1.517236   -31.00000   -1.50000
H6B3  2    1.211986    0.319075    1.507850   -31.00000   -1.50000
AFIX   0
PART 0
REM FREE DMF
EXYZ N3A N3B
EADP N3A N3B
PART 1 41
DFIX 1.22 0.01 O3A C7A
DFIX 1.37 0.01 C7A N3A
DANG 2.26 0.01 O3A N3A
DFIX 1.47 0.01 N3A C8A N3A C9A
DANG 2.46 0.01 C7A C8A C7A C9A
DANG 2.53 0.01 C8A C9A
SIMU 0.01 O3A > C9A
DELU 0.01 O3A > C9A
RIGU 0.001 O3A > C9A
FLAT O3A > C9A
O3A   4    0.631290    0.869422    0.392452    41.00000    0.08005    0.07211 =
         0.06900    0.00826    0.00991    0.01785
C7A   1    0.576484    0.800212    0.310854    41.00000    0.04738    0.05044 =
         0.06383    0.02131    0.02227    0.01458
AFIX  43
H7A   2    0.511778    0.731838    0.314707    41.00000   -1.20000
AFIX   0
N3A   3    0.585675    0.797198    0.214703    41.00000    0.06314    0.08363 =
         0.08067    0.03823    0.04225    0.03708
C8A   1    0.666053    0.899635    0.192297    41.00000    0.10679    0.14764 =
         0.15617    0.09632    0.06650    0.02321
AFIX 133
H8A1  2    0.685744    0.967463    0.247954    41.00000   -1.50000
H8A2  2    0.616725    0.909479    0.130245    41.00000   -1.50000
H8A3  2    0.750080    0.891281    0.183531    41.00000   -1.50000
AFIX   0
C9A   1    0.497112    0.697406    0.133551    41.00000    0.10906    0.08435 =
         0.05758    0.03086    0.03095    0.06883
AFIX 133
H9A1  2    0.443898    0.639405    0.161530    41.00000   -1.50000
H9A2  2    0.550439    0.664215    0.096902    41.00000   -1.50000
H9A3  2    0.437205    0.721224    0.087432    41.00000   -1.50000
AFIX   0
PART 2 -41
DFIX 1.22 0.01 O3B C7B
DFIX 1.37 0.01 C7B N3B
DANG 2.26 0.01 O3B N3B
DFIX 1.47 0.01 N3B C8B N3B C9B
DANG 2.46 0.01 C7B C8B C7B C9B
DANG 2.53 0.01 C8B C9B
SIMU 0.01 O3B > C9B
DELU 0.01 O3B > C9B
RIGU 0.001 O3B > C9B
FLAT O3B > C9B
ISOR 0.001 O3B
O3B   4    0.496126    0.761092    0.041328   -41.00000    0.11208    0.12248 =
         0.10763    0.02855    0.03214    0.04346
C7B   1    0.502993    0.738252    0.122427   -41.00000    0.10204    0.10679 =
         0.09428    0.01374    0.02928    0.06063
AFIX  43
H7B   2    0.438935    0.666397    0.120276   -41.00000   -1.20000
AFIX   0
N3B   3    0.585675    0.797198    0.214703   -41.00000    0.06314    0.08363 =
         0.08067    0.03823    0.04225    0.03708
C8B   1    0.717012    0.882313    0.225738   -41.00000    0.07595    0.13449 =
         0.12544    0.08510    0.05158    0.02653
AFIX 133
H8B1  2    0.783518    0.844353    0.227893   -41.00000   -1.50000
H8B2  2    0.742354    0.943158    0.288285   -41.00000   -1.50000
H8B3  2    0.713257    0.916517    0.168438   -41.00000   -1.50000
AFIX   0
C9B   1    0.542407    0.784181    0.304945   -41.00000    0.11578    0.10364 =
         0.09203    0.05977    0.06220    0.05290
AFIX 133
H9B1  2    0.452145    0.725947    0.286032   -41.00000   -1.50000
H9B2  2    0.541536    0.858314    0.341222   -41.00000   -1.50000
H9B3  2    0.604392    0.759514    0.348371   -41.00000   -1.50000
PART 0

AFIX   0
HKLF 4


REM  P-1_a.res in P-1
REM wR2 = 0.1646, GooF = S = 1.052, Restrained GooF = 1.091 for all data
REM R1 = 0.0529 for 6923 Fo > 4sig(Fo) and 0.0709 for all 9694 data
REM 571 parameters refined using 286 restraints

END

WGHT      0.1039      0.0000

REM Highest difference peak  1.159,  deepest hole -0.678,  1-sigma level  0.088
Q1    1   0.9556 -0.0452  1.1214  11.00000  0.05    1.16
Q2    1   0.5682  0.8379  0.0980  11.00000  0.05    0.98
Q3    1   0.4541  0.6888  0.0382  11.00000  0.05    0.81
Q4    1   0.9907  0.4781  0.5268  11.00000  0.05    0.71
Q5    1   1.2713  0.6890  0.9401  11.00000  0.05    0.65
;
_shelx_res_checksum   44589

_shelx_hkl_file
;
   0   0   1   46.21    1.53
   0   0  -1   48.53    1.65
   0   0   2    2.08    0.37
   0   0  -2    1.34    0.37
   0   0   3  190.10    5.93
   0   0  -3  196.39    6.42
   0   0   4  111.06    4.10
   0   0  -4  113.57    4.77
   0   0   5 1320.67   36.31
   0   0  -5 1314.06   35.88
   0   0   6  388.69   12.59
   0   0  -6  391.99   12.16
   0   0   7  495.23   14.79
   0   0  -7  507.34   14.98
   0   0   8  611.86   17.73
   0   0  -8  602.26   16.87
   0   0   9  130.62    5.26
   0   0  -9  125.12    4.46
   0   0  10  376.29   12.35
   0   0 -10  369.07   11.67
   0   0  11   43.22    3.42
   0   0 -11   46.58    3.12
   0   0  12    7.95    2.87
   0   0 -12    3.97    2.51
   0   0  13  101.10    6.66
   0   0 -13   97.92    5.50
   0   0  14   70.72    4.95
   0   0 -14   75.18    4.58
   0   0  15    9.72    3.48
   0   0 -15   10.94    3.73
   0   0  16   23.59    4.46
   0   0 -16   19.93    3.79
   0   0  17    6.11    4.58
   0   0 -17    6.11    3.55
   0   0  18   17.18    4.89
   0   0 -18   23.72    4.03
   0   0  19    0.00    4.46
   0   0 -19    1.16    4.28
   0   0  20   13.88    5.75
   0   0 -20   14.06    5.50
   0   0  21    2.75    5.07
   0   0 -21    6.48    4.83
   0   0  22    2.26    4.77
   0   1 -22   -0.55    4.16
   0  -1  22   -4.10    9.54
   0   1 -21    1.41    4.71
   0  -1  21    2.02    4.65
   0   1 -20   93.64    8.25
   0  -1  20   95.11    8.74
   0   1 -19   15.34    4.71
   0  -1  19   13.75    4.95
   0   1 -18    2.14    3.42
   0  -1  18   -0.12    4.03
   0   1 -17    0.12    4.83
   0  -1  17    1.34    3.73
   0   1 -16   36.67    4.03
   0  -1  16   37.90    5.07
   0   1 -15   48.04    4.95
   0  -1  15   50.31    4.77
   0   1 -14  100.12    5.26
   0  -1  14  104.16    5.50
   0   1 -13   14.85    3.73
   0  -1  13   16.26    3.91
   0   1 -12   15.53    2.51
   0  -1  12   19.44    2.87
   0   1 -11   94.25    4.46
   0  -1  11   95.97    4.34
   0   1 -10  220.48    7.21
   0  -1  10  232.09    8.68
   0   1  -9  366.81   11.49
   0  -1   9  375.80   12.10
   0   1  -8   13.26    1.71
   0  -1   8    9.35    1.65
   0   1  -7  230.07    8.37
   0  -1   7  229.77    8.74
   0   1  -6 3807.90   93.40
   0  -1   6 3719.76   96.09
   0   1  -5   45.72    2.32
   0  -1   5   46.33    2.38
   0   1  -4  840.47   23.35
   0  -1   4  827.63   22.31
   0   1  -3  549.70   15.16
   0  -1   3  536.19   14.36
   0   1  -2  505.87   13.39
   0  -1   2  502.81   13.26
   0   1  -1 5331.99  173.04
   0  -1   1 5257.17  177.38
   0   1   0  112.78    3.48
   0  -1   0  109.60    4.77
   0   1   1 3926.30   96.15
   0  -1  -1 4097.51  134.47
   0   1   2  358.86   10.70
   0  -1  -2  358.62   10.39
   0   1   3  496.76   14.12
   0  -1  -3  488.69   14.61
   0   1   4  123.35    4.83
   0  -1  -4  129.34    4.89
   0   1   5  141.81    5.20
   0  -1  -5  138.51    5.20
   0   1   6  917.36   25.73
   0  -1  -6  933.26   26.16
   0   1   7   76.71    3.67
   0  -1  -7   71.15    3.61
   0   1   8   19.19    1.96
   0  -1  -8   22.07    2.20
   0   1   9  553.36   17.24
   0  -1  -9  570.36   16.56
   0   1  10   19.44    2.93
   0  -1 -10   26.10    2.75
   0   1  11    7.03    2.32
   0  -1 -11    9.90    2.20
   0   1  12   24.63    3.12
   0  -1 -12   28.36    3.18
   0   1  13    2.08    2.81
   0  -1 -13    0.73    2.44
   0   1  14  134.66    8.80
   0  -1 -14  141.75    6.60
   0   1  15   91.99    5.56
   0  -1 -15   82.70    4.95
   0   1  16    4.83    3.73
   0  -1 -16    1.28    3.12
   0   1  17   12.78    5.01
   0  -1 -17   12.78    3.67
   0   1  18    6.60    6.11
   0  -1 -18   -0.18    5.32
   0   1  19    4.95    4.28
   0  -1 -19    8.92    4.46
   0   1  20   25.67    6.72
   0  -1 -20   27.81    4.65
   0   1  21    1.96    5.93
   0  -1 -21    0.92    4.10
   0   2 -23   -0.92    3.67
   0   2 -22   -0.55    4.89
   0  -2  22    5.81    6.36
   0   2 -21   11.12    4.89
   0  -2  21   16.50    5.99
   0   2 -20   28.30    4.89
   0  -2  20   20.78    5.50
   0   2 -19    7.70    4.95
   0  -2  19    5.62    5.50
   0   2 -18    2.02    3.85
   0  -2  18    5.81    4.65
   0   2 -17   26.10    4.40
   0  -2  17   28.06    5.26
   0   2 -16    8.31    3.18
   0  -2  16    9.11    3.67
   0   2 -15  102.26    5.75
   0  -2  15  101.53    6.30
   0   2 -14   30.44    3.24
   0  -2  14   27.81    3.36
   0   2 -13  147.01    6.72
   0  -2  13  144.93    6.30
   0   2 -12   39.91    2.93
   0  -2  12   33.01    3.42
   0   2 -11   28.61    2.93
   0  -2  11   23.72    2.81
   0   2 -10  179.22    6.23
   0  -2  10  172.19    6.60
   0   2  -9   82.64    3.73
   0  -2   9   77.93    3.79
   0   2  -8  162.16    6.36
   0  -2   8  158.19    6.05
   0   2  -7  601.35   18.58
   0  -2   7  615.41   17.97
   0   2  -6  114.06    4.34
   0  -2   6  115.83    4.22
   0   2  -5  934.05   26.71
   0  -2   5  950.25   26.65
   0   2  -4   20.97    1.41
   0  -2   4   23.35    1.34
   0   2  -3   51.28    2.26
   0  -2   3   53.42    2.14
   0   2  -2  211.31    9.17
   0  -2   2  212.84    9.96
   0   2  -1    7.21    0.61
   0  -2   1    7.64    0.61
   0   2   0 1019.99   26.10
   0  -2   0 1020.79   27.57
   0   2   1  836.07   22.13
   0  -2  -1  854.65   22.98
   0   2   2  212.84    6.42
   0  -2  -2  201.90    6.66
   0   2   3    1.10    0.67
   0  -2  -3    2.87    0.79
   0   2   4 1120.66   30.93
   0  -2  -4 1169.63   32.09
   0   2   5 1632.52   44.74
   0  -2  -5 1641.94   44.01
   0   2   6    6.23    1.47
   0  -2  -6    5.62    1.22
   0   2   7    1.59    1.53
   0  -2  -7   -0.06    1.34
   0   2   8  251.83    9.05
   0  -2  -8  251.96    8.92
   0   2   9   49.02    3.30
   0  -2  -9   47.43    2.81
   0   2  10  120.72    5.26
   0  -2 -10  121.64    5.50
   0   2  11   20.54    2.87
   0  -2 -11   21.15    2.75
   0   2  12    3.18    2.63
   0  -2 -12    2.51    2.26
   0   2  13  110.39    6.48
   0  -2 -13  107.46    5.56
   0   2  14  152.63    7.82
   0  -2 -14  154.46    7.82
   0   2  15   10.94    3.91
   0  -2 -15    8.74    3.24
   0   2  16   50.31    5.50
   0  -2 -16   56.17    5.56
   0   2  17   38.63    6.11
   0  -2 -17   36.61    4.46
   0   2  18   14.43    5.50
   0  -2 -18   10.57    3.97
   0   2  19   45.48    6.91
   0  -2 -19   55.93    6.85
   0   2  20    5.01    4.71
   0  -2 -20    3.36    4.16
   0   2  21    0.12    4.46
   0  -2 -21    1.65    3.36
   0   3 -23    2.75    4.89
   0   3 -22    4.22    5.07
   0  -3  22    1.47    4.89
   0   3 -21    3.61    6.11
   0  -3  21    3.91    4.58
   0   3 -20   16.75    5.38
   0  -3  20   16.08    5.87
   0   3 -19   65.28    6.36
   0  -3  19   63.51    6.23
   0   3 -18    2.14    3.61
   0  -3  18   -1.04    3.79
   0   3 -17    0.18    4.03
   0  -3  17   -0.18    4.16
   0   3 -16  177.14    8.25
   0  -3  16  179.28    8.56
   0   3 -15   91.50    5.81
   0  -3  15   88.26    5.26
   0   3 -14  132.40    6.23
   0  -3  14  132.15    7.27
   0   3 -13   43.64    3.61
   0  -3  13   41.32    3.85
   0   3 -12   18.77    2.63
   0  -3  12   25.43    2.81
   0   3 -11  461.25   14.43
   0  -3  11  467.54   15.65
   0   3 -10   31.78    2.69
   0  -3  10   29.77    2.69
   0   3  -9  520.42   14.98
   0  -3   9  513.94   15.46
   0   3  -8   13.75    1.83
   0  -3   8   15.71    1.83
   0   3  -7   65.34    3.12
   0  -3   7   65.95    3.00
   0   3  -6 2367.12   59.96
   0  -3   6 2381.61   60.33
   0   3  -5   36.61    2.02
   0  -3   5   41.38    2.08
   0   3  -4  432.21   14.12
   0  -3   4  415.83   13.08
   0   3  -3   68.22    3.97
   0  -3   3   61.43    3.67
   0   3  -2 1398.36   34.54
   0  -3   2 1373.05   35.94
   0   3  -1 5514.81  130.07
   0  -3   1 5520.74  133.62
   0   3   0  910.88   24.82
   0  -3   0  929.71   25.98
   0   3   1   21.09    1.28
   0  -3  -1   23.41    1.53
   0   3   2  261.25    8.56
   0  -3  -2  276.77    9.41
   0   3   3  177.02    6.23
   0  -3  -3  189.55    6.85
   0   3   4  384.54   12.22
   0  -3  -4  383.62   12.10
   0   3   5   14.43    1.65
   0  -3  -5   19.93    1.77
   0   3   6    4.65    1.59
   0  -3  -6    4.77    1.59
   0   3   7   54.83    3.06
   0  -3  -7   62.04    3.24
   0   3   8  420.91   13.39
   0  -3  -8  422.13   15.34
   0   3   9  149.02    5.75
   0  -3  -9  161.19    6.30
   0   3  10    0.49    2.02
   0  -3 -10    2.32    2.02
   0   3  11   15.65    2.63
   0  -3 -11   13.63    2.51
   0   3  12   61.43    4.22
   0  -3 -12   60.88    4.52
   0   3  13   84.41    5.87
   0  -3 -13   90.89    6.17
   0   3  14   11.80    4.03
   0  -3 -14   13.39    4.40
   0   3  15   72.86    5.32
   0  -3 -15   65.34    5.07
   0   3  16   23.35    4.77
   0  -3 -16   28.30    3.85
   0   3  17    0.86    4.52
   0  -3 -17   -1.28    3.61
   0   3  18    5.13    4.95
   0  -3 -18    8.56    4.10
   0   3  19   13.20    5.32
   0  -3 -19    3.85    4.22
   0   3  20    3.91    5.75
   0  -3 -20    9.90    4.22
   0  -3 -21    1.71    8.25
   0   4 -23   -0.55    3.85
   0   4 -22    3.73    6.23
   0  -4  22    3.12    6.05
   0   4 -21   43.83    6.48
   0  -4  21   39.67    6.17
   0   4 -20   49.27    5.99
   0  -4  20   45.97    5.99
   0   4 -19    9.35    4.65
   0  -4  19   20.23    4.71
   0   4 -18    5.68    4.34
   0  -4  18    4.22    4.65
   0   4 -17   21.58    3.97
   0  -4  17   22.00    5.75
   0   4 -16   41.50    3.91
   0  -4  16   35.39    4.46
   0   4 -15  242.67   10.39
   0  -4  15  246.88   10.15
   0   4 -14   11.00    2.87
   0  -4  14   15.28    2.93
   0   4 -13   33.62    3.12
   0  -4  13   35.57    3.55
   0   4 -12  167.85    7.95
   0  -4  12  171.46    7.64
   0   4 -11    7.82    2.02
   0  -4  11    9.11    2.02
   0   4 -10  572.43   16.99
   0  -4  10  593.40   17.18
   0   4  -9   40.46    2.57
   0  -4   9   40.22    2.51
   0   4  -8    0.31    1.28
   0  -4   8    1.28    1.34
   0   4  -7  892.12   24.82
   0  -4   7  894.20   24.94
   0   4  -6   89.61    3.79
   0  -4   6   89.67    3.42
   0   4  -5 1237.05   33.80
   0  -4   5 1221.34   32.27
   0   4  -4   54.34    3.36
   0  -4   4   56.11    4.46
   0   4  -3    4.89    0.92
   0  -4   3    4.16    0.79
   0   4  -2  956.24   26.65
   0  -4   2  942.49   26.59
   0   4  -1  470.91   14.00
   0  -4   1  485.09   14.36
   0   4   0  801.90   23.90
   0  -4   0  835.88   24.69
   0   4   1   31.11    1.77
   0  -4  -1   33.50    1.96
   0   4   2   20.60    1.53
   0  -4  -2   20.35    1.53
   0   4   3   15.04    1.59
   0  -4  -3   12.65    1.28
   0   4   4    0.61    1.04
   0  -4  -4    2.26    1.04
   0   4   5  751.65   22.74
   0  -4  -5  760.09   22.13
   0   4   6   48.29    2.81
   0  -4  -6   54.52    3.12
   0   4   7   50.86    3.12
   0  -4  -7   48.53    2.69
   0   4   8  349.45   11.61
   0  -4  -8  357.21   11.67
   0   4   9  317.85   10.57
   0  -4  -9  309.90   10.21
   0   4  10    5.75    3.12
   0  -4 -10    9.84    2.44
   0   4  11    5.75    2.57
   0  -4 -11    6.54    2.69
   0   4  12    7.33    3.36
   0  -4 -12    0.55    3.61
   0   4  13   14.12    4.03
   0  -4 -13   17.67    3.48
   0   4  14   54.28    5.01
   0  -4 -14   57.70    5.32
   0   4  15   -0.61    3.48
   0  -4 -15    2.02    4.28
   0   4  16   34.11    4.95
   0  -4 -16   30.07    5.13
   0   4  17    4.22    5.07
   0  -4 -17    3.36    5.26
   0   4  18   26.89    5.50
   0  -4 -18   29.03    5.56
   0   4  19   10.94    5.26
   0  -4 -19   15.22    4.34
   0   4  20   -0.73    3.73
   0  -4 -20    0.31    3.30
   0   5 -23    1.16    2.75
   0   5 -22    5.13    5.44
   0  -5  22    4.52    5.56
   0   5 -21   17.48    4.95
   0  -5  21   14.30    5.44
   0   5 -20   41.99    6.91
   0  -5  20   48.96    7.40
   0   5 -19    8.80    4.10
   0  -5  19    5.50    4.46
   0   5 -18    4.22    3.73
   0  -5  18    2.02    4.03
   0   5 -17    0.31    3.42
   0  -5  17   -1.41    3.73
   0   5 -16   99.51    7.58
   0  -5  16   91.44    5.93
   0   5 -15   30.26    4.40
   0  -5  15   35.51    4.22
   0   5 -14  174.21    8.37
   0  -5  14  159.72    6.91
   0   5 -13   13.33    2.93
   0  -5  13   10.02    2.51
   0   5 -12  161.68    7.03
   0  -5  12  167.85    6.66
   0   5 -11  238.63    9.72
   0  -5  11  230.44    8.74
   0   5 -10   11.31    2.08
   0  -5  10   13.94    2.20
   0   5  -9  159.11    6.48
   0  -5   9  162.71    6.66
   0   5  -8  275.06    8.74
   0  -5   8  272.43    8.99
   0   5  -7   84.66    3.97
   0  -5   7   78.73    3.73
   0   5  -6  798.60   23.29
   0  -5   6  784.97   23.84
   0   5  -5   46.03    3.55
   0  -5   5   39.43    3.48
   0   5  -4  290.34    9.41
   0  -5   4  284.66    9.47
   0   5  -3  146.03    5.26
   0  -5   3  149.63    5.13
   0   5  -2  929.40   28.12
   0  -5   2  953.92   26.83
   0   5  -1 4413.53  107.21
   0  -5   1 4445.19  110.76
   0   5   0  806.05   22.07
   0  -5   0  806.54   23.59
   0   5   1  873.48   25.00
   0  -5  -1  874.33   26.53
   0   5   2  535.82   15.40
   0  -5  -2  532.15   15.40
   0   5   3   51.34    3.06
   0  -5  -3   54.89    2.87
   0   5   4  579.22   16.38
   0  -5  -4  602.45   18.64
   0   5   5  167.54    6.42
   0  -5  -5  166.69    6.36
   0   5   6   12.29    2.20
   0  -5  -6   14.30    2.20
   0   5   7    2.87    2.02
   0  -5  -7    2.87    1.83
   0   5   8  178.91    7.15
   0  -5  -8  171.39    7.40
   0   5   9  100.43    4.95
   0  -5  -9   99.88    5.26
   0   5  10  121.27    5.81
   0  -5 -10  128.85    6.23
   0   5  11    0.12    2.75
   0  -5 -11    1.41    2.57
   0   5  12    1.53    3.36
   0  -5 -12    3.24    2.93
   0   5  13   58.92    5.07
   0  -5 -13   50.37    4.89
   0   5  14    5.20    4.77
   0  -5 -14    4.71    3.73
   0   5  15   40.04    5.62
   0  -5 -15   37.04    4.83
   0   5  16    2.02    4.89
   0  -5 -16    5.56    3.67
   0   5  17   15.34    5.13
   0  -5 -17   11.61    4.22
   0   5  18    6.42    6.72
   0  -5 -18    2.44    3.61
   0   5  19    4.03    5.07
   0  -5 -19    1.59    3.30
   0   6 -22    8.07    4.46
   0  -6  22    6.97    6.66
   0   6 -21    5.87    3.61
   0  -6  21    7.46    5.44
   0   6 -20    9.23    4.89
   0  -6  20   21.76    5.56
   0   6 -19   19.50    4.95
   0  -6  19   11.55    4.46
   0   6 -18    4.83    3.79
   0  -6  18    7.03    3.85
   0   6 -17   17.73    4.40
   0  -6  17   16.08    3.91
   0   6 -16   39.91    4.77
   0  -6  16   32.52    4.58
   0   6 -15   83.07    6.48
   0  -6  15   88.02    5.68
   0   6 -14    0.00    3.06
   0  -6  14    1.16    2.69
   0   6 -13    2.32    2.81
   0  -6  13    4.52    2.63
   0   6 -12   61.25    4.22
   0  -6  12   68.40    4.16
   0   6 -11  455.38   14.36
   0  -6  11  471.82   15.46
   0   6 -10   73.72    3.91
   0  -6  10   72.74    4.22
   0   6  -9    5.75    1.65
   0  -6   9    5.26    1.65
   0   6  -8   48.84    3.24
   0  -6   8   49.08    3.18
   0   6  -7 1131.12   31.60
   0  -6   7 1120.73   29.46
   0   6  -6    6.48    2.69
   0  -6   6   10.70    2.75
   0   6  -5  739.24   22.98
   0  -6   5  730.50   21.39
   0   6  -4   30.07    1.96
   0  -6   4   30.56    1.83
   0   6  -3 1419.02   37.04
   0  -6   3 1456.24   38.20
   0   6  -2 1699.21   44.93
   0  -6   2 1670.54   42.60
   0   6  -1  566.08   17.60
   0  -6   1  542.24   17.24
   0   6   0 1071.15   30.93
   0  -6   0 1094.44   31.36
   0   6   1    1.16    1.71
   0  -6  -1    0.92    1.59
   0   6   2  139.73    5.62
   0  -6  -2  135.09    5.38
   0   6   3  272.80    9.72
   0  -6  -3  285.27    9.78
   0   6   4  117.60    5.20
   0  -6  -4  104.89    4.89
   0   6   5  229.52    8.44
   0  -6  -5  228.61    8.99
   0   6   6   37.96    2.75
   0  -6  -6   42.73    2.81
   0   6   7   59.47    3.42
   0  -6  -7   60.64    3.91
   0   6   8    1.83    2.14
   0  -6  -8    0.98    2.08
   0   6   9   73.66    4.71
   0  -6  -9   78.06    4.77
   0   6  10    1.59    2.57
   0  -6 -10    1.89    2.57
   0   6  11    1.47    3.12
   0  -6 -11    0.12    2.81
   0   6  12    8.92    3.24
   0  -6 -12   10.57    3.18
   0   6  13   49.02    5.44
   0  -6 -13   52.14    5.50
   0   6  14    6.72    5.81
   0  -6 -14    6.23    3.48
   0   6  15    3.85    3.85
   0  -6 -15    1.65    3.42
   0   6  16   22.07    4.22
   0  -6 -16   18.52    3.85
   0   6  17    2.02    4.95
   0  -6 -17   -0.06    3.48
   0   6  18   -1.22    5.56
   0  -6 -18    1.16    3.97
   0   6  19    0.00    3.48
   0  -6 -19    2.08    3.36
   0   7 -22    1.77    5.32
   0  -7  22   -2.44    6.42
   0   7 -21   30.50    7.21
   0  -7  21   41.69    8.31
   0   7 -20   19.74    4.16
   0  -7  20   13.75    4.83
   0   7 -19    4.58    3.06
   0  -7  19    3.48    4.34
   0   7 -18   10.88    3.18
   0  -7  18   12.78    3.91
   0   7 -17   17.30    2.87
   0  -7  17   28.06    4.40
   0   7 -16   83.01    4.71
   0  -7  16   82.70    5.81
   0   7 -15   11.55    2.57
   0  -7  15    8.56    3.24
   0   7 -14   24.76    2.75
   0  -7  14   26.59    3.42
   0   7 -13   22.49    3.18
   0  -7  13   31.66    3.24
   0   7 -12    2.63    2.44
   0  -7  12    0.73    2.08
   0   7 -11  331.79   11.67
   0  -7  11  334.23   11.92
   0   7 -10   88.26    4.77
   0  -7  10   87.53    4.52
   0   7  -9   11.12    2.63
   0  -7   9   10.76    2.20
   0   7  -8  302.51   10.76
   0  -7   8  315.28   10.57
   0   7  -7  270.05   13.14
   0  -7   7  259.11   12.59
   0   7  -6  316.69   10.09
   0  -7   6  315.71   10.15
   0   7  -5    2.57    1.65
   0  -7   5    1.41    1.34
   0   7  -4  278.79    9.54
   0  -7   4  276.65    9.29
   0   7  -3   23.23    2.08
   0  -7   3   22.62    1.83
   0   7  -2  507.28   15.04
   0  -7   2  490.89   14.49
   0   7  -1  601.59   17.67
   0  -7   1  606.91   18.58
   0   7   0   66.14    3.36
   0  -7   0   65.10    3.55
   0   7   1    2.87    1.59
   0  -7  -1    3.67    1.59
   0   7   2    9.29    2.14
   0  -7  -2   10.88    2.02
   0   7   3  258.44    8.99
   0  -7  -3  236.55    8.25
   0   7   4  612.78   17.79
   0  -7  -4  613.82   18.22
   0   7   5  103.42    4.89
   0  -7  -5  104.89    4.71
   0   7   6   25.12    2.51
   0  -7  -6   26.47    2.63
   0   7   7  146.70    6.30
   0  -7  -7  131.24    6.05
   0   7   8    1.34    2.20
   0  -7  -8    1.77    2.44
   0   7   9    2.57    3.06
   0  -7  -9    1.71    2.69
   0   7  10   41.63    4.58
   0  -7 -10   44.99    4.89
   0   7  11    6.85    3.18
   0  -7 -11    5.20    3.18
   0   7  12   27.81    3.97
   0  -7 -12   28.12    4.58
   0   7  13   21.58    5.50
   0  -7 -13   25.06    4.16
   0   7  14   11.55    4.28
   0  -7 -14   14.55    4.03
   0   7  15   26.89    5.56
   0  -7 -15   22.62    4.40
   0   7  16    2.14    4.52
   0  -7 -16    2.44    4.34
   0   7  17    1.22    5.13
   0  -7 -17    3.79    3.67
   0   7  18    2.63    3.55
   0  -7 -18   11.98    4.03
   0  -7 -19   -0.61    5.81
   0   8 -22   21.70    6.42
   0  -8  22   19.07    8.62
   0   8 -21    2.63    5.07
   0  -8  21    7.40    5.75
   0   8 -20   28.55    5.68
   0  -8  20   26.59    6.30
   0   8 -19   -0.18    4.71
   0  -8  19    1.96    4.03
   0   8 -18    7.52    4.10
   0  -8  18    6.05    4.10
   0   8 -17  123.04    8.01
   0  -8  17  119.93    7.21
   0   8 -16   47.01    5.13
   0  -8  16   42.73    5.01
   0   8 -15  108.13    6.54
   0  -8  15   93.22    5.62
   0   8 -14    1.53    2.75
   0  -8  14    4.71    3.18
   0   8 -13   26.65    3.42
   0  -8  13   32.34    3.48
   0   8 -12  137.23    7.03
   0  -8  12  133.56    6.30
   0   8 -11   22.92    3.48
   0  -8  11   25.92    3.30
   0   8 -10  258.13   10.09
   0  -8  10  263.57    9.84
   0   8  -9  144.25    6.36
   0  -8   9  143.77    7.03
   0   8  -8   45.48    4.52
   0  -8   8   53.30    3.55
   0   8  -7  254.40    8.86
   0  -8   7  242.91    7.89
   0   8  -6    1.47    1.65
   0  -8   6    0.49    1.28
   0   8  -5  366.51   11.86
   0  -8   5  375.18   13.02
   0   8  -4   23.66    2.32
   0  -8   4   22.19    2.08
   0   8  -3  128.97    5.62
   0  -8   3  125.06    5.32
   0   8  -2  658.74   18.34
   0  -8   2  697.44   20.23
   0   8  -1  190.95    6.91
   0  -8   1  193.89    7.58
   0   8   0    5.81    1.77
   0  -8   0    3.24    1.83
   0   8   1   36.00    2.87
   0  -8  -1   38.39    2.81
   0   8   2   11.19    2.26
   0  -8  -2    7.76    2.08
   0   8   3  207.03    8.01
   0  -8  -3  220.97    7.52
   0   8   4    0.00    1.83
   0  -8  -4    1.71    2.02
   0   8   5   32.46    2.81
   0  -8  -5   24.39    2.81
   0   8   6   68.28    4.22
   0  -8  -6   66.87    4.71
   0   8   7   12.78    2.75
   0  -8  -7   12.96    3.12
   0   8   8   53.55    4.22
   0  -8  -8   58.62    4.40
   0   8   9   60.15    5.01
   0  -8  -9   58.74    4.65
   0   8  10   10.02    3.67
   0  -8 -10    6.54    3.12
   0   8  11    2.63    3.30
   0  -8 -11    1.77    3.18
   0   8  12    6.60    4.71
   0  -8 -12    6.78    3.67
   0   8  13   31.48    5.32
   0  -8 -13   37.04    5.07
   0   8  14    5.81    5.44
   0  -8 -14    2.32    5.20
   0   8  15    2.93    5.68
   0  -8 -15   -1.47    3.85
   0   8  16    3.67    5.50
   0  -8 -16    2.44    3.48
   0   8  17    9.90    4.40
   0  -8 -17   14.30    3.42
   0  -8 -18   -0.73    3.06
   0   9 -21   28.61    6.36
   0  -9  21   27.75    6.11
   0   9 -20   11.06    5.38
   0  -9  20    8.80    5.32
   0   9 -19   -0.67    4.71
   0  -9  19    5.75    4.77
   0   9 -18    4.65    4.58
   0  -9  18    5.13    4.10
   0   9 -17   25.06    5.01
   0  -9  17   24.27    4.65
   0   9 -16   92.05    7.27
   0  -9  16   99.21    6.78
   0   9 -15   12.90    3.91
   0  -9  15   11.61    3.48
   0   9 -14   10.02    3.48
   0  -9  14   15.04    3.67
   0   9 -13   34.90    3.97
   0  -9  13   33.74    3.79
   0   9 -12    1.04    2.81
   0  -9  12    0.18    2.44
   0   9 -11  638.08   21.64
   0  -9  11  644.38   20.35
   0   9 -10   52.02    4.16
   0  -9  10   44.68    3.36
   0   9  -9   71.21    6.23
   0  -9   9   72.68    4.58
   0   9  -8   97.13    4.83
   0  -9   8   93.89    5.13
   0   9  -7    2.44    2.26
   0  -9   7   -0.18    1.59
   0   9  -6   79.95    4.40
   0  -9   6   84.66    4.22
   0   9  -5    1.83    2.26
   0  -9   5    0.24    1.65
   0   9  -4    2.26    2.08
   0  -9   4    1.59    2.08
   0   9  -3  691.81   19.32
   0  -9   3  692.73   19.13
   0   9  -2    3.42    2.51
   0  -9   2    4.46    1.77
   0   9  -1  205.69    7.03
   0  -9   1  204.22    7.33
   0   9   0    1.71    2.51
   0  -9   0    2.75    2.08
   0   9   1    1.83    2.20
   0  -9  -1    2.14    2.08
   0   9   2    3.24    1.89
   0  -9  -2    0.92    1.83
   0   9   3    5.13    2.38
   0  -9  -3    5.93    2.26
   0   9   4  170.29    6.97
   0  -9  -4  165.71    7.03
   0   9   5    1.41    2.51
   0  -9  -5    1.53    2.93
   0   9   6   47.19    4.10
   0  -9  -6   47.62    4.03
   0   9   7   18.64    4.10
   0  -9  -7    8.25    3.30
   0   9   8   16.26    3.36
   0  -9  -8   16.99    3.42
   0   9   9    8.99    4.65
   0  -9  -9   13.14    4.71
   0   9  10    2.75    3.24
   0  -9 -10   -0.61    3.18
   0   9  11   25.79    5.26
   0  -9 -11   18.22    3.67
   0   9  12    7.15    4.28
   0  -9 -12   11.80    4.22
   0   9  13    2.14    4.22
   0  -9 -13    2.57    3.91
   0   9  14   -1.59    3.67
   0  -9 -14    0.43    3.48
   0   9  15    1.65    3.73
   0  -9 -15    1.96    3.73
   0  -9 -16    3.24    4.16
   0   9  17    2.14    4.65
   0  -9 -17   10.82    4.34
   0  10 -21   20.11    6.30
   0 -10  21    7.64    5.93
   0  10 -20    4.34    6.36
   0 -10  20   10.94    5.68
   0  10 -19   10.21    5.26
   0 -10  19    5.01    4.71
   0  10 -18    2.57    4.65
   0 -10  18    5.50    4.89
   0  10 -17   89.36    7.03
   0 -10  17   92.67    6.17
   0  10 -16   36.00    4.95
   0 -10  16   32.09    4.77
   0  10 -15   36.92    4.46
   0 -10  15   40.65    4.77
   0  10 -14    6.11    3.79
   0 -10  14    5.07    3.30
   0  10 -13    1.34    3.97
   0 -10  13   -0.31    3.12
   0  10 -12  217.85    9.54
   0 -10  12  225.12    9.60
   0  10 -11    5.32    3.36
   0 -10  11    1.59    2.69
   0  10 -10  161.92   11.06
   0 -10  10  154.65    6.54
   0  10  -9  133.80    6.60
   0 -10   9  122.25    5.56
   0  10  -8    3.36    3.06
   0 -10   8    6.78    2.51
   0  10  -7  107.82    5.93
   0 -10   7  110.94    5.87
   0  10  -6   36.92    3.73
   0 -10   6   32.95    2.87
   0  10  -5   66.81    4.28
   0 -10   5   59.60    3.79
   0  10  -4   27.57    3.06
   0 -10   4   25.43    3.18
   0  10  -3   39.49    2.93
   0 -10   3   42.05    3.18
   0  10  -2  680.69   19.19
   0 -10   2  669.93   19.13
   0  10  -1   -0.06    2.32
   0 -10   1    3.30    2.44
   0  10   0   57.76    3.55
   0 -10   0   54.65    3.73
   0  10   1    9.35    2.44
   0 -10  -1   10.09    2.63
   0  10   2   64.67    3.85
   0 -10  -2   52.75    3.79
   0  10   3  143.09    6.48
   0 -10  -3  133.92    6.23
   0  10   4   48.04    3.79
   0 -10  -4   43.03    3.97
   0  10   5   -0.67    2.69
   0 -10  -5    0.61    2.81
   0  10   6    3.97    3.06
   0 -10  -6   -0.49    2.93
   0  10   7   27.63    4.10
   0 -10  -7   27.02    3.97
   0  10   8    0.37    3.79
   0 -10  -8    2.08    3.73
   0  10   9   31.11    4.16
   0 -10  -9   31.85    4.10
   0  10  10    2.81    4.65
   0 -10 -10   -0.49    2.93
   0  10  11    5.50    3.73
   0 -10 -11    5.62    4.71
   0  10  12   16.50    4.28
   0 -10 -12   14.24    3.85
   0  10  13    3.06    3.61
   0 -10 -13    1.41    3.18
   0  10  14   20.29    5.01
   0 -10 -14   15.95    4.10
   0  10  15    2.44    5.32
   0 -10 -15    2.81    4.10
   0  11 -20    1.34    5.99
   0 -11  20    0.37    6.48
   0  11 -19    2.32    6.72
   0 -11  19   10.27    6.54
   0  11 -18   18.34    6.66
   0 -11  18   15.65    6.05
   0  11 -17    8.80    5.13
   0 -11  17    6.72    4.52
   0  11 -16  151.65   10.02
   0 -11  16  161.37    8.86
   0  11 -15    3.61    4.28
   0 -11  15    3.55    3.61
   0  11 -14    5.75    4.71
   0 -11  14    4.03    4.03
   0  11 -13   48.96    4.95
   0 -11  13   47.07    4.58
   0  11 -12   13.75    3.85
   0 -11  12   11.37    5.56
   0  11 -11  120.84    9.23
   0 -11  11  122.86    6.78
   0  11 -10   18.03    4.10
   0 -11  10   17.79    3.24
   0  11  -9   24.88    4.10
   0 -11   9   22.43    3.30
   0  11  -8  192.48    8.56
   0 -11   8  197.31    8.25
   0  11  -7   51.83    4.10
   0 -11   7   50.49    3.73
   0  11  -6   23.53    3.30
   0 -11   6   28.00    3.00
   0  11  -5   10.27    2.69
   0 -11   5   10.76    2.57
   0  11  -4   22.92    3.73
   0 -11   4   18.46    2.81
   0  11  -3  567.91   18.46
   0 -11   3  566.14   18.28
   0  11  -2  109.72    5.56
   0 -11   2  118.22    5.13
   0  11  -1   50.37    3.97
   0 -11   1   47.43    3.67
   0  11   0   10.45    2.81
   0 -11   0    9.54    2.63
   0  11   1   12.41    3.18
   0 -11  -1   11.61    3.55
   0  11   2   41.32    3.85
   0 -11  -2   44.19    3.97
   0  11   3   25.18    3.30
   0 -11  -3   25.92    3.42
   0  11   4   21.52    3.42
   0 -11  -4   21.58    3.67
   0  11   5   12.41    3.30
   0 -11  -5   12.22    3.36
   0  11   6   16.38    3.79
   0 -11  -6   15.77    4.22
   0  11   7   -0.31    4.46
   0 -11  -7    0.73    3.79
   0  11   8   60.45    5.32
   0 -11  -8   51.41    5.20
   0  11   9    1.41    3.91
   0 -11  -9    0.18    3.24
   0  11  10    8.01    4.16
   0 -11 -10    2.57    5.20
   0  11  11    6.42    4.03
   0 -11 -11    5.99    3.55
   0  11  12    2.26    4.52
   0 -11 -12    3.30    4.16
   0  11  13    4.22    4.89
   0 -11 -13    7.95    3.61
   0  11  14    1.41    4.58
   0 -11 -14    3.24    3.79
   0  12 -20   11.61    5.62
   0 -12  20    3.61    4.46
   0  12 -19   14.85    6.42
   0 -12  19   17.42    5.56
   0  12 -18    1.22    5.62
   0 -12  18   -0.43    4.83
   0  12 -17   50.92    6.42
   0 -12  17   58.56    6.30
   0  12 -16    1.89    5.26
   0 -12  16    6.42    4.22
   0  12 -15   66.38    6.72
   0 -12  15   58.31    5.62
   0  12 -14   36.55    6.30
   0 -12  14   39.91    5.01
   0  12 -13    0.61    4.10
   0 -12  13    3.00    6.48
   0  12 -12  103.55    9.17
   0 -12  12  122.92    7.09
   0  12 -11    6.30    3.85
   0 -12  11    7.40    3.18
   0  12 -10    3.24    3.79
   0 -12  10    0.86    3.18
   0  12  -9  145.11    8.19
   0 -12   9  142.24    6.30
   0  12  -8    4.65    3.06
   0 -12   8    1.41    2.51
   0  12  -7  128.24    6.78
   0 -12   7  120.97    5.81
   0  12  -6    4.58    3.06
   0 -12   6    5.07    2.38
   0  12  -5    3.30    2.87
   0 -12   5   -0.67    2.20
   0  12  -4   51.83    4.16
   0 -12   4   52.45    4.34
   0  12  -3    5.93    3.18
   0 -12   3    9.05    2.81
   0  12  -2  350.98   13.02
   0 -12   2  324.94   12.16
   0  12  -1    3.06    3.42
   0 -12   1    5.75    2.63
   0  12   0   -0.43    3.24
   0 -12   0    1.59    3.85
   0  12   1    6.85    3.42
   0 -12  -1    7.21    3.18
   0  12   2   36.80    4.71
   0 -12  -2   40.10    4.28
   0  12   3   29.16    4.34
   0 -12  -3   28.36    4.46
   0  12   4   48.04    4.22
   0 -12  -4   40.65    4.34
   0  12   5    1.89    3.12
   0 -12  -5    2.32    3.24
   0  12   6    2.14    4.89
   0 -12  -6    2.75    3.30
   0  12   7   17.97    3.91
   0 -12  -7   19.25    4.58
   0  12   8    0.37    4.28
   0 -12  -8    0.43    4.34
   0  12   9    1.53    4.83
   0 -12  -9    1.59    3.97
   0  12  10   -0.79    4.03
   0 -12 -10    3.42    4.46
   0  12  11    0.18    4.40
   0 -12 -11    0.73    3.73
   0  12  12    0.67    4.28
   0 -12 -12    0.12    7.09
   0  12  13   -2.81    3.18
   0 -12 -13   -0.31    3.12
   0  13 -19   -0.73    9.17
   0 -13  19    3.73    8.19
   0  13 -18   66.26    8.92
   0 -13  18   66.32    8.50
   0  13 -17   -0.55    5.38
   0 -13  17    0.24    4.95
   0  13 -16   41.81    6.36
   0 -13  16   47.37    5.99
   0  13 -15   15.46    5.56
   0 -13  15   11.31    4.52
   0  13 -14    5.75    5.26
   0 -13  14    3.06    9.60
   0  13 -13   70.29    9.41
   0 -13  13   69.68    6.11
   0  13 -12    0.79    4.52
   0 -13  12    1.34    3.67
   0  13 -11   40.16    5.32
   0 -13  11   36.86    4.28
   0  13 -10   20.23    4.77
   0 -13  10   22.43    3.79
   0  13  -9   15.71    3.97
   0 -13   9   11.61    3.12
   0  13  -8  141.63    7.52
   0 -13   8  149.88    7.27
   0  13  -7   -1.10    3.48
   0 -13   7    1.59    2.87
   0  13  -6   32.58    4.22
   0 -13   6   34.41    3.67
   0  13  -5    0.92    3.18
   0 -13   5    2.63    2.69
   0  13  -4   23.23    3.85
   0 -13   4   26.47    3.91
   0  13  -3  143.40    7.95
   0 -13   3  146.70    7.09
   0  13  -2    4.58    3.30
   0 -13   2    4.95    3.00
   0  13  -1    1.10    3.85
   0 -13   1    6.48    3.48
   0  13   0    2.63    3.18
   0 -13   0   -1.41    3.06
   0  13   1   20.90    4.52
   0 -13  -1   23.11    4.65
   0  13   2    8.25    4.22
   0 -13  -2   10.82    4.16
   0  13   3   46.03    4.71
   0 -13  -3   51.83    4.52
   0  13   4    0.12    3.97
   0 -13  -4   -0.43    3.97
   0  13   5    1.71    3.67
   0 -13  -5    3.12    4.22
   0  13   6    5.62    4.16
   0 -13  -6    2.38    3.67
   0  13   7    5.26    4.58
   0 -13  -7    3.61    5.38
   0  13   8    2.38    3.85
   0 -13  -8    0.37    3.61
   0  13   9    2.57    5.62
   0 -13  -9   -0.31    4.28
   0  13  10    0.00    3.91
   0 -13 -10   -0.06    3.24
   0  13  11   -0.92    3.12
   0 -13 -11   -0.12    4.65
   0  13  12    0.24    2.87
   0 -13 -12   -2.69    5.68
   0  13  13    3.55    3.85
   0 -13 -13    5.44    4.95
   0  14 -18   -0.43    6.17
   0 -14  18    1.41    5.81
   0  14 -17   31.17    6.78
   0 -14  17   22.62    6.05
   0  14 -16    6.36    5.50
   0 -14  16   -1.47    4.65
   0  14 -15    7.09    6.48
   0 -14  15    8.74    8.50
   0  14 -14   12.84    7.46
   0 -14  14   15.53    5.26
   0  14 -13   -1.77    5.32
   0 -14  13    3.06    3.85
   0  14 -12   27.63    6.36
   0 -14  12   32.34    5.38
   0  14 -11    4.77    4.16
   0 -14  11    6.72    3.79
   0  14 -10   17.11    4.95
   0 -14  10   22.43    3.79
   0  14  -9   38.69    5.75
   0 -14   9   53.06    5.38
   0  14  -8    0.98    4.16
   0 -14   8    0.73    3.18
   0  14  -7   17.36    4.28
   0 -14   7   20.11    3.67
   0  14  -6    2.38    3.67
   0 -14   6    3.67    2.93
   0  14  -5    3.42    3.67
   0 -14   5    1.10    3.30
   0  14  -4   11.61    3.73
   0 -14   4    8.92    3.00
   0  14  -3   61.74    6.30
   0 -14   3   55.44    5.26
   0  14  -2    8.44    4.16
   0 -14   2   12.71    4.03
   0  14  -1   -0.12    3.48
   0 -14   1   -1.47    3.24
   0  14   0    0.00    3.67
   0 -14   0   -3.06    3.55
   0  14   1    6.23    4.10
   0 -14  -1    4.77    3.55
   0  14   2   25.86    4.46
   0 -14  -2   26.47    5.07
   0  14   3    0.61    3.48
   0 -14  -3    0.37    3.42
   0  14   4   15.89    4.03
   0 -14  -4   19.07    4.28
   0  14   5   12.35    5.68
   0 -14  -5   22.19    5.99
   0  14   6   11.31    4.34
   0 -14  -6   10.76    4.16
   0  14   7    0.73    6.11
   0 -14  -7    3.36    4.83
   0  14   8   -1.47    4.16
   0 -14  -8   -1.41    3.79
   0  14   9    4.28    5.32
   0 -14  -9    1.16    3.97
   0  14  10    4.22    6.97
   0 -14 -10    1.71    2.75
   0  14  11   -1.53    3.24
   0 -14 -11    1.47    2.69
   0  14  12    3.48    3.30
   0 -14 -12    3.55    4.89
   0  15 -17    1.34    6.66
   0 -15  17   -1.04    5.20
   0  15 -16   27.20    8.86
   0 -15  16   24.57    9.17
   0  15 -15   -2.26    6.85
   0 -15  15   -5.13    7.82
   0  15 -14    7.70    5.56
   0 -15  14   14.24    4.77
   0  15 -13    8.37    6.17
   0 -15  13   10.57    5.75
   0  15 -12   23.78    6.66
   0 -15  12   22.80    5.62
   0  15 -11    9.78    5.20
   0 -15  11   10.02    3.91
   0  15 -10   24.57    5.26
   0 -15  10   23.84    4.10
   0  15  -9   12.04    5.56
   0 -15   9   16.08    4.58
   0  15  -8   23.84    4.83
   0 -15   8   24.33    4.10
   0  15  -7   10.02    4.65
   0 -15   7    8.07    3.73
   0  15  -6    0.61    4.16
   0 -15   6    3.24    4.28
   0  15  -5   -2.20    4.16
   0 -15   5    3.42    3.67
   0  15  -4   30.75    5.01
   0 -15   4   34.78    4.58
   0  15  -3    4.40    4.95
   0 -15   3    6.23    3.97
   0  15  -2   24.88    4.89
   0 -15   2   30.01    4.71
   0  15  -1    3.12    4.16
   0 -15   1    4.22    3.91
   0  15   0   -1.47    4.34
   0 -15   0    4.22    3.91
   0  15   1   23.29    4.77
   0 -15  -1   24.88    4.40
   0  15   2    0.12    4.10
   0 -15  -2    6.17    4.34
   0  15   3    3.24    4.71
   0 -15  -3    2.87    3.79
   0  15   4    2.14    3.91
   0 -15  -4    0.73    3.61
   0  15   5    4.52    5.26
   0 -15  -5    9.05    5.07
   0  15   6   30.50    5.20
   0 -15  -6   31.60    5.56
   0  15   7    2.38    4.03
   0 -15  -7    2.14    3.30
   0  15   8   -3.36    7.82
   0 -15  -8    0.12    6.97
   0 -15  -9    0.24    3.91
   0 -15 -10   -0.61    3.91
   0  16 -15    3.85    5.93
   0 -16  15    1.53    4.65
   0  16 -14   38.33    6.91
   0 -16  14   31.78    5.50
   0  16 -13    0.37    6.36
   0 -16  13    4.22    5.99
   0  16 -12    1.47    7.82
   0 -16  12    3.12    6.54
   0  16 -11   -1.89    6.05
   0 -16  11   -1.77    3.85
   0  16 -10    7.33    5.13
   0 -16  10    0.73    3.97
   0  16  -9   23.29    6.30
   0 -16   9   25.18    5.26
   0  16  -8   -1.41    4.77
   0 -16   8    2.20    3.73
   0  16  -7   18.03    5.93
   0 -16   7   18.52    5.20
   0  16  -6   -0.61    4.10
   0 -16   6   -0.61    3.55
   0  16  -5    4.58    4.77
   0 -16   5    9.35    3.79
   0  16  -4    5.32    4.28
   0 -16   4   10.09    3.85
   0  16  -3    6.72    4.71
   0 -16   3    8.01    3.85
   0  16  -2    3.48    5.75
   0 -16   2    4.34    4.40
   0  16  -1   -4.03    4.28
   0 -16   1   -0.55    3.79
   0  16   0   11.74    4.58
   0 -16   0    8.68    4.22
   0  16   1   -2.02    6.05
   0 -16  -1   -0.55    4.65
   0  16   2   19.19    4.40
   0 -16  -2   14.55    3.97
   0  16   3    3.55    4.40
   0 -16  -3    2.26    4.40
   0  16   4    0.00    4.52
   0 -16  -4   -0.92    4.40
   0  16   5   -0.92    5.32
   0 -16  -5    0.92    4.03
   0  16   6    6.42    9.54
   0 -16  -6    1.34    3.91
   0  16   7   16.63    9.29
   0 -16  -7   13.02    4.58
   0 -16  -8    0.98    3.06
   0 -16  -9    2.26    5.93
   0  17 -14    1.77    6.60
   0 -17  14    1.28    4.71
   0  17 -13   24.21    6.78
   0 -17  13   19.80    6.48
   0  17 -12    2.75    8.19
   0 -17  12   -0.67    5.56
   0  17 -11    1.28    5.26
   0 -17  11    4.40    4.71
   0  17 -10   12.65    5.38
   0 -17  10   10.21    4.95
   0  17  -9    1.53    5.87
   0 -17   9    3.06    4.95
   0  17  -8    5.13    5.81
   0 -17   8    2.02    5.13
   0  17  -7    5.68    5.26
   0 -17   7    3.85    4.28
   0  17  -6   -0.18    4.71
   0 -17   6    0.86    4.03
   0  17  -5    6.72    5.13
   0 -17   5    7.70    4.22
   0  17  -4    4.03    5.38
   0 -17   4    8.01    4.83
   0  17  -3    2.87    4.40
   0 -17   3    4.83    4.16
   0  17  -2    9.66    3.85
   0 -17   2   15.77    4.40
   0  17  -1   -2.69    5.99
   0 -17   1    0.31    3.85
   0  17   0   -1.22    3.30
   0 -17   0    1.59    3.55
   0  17   1    4.77    5.44
   0 -17  -1    9.35    5.20
   0  17   2    4.52    5.56
   0 -17  -2    7.58    4.46
   0  17   3    1.77    8.19
   0 -17  -3    2.14    5.68
   0  17   4    0.24    3.79
   0 -17  -4    0.49    2.32
   0 -17  -5   -2.63    5.50
   0  17   7   -3.48    6.72
   0 -17  -7   -0.18    3.00
   0  18 -12   -1.22    5.20
   0 -18  12    0.79    5.62
   0  18 -11    1.34    4.58
   0 -18  11    1.28    3.97
   0  18 -10    2.38    5.20
   0 -18  10    0.79    4.10
   0  18  -9   -0.73    8.01
   0 -18   9    5.99    7.21
   0  18  -8    0.67    5.56
   0 -18   8    0.31    4.65
   0  18  -7    3.48    7.64
   0 -18   7    2.51    3.97
   0  18  -6    0.06    4.22
   0 -18   6    0.49    3.97
   0  18  -5   11.00    3.85
   0 -18   5   13.02    5.56
   0  18  -4    6.36    7.09
   0 -18   4    3.06    3.42
   0  18  -3    5.50    6.85
   0 -18   3   13.26    5.38
   0  18  -2    1.04    6.05
   0 -18   2   -0.73    2.93
   0  18  -1   -0.79    3.36
   0 -18   1   -0.18    3.61
   0  18   0   -0.06    4.52
   0 -18   0    3.12    3.67
   0  18   1    0.67    4.34
   0 -18  -4    1.16    5.93
   0 -19   9    0.43    5.26
   0  19  -8   -0.55    5.93
   0 -19   8   -0.24    3.85
   0  19  -7   -1.04    6.17
   0 -19   7    0.24    4.22
   0  19  -6    1.16    5.13
   0 -19   6    2.57    3.61
   0  19  -5    0.24    6.11
   0 -19   5    0.49    3.61
   0  19  -4   18.52    7.27
   0 -19   4    7.70    6.11
   0  19  -3    1.96    7.09
   0 -19   3    0.18    2.51
   0 -19   2    4.58    4.46
   1 -19  -4   -1.47    6.36
   1 -19  -3   -3.91    6.78
  -1  19   2    4.03    5.01
  -1  19   1   -1.47    4.34
   1 -19   0   -1.04    3.06
  -1  19   0    2.63    4.46
   1 -19   1    1.04    3.18
   1 -19   2    1.65    2.87
  -1  19  -2    0.18    6.91
   1 -19   3    0.73    3.67
  -1  19  -3   -2.51    7.58
   1 -19   4    2.38    3.48
  -1  19  -4   -1.22    6.60
   1 -19   5    0.24    4.40
  -1  19  -5   -0.49    7.09
   1 -19   6    0.37    3.91
  -1  19  -6   -2.63    5.81
   1 -19   7    0.37    4.52
  -1  19  -7   -3.91    8.50
   1 -19   8   -1.47    3.61
  -1  19  -8    3.97    6.11
   1 -19   9    3.61    4.71
   1 -19  10    3.00    5.50
   1 -18  -4   -1.10    7.70
  -1  18   4    0.49    5.68
   1 -18  -3    1.53    3.55
  -1  18   3    0.67    4.95
   1 -18  -2    1.04    7.15
  -1  18   2    1.53    7.40
   1 -18  -1    1.34    5.38
  -1  18   1    3.61    5.56
   1 -18   0    6.36    5.07
  -1  18   0    8.25    5.13
   1 -18   1    4.16    3.79
  -1  18  -1    2.32    4.40
   1 -18   2    3.73    4.89
  -1  18  -2    1.28    4.46
   1 -18   3    5.38    4.77
  -1  18  -3    3.97    3.67
   1 -18   4   -1.71    5.38
  -1  18  -4    5.32    7.40
   1 -18   5    4.10    4.89
  -1  18  -5    7.33    7.15
   1 -18   6   -0.86    4.34
  -1  18  -6    2.08    6.85
   1 -18   7    2.20    3.61
  -1  18  -7    3.12    4.77
   1 -18   8    0.00    4.65
  -1  18  -8   -0.12    5.13
   1 -18   9    2.26    4.89
  -1  18  -9    1.89    5.07
   1 -18  10   13.75    6.11
  -1  18 -10    8.31    5.93
   1 -18  11   -1.41    4.28
  -1  18 -11    2.51    5.44
   1 -18  12   15.59    6.54
  -1  18 -12    3.61    4.95
   1 -17  -9   -0.18    4.65
   1 -17  -8   14.06   10.45
  -1  17   8    0.61    5.68
   1 -17  -7    0.49    3.61
  -1  17   7    0.06    5.26
   1 -17  -6   -0.12    3.00
   1 -17  -5    1.47    3.73
  -1  17   5    0.61    2.81
   1 -17  -4   -0.73    4.71
  -1  17   4    1.22    3.97
   1 -17  -3    5.44    5.01
  -1  17   3    4.89    6.05
   1 -17  -2    2.51    4.16
  -1  17   2   -1.47    4.58
   1 -17  -1   13.14    5.20
  -1  17   1   10.51    4.71
   1 -17   0   11.98    4.40
  -1  17   0    8.92    5.56
   1 -17   1    3.42    6.17
  -1  17  -1    3.00    6.48
   1 -17   2    1.53    3.97
  -1  17  -2    1.34    4.58
   1 -17   3    5.32    3.79
  -1  17  -3   -1.04    4.34
   1 -17   4    6.05    3.97
  -1  17  -4    4.10    5.07
   1 -17   5    3.24    4.03
  -1  17  -5   -1.10    4.71
   1 -17   6    1.28    4.28
  -1  17  -6    5.01    4.89
   1 -17   7    0.43    3.91
  -1  17  -7    3.55    4.89
   1 -17   8   28.00    5.32
  -1  17  -8   24.94    6.36
   1 -17   9   21.94    6.17
  -1  17  -9   19.38    6.17
   1 -17  10    1.89    4.34
  -1  17 -10    0.98    5.44
   1 -17  11    3.55    5.20
  -1  17 -11    2.87    5.87
   1 -17  12    0.98    4.46
  -1  17 -12    2.87    5.87
   1 -17  13    2.38    4.65
  -1  17 -13    3.42    6.11
   1 -17  14    1.53    4.65
  -1  17 -14    2.57    6.23
   1 -16 -10    0.61    3.97
   1 -16  -9    0.00    4.22
  -1  16   9   -0.24    7.95
   1 -16  -8    0.79    4.22
  -1  16   8   -0.98    3.24
   1 -16  -7    2.08    8.37
  -1  16   7    6.30    6.42
   1 -16  -6    5.26    4.77
  -1  16   6    2.38    4.71
   1 -16  -5    7.40    4.89
  -1  16   5    6.36    4.77
   1 -16  -4   -1.16    5.44
  -1  16   4    1.16    3.85
   1 -16  -3    7.33    3.91
  -1  16   3    1.71    3.91
   1 -16  -2   17.24    5.13
  -1  16   2   19.56    5.44
   1 -16  -1   -3.12    5.32
  -1  16   1   -0.24    5.56
   1 -16   0   27.02    4.71
  -1  16   0   33.92    5.32
   1 -16   1    7.76    3.91
  -1  16  -1   11.43    4.58
   1 -16   2   -1.04    5.13
  -1  16  -2   -0.67    5.93
   1 -16   3    9.05    4.10
  -1  16  -3    8.31    4.34
   1 -16   4   14.36    3.79
  -1  16  -4   12.41    4.58
   1 -16   5    4.52    3.91
  -1  16  -5   -0.12    4.34
   1 -16   6   10.82    4.03
  -1  16  -6    5.32    4.58
   1 -16   7   23.23    4.46
  -1  16  -7   20.48    5.81
   1 -16   8   -0.61    5.56
  -1  16  -8    4.89    6.54
   1 -16   9   46.64    5.62
  -1  16  -9   38.14    6.05
   1 -16  10    2.75    4.34
  -1  16 -10    1.83    4.46
   1 -16  11    1.89    4.46
  -1  16 -11   -2.44    6.23
   1 -16  12    8.80    4.58
  -1  16 -12   13.81    5.81
   1 -16  13   20.48    5.93
  -1  16 -13   19.80    7.58
   1 -16  14    6.78    9.90
  -1  16 -14    7.09    8.07
   1 -16  15    1.22    9.78
  -1  16 -15    6.60    7.03
   1 -16  16   11.86    6.30
  -1  16 -16    9.90    6.85
   1 -15 -10    0.37    3.30
  -1  15  10    5.93    8.13
   1 -15  -9    0.92    3.36
  -1  15   9   -0.31    4.28
   1 -15  -8   -0.43    3.30
  -1  15   8    0.73    3.55
   1 -15  -7    5.50    4.77
  -1  15   7    4.95    3.97
   1 -15  -6   11.74    5.07
  -1  15   6    8.19    4.40
   1 -15  -5    7.95    5.13
  -1  15   5    4.03    4.77
   1 -15  -4   18.28    4.71
  -1  15   4   13.02    4.34
   1 -15  -3   11.86    6.36
  -1  15   3   20.42    5.44
   1 -15  -2    1.71    4.46
  -1  15   2   -2.75    4.28
   1 -15  -1   24.14    4.83
  -1  15   1   26.53    6.85
   1 -15   0    1.47    4.46
  -1  15   0    3.97    4.28
   1 -15   1   37.71    4.77
  -1  15  -1   32.52    4.83
   1 -15   2   12.53    3.91
  -1  15  -2   10.51    4.34
   1 -15   3    0.92    3.55
  -1  15  -3    0.55    4.52
   1 -15   4    5.20    3.79
  -1  15  -4    4.28    4.16
   1 -15   5    1.96    3.42
  -1  15  -5    0.18    4.77
   1 -15   6   10.88    4.95
  -1  15  -6    8.07    4.71
   1 -15   7    1.41    3.55
  -1  15  -7    1.34    4.28
   1 -15   8   23.17    4.40
  -1  15  -8   21.58    5.32
   1 -15   9   -0.55    3.42
  -1  15  -9    0.79    4.28
   1 -15  10    7.33    4.10
  -1  15 -10   14.36    5.26
   1 -15  11   59.54    7.03
  -1  15 -11   44.93    6.78
   1 -15  12    5.20    4.10
  -1  15 -12    5.62    5.50
   1 -15  13   46.21    5.93
  -1  15 -13   42.85   12.29
   1 -15  14    1.59    8.31
  -1  15 -14   -0.79    5.99
   1 -15  15    3.73    4.40
  -1  15 -15    6.97    5.99
   1 -15  16   14.98    5.44
  -1  15 -16   14.55    7.76
   1 -15  17    3.18    5.07
  -1  15 -17   12.41    6.78
  -1  14  13    0.55    4.89
   1 -14 -12    2.02    6.05
  -1  14  12   -0.37    2.81
   1 -14 -11   -1.96    3.36
  -1  14  11    2.32    3.30
   1 -14 -10    0.43    3.97
  -1  14  10   -0.24    3.85
   1 -14  -9    5.13    4.77
  -1  14   9    3.36    4.22
   1 -14  -8   -0.73    4.22
  -1  14   8    1.28    4.22
   1 -14  -7   13.08    4.52
  -1  14   7   20.54    4.77
   1 -14  -6    6.30    4.16
  -1  14   6   -4.03    6.05
   1 -14  -5   -0.31    4.34
  -1  14   5    0.49    4.10
   1 -14  -4    2.26    4.71
  -1  14   4    0.06    4.52
   1 -14  -3    2.20    4.40
  -1  14   3    3.73    4.03
   1 -14  -2   14.43    4.71
  -1  14   2   18.58    5.01
   1 -14  -1    0.61    3.30
  -1  14   1    0.55    3.55
   1 -14   0   -0.92    3.42
  -1  14   0    0.06    3.42
   1 -14   1   11.61    4.46
  -1  14  -1   10.09    4.58
   1 -14   2   58.37    5.62
  -1  14  -2   60.02    5.50
   1 -14   3   25.49    3.97
  -1  14  -3   22.49    3.91
   1 -14   4   15.46    3.48
  -1  14  -4   13.63    4.22
   1 -14   5   -0.49    3.06
  -1  14  -5   -2.20    4.10
   1 -14   6    3.97    2.93
  -1  14  -6    3.48    3.61
   1 -14   7   58.56    4.95
  -1  14  -7   56.60    6.23
   1 -14   8    5.93    3.67
  -1  14  -8    5.50    4.46
   1 -14   9   31.17    3.97
  -1  14  -9   31.78    5.01
   1 -14  10    3.79    3.06
  -1  14 -10    2.93    3.85
   1 -14  11    1.77    3.73
  -1  14 -11    3.48    5.01
   1 -14  12   37.59    4.65
  -1  14 -12   45.29    7.76
   1 -14  13   10.51    9.05
  -1  14 -13   -2.51    5.87
   1 -14  14   52.08    5.81
  -1  14 -14   65.53    7.52
   1 -14  15   15.34    5.07
  -1  14 -15   20.54    6.17
   1 -14  16   15.77    5.26
  -1  14 -16   10.45    7.64
   1 -14  17   36.86    6.42
  -1  14 -17   40.22    7.95
   1 -14  18   -1.16    5.26
  -1  14 -18    2.57    6.91
   1 -13 -13    3.06    4.89
  -1  13  13    2.57    5.44
   1 -13 -12    1.28    5.01
  -1  13  12    0.43    4.03
   1 -13 -11    7.09    4.16
  -1  13  11    7.15    4.95
   1 -13 -10    0.24    4.22
  -1  13  10    0.73    4.89
   1 -13  -9    4.10    3.79
  -1  13   9    0.37    4.34
   1 -13  -8   12.59    5.87
  -1  13   8    8.25    6.30
   1 -13  -7    2.51    4.03
  -1  13   7   -0.49    4.16
   1 -13  -6   13.63    5.62
  -1  13   6   16.44    5.07
   1 -13  -5    2.75    3.73
  -1  13   5    0.86    3.73
   1 -13  -4   -1.10    3.42
  -1  13   4   -2.38    3.36
   1 -13  -3   65.71    6.11
  -1  13   3   58.68    6.36
   1 -13  -2   77.93    5.81
  -1  13   2   61.49    5.56
   1 -13  -1    5.20    3.91
  -1  13   1    4.46    3.91
   1 -13   0   13.63    3.55
  -1  13   0   16.81    3.67
   1 -13   1   88.02    5.62
  -1  13  -1   79.34    6.17
   1 -13   2    3.48    2.81
  -1  13  -2    4.83    3.24
   1 -13   3  127.20    6.30
  -1  13  -3  129.83    7.03
   1 -13   4   79.22    4.77
  -1  13  -4   78.85    5.68
   1 -13   5    9.90    3.12
  -1  13  -5   12.59    3.91
   1 -13   6   80.20    5.62
  -1  13  -6   76.22    5.81
   1 -13   7   16.75    3.36
  -1  13  -7   16.08    4.46
   1 -13   8  113.63    6.05
  -1  13  -8  100.37    6.30
   1 -13   9    3.42    2.87
  -1  13  -9    0.24    3.48
   1 -13  10   12.29    3.24
  -1  13 -10   10.45    4.22
   1 -13  11   19.38    3.85
  -1  13 -11   20.66    7.33
   1 -13  12   11.55    3.67
  -1  13 -12    8.07    4.71
   1 -13  13   82.95    6.36
  -1  13 -13   80.38    7.52
   1 -13  14   27.51    5.01
  -1  13 -14   26.47    5.56
   1 -13  15   36.55    5.20
  -1  13 -15   30.56    5.50
   1 -13  16    9.78    5.26
  -1  13 -16   16.08    6.97
   1 -13  17   16.93    5.38
  -1  13 -17   12.96    6.05
   1 -13  18   13.57    5.81
  -1  13 -18    9.72    6.60
   1 -13  19    8.31    6.17
  -1  13 -19    8.92    6.91
   1 -12 -14    3.30    3.79
  -1  12  14   -0.12    4.65
   1 -12 -13    0.18    4.03
  -1  12  13   -0.92    3.85
   1 -12 -12   21.03    5.13
  -1  12  12   13.45    4.58
   1 -12 -11   -1.41    4.03
  -1  12  11    0.37    4.58
   1 -12 -10   -1.65    5.81
  -1  12  10    1.89    4.77
   1 -12  -9   25.61    5.20
  -1  12   9   21.70    5.56
   1 -12  -8    3.12    4.10
  -1  12   8    2.93    4.10
   1 -12  -7   25.43    3.97
  -1  12   7   27.69    4.89
   1 -12  -6   -1.47    3.79
  -1  12   6   -0.73    3.48
   1 -12  -5    1.89    3.67
  -1  12   5   -1.83    4.28
   1 -12  -4   39.91    4.46
  -1  12   4   36.98    4.89
   1 -12  -3   96.64    6.60
  -1  12   3  106.91    6.17
   1 -12  -2   22.74    3.85
  -1  12   2   26.34    3.85
   1 -12  -1    3.48    3.18
  -1  12   1    3.12    3.06
   1 -12   0   56.11    4.95
  -1  12   0   63.57    4.95
   1 -12   1    4.03    2.81
  -1  12  -1    3.67    2.69
   1 -12   2  129.16    7.21
  -1  12  -2  135.58    7.27
   1 -12   3    8.56    3.48
  -1  12  -3    6.85    3.61
   1 -12   4   33.92    3.61
  -1  12  -4   38.33    4.16
   1 -12   5    7.27    2.93
  -1  12  -5    5.44    3.30
   1 -12   6   14.61    3.18
  -1  12  -6   17.79    3.73
   1 -12   7  175.06    7.70
  -1  12  -7  180.56    8.62
   1 -12   8    7.09    3.24
  -1  12  -8    6.91    3.67
   1 -12   9   49.39    4.71
  -1  12  -9   50.49    5.26
   1 -12  10   28.73    4.34
  -1  12 -10   25.31    5.62
   1 -12  11    1.65    3.06
  -1  12 -11   -0.73    3.12
   1 -12  12   56.05    5.32
  -1  12 -12   50.73    5.26
   1 -12  13    1.65    3.48
  -1  12 -13    0.43    5.01
   1 -12  14   23.35    4.16
  -1  12 -14   29.83    5.01
   1 -12  15   16.63    4.03
  -1  12 -15   17.48    4.71
   1 -12  16    7.09    4.65
  -1  12 -16    4.95    6.42
   1 -12  17    2.81    4.52
  -1  12 -17   -0.12    6.23
   1 -12  18   34.72    5.99
  -1  12 -18   32.95    6.48
   1 -12  19    2.57    5.26
  -1  12 -19    1.96    6.17
   1 -12  20    1.89    4.65
  -1  12 -20    2.32    6.66
   1 -11 -15    0.12    4.10
  -1  11  15   -0.86    4.46
   1 -11 -14    0.18    3.97
  -1  11  14    1.77    4.03
   1 -11 -13    8.62    3.79
  -1  11  13   10.76    4.40
   1 -11 -12    3.55    5.50
  -1  11  12    1.47    4.83
   1 -11 -11    3.67    3.67
  -1  11  11    0.67    5.26
   1 -11 -10    0.79    3.73
  -1  11  10   -3.24    4.58
   1 -11  -9   -1.16    3.73
  -1  11   9    0.31    3.91
   1 -11  -8   41.87    5.20
  -1  11   8   44.93    5.26
   1 -11  -7    3.06    3.36
  -1  11   7   -0.92    3.24
   1 -11  -6    2.57    3.18
  -1  11   6    0.55    2.87
   1 -11  -5    1.77    3.55
  -1  11   5   -1.22    4.46
   1 -11  -4   12.84    4.03
  -1  11   4   16.69    3.61
   1 -11  -3   32.21    4.10
  -1  11   3   25.86    3.42
   1 -11  -2   85.88    5.87
  -1  11   2   94.74    5.32
   1 -11  -1    9.78    3.30
  -1  11   1   12.59    3.97
   1 -11   0   10.94    2.69
  -1  11   0   15.34    3.24
   1 -11   1  148.17    7.03
  -1  11  -1  148.78    6.30
   1 -11   2   42.05    3.48
  -1  11  -2   40.83    3.73
   1 -11   3   30.93    2.87
  -1  11  -3   31.60    3.36
   1 -11   4   39.30    3.67
  -1  11  -4   38.39    3.85
   1 -11   5    7.52    2.51
  -1  11  -5    4.95    2.93
   1 -11   6  162.41    6.85
  -1  11  -6  162.16    7.52
   1 -11   7    2.02    2.20
  -1  11  -7    0.86    2.75
   1 -11   8  455.38   14.55
  -1  11  -8  454.83   15.04
   1 -11   9   20.54    6.30
  -1  11  -9   30.32    6.60
   1 -11  10    4.52    2.75
  -1  11 -10    2.32    3.30
   1 -11  11  119.13    6.42
  -1  11 -11  115.59    6.42
   1 -11  12    2.57    2.75
  -1  11 -12    2.87    3.97
   1 -11  13   45.60    4.34
  -1  11 -13   44.19    4.71
   1 -11  14   -0.31    3.12
  -1  11 -14    1.47    3.79
   1 -11  15    7.46    3.55
  -1  11 -15    2.20    4.22
   1 -11  16   29.58    5.50
  -1  11 -16   34.66    6.60
   1 -11  17   30.50    5.81
  -1  11 -17   38.94    7.76
   1 -11  18   11.61    4.58
  -1  11 -18   13.81    6.66
   1 -11  19    2.38    4.65
  -1  11 -19    4.95    6.17
   1 -11  20    1.16    6.97
  -1  11 -20    0.24    7.27
   1 -10 -16    1.77    4.83
   1 -10 -15    0.92    2.44
  -1  10  15    2.51    5.32
   1 -10 -14    2.75    5.44
  -1  10  14    0.06    6.48
   1 -10 -13    5.87    3.91
  -1  10  13    3.18    4.58
   1 -10 -12   52.38    5.50
  -1  10  12   53.24    5.93
   1 -10 -11    8.56    4.71
  -1  10  11    8.01    4.77
   1 -10 -10    4.22    3.97
  -1  10  10   -1.28    3.79
   1 -10  -9    1.65    4.10
  -1  10   9    3.79    3.61
   1 -10  -8   20.54    3.85
  -1  10   8   16.01    3.61
   1 -10  -7   16.08    3.36
  -1  10   7   18.64    3.79
   1 -10  -6   17.54    4.34
  -1  10   6   13.02    3.61
   1 -10  -5    9.23    4.10
  -1  10   5   11.74    3.55
   1 -10  -4   16.99    3.24
  -1  10   4   20.05    3.18
   1 -10  -3   57.09    4.22
  -1  10   3   46.76    3.79
   1 -10  -2  102.57    5.20
  -1  10   2  103.30    5.07
   1 -10  -1    3.00    2.20
  -1  10   1    3.79    2.63
   1 -10   0    0.67    2.14
  -1  10   0   -0.79    2.14
   1 -10   1   91.81    4.89
  -1  10  -1   91.20    4.89
   1 -10   2  529.34   15.46
  -1  10  -2  552.32   16.93
   1 -10   3   46.70    3.12
  -1  10  -3   52.02    3.73
   1 -10   4    0.49    1.71
  -1  10  -4    1.77    2.08
   1 -10   5    7.09    2.20
  -1  10  -5    4.65    2.81
   1 -10   6   13.08    2.51
  -1  10  -6   16.20    2.69
   1 -10   7  140.95    6.78
  -1  10  -7  128.18    6.85
   1 -10   8    3.48    3.91
  -1  10  -8    1.65    3.36
   1 -10   9  104.10    4.89
  -1  10  -9  108.25    6.17
   1 -10  10  556.30   17.11
  -1  10 -10  586.00   19.56
   1 -10  11   22.56    3.79
  -1  10 -11   30.32    4.22
   1 -10  12  103.79    5.38
  -1  10 -12   99.02    5.87
   1 -10  13    0.98    2.75
  -1  10 -13    3.85    3.30
   1 -10  14   30.81    3.91
  -1  10 -14   27.87    4.52
   1 -10  15   41.87    4.58
  -1  10 -15   45.23    5.62
   1 -10  16   23.90    5.20
  -1  10 -16   26.10    5.62
   1 -10  17    8.01    4.40
  -1  10 -17    5.44    5.56
   1 -10  18    2.69    4.34
  -1  10 -18    3.97    5.81
   1 -10  19    5.81    5.81
  -1  10 -19    6.48    6.48
   1 -10  20   24.76    6.17
  -1  10 -20   25.73    6.48
   1 -10  21    0.37    5.44
  -1  10 -21    3.85    5.26
   1  -9 -18    9.72    4.65
  -1   9  18    3.06    5.99
   1  -9 -17    0.24    3.85
  -1   9  17    0.61    3.79
   1  -9 -16    2.38    4.71
  -1   9  16    2.20    6.36
   1  -9 -15    3.30    3.85
  -1   9  15    2.02    4.83
   1  -9 -14    7.40    4.03
  -1   9  14    2.69    4.28
   1  -9 -13   23.84    4.22
  -1   9  13   30.20    5.81
   1  -9 -12   12.22    4.28
  -1   9  12   12.16    4.10
   1  -9 -11   31.17    5.20
  -1   9  11   38.94    4.71
   1  -9 -10   19.25    4.65
  -1   9  10   16.50    4.22
   1  -9  -9   26.53    3.79
  -1   9   9   27.93    3.91
   1  -9  -8   11.43    3.36
  -1   9   8    7.21    3.85
   1  -9  -7   26.89    3.97
  -1   9   7   26.89    3.42
   1  -9  -6   27.38    3.18
  -1   9   6   30.93    4.03
   1  -9  -5   -0.61    2.26
  -1   9   5   -0.86    2.38
   1  -9  -4   27.93    2.81
  -1   9   4   25.67    3.00
   1  -9  -3   38.88    3.48
  -1   9   3   39.73    3.24
   1  -9  -2    2.02    2.57
  -1   9   2    1.28    1.83
   1  -9  -1   15.65    2.20
  -1   9   1   17.48    2.51
   1  -9   0  100.49    5.07
  -1   9   0  101.90    4.83
   1  -9   1  107.76    4.58
  -1   9  -1  113.02    5.20
   1  -9   2   19.01    2.38
  -1   9  -2   17.36    2.38
   1  -9   3  220.05    7.40
  -1   9  -3  226.22    8.07
   1  -9   4   41.87    3.24
  -1   9  -4   42.05    3.06
   1  -9   5    1.34    1.59
  -1   9  -5    2.51    1.89
   1  -9   6   84.96    4.10
  -1   9  -6   84.90    4.10
   1  -9   7   27.93    3.85
  -1   9  -7   19.13    3.55
   1  -9   8    7.27    1.96
  -1   9  -8    9.05    2.69
   1  -9   9   72.43    4.16
  -1   9  -9   64.73    3.97
   1  -9  10   -0.67    2.20
  -1   9 -10    0.55    2.93
   1  -9  11  244.44    9.17
  -1   9 -11  253.00   10.94
   1  -9  12    3.48    2.81
  -1   9 -12    4.77    3.85
   1  -9  13   25.49    3.79
  -1   9 -13   31.60    4.10
   1  -9  14    5.50    3.24
  -1   9 -14    3.91    3.12
   1  -9  15    2.44    3.30
  -1   9 -15   -0.49    3.55
   1  -9  16   73.78    6.11
  -1   9 -16   71.46    6.36
   1  -9  17   29.03    5.13
  -1   9 -17   28.91    5.44
   1  -9  18    8.25    4.77
  -1   9 -18   12.04    5.81
   1  -9  19   17.42    6.11
  -1   9 -19   11.98    5.13
   1  -9  20    7.21    4.95
  -1   9 -20    8.62    5.44
   1  -9  21   14.24    5.99
  -1   9 -21   14.00    6.23
  -1   9 -22    5.38    9.41
   1  -8 -18    1.47    3.91
  -1   8  18    3.73    7.64
   1  -8 -17   27.69    5.26
  -1   8  17   37.35    6.60
   1  -8 -16    1.41    4.40
  -1   8  16    1.04    4.34
   1  -8 -15    0.73    3.97
  -1   8  15    2.02    5.13
   1  -8 -14    2.14    4.65
  -1   8  14    2.51    4.40
   1  -8 -13    2.57    3.67
  -1   8  13    2.20    3.61
   1  -8 -12   77.08    6.85
  -1   8  12   86.25    6.48
   1  -8 -11   -0.37    3.85
  -1   8  11   -1.59    3.67
   1  -8 -10    9.78    3.42
  -1   8  10    2.32    3.00
   1  -8  -9   46.94    5.13
  -1   8   9   42.48    3.85
   1  -8  -8   10.57    3.06
  -1   8   8    8.99    3.48
   1  -8  -7   85.02    5.32
  -1   8   7   86.00    5.01
   1  -8  -6   14.12    2.81
  -1   8   6   15.40    3.12
   1  -8  -5   31.85    3.73
  -1   8   5   32.76    3.00
   1  -8  -4   78.30    4.10
  -1   8   4   83.80    4.22
   1  -8  -3  274.94    9.66
  -1   8   3  250.55    8.31
   1  -8  -2   41.01    2.81
  -1   8   2   32.76    2.32
   1  -8  -1    4.95    1.96
  -1   8   1    5.44    1.96
   1  -8   0   48.41    3.24
  -1   8   0   53.36    3.36
   1  -8   1  142.79    5.38
  -1   8  -1  128.97    5.13
   1  -8   2  267.97    8.44
  -1   8  -2  277.63    8.99
   1  -8   3   27.81    2.08
  -1   8  -3   26.16    2.14
   1  -8   4   19.13    2.26
  -1   8  -4   17.60    2.44
   1  -8   5  265.89    9.90
  -1   8  -5  255.07    9.35
   1  -8   6  205.07   10.27
  -1   8  -6  219.38   10.82
   1  -8   7  236.06    8.01
  -1   8  -7  235.15    8.01
   1  -8   8   41.75    2.81
  -1   8  -8   38.39    2.93
   1  -8   9   10.51    2.26
  -1   8  -9   11.67    2.26
   1  -8  10   59.11    4.03
  -1   8 -10   58.56    3.85
   1  -8  11    4.71    2.38
  -1   8 -11    6.17    2.51
   1  -8  12   48.90    3.79
  -1   8 -12   52.38    4.16
   1  -8  13   20.17    3.67
  -1   8 -13   19.44    3.42
   1  -8  14    3.12    3.55
  -1   8 -14    0.92    2.69
   1  -8  15  102.51    6.54
  -1   8 -15  102.81    6.42
   1  -8  16   42.60    5.07
  -1   8 -16   40.95    5.26
   1  -8  17   27.69    4.71
  -1   8 -17   25.79    5.20
   1  -8  18   -1.71    4.71
  -1   8 -18   -1.16    3.85
   1  -8  19    2.14    4.40
  -1   8 -19    1.04    4.03
   1  -8  20   20.29    5.32
  -1   8 -20   16.32    5.56
   1  -8  21    3.30    4.89
  -1   8 -21    2.38    5.20
   1  -8  22    0.49    4.95
  -1   8 -22    3.91    7.09
   1  -7 -19    0.31    3.91
  -1   7  19   -0.73    5.38
   1  -7 -18   22.56    5.01
  -1   7  18   22.07    5.68
   1  -7 -17    4.83    4.77
  -1   7  17    1.71    5.44
   1  -7 -16    2.87    4.77
  -1   7  16    2.02    4.95
   1  -7 -15   -0.24    3.97
  -1   7  15    4.77    4.83
   1  -7 -14    4.16    4.40
  -1   7  14   11.25    4.65
   1  -7 -13   61.86    6.42
  -1   7  13   67.18    6.78
   1  -7 -12    0.92    4.89
  -1   7  12    4.65    4.16
   1  -7 -11   66.14    5.32
  -1   7  11   64.67    4.89
   1  -7 -10   53.67    4.52
  -1   7  10   53.97    5.44
   1  -7  -9    3.73    3.00
  -1   7   9    7.76    3.24
   1  -7  -8   19.38    3.48
  -1   7   8   22.62    3.06
   1  -7  -7   43.28    3.73
  -1   7   7   48.29    3.73
   1  -7  -6   90.10    4.95
  -1   7   6   91.26    5.07
   1  -7  -5   89.79    4.65
  -1   7   5   89.36    4.65
   1  -7  -4  327.45   11.06
  -1   7   4  327.87   10.88
   1  -7  -3  167.12    6.60
  -1   7   3  168.22    6.23
   1  -7  -2  111.49    5.01
  -1   7   2  111.00    4.77
   1  -7  -1   16.63    2.08
  -1   7   1   17.79    2.02
   1  -7   0   63.26    3.12
  -1   7   0   68.22    3.36
   1  -7   1  425.61   14.18
  -1   7  -1  457.15   14.18
   1  -7   2  247.98    8.13
  -1   7  -2  253.97    8.86
   1  -7   3  184.11    7.03
  -1   7  -3  187.71    6.54
   1  -7   4  137.04    5.20
  -1   7  -4  137.84    5.32
   1  -7   5    0.73    2.20
  -1   7  -5    0.18    1.89
   1  -7   6  455.38   14.79
  -1   7  -6  439.86   14.12
   1  -7   7  233.44    8.37
  -1   7  -7  246.21    8.74
   1  -7   8  314.06   10.33
  -1   7  -8  324.45   10.94
   1  -7   9   66.75    3.67
  -1   7  -9   56.66    3.55
   1  -7  10  306.85   14.67
  -1   7 -10  290.65   14.12
   1  -7  11    6.11    2.14
  -1   7 -11    8.50    2.26
   1  -7  12    5.68    2.38
  -1   7 -12    8.13    2.75
   1  -7  13  307.09   11.74
  -1   7 -13  305.99   11.19
   1  -7  14   16.87    3.61
  -1   7 -14   21.94    3.55
   1  -7  15    0.98    3.12
  -1   7 -15    0.37    3.73
   1  -7  16   39.61    4.46
  -1   7 -16   45.29    5.56
   1  -7  17   21.03    4.58
  -1   7 -17   13.33    4.71
   1  -7  18    0.98    3.91
  -1   7 -18    1.34    4.10
   1  -7  19    1.16    4.16
  -1   7 -19    3.30    4.52
   1  -7  20    5.38    4.83
  -1   7 -20   -0.43    4.34
   1  -7  21   10.39    5.13
  -1   7 -21   16.20    6.05
   1  -7  22    4.03    6.30
  -1   7 -22    4.77    5.20
   1  -6 -20    2.32    4.46
   1  -6 -19    2.69    3.85
  -1   6  19    2.87    5.01
   1  -6 -18   -2.44    4.10
  -1   6  18    3.18    5.44
   1  -6 -17   19.01    4.58
  -1   6  17   21.33    5.32
   1  -6 -16   -0.55    3.91
  -1   6  16    0.49    4.46
   1  -6 -15    2.69    3.61
  -1   6  15   -1.77    4.65
   1  -6 -14   41.32    5.56
  -1   6  14   46.52    6.48
   1  -6 -13   26.96    5.20
  -1   6  13   36.19    6.11
   1  -6 -12   84.96    5.75
  -1   6  12   81.54    6.36
   1  -6 -11   38.57    4.03
  -1   6  11   43.46    4.22
   1  -6 -10   79.40    5.32
  -1   6  10   80.93    5.44
   1  -6  -9   -0.18    2.57
  -1   6   9    1.71    2.44
   1  -6  -8   43.15    3.36
  -1   6   8   42.18    3.30
   1  -6  -7   82.70    4.52
  -1   6   7   84.66    5.07
   1  -6  -6    1.96    2.69
  -1   6   6    4.46    2.32
   1  -6  -5  182.46    7.09
  -1   6   5  179.83    6.66
   1  -6  -4  569.62   17.79
  -1   6   4  564.37   17.48
   1  -6  -3  380.32   12.41
  -1   6   3  363.33   11.43
   1  -6  -2   11.67    1.96
  -1   6   2   10.33    1.89
   1  -6  -1   17.79    1.83
  -1   6   1   16.75    1.77
   1  -6   0  869.56   26.47
  -1   6   0  919.75   25.61
   1  -6   1  946.03   25.00
  -1   6  -1  962.60   26.28
   1  -6   2  999.82   27.87
  -1   6  -2  999.27   27.51
   1  -6   3   36.86    2.26
  -1   6  -3   39.00    2.44
   1  -6   4  186.43   10.02
  -1   6  -4  178.97    8.99
   1  -6   5  161.06    6.36
  -1   6  -5  165.34    6.17
   1  -6   6   39.24    2.32
  -1   6  -6   43.22    2.69
   1  -6   7 1030.81   28.97
  -1   6  -7 1031.24   27.81
   1  -6   8   52.20    3.30
  -1   6  -8   50.37    2.93
   1  -6   9   32.21    2.93
  -1   6  -9   33.99    2.75
   1  -6  10  552.08   15.77
  -1   6 -10  570.30   17.05
   1  -6  11   69.50    4.46
  -1   6 -11   64.85    4.83
   1  -6  12   28.55    3.42
  -1   6 -12   21.88    3.18
   1  -6  13   -0.43    2.44
  -1   6 -13   -2.57    4.34
   1  -6  14  179.65    7.21
  -1   6 -14  182.09    8.37
   1  -6  15   90.10    5.20
  -1   6 -15   85.33    5.50
   1  -6  16   32.82    4.46
  -1   6 -16   32.27    7.09
   1  -6  17   48.72    5.56
  -1   6 -17   53.79    4.03
   1  -6  18    1.41    3.97
  -1   6 -18    0.43    2.38
   1  -6  19   14.79    4.65
  -1   6 -19   14.79    3.48
   1  -6  20    3.55    4.95
  -1   6 -20    7.64    3.61
   1  -6  21    2.26    6.30
  -1   6 -21    0.98    5.01
   1  -6  22   10.27    5.38
  -1   6 -22    9.90    5.01
   1  -5 -20    4.52    5.50
  -1   5  20    2.14    5.07
   1  -5 -19    5.38    5.87
  -1   5  19    7.95    6.23
   1  -5 -18   58.86    6.66
  -1   5  18   61.12    9.23
   1  -5 -17   10.70    5.44
  -1   5  17   19.68    5.81
   1  -5 -16   -0.86    4.95
  -1   5  16    3.79    4.58
   1  -5 -15   -1.71    4.28
  -1   5  15    1.47    4.58
   1  -5 -14   19.19    4.83
  -1   5  14   18.15    4.52
   1  -5 -13   98.96    6.36
  -1   5  13   82.82    6.30
   1  -5 -12   -0.98    2.93
  -1   5  12    0.49    3.36
   1  -5 -11    3.67    2.87
  -1   5  11    4.77    3.06
   1  -5 -10  101.10    5.75
  -1   5  10   93.64    5.20
   1  -5  -9   49.21    3.30
  -1   5   9   54.89    3.67
   1  -5  -8   42.79    3.67
  -1   5   8   47.62    3.67
   1  -5  -7   65.89    3.85
  -1   5   7   67.91    3.91
   1  -5  -6    2.81    1.77
  -1   5   6    3.06    1.65
   1  -5  -5  813.51   22.98
  -1   5   5  812.04   24.21
   1  -5  -4  819.93   24.69
  -1   5   4  826.78   23.53
   1  -5  -3  230.07    8.92
  -1   5   3  225.92    8.50
   1  -5  -2   15.40    1.96
  -1   5   2   15.83    1.77
   1  -5  -1  793.03   23.23
  -1   5   1  782.15   23.11
   1  -5   0  101.53    4.22
  -1   5   0  106.60    4.16
   1  -5   1  597.99   16.99
  -1   5  -1  613.02   18.64
   1  -5   2  414.49   12.29
  -1   5  -2  414.12   12.65
   1  -5   3  119.32    6.78
  -1   5  -3  120.72    6.60
   1  -5   4 1382.46   37.71
  -1   5  -4 1362.11   37.59
   1  -5   5  149.69    5.32
  -1   5  -5  140.34    5.26
   1  -5   6  769.56   21.94
  -1   5  -6  795.36   22.86
   1  -5   7   -0.12    1.28
  -1   5  -7    0.06    1.28
   1  -5   8   63.94    3.12
  -1   5  -8   67.97    3.36
   1  -5   9  629.46   17.79
  -1   5  -9  627.94   18.70
   1  -5  10   27.75    2.75
  -1   5 -10   31.11    2.69
   1  -5  11  270.84    9.66
  -1   5 -11  272.56   10.39
   1  -5  12   -0.61    1.96
  -1   5 -12    0.55    2.08
   1  -5  13   43.64    3.48
  -1   5 -13   46.15    3.48
   1  -5  14   92.48    5.20
  -1   5 -14   89.61    5.07
   1  -5  15    7.27    3.12
  -1   5 -15    9.84    2.87
   1  -5  16   67.97    5.26
  -1   5 -16   64.06    5.99
   1  -5  17   -0.18    3.85
  -1   5 -17   -2.69    4.83
   1  -5  18    4.89    3.91
  -1   5 -18    5.01    3.48
   1  -5  19    7.58    3.97
  -1   5 -19    6.42    4.16
   1  -5  20    4.83    5.20
  -1   5 -20   -0.49    7.46
   1  -5  21    5.93    4.77
  -1   5 -21   11.00    3.85
   1  -5  22   -1.22    5.32
  -1   5 -22    0.37    3.85
  -1   5 -23   -1.89    4.10
   1  -4 -21    3.55    8.25
  -1   4  21    3.67    5.01
   1  -4 -20    2.63    4.58
  -1   4  20   -1.65    5.26
   1  -4 -19   37.04    6.48
  -1   4  19   40.89    6.60
   1  -4 -18    0.43    4.03
  -1   4  18    1.77    4.77
   1  -4 -17   21.58    5.50
  -1   4  17   17.79    5.81
   1  -4 -16    1.34    3.73
  -1   4  16    2.02    4.16
   1  -4 -15    0.55    3.42
  -1   4  15   -0.12    3.73
   1  -4 -14   56.91    4.95
  -1   4  14   67.05    5.26
   1  -4 -13   53.85    4.95
  -1   4  13   50.31    4.77
   1  -4 -12   15.71    3.36
  -1   4  12   15.10    3.67
   1  -4 -11   -0.43    2.69
  -1   4  11    2.75    2.69
   1  -4 -10   39.61    3.24
  -1   4  10   40.10    3.79
   1  -4  -9   88.45    4.71
  -1   4   9   86.25    4.77
   1  -4  -8   29.58    2.51
  -1   4   8   30.07    2.57
   1  -4  -7    0.79    1.77
  -1   4   7   -0.12    1.53
   1  -4  -6   11.00    1.77
  -1   4   6   15.28    2.08
   1  -4  -5    2.69    1.47
  -1   4   5    2.20    1.34
   1  -4  -4  106.30    4.40
  -1   4   4  112.10    4.71
   1  -4  -3  808.81   22.74
  -1   4   3  798.29   22.80
   1  -4  -2   11.19    1.59
  -1   4   2   11.00    1.34
   1  -4  -1  369.32   11.31
  -1   4   1  357.46   12.04
   1  -4   0  148.96    5.81
  -1   4   0  150.67    5.50
   1  -4   1  412.41   12.59
  -1   4  -1  434.72   13.51
   1  -4   2 1163.33   45.60
  -1   4  -2 1177.69   47.19
   1  -4   3  695.79   19.13
  -1   4  -3  682.46   19.93
   1  -4   4  127.08    4.89
  -1   4  -4  136.19    4.95
   1  -4   5  909.17   25.61
  -1   4  -5  909.17   24.76
   1  -4   6    1.41    1.16
  -1   4  -6    0.43    1.04
   1  -4   7  145.91    5.68
  -1   4  -7  144.38    5.75
   1  -4   8  151.53    5.32
  -1   4  -8  161.19    6.11
   1  -4   9  141.99    5.81
  -1   4  -9  143.52    5.62
   1  -4  10  448.72   13.08
  -1   4 -10  462.59   14.55
   1  -4  11   15.59    2.32
  -1   4 -11   17.18    2.38
   1  -4  12  116.75    5.93
  -1   4 -12  122.68    6.42
   1  -4  13   33.19    3.12
  -1   4 -13   34.96    3.00
   1  -4  14    0.31    2.44
  -1   4 -14    2.51    2.44
   1  -4  15  211.31    8.44
  -1   4 -15  199.63    8.92
   1  -4  16   10.76    3.42
  -1   4 -16   11.06    3.12
   1  -4  17    7.27    3.97
  -1   4 -17    4.89    3.06
   1  -4  18    2.02    3.67
  -1   4 -18    1.10    3.24
   1  -4  19    1.10    5.13
  -1   4 -19    2.14    3.55
   1  -4  20    2.51    6.60
  -1   4 -20    1.47    4.58
   1  -4  21   29.03    5.75
  -1   4 -21   36.31    5.81
   1  -4  22    3.97    5.44
  -1   4 -22    1.41    4.03
   1  -4  23   -1.59    4.89
   1  -3 -21   -0.24    5.56
  -1   3  21    2.08    6.54
   1  -3 -20    3.06    5.81
  -1   3  20    7.46    6.05
   1  -3 -19   13.26    4.95
  -1   3  19   13.20    5.62
   1  -3 -18   98.23    8.37
  -1   3  18  118.77    8.44
   1  -3 -17   -0.49    3.73
  -1   3  17   -0.61    4.16
   1  -3 -16    0.98    3.97
  -1   3  16    3.73    4.46
   1  -3 -15   23.78    3.91
  -1   3  15   25.31    4.22
   1  -3 -14   54.83    4.71
  -1   3  14   66.87    5.44
   1  -3 -13  170.48    8.56
  -1   3  13  169.25    8.99
   1  -3 -12   59.60    4.77
  -1   3  12   66.20    4.77
   1  -3 -11   36.19    3.18
  -1   3  11   30.38    3.12
   1  -3 -10   26.71    2.75
  -1   3  10   23.17    2.51
   1  -3  -9  270.48    8.68
  -1   3   9  254.22    9.60
   1  -3  -8  105.13    5.38
  -1   3   8  113.02    6.36
   1  -3  -7  190.40    7.33
  -1   3   7  183.68    6.91
   1  -3  -6    5.62    1.34
  -1   3   6    6.91    1.53
   1  -3  -5  578.43   17.54
  -1   3   5  597.31   18.46
   1  -3  -4  562.66   16.99
  -1   3   4  559.29   17.60
   1  -3  -3  371.46   12.47
  -1   3   3  367.24   11.74
   1  -3  -2 1905.75   48.66
  -1   3   2 1929.35   49.63
   1  -3  -1 2081.06   54.03
  -1   3   1 2061.87   52.02
   1  -3   0 1863.03   47.68
  -1   3   0 1879.59   47.49
   1  -3   1 1120.24   42.18
  -1   3  -1 1084.78   41.20
   1  -3   2 2473.91   61.92
  -1   3  -2 2337.60   59.96
   1  -3   3  132.03    4.77
  -1   3  -3  140.22    5.07
   1  -3   4  457.21   13.39
  -1   3  -4  452.45   13.39
   1  -3   5    3.55    0.86
  -1   3  -5    3.91    0.86
   1  -3   6  933.26   25.86
  -1   3  -6  906.97   25.61
   1  -3   7   48.84    2.51
  -1   3  -7   45.84    2.75
   1  -3   8  282.09   10.27
  -1   3  -8  288.57   10.57
   1  -3   9  351.65   11.67
  -1   3  -9  359.60   11.86
   1  -3  10   17.11    2.44
  -1   3 -10   14.55    2.02
   1  -3  11  193.95    6.91
  -1   3 -11  187.35    6.97
   1  -3  12    0.31    2.20
  -1   3 -12    1.34    2.57
   1  -3  13    4.40    3.36
  -1   3 -13    7.03    2.75
   1  -3  14  105.13    6.05
  -1   3 -14  115.46    5.50
   1  -3  15   58.19    4.83
  -1   3 -15   46.15    4.22
   1  -3  16  108.92    7.03
  -1   3 -16  104.22    6.48
   1  -3  17    6.11    4.10
  -1   3 -17    4.52    3.48
   1  -3  18    1.83    3.42
  -1   3 -18    4.22    3.85
   1  -3  19   10.27    5.20
  -1   3 -19    8.25    4.52
   1  -3  20    2.57    4.34
  -1   3 -20    3.18    4.16
   1  -3  21    1.53    4.89
  -1   3 -21    5.50    5.50
   1  -3  22    3.36    5.50
  -1   3 -22    2.93    4.40
   1  -2 -21    0.86    4.65
  -1   2  21   -2.08    5.13
   1  -2 -20   42.79    6.60
  -1   2  20   35.39    6.78
   1  -2 -19   75.49    7.46
  -1   2  19   91.50    7.89
   1  -2 -18   10.88    4.40
  -1   2  18   10.27    6.78
   1  -2 -17   10.21    4.22
  -1   2  17    7.21    4.40
   1  -2 -16    6.48    3.42
  -1   2  16    7.52    5.01
   1  -2 -15   59.84    4.83
  -1   2  15   66.50    5.44
   1  -2 -14   89.98    6.17
  -1   2  14   86.13    5.75
   1  -2 -13   88.88    6.72
  -1   2  13   96.52    6.54
   1  -2 -12    8.19    2.81
  -1   2  12    7.21    2.93
   1  -2 -11   25.98    2.57
  -1   2  11   23.35    2.93
   1  -2 -10  273.35    9.60
  -1   2  10  265.28    9.78
   1  -2  -9   59.90    3.18
  -1   2   9   62.78    3.61
   1  -2  -8   58.74    3.48
  -1   2   8   58.99    3.67
   1  -2  -7  168.52    6.66
  -1   2   7  166.02    5.68
   1  -2  -6  186.31    6.23
  -1   2   6  172.56    6.42
   1  -2  -5 1122.01   31.60
  -1   2   5 1092.67   30.44
   1  -2  -4    1.53    1.04
  -1   2   4    0.86    0.98
   1  -2  -3 3386.75   87.35
  -1   2   3 3337.05   82.70
   1  -2  -2 9999.00  234.84
  -1   2   2 9837.20  229.16
   1  -2  -1 1024.45   27.02
  -1   2   1 1022.13   27.81
   1  -2   0  647.74   26.47
  -1   2   0  660.82   25.06
   1  -2   1  180.81    5.81
  -1   2  -1  175.00    5.81
   1  -2   2   25.92    1.22
  -1   2  -2   23.53    1.16
   1  -2   3  806.97   20.97
  -1   2  -3  830.08   23.23
   1  -2   4  149.82    5.44
  -1   2  -4  147.56    5.62
   1  -2   5 1204.10   32.64
  -1   2  -5 1167.12   32.58
   1  -2   6   66.50    2.93
  -1   2  -6   61.74    2.69
   1  -2   7   96.58    3.97
  -1   2  -7   97.74    4.10
   1  -2   8  176.04    6.17
  -1   2  -8  168.83    6.48
   1  -2   9   20.72    2.63
  -1   2  -9   18.52    1.83
   1  -2  10  324.21   11.55
  -1   2 -10  336.98   10.57
   1  -2  11    9.84    2.08
  -1   2 -11   12.41    2.02
   1  -2  12   49.33    3.48
  -1   2 -12   51.04    3.30
   1  -2  13    7.33    3.06
  -1   2 -13    5.44    2.32
   1  -2  14    6.60    3.79
  -1   2 -14    4.22    3.42
   1  -2  15  145.60    7.33
  -1   2 -15  160.45    8.37
   1  -2  16    3.55    3.24
  -1   2 -16    1.22    2.75
   1  -2  17   13.94    4.46
  -1   2 -17   10.88    3.18
   1  -2  18   -0.49    3.67
  -1   2 -18    2.20    3.48
   1  -2  19    8.25    6.30
  -1   2 -19    5.56    4.34
   1  -2  20   -2.93    5.26
  -1   2 -20    0.00    4.71
   1  -2  21    8.62    5.07
  -1   2 -21    8.31    4.65
   1  -2  22    1.34    4.34
  -1   2 -22    1.65    3.67
   1  -1 -21   -0.67    4.34
  -1   1  21    3.85    7.64
   1  -1 -20    3.36    4.10
  -1   1  20    2.38    4.77
   1  -1 -19   12.16    4.89
  -1   1  19    3.85    5.62
   1  -1 -18   13.39    5.32
  -1   1  18   14.18    4.95
   1  -1 -17   -0.31    3.48
  -1   1  17   -0.31    4.10
   1  -1 -16    5.75    3.67
  -1   1  16    3.06    4.10
   1  -1 -15    9.35    3.48
  -1   1  15    9.78    3.73
   1  -1 -14  185.58    7.95
  -1   1  14  206.36    9.90
   1  -1 -13   33.07    3.73
  -1   1  13   31.36    3.61
   1  -1 -12    5.99    2.69
  -1   1  12    5.62    2.26
   1  -1 -11   11.00    2.57
  -1   1  11    9.84    2.81
   1  -1 -10   17.73    2.81
  -1   1  10   15.34    2.63
   1  -1  -9  109.84    4.77
  -1   1   9  105.56    4.89
   1  -1  -8  151.71    6.17
  -1   1   8  139.55    5.20
   1  -1  -7  446.46   14.61
  -1   1   7  451.29   13.51
   1  -1  -6  367.12   11.98
  -1   1   6  360.76   11.12
   1  -1  -5 1457.40   38.81
  -1   1   5 1427.76   38.88
   1  -1  -4  800.25   22.98
  -1   1   4  789.25   21.15
   1  -1  -3  239.43    7.82
  -1   1   3  240.71    7.52
   1  -1  -2 1350.86   34.78
  -1   1   2 1335.34   34.05
   1  -1  -1 3551.97  119.19
  -1   1   1 3618.05  120.97
   1  -1   0   66.08    2.38
  -1   1   0   65.77    2.08
   1  -1   1 2353.74   56.42
  -1   1  -1 2357.41   54.65
   1  -1   2 1189.43   29.40
  -1   1  -2 1181.48   30.13
   1  -1   3  155.01    4.83
  -1   1  -3  155.75    4.89
   1  -1   4  624.33   17.24
  -1   1  -4  627.39   18.77
   1  -1   5  284.41    9.41
  -1   1  -5  286.13    9.78
   1  -1   6 1445.97   38.14
  -1   1  -6 1419.02   38.94
   1  -1   7  699.02   20.78
  -1   1  -7  729.46   20.60
   1  -1   8   40.04    2.75
  -1   1  -8   33.62    2.51
   1  -1   9  390.77   12.16
  -1   1  -9  369.38   13.02
   1  -1  10  153.55    6.17
  -1   1 -10  161.13    5.93
   1  -1  11  473.23   14.61
  -1   1 -11  491.63   14.18
   1  -1  12    5.56    2.20
  -1   1 -12    5.68    2.38
   1  -1  13    8.86    2.51
  -1   1 -13   10.15    2.69
   1  -1  14    2.81    3.00
  -1   1 -14    2.38    2.87
   1  -1  15   36.80    4.16
  -1   1 -15   32.64    3.55
   1  -1  16    7.15    3.48
  -1   1 -16    5.07    3.00
   1  -1  17    1.47    3.79
  -1   1 -17    0.98    2.93
   1  -1  18    1.04    4.52
  -1   1 -18    0.00    3.36
   1  -1  19    1.77    3.91
  -1   1 -19    0.12    3.55
   1  -1  20   26.71    6.11
  -1   1 -20   23.41    5.87
   1  -1  21    2.02    4.10
  -1   1 -21    1.71    4.03
   1  -1  22    3.36    6.42
  -1   1 -22    3.85    4.40
   1   0 -22   -1.71    4.58
  -1   0  22    6.78    7.52
   1   0 -21    8.44    4.52
  -1   0  21    0.06    5.32
   1   0 -20   10.64    6.48
  -1   0  20    9.84    7.15
   1   0 -19   25.49    4.95
  -1   0  19   23.23    5.44
   1   0 -18   52.20    5.62
  -1   0  18   56.85    6.11
   1   0 -17   -1.41    3.36
  -1   0  17   -2.44    5.38
   1   0 -16    1.77    3.48
  -1   0  16    5.32    3.79
   1   0 -15  143.15    7.70
  -1   0  15  137.47    7.58
   1   0 -14   41.50    4.22
  -1   0  14   41.20    4.22
   1   0 -13    1.16    2.32
  -1   0  13   -0.61    2.44
   1   0 -12    6.17    2.81
  -1   0  12    6.42    2.81
   1   0 -11  303.06    9.72
  -1   0  11  325.67   10.39
   1   0 -10  185.33    7.21
  -1   0  10  194.26    7.40
   1   0  -9   72.74    3.36
  -1   0   9   80.68    4.40
   1   0  -8  483.74   14.55
  -1   0   8  480.14   14.49
   1   0  -7  260.58    9.17
  -1   0   7  255.50    8.68
   1   0  -6  823.96   23.90
  -1   0   6  827.14   22.86
   1   0  -5 2169.39   57.34
  -1   0   5 2109.85   53.61
   1   0  -4  238.82    8.62
  -1   0   4  240.22    7.70
   1   0  -3  341.69    9.66
  -1   0   3  330.38   10.02
   1   0  -2 1976.78   70.42
  -1   0   2 1935.77   68.09
   1   0  -1  372.25   10.15
  -1   0   1  365.10    9.23
   1   0   0 3159.91   76.77
  -1   0   0 3403.25   81.17
   1   0   1    2.32    0.24
   1   0   2 1256.91   30.75
  -1   0  -2 1281.24   30.38
   1   0   3   87.96    3.12
  -1   0  -3   83.80    2.81
   1   0   4   25.18    1.41
  -1   0  -4   25.61    1.41
   1   0   5  625.25   17.79
  -1   0  -5  631.79   18.89
   1   0   6  183.44    6.30
  -1   0  -6  185.76    6.85
   1   0   7  117.36    4.65
  -1   0  -7  109.96    4.46
   1   0   8  725.06   21.27
  -1   0  -8  742.85   20.72
   1   0   9    3.06    1.77
  -1   0  -9    3.12    1.47
   1   0  10  229.95    8.44
  -1   0 -10  229.16    8.01
   1   0  11   73.96    4.03
  -1   0 -11   67.67    3.67
   1   0  12   38.08    3.55
  -1   0 -12   42.30    3.48
   1   0  13    2.20    3.12
  -1   0 -13    3.00    2.63
   1   0  14   66.87    5.62
  -1   0 -14   66.69    4.83
   1   0  15    0.12    3.55
  -1   0 -15    0.55    3.79
   1   0  16   52.14    4.95
  -1   0 -16   54.46    4.77
   1   0  17   -1.77    4.10
  -1   0 -17   -0.49    3.18
   1   0  18    7.95    4.95
  -1   0 -18    9.05    5.20
   1   0  19   14.06    4.40
  -1   0 -19   13.14    3.79
   1   0  20    6.11    5.32
  -1   0 -20    5.20    3.91
   1   0  21    0.67    6.54
  -1   0 -21   -0.18    5.99
  -1  -1  23    0.06    4.83
   1   1 -22   -0.67    6.60
  -1  -1  22    1.47    6.97
   1   1 -21   52.57    6.54
  -1  -1  21   53.48    7.46
   1   1 -20   15.46    6.23
  -1  -1  20   28.36    5.81
   1   1 -19   -1.28    3.97
  -1  -1  19    1.59    4.77
   1   1 -18    7.52    4.22
  -1  -1  18    6.05    4.40
   1   1 -17    2.75    3.61
  -1  -1  17    4.34    4.46
   1   1 -16    7.27    3.73
  -1  -1  16   10.27    3.97
   1   1 -15   47.49    4.71
  -1  -1  15   55.38    5.20
   1   1 -14  148.96    6.97
  -1  -1  14  149.88    7.27
   1   1 -13    0.43    3.48
  -1  -1  13    1.71    3.12
   1   1 -12    5.01    2.38
  -1  -1  12    6.85    2.57
   1   1 -11  142.97    5.56
  -1  -1  11  140.71    5.93
   1   1 -10   51.16    3.06
  -1  -1  10   41.50    3.12
   1   1  -9  410.03   12.41
  -1  -1   9  393.09   12.29
   1   1  -8  457.03   13.63
  -1  -1   8  461.80   14.24
   1   1  -7   13.51    1.47
  -1  -1   7   14.06    1.53
   1   1  -6  766.87   20.60
  -1  -1   6  751.41   22.56
   1   1  -5  256.17    8.50
  -1  -1   5  246.64    7.46
   1   1  -4  349.08   10.57
  -1  -1   4  349.94   10.82
   1   1  -3    3.30    0.79
  -1  -1   3    2.93    1.16
   1   1  -2  237.29    7.27
  -1  -1   2  230.50    6.85
   1   1  -1 3248.06   77.75
  -1  -1   1 3215.66   75.92
   1   1   0  468.16   16.20
  -1  -1   0  484.29   17.42
   1   1   1  183.37    5.44
  -1  -1  -1  180.44    4.95
   1   1   2   24.08    1.04
  -1  -1  -2   24.08    1.10
   1   1   3  241.08    7.46
  -1  -1  -3  247.19    8.01
   1   1   4  628.55   17.54
  -1  -1  -4  623.35   17.97
   1   1   5  337.23    9.60
  -1  -1  -5  345.29   11.00
   1   1   6  436.37   12.78
  -1  -1  -6  457.64   13.63
   1   1   7   49.14    2.63
  -1  -1  -7   50.37    2.63
   1   1   8    7.03    1.59
  -1  -1  -8    7.82    1.71
   1   1   9  259.78    9.23
  -1  -1  -9  260.88    8.99
   1   1  10    3.18    1.89
  -1  -1 -10    5.93    1.71
   1   1  11   13.14    2.93
  -1  -1 -11   13.39    2.32
   1   1  12   28.97    3.12
  -1  -1 -12   24.39    3.00
   1   1  13   50.43    4.34
  -1  -1 -13   52.08    3.97
   1   1  14   29.89    3.67
  -1  -1 -14   35.70    3.36
   1   1  15   97.92    7.33
  -1  -1 -15  102.87    6.78
   1   1  16    3.06    3.61
  -1  -1 -16    0.67    3.30
   1   1  17    4.10    4.22
  -1  -1 -17    0.49    3.48
   1   1  18    1.22    4.77
  -1  -1 -18    0.31    3.73
   1   1  19    3.30    4.65
  -1  -1 -19    2.75    4.83
   1   1  20    7.89    6.11
  -1  -1 -20   13.51    4.71
   1   1  21    2.38    3.30
  -1  -1 -21    1.41    3.42
  -1  -1 -22   -0.37    2.81
   1   2 -23    1.96    3.79
  -1  -2  23   -0.31    5.26
   1   2 -22    1.04    4.58
  -1  -2  22    1.83    5.26
   1   2 -21   26.77    6.30
  -1  -2  21   25.55    5.81
   1   2 -20   19.01    5.01
  -1  -2  20   22.07    6.42
   1   2 -19    9.35    4.28
  -1  -2  19    9.23    5.56
   1   2 -18   14.43    4.40
  -1  -2  18    8.86    4.22
   1   2 -17    7.76    3.73
  -1  -2  17    9.29    5.26
   1   2 -16    2.44    3.12
  -1  -2  16    3.12    3.42
   1   2 -15  205.32    9.17
  -1  -2  15  188.02    8.31
   1   2 -14  187.59    8.19
  -1  -2  14  189.73    8.07
   1   2 -13  154.58    6.66
  -1  -2  13  153.97    6.85
   1   2 -12   51.41    4.34
  -1  -2  12   51.04    3.79
   1   2 -11    1.22    2.20
  -1  -2  11   -0.24    2.08
   1   2 -10  107.46    4.71
  -1  -2  10  116.50    5.01
   1   2  -9   21.76    2.14
  -1  -2   9   22.07    2.32
   1   2  -8  759.66   21.33
  -1  -2   8  758.62   21.64
   1   2  -7  377.57   11.80
  -1  -2   7  372.56   11.19
   1   2  -6   89.91    4.10
  -1  -2   6   93.52    3.73
   1   2  -5  807.95   23.29
  -1  -2   5  769.32   21.52
   1   2  -4  129.28    6.60
  -1  -2   4  139.00    7.70
   1   2  -3 1148.29   29.77
  -1  -2   3 1160.88   31.60
   1   2  -2  797.62   21.45
  -1  -2   2  781.85   21.76
   1   2  -1 4174.47  100.43
  -1  -2   1 4257.29  103.91
   1   2   0   92.91    3.18
  -1  -2   0   96.58    3.12
   1   2   1  485.70   13.20
  -1  -2  -1  489.00   13.57
   1   2   2   51.65    2.02
  -1  -2  -2   50.37    2.08
   1   2   3  575.12   16.63
  -1  -2  -3  591.51   17.97
   1   2   4    9.66    1.10
  -1  -2  -4   11.74    1.16
   1   2   5  555.69   17.30
  -1  -2  -5  574.21   17.24
   1   2   6   42.48    2.51
  -1  -2  -6   43.46    2.44
   1   2   7  168.52    6.85
  -1  -2  -7  167.54    7.03
   1   2   8  178.06    6.36
  -1  -2  -8  180.26    6.91
   1   2   9  230.99    9.11
  -1  -2  -9  233.74    8.56
   1   2  10   58.86    3.67
  -1  -2 -10   55.50    3.12
   1   2  11    6.54    2.14
  -1  -2 -11   10.09    2.14
   1   2  12    1.16    2.69
  -1  -2 -12    0.31    2.26
   1   2  13   22.49    3.36
  -1  -2 -13   20.17    3.24
   1   2  14  101.47    6.23
  -1  -2 -14  109.41    5.75
   1   2  15    4.03    4.71
  -1  -2 -15    2.51    3.24
   1   2  16   -0.92    3.61
  -1  -2 -16    1.59    3.67
   1   2  17    0.18    4.16
  -1  -2 -17    1.34    3.61
   1   2  18    1.22    3.97
  -1  -2 -18    0.61    3.55
   1   2  19   13.26    5.32
  -1  -2 -19    9.66    3.85
   1   2  20    3.97    4.89
  -1  -2 -20   -0.61    4.34
   1   2  21    3.67    4.16
  -1  -2 -21   -1.53    5.75
   1   3 -23    8.25    9.84
   1   3 -22    9.17    5.20
  -1  -3  22    5.81    5.81
   1   3 -21   26.28    6.42
  -1  -3  21   20.23    6.66
   1   3 -20   52.32    6.48
  -1  -3  20   47.98    5.93
   1   3 -19   24.27    6.78
  -1  -3  19   27.81    7.03
   1   3 -18    4.77    3.36
  -1  -3  18    3.30    4.40
   1   3 -17    0.73    3.73
  -1  -3  17    3.24    3.73
   1   3 -16  144.68    7.03
  -1  -3  16  153.91    7.70
   1   3 -15  176.90    8.86
  -1  -3  15  166.69    8.37
   1   3 -14   37.90    3.73
  -1  -3  14   39.73    4.22
   1   3 -13    7.46    2.75
  -1  -3  13    6.85    2.93
   1   3 -12   20.11    2.87
  -1  -3  12   19.38    2.81
   1   3 -11  193.64    6.85
  -1  -3  11  194.38    7.64
   1   3 -10   65.04    3.55
  -1  -3  10   60.45    3.24
   1   3  -9  550.43   16.32
  -1  -3   9  561.68   17.36
   1   3  -8  204.28    7.03
  -1  -3   8  197.37    7.03
   1   3  -7    9.72    1.59
  -1  -3   7   10.33    1.59
   1   3  -6  432.03   12.90
  -1  -3   6  433.07   12.96
   1   3  -5    0.37    1.10
  -1  -3   5    1.83    1.41
   1   3  -4   54.40    2.63
  -1  -3   4   53.79    2.81
   1   3  -3 1992.98   50.73
  -1  -3   3 2012.17   52.57
   1   3  -2  149.63    5.20
  -1  -3   2  142.73    5.50
   1   3  -1    5.38    0.67
  -1  -3   1    8.01    0.92
   1   3   0  139.98    4.77
  -1  -3   0  141.69    5.32
   1   3   1   29.40    1.59
  -1  -3  -1   29.77    1.53
   1   3   2   39.43    1.89
  -1  -3  -2   39.49    1.89
   1   3   3   81.72    3.30
  -1  -3  -3   87.84    3.73
   1   3   4  123.29    4.65
  -1  -3  -4  125.80    4.83
   1   3   5   69.13    3.30
  -1  -3  -5   72.31    3.55
   1   3   6   10.70    1.34
  -1  -3  -6    8.13    1.41
   1   3   7  165.95    5.81
  -1  -3  -7  167.05    6.05
   1   3   8  303.00   11.19
  -1  -3  -8  296.03    9.54
   1   3   9    1.65    1.77
  -1  -3  -9    0.67    1.59
   1   3  10   39.55    3.06
  -1  -3 -10   39.61    3.24
   1   3  11  130.20    6.36
  -1  -3 -11  130.75    6.30
   1   3  12    1.59    2.81
  -1  -3 -12    0.55    2.14
   1   3  13   35.94    4.58
  -1  -3 -13   39.43    3.48
   1   3  14   31.42    5.07
  -1  -3 -14   45.66    4.16
   1   3  15    8.86    4.03
  -1  -3 -15   14.30    3.85
   1   3  16    9.66    4.46
  -1  -3 -16    9.17    3.73
   1   3  17    1.83    4.40
  -1  -3 -17   -1.22    4.34
   1   3  18    0.12    4.22
  -1  -3 -18    0.61    4.03
   1   3  19   18.22    4.95
  -1  -3 -19   16.75    4.34
   1   3  20    2.32    3.67
  -1  -3 -20    3.36    3.18
   1   4 -23    1.41    4.71
  -1  -4  23   -0.24    4.58
   1   4 -22    6.11    5.32
  -1  -4  22    3.97    6.36
   1   4 -21   33.56    5.87
  -1  -4  21   37.53    6.54
   1   4 -20    8.74    4.46
  -1  -4  20    6.78    4.71
   1   4 -19   24.45    5.44
  -1  -4  19   18.64    5.44
   1   4 -18    9.35    4.22
  -1  -4  18    6.23    4.83
   1   4 -17   17.79    3.73
  -1  -4  17   22.13    4.89
   1   4 -16   22.56    4.65
  -1  -4  16   20.78    4.40
   1   4 -15   98.96    6.36
  -1  -4  15   99.82    5.99
   1   4 -14  207.52    8.25
  -1  -4  14  215.65    8.74
   1   4 -13   23.72    3.12
  -1  -4  13   30.87    3.42
   1   4 -12   59.29    3.91
  -1  -4  12   65.28    3.97
   1   4 -11   14.49    2.32
  -1  -4  11   17.60    2.26
   1   4 -10  283.07    9.05
  -1  -4  10  279.71    8.74
   1   4  -9   42.36    2.63
  -1  -4   9   43.09    2.51
   1   4  -8  125.73    4.83
  -1  -4   8  115.77    4.22
   1   4  -7  472.56   14.91
  -1  -4   7  483.19   14.55
   1   4  -6  333.13   16.20
  -1  -4   6  338.75   14.85
   1   4  -5    4.40    1.10
  -1  -4   5    6.42    1.10
   1   4  -4   73.53    3.30
  -1  -4   4   70.42    2.75
   1   4  -3 1250.31   33.44
  -1  -4   3 1246.64   33.99
   1   4  -2  425.43   12.65
  -1  -4   2  425.31   13.20
   1   4  -1  865.10   24.57
  -1  -4   1  849.09   24.39
   1   4   0  230.38    7.82
  -1  -4   0  243.77    8.31
   1   4   1   26.41    1.65
  -1  -4  -1   26.89    1.71
   1   4   2  206.79    7.15
  -1  -4  -2  208.31    7.21
   1   4   3  398.84   14.12
  -1  -4  -3  386.07   12.35
   1   4   4  552.57   16.32
  -1  -4  -4  553.06   16.63
   1   4   5  150.37    5.81
  -1  -4  -5  154.58    5.38
   1   4   6   29.03    2.38
  -1  -4  -6   27.57    2.32
   1   4   7   99.14    4.10
  -1  -4  -7  100.92    5.32
   1   4   8  129.58    5.20
  -1  -4  -8  123.66    5.38
   1   4   9    0.31    2.02
  -1  -4  -9    2.32    2.26
   1   4  10  220.23    8.13
  -1  -4 -10  208.37    7.82
   1   4  11   47.86    3.91
  -1  -4 -11   45.60    3.79
   1   4  12    3.61    3.55
  -1  -4 -12    1.22    3.42
   1   4  13    3.79    4.34
  -1  -4 -13    3.97    3.73
   1   4  14   74.57    6.48
  -1  -4 -14   74.82    5.07
   1   4  15   -0.55    3.67
  -1  -4 -15    1.28    2.81
   1   4  16   -2.69    4.65
  -1  -4 -16    0.86    3.06
   1   4  17    1.65    5.20
  -1  -4 -17    1.28    3.73
   1   4  18    3.55    4.71
  -1  -4 -18    2.93    3.48
   1   4  19    0.31    4.71
  -1  -4 -19    0.43    3.30
   1   5 -23    3.79    7.58
   1   5 -22    0.55    7.33
  -1  -5  22    0.86    7.82
   1   5 -21   25.98    6.54
  -1  -5  21   19.50    5.81
   1   5 -20   30.62    5.75
  -1  -5  20   33.80    5.44
   1   5 -19    0.37    5.20
  -1  -5  19    4.40    4.52
   1   5 -18   10.88    4.34
  -1  -5  18    9.41    3.67
   1   5 -17   -1.77    3.67
  -1  -5  17    0.79    3.55
   1   5 -16  167.30    8.19
  -1  -5  16  185.15    9.17
   1   5 -15   50.18    5.32
  -1  -5  15   59.05    5.38
   1   5 -14   91.08    5.56
  -1  -5  14   81.17    4.83
   1   5 -13   53.00    3.91
  -1  -5  13   45.23    3.67
   1   5 -12  189.61    7.46
  -1  -5  12  196.82    7.82
   1   5 -11    4.89    2.75
  -1  -5  11    3.85    2.38
   1   5 -10  150.31    5.75
  -1  -5  10  147.62    5.75
   1   5  -9  162.84    6.36
  -1  -5   9  150.86    5.50
   1   5  -8   82.82    3.85
  -1  -5   8   84.29    3.67
   1   5  -7   62.59    4.65
  -1  -5   7   51.71    3.18
   1   5  -6 1425.01   59.29
  -1  -5   6 1487.54   39.55
   1   5  -5  597.86   17.42
  -1  -5   5  578.61   17.97
   1   5  -4   51.34    3.00
  -1  -5   4   50.37    2.75
   1   5  -3 1039.37   30.50
  -1  -5   3 1021.89   28.97
   1   5  -2 1864.56   47.92
  -1  -5   2 1846.03   47.74
   1   5  -1  439.98   13.94
  -1  -5   1  454.28   14.30
   1   5   0  184.35    6.36
  -1  -5   0  180.69    6.36
   1   5   1  139.18    5.32
  -1  -5  -1  153.91    5.68
   1   5   2  367.61   11.80
  -1  -5  -2  371.95   12.10
   1   5   3   63.63    3.24
  -1  -5  -3   70.29    3.12
   1   5   4  451.22   15.34
  -1  -5  -4  452.69   14.36
   1   5   5    5.50    1.65
  -1  -5  -5    7.52    1.59
   1   5   6  108.44    4.58
  -1  -5  -6  115.16    5.44
   1   5   7   24.39    2.26
  -1  -5  -7   25.06    2.57
   1   5   8  318.40   10.02
  -1  -5  -8  312.84   11.61
   1   5   9    9.29    2.14
  -1  -5  -9   12.16    2.14
   1   5  10    5.81    2.87
  -1  -5 -10   10.51    3.18
   1   5  11   17.30    3.12
  -1  -5 -11   19.87    3.12
   1   5  12    0.37    2.81
  -1  -5 -12   -0.73    2.87
   1   5  13   12.35    3.67
  -1  -5 -13   13.02    3.79
   1   5  14    3.18    4.28
  -1  -5 -14    2.14    2.93
   1   5  15   19.62    4.22
  -1  -5 -15   14.00    3.18
   1   5  16   -0.79    3.97
  -1  -5 -16    4.89    3.42
   1   5  17   10.02    5.50
  -1  -5 -17    6.42    3.85
   1   5  18    4.16    3.91
  -1  -5 -18   -1.47    3.18
   1   5  19   -0.18    4.65
  -1  -5 -19   -0.43    3.00
   1   6 -22   26.04    6.97
  -1  -6  22   23.96    6.97
   1   6 -21   26.89    6.30
  -1  -6  21   14.18    5.68
   1   6 -20    8.56    5.26
  -1  -6  20    7.33    6.48
   1   6 -19    0.18    3.85
  -1  -6  19   -0.86    4.34
   1   6 -18    1.53    3.97
  -1  -6  18    2.02    3.73
   1   6 -17    6.48    3.73
  -1  -6  17    5.07    3.61
   1   6 -16   44.87    4.89
  -1  -6  16   42.73    4.52
   1   6 -15   90.40    6.23
  -1  -6  15   98.29    5.75
   1   6 -14    3.06    2.75
  -1  -6  14    0.61    3.36
   1   6 -13    0.18    2.57
  -1  -6  13    0.79    2.75
   1   6 -12  314.61   11.37
  -1  -6  12  330.32   11.61
   1   6 -11   23.35    2.75
  -1  -6  11   20.54    2.81
   1   6 -10   21.76    2.81
  -1  -6  10   24.14    2.63
   1   6  -9   73.17    3.73
  -1  -6   9   66.99    3.55
   1   6  -8    3.30    2.02
  -1  -6   8    3.61    1.59
   1   6  -7  592.36   16.38
  -1  -6   7  608.50   17.30
   1   6  -6   70.35    3.30
  -1  -6   6   64.12    3.24
   1   6  -5  343.03   11.86
  -1  -6   5  358.68   11.12
   1   6  -4  405.93   13.63
  -1  -6   4  416.69   12.90
   1   6  -3   25.31    2.26
  -1  -6   3   27.51    1.65
   1   6  -2   43.83    2.57
  -1  -6   2   38.39    2.63
   1   6  -1  152.20    5.44
  -1  -6   1  151.65    5.68
   1   6   0  517.79   16.20
  -1  -6   0  522.92   16.56
   1   6   1  150.49    6.23
  -1  -6  -1  159.60    6.23
   1   6   2  241.20    9.90
  -1  -6  -2  233.25    8.86
   1   6   3  123.53    4.89
  -1  -6  -3  116.50    4.95
   1   6   4  192.12    7.09
  -1  -6  -4  195.36    8.01
   1   6   5  345.05   11.49
  -1  -6  -5  351.90   10.57
   1   6   6   -0.43    1.77
  -1  -6  -6   -0.18    1.59
   1   6   7    4.40    2.08
  -1  -6  -7    4.28    1.71
   1   6   8    1.34    1.77
  -1  -6  -8    2.08    1.89
   1   6   9   18.58    2.81
  -1  -6  -9   17.67    2.51
   1   6  10   33.74    3.67
  -1  -6 -10   37.16    3.79
   1   6  11   11.06    3.00
  -1  -6 -11    8.56    2.93
   1   6  12    3.73    2.87
  -1  -6 -12    1.28    3.24
   1   6  13   15.04    4.40
  -1  -6 -13   21.09    3.48
   1   6  14    8.99    3.48
  -1  -6 -14   12.53    3.18
   1   6  15   14.00    4.10
  -1  -6 -15   16.87    3.36
   1   6  16   18.52    4.40
  -1  -6 -16   17.42    4.77
   1   6  17    2.44    5.75
  -1  -6 -17    3.73    4.40
   1   6  18    0.86    4.83
  -1  -6 -18   -1.28    2.69
   1   7 -22   -1.34    4.16
  -1  -7  22    2.20    6.54
   1   7 -21    5.81    4.28
  -1  -7  21   12.96    6.42
   1   7 -20   17.05    4.40
  -1  -7  20   12.22    5.81
   1   7 -19   -2.08    4.52
  -1  -7  19    1.71    4.34
   1   7 -18    3.24    4.03
  -1  -7  18    0.43    3.97
   1   7 -17   -1.34    3.55
  -1  -7  17    0.00    3.67
   1   7 -16  127.14    7.15
  -1  -7  16  124.94    7.15
   1   7 -15   46.52    4.71
  -1  -7  15   51.47    4.58
   1   7 -14  114.49    6.42
  -1  -7  14  113.39    5.50
   1   7 -13  171.52    7.70
  -1  -7  13  168.46    7.58
   1   7 -12   36.06    3.36
  -1  -7  12   31.42    3.30
   1   7 -11  176.22    8.01
  -1  -7  11  176.35    7.03
   1   7 -10   15.22    2.81
  -1  -7  10   13.14    2.44
   1   7  -9  105.56    6.23
  -1  -7   9  102.08    4.58
   1   7  -8  335.70   11.00
  -1  -7   8  322.01   10.33
   1   7  -7   29.58    2.57
  -1  -7   7   31.05    2.63
   1   7  -6  466.02   15.34
  -1  -7   6  448.29   13.45
   1   7  -5   23.84    2.32
  -1  -7   5   17.05    1.89
   1   7  -4  394.19   13.51
  -1  -7   4  391.32   11.61
   1   7  -3   87.29    3.79
  -1  -7   3   86.19    3.67
   1   7  -2  114.24    4.95
  -1  -7   2  122.31    5.13
   1   7  -1  357.21   11.92
  -1  -7   1  363.33   11.37
   1   7   0   11.00    1.77
  -1  -7   0   13.69    1.89
   1   7   1   52.87    3.12
  -1  -7  -1   53.42    3.48
   1   7   2  553.00   16.75
  -1  -7  -2  570.30   17.48
   1   7   3   68.15    3.42
  -1  -7  -3   72.07    3.79
   1   7   4  120.36    5.50
  -1  -7  -4  126.28    5.93
   1   7   5    5.50    1.77
  -1  -7  -5    5.32    1.96
   1   7   6    1.53    2.14
  -1  -7  -6    0.61    1.77
   1   7   7   37.71    3.00
  -1  -7  -7   37.65    3.30
   1   7   8    6.78    2.38
  -1  -7  -8    8.86    2.51
   1   7   9   48.23    4.10
  -1  -7  -9   60.33    4.58
   1   7  10   22.74    3.55
  -1  -7 -10   19.38    3.42
   1   7  11    0.06    3.36
  -1  -7 -11    1.59    2.69
   1   7  12   21.88    4.22
  -1  -7 -12   26.89    4.46
   1   7  13   20.05    3.67
  -1  -7 -13   17.18    3.30
   1   7  14   23.35    4.22
  -1  -7 -14   23.84    4.10
   1   7  15    3.06    4.46
  -1  -7 -15    1.65    3.24
   1   7  16    9.47    4.34
  -1  -7 -16    6.48    3.42
   1   7  17    0.98    4.10
  -1  -7 -17    2.44    3.24
  -1  -7 -18    2.75    4.58
   1   8 -22   21.45    6.85
  -1  -8  22   13.75    7.21
   1   8 -21   29.89    6.54
  -1  -8  21   34.60    6.85
   1   8 -20   -1.22    4.03
  -1  -8  20    5.07    6.05
   1   8 -19    1.28    3.73
  -1  -8  19    2.81    4.77
   1   8 -18    3.79    3.18
  -1  -8  18    1.83    4.28
   1   8 -17   83.92    4.95
  -1  -8  17   74.94    5.99
   1   8 -16   70.60    4.58
  -1  -8  16   62.04    5.20
   1   8 -15  120.60    5.20
  -1  -8  15  114.85    6.60
   1   8 -14   18.40    2.69
  -1  -8  14   20.17    3.55
   1   8 -13   37.96    4.83
  -1  -8  13   36.06    4.10
   1   8 -12  160.70    7.58
  -1  -8  12  162.53    6.91
   1   8 -11   10.88    2.69
  -1  -8  11   13.08    4.65
   1   8 -10  333.56   16.44
  -1  -8  10  341.32   11.06
   1   8  -9    1.59    2.14
  -1  -8   9    1.83    2.02
   1   8  -8   56.30    4.52
  -1  -8   8   66.50    3.85
   1   8  -7  176.53    6.36
  -1  -8   7  174.02    7.27
   1   8  -6   23.90    2.32
  -1  -8   6   23.59    2.26
   1   8  -5  212.04    7.76
  -1  -8   5  209.29    7.33
   1   8  -4  862.96   24.39
  -1  -8   4  847.01   23.29
   1   8  -3   59.54    2.93
  -1  -8   3   53.18    2.87
   1   8  -2  227.08    8.07
  -1  -8   2  227.20    8.19
   1   8  -1   27.02    2.38
  -1  -8   1   27.08    2.32
   1   8   0    1.96    1.65
  -1  -8   0    0.12    1.71
   1   8   1   61.19    3.30
  -1  -8  -1   58.62    3.24
   1   8   2    5.56    1.96
  -1  -8  -2    6.78    1.77
   1   8   3   32.89    2.44
  -1  -8  -3   30.32    2.57
   1   8   4    3.67    2.02
  -1  -8  -4    5.38    2.32
   1   8   5   -0.37    2.14
  -1  -8  -5    0.86    1.83
   1   8   6   56.72    3.73
  -1  -8  -6   58.44    3.48
   1   8   7   33.19    3.00
  -1  -8  -7   36.98    3.30
   1   8   8   31.11    3.55
  -1  -8  -8   28.55    3.18
   1   8   9   18.40    3.18
  -1  -8  -9   15.16    3.18
   1   8  10    1.47    3.24
  -1  -8 -10    2.38    2.81
   1   8  11    4.40    3.48
  -1  -8 -11   11.98    4.28
   1   8  12   17.48    3.79
  -1  -8 -12   13.02    3.42
   1   8  13    3.00    3.67
  -1  -8 -13    0.31    3.79
   1   8  14   -0.98    3.48
  -1  -8 -14    2.63    3.30
   1   8  15    9.29    3.85
  -1  -8 -15    6.36    3.18
   1   8  16    3.30    8.07
  -1  -8 -16    0.43    5.13
  -1  -8 -17    0.12    2.32
   1   9 -21   10.33    7.03
  -1  -9  21   12.59    6.72
   1   9 -20   16.56    5.20
  -1  -9  20   10.57    5.26
   1   9 -19    9.72    5.13
  -1  -9  19   10.51    4.83
   1   9 -18   26.65    4.95
  -1  -9  18   25.12    5.50
   1   9 -17    3.30    4.83
  -1  -9  17    3.06    3.73
   1   9 -16   83.07    6.91
  -1  -9  16   79.95    6.42
   1   9 -15    4.52    3.91
  -1  -9  15    9.60    4.28
   1   9 -14   12.71    4.52
  -1  -9  14    9.72    4.46
   1   9 -13   62.35    4.89
  -1  -9  13   60.39    4.89
   1   9 -12   16.56    3.79
  -1  -9  12   14.67    4.83
   1   9 -11  179.95   10.02
  -1  -9  11  161.92    7.46
   1   9 -10   19.44    3.42
  -1  -9  10   13.45    3.12
   1   9  -9  109.78    5.20
  -1  -9   9  121.46    5.44
   1   9  -8    9.96    2.63
  -1  -9   8    8.86    2.20
   1   9  -7   21.39    3.36
  -1  -9   7   17.73    2.51
   1   9  -6   61.74    3.79
  -1  -9   6   63.14    3.48
   1   9  -5   72.92    3.61
  -1  -9   5   67.24    3.55
   1   9  -4   56.30    4.03
  -1  -9   4   52.45    3.24
   1   9  -3  146.15    5.68
  -1  -9   3  163.63    6.05
   1   9  -2   40.16    2.75
  -1  -9   2   36.37    2.32
   1   9  -1  100.49    4.46
  -1  -9   1   96.64    4.65
   1   9   0   -0.92    1.71
  -1  -9   0   -0.67    2.08
   1   9   1   36.67    3.24
  -1  -9  -1   37.71    2.93
   1   9   2   17.54    2.63
  -1  -9  -2   20.90    2.51
   1   9   3   68.22    3.61
  -1  -9  -3   66.26    3.91
   1   9   4   18.89    2.57
  -1  -9  -4   16.75    2.69
   1   9   5    5.93    2.63
  -1  -9  -5    6.78    2.75
   1   9   6   40.22    4.03
  -1  -9  -6   38.26    3.61
   1   9   7    2.08    3.42
  -1  -9  -7    1.34    2.69
   1   9   8   25.18    4.34
  -1  -9  -8   20.60    3.48
   1   9   9   12.29    3.61
  -1  -9  -9   17.85    3.61
   1   9  10    9.60    3.48
  -1  -9 -10   12.22    3.12
   1   9  11    2.02    3.00
  -1  -9 -11    0.06    3.18
   1   9  12   -0.18    3.30
  -1  -9 -12   -2.75    3.48
   1   9  13   31.23    4.40
  -1  -9 -13   32.95    4.40
   1   9  14    4.58    3.85
  -1  -9 -14    4.22    3.79
   1   9  15    3.36    5.20
  -1  -9 -15    2.32    3.42
   1   9  16    5.38    4.58
  -1  -9 -16    0.18    3.67
   1  10 -21    9.35    7.46
  -1 -10  21   14.36    6.60
   1  10 -20   10.57    5.68
  -1 -10  20    9.47    5.62
   1  10 -19    2.44    5.26
  -1 -10  19    4.83    5.93
   1  10 -18    9.90    5.81
  -1 -10  18    8.74    5.56
   1  10 -17  185.64   10.70
  -1 -10  17  179.59    9.54
   1  10 -16    2.57    3.24
  -1 -10  16   -1.83    3.97
   1  10 -15   34.72    5.75
  -1 -10  15   34.23    5.13
   1  10 -14    4.22    3.48
  -1 -10  14    2.75    3.00
   1  10 -13   -2.02    3.24
  -1 -10  13    1.41    4.10
   1  10 -12   98.41    8.25
  -1 -10  12  102.75    6.72
   1  10 -11   -1.04    3.18
  -1 -10  11    0.06    2.44
   1  10 -10   43.89    4.77
  -1 -10  10   55.26    4.77
   1  10  -9   15.16    3.12
  -1 -10   9   13.08    2.75
   1  10  -8    1.59    2.51
  -1 -10   8    2.08    2.14
   1  10  -7   79.95    5.07
  -1 -10   7   78.30    5.13
   1  10  -6   49.82    3.61
  -1 -10   6   43.46    3.24
   1  10  -5  413.57   15.04
  -1 -10   5  419.32   14.30
   1  10  -4  383.86   14.12
  -1 -10   4  386.19   15.53
   1  10  -3    6.36    2.51
  -1 -10   3    6.72    2.57
   1  10  -2   41.44    3.24
  -1 -10   2   44.93    3.48
   1  10  -1    8.44    2.44
  -1 -10   1    8.44    2.14
   1  10   0    1.10    2.14
  -1 -10   0    0.98    1.77
   1  10   1    6.85    2.20
  -1 -10  -1    6.72    2.20
   1  10   2    3.55    2.63
  -1 -10  -2    3.48    2.81
   1  10   3  119.93    6.17
  -1 -10  -3  107.70    6.30
   1  10   4   22.80    3.67
  -1 -10  -4   20.78    4.03
   1  10   5    3.42    3.06
  -1 -10  -5    7.52    3.42
   1  10   6    1.22    3.42
  -1 -10  -6    5.38    3.00
   1  10   7   12.53    3.00
  -1 -10  -7   13.94    3.36
   1  10   8   22.19    3.24
  -1 -10  -8   22.19    4.03
   1  10   9   14.06    3.61
  -1 -10  -9   11.31    3.24
   1  10  10    4.03    4.95
  -1 -10 -10    0.31    3.12
   1  10  11    2.93    3.24
  -1 -10 -11    2.57    3.79
   1  10  12   27.81    4.28
  -1 -10 -12   25.43    4.03
   1  10  13    1.71    5.13
  -1 -10 -13   -1.16    3.67
   1  10  14    6.97    7.64
  -1 -10 -14    2.69    2.44
   1  11 -20   -0.06    6.42
  -1 -11  20    1.04    5.62
   1  11 -19   10.45    6.05
  -1 -11  19   10.94    5.07
   1  11 -18   43.83    6.17
  -1 -11  18   48.72    6.11
   1  11 -17   11.12    5.01
  -1 -11  17    9.05    4.58
   1  11 -16   82.70    7.82
  -1 -11  16   79.52    6.97
   1  11 -15   12.53    5.01
  -1 -11  15   13.94    3.91
   1  11 -14    8.31    4.34
  -1 -11  14   13.88    5.99
   1  11 -13   54.28    6.48
  -1 -11  13   51.90    5.01
   1  11 -12   -0.31    3.36
  -1 -11  12   -1.65    2.93
   1  11 -11   79.16    5.68
  -1 -11  11   72.07    5.44
   1  11 -10   44.44    4.52
  -1 -11  10   44.87    4.40
   1  11  -9    9.23    3.85
  -1 -11   9    8.44    3.12
   1  11  -8  140.53    6.91
  -1 -11   8  138.14    6.48
   1  11  -7   72.37    4.58
  -1 -11   7   64.18    3.79
   1  11  -6   41.99    4.22
  -1 -11   6   46.82    3.61
   1  11  -5   55.13    4.28
  -1 -11   5   58.01    3.61
   1  11  -4   54.71    4.16
  -1 -11   4   53.30    3.79
   1  11  -3  286.74   10.64
  -1 -11   3  277.20    9.72
   1  11  -2   18.77    3.18
  -1 -11   2   16.87    2.63
   1  11  -1    2.20    2.81
  -1 -11   1    2.87    2.69
   1  11   0   11.92    3.61
  -1 -11   0    9.17    2.87
   1  11   1   -0.73    2.87
  -1 -11  -1   -2.38    3.48
   1  11   2    4.10    3.24
  -1 -11  -2    2.08    3.79
   1  11   3   53.42    4.83
  -1 -11  -3   59.90    5.32
   1  11   4   37.65    4.89
  -1 -11  -4   35.27    4.52
   1  11   5    1.22    2.81
  -1 -11  -5    1.65    3.06
   1  11   6    0.67    2.87
  -1 -11  -6    1.47    3.42
   1  11   7   -0.73    3.06
  -1 -11  -7    1.96    3.48
   1  11   8    7.76    3.42
  -1 -11  -8    7.89    3.42
   1  11   9   12.90    4.28
  -1 -11  -9    9.35    3.79
   1  11  10    9.35    4.28
  -1 -11 -10    5.87    3.91
   1  11  11   10.33    4.28
  -1 -11 -11    6.85    3.36
   1  11  12   15.16    5.20
  -1 -11 -12    4.71    4.03
   1  11  13    4.10    3.85
  -1 -11 -13    5.07    3.97
   1  12 -20   24.51   16.32
  -1 -12  20    8.68    6.91
   1  12 -19    3.06    5.81
  -1 -12  19    2.57    5.26
   1  12 -18   -2.81    6.91
  -1 -12  18    1.10    4.71
   1  12 -17   80.38    8.50
  -1 -12  17   82.76    8.44
   1  12 -16    6.30    6.05
  -1 -12  16    3.55    4.95
   1  12 -15    4.46    4.71
  -1 -12  15    2.63    6.85
   1  12 -14   39.91    8.07
  -1 -12  14   29.52    4.77
   1  12 -13    0.24    4.71
  -1 -12  13    0.43    3.67
   1  12 -12   78.18    6.17
  -1 -12  12   90.95    5.75
   1  12 -11    4.22    4.46
  -1 -12  11    3.36    3.36
   1  12 -10   25.31    3.91
  -1 -12  10   19.62    3.79
   1  12  -9  126.71    6.85
  -1 -12   9  118.70    6.17
   1  12  -8    0.18    3.12
  -1 -12   8   -0.18    2.51
   1  12  -7   59.54    5.13
  -1 -12   7   52.63    4.22
   1  12  -6    8.13    3.36
  -1 -12   6    5.13    2.44
   1  12  -5   22.49    3.55
  -1 -12   5   26.47    3.30
   1  12  -4   41.93    4.16
  -1 -12   4   42.24    3.67
   1  12  -3   34.17    4.16
  -1 -12   3   40.83    4.03
   1  12  -2    3.36    2.87
  -1 -12   2    3.18    2.51
   1  12  -1   78.42    5.20
  -1 -12   1   76.10    4.77
   1  12   0    0.61    2.87
  -1 -12   0   -0.06    2.63
   1  12   1   22.31    3.48
  -1 -12  -1   22.74    3.73
   1  12   2   49.02    4.22
  -1 -12  -2   54.52    4.40
   1  12   3    5.68    3.42
  -1 -12  -3    6.42    3.79
   1  12   4    7.03    4.34
  -1 -12  -4    8.25    2.81
   1  12   5    1.65    3.36
  -1 -12  -5    2.75    3.61
   1  12   6    2.08    2.93
  -1 -12  -6   -0.31    4.40
   1  12   7   14.55    4.22
  -1 -12  -7   12.10    3.36
   1  12   8    9.23    3.36
  -1 -12  -8   10.39    4.22
   1  12   9    2.32    4.16
  -1 -12  -9    3.85    3.36
   1  12  10   -1.47    4.40
  -1 -12 -10    1.22    4.71
   1  12  11    2.14    3.42
  -1 -12 -11    1.83    3.18
   1  12  12   19.01    4.22
  -1 -12 -12    5.62    2.81
   1  12  13    1.89    4.65
  -1 -12 -13   -0.61    3.00
   1  13 -19   -0.31    6.17
  -1 -13  19   -0.98    5.26
   1  13 -18   14.73    6.23
  -1 -13  18   16.81    5.13
   1  13 -17    7.03    5.07
  -1 -13  17    0.92    4.95
   1  13 -16   26.22    7.46
  -1 -13  16    8.56   12.22
   1  13 -15   -1.28    6.78
  -1 -13  15    0.06    4.52
   1  13 -14   -1.83    5.56
  -1 -13  14    1.89    4.71
   1  13 -13   43.64    7.58
  -1 -13  13   42.67    6.42
   1  13 -12    2.63    4.28
  -1 -13  12    2.69    3.73
   1  13 -11   49.82    6.78
  -1 -13  11   50.92    4.58
   1  13 -10   14.61    4.28
  -1 -13  10   11.43    3.42
   1  13  -9    1.22    4.03
  -1 -13   9    1.96    2.81
   1  13  -8   68.09    5.99
  -1 -13   8   53.30    4.89
   1  13  -7   16.14    3.73
  -1 -13   7   15.10    3.00
   1  13  -6    0.73    3.18
  -1 -13   6    1.59    3.00
   1  13  -5    0.06    3.18
  -1 -13   5    0.24    2.63
   1  13  -4   21.76    3.55
  -1 -13   4   22.37    3.12
   1  13  -3   14.49    4.34
  -1 -13   3   13.20    3.55
   1  13  -2   15.77    3.67
  -1 -13   2   15.16    3.55
   1  13  -1    6.17    4.65
  -1 -13   1    1.59    4.16
   1  13   0    0.43    3.67
  -1 -13   0    0.12    2.87
   1  13   1    5.07    2.93
  -1 -13  -1    4.28    3.24
   1  13   2   -0.86    3.73
  -1 -13  -2   -0.98    3.24
   1  13   3   41.87    4.22
  -1 -13  -3   43.15    5.13
   1  13   4   11.00    4.10
  -1 -13  -4   14.79    3.73
   1  13   5    2.08    4.16
  -1 -13  -5    2.57    3.42
   1  13   6    2.57    4.95
  -1 -13  -6    1.47    5.01
   1  13   7    5.56    3.48
  -1 -13  -7    5.99    3.48
   1  13   8    4.65    4.71
  -1 -13  -8   11.43    3.61
   1  13   9    2.32    4.40
  -1 -13  -9    0.12    3.97
   1  13  10    1.83    3.67
  -1 -13 -10    2.44    3.42
   1  13  11   14.98    3.73
  -1 -13 -11   12.41    2.63
   1  13  12    1.10    4.65
  -1 -13 -12    0.37    2.75
   1  14 -18    1.59    7.21
  -1 -14  18    2.63    7.09
   1  14 -17   26.22    7.33
  -1 -14  17   21.03   10.21
   1  14 -16    4.22    6.97
  -1 -14  16    1.22    7.21
   1  14 -15    5.07    5.50
  -1 -14  15   -0.86    4.22
   1  14 -14   -3.55    4.65
  -1 -14  14    0.79    4.16
   1  14 -13   11.25    5.56
  -1 -14  13    6.60    4.10
   1  14 -12   46.64    6.54
  -1 -14  12   51.04    6.17
   1  14 -11    1.10    5.26
  -1 -14  11    1.28    4.77
   1  14 -10   33.92    4.95
  -1 -14  10   38.33    5.07
   1  14  -9   14.55    4.16
  -1 -14   9   11.19    3.67
   1  14  -8   -0.37    3.73
  -1 -14   8    0.18    3.18
   1  14  -7   -3.73    3.97
  -1 -14   7    1.22    2.81
   1  14  -6   -1.04    4.03
  -1 -14   6    0.73    3.00
   1  14  -5    1.65    3.55
  -1 -14   5   -4.52    3.73
   1  14  -4    5.32    3.79
  -1 -14   4    5.99    4.03
   1  14  -3   16.75    4.65
  -1 -14   3   17.18    3.85
   1  14  -2   -0.61    3.85
  -1 -14   2    1.47    3.12
   1  14  -1    7.70    3.67
  -1 -14   1    5.32    3.48
   1  14   0    8.25    3.36
  -1 -14   0    9.66    3.42
   1  14   1    1.16    5.26
  -1 -14  -1    3.24    4.40
   1  14   2    8.31    3.67
  -1 -14  -2    6.54    3.73
   1  14   3   -0.49    4.34
  -1 -14  -3   -0.06    3.18
   1  14   4   12.10    4.95
  -1 -14  -4    7.89    3.91
   1  14   5   51.16    5.26
  -1 -14  -5   57.15    5.62
   1  14   6   -0.31    5.32
  -1 -14  -6    3.55    3.67
   1  14   7    4.89    4.58
  -1 -14  -7    1.65    4.28
   1  14   8    1.77    5.07
  -1 -14  -8    1.65    3.61
   1  14   9   -1.96    6.23
  -1 -14  -9    1.59    3.91
   1  14  10    2.02    4.46
   1  14  11    0.86    3.18
   1  15 -17    1.47   10.09
  -1 -15  17    1.04   10.64
   1  15 -16    9.17    6.72
  -1 -15  16    5.87    5.44
   1  15 -15   37.41    6.97
  -1 -15  15   34.60    6.17
   1  15 -14   -1.34    5.62
  -1 -15  14    0.98    4.58
   1  15 -13   -2.14    5.68
  -1 -15  13    1.71    4.28
   1  15 -12   21.45    5.81
  -1 -15  12   18.03    4.52
   1  15 -11   32.82    6.30
  -1 -15  11   27.08    5.44
   1  15 -10    6.30    5.50
  -1 -15  10    7.33    4.10
   1  15  -9    2.26    4.16
  -1 -15   9    1.16    3.36
   1  15  -8    9.90    4.95
  -1 -15   8   11.49    3.91
   1  15  -7    1.41    4.71
  -1 -15   7    3.06    3.12
   1  15  -6   10.57    5.20
  -1 -15   6   19.68    5.01
   1  15  -5   -0.61    4.71
  -1 -15   5    0.24    3.30
   1  15  -4    0.49    3.91
  -1 -15   4    1.41    3.42
   1  15  -3    3.06    4.58
  -1 -15   3    4.34    3.79
   1  15  -2    2.44    3.91
  -1 -15   2   -0.12    3.06
   1  15  -1   -2.14    3.91
  -1 -15   1    1.22    3.06
   1  15   0    1.65    4.28
  -1 -15   0   -0.12    3.79
   1  15   1    1.34    3.97
  -1 -15  -1    5.26    3.55
   1  15   2    7.33    5.99
  -1 -15  -2   12.29    3.48
   1  15   3    1.41    3.73
  -1 -15  -3   -2.26    3.61
   1  15   4    1.89    4.95
  -1 -15  -4    3.18    3.67
   1  15   5   -0.31    4.34
  -1 -15  -5   -2.81    4.16
   1  15   6    5.93    3.97
  -1 -15  -6   13.39    3.73
   1  15   7    1.96    8.13
  -1 -15  -7    1.22    3.48
  -1 -15  -8    5.20    4.58
  -1 -15  -9    0.24    2.75
   1  16 -15    1.41    5.81
  -1 -16  15    1.59    5.32
   1  16 -14    6.66    5.68
  -1 -16  14    3.97    5.26
   1  16 -13    0.79    5.56
  -1 -16  13    1.47    4.58
   1  16 -12   -2.93    5.99
  -1 -16  12   -0.98    4.65
   1  16 -11    3.48    5.93
  -1 -16  11   -2.08    5.56
   1  16 -10    6.78    6.30
  -1 -16  10    3.06    4.28
   1  16  -9   16.75    5.50
  -1 -16   9    9.47    4.52
   1  16  -8   19.80    4.89
  -1 -16   8   11.86    4.22
   1  16  -7   -1.10    5.93
  -1 -16   7    0.61    4.83
   1  16  -6    1.04    4.58
  -1 -16   6    1.10    3.67
   1  16  -5    1.59    4.46
  -1 -16   5    0.86    3.73
   1  16  -4    2.44    4.10
  -1 -16   4    3.12    3.97
   1  16  -3   -0.43    5.13
  -1 -16   3    1.22    5.32
   1  16  -2   -1.77    4.65
  -1 -16   2    2.69    3.48
   1  16  -1    2.69    4.34
  -1 -16   1    2.08    3.67
   1  16   0    1.77    5.20
  -1 -16   0    0.55    3.67
   1  16   1    3.67    4.03
  -1 -16  -1    0.92    3.67
   1  16   2    0.73    5.07
  -1 -16  -2    3.00    4.58
   1  16   3    6.30    2.63
  -1 -16  -3    3.61    3.61
   1  16   4    2.32    5.13
  -1 -16  -4   -0.06    4.58
   1  16   5    1.77    3.24
  -1 -16  -5    4.65    5.93
   1  16   6    1.71    3.36
   1  16   7   -0.18    4.58
   1  17 -14   -1.83    9.66
  -1 -17  14   -0.49    6.11
   1  17 -13    2.44    6.48
  -1 -17  13    0.12    4.65
   1  17 -12   -0.73    6.30
  -1 -17  12   -0.06    5.01
   1  17 -11   -2.08    6.91
  -1 -17  11   -3.79    6.36
   1  17 -10    3.36    5.44
  -1 -17  10    3.00    4.83
   1  17  -9   -0.67    4.83
  -1 -17   9    3.91    5.32
   1  17  -8   -0.18    5.44
  -1 -17   8    6.17    5.68
   1  17  -7    9.29    5.62
  -1 -17   7    5.62    4.58
   1  17  -6    0.55    4.28
  -1 -17   6    2.38    4.71
   1  17  -5    3.97    4.10
  -1 -17   5    1.34    4.52
   1  17  -4    9.35    3.67
  -1 -17   4   11.12    3.85
   1  17  -3    0.61    6.36
  -1 -17   3    1.89    3.73
   1  17  -2    0.73    8.74
  -1 -17   2    8.80    4.34
   1  17  -1    1.10    3.61
  -1 -17   1    0.55    3.42
   1  17   0   -1.59    4.77
  -1 -17   0    1.71    3.06
   1  17   1    3.06    4.46
  -1 -17  -1    4.52    3.73
   1  17   2    1.71    4.52
  -1 -17  -2   -1.22    5.44
   1  17   3    0.12    4.22
  -1 -17  -3   -0.06    3.79
   1  17   6   -0.73    4.34
  -1 -18  12    1.59    5.62
   1  18 -11   -0.73    6.05
  -1 -18  11    1.16    5.01
   1  18 -10    2.38    5.68
  -1 -18  10    3.36    5.62
   1  18  -9    2.44    4.71
  -1 -18   9    0.98    5.38
   1  18  -8    0.00    4.95
  -1 -18   8    2.44    3.79
   1  18  -7   -2.75    6.78
  -1 -18   7   -1.34    3.67
   1  18  -6    0.61    5.26
  -1 -18   6    0.61    3.61
   1  18  -5    1.77    4.40
  -1 -18   5    4.10    4.03
   1  18  -4   -0.73    3.97
  -1 -18   4   -0.37    3.79
   1  18  -3    3.79    6.66
  -1 -18   3    2.32    3.55
   1  18  -2   -2.08    6.11
  -1 -18   2   -2.14    3.18
  -1 -18   1    0.00    5.62
   1  18   0    0.98    4.40
  -1 -18   0    0.55    3.67
   1  19  -8    3.67    5.50
  -1 -19   8   15.65    4.71
   1  19  -7   -0.31    5.87
  -1 -19   7    2.69    4.46
   1  19  -6    1.71    7.09
  -1 -19   6   -1.71    4.95
   1  19  -4    1.47    5.81
   1  19  -3    1.53    6.48
   2 -20   1   -0.55    3.91
   2 -20   2   -0.24    3.18
   2 -19  -4    4.34    8.62
   2 -19  -3   -0.61    3.91
  -2  19   3    4.34    4.95
   2 -19  -2    2.75    3.61
  -2  19   2    1.59    4.28
   2 -19  -1    1.53    4.03
  -2  19   1    6.78    4.71
   2 -19   0    3.06    5.87
  -2  19   0    0.92    3.12
   2 -19   1    3.30    3.61
  -2  19  -1    1.28    3.73
   2 -19   2   13.39    5.01
  -2  19  -2   -0.98    4.89
   2 -19   3    1.22    5.44
  -2  19  -3    0.92    3.97
   2 -19   4    1.96    4.40
  -2  19  -4    1.28    7.58
   2 -19   5   -3.12    5.50
   2 -19   6   -0.43    3.67
   2 -19   7   -1.22    3.85
  -2  19  -7   -2.20    6.97
   2 -19   8    2.51    5.56
  -2  19  -8   -0.06    9.60
   2 -19   9    0.98    3.97
  -2  19  -9   -3.55    6.72
   2 -19  10   -1.16    4.34
   2 -18  -5    1.47    4.46
  -2  18   5    3.00    3.85
   2 -18  -4    0.67    4.16
  -2  18   4   -2.57    5.68
   2 -18  -3   -0.18    3.97
  -2  18   3   -1.47    4.10
   2 -18  -2   19.68    9.05
  -2  18   2   18.34    8.01
   2 -18  -1   -4.52    5.68
  -2  18   1   -1.16    4.83
   2 -18   0    3.73    5.87
  -2  18   0    2.93    5.75
   2 -18   1    2.93    4.40
  -2  18  -1    1.34    5.38
   2 -18   2    6.42    5.87
  -2  18  -2    0.79    4.16
   2 -18   3   10.27    8.25
  -2  18  -3    4.95    5.38
   2 -18   4    2.63    5.44
  -2  18  -4   -1.65    4.52
   2 -18   5    4.95    4.83
  -2  18  -5   -1.41    6.78
   2 -18   6    9.90    3.85
  -2  18  -6   -2.57    8.07
   2 -18   7    3.48    5.07
  -2  18  -7    3.67    7.33
   2 -18   8   14.67    5.13
  -2  18  -8    3.79    6.66
   2 -18   9   -1.28    4.58
  -2  18  -9    1.89    5.62
   2 -18  10    2.32    4.89
  -2  18 -10    0.00    4.83
   2 -18  11   -0.67    4.52
  -2  18 -11   -3.24    8.68
   2 -18  12    6.42    9.29
   2 -17 -10    0.12    5.32
   2 -17  -9    1.47    3.67
  -2  17   9   -1.28    6.72
   2 -17  -8    2.20    4.77
  -2  17   8    2.57    3.55
   2 -17  -7    6.05    6.72
  -2  17   7    2.02    5.81
   2 -17  -6    3.42    4.83
  -2  17   6    8.80    5.26
   2 -17  -5   -1.65    4.71
  -2  17   5    4.03    5.13
   2 -17  -4    0.79    6.48
  -2  17   4   -6.30    9.66
   2 -17  -3    4.34    4.71
  -2  17   3    1.28    6.30
   2 -17  -2    3.06    4.89
  -2  17   2    2.51    5.87
   2 -17  -1    7.76    5.44
  -2  17   1    8.50    5.01
   2 -17   0    0.49    4.95
  -2  17   0   -0.31    5.32
   2 -17   1    9.84    6.85
  -2  17  -1   12.22    7.46
   2 -17   2    1.89    4.28
  -2  17  -2    1.41    4.46
   2 -17   3    4.28    4.03
  -2  17  -3    5.13    4.89
   2 -17   4    0.06    4.10
  -2  17  -4    1.41    4.83
   2 -17   5    4.34    7.95
  -2  17  -5    2.44    5.13
   2 -17   6    6.05    4.89
  -2  17  -6    8.01    4.89
   2 -17   7    2.87    4.58
  -2  17  -7    0.12    5.20
   2 -17   8   26.22    5.44
  -2  17  -8   21.39    5.13
   2 -17   9    4.89    4.34
  -2  17  -9    3.85    5.56
   2 -17  10    4.71    4.58
  -2  17 -10    2.14    5.56
   2 -17  11    2.51    5.62
  -2  17 -11   -0.37    5.75
   2 -17  12   -0.61    4.40
  -2  17 -12    0.12    5.01
   2 -17  13    3.00    7.33
  -2  17 -13   -0.73    6.66
   2 -17  14    3.06    8.44
  -2  17 -14   -1.10    9.54
  -2  16  10   -2.02    5.93
   2 -16  -9   -0.67    4.71
  -2  16   9   -1.96    5.50
   2 -16  -8   -2.51    4.77
  -2  16   8    2.44    4.40
   2 -16  -7    0.31    4.46
  -2  16   7    2.08    4.28
   2 -16  -6   -0.24    5.01
  -2  16   6    2.87    5.62
   2 -16  -5   21.70    6.11
  -2  16   5   28.06    5.38
   2 -16  -4    0.55    4.83
  -2  16   4    0.43    4.46
   2 -16  -3   -0.55    4.95
  -2  16   3    0.31    4.58
   2 -16  -2   17.60    5.50
  -2  16   2   18.22    5.62
   2 -16  -1   20.78    6.05
  -2  16   1   18.09    4.71
   2 -16   0   -0.12    4.52
  -2  16   0    4.34    4.22
   2 -16   1   -0.86    4.22
  -2  16  -1   -3.06    4.34
   2 -16   2    3.24    4.83
  -2  16  -2    2.63    6.23
   2 -16   3   16.20    5.87
  -2  16  -3   12.47    5.56
   2 -16   4   12.53    4.22
  -2  16  -4    9.23    5.62
   2 -16   5    8.07    3.91
  -2  16  -5    8.86    5.32
   2 -16   6    2.81    4.10
  -2  16  -6   -2.32    4.95
   2 -16   7    7.76    3.97
  -2  16  -7    3.06    4.77
   2 -16   8   -1.34    3.67
  -2  16  -8    2.51    4.95
   2 -16   9   13.88    4.58
  -2  16  -9   20.60    5.13
   2 -16  10    6.85    6.05
  -2  16 -10    3.12    6.85
   2 -16  11    0.92    4.71
  -2  16 -11    2.63    6.11
   2 -16  12   62.10    5.93
  -2  16 -12   51.16    9.84
   2 -16  13    2.20    4.58
  -2  16 -13    5.07    5.87
   2 -16  14   15.59    5.50
  -2  16 -14   20.48    7.70
   2 -16  15    3.67    5.26
  -2  16 -15    2.02    6.97
   2 -16  16   10.21    4.40
  -2  16 -16   24.51    5.75
  -2  15  12   -1.04    5.68
   2 -15 -11    0.00    4.52
  -2  15  11   13.26   10.27
   2 -15 -10    1.04    3.42
  -2  15  10   -0.98    3.30
   2 -15  -9    1.41    6.36
  -2  15   9    1.04    4.95
   2 -15  -8    8.07    4.03
  -2  15   8   10.82    4.34
   2 -15  -7   -0.86    4.34
  -2  15   7    1.96    4.71
   2 -15  -6   -0.31    6.23
  -2  15   6    7.58    6.42
   2 -15  -5    6.54    4.71
  -2  15   5   10.94    4.28
   2 -15  -4    5.81    5.01
  -2  15   4    2.93    5.13
   2 -15  -3   14.00    4.83
  -2  15   3   14.55    4.65
   2 -15  -2    2.14    4.28
  -2  15   2    1.41    4.16
   2 -15  -1   11.74    4.10
  -2  15   1    7.27    6.11
   2 -15   0    5.32    5.01
  -2  15   0    6.54    4.34
   2 -15   1    0.49    3.67
  -2  15  -1    0.12    3.85
   2 -15   2    3.73    3.97
  -2  15  -2    1.89    3.79
   2 -15   3   -0.92    3.79
  -2  15  -3   -0.18    4.03
   2 -15   4    7.64    3.85
  -2  15  -4    4.46    3.85
   2 -15   5    8.07    3.79
  -2  15  -5    5.99    3.61
   2 -15   6    2.57    3.18
  -2  15  -6    0.55    3.85
   2 -15   7    3.67    3.30
  -2  15  -7    6.91    5.07
   2 -15   8    8.92    4.46
  -2  15  -8    5.44    4.89
   2 -15   9   -0.73    4.10
  -2  15  -9   -2.51    4.22
   2 -15  10    3.06    5.07
  -2  15 -10    2.93    6.54
   2 -15  11   15.83    5.26
  -2  15 -11   21.82    7.15
   2 -15  12    3.48    6.17
  -2  15 -12    1.41    7.15
   2 -15  13   83.31    6.91
  -2  15 -13   93.22    9.17
   2 -15  14    2.57    5.32
  -2  15 -14   -0.31    6.60
   2 -15  15    8.07    4.77
  -2  15 -15    3.18    6.54
   2 -15  16    3.55    4.95
  -2  15 -16   -0.67    5.99
   2 -15  17    3.18    4.83
  -2  15 -17    4.34    6.30
   2 -14 -12    2.02    5.01
   2 -14 -11   -0.61    3.85
  -2  14  11   -0.73    5.20
   2 -14 -10   11.61    3.73
  -2  14  10    1.71    3.85
   2 -14  -9    2.26    4.58
  -2  14   9    2.26    5.26
   2 -14  -8   -0.67    5.44
  -2  14   8   -3.79    5.56
   2 -14  -7   20.66    4.83
  -2  14   7   19.50    5.50
   2 -14  -6   -0.12    5.38
  -2  14   6    2.87    5.01
   2 -14  -5    9.60    4.58
  -2  14   5    3.79    4.10
   2 -14  -4    3.36    4.77
  -2  14   4    4.22    4.65
   2 -14  -3    2.32    4.28
  -2  14   3    3.67    3.67
   2 -14  -2   19.38    5.32
  -2  14   2   11.12    4.83
   2 -14  -1   83.62    6.42
  -2  14   1   86.86    6.36
   2 -14   0    9.84    4.22
  -2  14   0    5.75    4.58
   2 -14   1    1.04    4.83
  -2  14  -1   -0.67    5.01
   2 -14   2    1.22    4.03
  -2  14  -2    3.30    4.10
   2 -14   3  112.41    6.97
  -2  14  -3  101.16    6.78
   2 -14   4    4.22    4.10
  -2  14  -4    5.56    3.67
   2 -14   5    9.47    3.91
  -2  14  -5    7.76    3.67
   2 -14   6    2.75    3.36
  -2  14  -6   -0.73    3.91
   2 -14   7   29.34    4.58
  -2  14  -7   42.91    5.26
   2 -14   8    3.67    3.85
  -2  14  -8    1.96    4.28
   2 -14   9   56.17    5.07
  -2  14  -9   46.39    6.30
   2 -14  10    6.85    8.37
  -2  14 -10    6.30    7.40
   2 -14  11   -1.47    4.52
  -2  14 -11    2.32    4.22
   2 -14  12   64.79    6.42
  -2  14 -12   58.19    8.01
   2 -14  13    1.41    3.79
  -2  14 -13    1.83    4.77
   2 -14  14   35.09    5.13
  -2  14 -14   40.89    6.17
   2 -14  15    5.26    4.22
  -2  14 -15    0.67    5.13
   2 -14  16    5.81    5.75
  -2  14 -16    7.52    6.66
   2 -14  17    7.70    5.81
  -2  14 -17   12.59    7.46
   2 -14  18    0.31    5.32
  -2  14 -18    4.40    7.33
   2 -13 -13    3.00    4.10
  -2  13  13    3.12    3.91
   2 -13 -12    0.61    5.01
  -2  13  12   -0.67    5.13
   2 -13 -11   30.93    4.71
  -2  13  11   17.11    4.34
   2 -13 -10    7.40    5.26
  -2  13  10    0.86    5.07
   2 -13  -9    2.93    4.83
  -2  13   9    2.81    5.20
   2 -13  -8   21.33    5.38
  -2  13   8   23.17    4.46
   2 -13  -7    8.68    5.38
  -2  13   7    8.99    5.13
   2 -13  -6   10.15    4.40
  -2  13   6    3.79    4.16
   2 -13  -5    2.02    4.16
  -2  13   5    3.61    4.46
   2 -13  -4    2.26    4.46
  -2  13   4    1.77    4.40
   2 -13  -3  111.80    6.91
  -2  13   3  108.19    6.91
   2 -13  -2   41.93    4.65
  -2  13   2   46.94    4.52
   2 -13  -1    4.52    3.85
  -2  13   1    1.59    3.48
   2 -13   0   16.44    3.67
  -2  13   0   16.93    3.67
   2 -13   1    4.52    3.24
  -2  13  -1    3.91    3.12
   2 -13   2   48.72    4.52
  -2  13  -2   45.17    5.13
   2 -13   3   24.14    3.79
  -2  13  -3   26.83    4.03
   2 -13   4    5.13    2.87
  -2  13  -4    0.73    3.06
   2 -13   5    8.19    2.93
  -2  13  -5    9.96    3.55
   2 -13   6   60.70    4.77
  -2  13  -6   64.49    5.26
   2 -13   7    0.43    2.63
  -2  13  -7    3.55    3.61
   2 -13   8  145.17    7.70
  -2  13  -8  141.81    8.13
   2 -13   9    1.65    4.22
  -2  13  -9    2.63    4.34
   2 -13  10    2.75    3.00
  -2  13 -10    3.06    3.67
   2 -13  11   22.00    3.85
  -2  13 -11   21.45    4.40
   2 -13  12    2.69    3.30
  -2  13 -12    4.22    5.32
   2 -13  13   59.78    5.13
  -2  13 -13   61.06    6.85
   2 -13  14    6.36    3.79
  -2  13 -14    2.02    5.07
   2 -13  15    3.24    4.10
  -2  13 -15   -1.16    6.17
   2 -13  16    0.43    4.46
  -2  13 -16    6.36    5.38
   2 -13  17    2.57    4.77
  -2  13 -17    3.67    5.32
   2 -13  18    2.20    5.38
  -2  13 -18    6.72    5.68
   2 -13  19   -0.24    6.11
  -2  13 -19    0.98    6.60
   2 -12 -14    3.97    7.09
  -2  12  14    2.93    9.17
   2 -12 -13    2.44    4.83
  -2  12  13    0.61    5.20
   2 -12 -12    5.13    4.16
  -2  12  12    4.71    6.97
   2 -12 -11    2.57    3.97
  -2  12  11    0.43    4.83
   2 -12 -10   -0.06    4.71
  -2  12  10    4.89    4.83
   2 -12  -9   24.69    6.54
  -2  12   9   32.34    6.42
   2 -12  -8    8.44    4.10
  -2  12   8    8.86    4.22
   2 -12  -7    4.28    5.38
  -2  12   7    0.12    5.50
   2 -12  -6    7.70    3.73
  -2  12   6    5.75    3.73
   2 -12  -5    5.81    4.22
  -2  12   5    7.46    4.10
   2 -12  -4   75.37    5.68
  -2  12   4   89.00    6.66
   2 -12  -3   11.49    3.67
  -2  12   3   10.88    3.30
   2 -12  -2    8.25    3.24
  -2  12   2    9.17    3.36
   2 -12  -1   65.34    4.95
  -2  12   1   60.88    4.77
   2 -12   0    2.75    3.06
  -2  12   0    4.71    2.87
   2 -12   1    3.12    2.81
  -2  12  -1    4.16    2.81
   2 -12   2    6.36    3.67
  -2  12  -2    7.21    3.06
   2 -12   3  189.79    8.13
  -2  12  -3  189.61    9.35
   2 -12   4   94.87    5.20
  -2  12  -4   81.60    5.44
   2 -12   5   74.08    4.28
  -2  12  -5   64.36    4.71
   2 -12   6    2.08    2.32
  -2  12  -6   -0.67    2.81
   2 -12   7  236.31    8.86
  -2  12  -7  241.57    9.78
   2 -12   8   44.01    6.17
  -2  12  -8   47.25    6.78
   2 -12   9   94.44    5.81
  -2  12  -9   85.57    6.23
   2 -12  10   12.22    2.93
  -2  12 -10   19.01    4.10
   2 -12  11    1.22    2.75
  -2  12 -11    1.53    3.61
   2 -12  12  130.07    7.40
  -2  12 -12  118.89    7.52
   2 -12  13    1.65    3.06
  -2  12 -13    1.41    3.91
   2 -12  14   32.82    4.16
  -2  12 -14   28.91    5.93
   2 -12  15   19.25    5.62
  -2  12 -15   13.39    6.60
   2 -12  16    2.81    4.71
  -2  12 -16    2.20    5.50
   2 -12  17   76.28    7.89
  -2  12 -17   78.67    8.50
   2 -12  18    2.44    6.36
  -2  12 -18    1.34    6.54
   2 -12  19   10.15    6.05
  -2  12 -19   15.10    7.09
   2 -12  20    1.59    4.28
  -2  12 -20    1.65    4.46
  -2  11  16    0.49    5.07
   2 -11 -15    3.55    3.18
  -2  11  15    1.47    5.26
   2 -11 -14   -0.61    4.03
  -2  11  14    0.18    5.38
   2 -11 -13   12.47    4.46
  -2  11  13   19.68    5.87
   2 -11 -12    1.04    4.46
  -2  11  12    0.18    4.71
   2 -11 -11    3.55    5.62
  -2  11  11    5.01    6.23
   2 -11 -10    2.81    4.22
  -2  11  10    5.20    4.34
   2 -11  -9    1.16    4.34
  -2  11   9    2.51    4.28
   2 -11  -8   33.99    5.38
  -2  11   8   35.70    5.93
   2 -11  -7   11.12    4.58
  -2  11   7   11.25    4.28
   2 -11  -6   15.83    3.91
  -2  11   6   19.01    4.03
   2 -11  -5   -0.18    4.52
  -2  11   5    3.91    4.40
   2 -11  -4    3.18    3.30
  -2  11   4    4.71    2.93
   2 -11  -3  277.87    9.90
  -2  11   3  265.10   10.70
   2 -11  -2   20.66    3.67
  -2  11   2   18.95    3.79
   2 -11  -1    1.96    2.69
  -2  11   1    0.86    2.57
   2 -11   0   27.26    3.97
  -2  11   0   28.61    3.67
   2 -11   1   25.43    3.42
  -2  11  -1   27.45    3.24
   2 -11   2    9.23    2.51
  -2  11  -2    8.25    2.63
   2 -11   3  119.93    5.56
  -2  11  -3  114.36    5.87
   2 -11   4   10.21    3.24
  -2  11  -4   10.09    3.30
   2 -11   5   53.79    3.85
  -2  11  -5   50.43    3.79
   2 -11   6  122.62    5.87
  -2  11  -6  127.32    6.23
   2 -11   7   -1.71    3.79
  -2  11  -7    2.93    3.73
   2 -11   8  130.26    5.56
  -2  11  -8  131.30    6.91
   2 -11   9    4.52    2.57
  -2  11  -9    4.16    3.12
   2 -11  10   24.82    3.48
  -2  11 -10   26.34    4.22
   2 -11  11  108.25    5.93
  -2  11 -11  107.40    6.72
   2 -11  12   44.32    4.58
  -2  11 -12   53.79    5.68
   2 -11  13  101.35    6.23
  -2  11 -13   95.60    6.85
   2 -11  14   -1.22    3.55
  -2  11 -14    3.79    3.79
   2 -11  15    1.28    3.85
  -2  11 -15   -1.65    5.44
   2 -11  16   16.32    4.40
  -2  11 -16   17.36    4.34
   2 -11  17    4.16    4.10
  -2  11 -17    0.86    4.34
   2 -11  18   57.64    6.17
  -2  11 -18   63.02    7.09
   2 -11  19    4.22    5.32
  -2  11 -19    3.85    5.62
   2 -11  20    1.96    4.95
  -2  11 -20    4.83    5.44
  -2  11 -21    5.75    8.74
   2 -10 -18   -1.10    3.97
   2 -10 -17   -0.06    6.30
   2 -10 -16    3.73    4.46
  -2  10  16    4.40    5.62
   2 -10 -15    0.12    4.46
  -2  10  15   -0.31    5.62
   2 -10 -14   15.59    5.01
  -2  10  14   16.08    5.62
   2 -10 -13   -2.20    5.87
  -2  10  13   -1.10    6.60
   2 -10 -12   50.06    5.87
  -2  10  12   47.80    6.42
   2 -10 -11    5.07    3.97
  -2  10  11   -0.37    4.16
   2 -10 -10    3.55    4.46
  -2  10  10    4.83    3.91
   2 -10  -9   25.86    5.13
  -2  10   9   27.87    4.95
   2 -10  -8   18.52    4.65
  -2  10   8   21.09    4.16
   2 -10  -7   53.24    5.07
  -2  10   7   49.94    4.95
   2 -10  -6   58.92    5.07
  -2  10   6   60.39    4.89
   2 -10  -5    2.38    3.30
  -2  10   5    4.71    3.30
   2 -10  -4   41.75    3.85
  -2  10   4   48.35    3.91
   2 -10  -3   14.79    3.18
  -2  10   3   12.71    3.18
   2 -10  -2   22.86    3.18
  -2  10   2   22.13    2.87
   2 -10  -1   14.91    3.67
  -2  10   1   19.25    3.12
   2 -10   0   13.08    2.44
  -2  10   0   12.35    2.51
   2 -10   1   12.84    2.38
  -2  10  -1   16.01    2.69
   2 -10   2   14.06    3.24
  -2  10  -2   14.12    3.36
   2 -10   3   -0.06    2.02
  -2  10  -3   -1.47    2.08
   2 -10   4   53.36    3.85
  -2  10  -4   56.42    4.34
   2 -10   5   30.81    3.06
  -2  10  -5   33.25    3.79
   2 -10   6   32.09    5.13
  -2  10  -6   35.82    4.95
   2 -10   7    5.38    2.32
  -2  10  -7    5.44    2.51
   2 -10   8   21.70    2.38
  -2  10  -8   20.84    3.06
   2 -10   9    8.68    2.69
  -2  10  -9    7.76    3.18
   2 -10  10   82.34    4.95
  -2  10 -10   75.24    5.50
   2 -10  11    5.26    2.57
  -2  10 -11    6.17    2.93
   2 -10  12  164.06    7.46
  -2  10 -12  150.18    7.58
   2 -10  13    1.53    3.24
  -2  10 -13   -0.31    3.79
   2 -10  14   51.47    4.89
  -2  10 -14   55.93    5.13
   2 -10  15    8.01    4.03
  -2  10 -15    5.38    4.40
   2 -10  16   -0.12    3.67
  -2  10 -16    2.38    4.95
   2 -10  17   61.37    5.99
  -2  10 -17   60.82    6.30
   2 -10  18    0.73    4.22
  -2  10 -18    2.38    4.58
   2 -10  19   32.64    5.56
  -2  10 -19   30.44    6.54
   2 -10  20    2.81    5.13
  -2  10 -20    2.20    5.93
   2 -10  21    3.55    4.71
  -2  10 -21    7.27    6.42
   2  -9 -19   -0.06    4.10
   2  -9 -18    4.52    4.65
  -2   9  18    1.71    7.21
   2  -9 -17   -0.12    3.73
  -2   9  17   -1.47    6.42
   2  -9 -16   11.25    4.77
  -2   9  16   11.49    5.81
   2  -9 -15    4.46    5.38
  -2   9  15    0.43    4.77
   2  -9 -14    1.28    4.10
  -2   9  14    0.06    4.71
   2  -9 -13   40.22    5.44
  -2   9  13   39.91    5.68
   2  -9 -12    4.40    4.89
  -2   9  12   10.76    5.07
   2  -9 -11    9.54    3.61
  -2   9  11   10.94    4.10
   2  -9 -10   12.10    4.58
  -2   9  10   17.18    4.65
   2  -9  -9    6.30    3.73
  -2   9   9    5.01    3.36
   2  -9  -8   22.31    4.58
  -2   9   8   19.50    4.10
   2  -9  -7   56.72    4.77
  -2   9   7   52.93    4.58
   2  -9  -6   99.45    6.48
  -2   9   6   91.08    5.44
   2  -9  -5    6.05    2.57
  -2   9   5    8.74    2.75
   2  -9  -4    2.08    2.51
  -2   9   4    0.49    2.14
   2  -9  -3   32.40    3.18
  -2   9   3   30.87    3.12
   2  -9  -2   45.97    3.18
  -2   9   2   41.93    3.42
   2  -9  -1   71.39    4.22
  -2   9   1   69.38    4.65
   2  -9   0    0.92    1.96
  -2   9   0    1.47    1.77
   2  -9   1   34.23    3.42
  -2   9  -1   38.39    3.91
   2  -9   2   10.70    2.02
  -2   9  -2    9.54    2.26
   2  -9   3  164.67    6.11
  -2   9  -3  169.50    6.30
   2  -9   4    4.95    2.02
  -2   9  -4    3.18    2.38
   2  -9   5   32.46    4.34
  -2   9  -5   23.47    3.24
   2  -9   6   51.59    5.26
  -2   9  -6   51.83    3.55
   2  -9   7   32.03    3.18
  -2   9  -7   27.14    2.81
   2  -9   8   30.87    2.93
  -2   9  -8   38.81    3.67
   2  -9   9    4.95    2.14
  -2   9  -9    3.36    2.69
   2  -9  10    0.86    2.02
  -2   9 -10    1.22    3.00
   2  -9  11  305.14   10.88
  -2   9 -11  300.37   11.55
   2  -9  12   12.84    3.00
  -2   9 -12    9.41    3.06
   2  -9  13  113.69    6.85
  -2   9 -13  118.03    6.60
   2  -9  14    3.18    3.61
  -2   9 -14    2.02    3.67
   2  -9  15   10.51    4.52
  -2   9 -15   11.74    5.07
   2  -9  16   52.87    5.56
  -2   9 -16   51.77    6.17
   2  -9  17   12.65    3.97
  -2   9 -17   11.00    5.07
   2  -9  18   55.13    5.81
  -2   9 -18   48.04    6.17
   2  -9  19    4.65    4.83
  -2   9 -19    1.89    5.75
   2  -9  20   -0.12    5.26
  -2   9 -20    1.22    4.83
   2  -9  21   -4.71    5.75
  -2   9 -21    2.57    5.32
  -2   9 -22   -4.03    6.05
   2  -8 -19    3.48    7.03
  -2   8  19    4.34    6.97
   2  -8 -18    4.34    4.40
  -2   8  18   -0.55    5.38
   2  -8 -17    4.10    4.71
  -2   8  17    1.16    4.58
   2  -8 -16   -0.24    4.71
  -2   8  16    0.67    4.40
   2  -8 -15    7.33    4.46
  -2   8  15    8.07    4.58
   2  -8 -14   14.98    5.44
  -2   8  14   15.46    5.13
   2  -8 -13    5.93    5.13
  -2   8  13   11.74    4.65
   2  -8 -12   87.35    7.09
  -2   8  12   79.28    6.36
   2  -8 -11   -1.04    4.10
  -2   8  11    0.92    5.01
   2  -8 -10    2.81    3.30
  -2   8  10    0.73    3.30
   2  -8  -9   80.81    5.44
  -2   8   9   85.70    5.50
   2  -8  -8   16.87    3.42
  -2   8   8   16.14    3.30
   2  -8  -7   62.10    5.38
  -2   8   7   73.41    5.50
   2  -8  -6   31.11    3.24
  -2   8   6   30.44    3.24
   2  -8  -5   39.98    3.12
  -2   8   5   32.76    2.93
   2  -8  -4  274.94    9.66
  -2   8   4  270.78    9.35
   2  -8  -3  194.50    7.89
  -2   8   3  191.50    7.52
   2  -8  -2  107.34    4.83
  -2   8   2  113.63    4.89
   2  -8  -1   91.63    4.34
  -2   8   1   99.51    4.89
   2  -8   0   49.88    2.87
  -2   8   0   47.74    3.06
   2  -8   1    2.26    1.53
  -2   8  -1    1.10    1.65
   2  -8   2  253.42    8.31
  -2   8  -2  249.82    8.31
   2  -8   3   43.95    2.87
  -2   8  -3   41.44    3.06
   2  -8   4    7.70    2.63
  -2   8  -4    8.25    3.42
   2  -8   5  523.84   16.08
  -2   8  -5  521.27   16.56
   2  -8   6   -0.43    1.41
  -2   8  -6    1.77    1.71
   2  -8   7  244.68    8.80
  -2   8  -7  269.68    9.05
   2  -8   8   34.17    2.69
  -2   8  -8   33.01    3.00
   2  -8   9   24.27    2.81
  -2   8  -9   18.89    2.87
   2  -8  10   49.45    3.30
  -2   8 -10   45.23    3.48
   2  -8  11    2.44    2.51
  -2   8 -11    0.24    2.81
   2  -8  12  424.39   14.98
  -2   8 -12  436.86   14.67
   2  -8  13    4.71    2.38
  -2   8 -13    3.12    3.06
   2  -8  14    0.06    2.51
  -2   8 -14    1.59    3.24
   2  -8  15   11.55    4.40
  -2   8 -15   10.76    4.71
   2  -8  16    0.79    3.55
  -2   8 -16    0.24    4.40
   2  -8  17    3.00    4.28
  -2   8 -17    3.73    4.83
   2  -8  18    2.75    4.65
  -2   8 -18    4.10    4.95
   2  -8  19   23.72    5.68
  -2   8 -19   30.38    5.32
   2  -8  20    4.65    4.65
  -2   8 -20    4.10    4.89
   2  -8  21    1.16    4.71
  -2   8 -21   -0.43    5.07
   2  -8  22    3.06    5.32
  -2   8 -22    0.12    5.50
   2  -7 -19    1.71    5.01
  -2   7  19   -4.03    6.78
   2  -7 -18    9.72    4.22
  -2   7  18   20.54    6.60
   2  -7 -17    1.77    4.77
  -2   7  17    3.24    5.75
   2  -7 -16    4.65    5.50
  -2   7  16    6.66    5.56
   2  -7 -15   25.49    5.68
  -2   7  15   29.22    6.36
   2  -7 -14    0.00    3.97
  -2   7  14    1.28    4.89
   2  -7 -13   63.45    5.81
  -2   7  13   66.99    6.23
   2  -7 -12    5.56    3.36
  -2   7  12    4.83    4.40
   2  -7 -11   11.37    4.52
  -2   7  11   14.24    3.55
   2  -7 -10   15.34    3.73
  -2   7  10   12.71    3.36
   2  -7  -9   18.28    4.40
  -2   7   9   13.69    4.34
   2  -7  -8  266.99   10.57
  -2   7   8  283.99    9.90
   2  -7  -7    3.73    2.26
  -2   7   7    0.18    2.20
   2  -7  -6   51.83    4.65
  -2   7   6   53.61    4.03
   2  -7  -5  108.19    5.56
  -2   7   5  106.11    5.44
   2  -7  -4  236.31    8.50
  -2   7   4  245.54    8.74
   2  -7  -3  125.31    5.99
  -2   7   3  124.88    5.07
   2  -7  -2  156.54    5.56
  -2   7   2  155.87    5.75
   2  -7  -1    0.73    1.83
  -2   7   1    2.38    1.53
   2  -7   0   27.08    2.14
  -2   7   0   23.59    2.02
   2  -7   1  165.34    6.72
  -2   7  -1  180.99    6.60
   2  -7   2  104.95    4.65
  -2   7  -2   95.84    4.28
   2  -7   3  796.09   31.30
  -2   7  -3  760.82   30.01
   2  -7   4  147.80    5.81
  -2   7  -4  147.19    5.81
   2  -7   5   17.91    1.77
  -2   7  -5   21.33    1.89
   2  -7   6  542.12   15.04
  -2   7  -6  557.28   16.26
   2  -7   7  162.29    5.81
  -2   7  -7  166.44    6.42
   2  -7   8  421.46   12.84
  -2   7  -8  407.76   12.16
   2  -7   9    8.56    2.32
  -2   7  -9    8.68    2.08
   2  -7  10   -0.79    1.89
  -2   7 -10   -0.61    1.89
   2  -7  11  123.29    5.87
  -2   7 -11  113.08    6.05
   2  -7  12   39.67    3.36
  -2   7 -12   44.44    3.73
   2  -7  13  306.30   11.25
  -2   7 -13  320.91   12.16
   2  -7  14   -3.48    4.03
  -2   7 -14   -0.61    3.24
   2  -7  15   22.80    3.73
  -2   7 -15   20.17    4.22
   2  -7  16   76.59    5.56
  -2   7 -16   68.34    6.66
   2  -7  17    1.28    4.16
  -2   7 -17    4.46    4.58
   2  -7  18   18.58    4.65
  -2   7 -18   18.58    4.03
   2  -7  19    6.48    4.34
  -2   7 -19   12.29    4.46
   2  -7  20   -0.79    4.52
  -2   7 -20   -1.96    4.52
   2  -7  21   27.63    5.32
  -2   7 -21   28.42    5.32
   2  -7  22    2.44    5.62
  -2   7 -22    5.26    5.32
   2  -6 -20   -0.49    3.97
  -2   6  20    2.57    4.65
   2  -6 -19   17.24    4.16
  -2   6  19   18.40    6.42
   2  -6 -18    4.77    5.20
  -2   6  18    1.89    5.93
   2  -6 -17    9.41    4.16
  -2   6  17    4.16    4.71
   2  -6 -16    3.79    4.40
  -2   6  16    5.99    4.65
   2  -6 -15    3.79    4.03
  -2   6  15   -2.93    4.52
   2  -6 -14   15.16    4.40
  -2   6  14   19.99    4.28
   2  -6 -13   -0.18    3.55
  -2   6  13    5.75    4.65
   2  -6 -12   54.65    6.11
  -2   6  12   55.38    5.26
   2  -6 -11   44.07    4.52
  -2   6  11   39.61    4.16
   2  -6 -10   21.15    3.48
  -2   6  10   19.25    3.24
   2  -6  -9   28.79    4.52
  -2   6   9   25.61    3.55
   2  -6  -8  265.71   10.15
  -2   6   8  267.42   10.02
   2  -6  -7  138.75    6.36
  -2   6   7  141.32    5.99
   2  -6  -6    3.67    2.69
  -2   6   6    5.50    2.26
   2  -6  -5   51.65    3.73
  -2   6   5   59.47    3.79
   2  -6  -4  678.24   18.46
  -2   6   4  678.18   20.35
   2  -6  -3   33.13    2.63
  -2   6   3   32.09    2.44
   2  -6  -2  183.80    6.60
  -2   6   2  187.53    6.91
   2  -6  -1  276.65    8.99
  -2   6   1  278.18    9.11
   2  -6   0  460.76   13.51
  -2   6   0  456.54   13.63
   2  -6   1  384.35   11.37
  -2   6  -1  386.00   12.10
   2  -6   2 1935.40   75.98
  -2   6  -2 1904.04   73.35
   2  -6   3   94.07    3.67
  -2   6  -3   89.06    3.79
   2  -6   4  111.06    4.77
  -2   6  -4  109.78    4.46
   2  -6   5  221.33    8.31
  -2   6  -5  230.87    7.76
   2  -6   6  214.12    7.52
  -2   6  -6  208.68    7.09
   2  -6   7  575.92   17.11
  -2   6  -7  578.91   16.32
   2  -6   8   32.64    2.38
  -2   6  -8   31.66    2.51
   2  -6   9    7.09    1.65
  -2   6  -9    9.11    1.83
   2  -6  10  159.29    6.78
  -2   6 -10  152.14    6.23
   2  -6  11    1.96    1.83
  -2   6 -11    1.34    2.14
   2  -6  12  728.61   20.66
  -2   6 -12  710.46   22.80
   2  -6  13    0.98    3.18
  -2   6 -13    1.04    2.63
   2  -6  14   -0.31    2.81
  -2   6 -14   -2.63    3.18
   2  -6  15   44.99    4.40
  -2   6 -15   48.17    5.07
   2  -6  16    2.93    3.55
  -2   6 -16    2.02    3.55
   2  -6  17   51.04    4.83
  -2   6 -17   53.55    5.56
   2  -6  18    0.37    3.85
  -2   6 -18    0.18    3.55
   2  -6  19    1.65    3.85
  -2   6 -19   -0.24    4.28
   2  -6  20    2.14    4.16
  -2   6 -20    2.57    4.52
   2  -6  21   -0.43    5.26
  -2   6 -21    0.37    4.46
   2  -6  22    8.13    4.95
  -2   6 -22   10.51    5.01
   2  -6  23   -0.24    4.03
  -2   6 -23    2.57    5.68
   2  -5 -21    2.57    4.34
  -2   5  21    4.40    6.36
   2  -5 -20   20.66    5.32
  -2   5  20   12.22    9.35
   2  -5 -19    1.83    4.52
  -2   5  19    1.34    6.78
   2  -5 -18   17.67    4.65
  -2   5  18   21.58    6.85
   2  -5 -17   -1.71    4.22
  -2   5  17   -4.16    6.91
   2  -5 -16   16.69    4.77
  -2   5  16   15.77    5.38
   2  -5 -15    8.68    4.28
  -2   5  15    7.58    4.65
   2  -5 -14   49.39    5.01
  -2   5  14   48.23    5.62
   2  -5 -13   44.13    5.01
  -2   5  13   50.12    5.20
   2  -5 -12   13.20    4.40
  -2   5  12   19.25    3.55
   2  -5 -11   47.49    4.22
  -2   5  11   52.81    4.52
   2  -5 -10   67.91    4.77
  -2   5  10   74.02    4.46
   2  -5  -9   30.56    4.03
  -2   5   9   37.10    3.97
   2  -5  -8  334.78   10.94
  -2   5   8  336.86   11.25
   2  -5  -7   40.89    3.55
  -2   5   7   44.01    3.42
   2  -5  -6   11.61    2.26
  -2   5   6   18.83    2.69
   2  -5  -5   24.08    2.87
  -2   5   5   26.96    2.51
   2  -5  -4 1201.72   31.85
  -2   5   4 1224.76   32.21
   2  -5  -3   57.95    3.30
  -2   5   3   54.22    2.81
   2  -5  -2    2.20    1.47
  -2   5   2    1.83    1.22
   2  -5  -1  109.54    4.83
  -2   5   1  115.04    4.65
   2  -5   0   65.16    3.12
  -2   5   0   60.94    3.06
   2  -5   1  123.47    7.27
  -2   5  -1  108.99    5.87
   2  -5   2    1.65    1.04
  -2   5  -2    0.49    1.04
   2  -5   3   79.03    3.30
  -2   5  -3   80.99    3.36
   2  -5   4  502.69   14.43
  -2   5  -4  501.04   14.30
   2  -5   5    9.35    1.34
  -2   5  -5    7.09    1.53
   2  -5   6  243.77    8.50
  -2   5  -6  260.45    8.80
   2  -5   7   69.44    3.36
  -2   5  -7   65.65    3.24
   2  -5   8   87.53    3.79
  -2   5  -8   80.50    3.73
   2  -5   9  244.68    8.68
  -2   5  -9  250.43    8.19
   2  -5  10   58.07    3.18
  -2   5 -10   56.17    3.36
   2  -5  11  212.78    8.92
  -2   5 -11  224.82    9.05
   2  -5  12    2.02    2.44
  -2   5 -12    4.03    2.26
   2  -5  13  173.96    8.19
  -2   5 -13  158.80    7.58
   2  -5  14   15.53    2.93
  -2   5 -14   19.56    3.06
   2  -5  15    0.00    4.03
  -2   5 -15    0.79    3.18
   2  -5  16   74.14    5.68
  -2   5 -16   65.16    4.16
   2  -5  17    4.65    4.10
  -2   5 -17    4.10    2.63
   2  -5  18    5.26    3.73
  -2   5 -18    5.20    3.06
   2  -5  19    2.81    4.71
  -2   5 -19    2.20    2.93
   2  -5  20    5.01    6.23
  -2   5 -20    7.40    6.30
   2  -5  21   29.71    6.23
  -2   5 -21   25.86    6.17
   2  -5  22    0.18    4.89
  -2   5 -22   -5.38    6.48
   2  -5  23    0.12    3.42
  -2   5 -23    1.10    4.95
   2  -4 -21    2.02    3.73
  -2   4  21    7.70    8.86
   2  -4 -20    6.85    5.01
  -2   4  20    6.91    5.81
   2  -4 -19   56.17    7.09
  -2   4  19   55.62    8.01
   2  -4 -18   11.67    4.65
  -2   4  18   14.79    5.81
   2  -4 -17    5.99    5.38
  -2   4  17    4.46    4.77
   2  -4 -16    1.59    5.32
  -2   4  16    0.61    5.68
   2  -4 -15   -0.18    5.87
  -2   4  15    4.16    4.95
   2  -4 -14  101.65    6.91
  -2   4  14  105.93    6.78
   2  -4 -13  122.37    7.46
  -2   4  13  112.65    6.85
   2  -4 -12   -0.37    3.67
  -2   4  12    1.47    2.81
   2  -4 -11   10.51    2.93
  -2   4  11    5.68    2.93
   2  -4 -10   63.20    3.79
  -2   4  10   61.25    3.97
   2  -4  -9   70.60    4.28
  -2   4   9   72.98    4.03
   2  -4  -8  168.89    6.48
  -2   4   8  163.94    6.91
   2  -4  -7  405.99   12.10
  -2   4   7  412.04   13.26
   2  -4  -6    6.97    1.77
  -2   4   6   10.33    1.83
   2  -4  -5  932.28   26.89
  -2   4   5  929.65   26.41
   2  -4  -4  448.96   14.98
  -2   4   4  418.09   12.96
   2  -4  -3 1166.39   31.78
  -2   4   3 1146.34   30.26
   2  -4  -2  342.91   11.80
  -2   4   2  331.97   10.88
   2  -4  -1  718.46   21.45
  -2   4   1  709.17   20.54
   2  -4   0    5.68    1.71
  -2   4   0    5.07    1.28
   2  -4   1  187.16    6.85
  -2   4  -1  177.26    6.36
   2  -4   2   11.25    1.16
  -2   4  -2    8.13    1.16
   2  -4   3  538.45   16.14
  -2   4  -3  551.29   16.69
   2  -4   4   54.58    2.51
  -2   4  -4   56.11    2.75
   2  -4   5  338.08   10.64
  -2   4  -5  341.69   11.00
   2  -4   6   69.56    3.12
  -2   4  -6   66.38    3.42
   2  -4   7  163.69    5.81
  -2   4  -7  156.24    5.87
   2  -4   8   42.91    2.32
  -2   4  -8   39.12    2.51
   2  -4   9   -1.10    1.53
  -2   4  -9    0.43    1.53
   2  -4  10  464.67   13.51
  -2   4 -10  437.41   13.33
   2  -4  11   18.22    2.32
  -2   4 -11   23.96    2.87
   2  -4  12  211.19    7.89
  -2   4 -12  223.78    8.56
   2  -4  13    1.77    2.26
  -2   4 -13    0.79    2.26
   2  -4  14    1.96    2.57
  -2   4 -14    3.48    2.38
   2  -4  15   85.70    5.68
  -2   4 -15   99.33    5.93
   2  -4  16   25.92    4.10
  -2   4 -16   28.48    3.85
   2  -4  17   53.36    4.58
  -2   4 -17   48.78    4.77
   2  -4  18    9.78    3.91
  -2   4 -18    9.54    3.79
   2  -4  19    2.63    4.46
  -2   4 -19    1.04    7.03
   2  -4  20   14.06    4.65
  -2   4 -20    9.54    3.42
   2  -4  21   22.07    5.32
  -2   4 -21   19.25    3.55
   2  -4  22    0.92    5.68
  -2   4 -22    3.06    4.58
   2  -3 -21    0.31    5.81
  -2   3  21    0.92    6.97
   2  -3 -20   15.89    5.50
  -2   3  20   25.18    8.50
   2  -3 -19   19.62    5.01
  -2   3  19   25.55    6.23
   2  -3 -18   15.65    4.46
  -2   3  18   20.48    6.66
   2  -3 -17   21.88    5.32
  -2   3  17   16.63    5.07
   2  -3 -16   -0.06    3.79
  -2   3  16   -4.52    3.85
   2  -3 -15   23.78    5.32
  -2   3  15   21.82    4.89
   2  -3 -14   26.04    4.52
  -2   3  14   24.69    4.58
   2  -3 -13  100.92    6.17
  -2   3  13  109.54    6.78
   2  -3 -12   17.91    3.91
  -2   3  12   17.67    3.61
   2  -3 -11   -0.43    2.69
  -2   3  11    1.59    2.81
   2  -3 -10   14.24    2.87
  -2   3  10   17.42    3.24
   2  -3  -9  314.37   10.33
  -2   3   9  307.52   10.76
   2  -3  -8  280.75    9.05
  -2   3   8  291.44    9.47
   2  -3  -7  133.31    5.81
  -2   3   7  132.76    5.68
   2  -3  -6   63.69    3.24
  -2   3   6   69.74    3.55
   2  -3  -5   15.46    1.89
  -2   3   5   16.01    1.65
   2  -3  -4 2108.50   55.13
  -2   3   4 2078.74   57.09
   2  -3  -3 1127.51   30.93
  -2   3   3 1086.56   28.97
   2  -3  -2 4631.19  114.67
  -2   3   2 4718.97  115.59
   2  -3  -1 1917.00   75.49
  -2   3   1 1878.80   74.51
   2  -3   0  181.79    6.11
  -2   3   0  179.16    6.42
   2  -3   1 4136.45  102.38
  -2   3  -1 3953.50   97.62
   2  -3   2 1815.04   46.94
  -2   3  -2 1817.73   47.43
   2  -3   3    0.49    0.61
  -2   3  -3    1.53    0.67
   2  -3   4 1091.20   28.18
  -2   3  -4 1080.26   31.85
   2  -3   5  399.51   12.59
  -2   3  -5  379.22   11.98
   2  -3   6  662.04   18.22
  -2   3  -6  644.38   19.07
   2  -3   7   25.06    1.83
  -2   3  -7   22.25    2.02
   2  -3   8    8.07    1.28
  -2   3  -8    5.44    1.16
   2  -3   9  353.55   11.55
  -2   3  -9  331.60   11.12
   2  -3  10    9.60    1.71
  -2   3 -10   12.35    1.83
   2  -3  11  477.57   14.18
  -2   3 -11  492.06   14.73
   2  -3  12   16.50    2.57
  -2   3 -12   16.26    2.20
   2  -3  13    0.79    2.26
  -2   3 -13    3.67    2.32
   2  -3  14   45.05    3.97
  -2   3 -14   40.83    3.67
   2  -3  15   24.14    3.36
  -2   3 -15   22.49    3.12
   2  -3  16   41.87    4.65
  -2   3 -16   40.77    4.46
   2  -3  17   11.06    3.61
  -2   3 -17   11.49    3.61
   2  -3  18   -1.96    4.40
  -2   3 -18    1.34    3.24
   2  -3  19   15.04    5.81
  -2   3 -19   16.38    4.28
   2  -3  20   16.20    4.95
  -2   3 -20   16.01    4.83
   2  -3  21   17.18    5.62
  -2   3 -21   18.58    4.10
   2  -3  22   -1.77    4.46
  -2   3 -22    0.55    3.24
   2  -2 -21   -0.43    4.89
  -2   2  21   -1.71    6.54
   2  -2 -20   11.19    5.20
  -2   2  20   12.84    5.81
   2  -2 -19   14.06    6.60
  -2   2  19    9.96    7.95
   2  -2 -18    6.97    4.58
  -2   2  18    4.46    5.07
   2  -2 -17   22.25    4.40
  -2   2  17   27.93    5.87
   2  -2 -16    4.22    3.67
  -2   2  16    3.18    3.67
   2  -2 -15    3.67    4.03
  -2   2  15    5.07    3.79
   2  -2 -14  233.38   10.45
  -2   2  14  229.59   10.27
   2  -2 -13   35.57    3.97
  -2   2  13   37.23    3.85
   2  -2 -12    0.43    2.57
  -2   2  12    0.61    2.51
   2  -2 -11    2.02    2.26
  -2   2  11    1.22    2.63
   2  -2 -10  103.18    5.07
  -2   2  10   92.12    5.01
   2  -2  -9   87.71    4.46
  -2   2   9   76.83    4.03
   2  -2  -8  315.53   10.21
  -2   2   8  319.74   10.51
   2  -2  -7   10.39    1.77
  -2   2   7   10.88    2.08
   2  -2  -6  340.65   10.33
  -2   2   6  364.37   11.55
   2  -2  -5  934.23   25.43
  -2   2   5  918.71   26.96
   2  -2  -4    0.98    1.10
  -2   2   4    1.71    1.04
   2  -2  -3 4699.41  116.50
  -2   2   3 4723.86  118.28
   2  -2  -2  234.72   11.43
  -2   2   2  239.18   10.82
   2  -2  -1 3032.65   74.27
  -2   2   1 2987.48   74.69
   2  -2   0  546.09   15.46
  -2   2   0  549.70   16.44
   2  -2   1 1248.78   32.40
  -2   2  -1 1284.66   32.76
   2  -2   2    6.78    0.61
  -2   2  -2    8.99    0.79
   2  -2   3  235.94    7.70
  -2   2  -3  235.33    7.64
   2  -2   4   18.03    1.04
  -2   2  -4   18.89    1.28
   2  -2   5  975.62   26.71
  -2   2  -5  977.20   28.00
   2  -2   6   21.64    1.53
  -2   2  -6   22.43    1.53
   2  -2   7  838.94   23.66
  -2   2  -7  853.30   25.31
   2  -2   8    6.60    1.34
  -2   2  -8    5.99    1.28
   2  -2   9   13.33    1.83
  -2   2  -9   12.35    2.02
   2  -2  10  469.32   14.73
  -2   2 -10  485.45   14.49
   2  -2  11   34.47    2.63
  -2   2 -11   36.98    2.57
   2  -2  12   55.07    3.30
  -2   2 -12   52.08    3.55
   2  -2  13  126.35    6.60
  -2   2 -13  121.39    6.66
   2  -2  14   28.91    3.42
  -2   2 -14   25.18    2.87
   2  -2  15   33.07    3.61
  -2   2 -15   33.07    3.30
   2  -2  16    3.67    4.40
  -2   2 -16    4.28    3.48
   2  -2  17    6.78    3.97
  -2   2 -17   13.94    3.36
   2  -2  18   -2.87    4.65
  -2   2 -18   -0.98    4.52
   2  -2  19    2.57    3.67
  -2   2 -19    1.89    3.24
   2  -2  20    1.53    5.20
  -2   2 -20    6.42    5.13
   2  -2  21   27.57    4.89
  -2   2 -21   30.81    5.20
   2  -2  22   -6.91    8.74
  -2   2 -22   -0.86    2.87
   2  -1 -22    3.79    5.93
  -2   1  22    0.37    6.60
   2  -1 -21    3.36    4.83
  -2   1  21    6.48    5.56
   2  -1 -20   36.12    6.85
  -2   1  20   42.73    7.15
   2  -1 -19   42.85    5.62
  -2   1  19   40.59    6.42
   2  -1 -18    2.32    5.56
  -2   1  18    4.16    6.60
   2  -1 -17   -2.38    3.97
  -2   1  17    2.44    4.46
   2  -1 -16    2.57    3.97
  -2   1  16    1.96    4.65
   2  -1 -15   43.09    5.01
  -2   1  15   42.12    5.75
   2  -1 -14   81.11    5.68
  -2   1  14   81.24    5.81
   2  -1 -13   54.71    4.03
  -2   1  13   50.67    4.46
   2  -1 -12    1.53    2.51
  -2   1  12    0.12    2.63
   2  -1 -11  244.99    8.86
  -2   1  11  242.60    9.05
   2  -1 -10   83.80    3.97
  -2   1  10   86.43    4.28
   2  -1  -9  456.18   13.81
  -2   1   9  449.51   14.55
   2  -1  -8  212.47    7.46
  -2   1   8  220.78    7.95
   2  -1  -7  261.06    8.50
  -2   1   7  256.79    8.68
   2  -1  -6 1761.13   46.15
  -2   1   6 1715.72   43.77
   2  -1  -5 1351.04   36.92
  -2   1   5 1368.47   36.06
   2  -1  -4   75.61    3.73
  -2   1   4   75.79    3.67
   2  -1  -3    1.89    1.53
  -2   1   3    1.77    1.53
   2  -1  -2  925.31   25.31
  -2   1   2  908.74   24.94
   2  -1  -1  288.63    8.37
  -2   1   1  290.34    8.92
   2  -1   0  397.86   16.08
  -2   1   0  418.89   11.74
   2  -1   1 1059.42   27.02
  -2   1  -1 1092.49   29.10
   2  -1   2  473.17   18.22
  -2   1  -2  477.94   13.20
   2  -1   3   25.24    1.28
  -2   1  -3   22.80    1.04
   2  -1   4  226.47    7.64
  -2   1  -4  216.14    7.46
   2  -1   5  178.36    6.17
  -2   1  -5  172.92    5.93
   2  -1   6  406.85   12.65
  -2   1  -6  392.24   11.80
   2  -1   7   46.21    2.69
  -2   1  -7   43.64    2.44
   2  -1   8  195.48    7.70
  -2   1  -8  194.01    7.27
   2  -1   9  188.63    6.54
  -2   1  -9  194.74    7.40
   2  -1  10   84.96    4.71
  -2   1 -10   80.87    3.67
   2  -1  11  193.34    7.09
  -2   1 -11  194.68    7.21
   2  -1  12  233.86    8.56
  -2   1 -12  214.00    9.29
   2  -1  13   -0.55    2.26
  -2   1 -13    4.89    2.93
   2  -1  14    2.26    2.87
  -2   1 -14    0.12    2.14
   2  -1  15   30.56    3.61
  -2   1 -15   26.16    3.48
   2  -1  16   21.94    4.65
  -2   1 -16   25.92    3.30
   2  -1  17    0.37    3.67
  -2   1 -17    2.57    2.81
   2  -1  18   -2.08    4.46
  -2   1 -18    0.73    3.12
   2  -1  19   -1.71    4.22
  -2   1 -19    0.00    3.30
   2  -1  20   10.57    4.65
  -2   1 -20   10.76    4.10
   2  -1  21    0.79    5.56
  -2   1 -21    0.55    4.58
   2   0 -22    1.96    5.01
  -2   0  22   -2.63    7.52
   2   0 -21   12.41    6.66
  -2   0  21    5.32    5.56
   2   0 -20   10.94    5.32
  -2   0  20    9.54    5.50
   2   0 -19   14.30    4.65
  -2   0  19   12.96    6.30
   2   0 -18   15.04    6.42
  -2   0  18   10.27    6.17
   2   0 -17    2.32    3.85
  -2   0  17    0.18    3.97
   2   0 -16    8.92    3.97
  -2   0  16    7.21    3.91
   2   0 -15   80.38    5.75
  -2   0  15   80.26    6.48
   2   0 -14    3.61    2.93
  -2   0  14    3.30    3.00
   2   0 -13   15.65    3.42
  -2   0  13   14.98    3.12
   2   0 -12    4.16    2.38
  -2   0  12    3.55    2.63
   2   0 -11  149.94    5.62
  -2   0  11  148.17    6.17
   2   0 -10  845.42   23.53
  -2   0  10  840.41   23.23
   2   0  -9    7.03    2.08
  -2   0   9    5.81    1.71
   2   0  -8  323.66   10.76
  -2   0   8  338.20   11.92
   2   0  -7   26.71    2.14
  -2   0   7   25.98    2.08
   2   0  -6  160.09    5.99
  -2   0   6  161.68    5.93
   2   0  -5 1311.01   35.27
  -2   0   5 1297.38   34.11
   2   0  -4  332.15   15.04
   2   0  -3   73.66    3.12
  -2   0   3   77.81    3.18
   2   0  -2  269.93    7.82
  -2   0   2  270.66    7.95
   2   0  -1    7.40    0.55
  -2   0   1    6.23    0.55
   2   0   0  607.15   14.98
  -2   0   0  604.53   17.60
   2   0   1  521.03   12.53
  -2   0  -1  542.85   13.39
   2   0   2  923.41   34.23
  -2   0  -2  966.02   32.21
   2   0   3  194.99    6.11
  -2   0  -3  199.82    6.17
   2   0   4    0.06    0.43
  -2   0  -4    0.18    0.49
   2   0   5  592.30   16.56
  -2   0  -5  594.44   17.05
   2   0   6  128.42    4.58
  -2   0  -6  133.25    4.71
   2   0   7  116.75    4.71
  -2   0  -7  115.89    4.03
   2   0   8    1.41    1.34
  -2   0  -8    1.47    1.28
   2   0   9   67.48    3.42
  -2   0  -9   64.49    3.18
   2   0  10  137.23    5.99
  -2   0 -10  128.36    4.77
   2   0  11   68.64    3.91
  -2   0 -11   69.87    4.03
   2   0  12   31.97    3.30
  -2   0 -12   30.32    2.87
   2   0  13    1.65    2.26
  -2   0 -13    0.12    2.02
   2   0  14   21.82    3.91
  -2   0 -14   25.61    3.48
   2   0  15   54.40    4.28
  -2   0 -15   45.05    3.85
   2   0  16    4.52    3.61
  -2   0 -16    2.63    2.69
   2   0  17   18.77    4.65
  -2   0 -17   16.99    3.61
   2   0  18   18.52    3.97
  -2   0 -18   16.63    3.67
   2   0  19   15.65    4.83
  -2   0 -19   17.85    4.71
   2   0  20    1.41    4.40
  -2   0 -20    6.36    3.67
   2   0  21    5.44    4.03
  -2   0 -21    5.44    3.91
   2   1 -22    0.55    4.46
  -2  -1  22    0.67    6.05
   2   1 -21    0.00    4.77
  -2  -1  21    2.02    6.36
   2   1 -20    2.81    5.87
  -2  -1  20    4.77    6.42
   2   1 -19   69.07    5.99
  -2  -1  19   74.27    6.91
   2   1 -18   11.74    6.05
  -2  -1  18   19.56    5.68
   2   1 -17    1.89    3.67
  -2  -1  17    3.48    3.91
   2   1 -16   -2.81    3.18
  -2  -1  16    0.31    3.48
   2   1 -15  126.71    6.66
  -2  -1  15  130.75    7.40
   2   1 -14  125.73    6.42
  -2  -1  14  119.80    5.99
   2   1 -13   11.12    3.00
  -2  -1  13    9.66    3.06
   2   1 -12    0.31    2.32
  -2  -1  12    4.28    2.63
   2   1 -11  109.78    5.07
  -2  -1  11  130.32    5.93
   2   1 -10    3.48    2.57
  -2  -1  10    2.51    2.57
   2   1  -9  943.83   24.45
  -2  -1   9  954.10   28.36
   2   1  -8   77.20    3.55
  -2  -1   8   74.82    3.73
   2   1  -7   17.30    1.96
  -2  -1   7   17.30    1.71
   2   1  -6  979.40   26.65
  -2  -1   6  976.23   27.81
   2   1  -5  205.87    9.90
  -2  -1   5  184.35    7.40
   2   1  -4 1357.71   35.76
  -2  -1   4 1344.87   36.00
   2   1  -3 2326.90   57.52
  -2  -1   3 2323.66   60.27
   2   1  -2 2320.49   56.66
  -2  -1   2 2311.99   56.79
   2   1  -1 1308.13   32.34
  -2  -1   1 1306.18   32.70
   2   1   0   56.30    1.77
  -2  -1   0   55.38    2.20
   2   1   1  191.08    7.21
   2   1   2   60.88    2.14
  -2  -1  -2   61.49    1.89
   2   1   3   56.17    2.08
  -2  -1  -3   56.91    2.14
   2   1   4  305.07    9.29
  -2  -1  -4  300.06    9.78
   2   1   5  147.68    5.75
  -2  -1  -5  149.02    5.38
   2   1   6  254.71    9.35
  -2  -1  -6  242.91    8.13
   2   1   7   15.16    1.71
  -2  -1  -7   18.52    1.77
   2   1   8   -0.49    1.41
  -2  -1  -8    0.61    1.71
   2   1   9  500.00   16.56
  -2  -1  -9  506.54   15.89
   2   1  10   84.54    4.34
  -2  -1 -10   83.62    3.91
   2   1  11   64.49    3.85
  -2  -1 -11   54.71    3.67
   2   1  12    4.83    2.14
  -2  -1 -12    7.15    2.20
   2   1  13    6.23    2.81
  -2  -1 -13    8.13    2.38
   2   1  14   41.26    3.91
  -2  -1 -14   39.24    3.79
   2   1  15   19.07    3.55
  -2  -1 -15   16.69    3.00
   2   1  16   53.61    5.20
  -2  -1 -16   64.12    5.01
   2   1  17    1.77    4.89
  -2  -1 -17   -2.57    4.10
   2   1  18    5.93    3.36
  -2  -1 -18    3.06    3.18
   2   1  19    5.75    3.85
  -2  -1 -19    9.84    3.67
   2   1  20   20.54    5.44
  -2  -1 -20   19.50    3.79
   2   1  21    0.55    3.24
  -2  -1 -21    1.41    4.16
   2   2 -23    3.79    6.23
  -2  -2  23    1.71    5.62
   2   2 -22    3.12    6.23
  -2  -2  22    1.77    7.15
   2   2 -21   37.96    6.30
  -2  -2  21   43.64    6.54
   2   2 -20   16.99    6.66
  -2  -2  20   12.53    6.11
   2   2 -19   19.50    4.65
  -2  -2  19   17.05    5.13
   2   2 -18   29.34    5.75
  -2  -2  18   24.82    5.32
   2   2 -17    0.00    3.97
  -2  -2  17    4.83    3.85
   2   2 -16  109.96    7.58
  -2  -2  16   99.82    7.27
   2   2 -15   74.02    4.89
  -2  -2  15   69.99    5.07
   2   2 -14  154.89    7.03
  -2  -2  14  156.48    7.58
   2   2 -13   62.96    4.28
  -2  -2  13   69.07    4.89
   2   2 -12   39.00    3.55
  -2  -2  12   36.00    3.73
   2   2 -11   31.54    2.69
  -2  -2  11   33.13    3.06
   2   2 -10  482.03   15.28
  -2  -2  10  465.28   13.51
   2   2  -9  316.32    9.96
  -2  -2   9  315.65   10.51
   2   2  -8  178.06    6.48
  -2  -2   8  177.26    6.66
   2   2  -7  195.17    6.85
  -2  -2   7  181.79    6.60
   2   2  -6  398.96   16.81
  -2  -2   6  378.36   11.86
   2   2  -5  564.67   16.56
  -2  -2   5  567.30   16.50
   2   2  -4   27.20    1.53
  -2  -2   4   25.86    1.71
   2   2  -3  226.83    7.09
  -2  -2   3  221.27    7.64
   2   2  -2   50.67    1.89
  -2  -2   2   51.65    2.44
   2   2  -1  836.92   22.07
  -2  -2   1  856.79   22.49
   2   2   0  354.46   10.76
  -2  -2   0  365.65   11.25
   2   2   1   47.31    1.83
  -2  -2  -1   45.72    1.71
   2   2   2  220.72    6.60
  -2  -2  -2  222.01    6.78
   2   2   3  627.81   17.11
  -2  -2  -3  644.50   17.30
   2   2   4  139.43    5.56
  -2  -2  -4  142.42    5.20
   2   2   5   44.74    2.14
  -2  -2  -5   45.66    2.57
   2   2   6   -0.43    1.04
  -2  -2  -6    0.49    1.10
   2   2   7    5.93    1.53
  -2  -2  -7    7.46    1.28
   2   2   8  138.88    5.50
  -2  -2  -8  137.59    5.38
   2   2   9  189.92    7.52
  -2  -2  -9  192.79    6.85
   2   2  10  128.36    5.56
  -2  -2 -10  121.09    5.20
   2   2  11   18.09    3.12
  -2  -2 -11   17.85    2.44
   2   2  12    4.52    3.12
  -2  -2 -12    3.36    2.08
   2   2  13    4.16    2.81
  -2  -2 -13    3.30    2.63
   2   2  14   33.01    3.97
  -2  -2 -14   31.23    4.10
   2   2  15   24.82    4.28
  -2  -2 -15   37.23    3.67
   2   2  16    4.65    3.18
  -2  -2 -16    4.58    3.00
   2   2  17    0.67    4.65
  -2  -2 -17    5.38    2.75
   2   2  18    1.47    4.16
  -2  -2 -18   -0.49    4.28
   2   2  19   12.35    4.16
  -2  -2 -19   10.88    4.28
   2   2  20    3.18    4.16
  -2  -2 -20    1.22    3.30
   2   3 -23    1.96    5.56
  -2  -3  23    0.61    4.10
   2   3 -22   19.62    5.62
  -2  -3  22   18.09    6.97
   2   3 -21    4.83    4.65
  -2  -3  21    7.03    5.62
   2   3 -20   21.94    5.56
  -2  -3  20   25.49    6.42
   2   3 -19   21.94    5.20
  -2  -3  19   31.17    5.68
   2   3 -18   -1.71    4.71
  -2  -3  18    0.43    4.10
   2   3 -17    0.92    3.73
  -2  -3  17    1.65    3.85
   2   3 -16   -1.10    3.00
  -2  -3  16    5.20    3.85
   2   3 -15  200.00    9.60
  -2  -3  15  209.90   10.02
   2   3 -14   12.29    3.06
  -2  -3  14   10.82    3.24
   2   3 -13  136.49    6.60
  -2  -3  13  125.67    6.30
   2   3 -12   43.09    4.03
  -2  -3  12   38.63    3.79
   2   3 -11  246.33    9.11
  -2  -3  11  251.10    9.05
   2   3 -10   46.09    3.12
  -2  -3  10   43.52    3.61
   2   3  -9  268.52    8.68
  -2  -3   9  279.89    8.86
   2   3  -8   68.95    3.55
  -2  -3   8   71.27    3.91
   2   3  -7    2.75    1.47
  -2  -3   7    4.95    1.28
   2   3  -6  153.18    5.87
  -2  -3   6  144.44    5.26
   2   3  -5   88.33    3.36
  -2  -3   5   82.21    3.42
   2   3  -4  827.94   23.35
  -2  -3   4  817.42   23.17
   2   3  -3  480.38   14.98
  -2  -3   3  477.63   15.28
   2   3  -2  633.19   18.28
  -2  -3   2  621.15   18.83
   2   3  -1  329.04   11.19
  -2  -3   1  329.52   10.57
   2   3   0   12.96    0.98
  -2  -3   0   14.61    0.86
   2   3   1  719.93   20.11
  -2  -3  -1  709.78   19.38
   2   3   2  320.97   10.51
  -2  -3  -2  321.95   10.09
   2   3   3    0.12    0.67
  -2  -3  -3    0.06    0.67
   2   3   4  134.90    5.44
  -2  -3  -4  134.66    4.77
   2   3   5   98.59    3.85
  -2  -3  -5   98.96    3.91
   2   3   6    9.29    1.22
  -2  -3  -6    8.92    1.41
   2   3   7    7.76    1.28
  -2  -3  -7    8.01    1.34
   2   3   8   38.39    2.57
  -2  -3  -8   37.65    2.75
   2   3   9   99.94    4.77
  -2  -3  -9   93.52    4.28
   2   3  10   90.40    4.71
  -2  -3 -10   95.84    4.77
   2   3  11   73.17    4.10
  -2  -3 -11   78.24    4.34
   2   3  12   -0.43    2.69
  -2  -3 -12    6.91    2.57
   2   3  13   57.82    4.58
  -2  -3 -13   58.99    4.52
   2   3  14    2.81    3.42
  -2  -3 -14    2.02    3.06
   2   3  15    8.56    3.30
  -2  -3 -15   13.20    3.24
   2   3  16   20.35    3.55
  -2  -3 -16   20.90    3.73
   2   3  17    2.57    3.36
  -2  -3 -17    1.28    3.00
   2   3  18    5.44    3.48
  -2  -3 -18    4.22    3.36
   2   3  19    1.83    3.30
  -2  -3 -19    2.44    2.63
  -2  -3 -20   10.33    3.85
   2   4 -23   -0.18    8.31
   2   4 -22    0.37    5.62
  -2  -4  22    3.12    5.81
   2   4 -21   15.59    6.23
  -2  -4  21   13.33    6.85
   2   4 -20   25.18    5.50
  -2  -4  20   32.46    5.81
   2   4 -19   53.00    6.30
  -2  -4  19   50.37    6.17
   2   4 -18    2.32    5.32
  -2  -4  18    3.12    5.01
   2   4 -17   14.61    3.73
  -2  -4  17   13.08    4.16
   2   4 -16   35.21    4.22
  -2  -4  16   37.29    4.28
   2   4 -15  114.06    6.78
  -2  -4  15  111.25    6.42
   2   4 -14    9.78    2.69
  -2  -4  14   10.51    2.93
   2   4 -13    6.54    2.81
  -2  -4  13    6.05    3.36
   2   4 -12    0.67    2.32
  -2  -4  12    1.47    2.26
   2   4 -11   33.50    3.18
  -2  -4  11   34.66    3.48
   2   4 -10  903.61   24.51
  -2  -4  10  864.49   24.02
   2   4  -9   75.73    4.10
  -2  -4   9   69.38    6.30
   2   4  -8  185.76    9.23
  -2  -4   8  176.35    5.81
   2   4  -7  723.54   21.33
  -2  -4   7  747.25   20.84
   2   4  -6   62.71    3.00
  -2  -4   6   63.45    2.93
   2   4  -5  114.49    4.22
  -2  -4   5  113.94    4.10
   2   4  -4 1032.22   29.40
  -2  -4   4 1006.24   27.51
   2   4  -3  246.03    7.70
  -2  -4   3  257.70    8.56
   2   4  -2  377.81   12.29
  -2  -4   2  371.33   11.43
   2   4  -1  106.36    4.34
  -2  -4   1  106.97    4.10
   2   4   0  972.56   26.77
  -2  -4   0  975.00   27.51
   2   4   1    6.30    0.86
  -2  -4  -1    6.36    0.73
   2   4   2   65.59    2.87
  -2  -4  -2   65.89    2.75
   2   4   3  389.37   12.71
  -2  -4  -3  407.28   12.65
   2   4   4   32.70    1.96
  -2  -4  -4   31.85    1.89
   2   4   5  247.86    8.74
  -2  -4  -5  245.60    7.95
   2   4   6   68.70    3.24
  -2  -4  -6   66.50    3.42
   2   4   7   39.06    2.87
  -2  -4  -7   37.16    2.81
   2   4   8   48.66    3.73
  -2  -4  -8   49.02    2.93
   2   4   9    5.75    1.89
  -2  -4  -9    4.10    1.77
   2   4  10  373.53   13.26
  -2  -4 -10  383.62   13.45
   2   4  11    2.93    2.08
  -2  -4 -11    4.16    1.77
   2   4  12    5.50    2.51
  -2  -4 -12    6.85    2.26
   2   4  13    2.51    2.57
  -2  -4 -13    1.04    2.26
   2   4  14   45.90    4.46
  -2  -4 -14   46.27    4.28
   2   4  15    2.69    3.61
  -2  -4 -15    1.96    3.85
   2   4  16    9.29    4.22
  -2  -4 -16    6.42    3.55
   2   4  17    0.86    3.91
  -2  -4 -17   -0.86    3.30
   2   4  18    0.79    2.57
  -2  -4 -18    2.51    4.58
   2   4  19    0.79    3.55
  -2  -4 -19    2.75    3.79
   2   5 -22   12.96    6.30
  -2  -5  22    7.46    6.60
   2   5 -21   17.67    7.52
  -2  -5  21   13.63    7.40
   2   5 -20   22.31    5.38
  -2  -5  20   13.26    5.87
   2   5 -19   38.81    5.87
  -2  -5  19   34.54    5.07
   2   5 -18   -2.32    4.28
  -2  -5  18   -1.59    4.52
   2   5 -17   30.50    4.28
  -2  -5  17   29.71    5.26
   2   5 -16  115.04    7.15
  -2  -5  16  111.43    6.97
   2   5 -15    2.69    2.87
  -2  -5  15   -1.34    3.18
   2   5 -14   89.43    5.56
  -2  -5  14   80.13    5.13
   2   5 -13  250.80    9.60
  -2  -5  13  259.35   10.88
   2   5 -12   48.96    3.79
  -2  -5  12   52.75    3.55
   2   5 -11  456.11   14.61
  -2  -5  11  437.78   15.16
   2   5 -10  631.11   18.77
  -2  -5  10  626.22   28.61
   2   5  -9  103.91    6.72
  -2  -5   9  107.52    4.89
   2   5  -8  500.61   14.67
  -2  -5   8  531.24   15.77
   2   5  -7  114.30    4.52
  -2  -5   7  115.46    4.52
   2   5  -6  806.24   22.74
  -2  -5   6  797.80   22.68
   2   5  -5  151.65    5.38
  -2  -5   5  143.22    4.89
   2   5  -4   35.88    2.75
  -2  -5   4   38.02    2.32
   2   5  -3  162.65    6.30
  -2  -5   3  161.49    6.42
   2   5  -2    6.60    1.28
  -2  -5   2    6.97    1.16
   2   5  -1 1138.70   30.81
  -2  -5   1 1169.32   32.58
   2   5   0    5.20    0.86
  -2  -5   0    6.30    1.16
   2   5   1  295.66    9.78
  -2  -5  -1  290.83    9.29
   2   5   2   47.01    2.63
  -2  -5  -2   47.07    2.81
   2   5   3   58.50    2.87
  -2  -5  -3   61.86    2.81
   2   5   4  429.52   13.51
  -2  -5  -4  441.75   13.45
   2   5   5    8.31    1.77
  -2  -5  -5    5.20    1.71
   2   5   6  143.70    5.87
  -2  -5  -6  140.10    5.56
   2   5   7   31.66    3.00
  -2  -5  -7   30.56    2.51
   2   5   8   -0.49    2.38
  -2  -5  -8    0.06    1.83
   2   5   9   64.00    4.10
  -2  -5  -9   66.75    3.85
   2   5  10   41.81    3.24
  -2  -5 -10   44.01    3.12
   2   5  11   98.41    5.26
  -2  -5 -11   80.38    4.58
   2   5  12    0.67    2.69
  -2  -5 -12    0.12    2.20
   2   5  13   -0.61    3.30
  -2  -5 -13    2.38    3.85
   2   5  14   10.09    4.40
  -2  -5 -14    8.74    3.67
   2   5  15   26.41    5.68
  -2  -5 -15   31.72    3.97
   2   5  16   -2.38    4.03
  -2  -5 -16    2.26    2.81
   2   5  17    1.10    3.67
  -2  -5 -17    0.98    2.57
   2   5  18    4.83    4.10
  -2  -5 -18   -0.06    2.69
   2   6 -22    4.65    5.32
  -2  -6  22   -2.38    8.25
   2   6 -21   18.77    5.44
  -2  -6  21   15.53    6.05
   2   6 -20    8.44    5.07
  -2  -6  20   11.80    5.38
   2   6 -19   -0.18    4.16
  -2  -6  19    1.89    4.22
   2   6 -18    8.50    5.01
  -2  -6  18    5.75    4.89
   2   6 -17   15.95    4.34
  -2  -6  17   17.48    4.71
   2   6 -16   15.22    3.85
  -2  -6  16   15.10    4.22
   2   6 -15  172.19    8.07
  -2  -6  15  165.47    8.31
   2   6 -14   97.37    6.42
  -2  -6  14  104.03    5.93
   2   6 -13    0.67    2.26
  -2  -6  13    0.49    2.44
   2   6 -12  166.14    7.09
  -2  -6  12  176.96    7.76
   2   6 -11    4.22    2.69
  -2  -6  11    5.26    4.65
   2   6 -10  235.27   14.61
  -2  -6  10  244.81   11.49
   2   6  -9   60.33    3.55
  -2  -6   9   48.72    2.93
   2   6  -8    4.52    1.77
  -2  -6   8    4.52    1.71
   2   6  -7  952.45   25.98
  -2  -6   7  945.79   26.34
   2   6  -6   35.88    2.69
  -2  -6   6   34.35    2.26
   2   6  -5 1311.56   36.25
  -2  -6   5 1306.79   35.27
   2   6  -4  159.78    5.87
  -2  -6   4  151.71    6.11
   2   6  -3  127.38    5.26
  -2  -6   3  131.36    5.20
   2   6  -2   90.28    3.97
  -2  -6   2   93.28    4.03
   2   6  -1    0.67    1.04
  -2  -6   1    0.24    0.86
   2   6   0  801.96   24.57
  -2  -6   0  796.46   23.66
   2   6   1  140.59    5.38
  -2  -6  -1  141.38    5.62
   2   6   2    0.55    1.10
  -2  -6  -2    2.57    1.59
   2   6   3  165.83    6.11
  -2  -6  -3  159.47    6.30
   2   6   4   72.74    3.67
  -2  -6  -4   74.14    3.73
   2   6   5  383.01   12.16
  -2  -6  -5  384.05   12.04
   2   6   6   12.84    1.83
  -2  -6  -6   10.57    1.83
   2   6   7    2.81    1.77
  -2  -6  -7    1.83    1.71
   2   6   8   14.00    2.26
  -2  -6  -8   13.88    2.38
   2   6   9   53.61    3.42
  -2  -6  -9   52.57    3.85
   2   6  10   46.33    3.79
  -2  -6 -10   40.95    3.36
   2   6  11   -0.67    2.69
  -2  -6 -11    0.55    2.93
   2   6  12   -0.37    2.75
  -2  -6 -12    0.61    2.20
   2   6  13   23.84    3.97
  -2  -6 -13   25.12    3.61
   2   6  14    6.66    4.22
  -2  -6 -14    9.60    2.81
   2   6  15    4.46    3.30
  -2  -6 -15    6.30    2.87
   2   6  16    7.09    3.48
  -2  -6 -16    6.91    2.75
   2   6  17    0.18    2.57
  -2  -6 -17    3.73    3.18
  -2  -6 -18    0.67    2.38
   2   7 -22   10.45   16.75
  -2  -7  22   18.09    8.99
   2   7 -21    8.19    5.68
  -2  -7  21   11.74    5.50
   2   7 -20    2.81    5.32
  -2  -7  20    5.44    5.62
   2   7 -19   20.17    5.38
  -2  -7  19   17.85    5.26
   2   7 -18    0.24    4.65
  -2  -7  18    4.22    4.34
   2   7 -17   25.67    5.62
  -2  -7  17   20.60    5.81
   2   7 -16  116.14    7.95
  -2  -7  16  132.76    7.76
   2   7 -15   16.20    3.79
  -2  -7  15   12.10    3.61
   2   7 -14   75.43    5.50
  -2  -7  14   72.25    5.75
   2   7 -13   90.59    5.87
  -2  -7  13   90.40    6.17
   2   7 -12    5.56    2.51
  -2  -7  12    8.25    3.97
   2   7 -11  228.67   11.61
  -2  -7  11  214.61    8.25
   2   7 -10  114.06    5.44
  -2  -7  10  108.01    5.44
   2   7  -9   39.91    3.67
  -2  -7   9   47.37    3.79
   2   7  -8   81.48    4.03
  -2  -7   8   82.21    4.03
   2   7  -7    1.77    1.96
  -2  -7   7    2.08    2.02
   2   7  -6 1426.53   37.59
  -2  -7   6 1455.38   39.49
   2   7  -5   -0.86    1.47
  -2  -7   5    1.96    1.41
   2   7  -4  265.71    9.05
  -2  -7   4  263.39    8.50
   2   7  -3   61.37    3.06
  -2  -7   3   65.22    3.18
   2   7  -2   14.30    1.71
  -2  -7   2   13.69    1.59
   2   7  -1  172.62    7.09
  -2  -7   1  169.38    6.30
   2   7   0   86.86    4.16
  -2  -7   0   87.41    4.28
   2   7   1   24.69    2.02
  -2  -7  -1   24.02    2.08
   2   7   2    6.66    1.59
  -2  -7  -2    7.76    1.59
   2   7   3   89.24    4.03
  -2  -7  -3   80.62    3.91
   2   7   4   27.45    2.20
  -2  -7  -4   29.95    2.44
   2   7   5   29.77    2.57
  -2  -7  -5   31.91    2.57
   2   7   6    3.91    1.96
  -2  -7  -6    4.10    1.77
   2   7   7   47.13    3.42
  -2  -7  -7   45.29    3.12
   2   7   8   28.55    2.69
  -2  -7  -8   26.34    2.93
   2   7   9   23.66    3.18
  -2  -7  -9   24.45    3.00
   2   7  10   40.65    3.30
  -2  -7 -10   39.06    3.42
   2   7  11    3.00    3.79
  -2  -7 -11    2.14    2.51
   2   7  12    2.02    3.06
  -2  -7 -12    4.03    2.81
   2   7  13    5.32    3.42
  -2  -7 -13    3.18    2.51
   2   7  14    5.07    3.06
  -2  -7 -14    0.00    2.75
   2   7  15    4.46    4.22
  -2  -7 -15    3.91    3.24
   2   7  16    0.92    3.36
  -2  -7 -16    0.31    2.08
  -2  -7 -17   -0.06    2.14
   2   8 -22    6.23   13.33
  -2  -8  22    4.34    9.96
   2   8 -21   10.64    4.16
  -2  -8  21    8.92    5.81
   2   8 -20   47.80    4.95
  -2  -8  20   45.29    6.60
   2   8 -19    9.66    3.67
  -2  -8  19    4.83    4.89
   2   8 -18   16.44    3.67
  -2  -8  18   12.41    5.44
   2   8 -17   32.58    4.22
  -2  -8  17   36.37    6.42
   2   8 -16   50.61    3.97
  -2  -8  16   57.21    5.68
   2   8 -15   59.47    4.46
  -2  -8  15   72.80    5.26
   2   8 -14    1.83    2.69
  -2  -8  14    1.53    2.81
   2   8 -13    5.26    2.51
  -2  -8  13    3.91    4.16
   2   8 -12  163.08    6.91
  -2  -8  12  184.11    9.05
   2   8 -11   75.92    4.83
  -2  -8  11   72.56    4.28
   2   8 -10  186.98    7.82
  -2  -8  10  192.67    7.52
   2   8  -9    1.53    2.38
  -2  -8   9    0.43    1.89
   2   8  -8    5.99    2.81
  -2  -8   8    6.85    2.32
   2   8  -7  243.28    8.56
  -2  -8   7  250.86    9.47
   2   8  -6  306.05   10.27
  -2  -8   6  299.82   10.45
   2   8  -5  165.71    6.48
  -2  -8   5  153.48    5.56
   2   8  -4   78.85    3.79
  -2  -8   4   76.96    3.73
   2   8  -3  231.66    8.25
  -2  -8   3  232.03    9.23
   2   8  -2  413.45   14.55
  -2  -8   2  407.89   13.02
   2   8  -1   -0.31    1.65
  -2  -8   1    0.98    1.71
   2   8   0   30.13    2.38
  -2  -8   0   35.39    2.63
   2   8   1    0.98    1.77
  -2  -8  -1    2.02    1.77
   2   8   2    3.48    1.77
  -2  -8  -2    4.03    1.59
   2   8   3    1.16    1.77
  -2  -8  -3    0.43    2.26
   2   8   4   37.23    2.69
  -2  -8  -4   33.19    2.57
   2   8   5    1.41    2.14
  -2  -8  -5    2.51    2.02
   2   8   6   16.32    2.20
  -2  -8  -6   13.57    2.26
   2   8   7    1.77    1.83
  -2  -8  -7    3.36    2.32
   2   8   8   12.22    2.69
  -2  -8  -8   12.22    2.75
   2   8   9  104.71    5.44
  -2  -8  -9   99.88    5.26
   2   8  10    6.23    2.81
  -2  -8 -10    7.82    2.44
   2   8  11    7.46    3.55
  -2  -8 -11    9.11    3.18
   2   8  12   19.19    3.67
  -2  -8 -12   13.81    4.16
   2   8  13   -0.12    3.00
  -2  -8 -13    0.55    2.57
   2   8  14   29.52    4.89
  -2  -8 -14   23.17    3.61
   2   8  15    0.86    3.48
  -2  -8 -15   -0.18    2.57
   2   8  16    2.14    2.02
  -2  -8 -16    2.20    3.06
   2   9 -21   17.42    6.66
  -2  -9  21   21.64    6.66
   2   9 -20    2.44    5.01
  -2  -9  20    3.06    5.32
   2   9 -19   66.75    7.21
  -2  -9  19   55.20    7.03
   2   9 -18   26.83    5.32
  -2  -9  18   24.27    6.17
   2   9 -17   -2.44    4.16
  -2  -9  17   -2.14    3.73
   2   9 -16  113.20    6.85
  -2  -9  16  118.64    7.40
   2   9 -15    2.02    3.79
  -2  -9  15   -1.10    3.55
   2   9 -14    6.66    3.36
  -2  -9  14    4.52    5.62
   2   9 -13   19.38    4.77
  -2  -9  13   15.34    3.12
   2   9 -12    4.58    2.93
  -2  -9  12    3.55    2.69
   2   9 -11  527.32   18.34
  -2  -9  11  524.82   18.34
   2   9 -10   86.68    4.52
  -2  -9  10   85.15    4.65
   2   9  -9   15.95    2.81
  -2  -9   9   12.29    2.51
   2   9  -8   57.89    3.91
  -2  -9   8   62.59    3.97
   2   9  -7  104.10    5.44
  -2  -9   7  103.06    4.58
   2   9  -6  638.39   19.07
  -2  -9   6  629.53   21.88
   2   9  -5   10.64    2.20
  -2  -9   5   12.41    2.02
   2   9  -4  140.10    6.78
  -2  -9   4  137.96    5.75
   2   9  -3    8.68    1.83
  -2  -9   3    8.99    1.77
   2   9  -2  134.72    5.93
  -2  -9   2  132.64    5.13
   2   9  -1  219.56    7.33
  -2  -9   1  206.36    7.15
   2   9   0    0.24    1.77
  -2  -9   0    0.12    1.96
   2   9   1   32.95    3.00
  -2  -9  -1   36.06    2.75
   2   9   2   48.66    3.12
  -2  -9  -2   48.53    3.12
   2   9   3    0.67    2.51
  -2  -9  -3    2.14    2.69
   2   9   4   28.85    2.87
  -2  -9  -4   31.11    3.12
   2   9   5   21.33    2.63
  -2  -9  -5   24.51    3.30
   2   9   6    2.81    3.06
  -2  -9  -6    1.53    3.00
   2   9   7   42.97    4.34
  -2  -9  -7   43.95    3.85
   2   9   8   57.21    4.46
  -2  -9  -8   54.46    4.34
   2   9   9    0.49    2.93
  -2  -9  -9   -1.71    2.57
   2   9  10   23.11    3.97
  -2  -9 -10   16.93    3.55
   2   9  11    3.18    3.30
  -2  -9 -11    0.92    3.85
   2   9  12    7.46    3.61
  -2  -9 -12    8.25    2.69
   2   9  13   10.57    3.67
  -2  -9 -13   10.39    3.12
   2   9  14    0.67    3.67
  -2  -9 -14    0.61    2.32
   2   9  15    1.47    2.63
  -2  -9 -15    0.92    1.83
   2  10 -21   -0.92    6.36
  -2 -10  21    0.98    6.54
   2  10 -20   28.12    6.23
  -2 -10  20   25.12    6.85
   2  10 -19   14.24    5.44
  -2 -10  19    8.56    4.95
   2  10 -18    2.20    4.52
  -2 -10  18    0.31    4.52
   2  10 -17   47.49    5.62
  -2 -10  17   51.53    5.81
   2  10 -16    4.28    3.85
  -2 -10  16    0.06    3.91
   2  10 -15   76.53    5.87
  -2 -10  15   87.04    8.92
   2  10 -14   17.91    5.75
  -2 -10  14   10.88    3.97
   2  10 -13    1.34    4.46
  -2 -10  13    3.30    4.28
   2  10 -12  192.85    9.60
  -2 -10  12  182.89    7.89
   2  10 -11    1.34    3.73
  -2 -10  11    1.34    3.12
   2  10 -10  246.15   10.39
  -2 -10  10  253.55    9.66
   2  10  -9   24.57    3.48
  -2 -10   9   25.06    3.06
   2  10  -8  130.44    6.11
  -2 -10   8  127.75    6.17
   2  10  -7  255.44    9.66
  -2 -10   7  250.31    9.17
   2  10  -6    2.02    2.75
  -2 -10   6    2.57    2.02
   2  10  -5   20.35    3.24
  -2 -10   5   22.07    3.12
   2  10  -4    1.04    2.38
  -2 -10   4    2.93    2.57
   2  10  -3    2.87    2.20
  -2 -10   3    4.28    1.89
   2  10  -2   50.37    3.61
  -2 -10   2   61.49    3.67
   2  10  -1   13.33    2.32
  -2 -10   1   16.01    2.20
   2  10   0    2.14    2.02
  -2 -10   0    1.16    1.71
   2  10   1    7.09    2.63
  -2 -10  -1    5.01    2.08
   2  10   2    2.32    2.81
  -2 -10  -2    1.04    3.18
   2  10   3   89.24    5.75
  -2 -10  -3   84.11    4.77
   2  10   4    2.63    2.69
  -2 -10  -4    4.10    2.75
   2  10   5   11.25    2.93
  -2 -10  -5   13.26    2.57
   2  10   6    5.13    2.26
  -2 -10  -6    7.52    3.00
   2  10   7    1.71    2.57
  -2 -10  -7    1.04    2.93
   2  10   8    4.10    3.42
  -2 -10  -8    5.32    3.73
   2  10   9   26.16    3.67
  -2 -10  -9   22.00    3.61
   2  10  10    1.34    3.67
  -2 -10 -10    1.47    3.30
   2  10  11    3.85    2.81
  -2 -10 -11    2.87    3.12
   2  10  12   -0.55    3.24
  -2 -10 -12    0.98    2.14
   2  10  13   -0.55    3.91
  -2 -10 -13   -0.12    1.96
   2  10  14   12.65    3.55
  -2 -10 -14    8.13    3.79
   2  11 -20   -0.92    5.68
  -2 -11  20    2.14    5.56
   2  11 -19    4.16    5.32
  -2 -11  19    4.46    5.56
   2  11 -18   30.75    5.87
  -2 -11  18   36.98    5.56
   2  11 -17   15.53    5.62
  -2 -11  17   13.94    6.78
   2  11 -16    4.65    4.22
  -2 -11  16    6.97    7.21
   2  11 -15   -0.86    4.22
  -2 -11  15   -1.53    3.73
   2  11 -14   13.75    4.65
  -2 -11  14   19.44    4.40
   2  11 -13  165.65    8.99
  -2 -11  13  165.89    9.66
   2  11 -12    1.34    3.79
  -2 -11  12    0.86    3.24
   2  11 -11  102.08    6.85
  -2 -11  11  100.98    5.68
   2  11 -10   -0.67    3.73
  -2 -11  10    1.28    3.00
   2  11  -9    1.83    2.81
  -2 -11   9    0.86    2.38
   2  11  -8   55.81    4.95
  -2 -11   8   53.06    4.40
   2  11  -7   14.36    3.42
  -2 -11   7   19.38    3.12
   2  11  -6   84.05    5.07
  -2 -11   6   81.36    5.13
   2  11  -5   45.97    4.28
  -2 -11   5   36.31    3.85
   2  11  -4    0.92    2.44
  -2 -11   4    1.77    2.26
   2  11  -3    5.01    2.57
  -2 -11   3    2.51    2.38
   2  11  -2   29.16    3.18
  -2 -11   2   33.68    3.18
   2  11  -1   55.56    4.34
  -2 -11   1   55.75    3.97
   2  11   0   24.57    3.36
  -2 -11   0   22.98    3.30
   2  11   1    1.22    2.69
  -2 -11  -1    1.22    2.38
   2  11   2   10.51    2.87
  -2 -11  -2   10.39    3.12
   2  11   3   43.09    3.91
  -2 -11  -3   58.25    4.77
   2  11   4   26.83    3.73
  -2 -11  -4   26.22    3.79
   2  11   5    7.70    2.87
  -2 -11  -5    4.34    2.63
   2  11   6    2.20    2.75
  -2 -11  -6    2.26    2.57
   2  11   7    1.28    3.00
  -2 -11  -7    0.92    3.18
   2  11   8   31.36    3.85
  -2 -11  -8   27.69    3.97
   2  11   9   -2.75    3.79
  -2 -11  -9    1.28    3.36
   2  11  10   35.70    4.16
  -2 -11 -10   31.66    3.67
   2  11  11    5.20    3.79
  -2 -11 -11   -0.31    2.81
   2  11  12    3.91    3.85
  -2 -11 -12    2.93    3.36
   2  11  13    5.32    5.62
  -2 -11 -13    6.72    2.75
   2  12 -19   -3.85    6.17
  -2 -12  19    3.24    5.62
   2  12 -18    3.30    5.75
  -2 -12  18    7.27    5.32
   2  12 -17   28.85    5.99
  -2 -12  17   22.43    7.21
   2  12 -16    4.77    6.23
  -2 -12  16    2.02    4.89
   2  12 -15    3.97    4.89
  -2 -12  15    0.43    4.28
   2  12 -14   23.29    5.44
  -2 -12  14   18.83    4.65
   2  12 -13   12.41    5.56
  -2 -12  13   14.06    3.97
   2  12 -12  181.72    9.84
  -2 -12  12  184.90    9.29
   2  12 -11   13.39    3.97
  -2 -12  11   12.71    3.67
   2  12 -10    5.20    3.55
  -2 -12  10    5.68    3.00
   2  12  -9    3.48    4.03
  -2 -12   9    7.21    3.18
   2  12  -8   17.36    3.97
  -2 -12   8   17.54    3.36
   2  12  -7  115.22    6.66
  -2 -12   7  119.80    6.72
   2  12  -6   69.74    5.26
  -2 -12   6   66.81    5.20
   2  12  -5   25.79    3.67
  -2 -12   5   29.22    3.55
   2  12  -4    4.10    3.06
  -2 -12   4    3.18    3.12
   2  12  -3   30.38    4.83
  -2 -12   3   38.08    4.52
   2  12  -2   35.39    4.40
  -2 -12   2   38.81    3.85
   2  12  -1    0.86    3.55
  -2 -12   1    2.81    2.32
   2  12   0    0.61    3.12
  -2 -12   0   -0.73    2.63
   2  12   1   -3.36    3.18
  -2 -12  -1    1.53    2.75
   2  12   2   48.59    4.03
  -2 -12  -2   49.57    4.46
   2  12   3   -1.71    2.87
  -2 -12  -3   -2.63    2.87
   2  12   4   34.96    4.40
  -2 -12  -4   33.25    4.65
   2  12   5    0.06    2.93
  -2 -12  -5    2.20    3.24
   2  12   6    2.57    3.24
  -2 -12  -6    5.13    3.24
   2  12   7   23.41    4.52
  -2 -12  -7   20.48    3.24
   2  12   8   -1.04    3.06
  -2 -12  -8    0.37    3.73
   2  12   9   21.33    3.73
  -2 -12  -9   22.56    3.48
   2  12  10   10.33    5.13
  -2 -12 -10    6.36    3.00
   2  12  11   -0.98    4.22
  -2 -12 -11   -0.24    3.48
   2  13 -18   20.66    8.80
  -2 -13  18   22.31   10.33
   2  13 -17    3.18    6.91
  -2 -13  17   -4.46    9.17
   2  13 -16   16.93    6.11
  -2 -13  16   13.45    5.32
   2  13 -15    7.52    7.15
  -2 -13  15   17.73    5.87
   2  13 -14    6.85    5.62
  -2 -13  14    6.72    4.28
   2  13 -13   71.82    7.21
  -2 -13  13   64.06    5.38
   2  13 -12    0.73    4.65
  -2 -13  12    0.67    4.34
   2  13 -11   74.63    7.52
  -2 -13  11   88.26    6.11
   2  13 -10   -1.34    3.73
  -2 -13  10   -0.37    3.24
   2  13  -9   -0.43    3.79
  -2 -13   9    2.44    2.81
   2  13  -8   61.12    5.56
  -2 -13   8   53.67    4.89
   2  13  -7    3.30    3.61
  -2 -13   7    0.49    2.93
   2  13  -6   16.14    3.61
  -2 -13   6   15.04    3.30
   2  13  -5    8.62    3.97
  -2 -13   5    9.60    3.61
   2  13  -4    1.77    3.91
  -2 -13   4    1.16    3.55
   2  13  -3    4.22    3.73
  -2 -13   3    3.18    3.06
   2  13  -2    6.17    3.42
  -2 -13   2    6.85    2.75
   2  13  -1   26.77    4.16
  -2 -13   1   26.34    3.30
   2  13   0   11.80    3.61
  -2 -13   0    8.31    3.42
   2  13   1    7.27    3.97
  -2 -13  -1    7.46    3.67
   2  13   2    1.04    3.06
  -2 -13  -2   -1.10    3.00
   2  13   3   32.09    4.22
  -2 -13  -3   31.23    3.79
   2  13   4   25.37    5.07
  -2 -13  -4   25.12    4.22
   2  13   5    7.82    4.03
  -2 -13  -5   16.93    4.03
   2  13   6    5.81    3.79
  -2 -13  -6    0.55    4.52
   2  13   7    8.37    3.67
  -2 -13  -7   10.27    3.73
   2  13   8    4.28    3.85
  -2 -13  -8    3.18    3.24
   2  13   9   -0.49    3.00
  -2 -13  -9    0.31    3.36
   2  13  10    1.16    3.00
  -2 -13 -10    0.06    2.51
  -2 -13 -11    5.68    5.50
   2  14 -17   18.95    6.11
  -2 -14  17   17.85    5.38
   2  14 -16   -3.85    6.30
  -2 -14  16   -5.13    6.17
   2  14 -15   13.63    6.72
  -2 -14  15   17.73    5.38
   2  14 -14    2.02    5.13
  -2 -14  14    3.24    4.52
   2  14 -13   17.42    5.99
  -2 -14  13   28.48    5.50
   2  14 -12   63.26    6.11
  -2 -14  12   74.82    5.99
   2  14 -11   -1.10    6.54
  -2 -14  11    8.99    5.20
   2  14 -10    5.62    5.01
  -2 -14  10    2.57    3.67
   2  14  -9    1.83    3.91
  -2 -14   9    1.96    3.12
   2  14  -8   24.51    4.71
  -2 -14   8   22.92    4.03
   2  14  -7   49.51    5.13
  -2 -14   7   49.21    4.40
   2  14  -6   16.81    4.10
  -2 -14   6   16.01    4.28
   2  14  -5    4.22    4.10
  -2 -14   5    4.34    3.12
   2  14  -4    2.87    3.79
  -2 -14   4    7.15    3.18
   2  14  -3    3.42    4.03
  -2 -14   3    1.53    3.36
   2  14  -2   28.79    4.34
  -2 -14   2   23.66    3.61
   2  14  -1   15.16    5.26
  -2 -14   1    6.72    3.73
   2  14   0    0.24    3.30
  -2 -14   0   -0.73    3.00
   2  14   1   16.81    4.22
  -2 -14  -1   16.63    3.97
   2  14   2   -3.06    4.95
  -2 -14  -2    2.87    4.16
   2  14   3   -0.43    3.48
  -2 -14  -3   -0.79    3.00
   2  14   4    5.99    4.16
  -2 -14  -4    3.06    3.91
   2  14   5   -0.86    3.30
  -2 -14  -5    0.98    2.93
   2  14   6    0.55    4.58
  -2 -14  -6   -0.67    3.55
   2  14   7    2.93    3.79
  -2 -14  -7    3.55    3.48
   2  14   8   -0.43    3.36
  -2 -14  -8    1.96    4.10
   2  14   9    3.48    5.07
  -2 -14  -9    0.18    2.44
   2  15 -16    1.59    6.72
  -2 -15  16    1.96    4.95
   2  15 -15    1.96    6.85
  -2 -15  15   -2.69    6.11
   2  15 -14   -2.57    5.50
  -2 -15  14    2.20    4.77
   2  15 -13   50.24    7.76
  -2 -15  13   37.04    6.48
   2  15 -12    1.22    4.95
  -2 -15  12    5.99    4.22
   2  15 -11   24.69    6.42
  -2 -15  11   31.48    5.99
   2  15 -10   -1.10    5.68
  -2 -15  10    5.32    4.03
   2  15  -9   10.76    4.89
  -2 -15   9   20.54    4.22
   2  15  -8   11.00    4.65
  -2 -15   8    6.66    3.67
   2  15  -7    0.98    4.10
  -2 -15   7    1.22    3.67
   2  15  -6   13.39    5.44
  -2 -15   6   21.09    4.22
   2  15  -5    4.03    4.22
  -2 -15   5    6.05    3.55
   2  15  -4    3.67    4.03
  -2 -15   4    2.87    3.18
   2  15  -3    2.63    5.62
  -2 -15   3    1.34    5.07
   2  15  -2    4.28    4.10
  -2 -15   2    3.67    3.36
   2  15  -1   -1.71    3.67
  -2 -15   1    1.89    3.36
   2  15   0   -0.06    4.65
  -2 -15   0   -0.61    3.24
   2  15   1    3.24    4.58
  -2 -15  -1    3.12    3.24
   2  15   2    3.67    3.36
  -2 -15  -2    9.78    3.85
   2  15   3    9.41    3.67
  -2 -15  -3    8.56    3.18
   2  15   4   -0.67    3.73
  -2 -15  -4    1.04    4.16
   2  15   5   -1.89    3.18
  -2 -15  -5    4.16    7.89
   2  15   6    2.20    3.91
  -2 -15  -6   -0.79    2.26
  -2 -15  -7    0.79    3.42
  -2 -15  -8    0.98    2.75
   2  16 -15    2.51    6.23
  -2 -16  15    5.20    5.20
   2  16 -14   -0.24    6.91
  -2 -16  14   -2.57    4.77
   2  16 -13   12.96    6.60
  -2 -16  13    7.58    5.20
   2  16 -12   27.45    6.54
  -2 -16  12   26.16    5.13
   2  16 -11    3.00    5.32
  -2 -16  11   11.43    5.56
   2  16 -10   -1.41    6.48
  -2 -16  10   -4.58    5.13
   2  16  -9   18.58    5.26
  -2 -16   9   13.81    4.40
   2  16  -8    2.87    5.07
  -2 -16   8    2.20    3.91
   2  16  -7    3.48    5.50
  -2 -16   7    1.71    5.13
   2  16  -6   14.79    5.07
  -2 -16   6   14.30    3.97
   2  16  -5    0.24    4.22
  -2 -16   5   -1.28    3.36
   2  16  -4    2.26    4.65
  -2 -16   4    1.04    4.16
   2  16  -3    3.67    4.28
  -2 -16   3    1.89    3.79
   2  16  -2    4.58    3.42
  -2 -16   2    4.58    4.16
   2  16  -1    1.77    6.91
  -2 -16   1    3.00    3.48
   2  16   0    0.92    3.48
  -2 -16   0   -1.16    3.30
   2  16   1    0.98    4.28
  -2 -16  -1   -0.73    3.18
   2  16   2    2.38    2.81
  -2 -16  -2    2.26    3.36
   2  16   3    0.92    5.93
  -2 -16  -3    0.92    3.12
   2  16   4    0.24    2.69
  -2 -16  -4    1.04    3.24
  -2 -16  -5    1.41    3.97
   2  16   6    0.67    5.93
   2  17 -13    7.52    6.91
  -2 -17  13   14.30    5.44
   2  17 -12    6.72    6.91
  -2 -17  12    2.87    5.13
   2  17 -11    7.27    6.72
  -2 -17  11    5.44    6.30
   2  17 -10    9.66    6.97
  -2 -17  10   11.00    5.01
   2  17  -9    5.07    4.95
  -2 -17   9   -0.49    5.26
   2  17  -8   12.90    6.23
  -2 -17   8    4.89    5.68
   2  17  -7    7.58    4.89
  -2 -17   7    2.08    4.83
   2  17  -6    2.57    6.66
  -2 -17   6   -0.12    4.83
   2  17  -5    2.20    7.95
  -2 -17   5    9.17    6.54
   2  17  -4    2.63    3.67
  -2 -17   4    2.08    3.61
   2  17  -3   17.11    3.79
  -2 -17   3   17.91    5.20
   2  17  -2   -1.04    3.30
  -2 -17   2    1.28    3.00
   2  17  -1    0.61    3.73
  -2 -17   1   -0.06    3.73
   2  17   0    0.98    4.10
  -2 -17   0    0.06    3.30
   2  17   1    1.04    2.93
  -2 -17  -1    1.34    3.18
   2  17   3    0.49    4.28
   2  18 -11    0.73    7.03
  -2 -18  11   -1.89    5.01
   2  18 -10   -0.12    5.07
  -2 -18  10    2.44    5.20
   2  18  -9   20.54    8.07
  -2 -18   9   21.45    5.32
   2  18  -8    3.67    6.11
  -2 -18   8    4.65    5.01
   2  18  -7   14.91    5.99
  -2 -18   7    7.64    3.48
   2  18  -6    0.92    7.95
  -2 -18   6   -1.22    3.91
   2  18  -5    2.20    4.10
  -2 -18   5    1.71    4.34
   2  18  -4    1.28    3.24
  -2 -18   4    0.67    4.71
   2  18  -3    0.98    3.06
  -2 -18   3    0.31    3.36
   2  18  -2    1.47    3.42
  -2 -18   2    0.73    5.26
  -2 -19   8    2.51    5.62
   2  19  -7    0.73    8.31
  -2 -19   7    1.71    4.46
   2  19  -6   -0.18    5.38
  -2 -19   6    5.50    4.77
   2  19  -5    1.28    4.34
  -2 -19   5    0.98    5.07
   3 -20   1    0.31    3.42
   3 -20   2   -1.89    3.30
   3 -20   3   -0.61    3.12
   3 -19  -4   -1.10    6.30
   3 -19  -3    3.06    4.58
  -3  19   3    0.86    4.58
   3 -19  -2   -0.06    6.66
  -3  19   2   -0.73    4.52
   3 -19  -1   13.45    5.62
  -3  19   1    5.13    3.73
   3 -19   0   -0.67    4.83
  -3  19   0   -1.89    4.03
   3 -19   1    0.79    5.13
  -3  19  -1    2.44    4.03
   3 -19   2    0.12    4.40
  -3  19  -2    1.65    8.62
   3 -19   3   -0.37    4.40
  -3  19  -3    3.00    6.54
   3 -19   4    2.08    5.26
  -3  19  -4   -0.06    6.85
   3 -19   5    2.20    3.55
   3 -19   6    0.06    3.91
   3 -19   7   -1.65    3.61
   3 -19   8    2.26    3.91
  -3  19  -8    6.91    5.32
   3 -19   9    2.63    3.85
  -3  19  -9    0.24    5.38
   3 -19  10    2.44    6.78
  -3  18   7    1.96    7.70
  -3  18   6    1.53    5.93
   3 -18  -5    0.79    5.81
  -3  18   5    1.71    6.11
   3 -18  -4   -0.43    5.13
  -3  18   4    4.40    5.62
   3 -18  -3   -2.57    5.93
  -3  18   3    2.51    6.23
   3 -18  -2    1.89    6.91
  -3  18   2    7.15    8.99
   3 -18  -1    1.28    5.56
  -3  18   1    2.14    5.44
   3 -18   0   25.00    5.75
  -3  18   0   18.52    5.38
   3 -18   1    2.14    4.95
  -3  18  -1    0.86    5.01
   3 -18   2    0.86    5.20
  -3  18  -2    0.61    4.71
   3 -18   3   -0.18    4.28
  -3  18  -3   -0.06    4.46
   3 -18   4   -0.98    3.97
  -3  18  -4    1.28    3.73
   3 -18   5    3.12    3.85
  -3  18  -5    1.65    2.87
   3 -18   6   -0.31    4.28
  -3  18  -6    2.63   10.57
   3 -18   7    2.32    2.87
  -3  18  -7    8.62    9.29
   3 -18   8    0.31    5.20
  -3  18  -8    0.00    5.07
   3 -18   9    1.22    5.62
  -3  18  -9    2.63    5.68
   3 -18  10    2.38    4.40
  -3  18 -10    3.73    5.38
   3 -18  11    0.55    5.01
  -3  18 -11    2.14    4.52
   3 -18  12    6.91   12.16
  -3  18 -12    3.36    9.47
   3 -18  13    1.10    5.07
  -3  18 -13    0.12    8.01
   3 -17  -7   -0.12    4.89
  -3  17   7   -1.34    5.13
   3 -17  -6    4.34    4.28
  -3  17   6    8.13    3.97
   3 -17  -5    8.25    4.77
  -3  17   5    5.68    5.75
   3 -17  -4    2.02    5.93
  -3  17   4    6.30    9.96
   3 -17  -3    8.99    5.62
  -3  17   3    1.83    2.81
   3 -17  -2   21.76    5.93
  -3  17   2   18.64    5.99
   3 -17  -1   12.59    5.68
  -3  17   1   11.67    5.32
   3 -17   0   -3.30    4.89
  -3  17   0   -0.18    5.26
   3 -17   1   13.08    5.93
  -3  17  -1   14.49    7.03
   3 -17   2    1.77    4.46
  -3  17  -2    1.71    5.32
   3 -17   3    2.08    4.77
  -3  17  -3   -0.61    5.81
   3 -17   4    0.67    4.46
  -3  17  -4   -0.67    4.65
   3 -17   5   -0.67    3.73
  -3  17  -5    1.22    3.91
   3 -17   6    0.24    3.97
  -3  17  -6    3.24    5.62
   3 -17   7    6.11    5.07
  -3  17  -7    4.71    5.87
   3 -17   8    5.99    4.34
  -3  17  -8    4.52    4.46
   3 -17   9    1.16    4.28
  -3  17  -9   -2.63    5.38
   3 -17  10   38.94    5.99
  -3  17 -10   39.30    6.72
   3 -17  11   12.41    8.50
  -3  17 -11    5.07    6.78
   3 -17  12   -5.20    7.70
  -3  17 -12   -1.28    4.77
   3 -17  13   14.61    5.01
  -3  17 -13    6.17    6.36
   3 -17  14    1.71    4.95
  -3  17 -14    0.92    5.56
   3 -16 -11    1.47    4.83
  -3  16  11    0.61    5.56
  -3  16  10    1.89    5.07
   3 -16  -9    1.10    7.46
  -3  16   9    0.24    4.34
   3 -16  -8    1.96    5.50
  -3  16   8   -0.79    3.48
   3 -16  -7    4.77    4.65
  -3  16   7    4.03    5.32
   3 -16  -6    0.92    5.50
  -3  16   6    3.91    6.42
   3 -16  -5    7.46    4.89
  -3  16   5   -1.53    4.22
   3 -16  -4    2.51    4.95
  -3  16   4   -2.20    5.13
   3 -16  -3    7.15    5.44
  -3  16   3    8.37    4.95
   3 -16  -2   -1.10    5.07
  -3  16   2    0.61    5.93
   3 -16  -1   -2.14    5.87
  -3  16   1    2.14    5.38
   3 -16   0   12.16    5.13
  -3  16   0   14.79    4.95
   3 -16   1    0.31    4.46
  -3  16  -1    4.58    4.34
   3 -16   2    0.49    4.22
  -3  16  -2   -1.83    4.46
   3 -16   3    4.95    5.20
  -3  16  -3    2.26    4.95
   3 -16   4   14.85    5.32
  -3  16  -4   16.20    5.75
   3 -16   5   -3.00    4.10
  -3  16  -5    5.13    4.28
   3 -16   6    0.24    3.36
  -3  16  -6    0.18    4.34
   3 -16   7    0.67    3.30
  -3  16  -7    0.55    4.34
   3 -16   8    3.67    3.85
  -3  16  -8    7.76    4.58
   3 -16   9    1.59    3.97
  -3  16  -9    0.12    5.50
   3 -16  10   12.84    8.31
  -3  16 -10   15.77    7.21
   3 -16  11    4.89    4.10
  -3  16 -11    3.73    4.95
   3 -16  12   33.99    5.32
  -3  16 -12   24.14    5.38
   3 -16  13    9.90    4.58
  -3  16 -13    8.68    5.87
   3 -16  14    1.83    4.95
  -3  16 -14    6.85    6.11
   3 -16  15    0.06    4.46
  -3  16 -15   -1.53    6.42
   3 -16  16    0.24    5.01
  -3  16 -16    0.06    6.48
   3 -15 -12   -0.24    5.38
  -3  15  12   -1.41    4.95
   3 -15 -11   14.85   10.94
  -3  15  11    3.00    5.32
   3 -15 -10   -1.16    4.16
  -3  15  10   -1.28    4.40
   3 -15  -9   -0.12    8.92
  -3  15   9   -0.86    3.18
   3 -15  -8    0.55    4.65
  -3  15   8    3.42    4.83
   3 -15  -7    2.44    5.75
  -3  15   7    2.14    5.20
   3 -15  -6   21.21    6.05
  -3  15   6   17.79    6.42
   3 -15  -5    4.16    4.95
  -3  15   5    4.89    4.65
   3 -15  -4    3.30    4.46
  -3  15   4    1.28    6.48
   3 -15  -3    8.13    4.95
  -3  15   3    7.52    4.77
   3 -15  -2   12.71    4.40
  -3  15   2   13.08    4.83
   3 -15  -1    8.25    4.40
  -3  15   1   12.22    4.40
   3 -15   0    2.38    6.17
  -3  15   0    4.40    6.05
   3 -15   1    8.68    4.03
  -3  15  -1   15.65    4.22
   3 -15   2    7.21    3.91
  -3  15  -2   10.45    4.28
   3 -15   3   22.25    4.34
  -3  15  -3   26.22    4.52
   3 -15   4   -0.12    3.73
  -3  15  -4    1.47    3.85
   3 -15   5   15.28    3.73
  -3  15  -5   14.00    4.40
   3 -15   6    7.33    3.24
  -3  15  -6    6.36    4.28
   3 -15   7    3.48    3.30
  -3  15  -7   -0.31    4.34
   3 -15   8    4.95    3.97
  -3  15  -8    7.21    4.77
   3 -15   9   -0.92    7.15
  -3  15  -9   -2.20    6.97
   3 -15  10   15.04    3.91
  -3  15 -10   10.70    5.07
   3 -15  11    3.48    4.10
  -3  15 -11    1.41    5.68
   3 -15  12    5.38    3.91
  -3  15 -12    1.41    4.83
   3 -15  13   10.76    4.71
  -3  15 -13    8.01    6.60
   3 -15  14    8.92    4.46
  -3  15 -14    9.84    6.17
   3 -15  15    1.22    4.71
  -3  15 -15    3.61    6.30
   3 -15  16   -0.37    5.20
  -3  15 -16    1.53    7.70
   3 -15  17    2.20    5.13
  -3  15 -17    1.10    6.30
   3 -14 -12    3.85    5.56
  -3  14  12    2.38    5.07
   3 -14 -11   -0.67    4.22
  -3  14  11   -2.51    5.62
   3 -14 -10   11.49    5.44
  -3  14  10    9.66    5.20
   3 -14  -9   -1.04    4.34
  -3  14   9   -0.61    5.07
   3 -14  -8    9.54    5.44
  -3  14   8    9.72    5.81
   3 -14  -7   25.55    5.93
  -3  14   7   22.86    5.56
   3 -14  -6    3.00    5.68
  -3  14   6    2.57    4.95
   3 -14  -5   36.67    5.44
  -3  14   5   36.25    5.13
   3 -14  -4    5.32    4.10
  -3  14   4    1.89    4.16
   3 -14  -3   39.98    5.13
  -3  14   3   45.90    5.38
   3 -14  -2   22.19    4.71
  -3  14   2   19.74    5.07
   3 -14  -1   11.49    4.10
  -3  14   1    3.91    3.85
   3 -14   0   10.82    4.03
  -3  14   0    8.07    3.91
   3 -14   1    4.28    3.61
  -3  14  -1    3.00    3.91
   3 -14   2   14.30    4.89
  -3  14  -2    7.58    5.32
   3 -14   3    2.63    4.95
  -3  14  -3    1.16    4.46
   3 -14   4   18.77    3.55
  -3  14  -4   20.78    4.71
   3 -14   5    2.44    3.48
  -3  14  -5    2.02    3.61
   3 -14   6   17.11    3.67
  -3  14  -6   20.05    4.22
   3 -14   7   55.44    5.38
  -3  14  -7   59.60    6.42
   3 -14   8    5.32    9.11
  -3  14  -8   10.51    7.95
   3 -14   9   63.69    5.01
  -3  14  -9   65.95    6.48
   3 -14  10    1.16    3.24
  -3  14 -10    1.59    4.40
   3 -14  11    2.02    3.73
  -3  14 -11   -1.53    3.97
   3 -14  12    6.91    3.73
  -3  14 -12    8.62    5.13
   3 -14  13    8.13    3.97
  -3  14 -13   11.49    5.13
   3 -14  14    0.79    3.91
  -3  14 -14    4.58    5.50
   3 -14  15    2.63    4.52
  -3  14 -15    1.47    5.87
   3 -14  16    4.46    4.71
  -3  14 -16    3.06    6.72
   3 -14  17    4.83    5.56
  -3  14 -17    3.73    8.80
   3 -14  18    1.71    4.95
  -3  14 -18   12.71    9.47
   3 -13 -13    2.51    4.10
  -3  13  13   -2.08    4.28
   3 -13 -12    1.96    4.16
  -3  13  12    2.51    5.07
   3 -13 -11   12.47    4.95
  -3  13  11    5.99    5.68
   3 -13 -10   -1.77    6.72
  -3  13  10    2.44    5.62
   3 -13  -9    4.95    4.83
  -3  13   9    5.87    4.77
   3 -13  -8    9.96    4.83
  -3  13   8   17.60    4.71
   3 -13  -7   11.49    4.40
  -3  13   7    7.70    4.28
   3 -13  -6   19.62    4.71
  -3  13   6   19.50    4.77
   3 -13  -5   39.91    5.99
  -3  13   5   41.01    5.81
   3 -13  -4   -0.49    4.22
  -3  13   4    4.77    4.52
   3 -13  -3    5.07    3.67
  -3  13   3    8.13    3.79
   3 -13  -2   23.23    4.10
  -3  13   2   20.84    4.10
   3 -13  -1   24.94    4.58
  -3  13   1   30.44    4.34
   3 -13   0   12.35    4.10
  -3  13   0   15.65    3.91
   3 -13   1    1.83    3.12
  -3  13  -1    0.00    3.36
   3 -13   2   79.22    5.44
  -3  13  -2   78.06    5.26
   3 -13   3   18.34    3.73
  -3  13  -3   17.24    3.67
   3 -13   4    0.55    3.18
  -3  13  -4    1.89    3.91
   3 -13   5   65.22    5.13
  -3  13  -5   69.19    5.81
   3 -13   6   29.16    4.16
  -3  13  -6   32.21    5.07
   3 -13   7    3.97    7.21
  -3  13  -7    0.37    6.36
   3 -13   8   84.66    5.01
  -3  13  -8   78.06    5.62
   3 -13   9   18.52    3.36
  -3  13  -9   25.18    4.16
   3 -13  10   18.83    3.61
  -3  13 -10   16.38    4.22
   3 -13  11   16.63    3.67
  -3  13 -11   13.81    4.71
   3 -13  12    1.47    3.97
  -3  13 -12   -0.73    4.95
   3 -13  13   10.02    4.22
  -3  13 -13   10.57    5.50
   3 -13  14    5.68    4.03
  -3  13 -14   -0.18    5.75
   3 -13  15   54.46    5.68
  -3  13 -15   50.24    7.27
   3 -13  16   40.28    5.68
  -3  13 -16   39.98    6.42
   3 -13  17    2.26    5.01
  -3  13 -17    1.41    5.38
   3 -13  18   16.26    7.21
  -3  13 -18   22.00    6.54
   3 -13  19    3.36    5.32
  -3  13 -19    0.18    7.03
  -3  12  15   -1.28    4.03
   3 -12 -14    0.67    5.07
  -3  12  14    3.48    7.58
   3 -12 -13   -2.20    6.48
  -3  12  13    1.89    6.42
   3 -12 -12   11.19    4.95
  -3  12  12   10.15    5.81
   3 -12 -11   -2.08    4.65
  -3  12  11    0.86    4.52
   3 -12 -10    1.34    5.07
  -3  12  10   -0.49    5.13
   3 -12  -9   11.25    5.20
  -3  12   9    3.55    5.32
   3 -12  -8    8.68    4.58
  -3  12   8    5.50    4.28
   3 -12  -7   19.44    5.20
  -3  12   7   19.87    5.13
   3 -12  -6    4.46    3.67
  -3  12   6    1.41    3.79
   3 -12  -5   72.31    6.05
  -3  12   5   85.21    6.23
   3 -12  -4   33.50    5.32
  -3  12   4   37.35    5.38
   3 -12  -3   10.57    4.28
  -3  12   3   11.37    4.03
   3 -12  -2  175.37    8.44
  -3  12   2  176.53    7.64
   3 -12  -1   44.25    5.01
  -3  12   1   40.95    4.58
   3 -12   0   12.47    3.18
  -3  12   0   16.63    3.42
   3 -12   1    2.44    2.87
  -3  12  -1    2.44    2.87
   3 -12   2  116.26    6.30
  -3  12  -2  128.67    7.82
   3 -12   3   87.41    4.65
  -3  12  -3   86.00    5.32
   3 -12   4    4.77    2.93
  -3  12  -4    5.81    2.93
   3 -12   5   10.39    2.75
  -3  12  -5    9.84    3.30
   3 -12   6    0.31    3.97
  -3  12  -6    3.24    3.97
   3 -12   7   90.10    5.38
  -3  12  -7   82.21    5.44
   3 -12   8   25.12    3.48
  -3  12  -8   30.68    4.28
   3 -12   9  131.05    6.48
  -3  12  -9  128.79    7.40
   3 -12  10   -0.86    3.00
  -3  12 -10   -1.28    4.46
   3 -12  11    7.58    3.42
  -3  12 -11   10.21    3.79
   3 -12  12   66.81    5.62
  -3  12 -12   67.36    5.50
   3 -12  13    5.13    3.30
  -3  12 -13    8.92    4.52
   3 -12  14   22.25    4.40
  -3  12 -14   22.49    5.87
   3 -12  15   15.34    4.28
  -3  12 -15   11.80    4.95
   3 -12  16    4.28    4.16
  -3  12 -16    3.18    4.77
   3 -12  17   66.32    6.36
  -3  12 -17   78.12    8.99
   3 -12  18    1.16    6.11
  -3  12 -18   -0.67    6.48
   3 -12  19    4.58    6.11
  -3  12 -19    4.34    6.11
   3 -12  20    1.47    4.34
  -3  12 -20    0.00    3.97
  -3  11  16    0.92    4.89
   3 -11 -15    3.91    3.73
  -3  11  15    5.87    5.62
   3 -11 -14    2.26    4.89
  -3  11  14    3.00    5.07
   3 -11 -13   19.01    4.89
  -3  11  13   27.32    6.42
   3 -11 -12    2.75    4.65
  -3  11  12    1.77    5.01
   3 -11 -11   52.20    6.42
  -3  11  11   49.76    7.40
   3 -11 -10   -0.06    4.22
  -3  11  10    1.77    5.20
   3 -11  -9   16.81    4.52
  -3  11   9   14.85    4.28
   3 -11  -8   27.32    5.56
  -3  11   8   24.21    5.32
   3 -11  -7    3.24    4.40
  -3  11   7    8.68    4.40
   3 -11  -6  153.12    8.01
  -3  11   6  154.52    8.13
   3 -11  -5   20.84    4.95
  -3  11   5   24.21    5.26
   3 -11  -4   54.71    5.07
  -3  11   4   52.14    4.28
   3 -11  -3   73.04    5.01
  -3  11   3   82.09    5.32
   3 -11  -2   12.71    2.93
  -3  11   2    9.66    3.00
   3 -11  -1   32.64    3.79
  -3  11   1   28.24    3.55
   3 -11   0    0.06    3.00
  -3  11   0    2.69    3.06
   3 -11   1    6.72    2.63
  -3  11  -1    7.76    2.51
   3 -11   2    2.81    2.44
  -3  11  -2    2.51    2.81
   3 -11   3   80.13    5.01
  -3  11  -3   75.67    4.77
   3 -11   4    2.08    2.32
  -3  11  -4    1.89    2.51
   3 -11   5   31.36    5.44
  -3  11  -5   31.60    4.77
   3 -11   6    2.93    2.63
  -3  11  -6    2.44    3.24
   3 -11   7   50.12    3.61
  -3  11  -7   49.51    4.03
   3 -11   8   18.52    2.93
  -3  11  -8   21.52    3.24
   3 -11   9   10.82    3.18
  -3  11  -9    6.91    3.42
   3 -11  10    3.36    2.93
  -3  11 -10    3.42    3.30
   3 -11  11  131.05    7.03
  -3  11 -11  117.91    6.36
   3 -11  12    6.11    3.12
  -3  11 -12    6.72    3.36
   3 -11  13   13.57    4.10
  -3  11 -13   12.90    4.22
   3 -11  14    0.98    3.67
  -3  11 -14   -1.34    3.79
   3 -11  15   14.55    4.16
  -3  11 -15   11.98    4.16
   3 -11  16   24.63    4.71
  -3  11 -16   24.27    5.56
   3 -11  17    2.32    4.28
  -3  11 -17    2.57    5.26
   3 -11  18   29.22    5.44
  -3  11 -18   28.06    6.54
   3 -11  19   -2.51    4.52
  -3  11 -19    1.34    5.38
   3 -11  20    0.98    4.28
  -3  11 -20    0.61    5.20
   3 -10 -18   -2.02    4.77
   3 -10 -17   11.37    4.65
  -3  10  17   10.88    8.01
   3 -10 -16   -2.93    6.54
  -3  10  16    0.49    7.15
   3 -10 -15    7.76    6.85
  -3  10  15    7.89    5.75
   3 -10 -14   12.35    5.50
  -3  10  14   25.55    5.99
   3 -10 -13    0.31    4.52
  -3  10  13   -2.14    5.68
   3 -10 -12   32.95    5.62
  -3  10  12   28.79    6.05
   3 -10 -11   -1.47    4.10
  -3  10  11    2.44    4.28
   3 -10 -10    2.75    4.22
  -3  10  10    5.81    4.34
   3 -10  -9   56.72    6.30
  -3  10   9   56.36    6.54
   3 -10  -8   15.40    3.91
  -3  10   8   14.00    3.73
   3 -10  -7   42.67    4.65
  -3  10   7   36.67    4.83
   3 -10  -6    0.18    3.42
  -3  10   6    2.44    3.06
   3 -10  -5   10.82    3.73
  -3  10   5   10.76    3.42
   3 -10  -4   33.62    3.61
  -3  10   4   37.84    3.67
   3 -10  -3    6.78    3.24
  -3  10   3    8.31    2.63
   3 -10  -2   12.59    3.00
  -3  10   2    9.17    3.42
   3 -10  -1   12.04    3.18
  -3  10   1    9.84    3.06
   3 -10   0   14.61    2.63
  -3  10   0   15.28    2.44
   3 -10   1   12.47    2.38
  -3  10  -1   12.53    2.44
   3 -10   2   97.25    4.77
  -3  10  -2  108.56    5.44
   3 -10   3   23.72    2.51
  -3  10  -3   25.73    2.87
   3 -10   4   58.80    7.15
  -3  10  -4   57.64    6.85
   3 -10   5   50.49    3.79
  -3  10  -5   45.90    3.67
   3 -10   6    8.19    2.57
  -3  10  -6    7.15    2.81
   3 -10   7    5.62    2.20
  -3  10  -7    4.58    2.69
   3 -10   8   24.69    3.30
  -3  10  -8   28.42    3.73
   3 -10   9  123.66    5.50
  -3  10  -9  128.79    6.72
   3 -10  10  163.57    7.95
  -3  10 -10  152.14    8.07
   3 -10  11    4.22    3.12
  -3  10 -11    5.50    3.06
   3 -10  12   48.84    3.97
  -3  10 -12   43.95    5.01
   3 -10  13   22.49    3.79
  -3  10 -13   21.45    4.22
   3 -10  14   67.54    5.13
  -3  10 -14   70.78    6.23
   3 -10  15    5.13    4.83
  -3  10 -15    4.16    5.87
   3 -10  16   13.02    3.97
  -3  10 -16   15.40    4.46
   3 -10  17   66.20    5.81
  -3  10 -17   85.45    6.78
   3 -10  18    0.31    4.16
  -3  10 -18   -2.51    4.40
   3 -10  19    8.44    4.77
  -3  10 -19    7.46    5.20
   3 -10  20    1.71    4.71
  -3  10 -20    8.01    5.07
   3 -10  21    4.71    7.27
  -3  10 -21    3.06    8.37
   3  -9 -19   -0.55    4.28
   3  -9 -18    4.10    4.34
  -3   9  18    5.93    7.58
   3  -9 -17    2.93    4.03
  -3   9  17    6.48    4.83
   3  -9 -16   21.27    4.95
  -3   9  16   12.47    5.38
   3  -9 -15    2.93    5.01
  -3   9  15    2.69    5.99
   3  -9 -14   13.69    5.38
  -3   9  14   12.35    5.56
   3  -9 -13   22.98    4.83
  -3   9  13   27.26    5.50
   3  -9 -12    7.46    4.71
  -3   9  12    6.11    4.52
   3  -9 -11   36.12    5.62
  -3   9  11   39.06    5.44
   3  -9 -10    7.46    4.83
  -3   9  10   13.39    3.79
   3  -9  -9    2.44    3.79
  -3   9   9    2.81    3.61
   3  -9  -8   36.86    5.01
  -3   9   8   32.34    5.01
   3  -9  -7   96.58    6.23
  -3   9   7   88.26    5.32
   3  -9  -6  207.03    9.29
  -3   9   6  217.67    9.23
   3  -9  -5    4.16    2.87
  -3   9   5    0.79    3.00
   3  -9  -4   98.84    5.44
  -3   9   4   99.51    5.01
   3  -9  -3   55.38    3.85
  -3   9   3   51.10    3.85
   3  -9  -2   27.14    2.87
  -3   9   2   27.14    3.42
   3  -9  -1   99.76    5.50
  -3   9   1  100.00    5.01
   3  -9   0   11.00    2.32
  -3   9   0   14.06    2.20
   3  -9   1  355.75   11.43
  -3   9  -1  358.01   11.80
   3  -9   2   -0.18    1.77
  -3   9  -2    1.41    1.83
   3  -9   3   81.24    5.93
  -3   9  -3   85.39    5.75
   3  -9   4  142.05    6.54
  -3   9  -4  139.06    6.42
   3  -9   5  130.01    5.32
  -3   9  -5  129.52    5.26
   3  -9   6  160.21    6.05
  -3   9  -6  158.07    6.23
   3  -9   7  150.37    8.44
  -3   9  -7  146.27    8.13
   3  -9   8  176.47    7.40
  -3   9  -8  194.56    7.76
   3  -9   9    8.56    2.75
  -3   9  -9    9.78    2.87
   3  -9  10   15.95    2.81
  -3   9 -10   15.59    3.61
   3  -9  11  293.52   10.82
  -3   9 -11  313.69   11.06
   3  -9  12   14.61    2.57
  -3   9 -12   10.51    3.73
   3  -9  13   23.04    3.12
  -3   9 -13   25.73    3.97
   3  -9  14   11.49    3.12
  -3   9 -14   14.79    3.97
   3  -9  15    4.71    4.65
  -3   9 -15    2.02    4.83
   3  -9  16   34.35    5.50
  -3   9 -16   32.58    5.44
   3  -9  17   27.38    3.85
  -3   9 -17   27.14    5.68
   3  -9  18   61.86    5.68
  -3   9 -18   75.43    7.33
   3  -9  19   14.36    5.44
  -3   9 -19   14.85    5.56
   3  -9  20   -0.73    5.07
  -3   9 -20   -0.73    4.95
   3  -9  21    0.98    3.30
  -3   9 -21    0.49    4.22
   3  -8 -19    0.12    4.83
  -3   8  19    1.41    5.38
   3  -8 -18    0.92    5.07
  -3   8  18    1.41    4.83
   3  -8 -17   10.94    5.44
  -3   8  17   10.51    5.01
   3  -8 -16    1.10    5.01
  -3   8  16    0.49    5.75
   3  -8 -15    6.85    5.50
  -3   8  15    7.09    5.87
   3  -8 -14   16.93    5.87
  -3   8  14   15.95    4.83
   3  -8 -13   29.46    5.56
  -3   8  13   30.87    5.68
   3  -8 -12   54.03    7.03
  -3   8  12   57.40    7.70
   3  -8 -11    1.65    3.42
  -3   8  11    0.49    3.55
   3  -8 -10   13.45    3.85
  -3   8  10    9.23    3.79
   3  -8  -9   52.87    6.11
  -3   8   9   60.94    5.87
   3  -8  -8   12.10    3.18
  -3   8   8   10.64    3.24
   3  -8  -7  201.96    8.99
  -3   8   7  188.75    8.44
   3  -8  -6   18.22    3.48
  -3   8   6   23.53    3.18
   3  -8  -5   20.48    2.75
  -3   8   5   16.69    2.63
   3  -8  -4  198.90    8.01
  -3   8   4  188.33    7.27
   3  -8  -3  244.32    8.86
  -3   8   3  254.04    8.62
   3  -8  -2  104.10    5.07
  -3   8   2  105.62    4.46
   3  -8  -1    5.50    2.26
  -3   8   1    5.32    2.08
   3  -8   0   26.10    2.57
  -3   8   0   32.40    2.63
   3  -8   1  340.95   10.45
  -3   8  -1  335.33   10.82
   3  -8   2  518.65   25.06
  -3   8  -2  480.93   16.56
   3  -8   3    5.50    2.08
  -3   8  -3    6.60    1.96
   3  -8   4   22.68    2.51
  -3   8  -4   22.68    2.32
   3  -8   5  192.36    6.85
  -3   8  -5  191.08    6.60
   3  -8   6   34.72    2.51
  -3   8  -6   28.24    2.57
   3  -8   7  412.59   12.96
  -3   8  -7  419.01   12.78
   3  -8   8   10.94    2.14
  -3   8  -8   11.92    2.20
   3  -8   9  235.70    9.66
  -3   8  -9  233.99   11.06
   3  -8  10  190.22    7.27
  -3   8 -10  186.80    8.37
   3  -8  11    2.20    2.20
  -3   8 -11    2.08    2.57
   3  -8  12   16.26    3.18
  -3   8 -12   18.58    3.73
   3  -8  13    5.07    2.63
  -3   8 -13    6.72    3.18
   3  -8  14  205.20    9.72
  -3   8 -14  196.70    9.11
   3  -8  15    9.90    4.46
  -3   8 -15    9.23    3.67
   3  -8  16    2.69    3.61
  -3   8 -16    7.46    4.71
   3  -8  17   38.81    5.62
  -3   8 -17   38.08    5.44
   3  -8  18    2.87    4.22
  -3   8 -18    1.47    3.79
   3  -8  19    8.80    4.46
  -3   8 -19    8.74    4.83
   3  -8  20   18.95    4.89
  -3   8 -20   16.14    4.71
   3  -8  21    0.06    3.55
  -3   8 -21    3.85    3.97
   3  -8  22    2.81    4.10
  -3   8 -22    3.36    4.10
   3  -7 -20   -2.20    4.28
  -3   7  20    1.53    4.71
   3  -7 -19   -0.06    3.97
  -3   7  19    0.86    6.78
   3  -7 -18   13.45    5.38
  -3   7  18   19.07    5.93
   3  -7 -17    1.10    4.46
  -3   7  17   -1.04    5.01
   3  -7 -16    0.79    4.46
  -3   7  16    3.91    4.65
   3  -7 -15   -2.26    4.46
  -3   7  15   -0.37    5.38
   3  -7 -14    5.68    4.83
  -3   7  14    8.44    5.44
   3  -7 -13   38.08    6.17
  -3   7  13   37.04    5.07
   3  -7 -12   -2.20    3.79
  -3   7  12    2.51    4.16
   3  -7 -11    4.03    3.67
  -3   7  11    4.89    3.36
   3  -7 -10  118.22    6.78
  -3   7  10  101.22    6.23
   3  -7  -9   24.51    3.73
  -3   7   9   30.26    3.85
   3  -7  -8   33.80    4.03
  -3   7   8   34.84    3.97
   3  -7  -7    8.86    2.75
  -3   7   7   10.15    2.51
   3  -7  -6   26.77    3.18
  -3   7   6   25.73    3.24
   3  -7  -5    4.65    2.32
  -3   7   5    4.40    2.26
   3  -7  -4   54.52    3.61
  -3   7   4   55.68    3.42
   3  -7  -3  416.14   12.78
  -3   7   3  418.22   13.88
   3  -7  -2  316.57   10.64
  -3   7   2  309.05   10.15
   3  -7  -1    7.27    1.83
  -3   7   1    5.01    1.71
   3  -7   0   17.97    2.20
  -3   7   0   21.09    2.02
   3  -7   1  636.49   27.20
  -3   7  -1  564.98   19.99
   3  -7   2  119.13    5.38
  -3   7  -2  114.43    5.07
   3  -7   3  545.54   16.26
  -3   7  -3  537.41   16.32
   3  -7   4   -0.92    1.34
  -3   7  -4    0.79    1.53
   3  -7   5    3.67    1.41
  -3   7  -5    5.13    1.53
   3  -7   6   48.96    3.00
  -3   7  -6   48.41    2.93
   3  -7   7   77.63    3.73
  -3   7  -7   88.75    4.22
   3  -7   8  771.70   24.88
  -3   7  -8  763.45   22.37
   3  -7   9   19.93    2.20
  -3   7  -9   18.52    2.32
   3  -7  10   23.90    2.57
  -3   7 -10   26.10    3.00
   3  -7  11  387.04   13.02
  -3   7 -11  397.98   12.47
   3  -7  12   67.12    3.91
  -3   7 -12   58.50    4.03
   3  -7  13   84.05    5.26
  -3   7 -13   89.30    5.68
   3  -7  14   13.26    3.42
  -3   7 -14   12.22    3.61
   3  -7  15    7.82    3.18
  -3   7 -15   10.57    3.61
   3  -7  16   43.52    4.77
  -3   7 -16   50.43    4.95
   3  -7  17   17.11    4.03
  -3   7 -17   17.42    3.85
   3  -7  18    6.23    3.73
  -3   7 -18    6.23    4.10
   3  -7  19    6.36    4.10
  -3   7 -19   11.49    4.22
   3  -7  20   -1.34    4.10
  -3   7 -20    1.22    3.97
   3  -7  21    4.89    5.32
  -3   7 -21    6.23    6.17
   3  -7  22    9.29    6.36
  -3   7 -22    8.92    5.62
   3  -6 -20    4.46    5.50
  -3   6  20    3.06    5.99
   3  -6 -19    7.27    5.56
  -3   6  19   -0.79    5.93
   3  -6 -18    8.86    5.93
  -3   6  18    6.91    6.54
   3  -6 -17   12.41    6.91
  -3   6  17    9.35    6.60
   3  -6 -16   -0.79    5.13
  -3   6  16   -4.65    4.83
   3  -6 -15    4.34    4.46
  -3   6  15    5.44    4.52
   3  -6 -14    2.02    4.16
  -3   6  14   -1.65    3.73
   3  -6 -13   17.79    3.97
  -3   6  13   17.60    3.97
   3  -6 -12   65.53    5.38
  -3   6  12   71.03    5.07
   3  -6 -11    9.78    3.48
  -3   6  11   10.94    3.42
   3  -6 -10    7.27    4.10
  -3   6  10    8.56    4.34
   3  -6  -9  456.91   20.60
  -3   6   9  479.77   16.32
   3  -6  -8  166.63    6.97
  -3   6   8  173.72    7.03
   3  -6  -7    8.80    2.57
  -3   6   7    5.20    2.20
   3  -6  -6  181.66    7.33
  -3   6   6  184.41    6.72
   3  -6  -5  638.14   18.70
  -3   6   5  646.89   20.54
   3  -6  -4   62.16    3.85
  -3   6   4   60.21    3.18
   3  -6  -3  247.31    8.50
  -3   6   3  251.16    9.05
   3  -6  -2  311.61   10.51
  -3   6   2  319.81   11.00
   3  -6  -1   13.20    1.65
  -3   6   1   14.91    1.89
   3  -6   0  945.97   36.67
  -3   6   0  886.56   27.75
   3  -6   1  101.77    4.77
  -3   6  -1   89.73    3.79
   3  -6   2  558.19   16.56
  -3   6  -2  558.56   15.89
   3  -6   3   76.47    3.48
  -3   6  -3   78.30    3.48
   3  -6   4   68.03    3.48
  -3   6  -4   71.33    3.18
   3  -6   5   49.33    2.93
  -3   6  -5   54.95    3.12
   3  -6   6   68.40    3.24
  -3   6  -6   71.76    3.48
   3  -6   7  739.61   20.11
  -3   6  -7  731.79   21.15
   3  -6   8    5.32    1.83
  -3   6  -8    7.40    2.08
   3  -6   9    4.65    1.96
  -3   6  -9    5.26    2.02
   3  -6  10  137.23    5.38
  -3   6 -10  136.19    5.32
   3  -6  11   10.02    2.44
  -3   6 -11   10.02    2.69
   3  -6  12  144.93    6.23
  -3   6 -12  144.74    6.54
   3  -6  13   36.67    3.55
  -3   6 -13   36.55    3.67
   3  -6  14   44.87    3.91
  -3   6 -14   42.73    3.79
   3  -6  15   33.50    3.30
  -3   6 -15   29.52    4.10
   3  -6  16   14.91    3.48
  -3   6 -16   18.58    3.55
   3  -6  17   12.84    3.79
  -3   6 -17   10.70    3.97
   3  -6  18   11.06    4.77
  -3   6 -18   16.81    4.34
   3  -6  19    1.89    4.22
  -3   6 -19    1.28    3.85
   3  -6  20   17.97    6.11
  -3   6 -20   16.44    6.60
   3  -6  21    4.16    4.46
  -3   6 -21    2.44    4.58
   3  -6  22   20.54    5.75
  -3   6 -22   13.63    4.65
   3  -6  23   -1.71    5.20
  -3   6 -23    4.77    6.72
   3  -5 -21    3.97    4.65
  -3   5  21    3.79    8.92
   3  -5 -20    1.59    4.58
  -3   5  20    3.06    6.23
   3  -5 -19    6.91    4.65
  -3   5  19   11.67    7.27
   3  -5 -18   20.66    5.20
  -3   5  18   28.18    6.17
   3  -5 -17    2.02    4.28
  -3   5  17    0.37    4.77
   3  -5 -16    4.95    4.46
  -3   5  16   10.33    5.07
   3  -5 -15   17.79    5.44
  -3   5  15   16.26    4.83
   3  -5 -14    6.78    4.46
  -3   5  14    6.97    4.40
   3  -5 -13   82.21    6.05
  -3   5  13   88.81    5.99
   3  -5 -12    3.12    3.42
  -3   5  12    6.72    3.42
   3  -5 -11    1.10    3.36
  -3   5  11    0.06    3.42
   3  -5 -10    3.48    4.34
  -3   5  10    2.51    4.16
   3  -5  -9  334.78   12.41
  -3   5   9  341.51   11.25
   3  -5  -8  222.68    8.13
  -3   5   8  213.51    7.95
   3  -5  -7    4.28    2.20
  -3   5   7    4.77    1.89
   3  -5  -6  242.97    8.13
  -3   5   6  235.64    8.37
   3  -5  -5  599.45   17.73
  -3   5   5  614.31   18.28
   3  -5  -4 1246.89   33.62
  -3   5   4 1234.60   35.76
   3  -5  -3    3.24    1.65
  -3   5   3    2.63    2.02
   3  -5  -2  521.21   15.77
  -3   5   2  512.84   15.46
   3  -5  -1    1.22    1.71
  -3   5   1    0.61    1.10
   3  -5   0  224.33    7.70
  -3   5   0  236.55    7.64
   3  -5   1  994.38   27.75
  -3   5  -1  998.35   27.26
   3  -5   2   31.30    1.96
  -3   5  -2   33.44    2.26
   3  -5   3   75.18    3.24
  -3   5  -3   79.46    3.48
   3  -5   4  246.58    8.56
  -3   5  -4  242.79    8.74
   3  -5   5    0.86    0.92
  -3   5  -5    1.28    1.34
   3  -5   6  100.98    4.52
  -3   5  -6   99.82    4.52
   3  -5   7    0.86    1.16
  -3   5  -7    0.86    1.34
   3  -5   8  318.28   10.82
  -3   5  -8  313.33   10.09
   3  -5   9  192.36    6.60
  -3   5  -9  203.18    7.40
   3  -5  10    3.79    1.53
  -3   5 -10    3.30    1.77
   3  -5  11   57.15    3.48
  -3   5 -11   60.94    3.97
   3  -5  12   10.21    2.26
  -3   5 -12    7.82    2.26
   3  -5  13  162.35    7.03
  -3   5 -13  162.16    8.44
   3  -5  14    5.32    3.06
  -3   5 -14    3.24    3.00
   3  -5  15   24.69    3.67
  -3   5 -15   23.78    3.24
   3  -5  16  101.16    5.87
  -3   5 -16  103.55    6.05
   3  -5  17   41.01    4.46
  -3   5 -17   36.92    4.16
   3  -5  18   -2.75    3.73
  -3   5 -18    0.37    3.36
   3  -5  19   10.45    4.65
  -3   5 -19   12.78    4.71
   3  -5  20    0.18    3.91
  -3   5 -20    1.89    4.34
   3  -5  21   28.06    5.75
  -3   5 -21   28.48    4.77
   3  -5  22    4.40    5.32
  -3   5 -22    4.46    4.65
   3  -5  23    2.44    5.62
   3  -4 -21    2.32    4.58
  -3   4  21    0.79    4.83
   3  -4 -20   -1.34    5.32
  -3   4  20    2.26    7.46
   3  -4 -19   38.94    7.40
  -3   4  19   38.81    8.07
   3  -4 -18    4.65    5.75
  -3   4  18   -1.22    6.17
   3  -4 -17    7.21    5.01
  -3   4  17   10.88    5.32
   3  -4 -16    4.28    4.22
  -3   4  16    1.10    4.89
   3  -4 -15    0.61    3.67
  -3   4  15   -0.12    3.61
   3  -4 -14   80.07    6.05
  -3   4  14   89.18    6.48
   3  -4 -13   57.58    5.93
  -3   4  13   52.81    5.50
   3  -4 -12    6.48    3.91
  -3   4  12    2.44    3.48
   3  -4 -11    2.02    3.18
  -3   4  11    0.79    3.00
   3  -4 -10   61.37    4.46
  -3   4  10   64.73    4.58
   3  -4  -9   24.14    3.24
  -3   4   9   21.76    3.06
   3  -4  -8  141.93    6.54
  -3   4   8  155.99    5.87
   3  -4  -7  359.35   12.16
  -3   4   7  359.84   13.14
   3  -4  -6  532.89   15.83
  -3   4   6  533.56   17.18
   3  -4  -5 1344.93   36.37
  -3   4   5 1328.43   39.85
   3  -4  -4  202.02    7.40
  -3   4   4  195.72    7.15
   3  -4  -3  680.87   19.74
  -3   4   3  685.03   20.29
   3  -4  -2    7.27    2.57
  -3   4   2    4.40    1.41
   3  -4  -1    0.98    1.04
  -3   4   1    0.98    1.04
   3  -4   0  109.35    4.40
  -3   4   0  112.23    4.65
   3  -4   1   59.84    2.93
  -3   4  -1   60.76    3.18
   3  -4   2  396.58   12.78
  -3   4  -2  395.72   12.65
   3  -4   3  474.88   14.43
  -3   4  -3  471.27   13.88
   3  -4   4  335.21   10.33
  -3   4  -4  342.30   10.76
   3  -4   5  838.15   23.29
  -3   4  -5  825.37   24.02
   3  -4   6  103.48    4.22
  -3   4  -6  110.15    4.46
   3  -4   7  508.13   14.43
  -3   4  -7  510.33   15.53
   3  -4   8  128.91    5.13
  -3   4  -8  132.27    6.11
   3  -4   9   33.92    2.08
  -3   4  -9   31.78    2.32
   3  -4  10  206.11    7.52
  -3   4 -10  216.57    7.33
   3  -4  11  249.21    8.25
  -3   4 -11  244.99    8.92
   3  -4  12    9.72    2.08
  -3   4 -12   11.00    2.20
   3  -4  13   38.88    3.18
  -3   4 -13   37.16    3.30
   3  -4  14    3.79    2.51
  -3   4 -14    2.38    2.26
   3  -4  15   79.83    5.44
  -3   4 -15   92.97    5.20
   3  -4  16   63.08    5.50
  -3   4 -16   64.43    4.03
   3  -4  17    3.97    3.91
  -3   4 -17    4.89    2.51
   3  -4  18    0.73    4.95
  -3   4 -18    3.00    4.52
   3  -4  19    2.81    4.40
  -3   4 -19    2.93    3.97
   3  -4  20   11.74    4.77
  -3   4 -20    9.11    4.58
   3  -4  21   -2.69    6.36
  -3   4 -21    1.47    4.95
   3  -4  22    8.37    5.20
  -3   4 -22    6.85    4.65
   3  -3 -21    1.89    5.44
  -3   3  21   -0.06    7.64
   3  -3 -20    7.33    5.32
  -3   3  20    4.16    5.99
   3  -3 -19    7.40    5.07
  -3   3  19   14.73    6.48
   3  -3 -18   34.66    5.75
  -3   3  18   25.86    6.17
   3  -3 -17   14.24    5.44
  -3   3  17   20.11    5.99
   3  -3 -16    2.26    3.91
  -3   3  16    6.85    6.23
   3  -3 -15   44.44    5.81
  -3   3  15   56.54    5.62
   3  -3 -14   33.80    3.91
  -3   3  14   36.86    4.65
   3  -3 -13   74.33    5.13
  -3   3  13   70.72    5.38
   3  -3 -12   37.96    4.40
  -3   3  12   39.30    4.52
   3  -3 -11   43.09    3.97
  -3   3  11   39.61    4.22
   3  -3 -10   71.88    4.58
  -3   3  10   61.25    4.28
   3  -3  -9  197.86    7.76
  -3   3   9  203.61    8.31
   3  -3  -8  140.65    5.75
  -3   3   8  141.75    5.56
   3  -3  -7   15.83    2.63
  -3   3   7   11.61    2.08
   3  -3  -6   78.48    3.61
  -3   3   6   81.66    4.40
   3  -3  -5  207.52    7.09
  -3   3   5  211.13    7.52
   3  -3  -4  856.36   24.27
  -3   3   4  826.96   24.33
   3  -3  -3  203.79   11.00
  -3   3   3  177.93    7.64
   3  -3  -2  228.00    7.64
  -3   3   2  230.56    8.25
   3  -3  -1  237.10    7.82
  -3   3   1  236.80    8.37
   3  -3   0    7.46    1.10
  -3   3   0    5.68    1.16
   3  -3   1  432.21   13.39
  -3   3  -1  431.42   13.75
   3  -3   2  162.65    6.17
  -3   3  -2  151.96    5.56
   3  -3   3  241.69    7.89
  -3   3  -3  257.64    8.56
   3  -3   4 1136.98   30.44
  -3   3  -4 1136.80   32.09
   3  -3   5   42.79    2.02
  -3   3  -5   46.58    2.44
   3  -3   6 1417.43   38.94
  -3   3  -6 1408.93   38.63
   3  -3   7   85.88    3.24
  -3   3  -7   86.55    3.91
   3  -3   8   41.87    2.26
  -3   3  -8   43.28    2.63
   3  -3   9   89.49    4.71
  -3   3  -9   86.61    3.97
   3  -3  10    2.26    1.41
  -3   3 -10    2.81    1.65
   3  -3  11    5.81    2.20
  -3   3 -11    3.91    1.65
   3  -3  12   66.08    3.79
  -3   3 -12   64.98    3.85
   3  -3  13   10.51    3.06
  -3   3 -13   10.51    3.12
   3  -3  14    7.64    3.00
  -3   3 -14    7.95    2.38
   3  -3  15    5.07    2.69
  -3   3 -15    6.97    2.75
   3  -3  16   27.38    3.55
  -3   3 -16   28.18    3.73
   3  -3  17   29.16    3.85
  -3   3 -17   29.71    4.16
   3  -3  18    6.23    4.16
  -3   3 -18    8.56    2.69
   3  -3  19   -2.14    3.73
  -3   3 -19    0.06    2.69
   3  -3  20   41.20    5.93
  -3   3 -20   58.01    5.68
   3  -3  21    1.83    4.34
  -3   3 -21    3.36    3.85
   3  -3  22    3.48    7.46
  -3   3 -22    0.86    4.10
   3  -2 -22    3.85    4.28
  -3   2  22   -1.96    7.95
   3  -2 -21    1.65    6.36
  -3   2  21    2.51    6.42
   3  -2 -20   10.39    7.33
  -3   2  20   11.61    6.66
   3  -2 -19    8.25    5.38
  -3   2  19   11.49    5.68
   3  -2 -18    4.52    4.77
  -3   2  18    7.89    5.44
   3  -2 -17    2.69    4.22
  -3   2  17    2.81    4.16
   3  -2 -16    1.96    4.52
  -3   2  16    1.96    4.52
   3  -2 -15   12.04    4.58
  -3   2  15    4.89    4.10
   3  -2 -14  178.42    8.62
  -3   2  14  169.62    8.56
   3  -2 -13   34.84    3.79
  -3   2  13   33.62    3.91
   3  -2 -12    0.79    2.69
  -3   2  12    1.89    2.75
   3  -2 -11   -0.31    3.61
  -3   2  11    0.79    3.48
   3  -2 -10  236.37    8.99
  -3   2  10  234.48    9.05
   3  -2  -9  108.62    5.20
  -3   2   9  109.60    5.32
   3  -2  -8  154.52    6.11
  -3   2   8  153.36    6.60
   3  -2  -7    0.37    1.89
  -3   2   7    1.04    2.26
   3  -2  -6   73.11    3.42
  -3   2   6   69.68    3.42
   3  -2  -5   23.96    1.83
  -3   2   5   22.92    1.96
   3  -2  -4  343.71   15.16
  -3   2   4  340.28   12.22
   3  -2  -3 1281.61   35.39
  -3   2   3 1240.71   34.90
   3  -2  -2 2666.82   66.26
  -3   2   2 2713.27   71.82
   3  -2  -1  363.94   11.25
  -3   2   1  369.99   12.35
   3  -2   0 6473.01  152.75
  -3   2   0 6565.43  156.91
   3  -2   1  649.76   17.48
  -3   2  -1  673.05   20.84
   3  -2   2  214.30    7.89
  -3   2  -2  215.22    7.27
   3  -2   3   50.55    2.14
  -3   2  -3   51.41    2.75
   3  -2   4   91.81    3.24
  -3   2  -4   95.84    3.61
   3  -2   5  159.72    5.26
  -3   2  -5  156.72    6.30
   3  -2   6  547.80   15.89
  -3   2  -6  550.98   15.34
   3  -2   7  625.49   19.01
  -3   2  -7  625.00   19.93
   3  -2   8    7.15    1.22
  -3   2  -8    4.52    1.10
   3  -2   9    0.49    1.34
  -3   2  -9    0.73    1.10
   3  -2  10  130.99    4.58
  -3   2 -10  123.66    4.95
   3  -2  11  171.27    5.81
  -3   2 -11  169.19    6.30
   3  -2  12  102.69    5.32
  -3   2 -12  106.48    5.26
   3  -2  13   15.65    2.81
  -3   2 -13   17.85    3.24
   3  -2  14   -1.04    3.12
  -3   2 -14    0.06    3.00
   3  -2  15   48.11    3.97
  -3   2 -15   45.54    3.61
   3  -2  16   36.43    3.85
  -3   2 -16   36.98    3.85
   3  -2  17    0.43    3.48
  -3   2 -17    0.37    3.85
   3  -2  18    2.20    3.48
  -3   2 -18    0.43    2.87
   3  -2  19    5.93    4.71
  -3   2 -19    4.77    2.93
   3  -2  20   12.16    4.03
  -3   2 -20   10.94    3.24
   3  -2  21   14.43    5.13
  -3   2 -21   19.07    5.01
   3  -1 -22    3.24    5.20
   3  -1 -21    9.41    5.62
  -3   1  21    4.22    5.68
   3  -1 -20   28.67    5.68
  -3   1  20   20.29    6.36
   3  -1 -19    4.10    4.95
  -3   1  19    7.82    5.87
   3  -1 -18   25.86    4.77
  -3   1  18   27.57    5.38
   3  -1 -17    0.98    4.34
  -3   1  17    1.77    4.16
   3  -1 -16    1.28    4.34
  -3   1  16    0.24    4.34
   3  -1 -15    0.18    3.42
  -3   1  15   -1.65    3.42
   3  -1 -14  109.84    6.97
  -3   1  14  126.10    7.46
   3  -1 -13    2.20    3.36
  -3   1  13    1.10    3.42
   3  -1 -12   -0.24    2.51
  -3   1  12    0.61    2.63
   3  -1 -11  303.61   10.70
  -3   1  11  303.61   12.41
   3  -1 -10  192.54    7.40
  -3   1  10  198.59    7.70
   3  -1  -9  413.45   13.02
  -3   1   9  411.37   13.20
   3  -1  -8  158.80    6.30
  -3   1   8  150.86    5.32
   3  -1  -7    1.16    1.53
  -3   1   7    0.06    1.53
   3  -1  -6  465.22   13.75
  -3   1   6  434.54   14.91
   3  -1  -5  111.31    6.17
  -3   1   5  108.44    4.22
   3  -1  -4 1912.48   48.90
  -3   1   4 1858.32   47.92
   3  -1  -3  176.59    5.75
  -3   1   3  165.65    6.05
   3  -1  -2  558.50   16.26
  -3   1   2  568.28   17.67
   3  -1  -1 1556.97   39.36
  -3   1   1 1517.43   39.49
   3  -1   0 5081.38  119.80
  -3   1   0 5033.09  124.57
   3  -1   1 1487.17   37.04
  -3   1  -1 1484.36   38.26
   3  -1   2  208.93    6.42
  -3   1  -2  211.49    6.85
   3  -1   3  528.12   15.10
  -3   1  -3  524.33   14.73
   3  -1   4    2.51    0.49
  -3   1  -4    0.73    0.55
   3  -1   5   73.96    3.12
  -3   1  -5   69.74    2.81
   3  -1   6  831.18   24.39
  -3   1  -6  832.89   23.59
   3  -1   7  114.98    5.07
  -3   1  -7  113.33    4.10
   3  -1   8   32.52    2.02
  -3   1  -8   31.66    2.02
   3  -1   9  480.87   14.12
  -3   1  -9  494.32   14.06
   3  -1  10  126.41    4.83
  -3   1 -10  126.28    4.77
   3  -1  11    2.63    1.96
  -3   1 -11    3.12    1.77
   3  -1  12   17.73    2.14
  -3   1 -12   18.58    2.20
   3  -1  13   52.63    3.42
  -3   1 -13   52.51    3.48
   3  -1  14  106.05    6.48
  -3   1 -14  106.72    5.81
   3  -1  15    1.10    2.75
  -3   1 -15    1.22    2.20
   3  -1  16    6.66    3.55
  -3   1 -16    1.28    3.36
   3  -1  17   -0.43    2.87
  -3   1 -17    0.18    2.93
   3  -1  18   -0.73    3.12
  -3   1 -18    1.83    3.73
   3  -1  19   -2.20    3.55
  -3   1 -19    3.48    3.06
   3  -1  20    6.85    4.83
  -3   1 -20    6.30    6.54
   3  -1  21    0.86    3.97
  -3   1 -21    1.41    3.00
   3   0 -22    5.26    6.85
  -3   0  22   10.15    6.36
   3   0 -21    0.37    5.44
  -3   0  21    4.10    6.85
   3   0 -20   27.75    6.05
  -3   0  20   31.42    6.36
   3   0 -19   21.45    6.54
  -3   0  19   13.81    5.93
   3   0 -18    3.55    4.46
  -3   0  18    3.36    5.07
   3   0 -17   37.78    5.07
  -3   0  17   40.89    5.13
   3   0 -16   13.39    4.89
  -3   0  16   11.61    4.71
   3   0 -15   23.90    3.73
  -3   0  15   25.06    4.40
   3   0 -14   18.22    3.97
  -3   0  14   21.64    3.79
   3   0 -13   12.65    3.00
  -3   0  13   12.90    3.12
   3   0 -12   87.53    4.89
  -3   0  12   93.34    4.89
   3   0 -11  176.71    7.15
  -3   0  11  180.07    7.95
   3   0 -10  234.66    7.95
  -3   0  10  228.97    8.50
   3   0  -9  121.70    5.07
  -3   0   9  123.04    5.50
   3   0  -8  269.99    9.60
  -3   0   8  255.32    8.50
   3   0  -7  145.05    5.62
  -3   0   7  153.97    8.62
   3   0  -6  115.77    6.91
  -3   0   6  105.81    4.46
   3   0  -5  630.32   18.46
  -3   0   5  638.51   18.46
   3   0  -4   21.70    1.59
  -3   0   4   24.57    1.65
   3   0  -3  404.22   12.78
  -3   0   3  397.43   12.04
   3   0  -2   24.21    1.28
  -3   0   2   25.49    1.41
   3   0  -1  622.92   17.05
  -3   0   1  622.68   17.05
   3   0   0  993.10   25.55
  -3   0   0 1019.93   26.16
   3   0   1    2.75    0.31
  -3   0  -1    2.87    0.24
   3   0   2   62.10    2.87
  -3   0  -2   63.94    3.42
   3   0   3   22.62    1.10
  -3   0  -3   22.43    0.98
   3   0   4   59.90    2.51
  -3   0  -4   59.54    2.57
   3   0   5  211.25    7.03
  -3   0  -5  215.47    7.27
   3   0   6  442.97   13.02
  -3   0  -6  458.25   14.30
   3   0   7  397.80   12.22
  -3   0  -7  410.21   12.35
   3   0   8   71.33    3.36
  -3   0  -8   76.41    3.79
   3   0   9   32.46    2.20
  -3   0  -9   31.54    2.08
   3   0  10    1.77    1.47
  -3   0 -10    2.08    1.28
   3   0  11   86.06    4.10
  -3   0 -11   94.87    4.40
   3   0  12   66.14    4.52
  -3   0 -12   69.87    3.73
   3   0  13   16.63    2.26
  -3   0 -13   14.85    2.20
   3   0  14   -0.24    2.69
  -3   0 -14    0.79    2.69
   3   0  15  105.99    5.56
  -3   0 -15   98.04    5.56
   3   0  16   10.51    3.48
  -3   0 -16   16.20    3.48
   3   0  17    6.30    3.36
  -3   0 -17    5.99    2.81
   3   0  18    3.36    4.28
  -3   0 -18    1.96    3.24
   3   0  19   12.47    3.79
  -3   0 -19   14.43    4.16
   3   0  20    3.91    3.30
  -3   0 -20    2.81    3.30
   3   1 -22    2.14    5.32
  -3  -1  22    1.16    6.11
   3   1 -21    1.47    6.54
  -3  -1  21   -0.67    6.66
   3   1 -20   32.46    5.99
  -3  -1  20   31.05    7.46
   3   1 -19   11.86    4.77
  -3  -1  19   10.82    5.20
   3   1 -18   24.51    5.32
  -3  -1  18   27.08    6.66
   3   1 -17   28.97    4.65
  -3  -1  17   36.43    5.32
   3   1 -16   -0.73    3.48
  -3  -1  16    0.18    3.61
   3   1 -15   94.87    5.75
  -3  -1  15  103.73    6.48
   3   1 -14   35.82    4.10
  -3  -1  14   39.85    4.03
   3   1 -13  134.84    6.60
  -3  -1  13  131.36    7.58
   3   1 -12    8.31    2.69
  -3  -1  12    7.95    2.87
   3   1 -11   98.35    4.77
  -3  -1  11   94.50    5.13
   3   1 -10   13.94    2.20
  -3  -1  10   15.95    2.32
   3   1  -9  484.29   14.43
  -3  -1   9  492.67   16.08
   3   1  -8  121.46    5.26
  -3  -1   8  112.04    6.36
   3   1  -7   26.04    2.57
  -3  -1   7   25.67    2.32
   3   1  -6  456.97   14.73
  -3  -1   6  432.70   13.02
   3   1  -5    2.44    1.34
  -3  -1   5    2.63    1.22
   3   1  -4  344.68   10.88
  -3  -1   4  340.89   11.80
   3   1  -3  554.53   15.40
  -3  -1   3  538.21   17.18
   3   1  -2  257.46    7.76
  -3  -1   2  256.17    7.58
   3   1  -1  411.31   11.61
  -3  -1   1  403.18   11.55
   3   1   0   48.17    1.71
  -3  -1   0   49.39    2.20
   3   1   1   42.79    2.26
  -3  -1  -1   42.97    2.20
   3   1   3   13.20    1.10
  -3  -1  -3   13.08    0.61
   3   1   4  177.26    5.81
  -3  -1  -4  179.83    6.30
   3   1   5  506.91   16.32
  -3  -1  -5  504.46   15.22
   3   1   6  214.18    8.92
  -3  -1  -6  212.16    7.21
   3   1   7   -0.37    1.04
  -3  -1  -7    0.00    0.86
   3   1   8   14.30    1.53
  -3  -1  -8   14.36    1.41
   3   1   9  127.32    6.05
  -3  -1  -9  117.54    4.52
   3   1  10   28.24    2.63
  -3  -1 -10   28.30    2.38
   3   1  11   93.22    5.01
  -3  -1 -11   87.84    3.91
   3   1  12   11.49    2.32
  -3  -1 -12   10.45    2.02
   3   1  13    1.28    3.00
  -3  -1 -13    1.04    1.83
   3   1  14  117.73    5.93
  -3  -1 -14  120.60    5.44
   3   1  15   28.18    3.79
  -3  -1 -15   22.19    2.81
   3   1  16    1.47    3.24
  -3  -1 -16    1.77    2.44
   3   1  17    5.20    3.18
  -3  -1 -17    2.20    3.30
   3   1  18    3.48    4.28
  -3  -1 -18    5.99    3.06
   3   1  19    5.13    4.10
  -3  -1 -19    3.91    2.69
   3   1  20   13.20    3.42
  -3  -1 -20    8.31    3.67
   3   2 -22    5.38    5.50
  -3  -2  22    3.61    6.23
   3   2 -21   12.22    5.81
  -3  -2  21   17.24    5.93
   3   2 -20   11.43    5.87
  -3  -2  20    5.99    5.44
   3   2 -19   25.73    4.71
  -3  -2  19   33.37    5.87
   3   2 -18    3.18    3.97
  -3  -2  18    3.12    4.89
   3   2 -17   -0.55    4.16
  -3  -2  17    1.10    4.28
   3   2 -16   42.48    4.65
  -3  -2  16   41.50    5.38
   3   2 -15   57.03    5.26
  -3  -2  15   57.21    5.44
   3   2 -14  120.84    7.33
  -3  -2  14  115.71    6.30
   3   2 -13   23.41    3.61
  -3  -2  13   25.67    3.18
   3   2 -12   66.57    4.22
  -3  -2  12   64.06    4.40
   3   2 -11    0.67    1.83
  -3  -2  11    1.04    2.08
   3   2 -10  348.11   11.31
  -3  -2  10  345.60   12.04
   3   2  -9  108.19    4.95
  -3  -2   9  102.45    7.58
   3   2  -8   82.34    5.32
  -3  -2   8   74.63    3.73
   3   2  -7  169.01    6.42
  -3  -2   7  173.17    6.36
   3   2  -6  111.25    4.22
  -3  -2   6  107.34    4.22
   3   2  -5   31.42    2.14
  -3  -2   5   30.62    2.02
   3   2  -4    7.76    1.10
  -3  -2   4    6.60    0.98
   3   2  -3  786.49   21.82
  -3  -2   3  782.34   23.23
   3   2  -2  270.29    8.25
  -3  -2   2  261.37    8.25
   3   2  -1    2.26    0.61
  -3  -2   1    2.02    0.61
   3   2   0  203.55    6.42
  -3  -2   0  201.53    6.85
   3   2   1  158.19    4.95
  -3  -2  -1  155.50    4.83
   3   2   2   33.86    1.47
  -3  -2  -2   34.66    1.41
   3   2   3    3.79    0.49
  -3  -2  -3    2.75    0.37
   3   2   4   -0.12    0.61
  -3  -2  -4    0.24    0.55
   3   2   5  321.52   10.02
  -3  -2  -5  312.47   10.02
   3   2   6   22.43    1.71
  -3  -2  -6   21.64    1.41
   3   2   7  225.37    8.74
  -3  -2  -7  221.15    8.01
   3   2   8  844.38   28.12
  -3  -2  -8  825.55   23.66
   3   2   9    4.77    1.71
  -3  -2  -9    5.50    1.83
   3   2  10   -0.18    1.53
  -3  -2 -10    0.79    1.65
   3   2  11   56.11    3.48
  -3  -2 -11   58.44    3.12
   3   2  12    1.34    2.14
  -3  -2 -12    0.37    1.77
   3   2  13    4.22    3.06
  -3  -2 -13    2.81    2.51
   3   2  14   22.07    3.36
  -3  -2 -14   22.74    3.24
   3   2  15   17.42    3.00
  -3  -2 -15   19.74    2.81
   3   2  16    9.72    3.36
  -3  -2 -16   14.12    2.87
   3   2  17   -0.31    3.79
  -3  -2 -17   -1.59    2.63
   3   2  18   -0.61    4.83
  -3  -2 -18    1.96    3.61
   3   2  19   12.96    3.67
  -3  -2 -19   11.49    3.79
   3   3 -22    3.24    5.99
  -3  -3  22    2.63    8.56
   3   3 -21    6.42    5.99
  -3  -3  21   10.82    6.23
   3   3 -20   39.91    5.44
  -3  -3  20   35.02    6.23
   3   3 -19   15.95    5.38
  -3  -3  19    7.95    5.87
   3   3 -18    1.10    3.91
  -3  -3  18    0.06    3.79
   3   3 -17   41.32    6.23
  -3  -3  17   39.36    5.26
   3   3 -16   77.93    5.93
  -3  -3  16   78.79    6.17
   3   3 -15   30.99    3.91
  -3  -3  15   33.50    4.16
   3   3 -14   99.82    6.05
  -3  -3  14   93.58    6.17
   3   3 -13    2.75    2.81
  -3  -3  13    2.93    3.12
   3   3 -12  131.60    5.75
  -3  -3  12  132.03    5.93
   3   3 -11   77.69    5.07
  -3  -3  11   85.88    6.17
   3   3 -10    1.28    2.02
  -3  -3  10    0.92    2.93
   3   3  -9  811.86   31.66
  -3  -3   9  785.88   22.92
   3   3  -8    5.99    1.59
  -3  -3   8    5.20    1.65
   3   3  -7   45.23    2.87
  -3  -3   7   45.60    2.75
   3   3  -6   47.13    2.51
  -3  -3   6   45.60    2.63
   3   3  -5  489.61   15.04
  -3  -3   5  498.23   15.65
   3   3  -4  479.71   14.12
  -3  -3   4  482.83   14.06
   3   3  -3  225.55    7.40
  -3  -3   3  213.63    6.78
   3   3  -2 1058.68   29.03
  -3  -3   2 1008.99   29.10
   3   3  -1  583.25   16.81
  -3  -3   1  573.72   16.56
   3   3   0    1.71    0.61
  -3  -3   0    1.47    0.67
   3   3   1  556.60   15.65
  -3  -3  -1  556.85   15.89
   3   3   2  897.31   25.67
  -3  -3  -2  891.32   23.78
   3   3   3  761.68   21.15
  -3  -3  -3  754.10   22.00
   3   3   4  247.74    8.50
  -3  -3  -4  246.82    8.01
   3   3   5  201.47    6.97
  -3  -3  -5  209.48    7.52
   3   3   6  316.87   10.57
  -3  -3  -6  317.79    9.90
   3   3   7    0.12    1.47
  -3  -3  -7    0.67    1.04
   3   3   8    0.43    1.41
  -3  -3  -8    0.12    1.04
   3   3   9  162.47    7.09
  -3  -3  -9  176.41    6.85
   3   3  10    1.16    2.14
  -3  -3 -10    0.12    1.89
   3   3  11   69.38    4.52
  -3  -3 -11   72.43    4.22
   3   3  12   22.74    2.87
  -3  -3 -12   21.82    3.06
   3   3  13    9.35    2.75
  -3  -3 -13   10.02    3.06
   3   3  14    2.32    2.69
  -3  -3 -14    1.41    2.93
   3   3  15   30.56    3.61
  -3  -3 -15   39.06    4.03
   3   3  16    2.87    3.18
  -3  -3 -16    4.28    2.44
   3   3  17    0.24    3.61
  -3  -3 -17    0.31    2.69
   3   3  18    0.73    2.87
  -3  -3 -18    5.68    3.24
   3   3  19   -0.61    3.79
  -3  -3 -19    0.12    3.12
   3   4 -22    0.37    8.01
  -3  -4  22    3.42    8.13
   3   4 -21   18.40    5.87
  -3  -4  21   21.27    6.05
   3   4 -20   19.99    6.72
  -3  -4  20   23.23    6.85
   3   4 -19   21.88    5.68
  -3  -4  19   15.83    4.77
   3   4 -18   -0.37    4.16
  -3  -4  18   -0.06    4.28
   3   4 -17    2.87    4.89
  -3  -4  17    3.73    4.16
   3   4 -16   10.15    3.24
  -3  -4  16   10.88    3.42
   3   4 -15  253.61   12.04
  -3  -4  15  266.81   10.94
   3   4 -14    8.25    3.06
  -3  -4  14    7.70    3.12
   3   4 -13   19.19    3.18
  -3  -4  13   16.81    3.12
   3   4 -12  264.92    9.47
  -3  -4  12  267.24    9.66
   3   4 -11  143.28    6.85
  -3  -4  11  157.40    9.54
   3   4 -10  225.49   11.25
  -3  -4  10  216.32    8.01
   3   4  -9   -0.24    1.77
  -3  -4   9   -0.49    1.71
   3   4  -8  392.79   11.80
  -3  -4   8  375.55   11.74
   3   4  -7  803.49   23.35
  -3  -4   7  784.05   22.74
   3   4  -6    7.09    1.65
  -3  -4   6    6.05    1.47
   3   4  -5 1145.36   31.48
  -3  -4   5 1105.57   30.62
   3   4  -4    4.22    1.16
  -3  -4   4    4.65    1.22
   3   4  -3  108.13    3.97
  -3  -4   3  108.74    4.34
   3   4  -2  561.00   16.20
  -3  -4   2  548.84   16.44
   3   4  -1    1.16    0.92
  -3  -4   1    0.98    0.67
   3   4   0 1063.33   29.83
  -3  -4   0 1056.48   28.00
   3   4   1   23.72    1.53
  -3  -4  -1   21.82    1.16
   3   4   2  164.92    5.93
  -3  -4  -2  154.28    5.50
   3   4   3  240.40    7.70
  -3  -4  -3  240.10    8.31
   3   4   4    0.37    0.79
  -3  -4  -4    0.61    0.79
   3   4   5  326.59   10.51
  -3  -4  -5  323.66   10.76
   3   4   6   87.47    4.77
  -3  -4  -6   86.13    3.85
   3   4   7   11.98    1.59
  -3  -4  -7   10.45    1.59
   3   4   8   28.06    2.38
  -3  -4  -8   25.00    2.02
   3   4   9   21.64    2.26
  -3  -4  -9   22.86    2.51
   3   4  10  148.66    6.72
  -3  -4 -10  152.14    6.05
   3   4  11    1.41    1.83
  -3  -4 -11    1.04    1.59
   3   4  12   38.39    3.24
  -3  -4 -12   38.75    3.18
   3   4  13   14.36    3.06
  -3  -4 -13   10.39    2.63
   3   4  14   10.02    3.06
  -3  -4 -14    9.90    2.81
   3   4  15    2.44    3.36
  -3  -4 -15   -0.06    3.12
   3   4  16    3.48    4.34
  -3  -4 -16    0.73    3.30
   3   4  17    1.59    3.36
  -3  -4 -17    0.49    3.18
   3   4  18    1.59    5.13
  -3  -4 -18   -0.55    3.42
   3   5 -22    3.36    6.66
  -3  -5  22   -0.06    6.78
   3   5 -21   10.70    6.17
  -3  -5  21    9.29    6.17
   3   5 -20    7.15    5.93
  -3  -5  20    9.66    5.93
   3   5 -19   -0.49    4.58
  -3  -5  19    3.42    4.65
   3   5 -18   -1.47    4.40
  -3  -5  18   -0.98    5.26
   3   5 -17    2.69    3.36
  -3  -5  17    0.43    3.42
   3   5 -16   53.79    5.81
  -3  -5  16   57.34    5.87
   3   5 -15    0.49    2.93
  -3  -5  15   -1.89    3.48
   3   5 -14   67.42    5.26
  -3  -5  14   70.35    5.81
   3   5 -13  114.49    6.23
  -3  -5  13  127.02    5.99
   3   5 -12   50.55    3.73
  -3  -5  12   62.65    6.05
   3   5 -11  227.75   13.45
  -3  -5  11  237.16    9.35
   3   5 -10   14.30    3.00
  -3  -5  10   20.48    2.93
   3   5  -9  287.59   10.02
  -3  -5   9  280.38    9.35
   3   5  -8  168.83    6.30
  -3  -5   8  169.81    6.78
   3   5  -7   24.57    2.26
  -3  -5   7   21.45    2.08
   3   5  -6  322.80   10.21
  -3  -5   6  316.81   10.33
   3   5  -5   28.06    2.02
  -3  -5   5   29.46    1.89
   3   5  -4 1203.31   32.95
  -3  -5   4 1267.12   34.11
   3   5  -3  117.73    4.58
  -3  -5   3  117.24    4.83
   3   5  -2    1.16    1.28
  -3  -5   2    1.10    1.04
   3   5  -1  844.93   24.27
  -3  -5   1  837.11   23.53
   3   5   0  104.77    4.40
  -3  -5   0   96.76    5.81
   3   5   1  207.89    7.40
  -3  -5  -1  216.57    7.40
   3   5   2   33.62    1.96
  -3  -5  -2   30.62    1.83
   3   5   3    3.91    1.16
  -3  -5  -3    5.38    1.10
   3   5   4  243.46    8.68
  -3  -5  -4  240.53    8.25
   3   5   5  237.35    8.07
  -3  -5  -5  234.48    8.07
   3   5   6   93.70    3.97
  -3  -5  -6   94.44    4.46
   3   5   7    2.26    1.89
  -3  -5  -7    2.20    1.28
   3   5   8   18.64    2.02
  -3  -5  -8   20.97    2.02
   3   5   9   31.11    2.75
  -3  -5  -9   29.77    2.63
   3   5  10   30.81    3.00
  -3  -5 -10   28.85    3.12
   3   5  11   21.15    2.87
  -3  -5 -11   22.25    2.63
   3   5  12    3.30    2.69
  -3  -5 -12    2.38    2.51
   3   5  13    7.09    3.36
  -3  -5 -13    8.07    2.63
   3   5  14    1.10    3.61
  -3  -5 -14    3.67    2.08
   3   5  15   19.44    4.46
  -3  -5 -15   23.47    3.36
   3   5  16   -2.02    2.75
  -3  -5 -16    0.31    2.14
   3   5  17    0.37    2.57
  -3  -5 -17    1.71    2.51
   3   6 -22    4.28    6.30
  -3  -6  22    4.83    6.78
   3   6 -21    5.26    5.62
  -3  -6  21    2.69    5.26
   3   6 -20   19.50    7.03
  -3  -6  20   23.84    7.09
   3   6 -19    5.56    4.95
  -3  -6  19    5.01    4.46
   3   6 -18    0.31    4.34
  -3  -6  18   -2.02    4.89
   3   6 -17   18.64    4.65
  -3  -6  17   15.04    4.34
   3   6 -16   13.20    4.03
  -3  -6  16   14.73    3.79
   3   6 -15   75.43    5.38
  -3  -6  15   79.89    5.68
   3   6 -14   23.11    3.85
  -3  -6  14   25.73    4.10
   3   6 -13   28.79    4.28
  -3  -6  13   17.11    4.95
   3   6 -12   30.26    4.03
  -3  -6  12   31.91    3.36
   3   6 -11  317.79   11.00
  -3  -6  11  325.18   11.80
   3   6 -10  186.98    8.01
  -3  -6  10  184.11    7.82
   3   6  -9   85.45    4.22
  -3  -6   9   83.86    3.85
   3   6  -8  246.33    9.60
  -3  -6   8  239.98    8.68
   3   6  -7  656.54   19.62
  -3  -6   7  648.72   19.44
   3   6  -6    8.37    1.65
  -3  -6   6    8.62    1.65
   3   6  -5 1271.46   34.41
  -3  -6   5 1240.35   33.74
   3   6  -4    5.26    1.59
  -3  -6   4    6.42    1.47
   3   6  -3   33.31    2.32
  -3  -6   3   32.34    2.44
   3   6  -2  124.57    5.07
  -3  -6   2  123.90    5.13
   3   6  -1   71.64    3.61
  -3  -6   1   69.74    3.18
   3   6   0  106.97    4.28
  -3  -6   0  111.00    4.52
   3   6   1    5.01    1.28
  -3  -6  -1    3.97    0.98
   3   6   2    1.41    1.34
  -3  -6  -2    1.41    0.98
   3   6   3   36.37    2.57
  -3  -6  -3   34.66    2.08
   3   6   4  135.15    5.20
  -3  -6  -4  139.67    5.26
   3   6   5  230.69    8.44
  -3  -6  -5  239.43    8.25
   3   6   6   31.91    2.38
  -3  -6  -6   28.12    2.44
   3   6   7    3.30    1.53
  -3  -6  -7    3.42    1.47
   3   6   8    5.26    2.08
  -3  -6  -8    4.58    1.83
   3   6   9   14.00    2.20
  -3  -6  -9   16.08    2.08
   3   6  10   -0.24    1.96
  -3  -6 -10    0.18    1.89
   3   6  11   29.10    3.48
  -3  -6 -11   28.91    2.93
   3   6  12    4.52    2.20
  -3  -6 -12    2.02    2.69
   3   6  13   18.34    3.48
  -3  -6 -13   15.83    3.24
   3   6  14   18.15    3.30
  -3  -6 -14   17.48    2.93
   3   6  15    1.34    3.00
  -3  -6 -15    0.43    3.12
   3   6  16    1.16    3.48
  -3  -6 -16    1.47    2.87
   3   7 -22   -0.61    5.81
  -3  -7  22   -0.12    6.30
   3   7 -21   48.04    7.46
  -3  -7  21   47.25    7.40
   3   7 -20   -0.67    5.44
  -3  -7  20    5.26    6.72
   3   7 -19    0.00    4.34
  -3  -7  19    2.75    4.46
   3   7 -18   13.39    4.89
  -3  -7  18   10.39    5.68
   3   7 -17    8.31    4.16
  -3  -7  17    1.53    3.67
   3   7 -16   65.77    6.60
  -3  -7  16   66.93    5.50
   3   7 -15   18.83    3.30
  -3  -7  15   13.51    3.42
   3   7 -14   78.00    5.38
  -3  -7  14   74.33    6.91
   3   7 -13   70.72    6.30
  -3  -7  13   75.73    5.32
   3   7 -12   25.37    3.36
  -3  -7  12   24.14    3.06
   3   7 -11  145.11    6.36
  -3  -7  11  148.72    6.72
   3   7 -10    1.10    2.14
  -3  -7  10    0.12    2.02
   3   7  -9  161.19    7.95
  -3  -7   9  165.22    6.97
   3   7  -8  378.12   12.22
  -3  -7   8  374.02   11.67
   3   7  -7   70.84    3.67
  -3  -7   7   74.94    3.79
   3   7  -6  157.34    6.36
  -3  -7   6  150.43    6.11
   3   7  -5   15.95    2.20
  -3  -7   5   14.85    1.83
   3   7  -4  121.15    5.20
  -3  -7   4  115.89    4.95
   3   7  -3   49.14    3.12
  -3  -7   3   45.90    2.63
   3   7  -2    0.18    1.53
  -3  -7   2    1.04    1.41
   3   7  -1   51.41    2.93
  -3  -7   1   52.57    3.00
   3   7   0   29.03    2.14
  -3  -7   0   29.03    2.32
   3   7   1   51.22    2.81
  -3  -7  -1   51.96    2.69
   3   7   2    8.62    1.47
  -3  -7  -2    9.29    1.41
   3   7   3    2.75    1.53
  -3  -7  -3    2.93    1.71
   3   7   4  140.59    5.81
  -3  -7  -4  145.05    6.05
   3   7   5    1.28    1.83
  -3  -7  -5    2.87    1.96
   3   7   6   -0.18    1.34
  -3  -7  -6   -0.06    1.47
   3   7   7    2.26    1.83
  -3  -7  -7    1.53    1.47
   3   7   8   20.78    2.26
  -3  -7  -8   17.30    2.20
   3   7   9   21.58    2.69
  -3  -7  -9   24.21    2.87
   3   7  10   26.53    2.93
  -3  -7 -10   25.86    2.87
   3   7  11    1.65    2.75
  -3  -7 -11    0.79    1.77
   3   7  12    9.05    3.24
  -3  -7 -12   11.19    2.38
   3   7  13   19.32    3.73
  -3  -7 -13   11.67    2.69
   3   7  14    0.00    3.30
  -3  -7 -14    2.08    3.00
   3   7  15    7.40    3.91
  -3  -7 -15    9.23    2.44
   3   7  16    0.24    3.91
  -3  -7 -16    2.81    2.14
   3   8 -21   -1.22    4.03
  -3  -8  21    1.65    5.44
   3   8 -20   32.40    6.36
  -3  -8  20   42.30    7.46
   3   8 -19    1.59    4.89
  -3  -8  19    5.68    5.44
   3   8 -18   20.54    5.01
  -3  -8  18   16.38    4.65
   3   8 -17   54.03    5.75
  -3  -8  17   50.00    5.26
   3   8 -16    4.46    3.91
  -3  -8  16    4.16    3.85
   3   8 -15   37.23    4.34
  -3  -8  15   27.93    6.30
   3   8 -14   36.55    4.95
  -3  -8  14   30.68    4.58
   3   8 -13   19.44    2.75
  -3  -8  13   17.48    3.85
   3   8 -12  112.41    5.13
  -3  -8  12  116.08    6.36
   3   8 -11   19.56    3.36
  -3  -8  11   17.18    3.12
   3   8 -10  151.41    6.72
  -3  -8  10  161.43    6.48
   3   8  -9   -0.37    2.75
  -3  -8   9   -0.18    2.26
   3   8  -8  322.19   11.80
  -3  -8   8  324.33   10.45
   3   8  -7   54.28    3.24
  -3  -8   7   54.95    3.36
   3   8  -6   11.55    2.20
  -3  -8   6   10.45    2.20
   3   8  -5  196.70    7.15
  -3  -8   5  191.20    6.42
   3   8  -4   21.64    2.44
  -3  -8   4   21.88    2.26
   3   8  -3    5.81    2.08
  -3  -8   3    3.48    1.71
   3   8  -2   63.63    3.36
  -3  -8   2   64.18    3.36
   3   8  -1    0.06    1.41
  -3  -8   1   -0.43    1.34
   3   8   0  229.10    7.89
  -3  -8   0  219.87    7.89
   3   8   1   10.94    1.77
  -3  -8  -1    8.86    1.77
   3   8   2   53.24    3.30
  -3  -8  -2   56.23    2.93
   3   8   3   63.81    3.48
  -3  -8  -3   72.68    3.67
   3   8   4   44.62    2.81
  -3  -8  -4   43.28    2.69
   3   8   5   28.97    3.00
  -3  -8  -5   30.99    2.44
   3   8   6   13.51    2.38
  -3  -8  -6   16.50    2.20
   3   8   7    4.58    2.69
  -3  -8  -7    3.85    1.59
   3   8   8    3.91    2.32
  -3  -8  -8    2.02    1.89
   3   8   9   67.60    4.22
  -3  -8  -9   60.82    4.52
   3   8  10    1.71    2.51
  -3  -8 -10    0.49    2.81
   3   8  11    2.38    2.32
  -3  -8 -11    1.47    2.20
   3   8  12   12.04    3.73
  -3  -8 -12    9.05    2.38
   3   8  13    1.41    3.36
  -3  -8 -13    1.83    2.51
   3   8  14   11.86    4.16
  -3  -8 -14    7.27    2.02
   3   8  15    1.89    3.55
  -3  -8 -15   -0.37    1.65
   3   9 -21    3.61    5.20
  -3  -9  21    1.16    7.27
   3   9 -20    9.47    4.89
  -3  -9  20   13.75    7.89
   3   9 -19   13.20    4.34
  -3  -9  19   14.30    5.13
   3   9 -18    4.34    3.30
  -3  -9  18    2.57    4.46
   3   9 -17    8.99    3.24
  -3  -9  17    5.75    4.28
   3   9 -16  128.30    6.23
  -3  -9  16  134.29   12.04
   3   9 -15   16.56    3.61
  -3  -9  15   11.67    4.16
   3   9 -14   29.52    4.16
  -3  -9  14   33.56    4.34
   3   9 -13   46.45    4.95
  -3  -9  13   40.04    3.97
   3   9 -12   13.75    3.55
  -3  -9  12   12.41    3.36
   3   9 -11  255.99   10.76
  -3  -9  11  260.51   10.27
   3   9 -10   20.23    3.18
  -3  -9  10   17.79    2.75
   3   9  -9   25.55    3.18
  -3  -9   9   26.96    3.24
   3   9  -8   48.04    4.10
  -3  -9   8   50.98    3.97
   3   9  -7   36.55    3.73
  -3  -9   7   36.12    3.18
   3   9  -6  133.62    7.03
  -3  -9   6  126.53    6.97
   3   9  -5   29.22    3.06
  -3  -9   5   33.86    3.12
   3   9  -4   85.76    4.71
  -3  -9   4   80.32    3.91
   3   9  -3  149.45    5.75
  -3  -9   3  153.67    5.56
   3   9  -2   39.91    3.00
  -3  -9   2   42.42    2.93
   3   9  -1    1.96    1.77
  -3  -9   1   -0.12    1.47
   3   9   0   32.95    3.12
  -3  -9   0   32.15    2.51
   3   9   1    7.95    2.20
  -3  -9  -1    4.71    2.02
   3   9   2   44.19    3.12
  -3  -9  -2   40.83    3.30
   3   9   3    4.83    1.83
  -3  -9  -3    5.56    1.71
   3   9   4   93.58    4.89
  -3  -9  -4   99.27    4.77
   3   9   5    6.78    1.96
  -3  -9  -5    5.68    2.14
   3   9   6   -0.12    2.08
  -3  -9  -6    2.38    1.71
   3   9   7    4.22    2.02
  -3  -9  -7    5.01    2.81
   3   9   8   43.28    4.34
  -3  -9  -8   42.42    4.03
   3   9   9   -0.79    2.75
  -3  -9  -9   -0.49    2.38
   3   9  10   10.45    3.73
  -3  -9 -10   11.25    3.18
   3   9  11   -1.22    2.75
  -3  -9 -11   -0.92    2.26
   3   9  12    1.28    3.06
  -3  -9 -12    1.47    2.26
   3   9  13    3.06    3.73
  -3  -9 -13    0.86    1.77
   3   9  14    0.00    2.75
  -3  -9 -14    1.16    1.59
   3  10 -20    7.21    6.48
  -3 -10  20    1.59    6.36
   3  10 -19    0.12    4.95
  -3 -10  19   -3.61    5.01
   3  10 -18   -0.86    5.01
  -3 -10  18   -0.86    4.95
   3  10 -17   13.88    6.36
  -3 -10  17   13.51    9.84
   3  10 -16   10.09    7.95
  -3 -10  16   17.24    5.38
   3  10 -15   89.67    7.21
  -3 -10  15   86.74    6.42
   3  10 -14   76.83    6.23
  -3 -10  14   86.13    6.72
   3  10 -13    1.16    3.61
  -3 -10  13    0.61    3.06
   3  10 -12   77.20    5.87
  -3 -10  12   74.57    5.44
   3  10 -11   -0.92    3.48
  -3 -10  11    2.44    2.81
   3  10 -10   21.94    3.55
  -3 -10  10   26.16    3.24
   3  10  -9   28.18    4.58
  -3 -10   9   31.72    3.79
   3  10  -8   14.85    3.61
  -3 -10   8   15.22    2.93
   3  10  -7   31.11    4.22
  -3 -10   7   30.38    3.42
   3  10  -6   23.29    3.55
  -3 -10   6   26.65    2.75
   3  10  -5   42.73    3.61
  -3 -10   5   42.54    3.12
   3  10  -4   21.94    3.30
  -3 -10   4   17.30    2.63
   3  10  -3    2.87    2.02
  -3 -10   3    0.67    1.96
   3  10  -2  135.09    5.56
  -3 -10   2  135.21    5.93
   3  10  -1   20.97    2.63
  -3 -10   1   20.60    2.51
   3  10   0   -0.61    2.26
  -3 -10   0   -0.55    1.96
   3  10   1   42.85    3.61
  -3 -10  -1   43.22    3.12
   3  10   2    6.42    2.32
  -3 -10  -2    7.46    1.77
   3  10   3   20.29    2.38
  -3 -10  -3   19.32    2.44
   3  10   4   33.01    3.12
  -3 -10  -4   32.95    2.87
   3  10   5   13.69    2.44
  -3 -10  -5   11.86    2.20
   3  10   6   20.17    2.63
  -3 -10  -6   16.14    3.06
   3  10   7   10.39    3.36
  -3 -10  -7    9.96    2.32
   3  10   8    1.16    2.51
  -3 -10  -8    2.57    2.20
   3  10   9   20.78    3.24
  -3 -10  -9   21.82    3.00
   3  10  10    6.97    2.93
  -3 -10 -10    2.81    2.69
   3  10  11    2.14    2.75
  -3 -10 -11    1.47    2.20
   3  10  12    1.89    4.95
  -3 -10 -12   -0.67    2.14
  -3 -10 -13    0.73    1.47
   3  11 -20    3.36    6.05
  -3 -11  20    1.83    5.87
   3  11 -19   -1.77    6.30
  -3 -11  19   -0.61    7.46
   3  11 -18    2.38    5.75
  -3 -11  18   13.51   10.33
   3  11 -17    6.17    8.68
  -3 -11  17    8.37    5.20
   3  11 -16    6.23    4.58
  -3 -11  16    4.34    4.65
   3  11 -15    5.20    4.71
  -3 -11  15    6.48    5.13
   3  11 -14   13.81    4.52
  -3 -11  14   15.28    3.97
   3  11 -13   71.33    6.54
  -3 -11  13   67.24    6.60
   3  11 -12    8.80    4.03
  -3 -11  12    6.36    3.30
   3  11 -11   74.69    6.30
  -3 -11  11   74.33    5.38
   3  11 -10    2.20    3.36
  -3 -11  10   -0.79    2.69
   3  11  -9   14.36    4.10
  -3 -11   9   12.29    3.36
   3  11  -8   31.23    4.03
  -3 -11   8   28.73    3.91
   3  11  -7   66.32    5.26
  -3 -11   7   59.96    3.91
   3  11  -6  127.93    6.66
  -3 -11   6  122.37    5.50
   3  11  -5    7.70    2.69
  -3 -11   5    7.70    2.81
   3  11  -4   12.71    2.81
  -3 -11   4    9.47    2.20
   3  11  -3   77.38    4.46
  -3 -11   3   80.13    5.07
   3  11  -2   10.94    2.87
  -3 -11   2   13.39    2.26
   3  11  -1   46.82    3.73
  -3 -11   1   48.17    3.61
   3  11   0   19.62    3.24
  -3 -11   0   16.44    2.63
   3  11   1    4.10    2.44
  -3 -11  -1    3.00    2.57
   3  11   2    0.86    3.24
  -3 -11  -2    2.08    3.00
   3  11   3   69.07    4.89
  -3 -11  -3   63.14    3.91
   3  11   4   32.70    3.06
  -3 -11  -4   36.86    3.24
   3  11   5    5.38    2.51
  -3 -11  -5    5.81    2.20
   3  11   6    0.61    3.85
  -3 -11  -6    2.44    3.48
   3  11   7   -0.43    3.06
  -3 -11  -7    0.79    2.75
   3  11   8   16.69    4.03
  -3 -11  -8   16.32    3.48
   3  11   9    0.06    2.87
  -3 -11  -9   -1.41    2.32
   3  11  10    5.38    3.73
  -3 -11 -10    3.24    2.26
   3  11  11   -4.46    4.10
  -3 -11 -11   -1.04    2.08
   3  12 -19    0.18    9.96
  -3 -12  19    9.29   11.67
   3  12 -18    2.93    9.29
  -3 -12  18  -13.26   12.10
   3  12 -17    7.27    6.17
  -3 -12  17    8.13    6.60
   3  12 -16   16.44    5.32
  -3 -12  16   11.98    4.58
   3  12 -15    1.28    4.83
  -3 -12  15    4.65    4.28
   3  12 -14   50.49    6.78
  -3 -12  14   49.45    5.68
   3  12 -13    1.71    5.26
  -3 -12  13    2.75    4.52
   3  12 -12   58.07    6.42
  -3 -12  12   58.31    5.75
   3  12 -11   12.41    4.16
  -3 -12  11    9.29    3.42
   3  12 -10   33.31    5.20
  -3 -12  10   37.04    4.71
   3  12  -9   91.50    6.36
  -3 -12   9  105.20    6.60
   3  12  -8   12.84    3.79
  -3 -12   8   14.61    3.30
   3  12  -7   25.24    3.97
  -3 -12   7   21.82    3.85
   3  12  -6    0.18    3.61
  -3 -12   6    0.37    2.69
   3  12  -5   66.75    5.62
  -3 -12   5   69.87    4.58
   3  12  -4   29.03    3.91
  -3 -12   4   24.76    3.36
   3  12  -3    2.02    3.48
  -3 -12   3    3.61    2.81
   3  12  -2   16.87    3.24
  -3 -12   2   18.52    3.00
   3  12  -1    7.21    3.36
  -3 -12   1    8.99    3.18
   3  12   0   49.82    4.46
  -3 -12   0   49.21    4.03
   3  12   1    1.16    2.87
  -3 -12  -1    1.10    2.51
   3  12   2   35.27    3.61
  -3 -12  -2   31.97    3.36
   3  12   3    2.38    3.48
  -3 -12  -3    5.32    2.93
   3  12   4   11.06    3.67
  -3 -12  -4   13.08    2.63
   3  12   5   -0.92    2.93
  -3 -12  -5    1.53    2.63
   3  12   6   10.70    4.10
  -3 -12  -6    7.09    2.81
   3  12   7   -0.24    3.18
  -3 -12  -7    1.04    3.61
   3  12   8   -0.37    3.85
  -3 -12  -8   -1.28    2.93
   3  12   9   10.33    3.73
  -3 -12  -9    4.83    2.93
   3  12  10   -0.49    2.57
  -3 -12 -10   -0.73    2.32
   3  13 -18   14.36    7.15
  -3 -13  18   11.98    5.01
   3  13 -17   -2.63    5.93
  -3 -13  17   -6.30    5.44
   3  13 -16   18.22    7.33
  -3 -13  16   24.21    6.23
   3  13 -15    7.52    5.56
  -3 -13  15    4.58    4.95
   3  13 -14    2.69    4.89
  -3 -13  14    0.86    3.73
   3  13 -13   12.41    5.44
  -3 -13  13   11.43    4.16
   3  13 -12    2.93    5.44
  -3 -13  12    2.20    4.28
   3  13 -11   13.94    4.89
  -3 -13  11   11.86    4.46
   3  13 -10   -1.34    3.97
  -3 -13  10    0.06    3.24
   3  13  -9   35.39    4.34
  -3 -13   9   34.90    4.22
   3  13  -8   20.23    4.77
  -3 -13   8   15.83    3.48
   3  13  -7    0.43    5.01
  -3 -13   7    3.00    3.85
   3  13  -6   17.24    4.34
  -3 -13   6   20.84    3.55
   3  13  -5   -1.28    3.79
  -3 -13   5    0.79    3.42
   3  13  -4    6.78    3.61
  -3 -13   4    5.62    2.87
   3  13  -3   21.03    3.67
  -3 -13   3   22.25    3.36
   3  13  -2   10.15    4.10
  -3 -13   2   15.59    3.91
   3  13  -1   17.36    3.61
  -3 -13   1   17.67    3.12
   3  13   0    0.12    2.75
  -3 -13   0   -0.06    2.75
   3  13   1   11.31    4.40
  -3 -13  -1    9.54    5.56
   3  13   2    2.69    3.36
  -3 -13  -2    1.16    2.69
   3  13   3    2.14    3.24
  -3 -13  -3    2.93    3.06
   3  13   4    3.79    4.28
  -3 -13  -4    9.23    3.00
   3  13   5    2.14    3.18
  -3 -13  -5    0.92    2.69
   3  13   6   11.92    4.52
  -3 -13  -6    4.95    2.87
   3  13   7   -0.18    3.00
  -3 -13  -7    0.00    2.93
   3  13   8    0.24    2.81
  -3 -13  -8    1.34    1.77
   3  13   9    1.96    4.52
  -3 -13  -9    3.24    2.44
   3  14 -17   15.22    6.05
  -3 -14  17   13.94    5.50
   3  14 -16   11.67    6.42
  -3 -14  16    0.73    5.20
   3  14 -15   -1.59    6.66
  -3 -14  15    6.85    6.60
   3  14 -14   40.95    6.48
  -3 -14  14   38.14    6.17
   3  14 -13   -0.18    5.13
  -3 -14  13    1.59    4.65
   3  14 -12   20.35    5.32
  -3 -14  12   32.27    4.89
   3  14 -11    7.40    5.93
  -3 -14  11    0.49    5.32
   3  14 -10   10.64    4.52
  -3 -14  10   11.49    4.22
   3  14  -9    2.81    4.16
  -3 -14   9    0.92    3.36
   3  14  -8   11.00    4.34
  -3 -14   8    8.13    3.55
   3  14  -7   29.58    5.81
  -3 -14   7   32.40    4.95
   3  14  -6    2.02    3.73
  -3 -14   6    1.59    3.18
   3  14  -5    2.93    3.36
  -3 -14   5   -0.43    2.87
   3  14  -4    7.09    3.85
  -3 -14   4    3.91    3.30
   3  14  -3    4.40    4.03
  -3 -14   3    5.01    3.55
   3  14  -2    4.89    3.48
  -3 -14   2    2.57    3.24
   3  14  -1    2.51    3.48
  -3 -14   1    1.28    2.87
   3  14   0    1.77    4.65
  -3 -14   0    4.10    3.00
   3  14   1   -0.18    3.42
  -3 -14  -1    1.71    2.63
   3  14   2   13.14    4.34
  -3 -14  -2   13.69    3.18
   3  14   3   -1.22    3.18
  -3 -14  -3    2.02    2.63
   3  14   4    3.79    3.97
  -3 -14  -4    2.69    3.42
   3  14   5   -1.16    2.75
  -3 -14  -5   -0.43    2.57
   3  14   6   -0.31    2.81
  -3 -14  -6    1.77    2.02
   3  14   7    1.71    4.40
   3  15 -16   36.92    7.64
  -3 -15  16   41.14    6.42
   3  15 -15    5.93    7.15
  -3 -15  15   -2.63    5.81
   3  15 -14    3.79    5.81
  -3 -15  14    2.32    6.17
   3  15 -13   22.74    7.27
  -3 -15  13   14.30    5.44
   3  15 -12    2.44    6.05
  -3 -15  12    5.62    4.71
   3  15 -11   21.76    6.78
  -3 -15  11   20.84    4.77
   3  15 -10   28.48    6.66
  -3 -15  10   26.77    4.89
   3  15  -9    3.61    5.13
  -3 -15   9    0.43    4.22
   3  15  -8    0.37    4.34
  -3 -15   8    1.04    3.85
   3  15  -7   25.49    5.44
  -3 -15   7   26.71    5.32
   3  15  -6   19.07    4.71
  -3 -15   6   11.98    3.85
   3  15  -5    1.96    4.22
  -3 -15   5   -2.02    3.30
   3  15  -4    2.93    5.75
  -3 -15   4    3.42    4.58
   3  15  -3    0.79    4.10
  -3 -15   3   -0.92    2.93
   3  15  -2    1.22    3.85
  -3 -15   2    3.30    4.03
   3  15  -1    0.37    3.42
  -3 -15   1    1.59    2.75
   3  15   0   -0.67    4.22
  -3 -15   0    0.92    2.93
   3  15   1   10.70    4.03
  -3 -15  -1    6.23    3.12
   3  15   2    0.86    2.02
  -3 -15  -2    2.38    3.48
   3  15   3    1.71    4.40
  -3 -15  -3    3.00    3.00
   3  15   4    0.00    3.85
  -3 -15  -4   -0.37    2.81
   3  15   5    1.22    2.57
  -3 -15  -5    3.30    5.44
   3  15   6   -1.59    3.48
   3  16 -14    5.99    5.50
  -3 -16  14    3.79    6.54
   3  16 -13    2.69    6.85
  -3 -16  13   -0.67    5.32
   3  16 -12    8.44    6.60
  -3 -16  12    5.56    5.50
   3  16 -11   17.60    6.30
  -3 -16  11   14.55    5.01
   3  16 -10   23.90    6.97
  -3 -16  10   16.32    5.68
   3  16  -9   10.27    5.56
  -3 -16   9   10.82    4.16
   3  16  -8   -0.43    4.83
  -3 -16   8    4.95    5.07
   3  16  -7   21.09    4.89
  -3 -16   7   22.25    4.65
   3  16  -6    1.96    4.65
  -3 -16   6    1.04    3.73
   3  16  -5    7.76    8.99
  -3 -16   5   -0.98    5.99
   3  16  -4    5.68    6.54
  -3 -16   4   11.92    3.61
   3  16  -3    4.71    3.18
  -3 -16   3    4.03    4.28
   3  16  -2    3.36    2.57
  -3 -16   2    7.70    3.42
   3  16  -1    0.37    2.87
  -3 -16   1    3.12    5.32
   3  16   0    2.69    3.24
  -3 -16   0    2.57    3.85
   3  16   1   -0.61    3.12
  -3 -16  -1    0.92    3.55
   3  16   2   -0.18    4.52
  -3 -16  -2    3.42    3.00
   3  16   3   -0.98    2.75
  -3 -16  -3   -0.67    2.44
   3  16   4    2.87    3.85
  -3 -16  -4   -0.24    3.55
   3  17 -13    3.91    7.95
  -3 -17  13    1.96    6.78
   3  17 -12    4.22    6.97
  -3 -17  12   -3.67    5.38
   3  17 -11   21.39    6.48
  -3 -17  11   15.83    6.36
   3  17 -10   26.34    6.54
  -3 -17  10   24.82    5.20
   3  17  -9    4.22    6.97
  -3 -17   9   -0.43    5.20
   3  17  -8    9.54    6.36
  -3 -17   8   19.38    6.23
   3  17  -7    2.08    5.62
  -3 -17   7    1.77    4.46
   3  17  -6   -0.79    6.48
  -3 -17   6   -0.98    6.54
   3  17  -5   -0.12    6.17
  -3 -17   5    0.37    4.10
   3  17  -4    0.98    3.36
  -3 -17   4    2.44    3.30
   3  17  -3    0.79    3.24
  -3 -17   3    2.44    3.30
   3  17  -2    0.61    2.87
  -3 -17   2    0.24    3.85
   3  17  -1    0.06    3.06
  -3 -17   1    3.67    3.24
  -3 -17   0    1.71    3.73
  -3 -17  -1    0.67    2.57
  -3 -17  -2    1.04    2.87
   3  18 -10    1.53    4.83
  -3 -18  10   -0.06    4.71
   3  18  -9   -0.49    5.32
  -3 -18   9    0.12    6.54
   3  18  -8   -0.55    6.30
  -3 -18   8   -0.55    4.34
   3  18  -7    3.91    6.42
  -3 -18   7    7.27    4.46
   3  18  -6   -1.16    6.48
  -3 -18   6    2.14    5.81
   3  18  -5    1.83    3.73
  -3 -18   5    0.18    2.87
  -3 -19   6    0.37    3.55
   4 -20   1    1.10    4.16
   4 -20   2    0.24    7.09
   4 -20   3   -1.34    4.03
   4 -20   4    0.92    4.34
   4 -19  -4   -0.61    3.79
  -4  19   4    1.59    6.36
   4 -19  -3   -1.59    5.32
  -4  19   3   -1.22    4.46
   4 -19  -2   -5.07    6.36
  -4  19   2    2.63    6.48
   4 -19  -1    1.04    4.16
  -4  19   1    4.83    4.40
   4 -19   0   -0.67    5.32
  -4  19   0   -2.08    5.01
   4 -19   1    0.24    4.71
  -4  19  -1    0.31    3.61
   4 -19   2    3.61    4.77
  -4  19  -2    1.28    3.67
   4 -19   3    2.75    7.09
  -4  19  -3   -1.16    5.62
   4 -19   4    8.07    3.48
   4 -19   5    0.98    4.58
   4 -19   6    0.49    3.85
   4 -19   7    9.11    8.13
  -4  19  -7    0.24    6.48
   4 -19   8    4.95    4.52
  -4  19  -8    1.10    4.40
   4 -19   9    4.03    5.20
  -4  19  -9   -1.83    6.54
   4 -19  10    0.79    3.67
  -4  19 -10    4.10    7.64
  -4  18   6   -2.08    5.75
   4 -18  -5    0.43    6.17
  -4  18   5   -1.53    5.87
   4 -18  -4   -1.41    4.46
  -4  18   4    0.49    5.07
   4 -18  -3    0.24    5.32
  -4  18   3   -1.59    7.58
   4 -18  -2    7.33    5.68
  -4  18   2    1.65    5.81
   4 -18  -1    3.97    5.50
  -4  18   1   -2.20    5.62
   4 -18   0   -0.06    4.95
  -4  18   0    2.51    5.07
   4 -18   1    0.55    5.81
  -4  18  -1    5.20    6.42
   4 -18   2    3.36    5.07
  -4  18  -2    0.73    5.38
   4 -18   3    0.18    5.01
  -4  18  -3    0.12    5.01
   4 -18   4    2.20    4.71
  -4  18  -4    1.83    3.55
   4 -18   5    0.73    5.44
  -4  18  -5    1.96    4.58
   4 -18   6   -0.98    3.42
  -4  18  -6    1.10    6.72
   4 -18   7    0.67    4.40
  -4  18  -7   -2.51    4.40
   4 -18   8    0.00    4.03
  -4  18  -8    3.12    4.40
   4 -18   9    4.16    9.47
  -4  18  -9   23.04    7.58
   4 -18  10    1.16    8.99
  -4  18 -10   -0.73    7.64
   4 -18  11    5.75    5.56
  -4  18 -11   -1.77    6.05
   4 -18  12    4.95    5.62
  -4  18 -12    1.65    6.36
   4 -17  -7   -2.08    8.37
  -4  17   7    2.38    4.34
   4 -17  -6    0.37    6.05
  -4  17   6   -1.59    4.40
   4 -17  -5   -0.67    5.56
  -4  17   5    1.41    5.50
   4 -17  -4    1.22    5.20
  -4  17   4    2.75    3.48
   4 -17  -3    0.61    4.89
  -4  17   3    2.26    4.46
   4 -17  -2    0.98    5.07
  -4  17   2    4.28    5.20
   4 -17  -1   25.61    6.36
  -4  17   1   22.56    6.54
   4 -17   0    0.49    4.52
  -4  17   0    2.20    4.77
   4 -17   1   -1.77    4.28
  -4  17  -1    0.92    4.95
   4 -17   2    1.41    4.83
  -4  17  -2    4.34    4.77
   4 -17   3    0.49    5.56
  -4  17  -3    1.16    5.50
   4 -17   4    4.52    3.97
  -4  17  -4    3.06    4.22
   4 -17   5    2.32    4.22
  -4  17  -5    7.21    4.65
   4 -17   6   -0.49    4.40
  -4  17  -6    3.79    5.01
   4 -17   7    0.24    4.03
  -4  17  -7    2.81    4.83
   4 -17   8    0.73    4.10
  -4  17  -8   -0.43    5.93
   4 -17   9    8.44    8.56
  -4  17  -9    6.48    4.95
   4 -17  10   17.73    5.01
  -4  17 -10    8.44    5.13
   4 -17  11   -0.79    5.50
  -4  17 -11    1.16    6.60
   4 -17  12   -0.86    5.93
  -4  17 -12    1.41    6.54
   4 -17  13    0.31    5.87
  -4  17 -13    1.22    6.54
   4 -17  14    6.23    6.91
  -4  17 -14    8.74    7.27
   4 -16 -11    3.12    6.66
  -4  16  11   -3.00    6.30
   4 -16 -10   -0.49    8.01
  -4  16  10   -0.06    4.03
   4 -16  -9    0.55    5.62
  -4  16   9    0.43    3.85
   4 -16  -8    0.55    5.93
  -4  16   8    1.47    3.73
   4 -16  -7    8.68    5.68
  -4  16   7    8.50    6.05
   4 -16  -6    2.51    5.93
  -4  16   6    4.89    5.13
   4 -16  -5   -3.55    5.32
  -4  16   5   -2.57    4.52
   4 -16  -4   13.45    5.26
  -4  16   4    4.95    4.83
   4 -16  -3    2.63    5.13
  -4  16   3    1.89    4.22
   4 -16  -2   13.33    5.68
  -4  16   2    5.20    5.62
   4 -16  -1    4.95    5.32
  -4  16   1    5.13    4.58
   4 -16   0   13.88    5.56
  -4  16   0   14.79    5.99
   4 -16   1    6.66    4.16
  -4  16  -1    7.09    4.65
   4 -16   2    4.95    4.58
  -4  16  -2    4.83    4.77
   4 -16   3    2.02    3.85
  -4  16  -3    1.41    4.52
   4 -16   4   22.13    4.58
  -4  16  -4   24.21    4.95
   4 -16   5    0.24    3.91
  -4  16  -5   -0.61    4.46
   4 -16   6    6.97    4.22
  -4  16  -6    3.30    4.65
   4 -16   7    1.41    4.03
  -4  16  -7   -1.41    6.48
   4 -16   8    5.32    8.01
  -4  16  -8   -1.77    5.26
   4 -16   9    3.79    5.38
  -4  16  -9   -2.93    5.99
   4 -16  10   -2.20    5.93
  -4  16 -10    4.95    7.09
   4 -16  11   -2.51    4.89
  -4  16 -11   -1.28    5.75
   4 -16  12    1.96    5.56
  -4  16 -12   -4.83    7.52
   4 -16  13    0.67    5.62
  -4  16 -13    2.81    6.23
   4 -16  14    4.34    6.72
  -4  16 -14    6.85    6.42
   4 -16  15    5.38    5.99
  -4  16 -15   -2.14    7.03
   4 -16  16    4.52    5.62
  -4  16 -16    3.67    7.95
   4 -15 -11    0.24    4.65
  -4  15  11    2.02    6.30
   4 -15 -10   -1.41    4.95
  -4  15  10    1.22    4.89
   4 -15  -9    7.76    9.29
  -4  15   9   -0.43    4.10
   4 -15  -8    8.74    5.20
  -4  15   8   10.15    6.17
   4 -15  -7   -0.31    5.81
  -4  15   7    0.98    5.01
   4 -15  -6   15.59    5.26
  -4  15   6   16.81    5.68
   4 -15  -5    4.77    4.71
  -4  15   5    7.09    5.07
   4 -15  -4   16.81    5.32
  -4  15   4   11.37    5.62
   4 -15  -3   14.85    6.78
  -4  15   3   11.49    5.50
   4 -15  -2    0.79    4.28
  -4  15   2   -2.63    4.52
   4 -15  -1    5.68    4.52
  -4  15   1    9.60    4.22
   4 -15   0    0.43    4.16
  -4  15   0    1.16    3.97
   4 -15   1    9.11    5.38
  -4  15  -1    6.23    5.26
   4 -15   2   -1.77    5.68
  -4  15  -2    2.14    6.05
   4 -15   3   26.65    5.13
  -4  15  -3   34.35    6.11
   4 -15   4   -0.73    3.91
  -4  15  -4    1.04    4.83
   4 -15   5   38.75    5.26
  -4  15  -5   41.01    5.93
   4 -15   6   -0.98    3.42
  -4  15  -6   -1.41    4.10
   4 -15   7    2.81    6.30
  -4  15  -7    0.55    3.97
   4 -15   8    7.09    4.65
  -4  15  -8    9.23    4.95
   4 -15   9    1.77    4.40
  -4  15  -9   -1.10    5.13
   4 -15  10   31.42    5.50
  -4  15 -10   33.80    6.36
   4 -15  11    2.87    4.28
  -4  15 -11    4.34    5.93
   4 -15  12    3.30    4.03
  -4  15 -12    1.22    5.20
   4 -15  13   14.85    4.65
  -4  15 -13   10.82    6.30
   4 -15  14    5.99    4.52
  -4  15 -14   -1.10    6.42
   4 -15  15   24.14    5.99
  -4  15 -15   27.87    7.82
   4 -15  16    3.55    4.89
  -4  15 -16    2.57    6.23
   4 -15  17   -1.16    4.03
  -4  15 -17   -2.81    5.32
   4 -14 -12    0.79    6.23
  -4  14  12    2.44    6.66
   4 -14 -11    2.32    5.07
  -4  14  11    4.77    5.26
   4 -14 -10    6.30    5.50
  -4  14  10    5.68    5.38
   4 -14  -9    4.95    5.62
  -4  14   9    5.01    5.13
   4 -14  -8   -1.10    5.68
  -4  14   8   -3.91    6.66
   4 -14  -7   19.56    5.13
  -4  14   7   27.87    5.13
   4 -14  -6    0.24    5.44
  -4  14   6    2.26    5.13
   4 -14  -5   12.71    5.56
  -4  14   5   13.26    4.83
   4 -14  -4   25.86    5.75
  -4  14   4   23.59    4.95
   4 -14  -3    3.00    4.58
  -4  14   3    3.48    4.34
   4 -14  -2   28.97    5.26
  -4  14   2   33.37    4.95
   4 -14  -1    6.66    4.34
  -4  14   1    2.81    4.83
   4 -14   0    6.42    3.97
  -4  14   0    5.01    3.79
   4 -14   1    0.18    3.79
  -4  14  -1   -3.91    3.85
   4 -14   2    1.71    3.85
  -4  14  -2    4.52    3.48
   4 -14   3   52.32    5.13
  -4  14  -3   43.70    5.13
   4 -14   4   95.23    6.11
  -4  14  -4   92.97    6.60
   4 -14   5    1.96    3.30
  -4  14  -5   -2.75    3.55
   4 -14   6   -3.55    5.87
  -4  14  -6    0.43    3.42
   4 -14   7   14.36    3.67
  -4  14  -7   10.51    3.97
   4 -14   8   -0.24    3.30
  -4  14  -8    0.92    3.67
   4 -14   9   13.33    4.52
  -4  14  -9   13.14    5.87
   4 -14  10    6.05    4.10
  -4  14 -10    2.87    4.89
   4 -14  11   15.59    4.10
  -4  14 -11   19.56    5.07
   4 -14  12    6.23    3.91
  -4  14 -12    6.85    4.28
   4 -14  13    0.18    3.61
  -4  14 -13    6.60    5.81
   4 -14  14   26.65    4.95
  -4  14 -14   26.34    5.38
   4 -14  15    7.52    4.65
  -4  14 -15   14.91    5.68
   4 -14  16   20.29    5.56
  -4  14 -16   22.98    7.27
   4 -14  17   12.71    5.13
  -4  14 -17   15.04    6.60
   4 -14  18    1.47    4.28
  -4  14 -18    0.73    5.07
  -4  13  15   -1.65    5.87
   4 -13 -13    4.46    5.50
  -4  13  13    3.24    5.20
   4 -13 -12    1.59    5.62
  -4  13  12   -1.59    6.05
   4 -13 -11    0.12    6.97
  -4  13  11    1.65    5.44
   4 -13 -10   -1.89    4.95
  -4  13  10    2.08    5.07
   4 -13  -9    3.61    5.01
  -4  13   9    1.83    4.95
   4 -13  -8   21.21    6.91
  -4  13   8   24.57    5.68
   4 -13  -7    2.69    4.22
  -4  13   7   10.09    4.34
   4 -13  -6    7.64    4.71
  -4  13   6   10.70    5.01
   4 -13  -5    0.24    4.65
  -4  13   5    2.51    4.34
   4 -13  -4   26.65    4.71
  -4  13   4   31.72    4.65
   4 -13  -3   83.37    5.87
  -4  13   3   79.65    6.48
   4 -13  -2   36.80    5.32
  -4  13   2   31.78    4.89
   4 -13  -1    5.07    3.67
  -4  13   1    2.57    3.18
   4 -13   0    5.99    3.67
  -4  13   0    4.89    3.48
   4 -13   1   -0.92    2.81
  -4  13  -1   -3.61    3.18
   4 -13   2   33.37    4.16
  -4  13  -2   39.18    4.40
   4 -13   3    4.03    3.85
  -4  13  -3   -1.16    3.97
   4 -13   4  229.65    9.66
  -4  13  -4  248.47   11.06
   4 -13   5   10.88    5.81
  -4  13  -5    9.96    3.85
   4 -13   6    0.31    2.93
  -4  13  -6    0.61    3.12
   4 -13   7    2.69    2.75
  -4  13  -7    6.91    3.48
   4 -13   8   70.84    5.38
  -4  13  -8   73.35    5.93
   4 -13   9   10.82    3.73
  -4  13  -9   16.14    4.89
   4 -13  10   20.84    3.91
  -4  13 -10   25.00    4.58
   4 -13  11   10.51    3.36
  -4  13 -11    8.37    5.13
   4 -13  12   -1.04    3.18
  -4  13 -12    2.08    4.10
   4 -13  13   16.50    4.52
  -4  13 -13   18.34    5.93
   4 -13  14   -1.34    3.79
  -4  13 -14    1.71    4.95
   4 -13  15   35.64    6.23
  -4  13 -15   39.00    6.85
   4 -13  16    9.96    4.46
  -4  13 -16    8.92    5.93
   4 -13  17   -1.34    5.13
  -4  13 -17   -1.83    6.78
   4 -13  18   10.02    5.81
  -4  13 -18   20.11    7.82
   4 -13  19    1.65    4.10
  -4  13 -19    1.65    7.09
  -4  12  16   -1.22    7.64
  -4  12  15    0.49    5.44
   4 -12 -14    1.41    4.16
  -4  12  14    2.63    6.91
   4 -12 -13    6.05    5.56
  -4  12  13    6.72    6.60
   4 -12 -12   12.47    5.26
  -4  12  12   18.03    5.99
   4 -12 -11    2.26    5.32
  -4  12  11   -0.55    6.48
   4 -12 -10    5.87    5.26
  -4  12  10    6.42    5.32
   4 -12  -9    9.11    4.71
  -4  12   9    5.68    4.65
   4 -12  -8    1.89    4.22
  -4  12   8    4.10    4.95
   4 -12  -7   22.13    4.77
  -4  12   7   18.64    5.07
   4 -12  -6   26.04    4.58
  -4  12   6   35.21    4.83
   4 -12  -5    5.75    4.46
  -4  12   5   10.27    4.10
   4 -12  -4   60.33    5.44
  -4  12   4   65.34    5.32
   4 -12  -3   -0.31    4.16
  -4  12   3    1.10    3.36
   4 -12  -2   55.50    5.20
  -4  12   2   46.52    5.01
   4 -12  -1   61.00    5.32
  -4  12   1   62.10    4.71
   4 -12   0    4.83    4.40
  -4  12   0    4.77    4.58
   4 -12   1   14.30    3.00
  -4  12  -1   19.25    3.67
   4 -12   2   20.97    3.55
  -4  12  -2   19.13    3.61
   4 -12   3    4.28    3.06
  -4  12  -3    3.42    2.87
   4 -12   4   50.55    8.62
  -4  12  -4   51.83    5.26
   4 -12   5  115.40    6.60
  -4  12  -5  124.76    7.46
   4 -12   6   14.06    3.30
  -4  12  -6   21.15    4.03
   4 -12   7   91.32    5.81
  -4  12  -7  107.52    6.36
   4 -12   8   16.14    3.73
  -4  12  -8   13.39    3.97
   4 -12   9  102.51    5.99
  -4  12  -9   96.09    6.05
   4 -12  10    0.73    2.75
  -4  12 -10    0.24    3.36
   4 -12  11    9.54    3.24
  -4  12 -11    7.64    4.22
   4 -12  12   14.55    4.22
  -4  12 -12   14.12    5.01
   4 -12  13    2.63    3.30
  -4  12 -13    3.12    4.34
   4 -12  14   17.79    4.34
  -4  12 -14   31.36    5.38
   4 -12  15    6.66    3.48
  -4  12 -15    6.17    4.89
   4 -12  16    3.30    4.34
  -4  12 -16    1.41    5.20
   4 -12  17   26.71    5.20
  -4  12 -17   16.99    5.50
   4 -12  18    7.21    5.99
  -4  12 -18    7.15    6.91
   4 -12  19    7.15    5.93
  -4  12 -19    2.93    6.36
   4 -12  20   -1.65    5.44
  -4  12 -20    0.92    4.95
  -4  11  17   -2.14    4.77
   4 -11 -16    3.30    4.10
  -4  11  16    2.87    6.05
   4 -11 -15    1.77    5.38
  -4  11  15   -1.04    6.54
   4 -11 -14    2.87    6.78
  -4  11  14    3.12    5.93
   4 -11 -13   26.16    5.99
  -4  11  13   27.75    6.11
   4 -11 -12   12.78    5.68
  -4  11  12    8.74    6.60
   4 -11 -11   15.71    5.50
  -4  11  11   11.74    5.56
   4 -11 -10   10.76    5.50
  -4  11  10    5.50    5.32
   4 -11  -9    4.34    3.85
  -4  11   9    1.96    4.52
   4 -11  -8   35.45    4.71
  -4  11   8   30.38    5.01
   4 -11  -7    0.31    4.16
  -4  11   7   -2.14    3.97
   4 -11  -6    0.86    3.73
  -4  11   6    7.89    3.67
   4 -11  -5   -0.37    3.79
  -4  11   5    3.12    3.91
   4 -11  -4   21.33    3.97
  -4  11   4   26.10    4.34
   4 -11  -3   20.48    4.22
  -4  11   3   25.49    4.10
   4 -11  -2   28.42    4.10
  -4  11   2   34.96    4.40
   4 -11  -1    2.20    3.24
  -4  11   1    3.30    3.30
   4 -11   0   14.06    3.12
  -4  11   0   11.92    3.06
   4 -11   1    2.26    2.38
  -4  11  -1    3.42    2.87
   4 -11   2   13.14    3.42
  -4  11  -2    9.66    3.12
   4 -11   3  151.53   10.09
  -4  11  -3  141.57    6.36
   4 -11   4    2.69    2.51
  -4  11  -4    2.26    2.69
   4 -11   5   18.22    3.42
  -4  11  -5   17.24    3.24
   4 -11   6    8.92    2.38
  -4  11  -6    9.41    2.63
   4 -11   7   22.98    3.06
  -4  11  -7   20.48    3.48
   4 -11   8   89.36    5.20
  -4  11  -8   88.63    5.68
   4 -11   9    0.18    2.38
  -4  11  -9    0.31    2.81
   4 -11  10   28.30    3.36
  -4  11 -10   34.29    5.38
   4 -11  11   52.14    3.97
  -4  11 -11   49.69    4.89
   4 -11  12    2.14    2.75
  -4  11 -12    0.24    3.48
   4 -11  13   69.93    6.05
  -4  11 -13   72.31    6.48
   4 -11  14   14.55    5.20
  -4  11 -14   14.79    4.77
   4 -11  15    7.33    3.85
  -4  11 -15    7.70    4.77
   4 -11  16   38.26    5.26
  -4  11 -16   41.08    5.81
   4 -11  17    2.20    4.16
  -4  11 -17    1.59    4.52
   4 -11  18   11.37    4.52
  -4  11 -18   12.04    5.68
   4 -11  19    1.47    4.58
  -4  11 -19    2.51    5.50
   4 -11  20    2.75    3.91
  -4  11 -20   -0.92    5.13
   4 -10 -18   -0.24    4.58
  -4  10  18   -3.12    8.44
   4 -10 -17    3.61    3.91
  -4  10  17   19.74    5.38
   4 -10 -16   -1.34    4.52
  -4  10  16   -0.86    5.81
   4 -10 -15   12.04    5.62
  -4  10  15    6.91    5.13
   4 -10 -14    7.15    4.83
  -4  10  14    0.18    6.42
   4 -10 -13    1.34    5.87
  -4  10  13   -0.73    5.87
   4 -10 -12   13.57    4.71
  -4  10  12   18.15    5.56
   4 -10 -11    5.75    4.58
  -4  10  11    5.75    4.22
   4 -10 -10   22.68    5.44
  -4  10  10   30.50    5.44
   4 -10  -9   20.23    5.01
  -4  10   9   23.78    5.20
   4 -10  -8   28.73    5.32
  -4  10   8   27.81    4.16
   4 -10  -7  132.34    7.70
  -4  10   7  144.44    7.03
   4 -10  -6   54.34    5.13
  -4  10   6   53.85    5.13
   4 -10  -5  105.93    6.66
  -4  10   5  103.00    6.97
   4 -10  -4    7.95    3.12
  -4  10   4    5.81    2.69
   4 -10  -3    8.80    2.87
  -4  10   3    9.54    2.93
   4 -10  -2    2.26    3.30
  -4  10   2   -1.65    3.06
   4 -10  -1   85.15    5.38
  -4  10   1   76.77    5.32
   4 -10   0   37.90    3.48
  -4  10   0   35.02    3.48
   4 -10   1    4.16    2.57
  -4  10  -1    4.28    2.75
   4 -10   2   67.73    7.64
  -4  10  -2   65.10    4.89
   4 -10   3   31.05    3.73
  -4  10  -3   29.46    3.24
   4 -10   4  269.56   10.27
  -4  10  -4  277.26   10.82
   4 -10   5   29.40    2.87
  -4  10  -5   27.93    2.93
   4 -10   6    8.37    2.26
  -4  10  -6    9.29    2.32
   4 -10   7   78.61    4.28
  -4  10  -7   79.83    5.13
   4 -10   8    4.22    2.20
  -4  10  -8    3.67    2.44
   4 -10   9  179.16    7.58
  -4  10  -9  173.72    8.37
   4 -10  10   17.30    3.12
  -4  10 -10   15.34    3.79
   4 -10  11   25.31    3.24
  -4  10 -11   30.68    3.97
   4 -10  12  164.85    7.27
  -4  10 -12  163.75    9.54
   4 -10  13    3.00    2.87
  -4  10 -13    5.62    3.18
   4 -10  14    3.97    3.06
  -4  10 -14    1.22    3.55
   4 -10  15    5.87    4.71
  -4  10 -15    7.33    5.87
   4 -10  16   -0.37    3.67
  -4  10 -16    0.67    5.07
   4 -10  17   70.78    6.30
  -4  10 -17   70.35    6.17
   4 -10  18    2.02    4.10
  -4  10 -18    7.15    4.65
   4 -10  19   13.45    4.89
  -4  10 -19   14.98    5.20
   4 -10  20   -1.65    4.34
  -4  10 -20    0.67    5.99
  -4  10 -21   -4.83    6.85
   4  -9 -18    4.34    5.20
  -4   9  18    2.57    4.58
   4  -9 -17    3.61    6.60
  -4   9  17   -3.00    6.36
   4  -9 -16    4.83    5.75
  -4   9  16    7.52    5.81
   4  -9 -15    1.16    4.58
  -4   9  15    0.18    5.68
   4  -9 -14   12.29    5.56
  -4   9  14    4.89    5.56
   4  -9 -13   13.08    5.07
  -4   9  13   11.80    5.13
   4  -9 -12   25.67    5.56
  -4   9  12   18.03    6.78
   4  -9 -11  119.99    8.13
  -4   9  11   93.03    8.01
   4  -9 -10   35.70    5.44
  -4   9  10   33.37    5.13
   4  -9  -9   13.33    4.58
  -4   9   9   16.26    4.10
   4  -9  -8  115.83    7.52
  -4   9   8  122.62    7.27
   4  -9  -7   51.90    4.89
  -4   9   7   49.63    5.13
   4  -9  -6    5.75    3.61
  -4   9   6    8.13    3.42
   4  -9  -5    7.58    3.06
  -4   9   5    8.86    2.81
   4  -9  -4   -1.41    2.75
  -4   9   4    1.16    2.93
   4  -9  -3   50.06    3.85
  -4   9   3   45.54    3.48
   4  -9  -2   50.55    3.73
  -4   9   2   57.76    3.97
   4  -9  -1    4.71    2.38
  -4   9   1   -0.37    2.38
   4  -9   0   85.64    5.01
  -4   9   0   80.75    6.05
   4  -9   1   23.41    3.79
  -4   9  -1   22.49    2.63
   4  -9   2   36.61    2.81
  -4   9  -2   37.10    2.93
   4  -9   3  233.25    8.92
  -4   9  -3  220.60    8.68
   4  -9   4    0.73    1.83
  -4   9  -4    1.53    2.08
   4  -9   5   31.23    3.18
  -4   9  -5   35.70    3.24
   4  -9   6  284.90   10.45
  -4   9  -6  265.10    8.99
   4  -9   7   19.19    2.93
  -4   9  -7   22.43    3.00
   4  -9   8  155.38    6.66
  -4   9  -8  161.00    7.95
   4  -9   9    7.89    2.20
  -4   9  -9    8.80    2.69
   4  -9  10   93.58    5.44
  -4   9 -10   94.62    5.26
   4  -9  11    1.96    2.32
  -4   9 -11    1.83    3.00
   4  -9  12   21.58    3.79
  -4   9 -12   30.20    4.46
   4  -9  13  175.43    8.25
  -4   9 -13  175.67    7.76
   4  -9  14    7.40    3.18
  -4   9 -14    8.62    3.85
   4  -9  15    1.47    3.91
  -4   9 -15    4.03    3.79
   4  -9  16   22.31    4.58
  -4   9 -16   20.54    5.01
   4  -9  17   -1.89    3.85
  -4   9 -17    1.83    5.20
   4  -9  18   35.02    5.50
  -4   9 -18   35.15    6.42
   4  -9  19   -5.13    5.01
  -4   9 -19    1.65    4.22
   4  -9  20   -3.85    4.40
  -4   9 -20    0.37    4.40
  -4   9 -21    2.57    4.58
   4  -8 -19    0.61    4.89
  -4   8  19   -3.06    8.37
   4  -8 -18    1.47    4.52
  -4   8  18   -2.38    5.13
   4  -8 -17    5.62    4.65
  -4   8  17    4.10    5.68
   4  -8 -16   -0.31    4.95
  -4   8  16    3.55    5.56
   4  -8 -15    0.67    4.77
  -4   8  15    4.46    6.42
   4  -8 -14   30.07    6.42
  -4   8  14   36.12    6.42
   4  -8 -13   11.61    5.44
  -4   8  13   12.96    4.46
   4  -8 -12   51.90    6.05
  -4   8  12   46.09    5.44
   4  -8 -11   10.94    3.91
  -4   8  11    7.70    4.03
   4  -8 -10    3.91    4.34
  -4   8  10   -0.49    4.40
   4  -8  -9    2.14    4.16
  -4   8   9    3.06    3.30
   4  -8  -8   15.53    3.48
  -4   8   8   13.02    3.48
   4  -8  -7   13.75    3.97
  -4   8   7   15.16    3.48
   4  -8  -6   28.73    3.42
  -4   8   6   31.48    3.42
   4  -8  -5    7.03    3.61
  -4   8   5    8.86    3.36
   4  -8  -4   69.19    4.22
  -4   8   4   73.72    4.22
   4  -8  -3  146.58    6.48
  -4   8   3  148.11    6.05
   4  -8  -2   27.51    2.87
  -4   8   2   19.87    2.57
   4  -8  -1  236.74    8.92
  -4   8   1  225.43   10.88
   4  -8   0   34.29    4.34
  -4   8   0   33.25    2.75
   4  -8   1   -0.61    1.96
  -4   8  -1   -0.98    1.71
   4  -8   2  232.89    7.82
  -4   8  -2  233.38    7.58
   4  -8   3  217.05    7.46
  -4   8  -3  218.09    7.82
   4  -8   4  129.34    5.32
  -4   8  -4  120.42    5.62
   4  -8   5   14.30    1.96
  -4   8  -5   14.85    2.26
   4  -8   6   20.78    2.32
  -4   8  -6   18.95    2.93
   4  -8   7  367.06   11.67
  -4   8  -7  365.89   11.37
   4  -8   8   83.62    4.03
  -4   8  -8   82.95    4.28
   4  -8   9  299.15   13.26
  -4   8  -9  310.15   14.00
   4  -8  10   58.13    3.67
  -4   8 -10   58.99    4.28
   4  -8  11  103.67    5.32
  -4   8 -11   91.50    5.26
   4  -8  12   62.53    4.46
  -4   8 -12   75.43    5.26
   4  -8  13   55.68    4.46
  -4   8 -13   49.45    4.28
   4  -8  14   69.13    5.01
  -4   8 -14   66.20    5.20
   4  -8  15   14.06    3.97
  -4   8 -15    9.41    4.28
   4  -8  16    9.78    3.61
  -4   8 -16   14.55    4.10
   4  -8  17   39.30    4.58
  -4   8 -17   38.39    4.95
   4  -8  18    4.77    4.22
  -4   8 -18    9.54    3.91
   4  -8  19    3.61    4.10
  -4   8 -19    0.24    5.38
   4  -8  20    0.98    4.40
  -4   8 -20   -1.41    4.65
   4  -8  21    4.52    5.01
  -4   8 -21    5.13    6.17
   4  -8  22    6.97    8.50
  -4   8 -22    7.21    5.38
   4  -7 -20    0.31    3.73
  -4   7  20    2.93    6.66
   4  -7 -19    0.18    3.79
  -4   7  19    2.08    5.50
   4  -7 -18    6.85    4.34
  -4   7  18   20.54    5.62
   4  -7 -17    0.86    5.75
  -4   7  17    5.38    5.87
   4  -7 -16    2.51    5.75
  -4   7  16    2.38    5.50
   4  -7 -15    2.81    5.26
  -4   7  15    5.62    5.26
   4  -7 -14    2.38    4.40
  -4   7  14    3.48    4.65
   4  -7 -13   34.41    5.20
  -4   7  13   29.40    4.89
   4  -7 -12   15.28    4.71
  -4   7  12   15.46    3.91
   4  -7 -11    6.30    4.03
  -4   7  11    4.89    5.01
   4  -7 -10   26.04    5.01
  -4   7  10   23.23    4.10
   4  -7  -9    6.30    3.24
  -4   7   9    7.52    3.61
   4  -7  -8    1.96    3.24
  -4   7   8    0.49    2.93
   4  -7  -7 1224.88   41.50
  -4   7   7 1241.88   40.16
   4  -7  -6   27.14    3.06
  -4   7   6   31.78    3.18
   4  -7  -5   24.63    3.18
  -4   7   5   26.96    3.18
   4  -7  -4  248.66    9.72
  -4   7   4  254.04    9.72
   4  -7  -3  293.09   10.88
  -4   7   3  294.74   10.15
   4  -7  -2   41.63    2.81
  -4   7   2   28.24    4.03
   4  -7  -1  129.34    7.46
  -4   7   1  137.53    5.81
   4  -7   0  125.06    5.20
  -4   7   0  119.87    5.13
   4  -7   1  803.73   23.41
  -4   7  -1  804.89   22.43
   4  -7   2  523.11   15.77
  -4   7  -2  519.62   15.10
   4  -7   3  355.38   12.04
  -4   7  -3  345.66   10.45
   4  -7   4  122.07    5.26
  -4   7  -4  128.55    5.38
   4  -7   5   95.35    3.91
  -4   7  -5   97.49    4.10
   4  -7   6  564.61   16.50
  -4   7  -6  558.25   16.32
   4  -7   7   17.05    1.96
  -4   7  -7   19.68    2.32
   4  -7   8  408.25   12.84
  -4   7  -8  390.53   11.92
   4  -7   9    4.03    1.83
  -4   7  -9    2.75    2.26
   4  -7  10   15.95    2.44
  -4   7 -10   16.38    2.75
   4  -7  11  175.18    6.72
  -4   7 -11  174.45    7.33
   4  -7  12   28.91    3.00
  -4   7 -12   27.87    3.48
   4  -7  13   54.71    4.22
  -4   7 -13   60.57    5.07
   4  -7  14   12.10    3.55
  -4   7 -14   13.26    3.18
   4  -7  15   -0.73    2.87
  -4   7 -15   -0.49    3.24
   4  -7  16   20.11    3.61
  -4   7 -16   18.70    4.03
   4  -7  17    3.79    3.30
  -4   7 -17    4.95    3.79
   4  -7  18   18.52    4.83
  -4   7 -18   11.92    4.58
   4  -7  19    6.23    4.77
  -4   7 -19    9.90    4.89
   4  -7  20    3.00    5.99
  -4   7 -20    4.89    5.62
   4  -7  21    5.50    4.40
  -4   7 -21   17.60    5.62
   4  -7  22    3.61    3.85
  -4   7 -22    2.51    7.15
   4  -6 -20    0.55    4.22
  -4   6  20    1.28    6.72
   4  -6 -19    8.25    5.50
  -4   6  19    6.54    7.03
   4  -6 -18   -1.04    4.46
  -4   6  18    1.83    5.81
   4  -6 -17    8.19    5.13
  -4   6  17   14.79    5.56
   4  -6 -16    2.69    4.46
  -4   6  16    1.65    5.44
   4  -6 -15    1.89    4.58
  -4   6  15    4.58    4.71
   4  -6 -14   14.61    4.46
  -4   6  14   13.69    4.46
   4  -6 -13   44.38    4.65
  -4   6  13   48.17    5.87
   4  -6 -12    8.25    4.03
  -4   6  12   10.45    4.46
   4  -6 -11    4.40    3.97
  -4   6  11    6.78    3.97
   4  -6 -10   -0.31    3.36
  -4   6  10    1.22    3.06
   4  -6  -9  192.97    8.74
  -4   6   9  190.04    8.01
   4  -6  -8   93.95    5.56
  -4   6   8   91.08    5.26
   4  -6  -7  109.35    5.62
  -4   6   7   98.23    5.62
   4  -6  -6  539.18   15.83
  -4   6   6  554.89   17.18
   4  -6  -5  192.24    7.33
  -4   6   5  201.59    7.40
   4  -6  -4  161.80    6.11
  -4   6   4  163.69    6.36
   4  -6  -3   14.79    2.20
  -4   6   3   17.24    2.93
   4  -6  -2   83.99    5.32
  -4   6   2   81.24    3.91
   4  -6  -1  152.20    5.99
  -4   6   1  157.21    6.42
   4  -6   0   60.33    3.48
  -4   6   0   50.55    2.87
   4  -6   1   52.32    3.00
  -4   6  -1   49.51    2.69
   4  -6   2 1831.24   46.52
  -4   6  -2 1808.69   46.76
   4  -6   3   61.86    3.30
  -4   6  -3   64.73    3.12
   4  -6   4   39.55    2.38
  -4   6  -4   37.71    2.63
   4  -6   5  158.99    5.93
  -4   6  -5  160.94    6.17
   4  -6   6  173.66    6.42
  -4   6  -6  174.02    6.36
   4  -6   7  702.45   21.52
  -4   6  -7  694.99   19.74
   4  -6   8   14.67    1.77
  -4   6  -8   18.09    2.38
   4  -6   9   21.58    2.38
  -4   6  -9   22.98    2.81
   4  -6  10   17.67    2.20
  -4   6 -10   18.46    2.44
   4  -6  11    3.67    1.83
  -4   6 -11   -0.79    2.14
   4  -6  12  155.26    7.27
  -4   6 -12  153.06    7.15
   4  -6  13    7.64    3.12
  -4   6 -13    0.18    3.06
   4  -6  14   12.84    2.75
  -4   6 -14   12.96    3.24
   4  -6  15   18.15    3.12
  -4   6 -15   17.73    3.42
   4  -6  16   10.09    3.73
  -4   6 -16    9.35    3.61
   4  -6  17   24.33    4.10
  -4   6 -17   18.40    3.73
   4  -6  18    3.18    4.22
  -4   6 -18    2.93    4.40
   4  -6  19    7.76    4.34
  -4   6 -19    2.75    3.85
   4  -6  20    8.50    4.46
  -4   6 -20    4.34    4.28
   4  -6  21    4.10    4.83
  -4   6 -21    6.30    4.52
   4  -6  22    5.75    4.46
  -4   6 -22   21.64    6.91
   4  -5 -21    0.18    6.48
  -4   5  21    1.28    5.62
   4  -5 -20    3.91    5.20
  -4   5  20   -1.16    7.58
   4  -5 -19    4.22    5.07
  -4   5  19    8.86    6.23
   4  -5 -18   21.94    5.44
  -4   5  18   24.02    6.66
   4  -5 -17    1.71    6.54
  -4   5  17    2.26    6.91
   4  -5 -16   23.78    5.99
  -4   5  16   25.00    5.68
   4  -5 -15   11.31    5.75
  -4   5  15   11.61    5.56
   4  -5 -14    1.96    4.52
  -4   5  14   -3.24    4.89
   4  -5 -13   84.41    6.78
  -4   5  13   91.08    7.33
   4  -5 -12    8.92    4.28
  -4   5  12    9.90    4.16
   4  -5 -11    1.83    3.91
  -4   5  11    2.32    3.18
   4  -5 -10    5.07    3.12
  -4   5  10    3.12    2.69
   4  -5  -9   24.57    3.48
  -4   5   9   24.94    3.97
   4  -5  -8   59.72    3.97
  -4   5   8   54.95    4.03
   4  -5  -7  365.40   12.35
  -4   5   7  352.08   11.92
   4  -5  -6   51.41    3.55
  -4   5   6   53.42    3.36
   4  -5  -5  113.08    5.44
  -4   5   5  104.10    4.83
   4  -5  -4  102.87    4.71
  -4   5   4   94.87    6.23
   4  -5  -3  246.82   13.45
  -4   5   3  232.58    8.62
   4  -5  -2  465.77   14.85
  -4   5   2  451.47   13.81
   4  -5  -1    5.93    1.41
  -4   5   1    7.33    1.47
   4  -5   0   79.28    3.73
  -4   5   0   81.30    3.73
   4  -5   1  509.90   15.40
  -4   5  -1  517.48   15.46
   4  -5   2   21.21    1.71
  -4   5  -2   19.93    1.77
   4  -5   3  962.05   28.67
  -4   5  -3  966.51   27.87
   4  -5   4    3.61    1.04
  -4   5  -4    4.83    1.28
   4  -5   5   99.76    3.73
  -4   5  -5   92.30    4.16
   4  -5   6  621.95   18.83
  -4   5  -6  607.40   18.46
   4  -5   7   61.37    3.00
  -4   5  -7   60.57    3.55
   4  -5   8  216.32    7.52
  -4   5  -8  209.84    7.33
   4  -5   9   76.47    3.55
  -4   5  -9   75.92    3.79
   4  -5  10   83.37    4.46
  -4   5 -10   82.95    3.97
   4  -5  11  173.72    6.66
  -4   5 -11  159.78    6.17
   4  -5  12   15.46    2.20
  -4   5 -12   14.24    2.57
   4  -5  13   36.19    3.85
  -4   5 -13   39.30    4.10
   4  -5  14    5.62    2.57
  -4   5 -14    6.85    3.24
   4  -5  15   39.24    3.85
  -4   5 -15   44.93    4.10
   4  -5  16   43.58    4.34
  -4   5 -16   47.80    5.44
   4  -5  17    9.23    3.97
  -4   5 -17    8.50    5.01
   4  -5  18    0.86    3.79
  -4   5 -18    0.24    3.61
   4  -5  19    4.95    3.73
  -4   5 -19    0.00    4.10
   4  -5  20    0.98    4.46
  -4   5 -20    0.67    4.89
   4  -5  21   34.35    6.66
  -4   5 -21   26.53    5.26
   4  -5  22    2.08    5.01
  -4   5 -22    7.82    4.58
   4  -4 -21   -0.24    6.48
  -4   4  21    0.24    7.70
   4  -4 -20    0.98    5.01
  -4   4  20    1.53    6.60
   4  -4 -19   24.02    5.56
  -4   4  19   31.91    6.91
   4  -4 -18    5.38    5.56
  -4   4  18    1.22    5.13
   4  -4 -17   37.47    6.05
  -4   4  17   34.05    6.11
   4  -4 -16   -1.96    4.46
  -4   4  16    2.08    4.89
   4  -4 -15   15.28    6.05
  -4   4  15   25.79    5.26
   4  -4 -14   54.89    7.21
  -4   4  14   55.81    5.87
   4  -4 -13  154.95    8.07
  -4   4  13  138.57    8.86
   4  -4 -12   82.40    5.81
  -4   4  12   85.70    6.36
   4  -4 -11   85.09    5.50
  -4   4  11   90.40    6.23
   4  -4 -10    9.41    4.22
  -4   4  10    7.09    3.48
   4  -4  -9  188.94    7.58
  -4   4   9  186.00    8.07
   4  -4  -8  103.18    4.77
  -4   4   8  104.16    5.20
   4  -4  -7  518.77   15.53
  -4   4   7  520.60   16.38
   4  -4  -6   52.08    3.42
  -4   4   6   54.71    3.55
   4  -4  -5  102.45    4.22
  -4   4   5  100.55    6.60
   4  -4  -4  361.13   13.08
  -4   4   4  396.03   11.86
   4  -4  -3  133.19    5.56
  -4   4   3  125.49    4.83
   4  -4  -2  215.89    7.46
  -4   4   2  206.30    7.33
   4  -4  -1  101.96    4.58
  -4   4   1   94.07    4.34
   4  -4   0  132.89    5.13
  -4   4   0  132.27    5.50
   4  -4   1  349.02   11.12
  -4   4  -1  345.91   11.19
   4  -4   2  382.46   12.10
  -4   4  -2  381.18   12.53
   4  -4   3    0.49    0.92
  -4   4  -3   -0.24    0.92
   4  -4   4   18.95    1.65
  -4   4  -4   18.83    1.65
   4  -4   5  569.56   19.25
  -4   4  -5  587.47   19.01
   4  -4   6   16.50    1.65
  -4   4  -6   18.64    1.83
   4  -4   7  162.90    5.44
  -4   4  -7  166.63    6.30
   4  -4   8   41.44    2.38
  -4   4  -8   42.30    2.87
   4  -4   9   33.56    2.38
  -4   4  -9   33.56    2.63
   4  -4  10    3.61    1.65
  -4   4 -10    6.72    1.96
   4  -4  11   29.16    2.63
  -4   4 -11   27.81    2.57
   4  -4  12   35.94    3.18
  -4   4 -12   31.05    2.81
   4  -4  13    4.71    3.00
  -4   4 -13    3.48    3.18
   4  -4  14    3.97    3.30
  -4   4 -14    4.34    2.93
   4  -4  15   78.24    5.07
  -4   4 -15   73.11    4.95
   4  -4  16   19.74    3.73
  -4   4 -16   18.83    3.42
   4  -4  17   17.48    3.67
  -4   4 -17   17.11    3.42
   4  -4  18    3.42    3.55
  -4   4 -18    5.75    3.42
   4  -4  19   -2.14    4.34
  -4   4 -19   -3.85    4.95
   4  -4  20   -0.12    3.91
  -4   4 -20   -2.69    4.16
   4  -4  21   16.69    4.22
  -4   4 -21   14.30    5.99
   4  -3 -21    5.50    5.20
  -4   3  21    3.18    6.97
   4  -3 -20   16.63    5.68
  -4   3  20   23.72    7.27
   4  -3 -19   15.95    6.85
  -4   3  19   16.99    7.58
   4  -3 -18    3.06    5.01
  -4   3  18    9.23    5.50
   4  -3 -17    7.46    5.01
  -4   3  17   13.94    6.11
   4  -3 -16    4.34    4.40
  -4   3  16    4.65    4.22
   4  -3 -15   25.43    4.89
  -4   3  15   18.03    4.10
   4  -3 -14   61.80    5.75
  -4   3  14   63.39    6.23
   4  -3 -13   21.70    4.77
  -4   3  13   15.89    4.77
   4  -3 -12  146.46    7.76
  -4   3  12  139.85    7.09
   4  -3 -11   -0.49    2.93
  -4   3  11   -0.06    2.57
   4  -3 -10   39.43    3.85
  -4   3  10   41.56    4.03
   4  -3  -9    3.48    2.44
  -4   3   9    4.77    2.63
   4  -3  -8    0.92    1.89
  -4   3   8    1.16    1.83
   4  -3  -7  236.31    8.50
  -4   3   7  218.89    8.13
   4  -3  -6    0.79    1.77
  -4   3   6   -0.67    2.14
   4  -3  -5  179.22    7.82
  -4   3   5  175.00    7.03
   4  -3  -4   84.35    3.73
  -4   3   4   90.95    4.46
   4  -3  -3   78.61    3.79
  -4   3   3   81.91    3.97
   4  -3  -2  289.49    9.78
  -4   3   2  291.02    9.78
   4  -3  -1  247.31    7.95
  -4   3   1  243.89    8.50
   4  -3   0  201.53    7.46
  -4   3   0  204.65    7.70
   4  -3   1  808.56   22.37
  -4   3  -1  819.56   23.78
   4  -3   2  435.76   13.75
  -4   3  -2  416.93   14.12
   4  -3   3   32.64    1.89
  -4   3  -3   34.72    1.83
   4  -3   4   13.02    1.04
  -4   3  -4   11.43    1.16
   4  -3   5   41.87    2.14
  -4   3  -5   41.20    2.32
   4  -3   6  526.35   16.08
  -4   3  -6  520.17   17.18
   4  -3   7   27.87    1.65
  -4   3  -7   27.75    2.08
   4  -3   8  272.62    8.74
  -4   3  -8  261.92    8.68
   4  -3   9  232.21    7.70
  -4   3  -9  222.01    7.46
   4  -3  10    3.73    1.65
  -4   3 -10    0.98    1.71
   4  -3  11  203.30    7.52
  -4   3 -11  196.15    7.03
   4  -3  12   -0.92    2.44
  -4   3 -12    0.31    1.83
   4  -3  13  115.89    6.72
  -4   3 -13  102.75    5.13
   4  -3  14    6.11    2.81
  -4   3 -14    6.54    2.81
   4  -3  15   24.08    3.61
  -4   3 -15   22.49    3.00
   4  -3  16   29.22    3.48
  -4   3 -16   28.91    3.36
   4  -3  17    3.00    3.12
  -4   3 -17    4.95    2.87
   4  -3  18    5.68    4.71
  -4   3 -18    2.87    3.91
   4  -3  19   -0.49    3.36
  -4   3 -19   -1.77    3.42
   4  -3  20    9.17    3.97
  -4   3 -20   12.22    4.40
   4  -3  21    0.43    3.18
  -4   3 -21    1.53    3.48
   4  -2 -22   -0.37    6.54
  -4   2  22    5.13    8.25
   4  -2 -21    0.12    5.20
  -4   2  21   -6.11    6.72
   4  -2 -20    8.56    6.30
  -4   2  20    7.27    6.91
   4  -2 -19   42.85    6.11
  -4   2  19   44.93    6.54
   4  -2 -18    4.58    6.97
  -4   2  18    7.21    7.27
   4  -2 -17   -0.31    4.34
  -4   2  17    1.83    4.71
   4  -2 -16    2.20    3.79
  -4   2  16    0.67    3.97
   4  -2 -15    2.51    4.22
  -4   2  15    5.93    4.89
   4  -2 -14   42.30    5.50
  -4   2  14   43.77    5.44
   4  -2 -13   52.38    4.58
  -4   2  13   45.84    4.71
   4  -2 -12    1.65    3.06
  -4   2  12   -0.12    2.81
   4  -2 -11   11.19    3.24
  -4   2  11   10.51    3.42
   4  -2 -10   19.68    3.18
  -4   2  10   19.99    3.18
   4  -2  -9   39.06    3.67
  -4   2   9   36.00    3.55
   4  -2  -8  587.11   17.42
  -4   2   8  575.61   18.58
   4  -2  -7  179.34    7.03
  -4   2   7  167.48    9.96
   4  -2  -6   47.19    3.12
  -4   2   6   46.15    3.24
   4  -2  -5  374.51   11.67
  -4   2   5  369.87   11.92
   4  -2  -4   10.82    1.71
  -4   2   4   11.19    1.65
   4  -2  -3  449.76   14.36
  -4   2   3  442.67   14.49
   4  -2  -2  106.05    4.52
  -4   2   2  101.59    4.58
   4  -2  -1   12.10    1.34
  -4   2   1   11.80    1.41
   4  -2   0  304.59    9.60
  -4   2   0  311.80   10.15
   4  -2   1  380.07   12.10
  -4   2  -1  384.84   12.84
   4  -2   2 3560.65   85.64
  -4   2  -2 3593.84   87.71
   4  -2   3  990.59   27.63
  -4   2  -3  954.47   27.32
   4  -2   4   26.53    1.41
  -4   2  -4   23.78    1.28
   4  -2   5  673.60   18.15
  -4   2  -5  662.23   18.95
   4  -2   6  209.66    6.97
  -4   2  -6  204.40    7.21
   4  -2   7  612.72   18.70
  -4   2  -7  586.68   18.40
   4  -2   8  158.19    5.81
  -4   2  -8  159.54    5.81
   4  -2   9    7.46    1.34
  -4   2  -9    6.72    1.77
   4  -2  10  360.58   10.94
  -4   2 -10  387.90   12.29
   4  -2  11    2.75    1.83
  -4   2 -11    2.63    1.41
   4  -2  12  207.58    8.74
  -4   2 -12  228.30    8.80
   4  -2  13    2.26    2.02
  -4   2 -13    3.42    1.83
   4  -2  14    5.07    2.69
  -4   2 -14    5.26    2.20
   4  -2  15    9.66    2.81
  -4   2 -15   11.43    2.93
   4  -2  16    2.38    2.69
  -4   2 -16    8.19    2.63
   4  -2  17    2.08    3.61
  -4   2 -17    2.51    3.79
   4  -2  18   -0.98    3.06
  -4   2 -18    1.04    2.87
   4  -2  19    2.63    3.24
  -4   2 -19    0.98    4.03
   4  -2  20   17.42    4.52
  -4   2 -20   17.91    3.55
   4  -1 -22    3.61    4.28
  -4   1  22    1.89    5.01
   4  -1 -21    0.67    6.91
  -4   1  21   -2.38    8.99
   4  -1 -20    3.85    5.20
  -4   1  20    6.54    5.87
   4  -1 -19    4.40    5.44
  -4   1  19    0.73    6.05
   4  -1 -18  122.68    9.72
  -4   1  18  114.06    8.62
   4  -1 -17    0.73    4.03
  -4   1  17   -2.81    4.28
   4  -1 -16   15.22    4.03
  -4   1  16   16.32    4.65
   4  -1 -15   61.80    5.81
  -4   1  15   70.23    5.87
   4  -1 -14   73.53    5.62
  -4   1  14   59.66    5.56
   4  -1 -13    6.48    2.87
  -4   1  13    7.27    3.30
   4  -1 -12   25.61    3.61
  -4   1  12   30.20    3.85
   4  -1 -11   45.05    3.85
  -4   1  11   39.24    4.03
   4  -1 -10  295.97   10.09
  -4   1  10  277.26    9.47
   4  -1  -9  272.13    9.47
  -4   1   9  255.44    8.62
   4  -1  -8  243.09    8.44
  -4   1   8  240.65   12.65
   4  -1  -7  283.31    9.23
  -4   1   7  283.56    9.35
   4  -1  -6  138.45    5.26
  -4   1   6  133.62    4.95
   4  -1  -5  219.13    7.46
  -4   1   5  214.98    7.64
   4  -1  -4  110.33    4.65
  -4   1   4  110.15    4.58
   4  -1  -3   58.74    3.12
  -4   1   3   52.63    2.69
   4  -1  -2  106.05    3.85
  -4   1   2  101.04    4.16
   4  -1  -1 1009.54   27.45
  -4   1   1  988.02   28.97
   4  -1   0  261.13    8.13
  -4   1   0  262.53    8.37
   4  -1   1 1785.64   48.17
  -4   1  -1 1778.12   46.76
   4  -1   2 1072.25   29.03
  -4   1  -2 1084.78   28.91
   4  -1   3    1.83    0.43
  -4   1  -3    2.26    0.49
   4  -1   4   40.28    1.71
  -4   1  -4   39.49    1.83
   4  -1   5    1.22    0.67
  -4   1  -5    1.89    0.61
   4  -1   6 1046.21   28.67
  -4   1  -6 1042.42   28.55
   4  -1   7   16.44    1.59
  -4   1  -7   14.55    1.34
   4  -1   8  118.28    4.95
  -4   1  -8  118.28    4.22
   4  -1   9    0.55    1.22
  -4   1  -9    0.18    1.04
   4  -1  10   21.33    2.08
  -4   1 -10   26.77    2.44
   4  -1  11   78.91    3.55
  -4   1 -11   78.30    4.22
   4  -1  12   12.16    1.96
  -4   1 -12   10.45    2.20
   4  -1  13   31.78    3.00
  -4   1 -13   31.66    2.81
   4  -1  14    8.25    2.75
  -4   1 -14    7.58    2.02
   4  -1  15   13.57    2.75
  -4   1 -15   15.65    2.51
   4  -1  16   26.16    3.97
  -4   1 -16   20.23    5.81
   4  -1  17    8.19    3.36
  -4   1 -17   14.30    2.75
   4  -1  18    2.51    3.42
  -4   1 -18    0.12    2.63
   4  -1  19    1.83    3.24
  -4   1 -19    4.58    3.30
   4  -1  20    2.81    3.73
  -4   1 -20   -0.12    3.30
   4   0 -22    3.48    5.01
  -4   0  22    0.12    4.89
   4   0 -21   13.63    6.60
  -4   0  21   21.52    6.36
   4   0 -20    3.97    6.54
  -4   0  20    2.63    6.66
   4   0 -19   14.24    5.26
  -4   0  19    9.72    5.62
   4   0 -18   -0.06    4.22
  -4   0  18   -2.32    4.95
   4   0 -17   43.95    5.13
  -4   0  17   57.03    6.30
   4   0 -16   12.22    4.28
  -4   0  16   10.64    4.03
   4   0 -15    8.56    4.16
  -4   0  15    9.60    4.46
   4   0 -14  105.50    6.17
  -4   0  14   99.94    6.91
   4   0 -13   59.35    5.38
  -4   0  13   48.23    4.65
   4   0 -12    6.66    3.00
  -4   0  12    3.97    2.69
   4   0 -11   40.59    3.73
  -4   0  11   43.83    4.46
   4   0 -10   19.56    2.93
  -4   0  10   23.96    3.24
   4   0  -9  120.84    5.62
  -4   0   9  123.41    8.68
   4   0  -8  247.68    8.44
  -4   0   8  243.64    7.95
   4   0  -7   61.12    3.30
  -4   0   7   65.89    3.42
   4   0  -6    5.44    1.59
  -4   0   6    5.01    1.71
   4   0  -5  311.68   10.39
  -4   0   5  306.48   11.00
   4   0  -4    2.57    1.41
  -4   0   4    2.51    1.47
   4   0  -3 1285.15   34.72
  -4   0   3 1241.02   33.92
   4   0  -2    5.75    1.04
  -4   0   2    3.73    1.04
   4   0  -1   98.72    3.73
  -4   0   1   94.44    3.67
   4   0   0 1285.52   33.31
  -4   0   0 1311.13   33.80
   4   0   1   17.54    1.41
  -4   0  -1   18.70    0.98
   4   0   3   32.46    1.34
  -4   0  -3   34.66    1.83
   4   0   4   33.13    1.41
  -4   0  -4   33.31    1.59
   4   0   5  677.75   19.68
  -4   0  -5  666.63   19.87
   4   0   6   16.75    1.10
  -4   0  -6   16.50    1.04
   4   0   7  902.63   27.45
  -4   0  -7  889.98   26.47
   4   0   8   60.21    3.00
  -4   0  -8   62.84    3.18
   4   0   9    7.33    1.59
  -4   0  -9    6.78    1.22
   4   0  10   23.47    1.83
  -4   0 -10   22.43    1.96
   4   0  11   90.10    4.40
  -4   0 -11   95.84    4.34
   4   0  12   27.20    2.63
  -4   0 -12   25.55    2.51
   4   0  13    7.52    2.38
  -4   0 -13   11.80    2.51
   4   0  14   38.02    3.91
  -4   0 -14   36.19    2.87
   4   0  15   25.98    3.42
  -4   0 -15   29.10    3.00
   4   0  16   12.78    3.42
  -4   0 -16   15.10    2.81
   4   0  17    2.87    2.81
  -4   0 -17    2.69    2.81
   4   0  18    2.14    4.22
  -4   0 -18    1.04    1.89
   4   0  19    0.06    3.67
  -4   0 -19    1.77    3.55
   4   1 -22   -0.55    6.42
  -4  -1  22   -4.46    7.15
   4   1 -21   -3.79    5.99
  -4  -1  21    0.00    6.66
   4   1 -20   14.49    7.15
  -4  -1  20   14.55    6.78
   4   1 -19   10.02    4.58
  -4  -1  19   14.49    5.07
   4   1 -18    7.64    4.71
  -4  -1  18    6.91    5.93
   4   1 -17    1.77    4.22
  -4  -1  17    1.10    4.58
   4   1 -16    3.24    3.91
  -4  -1  16    4.40    3.97
   4   1 -15   88.08    5.68
  -4  -1  15   93.22    6.42
   4   1 -14   80.13    5.38
  -4  -1  14   77.57    5.50
   4   1 -13   93.40    5.50
  -4  -1  13   88.57    6.05
   4   1 -12  124.69    6.36
  -4  -1  12  107.89    5.75
   4   1 -11   -1.16    2.32
  -4  -1  11    0.49    2.26
   4   1 -10    3.36    2.69
  -4  -1  10   -0.55    4.89
   4   1  -9  386.37   12.16
  -4  -1   9  379.10   13.57
   4   1  -8  163.57    6.36
  -4  -1   8  155.93    5.99
   4   1  -7  107.27    4.77
  -4  -1   7  118.89    5.13
   4   1  -6  147.13    6.17
  -4  -1   6  145.72    5.93
   4   1  -5    0.67    1.34
  -4  -1   5    0.55    1.16
   4   1  -4  609.90   17.79
  -4  -1   4  608.62   17.97
   4   1  -3    4.28    0.98
  -4  -1   3    4.28    0.92
   4   1  -2 1079.53   29.65
  -4  -1   2 1076.59   29.71
   4   1  -1  544.01   15.28
  -4  -1   1  541.63   15.89
   4   1   0  274.88    7.95
  -4  -1   0  273.84    8.25
   4   1   4  164.18    5.26
   4   1   5   46.64    2.20
  -4  -1  -5   49.88    2.26
   4   1   6  707.34   21.39
  -4  -1  -6  694.38   20.29
   4   1   7   50.92    2.63
  -4  -1  -7   48.47    2.57
   4   1   8    3.06    1.10
  -4  -1  -8    4.28    1.10
   4   1   9   41.50    2.57
  -4  -1  -9   43.70    2.87
   4   1  10   44.19    2.93
  -4  -1 -10   47.43    3.12
   4   1  11   46.88    3.67
  -4  -1 -11   42.24    2.81
   4   1  12    4.34    1.71
  -4  -1 -12    4.10    1.47
   4   1  13    8.13    1.96
  -4  -1 -13    6.85    2.44
   4   1  14   39.91    3.61
  -4  -1 -14   39.79    2.87
   4   1  15   -0.06    2.75
  -4  -1 -15    0.12    2.93
   4   1  16    3.55    2.51
  -4  -1 -16    3.97    2.20
   4   1  17   11.55    3.91
  -4  -1 -17   12.16    2.87
   4   1  18    0.55    2.87
  -4  -1 -18    3.00    6.72
   4   1  19    1.10    3.61
  -4  -1 -19    3.55    1.65
   4   2 -22    6.97    4.71
  -4  -2  22    9.60    6.85
   4   2 -21    5.56    6.11
  -4  -2  21    7.03    6.54
   4   2 -20    4.71    6.11
  -4  -2  20    3.18    5.87
   4   2 -19   26.53    5.93
  -4  -2  19   29.34    5.50
   4   2 -18  103.12    7.82
  -4  -2  18   91.20    7.64
   4   2 -17   12.78    4.46
  -4  -2  17   16.56    5.44
   4   2 -16    3.67    4.77
  -4  -2  16    2.14    4.03
   4   2 -15   90.83    6.66
  -4  -2  15   94.80    7.09
   4   2 -14  128.30    6.85
  -4  -2  14  137.96    7.21
   4   2 -13   47.13    3.67
  -4  -2  13   42.42    3.97
   4   2 -12   14.06    2.81
  -4  -2  12    8.50    2.75
   4   2 -11  207.76    9.05
  -4  -2  11  207.70   15.65
   4   2 -10  632.09   21.03
  -4  -2  10  605.63   18.95
   4   2  -9   72.31    3.73
  -4  -2   9   72.86    4.03
   4   2  -8  463.45   14.06
  -4  -2   8  443.83   13.94
   4   2  -7   12.16    1.65
  -4  -2   7   12.29    1.83
   4   2  -6    0.73    1.53
  -4  -2   6   -0.55    1.47
   4   2  -5  101.28    4.40
  -4  -2   5   95.48    4.03
   4   2  -4  177.75    7.21
  -4  -2   4  181.17    6.91
   4   2  -3 1305.14   33.56
  -4  -2   3 1248.23   33.80
   4   2  -2  117.24    4.28
  -4  -2   2  116.20    4.03
   4   2  -1   74.51    2.81
  -4  -2   1   68.15    2.51
   4   2   0 1007.58   27.02
  -4  -2   0  999.70   26.53
   4   2   1    0.18    0.31
  -4  -2  -1    0.43    0.31
   4   2   4   14.12    0.79
  -4  -2  -4   13.26    0.67
   4   2   5  325.18   11.06
  -4  -2  -5  314.43    9.78
   4   2   6    3.12    0.79
  -4  -2  -6    2.63    0.61
   4   2   7  124.33    4.89
  -4  -2  -7  125.06    5.07
   4   2   8    7.03    1.47
  -4  -2  -8    7.40    1.04
   4   2   9  223.41    8.68
  -4  -2  -9  225.37    8.25
   4   2  10  288.75   11.06
  -4  -2 -10  283.62   10.27
   4   2  11   41.32    2.75
  -4  -2 -11   41.50    3.12
   4   2  12    9.72    2.57
  -4  -2 -12   10.82    1.71
   4   2  13   -0.43    2.02
  -4  -2 -13    1.47    2.20
   4   2  14   22.68    3.06
  -4  -2 -14   21.15    2.51
   4   2  15   23.41    3.30
  -4  -2 -15   28.12    3.00
   4   2  16    4.83    3.12
  -4  -2 -16    7.52    3.30
   4   2  17    2.20    2.69
  -4  -2 -17    3.67    2.93
   4   2  18    1.53    2.69
  -4  -2 -18   -0.24    2.63
   4   3 -22    0.92    5.07
  -4  -3  22    8.80    6.78
   4   3 -21   -1.10    5.38
  -4  -3  21   -1.53    5.81
   4   3 -20   12.96    5.26
  -4  -3  20   25.06    6.42
   4   3 -19   23.35    5.20
  -4  -3  19   26.96    5.93
   4   3 -18   15.10    4.22
  -4  -3  18   11.06    4.83
   4   3 -17   41.44    5.93
  -4  -3  17   39.98    5.38
   4   3 -16   96.82    5.81
  -4  -3  16  102.87    6.85
   4   3 -15   18.64    3.73
  -4  -3  15   18.58    4.16
   4   3 -14  134.35    7.76
  -4  -3  14  129.52    7.21
   4   3 -13    8.74    3.00
  -4  -3  13    6.85    3.06
   4   3 -12   25.55    3.30
  -4  -3  12   22.92    4.71
   4   3 -11    9.47    3.00
  -4  -3  11    7.82    3.00
   4   3 -10    7.33    2.44
  -4  -3  10    6.17    2.44
   4   3  -9  997.93   26.89
  -4  -3   9  952.02   27.63
   4   3  -8   39.67    2.63
  -4  -3   8   34.41    2.57
   4   3  -7  275.55    9.66
  -4  -3   7  277.75    9.41
   4   3  -6  265.95    9.29
  -4  -3   6  250.67    8.50
   4   3  -5   -0.37    1.04
  -4  -3   5   -0.06    1.10
   4   3  -4  675.86   19.25
  -4  -3   4  705.57   20.48
   4   3  -3  166.99    6.05
  -4  -3   3  163.63    5.75
   4   3  -2  159.78    5.99
  -4  -3   2  156.05    5.99
   4   3  -1  281.48    8.92
  -4  -3   1  280.87    8.80
   4   3   0  383.19   11.67
  -4  -3   0  374.63   11.92
   4   3   1  588.69   18.46
  -4  -3  -1  612.47   17.79
   4   3   2   21.45    1.22
  -4  -3  -2   20.11    1.10
   4   3   3  132.58    4.89
  -4  -3  -3  133.01    4.95
   4   3   4  289.61    9.47
  -4  -3  -4  303.42    9.54
   4   3   5   48.04    2.57
  -4  -3  -5   46.33    2.14
   4   3   6  801.53   25.06
  -4  -3  -6  810.03   23.29
   4   3   7   13.14    1.41
  -4  -3  -7   14.12    1.22
   4   3   8    8.92    1.59
  -4  -3  -8    9.23    1.22
   4   3   9   33.13    2.44
  -4  -3  -9   32.27    2.26
   4   3  10    1.77    1.89
  -4  -3 -10    3.06    1.28
   4   3  11  189.24    8.50
  -4  -3 -11  175.37    7.33
   4   3  12   -0.31    2.38
  -4  -3 -12    1.10    1.71
   4   3  13   21.70    3.00
  -4  -3 -13   21.58    2.51
   4   3  14    4.22    2.51
  -4  -3 -14    3.00    2.26
   4   3  15    4.83    2.44
  -4  -3 -15    2.87    2.02
   4   3  16   -0.43    3.24
  -4  -3 -16    2.44    2.26
   4   3  17    0.55    3.24
  -4  -3 -17    0.43    1.89
   4   3  18    0.43    3.73
  -4  -3 -18   -0.43    1.53
   4   4 -22    6.11    5.75
  -4  -4  22   -0.43    6.11
   4   4 -21    6.85    6.91
  -4  -4  21   14.12    7.76
   4   4 -20    6.78    4.89
  -4  -4  20    5.99    5.62
   4   4 -19    4.28    4.95
  -4  -4  19    1.10    6.11
   4   4 -18   23.96    6.05
  -4  -4  18   17.05    5.26
   4   4 -17    4.52    4.16
  -4  -4  17    4.46    3.91
   4   4 -16    6.36    4.22
  -4  -4  16    5.07    4.65
   4   4 -15  102.02    6.66
  -4  -4  15   95.54    5.81
   4   4 -14   84.66    5.62
  -4  -4  14   72.68    5.81
   4   4 -13    7.89    3.42
  -4  -4  13    4.83    4.03
   4   4 -12   43.83    3.97
  -4  -4  12   38.02    3.67
   4   4 -11   67.36    4.34
  -4  -4  11   59.23    4.10
   4   4 -10  382.09   14.06
  -4  -4  10  384.78   13.63
   4   4  -9    5.44    2.26
  -4  -4   9    5.75    2.14
   4   4  -8  691.45   20.35
  -4  -4   8  648.29   19.25
   4   4  -7  216.14    7.76
  -4  -4   7  222.31    7.40
   4   4  -6   19.19    2.14
  -4  -4   6   16.44    1.96
   4   4  -5  477.57   13.39
  -4  -4   5  471.15   15.10
   4   4  -4   46.58    2.63
  -4  -4   4   50.18    2.63
   4   4  -3  128.36    5.32
  -4  -4   3  124.69    4.52
   4   4  -2  210.94    6.91
  -4  -4   2  201.41    6.54
   4   4  -1  201.83    6.97
  -4  -4   1  193.09    6.30
   4   4   0  599.88   18.03
  -4  -4   0  615.47   17.48
   4   4   1  255.75    8.62
  -4  -4  -1  258.25    8.62
   4   4   2  406.66   13.02
  -4  -4  -2  415.41   12.84
   4   4   3    8.80    0.98
  -4  -4  -3    8.80    0.79
   4   4   4   86.55    3.61
  -4  -4  -4   82.58    3.30
   4   4   5  373.23   12.35
  -4  -4  -5  377.02   11.86
   4   4   6   75.86    3.42
  -4  -4  -6   76.47    3.48
   4   4   7    1.10    1.16
  -4  -4  -7    0.79    1.10
   4   4   8    3.91    1.41
  -4  -4  -8    3.30    1.22
   4   4   9    6.23    1.83
  -4  -4  -9    4.71    1.10
   4   4  10   50.73    3.18
  -4  -4 -10   51.96    2.81
   4   4  11    4.46    1.83
  -4  -4 -11    7.95    1.89
   4   4  12    0.37    1.96
  -4  -4 -12    0.79    1.77
   4   4  13   11.74    2.38
  -4  -4 -13   11.19    2.20
   4   4  14   12.59    2.57
  -4  -4 -14   11.55    2.26
   4   4  15    1.59    3.12
  -4  -4 -15    1.10    2.26
   4   4  16   11.25    2.93
  -4  -4 -16    7.76    2.51
   4   4  17   -1.28    2.81
  -4  -4 -17    0.43    4.34
   4   5 -22    5.56    5.93
  -4  -5  22    0.37    6.54
   4   5 -21    4.40    6.85
  -4  -5  21    4.40    7.03
   4   5 -20    7.52    4.89
  -4  -5  20    4.28    5.32
   4   5 -19   10.82    4.89
  -4  -5  19   12.04    5.62
   4   5 -18    6.05    5.38
  -4  -5  18    8.92    5.56
   4   5 -17    7.21    4.16
  -4  -5  17    2.02    4.03
   4   5 -16   38.63    4.16
  -4  -5  16   44.44    5.32
   4   5 -15   18.03    3.42
  -4  -5  15   19.01    3.79
   4   5 -14   46.70    4.22
  -4  -5  14   50.18    7.15
   4   5 -13    0.67    2.51
  -4  -5  13   -0.49    2.51
   4   5 -12    1.22    2.51
  -4  -5  12   -0.12    2.57
   4   5 -11  114.49    5.62
  -4  -5  11  116.32    5.38
   4   5 -10    1.34    2.14
  -4  -5  10    1.77    2.14
   4   5  -9  595.72   18.09
  -4  -5   9  591.75   17.24
   4   5  -8   77.20    4.28
  -4  -5   8   79.28    3.73
   4   5  -7   46.09    3.00
  -4  -5   7   46.39    2.87
   4   5  -6  294.26    9.17
  -4  -5   6  280.56    9.41
   4   5  -5   17.54    1.89
  -4  -5   5   19.99    1.77
   4   5  -4  217.18    7.15
  -4  -5   4  220.54    7.03
   4   5  -3   43.15    2.44
  -4  -5   3   36.43    2.14
   4   5  -2   10.76    1.34
  -4  -5   2   11.98    1.47
   4   5  -1  790.28   23.53
  -4  -5   1  776.59   21.64
   4   5   0  212.53    8.25
  -4  -5   0  216.50    7.95
   4   5   1  229.77    8.68
  -4  -5  -1  241.20    7.82
   4   5   2    2.69    0.98
  -4  -5  -2    2.75    0.61
   4   5   3   15.65    1.34
  -4  -5  -3   16.56    1.34
   4   5   4  231.85    8.25
  -4  -5  -4  242.48    8.44
   4   5   5  101.90    4.22
  -4  -5  -5  105.13    4.46
   4   5   6   96.15    4.28
  -4  -5  -6  103.30    4.65
   4   5   7  133.44    5.87
  -4  -5  -7  132.46    5.44
   4   5   8    0.73    1.10
  -4  -5  -8    1.96    1.41
   4   5   9    3.55    1.77
  -4  -5  -9    3.36    1.16
   4   5  10   60.88    3.91
  -4  -5 -10   64.61    3.55
   4   5  11    9.23    2.63
  -4  -5 -11    6.97    1.71
   4   5  12    6.05    2.38
  -4  -5 -12    6.48    1.89
   4   5  13   33.31    3.97
  -4  -5 -13   30.81    2.93
   4   5  14    2.75    3.12
  -4  -5 -14    0.49    1.83
   4   5  15   14.55    3.48
  -4  -5 -15    8.80    1.77
   4   5  16    0.49    2.44
  -4  -5 -16    1.10    1.83
   4   6 -22    4.77    6.17
  -4  -6  22    2.57    5.50
   4   6 -21    3.06    5.44
  -4  -6  21   -2.14    5.68
   4   6 -20    8.56    5.68
  -4  -6  20    9.72    4.83
   4   6 -19    4.77    5.07
  -4  -6  19    5.07    5.38
   4   6 -18    9.35    4.40
  -4  -6  18   11.92    5.01
   4   6 -17   -1.16    4.83
  -4  -6  17    0.06    4.52
   4   6 -16   27.87    4.28
  -4  -6  16   38.94    5.44
   4   6 -15  153.12    7.46
  -4  -6  15  150.92   11.37
   4   6 -14    2.51    3.00
  -4  -6  14    1.77    3.06
   4   6 -13  105.38    6.36
  -4  -6  13  113.02    6.36
   4   6 -12    1.96    3.42
  -4  -6  12    4.28    3.61
   4   6 -11    1.77    2.32
  -4  -6  11   -0.61    2.44
   4   6 -10  596.15   18.77
  -4  -6  10  572.92   18.22
   4   6  -9    8.01    2.63
  -4  -6   9    4.28    2.20
   4   6  -8   25.92    2.57
  -4  -6   8   26.47    2.44
   4   6  -7  184.90    6.97
  -4  -6   7  177.75    6.48
   4   6  -6   11.12    1.96
  -4  -6   6   12.78    2.14
   4   6  -5  289.24    9.41
  -4  -6   5  278.67   10.57
   4   6  -4   10.33    1.71
  -4  -6   4    5.93    1.65
   4   6  -3  335.51   10.94
  -4  -6   3  338.27   10.39
   4   6  -2  134.96    4.89
  -4  -6   2  138.51    5.68
   4   6  -1   59.47    3.06
  -4  -6   1   58.37    2.75
   4   6   0  574.76   17.42
  -4  -6   0  585.27   18.52
   4   6   1    8.50    1.28
  -4  -6  -1    8.62    1.22
   4   6   2    1.47    1.28
  -4  -6  -2    1.34    0.86
   4   6   3   72.31    3.30
  -4  -6  -3   70.35    2.87
   4   6   4    8.25    1.10
  -4  -6  -4    8.13    1.41
   4   6   5  225.37    7.95
  -4  -6  -5  240.65    8.68
   4   6   6   71.52    3.55
  -4  -6  -6   69.32    3.48
   4   6   7    6.78    1.41
  -4  -6  -7    5.87    1.41
   4   6   8    6.78    1.53
  -4  -6  -8    6.23    1.41
   4   6   9   23.11    2.44
  -4  -6  -9   25.12    2.57
   4   6  10    7.27    1.96
  -4  -6 -10    9.35    1.71
   4   6  11   21.64    2.63
  -4  -6 -11   21.03    2.26
   4   6  12   22.74    2.87
  -4  -6 -12   25.37    2.69
   4   6  13    0.31    2.81
  -4  -6 -13    0.24    1.65
   4   6  14    3.48    2.08
  -4  -6 -14    3.67    2.38
   4   6  15    0.86    2.57
  -4  -6 -15    0.92    1.77
   4   7 -21   10.09    6.48
  -4  -7  21    9.78    6.42
   4   7 -20    0.43    4.95
  -4  -7  20    3.30    6.42
   4   7 -19   21.88    5.56
  -4  -7  19   27.45    5.75
   4   7 -18   -0.73    4.22
  -4  -7  18    0.18    4.65
   4   7 -17   -0.37    3.73
  -4  -7  17   -0.24    3.97
   4   7 -16  104.10    8.56
  -4  -7  16  102.26   11.86
   4   7 -15   11.06    4.10
  -4  -7  15   11.25    3.79
   4   7 -14  131.17    7.27
  -4  -7  14  146.09    7.82
   4   7 -13    6.17    3.00
  -4  -7  13    4.40    3.00
   4   7 -12   27.93    3.79
  -4  -7  12   26.22    3.61
   4   7 -11    8.25    2.44
  -4  -7  11   11.92    2.93
   4   7 -10   41.20    3.48
  -4  -7  10   39.67    3.85
   4   7  -9  512.72   16.01
  -4  -7   9  513.94   16.93
   4   7  -8   52.14    3.42
  -4  -7   8   46.88    3.73
   4   7  -7   -0.73    1.77
  -4  -7   7   -0.37    1.83
   4   7  -6   25.86    2.51
  -4  -7   6   26.65    2.44
   4   7  -5    6.48    2.26
  -4  -7   5    7.76    1.89
   4   7  -4    3.67    1.59
  -4  -7   4    2.57    1.83
   4   7  -3  114.67    5.07
  -4  -7   3  115.83    4.65
   4   7  -2    8.56    1.83
  -4  -7   2    8.01    1.34
   4   7  -1  536.49   16.14
  -4  -7   1  527.51   15.46
   4   7   0    1.34    1.77
  -4  -7   0    1.10    1.22
   4   7   1  167.91    6.17
  -4  -7  -1  157.76    5.26
   4   7   2    4.58    1.77
  -4  -7  -2    2.93    1.04
   4   7   3    1.28    1.28
  -4  -7  -3    0.18    1.34
   4   7   4   72.80    3.48
  -4  -7  -4   80.01    3.61
   4   7   5   15.34    1.77
  -4  -7  -5   15.22    1.96
   4   7   6    3.79    1.47
  -4  -7  -6    4.10    1.53
   4   7   7    6.60    1.77
  -4  -7  -7    5.68    1.71
   4   7   8   14.06    2.38
  -4  -7  -8   13.33    1.71
   4   7   9   26.47    2.87
  -4  -7  -9   30.07    2.51
   4   7  10    2.57    1.89
  -4  -7 -10    2.75    1.96
   4   7  11    7.95    2.69
  -4  -7 -11    7.21    2.02
   4   7  12   -0.49    1.89
  -4  -7 -12   -0.37    1.89
   4   7  13    3.55    2.32
  -4  -7 -13    4.65    2.14
  -4  -7 -14    1.53    1.28
   4   8 -21   29.58    6.78
  -4  -8  21   37.29    8.19
   4   8 -20    6.30    4.95
  -4  -8  20   13.26    6.11
   4   8 -19   20.90    5.38
  -4  -8  19   24.57    6.66
   4   8 -18   26.83    5.38
  -4  -8  18   20.97    5.32
   4   8 -17   43.22    5.68
  -4  -8  17   42.18    8.07
   4   8 -16    4.77    3.97
  -4  -8  16    3.97    3.79
   4   8 -15  106.42    6.36
  -4  -8  15  111.00    7.09
   4   8 -14   17.79    4.10
  -4  -8  14   13.26    3.61
   4   8 -13   51.65    4.71
  -4  -8  13   37.23    4.71
   4   8 -12   25.98    2.81
  -4  -8  12   27.75    4.03
   4   8 -11   18.15    3.36
  -4  -8  11   17.42    3.18
   4   8 -10  126.10    7.46
  -4  -8  10  120.17    6.05
   4   8  -9  185.03    7.89
  -4  -8   9  171.94    7.27
   4   8  -8   64.85    4.40
  -4  -8   8   53.61    3.79
   4   8  -7   18.89    2.75
  -4  -8   7   16.87    2.51
   4   8  -6   14.00    2.51
  -4  -8   6   11.49    1.96
   4   8  -5   30.87    3.24
  -4  -8   5   39.49    2.69
   4   8  -4   25.06    2.75
  -4  -8   4   18.40    2.02
   4   8  -3    2.20    2.02
  -4  -8   3    1.53    1.59
   4   8  -2    0.98    2.14
  -4  -8   2    1.96    1.89
   4   8  -1  119.01    5.13
  -4  -8   1  115.34    5.44
   4   8   0  104.28    4.46
  -4  -8   0  104.52    4.58
   4   8   1   10.64    1.96
  -4  -8  -1   12.04    1.59
   4   8   2    9.05    1.53
  -4  -8  -2    7.15    1.41
   4   8   3   87.84    4.77
  -4  -8  -3   95.54    4.28
   4   8   4   23.90    2.63
  -4  -8  -4   23.53    2.44
   4   8   5   15.28    2.02
  -4  -8  -5   15.40    2.26
   4   8   6   55.81    3.55
  -4  -8  -6   48.41    3.42
   4   8   7   13.39    1.96
  -4  -8  -7   14.18    2.20
   4   8   8    3.61    2.20
  -4  -8  -8    2.20    1.89
   4   8   9    5.13    2.32
  -4  -8  -9    4.03    1.59
   4   8  10   25.98    2.51
  -4  -8 -10   23.11    2.75
   4   8  11    2.38    2.69
  -4  -8 -11    1.47    1.71
   4   8  12    4.03    2.93
  -4  -8 -12    3.24    1.77
   4   8  13    1.16    2.69
  -4  -8 -13    3.00    1.34
   4   8  14    0.67    1.65
   4   9 -21    1.41    6.36
  -4  -9  21   17.42    9.54
   4   9 -20    4.46    3.73
  -4  -9  20   22.98    6.36
   4   9 -19    8.07    3.79
  -4  -9  19    6.42    5.50
   4   9 -18   -0.73    3.79
  -4  -9  18    2.08    7.21
   4   9 -17    4.65    3.67
  -4  -9  17   11.06    4.71
   4   9 -16   95.17    5.44
  -4  -9  16   92.54    6.97
   4   9 -15    1.83    2.75
  -4  -9  15   -0.18    3.55
   4   9 -14   48.84    4.58
  -4  -9  14   47.31    6.05
   4   9 -13    1.59    3.30
  -4  -9  13   -0.37    3.06
   4   9 -12    5.56    3.00
  -4  -9  12    3.30    3.06
   4   9 -11   98.17    6.54
  -4  -9  11   99.39    5.68
   4   9 -10   24.02    4.10
  -4  -9  10   26.16    3.67
   4   9  -9   38.39    3.73
  -4  -9   9   40.46    3.61
   4   9  -8    7.33    2.81
  -4  -9   8    6.54    2.14
   4   9  -7    0.98    2.44
  -4  -9   7    2.63    2.26
   4   9  -6   63.33    4.46
  -4  -9   6   62.41    4.16
   4   9  -5   20.05    2.87
  -4  -9   5   17.79    2.44
   4   9  -4   71.52    3.97
  -4  -9   4   70.42    3.85
   4   9  -3  110.33    4.65
  -4  -9   3  104.28    4.71
   4   9  -2    1.28    1.77
  -4  -9   2    0.00    1.53
   4   9  -1   36.61    2.87
  -4  -9   1   35.27    2.69
   4   9   0  112.59    5.01
  -4  -9   0  114.49    5.01
   4   9   1    1.47    1.83
  -4  -9  -1    2.69    1.65
   4   9   2    0.86    1.65
  -4  -9  -2    1.34    1.47
   4   9   3   64.61    3.55
  -4  -9  -3   61.31    3.67
   4   9   4   69.56    3.55
  -4  -9  -4   74.33    3.79
   4   9   5   14.85    2.08
  -4  -9  -5   16.69    2.08
   4   9   6    2.20    2.44
  -4  -9  -6    1.59    1.77
   4   9   7   20.29    2.75
  -4  -9  -7   17.24    2.08
   4   9   8   19.38    2.69
  -4  -9  -8   18.34    2.38
   4   9   9    4.52    2.14
  -4  -9  -9    7.09    2.44
   4   9  10    1.28    1.71
  -4  -9 -10    1.22    2.14
   4   9  11    2.08    2.44
  -4  -9 -11    0.18    1.59
   4   9  12    2.57    4.22
  -4  -9 -12    0.37    1.77
   4  10 -20   12.10    5.07
  -4 -10  20   25.98    5.20
   4  10 -19    8.56    6.97
  -4 -10  19   14.91    8.25
   4  10 -18    3.85    5.32
  -4 -10  18    3.30    5.01
   4  10 -17   34.60    5.62
  -4 -10  17   33.13    5.81
   4  10 -16    1.04    5.01
  -4 -10  16    0.98    5.13
   4  10 -15   44.99    6.54
  -4 -10  15   43.83    6.11
   4  10 -14    1.04    3.61
  -4 -10  14    3.12    3.73
   4  10 -13   13.08    3.61
  -4 -10  13   16.99    3.48
   4  10 -12   28.24    5.01
  -4 -10  12   33.44    5.07
   4  10 -11    1.96    3.42
  -4 -10  11    1.59    2.87
   4  10 -10  119.32    7.15
  -4 -10  10  117.05    5.81
   4  10  -9   -0.06    3.55
  -4 -10   9   -0.37    2.87
   4  10  -8    7.64    2.69
  -4 -10   8    9.66    2.57
   4  10  -7  160.45    6.78
  -4 -10   7  166.87    6.91
   4  10  -6    0.67    3.73
  -4 -10   6   -1.16    3.06
   4  10  -5  117.91    6.42
  -4 -10   5  123.96    5.99
   4  10  -4    4.28    3.00
  -4 -10   4    2.81    2.20
   4  10  -3    5.32    2.32
  -4 -10   3    3.55    1.89
   4  10  -2  125.86    6.11
  -4 -10   2  149.33    6.97
   4  10  -1   81.85    4.16
  -4 -10   1   83.62    4.34
   4  10   0   10.15    2.26
  -4 -10   0    9.54    2.26
   4  10   1   16.38    2.38
  -4 -10  -1   17.60    2.44
   4  10   2    1.10    2.69
  -4 -10  -2    3.00    1.77
   4  10   3   63.26    3.73
  -4 -10  -3   52.51    3.24
   4  10   4   11.00    2.20
  -4 -10  -4   14.06    2.08
   4  10   5   40.34    3.30
  -4 -10  -5   39.55    3.24
   4  10   6   19.01    2.81
  -4 -10  -6   19.25    3.00
   4  10   7   10.94    3.24
  -4 -10  -7    7.70    2.02
   4  10   8    1.53    2.26
  -4 -10  -8   -0.37    2.44
   4  10   9    8.44    2.51
  -4 -10  -9    8.01    2.32
   4  10  10    3.00    2.75
  -4 -10 -10    5.38    1.53
   4  10  11    3.73    3.42
  -4 -10 -11    0.06    1.59
   4  11 -19    7.03    7.27
  -4 -11  19    9.47    5.38
   4  11 -18    1.53    5.20
  -4 -11  18   -1.65    4.83
   4  11 -17   11.31    5.44
  -4 -11  17   10.45    5.07
   4  11 -16   25.67    6.54
  -4 -11  16   27.57    5.99
   4  11 -15    3.67    4.28
  -4 -11  15    4.40    4.46
   4  11 -14   22.31    5.32
  -4 -11  14   26.59    5.38
   4  11 -13   12.78    4.95
  -4 -11  13   23.59    5.01
   4  11 -12    2.75    3.79
  -4 -11  12   -1.28    3.18
   4  11 -11  123.96    7.64
  -4 -11  11  140.83    7.76
   4  11 -10    0.43    3.79
  -4 -11  10   -0.18    3.42
   4  11  -9    0.31    3.61
  -4 -11   9    1.22    3.06
   4  11  -8   68.95    5.38
  -4 -11   8   74.33    4.58
   4  11  -7    0.31    2.75
  -4 -11   7   -0.31    2.38
   4  11  -6   98.04    5.75
  -4 -11   6   97.74    5.07
   4  11  -5    2.44    3.91
  -4 -11   5    0.61    3.18
   4  11  -4   11.74    3.30
  -4 -11   4   15.40    2.87
   4  11  -3   75.79    5.13
  -4 -11   3   77.26    4.28
   4  11  -2   -0.55    2.69
  -4 -11   2   -0.49    2.38
   4  11  -1  113.33    6.42
  -4 -11   1  127.32    6.72
   4  11   0    9.23    3.24
  -4 -11   0   10.82    2.69
   4  11   1    1.16    2.75
  -4 -11  -1    4.58    2.02
   4  11   2    7.27    2.44
  -4 -11  -2    5.99    2.38
   4  11   3   10.76    2.81
  -4 -11  -3    8.62    2.14
   4  11   4   31.17    3.24
  -4 -11  -4   30.13    3.12
   4  11   5    5.50    2.69
  -4 -11  -5    2.57    2.02
   4  11   6    9.17    2.63
  -4 -11  -6    9.35    2.75
   4  11   7    1.59    2.57
  -4 -11  -7    1.53    2.69
   4  11   8    7.33    3.06
  -4 -11  -8    3.00    1.83
   4  11   9   -0.92    2.26
  -4 -11  -9   -1.47    1.77
   4  11  10   -0.18    2.93
  -4 -11 -10   -0.24    1.47
  -4 -12  19   -0.86    6.66
   4  12 -18    1.41    5.62
  -4 -12  18    0.43    5.32
   4  12 -17   17.36    7.64
  -4 -12  17   22.49    6.05
   4  12 -16   -1.96    5.75
  -4 -12  16   -3.79    5.81
   4  12 -15   30.01    6.05
  -4 -12  15   23.84    5.62
   4  12 -14    0.31    4.28
  -4 -12  14    2.38    4.28
   4  12 -13    1.10    4.28
  -4 -12  13    2.51    4.22
   4  12 -12   32.52    6.23
  -4 -12  12   29.77    5.26
   4  12 -11    4.10    3.97
  -4 -12  11    5.81    3.85
   4  12 -10   18.34    5.13
  -4 -12  10   24.63    4.52
   4  12  -9    3.42    3.42
  -4 -12   9    4.65    3.55
   4  12  -8   -1.53    3.91
  -4 -12   8    0.92    2.87
   4  12  -7   13.51    3.79
  -4 -12   7   12.90    3.42
   4  12  -6    2.14    3.85
  -4 -12   6    3.24    3.30
   4  12  -5   30.99    3.85
  -4 -12   5   38.57    4.03
   4  12  -4    1.34    3.48
  -4 -12   4    1.47    2.57
   4  12  -3   -0.55    2.81
  -4 -12   3    1.16    2.51
   4  12  -2   32.46    4.16
  -4 -12   2   36.49    3.18
   4  12  -1   10.09    3.85
  -4 -12   1    9.78    3.30
   4  12   0   26.53    3.97
  -4 -12   0   32.09    3.42
   4  12   1    0.67    2.81
  -4 -12  -1   -0.49    2.14
   4  12   2    2.44    3.18
  -4 -12  -2    1.65    2.57
   4  12   3   12.65    2.57
  -4 -12  -3    9.78    2.20
   4  12   4   -0.79    3.55
  -4 -12  -4   -0.61    4.89
   4  12   5   -0.24    2.93
  -4 -12  -5    0.49    2.08
   4  12   6    2.44    2.81
  -4 -12  -6    0.61    3.12
   4  12   7   -0.98    2.57
  -4 -12  -7    1.10    2.57
   4  12   8    1.41    2.51
  -4 -12  -8    1.34    2.75
   4  12   9    0.12    3.55
   4  13 -18   19.62    8.80
  -4 -13  18   16.44    7.89
   4  13 -17   -0.12    7.40
  -4 -13  17   -0.79    5.56
   4  13 -16    8.68    6.42
  -4 -13  16    1.65    5.38
   4  13 -15    8.01    6.17
  -4 -13  15    5.20    6.17
   4  13 -14  125.18    9.72
  -4 -13  14  113.51    8.74
   4  13 -13    5.62    5.50
  -4 -13  13   11.55    4.77
   4  13 -12   11.55    5.93
  -4 -13  12   11.74    4.65
   4  13 -11   40.95    6.42
  -4 -13  11   37.59    5.20
   4  13 -10   41.26    4.83
  -4 -13  10   34.90    4.71
   4  13  -9   -0.49    4.16
  -4 -13   9    2.14    2.93
   4  13  -8   13.75    5.99
  -4 -13   8    6.72    3.97
   4  13  -7    4.46    4.46
  -4 -13   7    5.62    3.24
   4  13  -6   31.66    4.22
  -4 -13   6   33.62    4.03
   4  13  -5    0.24    3.18
  -4 -13   5   -0.67    3.30
   4  13  -4    1.04    4.65
  -4 -13   4    1.65    2.81
   4  13  -3   13.81    3.55
  -4 -13   3   13.26    3.24
   4  13  -2   13.08    4.03
  -4 -13   2   16.38    3.48
   4  13  -1   13.26    3.97
  -4 -13   1   17.67    3.36
   4  13   0    7.03    3.12
  -4 -13   0    9.54    3.06
   4  13   1   -1.16    3.85
  -4 -13  -1   -0.12    2.38
   4  13   2    0.73    2.87
  -4 -13  -2    0.24    2.57
   4  13   3    6.66    4.28
  -4 -13  -3    8.50    2.57
   4  13   4    6.60    3.12
  -4 -13  -4    9.29    2.81
   4  13   5    1.71    3.00
  -4 -13  -5    3.36    1.96
   4  13   6    0.61    2.81
  -4 -13  -6    0.61    1.96
   4  13   7   -0.67    3.00
  -4 -13  -7   -0.79    1.96
   4  13   8    3.67    2.87
   4  14 -17   43.03   16.50
  -4 -14  17   33.92    9.17
   4  14 -16    5.93    6.85
  -4 -14  16    5.32    5.87
   4  14 -15   -2.38    6.17
  -4 -14  15    0.61    5.26
   4  14 -14    0.06    6.60
  -4 -14  14    2.57    5.87
   4  14 -13   43.15    6.72
  -4 -14  13   50.61    6.60
   4  14 -12  106.30    9.29
  -4 -14  12  122.01    8.19
   4  14 -11    6.17    6.48
  -4 -14  11    4.71    5.56
   4  14 -10    8.13    5.20
  -4 -14  10    7.89    4.71
   4  14  -9   10.33    4.95
  -4 -14   9   10.15    4.34
   4  14  -8   -2.14    4.95
  -4 -14   8   -2.32    4.46
   4  14  -7    6.66    4.28
  -4 -14   7   10.39    3.73
   4  14  -6   -0.31    3.73
  -4 -14   6    3.55    3.06
   4  14  -5   23.72    5.07
  -4 -14   5   22.13    4.95
   4  14  -4    3.36    4.03
  -4 -14   4    0.00    2.93
   4  14  -3    2.87    3.36
  -4 -14   3    3.06    2.87
   4  14  -2    6.11    4.22
  -4 -14   2    2.38    3.00
   4  14  -1    0.67    4.10
  -4 -14   1    1.71    2.93
   4  14   0   -0.12    3.97
  -4 -14   0   -0.43    2.51
   4  14   1   -0.92    3.36
  -4 -14  -1    0.37    2.63
   4  14   2    2.63    3.18
  -4 -14  -2    7.70    2.32
   4  14   3    3.48    3.24
  -4 -14  -3    3.30    2.87
   4  14   4    7.40    2.38
  -4 -14  -4    5.07    2.20
   4  14   5    0.67    3.00
  -4 -14  -5    0.18    2.02
   4  14   6    0.73    3.48
  -4 -14  -6   -0.49    1.96
   4  15 -15    3.06    7.64
  -4 -15  15   -0.18    6.36
   4  15 -14    3.48    6.11
  -4 -15  14    3.67    5.01
   4  15 -13   11.00    7.15
  -4 -15  13    6.23    5.50
   4  15 -12   12.22    5.68
  -4 -15  12   16.93    5.13
   4  15 -11   43.15    7.03
  -4 -15  11   42.91    6.30
   4  15 -10   -0.49    5.20
  -4 -15  10    5.99    5.07
   4  15  -9    7.40    5.50
  -4 -15   9    6.66    4.34
   4  15  -8   20.90    5.75
  -4 -15   8   18.40    4.95
   4  15  -7    2.02    4.52
  -4 -15   7    3.42    3.55
   4  15  -6   30.75    5.01
  -4 -15   6   27.20    4.22
   4  15  -5   -5.32    5.56
  -4 -15   5   -0.61    3.55
   4  15  -4    2.20    3.73
  -4 -15   4    0.67    3.24
   4  15  -3    4.10    4.65
  -4 -15   3   11.19    4.28
   4  15  -2    2.20    2.69
  -4 -15   2    5.56    2.93
   4  15  -1   -1.10    4.34
  -4 -15   1    2.14    2.69
   4  15   0    0.55    3.00
  -4 -15   0    0.06    2.57
   4  15   1    2.14    3.00
  -4 -15  -1    1.16    2.38
   4  15   2    0.43    2.75
  -4 -15  -2    0.37    3.97
   4  15   3    2.87    2.38
  -4 -15  -3    9.66    2.26
   4  15   4    0.00    5.81
  -4 -15  -4    1.10    1.53
  -4 -15  -5    1.22    2.14
   4  16 -14    3.79    8.74
  -4 -16  14    1.47    4.83
   4  16 -13    1.28    8.99
  -4 -16  13   -0.49    5.50
   4  16 -12   33.68    7.27
  -4 -16  12   35.09    5.99
   4  16 -11    3.36    5.93
  -4 -16  11    2.75    5.81
   4  16 -10    5.13    7.21
  -4 -16  10    5.20    4.83
   4  16  -9    9.41    6.85
  -4 -16   9   12.04    4.83
   4  16  -8    2.26    6.60
  -4 -16   8    0.86    4.58
   4  16  -7    4.28    4.65
  -4 -16   7    4.77    4.28
   4  16  -6    4.83    9.05
  -4 -16   6   -1.83    5.81
   4  16  -5    0.37    4.34
  -4 -16   5    2.26    3.42
   4  16  -4    0.61    5.68
  -4 -16   4    7.15    4.22
   4  16  -3    2.75    5.01
  -4 -16   3    1.41    2.93
   4  16  -2    3.36    4.89
  -4 -16   2    1.53    3.55
  -4 -16   1   -1.04    2.63
   4  16   0    1.53    2.63
  -4 -16   0   -0.12    2.08
  -4 -16  -1    2.02    4.10
  -4 -16  -2    3.91    2.63
   4  16   3    1.28    5.13
  -4 -16  -3   -0.73    2.02
   4  17 -12    3.00    5.68
  -4 -17  12    2.08    5.26
   4  17 -11    5.07    6.54
  -4 -17  11   -0.18    6.11
   4  17 -10    2.63    6.11
  -4 -17  10    2.32    4.46
   4  17  -9   -4.16    6.48
  -4 -17   9    0.92    5.26
   4  17  -8    0.92    7.33
  -4 -17   8    2.20    4.83
  -4 -17   7    2.87    5.26
   4  17  -6   -1.16    5.62
  -4 -17   6   -0.55    4.65
   4  17  -5    4.03    3.55
  -4 -17   5   15.71    4.10
   4  17  -4    5.20    3.67
  -4 -17   4   13.51    3.79
   4  17  -3    1.22    5.62
  -4 -17   3    4.83    8.86
  -4 -18   9   -0.49    3.85
  -4 -18   8    1.41    3.06
  -4 -18   7   -1.89    6.48
  -4 -18   6   -0.43    3.73
  -4 -18   5    0.31    3.61
  -4 -18   4   -2.81    4.77
   5 -20   4   -1.53    5.99
   5 -19  -1   -0.49    6.42
   5 -19   0   -1.22    4.34
  -5  19   0    1.34    8.74
   5 -19   1    2.02    3.91
  -5  19  -1    0.92    7.21
   5 -19   2   -0.18    3.97
  -5  19  -2    1.16    3.79
   5 -19   3   -1.83    4.52
  -5  19  -3   -1.34    4.58
   5 -19   4    5.99    5.44
  -5  19  -4    5.81   10.76
   5 -19   5    1.16    5.32
  -5  19  -5   -0.55    7.76
   5 -19   6   10.21    4.28
   5 -19   7    0.37    5.32
  -5  19  -7   -1.65    4.34
   5 -19   9    1.77    7.46
  -5  19  -9    3.00    7.82
   5 -19  10    1.22    6.42
  -5  18   6    2.20    5.13
   5 -18  -4   -0.31    4.10
  -5  18   4    1.83    5.44
   5 -18  -3    0.98    6.17
  -5  18   3   -2.81   10.70
   5 -18  -2    4.77    6.66
  -5  18   2   12.35    7.76
   5 -18  -1   -2.14    5.44
  -5  18   1    0.43    7.64
   5 -18   0    2.51    6.17
  -5  18   0    1.16    6.11
   5 -18   1    9.11    5.81
  -5  18  -1    7.70    6.36
   5 -18   2    1.71    4.65
  -5  18  -2   -3.61    5.81
   5 -18   3   -0.73    5.56
  -5  18  -3   -0.24    5.20
   5 -18   4    2.87    4.77
  -5  18  -4   -1.34    4.89
   5 -18   5    6.91    4.10
  -5  18  -5    4.71    4.58
   5 -18   6    1.28    3.97
  -5  18  -6    1.47    4.16
   5 -18   7    1.10    4.46
  -5  18  -7    5.81    8.68
   5 -18   8   -1.53    8.13
  -5  18  -8    2.51    5.87
   5 -18   9   -0.06    6.36
  -5  18  -9    2.20    6.11
   5 -18  10   16.26    5.26
  -5  18 -10   14.36    7.33
   5 -18  11    2.14    4.71
  -5  18 -11   -0.98    5.62
   5 -18  12    0.92    6.05
  -5  18 -12   -0.98    6.23
   5 -17  -9    2.81    5.75
  -5  17   8    1.04    3.48
   5 -17  -7   -3.79    4.46
  -5  17   7    2.38    6.66
   5 -17  -6    3.97    4.89
  -5  17   6    8.92   10.39
   5 -17  -5   -4.22    8.25
  -5  17   5   -5.32   12.41
   5 -17  -4    2.75    5.20
  -5  17   4    1.28    3.30
   5 -17  -3    4.77    6.05
  -5  17   3    1.10    5.13
   5 -17  -2    1.47    5.56
  -5  17   2   -2.93    5.38
   5 -17  -1   16.50    5.68
  -5  17   1   15.59    6.23
   5 -17   0    0.31    6.17
  -5  17   0   -3.85    5.68
   5 -17   1    1.22    4.83
  -5  17  -1    1.83    5.07
   5 -17   2   11.61    4.83
  -5  17  -2    4.58    5.56
   5 -17   3   22.80    4.65
  -5  17  -3   20.97    5.44
   5 -17   4    3.36    4.95
  -5  17  -4    8.07    5.32
   5 -17   5    2.63    4.95
  -5  17  -5    5.32    5.50
   5 -17   6    7.46    5.75
  -5  17  -6   -1.96   10.45
   5 -17   7   -5.44    8.31
  -5  17  -7    3.67    4.77
   5 -17   8    3.73    4.71
  -5  17  -8   -1.28    5.50
   5 -17   9    5.93    4.58
  -5  17  -9    5.75    5.87
   5 -17  10   -0.24    4.22
  -5  17 -10    0.79    5.26
   5 -17  11    3.36    4.52
  -5  17 -11    2.26    5.87
   5 -17  12    3.00    4.22
  -5  17 -12   -5.93    6.42
   5 -17  13   10.70    5.87
  -5  17 -13   15.16    7.95
   5 -17  14    1.41    4.71
  -5  17 -14   -0.49    5.20
  -5  16  11    2.08    6.72
   5 -16 -10    0.00    5.81
  -5  16  10   -0.24    6.78
  -5  16   9   -1.41    4.03
   5 -16  -8    0.92    4.40
  -5  16   8    4.34    5.13
   5 -16  -7    9.05    8.31
  -5  16   7   19.99    8.44
   5 -16  -6   -1.83    5.13
  -5  16   6   -0.06    5.44
   5 -16  -5   11.98    6.97
  -5  16   5    7.70    6.30
   5 -16  -4    3.06    5.20
  -5  16   4    4.71    4.77
   5 -16  -3    3.24    5.20
  -5  16   3    2.38    4.83
   5 -16  -2    4.89    4.83
  -5  16   2    3.97    4.89
   5 -16  -1    3.97    5.13
  -5  16   1    7.58    5.32
   5 -16   0    8.31    5.93
  -5  16   0    7.09    5.81
   5 -16   1   -4.89    6.36
  -5  16  -1   -2.87    6.30
   5 -16   2    1.41    6.48
  -5  16  -2   -4.28    6.54
   5 -16   3    6.72    5.01
  -5  16  -3    0.86    4.71
   5 -16   4    9.17    4.71
  -5  16  -4    9.90    5.50
   5 -16   5   11.25    4.28
  -5  16  -5   14.30    6.30
   5 -16   6    2.69    9.11
  -5  16  -6    5.56    4.71
   5 -16   7    3.42    3.91
  -5  16  -7    5.99    4.77
   5 -16   8   -1.41    4.28
  -5  16  -8    1.16    5.26
   5 -16   9   22.43    4.16
  -5  16  -9   14.06    4.89
   5 -16  10    8.13    4.34
  -5  16 -10   13.45    5.75
   5 -16  11   11.00    4.58
  -5  16 -11    2.87    5.81
   5 -16  12   10.70    4.46
  -5  16 -12    8.86    5.99
   5 -16  13    4.58    4.40
  -5  16 -13   -1.41    5.87
   5 -16  14   23.96    5.75
  -5  16 -14   27.87    6.72
   5 -16  15   -0.92    4.83
  -5  16 -15    1.71    7.21
   5 -16  16    2.02    4.95
  -5  16 -16   -5.07    5.93
   5 -15 -11    7.64    6.66
  -5  15  11    6.05    7.76
   5 -15 -10    1.71    5.20
  -5  15  10    0.00    5.87
   5 -15  -9    3.48    4.22
  -5  15   9   10.94    4.52
   5 -15  -8    6.42    5.81
  -5  15   8   -0.12    6.05
   5 -15  -7    3.85    6.42
  -5  15   7    4.65    6.60
   5 -15  -6   22.80    5.87
  -5  15   6   24.57    5.68
   5 -15  -5    1.59    5.50
  -5  15   5   -0.43    6.05
   5 -15  -4    7.09    5.07
  -5  15   4   12.04    5.38
   5 -15  -3   -1.77    4.65
  -5  15   3    0.67    4.71
   5 -15  -2   -1.10    6.42
  -5  15   2    0.86    6.17
   5 -15  -1   48.78    6.42
  -5  15   1   52.69    5.93
   5 -15   0   -1.77    4.46
  -5  15   0   -0.61    4.10
   5 -15   1   29.83    5.50
  -5  15  -1   32.95    5.01
   5 -15   2   19.32    4.89
  -5  15  -2   24.21    4.77
   5 -15   3    4.52    3.67
  -5  15  -3    5.20    4.22
   5 -15   4   14.30    3.91
  -5  15  -4   18.58    6.42
   5 -15   5   24.45    7.33
  -5  15  -5   25.24    4.89
   5 -15   6   17.18    4.22
  -5  15  -6   19.38    4.77
   5 -15   7    3.55    4.22
  -5  15  -7   -1.16    4.65
   5 -15   8   43.22    4.83
  -5  15  -8   36.12    5.38
   5 -15   9   19.62    4.22
  -5  15  -9   26.28    5.38
   5 -15  10   27.75    4.83
  -5  15 -10   22.19    6.05
   5 -15  11    2.44    3.67
  -5  15 -11    3.91    5.01
   5 -15  12    0.61    3.73
  -5  15 -12   -0.18    5.56
   5 -15  13   41.99    6.42
  -5  15 -13   47.31    7.64
   5 -15  14   -3.12    6.11
  -5  15 -14    2.75    6.11
   5 -15  15   15.04    6.05
  -5  15 -15   14.18    6.42
   5 -15  16    0.37    5.01
  -5  15 -16    3.55    5.87
   5 -15  17   -2.69    4.65
  -5  15 -17   -0.67    5.44
   5 -14 -12   -1.71    5.20
  -5  14  12    2.93    5.87
   5 -14 -11    0.49    5.13
  -5  14  11    2.02    5.68
   5 -14 -10   12.10    6.05
  -5  14  10   11.00    6.11
   5 -14  -9    2.87    6.78
  -5  14   9    1.96    6.11
   5 -14  -8    0.86    5.38
  -5  14   8    3.48    5.75
   5 -14  -7   10.33    5.20
  -5  14   7    9.84    5.38
   5 -14  -6    0.92    4.77
  -5  14   6    3.55    5.26
   5 -14  -5   49.94    7.40
  -5  14   5   47.56    7.52
   5 -14  -4    5.20    5.32
  -5  14   4    7.64    5.44
   5 -14  -3   -0.43    4.22
  -5  14   3   -0.43    4.22
   5 -14  -2   28.18    5.93
  -5  14   2   36.12    5.75
   5 -14  -1   15.65    4.77
  -5  14   1   19.56    4.95
   5 -14   0   23.84    4.95
  -5  14   0   25.92    4.52
   5 -14   1   -0.43    3.91
  -5  14  -1   -2.57    3.79
   5 -14   2   -0.12    3.85
  -5  14  -2   -1.34    4.03
   5 -14   3  170.48    9.11
  -5  14  -3  186.06   14.06
   5 -14   4    7.46    9.47
  -5  14  -4   10.64    4.46
   5 -14   5    5.99    4.52
  -5  14  -5    5.50    5.32
   5 -14   6    3.91    3.36
  -5  14  -6    3.06    3.55
   5 -14   7   12.47    3.85
  -5  14  -7   14.61    4.28
   5 -14   8    0.31    2.87
  -5  14  -8   -0.31    3.67
   5 -14   9   67.73    5.56
  -5  14  -9   65.83    6.30
   5 -14  10   38.81    4.71
  -5  14 -10   43.95    5.13
   5 -14  11    2.08    4.34
  -5  14 -11   -1.65    4.71
   5 -14  12    6.66    4.83
  -5  14 -12    8.68    5.26
   5 -14  13    4.65    4.16
  -5  14 -13   -1.47    4.77
   5 -14  14   55.38    5.81
  -5  14 -14   45.17    7.58
   5 -14  15    1.10    5.13
  -5  14 -15    3.18    7.03
   5 -14  16    2.69    4.77
  -5  14 -16    2.75    6.60
   5 -14  17    1.53    4.83
  -5  14 -17    0.67    5.87
   5 -14  18    3.06    4.28
  -5  14 -18    0.67    4.10
  -5  13  15   -1.10    5.07
   5 -13 -13    4.58    5.56
  -5  13  13   -3.42    6.72
   5 -13 -12    0.79    5.81
  -5  13  12    0.67    7.03
   5 -13 -11   25.37    6.36
  -5  13  11   23.66    6.36
   5 -13 -10    0.43    5.38
  -5  13  10    1.59    5.26
   5 -13  -9    2.57    5.01
  -5  13   9   -2.57    4.65
   5 -13  -8   10.02    5.50
  -5  13   8   15.95    6.66
   5 -13  -7   -0.61    4.34
  -5  13   7   -0.37    4.65
   5 -13  -6   36.37    5.75
  -5  13   6   44.56    5.56
   5 -13  -5   -0.98    3.79
  -5  13   5   -1.53    3.91
   5 -13  -4   -1.10    4.83
  -5  13   4   -0.37    4.22
   5 -13  -3   22.74    4.40
  -5  13   3   25.31    4.46
   5 -13  -2    7.64    4.03
  -5  13   2    2.75    4.03
   5 -13  -1   15.89    3.97
  -5  13   1   15.65    4.16
   5 -13   0   38.20    5.81
  -5  13   0   41.99    5.38
   5 -13   1    1.04    3.30
  -5  13  -1   -1.47    3.12
   5 -13   2   -0.06    3.00
  -5  13  -2   -1.77    4.65
   5 -13   3   80.26    8.86
  -5  13  -3   85.09    5.75
   5 -13   4  150.98    7.64
  -5  13  -4  156.24    7.95
   5 -13   5    3.30    3.18
  -5  13  -5    0.86    3.30
   5 -13   6    4.10    3.67
  -5  13  -6    5.20    3.91
   5 -13   7   13.08    3.24
  -5  13  -7   17.42    3.97
   5 -13   8  100.31    5.62
  -5  13  -8   94.99    6.60
   5 -13   9   39.43    4.40
  -5  13  -9   40.59    4.83
   5 -13  10  108.62    6.72
  -5  13 -10  125.98    8.19
   5 -13  11    2.69    3.24
  -5  13 -11   -1.22    4.40
   5 -13  12   21.27    4.03
  -5  13 -12   18.09    5.26
   5 -13  13   27.14    4.77
  -5  13 -13   30.62    5.99
   5 -13  14   -0.61    3.36
  -5  13 -14    0.24    4.52
   5 -13  15   39.98    5.93
  -5  13 -15   28.91    7.15
   5 -13  16    4.58    4.95
  -5  13 -16    4.03    5.20
   5 -13  17    3.36    5.07
  -5  13 -17    2.57    6.91
   5 -13  18   21.21    5.50
  -5  13 -18   20.23    6.97
   5 -13  19   -0.67    4.58
  -5  13 -19   -2.38    6.05
  -5  12  16   -1.16    6.05
   5 -12 -15    0.43    5.56
  -5  12  15    1.28    5.32
   5 -12 -14    1.83    5.13
  -5  12  14   -1.16    6.11
   5 -12 -13   -0.37    5.32
  -5  12  13    1.65    7.40
   5 -12 -12   32.52    7.33
  -5  12  12   40.53    7.33
   5 -12 -11    0.00    5.75
  -5  12  11    4.28    5.44
   5 -12 -10   38.08    6.42
  -5  12  10   41.87    6.23
   5 -12  -9   13.94    4.95
  -5  12   9    8.74    5.20
   5 -12  -8    0.37    6.54
  -5  12   8    1.16    5.99
   5 -12  -7   26.89    5.01
  -5  12   7   27.57    5.50
   5 -12  -6   -2.51    4.65
  -5  12   6   -0.06    4.40
   5 -12  -5   20.29    4.22
  -5  12   5   27.81    4.83
   5 -12  -4   -0.24    4.22
  -5  12   4   -1.53    3.85
   5 -12  -3   44.13    5.07
  -5  12   3   49.27    4.89
   5 -12  -2    3.79    3.97
  -5  12   2    4.71    3.12
   5 -12  -1   47.56    5.20
  -5  12   1   36.25    5.26
   5 -12   0   32.95    4.28
  -5  12   0   30.93    4.22
   5 -12   1    2.75    3.18
  -5  12  -1   -0.31    4.16
   5 -12   2   82.21    7.09
  -5  12  -2   88.51    5.32
   5 -12   3   37.29    4.95
  -5  12  -3   29.71    5.50
   5 -12   4  121.33    6.17
  -5  12  -4  115.65    5.99
   5 -12   5   -2.14    2.81
  -5  12  -5   -0.18    3.12
   5 -12   6    9.66    3.12
  -5  12  -6    6.85    3.97
   5 -12   7  154.10    7.58
  -5  12  -7  152.26    8.25
   5 -12   8    3.48    2.81
  -5  12  -8    2.75    3.18
   5 -12   9   92.85    5.68
  -5  12  -9   99.14    6.78
   5 -12  10    0.55    2.63
  -5  12 -10    0.61    3.18
   5 -12  11    2.26    2.87
  -5  12 -11    1.53    3.55
   5 -12  12   48.47    4.71
  -5  12 -12   54.95    5.26
   5 -12  13    0.79    3.85
  -5  12 -13    6.05    4.52
   5 -12  14   44.74    5.68
  -5  12 -14   45.11    6.78
   5 -12  15    4.34    3.97
  -5  12 -15    3.85    5.38
   5 -12  16   19.56    4.77
  -5  12 -16   15.40    5.26
   5 -12  17   15.59    5.01
  -5  12 -17   14.85    6.72
   5 -12  18   10.88    5.56
  -5  12 -18    9.78    5.93
   5 -12  19   14.12    5.07
  -5  12 -19   22.00    6.30
   5 -12  20    2.81    5.75
  -5  12 -20    1.83    4.28
  -5  11  17    1.96    4.71
   5 -11 -16    1.28    6.17
  -5  11  16   17.36    7.70
   5 -11 -15   -1.96    6.05
  -5  11  15    7.09    6.78
   5 -11 -14    1.28    5.87
  -5  11  14    0.61    6.91
   5 -11 -13   11.31    5.99
  -5  11  13    8.74    5.93
   5 -11 -12   -0.18    4.46
  -5  11  12    1.96    5.26
   5 -11 -11   42.12    6.85
  -5  11  11   52.20    7.70
   5 -11 -10    3.61    4.58
  -5  11  10    2.51    4.71
   5 -11  -9   16.63    5.01
  -5  11   9   18.89    5.07
   5 -11  -8   -0.79    3.97
  -5  11   8    0.18    3.97
   5 -11  -7    5.32    4.52
  -5  11   7    3.67    4.40
   5 -11  -6  157.82    8.25
  -5  11   6  182.03    8.86
   5 -11  -5    5.75    3.91
  -5  11   5    4.03    3.36
   5 -11  -4    9.47    3.55
  -5  11   4    9.47    3.85
   5 -11  -3   -0.43    3.55
  -5  11   3   -1.77    2.87
   5 -11  -2   78.97    5.38
  -5  11   2   75.31    5.01
   5 -11  -1    2.69    3.06
  -5  11   1    3.79    2.69
   5 -11   0    1.59    2.93
  -5  11   0    1.10    3.55
   5 -11   1   -3.18    6.42
  -5  11  -1    0.00    3.12
   5 -11   2    4.22    2.69
  -5  11  -2    2.26    2.63
   5 -11   3  270.11    9.90
  -5  11  -3  259.72   10.15
   5 -11   4   27.87    3.91
  -5  11  -4   29.58    4.16
   5 -11   5   24.21    3.12
  -5  11  -5   26.28    3.36
   5 -11   6    5.50    2.75
  -5  11  -6    3.55    3.18
   5 -11   7   15.59    2.75
  -5  11  -7   14.55    3.06
   5 -11   8  195.23    8.44
  -5  11  -8  198.41    8.07
   5 -11   9    2.38    2.44
  -5  11  -9    5.13    3.55
   5 -11  10   24.08    3.73
  -5  11 -10   25.67    4.52
   5 -11  11  110.88    6.30
  -5  11 -11  113.26    6.91
   5 -11  12    2.08    3.18
  -5  11 -12    2.81    4.22
   5 -11  13   45.90    4.22
  -5  11 -13   42.36    5.32
   5 -11  14   15.22    3.91
  -5  11 -14   11.55    5.38
   5 -11  15   37.10    4.95
  -5  11 -15   34.11    6.97
   5 -11  16   41.38    4.95
  -5  11 -16   32.15    5.81
   5 -11  17    4.65    4.03
  -5  11 -17    2.14    5.13
   5 -11  18   20.90    4.83
  -5  11 -18   23.35    6.36
   5 -11  19    0.67    5.81
  -5  11 -19   -1.10    5.87
   5 -11  20    1.71    7.21
  -5  11 -20    4.71    6.85
   5 -10 -18   -0.06    5.44
   5 -10 -17    6.11    7.09
  -5  10  17    2.32    6.72
   5 -10 -16    1.16    5.56
  -5  10  16    4.52    6.30
   5 -10 -15   15.83    6.30
  -5  10  15   14.30    5.81
   5 -10 -14   -0.61    5.26
  -5  10  14    0.37    5.50
   5 -10 -13   -4.22    5.44
  -5  10  13    1.34    5.56
   5 -10 -12   84.90    7.82
  -5  10  12   89.06    9.29
   5 -10 -11    6.54    5.13
  -5  10  11    6.72    4.52
   5 -10 -10   -0.06    4.58
  -5  10  10    4.89    5.26
   5 -10  -9    5.81    4.95
  -5  10   9    4.40    3.91
   5 -10  -8    2.14    3.48
  -5  10   8    1.34    3.67
   5 -10  -7  155.32    8.01
  -5  10   7  162.96    8.13
   5 -10  -6   13.14    4.34
  -5  10   6   12.53    4.40
   5 -10  -5   51.04    5.07
  -5  10   5   48.84    4.58
   5 -10  -4    8.86    3.30
  -5  10   4    7.40    3.30
   5 -10  -3   16.56    3.00
  -5  10   3   15.28    2.93
   5 -10  -2   11.92    2.81
  -5  10   2   11.06    2.93
[truncated: 469,568 more chars]
