# Supplementary material for: Origamic metal-organic framework toward mechanical metamaterial
Source: Nat Commun. 2023 Dec 1;14:7938. doi: 10.1038/s41467-023-43647-8 (PMC10692132; doi:10.1038/s41467-023-43647-8)
Supplement: Supplementary file 4 — Supplementary Data 1 [file 41467_2023_43647_MOESM4_ESM.zip › Crystallographic data/PPF-301_160K.cif]

 
data_P-1_a
 
_audit_creation_method            'SHELXL-2018/3'
_shelx_SHELXL_version_number      '2018/3'
_chemical_name_systematic         ?
_chemical_name_common             ?
_chemical_melting_point           ?
_chemical_formula_moiety          ?
_chemical_formula_sum
 'C70 H74 N10 O18 Zn3' 
_chemical_formula_weight          1539.50

loop_
 _atom_type_symbol
 _atom_type_description
 _atom_type_scat_dispersion_real
 _atom_type_scat_dispersion_imag
 _atom_type_scat_source
 'C'  'C'   0.0024   0.0013
 'International Tables Vol C Tables 4.2.6.8 and 6.1.1.4'
 'H'  'H'   0.0000   0.0000
 'International Tables Vol C Tables 4.2.6.8 and 6.1.1.4'
 'N'  'N'   0.0048   0.0026
 'International Tables Vol C Tables 4.2.6.8 and 6.1.1.4'
 'O'  'O'   0.0085   0.0048
 'International Tables Vol C Tables 4.2.6.8 and 6.1.1.4'
 'Zn'  'Zn'   0.3273   1.1646
 'International Tables Vol C Tables 4.2.6.8 and 6.1.1.4'
 
_space_group_crystal_system       triclinic
_space_group_IT_number            2
_space_group_name_H-M_alt         'P -1'
_space_group_name_Hall            '-P 1'
 
_shelx_space_group_comment
;
The symmetry employed for this shelxl refinement is uniquely defined
by the following loop, which should always be used as a source of
symmetry information in preference to the above space-group names.
They are only intended as comments.
;
 
loop_
 _space_group_symop_operation_xyz
 'x, y, z'
 '-x, -y, -z'
 
_cell_length_a                    10.902(2)
_cell_length_b                    12.611(3)
_cell_length_c                    14.040(3)
_cell_angle_alpha                 100.72(3)
_cell_angle_beta                  101.21(3)
_cell_angle_gamma                 107.86(3)
_cell_volume                      1738.6(7)
_cell_formula_units_Z             1
_cell_measurement_temperature     160(2)
_cell_measurement_reflns_used     27978
_cell_measurement_theta_min       1.359
_cell_measurement_theta_max       26.499
 
_exptl_crystal_description        rectangle
_exptl_crystal_colour             purple
_exptl_crystal_density_meas       ?
_exptl_crystal_density_method     'not measured'
_exptl_crystal_density_diffrn     1.470          
_exptl_crystal_F_000              798
_exptl_transmission_factor_min    ?
_exptl_transmission_factor_max    ?
_exptl_crystal_size_max           0.862
_exptl_crystal_size_mid           0.198
_exptl_crystal_size_min           0.127
_exptl_absorpt_coefficient_mu     0.798
_shelx_estimated_absorpt_T_min    0.546
_shelx_estimated_absorpt_T_max    0.905
_exptl_absorpt_correction_type    'empirical'
_exptl_absorpt_correction_T_min   0.546
_exptl_absorpt_correction_T_max   0.905
_exptl_absorpt_process_details    'HKL3000 Scaplepack'
_exptl_absorpt_special_details    ?
_diffrn_ambient_temperature       160(2)
_diffrn_radiation_wavelength      0.630
_diffrn_radiation_type            synchrotron
_diffrn_source                    'PLSII 2D bending magnet'
_diffrn_measurement_device_type   'Rayonix MX225HS CCD area detector'
_diffrn_measurement_method        'omega scan'
_diffrn_detector_area_resol_mean  ?
_diffrn_reflns_number             19410
_diffrn_reflns_av_unetI/netI      0.0467
_diffrn_reflns_av_R_equivalents   0.0229
_diffrn_reflns_limit_h_min        -15
_diffrn_reflns_limit_h_max        15
_diffrn_reflns_limit_k_min        -17
_diffrn_reflns_limit_k_max        17
_diffrn_reflns_limit_l_min        -19
_diffrn_reflns_limit_l_max        19
_diffrn_reflns_theta_min          1.359
_diffrn_reflns_theta_max          26.499
_diffrn_reflns_theta_full         22.210
_diffrn_measured_fraction_theta_max   0.940
_diffrn_measured_fraction_theta_full  0.957
_diffrn_reflns_Laue_measured_fraction_max    0.940
_diffrn_reflns_Laue_measured_fraction_full   0.957
_diffrn_reflns_point_group_measured_fraction_max   0.940
_diffrn_reflns_point_group_measured_fraction_full  0.957
_reflns_number_total              9719
_reflns_number_gt                 6826
_reflns_threshold_expression      'I > 2\s(I)'
_reflns_Friedel_coverage          0.000
_reflns_Friedel_fraction_max      .
_reflns_Friedel_fraction_full     .
 
_reflns_special_details
;
 Reflections were merged by SHELXL according to the crystal
 class for the calculation of statistics and refinement.
 
 _reflns_Friedel_fraction is defined as the number of unique
 Friedel pairs measured divided by the number that would be
 possible theoretically, ignoring centric projections and
 systematic absences.
;
 
_computing_data_collection        'PAL BL2D-SMDC Program' 
_computing_cell_refinement        'HKL3000' 
_computing_data_reduction         'HKL3000'
_computing_structure_solution     'SHELXT 2018/2 (Sheldrick, 2018)'
_computing_structure_refinement 'SHELXL-2018/3 (Sheldrick, 2018)'
_computing_molecular_graphics     ?
_computing_publication_material   ?
_refine_special_details           ?
_refine_ls_structure_factor_coef  Fsqd
_refine_ls_matrix_type            full
_refine_ls_weighting_scheme       calc
_refine_ls_weighting_details
'w=1/[\s^2^(Fo^2^)+(0.1042P)^2^] where P=(Fo^2^+2Fc^2^)/3'
_atom_sites_solution_primary      ?
_atom_sites_solution_secondary    ?
_atom_sites_solution_hydrogens    geom
_refine_ls_hydrogen_treatment     constr
_refine_ls_extinction_method      none
_refine_ls_extinction_coef        .
_refine_ls_number_reflns          9719
_refine_ls_number_parameters      571
_refine_ls_number_restraints      280
_refine_ls_R_factor_all           0.0727
_refine_ls_R_factor_gt            0.0534
_refine_ls_wR_factor_ref          0.1659
_refine_ls_wR_factor_gt           0.1577
_refine_ls_goodness_of_fit_ref    1.043
_refine_ls_restrained_S_all       1.082
_refine_ls_shift/su_max           0.002
_refine_ls_shift/su_mean          0.000
 
loop_
 _atom_site_label
 _atom_site_type_symbol
 _atom_site_fract_x
 _atom_site_fract_y
 _atom_site_fract_z
 _atom_site_U_iso_or_equiv
 _atom_site_adp_type
 _atom_site_occupancy
 _atom_site_site_symmetry_order  
 _atom_site_calc_flag
 _atom_site_refinement_flags_posn
 _atom_site_refinement_flags_adp
 _atom_site_refinement_flags_occupancy
 _atom_site_disorder_assembly
 _atom_site_disorder_group
Zn1 Zn 0.97930(3) 0.01925(3) 1.10188(2) 0.03480(11) Uani 1 1 d . . . . .
Zn2 Zn 0.99733(8) 0.51940(6) 0.51612(5) 0.02352(16) Uani 0.5 1 d . . P . .
O1 O 0.58290(19) -0.04637(19) 0.78936(16) 0.0497(6) Uani 1 1 d . . . . .
O2 O 0.7915(2) 0.0050(2) 1.03591(16) 0.0503(5) Uani 1 1 d . . . . .
O3 O 0.82668(19) -0.03323(18) 0.88475(15) 0.0414(4) Uani 1 1 d . . . . .
O4 O 0.17838(19) 0.41811(17) 0.11886(15) 0.0409(4) Uani 1 1 d . . . . .
O5 O 0.0451(2) 0.18628(18) 0.08245(16) 0.0422(4) Uani 1 1 d . . . . .
O6 O 0.0767(2) 0.15606(19) -0.07137(15) 0.0482(5) Uani 1 1 d . . . . .
N1 N 0.93251(19) 0.57035(17) 0.38854(14) 0.0260(4) Uani 1 1 d . . . . .
N2 N 0.80860(19) 0.40099(17) 0.48603(14) 0.0259(4) Uani 1 1 d . . . . .
C1 C 1.0105(2) 0.6544(2) 0.35312(17) 0.0278(5) Uani 1 1 d . . . . .
C2 C 0.9249(2) 0.6840(2) 0.27781(19) 0.0330(5) Uani 1 1 d . . . . .
H2 H 0.953101 0.740094 0.242184 0.040 Uiso 1 1 calc R U . . .
C3 C 0.7968(3) 0.6165(2) 0.26788(19) 0.0331(5) Uani 1 1 d . . . . .
H3 H 0.718583 0.616267 0.223845 0.040 Uiso 1 1 calc R U . . .
C4 C 0.8021(2) 0.5451(2) 0.33704(17) 0.0269(4) Uani 1 1 d . . . . .
C5 C 0.6901(2) 0.4644(2) 0.35129(17) 0.0260(4) Uani 1 1 d . . . . .
C6 C 0.6953(2) 0.3979(2) 0.42007(17) 0.0267(4) Uani 1 1 d . . . . .
C7 C 0.5801(2) 0.3137(2) 0.4321(2) 0.0338(5) Uani 1 1 d . . . . .
H7 H 0.489844 0.294096 0.395273 0.041 Uiso 1 1 calc R U . . .
C8 C 0.6236(2) 0.2677(2) 0.50543(19) 0.0345(5) Uani 1 1 d . . . . .
H8 H 0.569596 0.210499 0.530294 0.041 Uiso 1 1 calc R U . . .
C9 C 0.7667(2) 0.3214(2) 0.53881(17) 0.0264(4) Uani 1 1 d . . . . .
C10 C 0.8496(2) 0.2953(2) 0.61426(17) 0.0271(5) Uani 1 1 d . . . . .
C11 C 0.7826(2) 0.2066(2) 0.66286(18) 0.0292(5) Uani 1 1 d . . . . .
C12 C 0.7135(3) 0.0922(2) 0.6075(2) 0.0399(6) Uani 1 1 d . . . . .
H12 H 0.710898 0.069930 0.538405 0.048 Uiso 1 1 calc R U . . .
C13 C 0.6486(3) 0.0103(3) 0.6522(2) 0.0456(7) Uani 1 1 d . . . . .
H13 H 0.601016 -0.067282 0.613455 0.055 Uiso 1 1 calc R U . . .
C14 C 0.6528(3) 0.0412(2) 0.7534(2) 0.0373(6) Uani 1 1 d . . . . .
C15 C 0.7211(3) 0.1540(2) 0.8100(2) 0.0364(6) Uani 1 1 d . . . . .
H15 H 0.724140 0.175606 0.879175 0.044 Uiso 1 1 calc R U . . .
C16 C 0.7858(3) 0.2358(2) 0.76412(18) 0.0325(5) Uani 1 1 d . . . . .
H16 H 0.833228 0.313297 0.803086 0.039 Uiso 1 1 calc R U . . .
C17 C 0.6144(3) -0.0284(3) 0.8958(2) 0.0449(7) Uani 1 1 d . . . . .
H17A H 0.551761 -0.093535 0.912160 0.054 Uiso 1 1 calc R U . . .
H17B H 0.601176 0.043094 0.926551 0.054 Uiso 1 1 calc R U . . .
C18 C 0.7571(3) -0.0186(2) 0.9417(2) 0.0363(6) Uani 1 1 d . . . . .
C19 C 0.5545(2) 0.4494(2) 0.28895(18) 0.0277(5) Uani 1 1 d . . . . .
C20 C 0.4685(3) 0.4937(2) 0.33056(19) 0.0344(5) Uani 1 1 d . . . . .
H20 H 0.496413 0.534063 0.399796 0.041 Uiso 1 1 calc R U . . .
C21 C 0.3437(3) 0.4802(2) 0.2733(2) 0.0378(6) Uani 1 1 d . . . . .
H21 H 0.286943 0.511368 0.303221 0.045 Uiso 1 1 calc R U . . .
C22 C 0.3009(2) 0.4209(2) 0.17160(19) 0.0325(5) Uani 1 1 d . . . . .
C23 C 0.3828(3) 0.3734(3) 0.1293(2) 0.0403(6) Uani 1 1 d . . . . .
H23 H 0.353443 0.330661 0.060708 0.048 Uiso 1 1 calc R U . . .
C24 C 0.5081(3) 0.3885(3) 0.1878(2) 0.0388(6) Uani 1 1 d . . . . .
H24 H 0.564177 0.356358 0.157841 0.047 Uiso 1 1 calc R U . . .
C25 C 0.1262(3) 0.3482(3) 0.0183(2) 0.0424(6) Uani 1 1 d . . . . .
H25A H 0.196065 0.367173 -0.017942 0.051 Uiso 1 1 calc R U . . .
H25B H 0.049931 0.366818 -0.015476 0.051 Uiso 1 1 calc R U . . .
C26 C 0.0791(3) 0.2183(2) 0.0103(2) 0.0368(6) Uani 1 1 d . . . . .
O1A O 0.9949(4) 0.6501(3) 0.6353(2) 0.0504(10) Uani 0.632(5) 1 d D . P A 1
C1A C 1.0293(5) 0.6422(6) 0.7225(4) 0.0422(14) Uani 0.632(5) 1 d D . P A 1
H1A H 0.967595 0.587264 0.744570 0.051 Uiso 0.632(5) 1 calc R U P A 1
N1A N 1.1497(4) 0.7074(4) 0.7881(3) 0.0419(9) Uani 0.632(5) 1 d D . P A 1
C2A C 1.1826(7) 0.6876(8) 0.8875(4) 0.071(2) Uani 0.632(5) 1 d D . P A 1
H2A1 H 1.183494 0.752755 0.938503 0.107 Uiso 0.632(5) 1 calc R U P A 1
H2A2 H 1.270984 0.680606 0.901211 0.107 Uiso 0.632(5) 1 calc R U P A 1
H2A3 H 1.115378 0.616336 0.889591 0.107 Uiso 0.632(5) 1 calc R U P A 1
C3A C 1.2450(5) 0.8000(4) 0.7626(4) 0.0560(14) Uani 0.632(5) 1 d D . P A 1
H3A1 H 1.204077 0.808351 0.697136 0.084 Uiso 0.632(5) 1 calc R U P A 1
H3A2 H 1.325205 0.781343 0.759360 0.084 Uiso 0.632(5) 1 calc R U P A 1
H3A3 H 1.269617 0.872486 0.814225 0.084 Uiso 0.632(5) 1 calc R U P A 1
O1B O 1.3505(9) 0.7829(10) 0.9503(6) 0.110(4) Uani 0.368(5) 1 d D . P A 2
C1B C 1.2692(9) 0.7799(8) 0.8738(8) 0.078(3) Uani 0.368(5) 1 d D . P A 2
H1B H 1.284726 0.841150 0.842029 0.093 Uiso 0.368(5) 1 calc R U P A 2
N1B N 1.1555(8) 0.6829(7) 0.8376(8) 0.070(3) Uani 0.368(5) 1 d D . P A 2
C2B C 1.1397(13) 0.5953(9) 0.8941(9) 0.086(4) Uani 0.368(5) 1 d D . P A 2
H2B1 H 1.217767 0.620114 0.952296 0.129 Uiso 0.368(5) 1 calc R U P A 2
H2B2 H 1.131950 0.521838 0.850584 0.129 Uiso 0.368(5) 1 calc R U P A 2
H2B3 H 1.058746 0.585305 0.917399 0.129 Uiso 0.368(5) 1 calc R U P A 2
C3B C 1.0516(14) 0.6689(13) 0.7490(10) 0.084(5) Uani 0.368(5) 1 d D . P A 2
H3B1 H 1.016826 0.731807 0.760717 0.126 Uiso 0.368(5) 1 calc R U P A 2
H3B2 H 0.978886 0.594742 0.735586 0.126 Uiso 0.368(5) 1 calc R U P A 2
H3B3 H 1.089025 0.670737 0.691024 0.126 Uiso 0.368(5) 1 calc R U P A 2
O2A O 0.9972(2) 0.06135(18) 1.24779(14) 0.0441(5) Uani 0.63(2) 1 d D . P B 1
C4A C 1.0990(3) 0.1392(3) 1.3014(2) 0.0472(7) Uani 0.63(2) 1 d D . P B 1
H4A H 1.161525 0.174879 1.267978 0.057 Uiso 0.63(2) 1 calc R U P B 1
N2A N 1.1319(7) 0.1789(7) 1.3987(3) 0.0486(18) Uani 0.63(2) 1 d D . P B 1
C5A C 1.0492(13) 0.1240(10) 1.4584(5) 0.091(4) Uani 0.63(2) 1 d D . P B 1
H5A1 H 0.985645 0.162734 1.468678 0.136 Uiso 0.63(2) 1 calc R U P B 1
H5A2 H 1.106362 0.129857 1.523809 0.136 Uiso 0.63(2) 1 calc R U P B 1
H5A3 H 1.000072 0.042458 1.422924 0.136 Uiso 0.63(2) 1 calc R U P B 1
C6A C 1.2454(6) 0.2876(7) 1.4528(5) 0.054(2) Uani 0.63(2) 1 d D . P B 1
H6A1 H 1.286767 0.321315 1.404146 0.081 Uiso 0.63(2) 1 calc R U P B 1
H6A2 H 1.311773 0.271247 1.499944 0.081 Uiso 0.63(2) 1 calc R U P B 1
H6A3 H 1.212804 0.342091 1.489979 0.081 Uiso 0.63(2) 1 calc R U P B 1
O2B O 0.9972(2) 0.06135(18) 1.24779(14) 0.0441(5) Uani 0.37(2) 1 d D . P B 2
C4B C 1.0990(3) 0.1392(3) 1.3014(2) 0.0472(7) Uani 0.37(2) 1 d D . P B 2
H4B H 1.167408 0.178689 1.274296 0.057 Uiso 0.37(2) 1 calc R U P B 2
N2B N 1.1097(14) 0.1669(14) 1.4037(5) 0.071(4) Uani 0.37(2) 1 d D . P B 2
C5B C 0.9923(17) 0.1340(15) 1.4420(8) 0.077(4) Uani 0.37(2) 1 d D . P B 2
H5B1 H 0.953754 0.194940 1.445500 0.116 Uiso 0.37(2) 1 calc R U P B 2
H5B2 H 1.018375 0.123414 1.509439 0.116 Uiso 0.37(2) 1 calc R U P B 2
H5B3 H 0.925734 0.061655 1.396929 0.116 Uiso 0.37(2) 1 calc R U P B 2
C6B C 1.2344(13) 0.2550(16) 1.4706(10) 0.077(4) Uani 0.37(2) 1 d D U P B 2
H6B1 H 1.293523 0.286358 1.430286 0.115 Uiso 0.37(2) 1 calc R U P B 2
H6B2 H 1.278851 0.220214 1.516635 0.115 Uiso 0.37(2) 1 calc R U P B 2
H6B3 H 1.214080 0.317432 1.509497 0.115 Uiso 0.37(2) 1 calc R U P B 2
O3A O 0.6309(6) 0.8703(5) 0.3915(4) 0.089(2) Uani 0.546(7) 1 d D U P C 1
C7A C 0.5757(9) 0.8014(8) 0.3102(4) 0.0563(16) Uani 0.546(7) 1 d D U P C 1
H7A H 0.509429 0.734010 0.314132 0.068 Uiso 0.546(7) 1 calc R U P C 1
N3A N 0.5855(3) 0.7970(3) 0.2141(3) 0.0732(9) Uani 0.546(7) 1 d D U P C 1
C8A C 0.6620(13) 0.8981(9) 0.1888(10) 0.142(5) Uani 0.546(7) 1 d D U P C 1
H8A1 H 0.682469 0.966724 0.243784 0.213 Uiso 0.546(7) 1 calc R U P C 1
H8A2 H 0.609980 0.905802 0.126921 0.213 Uiso 0.546(7) 1 calc R U P C 1
H8A3 H 0.745622 0.890450 0.178577 0.213 Uiso 0.546(7) 1 calc R U P C 1
C9A C 0.4958(10) 0.6956(6) 0.1338(5) 0.080(2) Uani 0.546(7) 1 d D U P C 1
H9A1 H 0.443325 0.638556 0.162906 0.120 Uiso 0.546(7) 1 calc R U P C 1
H9A2 H 0.548576 0.661844 0.097158 0.120 Uiso 0.546(7) 1 calc R U P C 1
H9A3 H 0.435364 0.718387 0.087367 0.120 Uiso 0.546(7) 1 calc R U P C 1
O3B O 0.4967(10) 0.7651(9) 0.0416(6) 0.121(3) Uani 0.454(7) 1 d D U P C 2
C7B C 0.5040(12) 0.7404(11) 0.1214(6) 0.106(3) Uani 0.454(7) 1 d D U P C 2
H7B H 0.440399 0.667685 0.117781 0.127 Uiso 0.454(7) 1 calc R U P C 2
N3B N 0.5855(3) 0.7970(3) 0.2141(3) 0.0732(9) Uani 0.454(7) 1 d D U P C 2
C8B C 0.7178(9) 0.8831(12) 0.2274(11) 0.111(4) Uani 0.454(7) 1 d D U P C 2
H8B1 H 0.784267 0.845331 0.229591 0.167 Uiso 0.454(7) 1 calc R U P C 2
H8B2 H 0.742089 0.942735 0.290546 0.167 Uiso 0.454(7) 1 calc R U P C 2
H8B3 H 0.715462 0.918581 0.170980 0.167 Uiso 0.454(7) 1 calc R U P C 2
C9B C 0.5422(16) 0.7806(17) 0.3035(8) 0.109(5) Uani 0.454(7) 1 d D U P C 2
H9B1 H 0.451911 0.722298 0.283713 0.164 Uiso 0.454(7) 1 calc R U P C 2
H9B2 H 0.541439 0.853805 0.341662 0.164 Uiso 0.454(7) 1 calc R U P C 2
H9B3 H 0.603951 0.754753 0.345582 0.164 Uiso 0.454(7) 1 calc R U P C 2
 
loop_
 _atom_site_aniso_label
 _atom_site_aniso_U_11
 _atom_site_aniso_U_22
 _atom_site_aniso_U_33
 _atom_site_aniso_U_23
 _atom_site_aniso_U_13
 _atom_site_aniso_U_12
Zn1 0.03935(17) 0.04377(19) 0.02284(15) 0.01187(12) 0.01234(12) 0.01267(13)
Zn2 0.0278(2) 0.0247(4) 0.0215(4) 0.0104(3) 0.0107(3) 0.0090(3)
O1 0.0402(10) 0.0574(13) 0.0457(11) 0.0369(10) 0.0060(9) -0.0007(9)
O2 0.0440(11) 0.0733(15) 0.0366(11) 0.0238(10) 0.0145(9) 0.0171(11)
O3 0.0426(10) 0.0483(11) 0.0408(10) 0.0200(9) 0.0152(8) 0.0191(9)
O4 0.0385(10) 0.0403(10) 0.0430(11) 0.0085(8) 0.0037(8) 0.0186(8)
O5 0.0524(11) 0.0398(10) 0.0411(11) 0.0151(9) 0.0177(9) 0.0197(9)
O6 0.0585(13) 0.0443(11) 0.0348(10) 0.0074(9) 0.0143(9) 0.0095(10)
N1 0.0299(9) 0.0262(9) 0.0253(9) 0.0122(7) 0.0113(7) 0.0091(7)
N2 0.0305(9) 0.0274(9) 0.0234(9) 0.0103(7) 0.0107(7) 0.0109(8)
C1 0.0348(11) 0.0289(11) 0.0250(10) 0.0127(9) 0.0143(9) 0.0115(9)
C2 0.0382(12) 0.0374(13) 0.0307(12) 0.0206(10) 0.0143(10) 0.0134(10)
C3 0.0364(12) 0.0393(13) 0.0315(12) 0.0191(10) 0.0122(10) 0.0165(10)
C4 0.0321(11) 0.0286(11) 0.0249(10) 0.0117(9) 0.0125(9) 0.0117(9)
C5 0.0289(10) 0.0275(11) 0.0248(10) 0.0088(8) 0.0111(8) 0.0112(9)
C6 0.0293(10) 0.0268(11) 0.0255(10) 0.0077(9) 0.0104(8) 0.0095(9)
C7 0.0309(11) 0.0360(13) 0.0334(12) 0.0142(10) 0.0096(10) 0.0068(10)
C8 0.0357(12) 0.0348(13) 0.0330(12) 0.0155(10) 0.0129(10) 0.0062(10)
C9 0.0321(11) 0.0263(11) 0.0237(10) 0.0099(8) 0.0137(9) 0.0087(9)
C10 0.0336(11) 0.0263(11) 0.0236(10) 0.0102(8) 0.0126(9) 0.0085(9)
C11 0.0318(11) 0.0306(12) 0.0291(11) 0.0156(9) 0.0129(9) 0.0091(9)
C12 0.0558(16) 0.0327(13) 0.0276(12) 0.0098(10) 0.0129(11) 0.0087(12)
C13 0.0550(17) 0.0351(14) 0.0378(14) 0.0176(11) 0.0075(12) 0.0021(12)
C14 0.0342(12) 0.0424(14) 0.0392(14) 0.0264(12) 0.0101(11) 0.0095(11)
C15 0.0436(14) 0.0463(15) 0.0290(12) 0.0213(11) 0.0182(10) 0.0174(12)
C16 0.0410(13) 0.0343(12) 0.0271(11) 0.0138(10) 0.0150(10) 0.0132(10)
C17 0.0346(13) 0.0618(18) 0.0448(15) 0.0355(14) 0.0144(11) 0.0111(12)
C18 0.0344(12) 0.0380(13) 0.0391(13) 0.0234(11) 0.0120(11) 0.0073(10)
C19 0.0306(11) 0.0276(11) 0.0280(11) 0.0114(9) 0.0097(9) 0.0111(9)
C20 0.0397(13) 0.0353(13) 0.0280(11) 0.0021(10) 0.0098(10) 0.0163(11)
C21 0.0368(13) 0.0373(14) 0.0400(14) 0.0028(11) 0.0096(11) 0.0189(11)
C22 0.0318(11) 0.0306(12) 0.0344(12) 0.0102(10) 0.0052(10) 0.0115(10)
C23 0.0401(14) 0.0507(16) 0.0266(12) 0.0011(11) 0.0071(10) 0.0178(12)
C24 0.0350(13) 0.0490(16) 0.0324(13) 0.0033(11) 0.0123(10) 0.0176(11)
C25 0.0432(14) 0.0426(15) 0.0363(14) 0.0133(12) 0.0004(11) 0.0128(12)
C26 0.0337(12) 0.0391(14) 0.0363(13) 0.0103(11) 0.0057(10) 0.0130(11)
O1A 0.064(2) 0.051(2) 0.0383(15) 0.0084(14) 0.0131(14) 0.0258(17)
C1A 0.043(2) 0.048(3) 0.0366(18) 0.007(2) 0.0121(16) 0.0195(19)
N1A 0.0427(18) 0.052(2) 0.0332(19) 0.0007(16) 0.0111(14) 0.0255(16)
C2A 0.082(4) 0.112(6) 0.038(3) 0.018(3) 0.017(3) 0.060(4)
C3A 0.047(3) 0.048(3) 0.066(3) -0.001(2) 0.017(2) 0.016(2)
O1B 0.123(7) 0.190(11) 0.085(6) 0.065(6) 0.055(4) 0.115(7)
C1B 0.095(6) 0.076(5) 0.086(6) 0.039(5) 0.033(4) 0.046(4)
N1B 0.090(6) 0.069(5) 0.081(7) 0.024(5) 0.046(5) 0.051(4)
C2B 0.111(10) 0.062(6) 0.109(9) 0.031(6) 0.053(8) 0.043(7)
C3B 0.115(10) 0.080(11) 0.081(8) 0.010(7) 0.035(6) 0.071(9)
O2A 0.0521(11) 0.0518(11) 0.0251(8) 0.0098(8) 0.0135(7) 0.0122(8)
C4A 0.0460(13) 0.0564(16) 0.0366(11) 0.0005(11) 0.0106(10) 0.0220(11)
N2A 0.050(3) 0.055(3) 0.0337(14) 0.0020(17) 0.0090(16) 0.015(2)
C5A 0.070(6) 0.126(7) 0.034(3) 0.022(4) 0.001(3) -0.014(5)
C6A 0.058(3) 0.057(4) 0.033(3) -0.001(2) 0.012(2) 0.009(2)
O2B 0.0521(11) 0.0518(11) 0.0251(8) 0.0098(8) 0.0135(7) 0.0122(8)
C4B 0.0460(13) 0.0564(16) 0.0366(11) 0.0005(11) 0.0106(10) 0.0220(11)
N2B 0.093(6) 0.078(8) 0.038(2) -0.002(3) 0.014(3) 0.037(5)
C5B 0.089(7) 0.115(10) 0.010(4) -0.003(5) 0.001(4) 0.030(7)
C6B 0.077(4) 0.079(4) 0.074(4) 0.016(2) 0.018(2) 0.030(2)
O3A 0.093(4) 0.078(4) 0.079(3) 0.010(2) 0.013(3) 0.020(3)
C7A 0.056(3) 0.050(3) 0.072(2) 0.027(2) 0.026(2) 0.019(3)
N3A 0.0689(18) 0.089(2) 0.0890(18) 0.0420(17) 0.0464(16) 0.0388(16)
C8A 0.123(9) 0.158(7) 0.174(11) 0.106(8) 0.082(8) 0.027(7)
C9A 0.117(6) 0.088(4) 0.069(4) 0.032(3) 0.034(3) 0.073(4)
O3B 0.120(4) 0.129(4) 0.117(3) 0.031(2) 0.035(2) 0.046(2)
C7B 0.110(6) 0.117(6) 0.103(3) 0.017(3) 0.032(3) 0.061(5)
N3B 0.0689(18) 0.089(2) 0.0890(18) 0.0420(17) 0.0464(16) 0.0388(16)
C8B 0.084(4) 0.135(8) 0.139(10) 0.084(8) 0.059(6) 0.026(5)
C9B 0.127(11) 0.123(11) 0.107(6) 0.065(6) 0.072(6) 0.041(8)
 
_geom_special_details
;
 All esds (except the esd in the dihedral angle between two l.s. planes)
 are estimated using the full covariance matrix.  The cell esds are taken
 into account individually in the estimation of esds in distances, angles
 and torsion angles; correlations between esds in cell parameters are only
 used when they are defined by crystal symmetry.  An approximate (isotropic)
 treatment of cell esds is used for estimating esds involving l.s. planes.
;
 
loop_
 _geom_bond_atom_site_label_1
 _geom_bond_atom_site_label_2
 _geom_bond_distance
 _geom_bond_site_symmetry_2
 _geom_bond_publ_flag
Zn1 O2B 1.9730(19) . ?
Zn1 O2A 1.9730(19) . ?
Zn1 O2 2.014(2) . ?
Zn1 O3 2.036(2) 2_757 ?
Zn1 O6 2.040(2) 2_656 ?
Zn1 O5 2.095(2) 1_656 ?
Zn1 Zn1 2.9569(9) 2_757 ?
Zn2 Zn2 0.6268(9) 2_766 ?
Zn2 N2 2.046(2) . ?
Zn2 N2 2.054(2) 2_766 ?
Zn2 N1 2.082(2) . ?
Zn2 N1 2.087(2) 2_766 ?
Zn2 O1A 2.130(4) . ?
O1 C14 1.377(3) . ?
O1 C17 1.425(4) . ?
O2 C18 1.253(3) . ?
O3 C18 1.231(3) . ?
O4 C22 1.383(3) . ?
O4 C25 1.418(3) . ?
O5 C26 1.238(3) . ?
O6 C26 1.254(4) . ?
N1 C4 1.372(3) . ?
N1 C1 1.379(3) . ?
N2 C9 1.375(3) . ?
N2 C6 1.377(3) . ?
C1 C10 1.402(3) 2_766 ?
C1 C2 1.451(3) . ?
C2 C3 1.358(3) . ?
C2 H2 0.9500 . ?
C3 C4 1.447(3) . ?
C3 H3 0.9500 . ?
C4 C5 1.405(3) . ?
C5 C6 1.396(3) . ?
C5 C19 1.501(3) . ?
C6 C7 1.437(3) . ?
C7 C8 1.350(4) . ?
C7 H7 0.9500 . ?
C8 C9 1.436(3) . ?
C8 H8 0.9500 . ?
C9 C10 1.410(3) . ?
C10 C11 1.492(3) . ?
C11 C16 1.391(3) . ?
C11 C12 1.394(4) . ?
C12 C13 1.389(4) . ?
C12 H12 0.9500 . ?
C13 C14 1.389(4) . ?
C13 H13 0.9500 . ?
C14 C15 1.381(4) . ?
C15 C16 1.398(3) . ?
C15 H15 0.9500 . ?
C16 H16 0.9500 . ?
C17 C18 1.521(4) . ?
C17 H17A 0.9900 . ?
C17 H17B 0.9900 . ?
C19 C24 1.393(4) . ?
C19 C20 1.394(4) . ?
C20 C21 1.382(4) . ?
C20 H20 0.9500 . ?
C21 C22 1.395(4) . ?
C21 H21 0.9500 . ?
C22 C23 1.382(4) . ?
C23 C24 1.386(4) . ?
C23 H23 0.9500 . ?
C24 H24 0.9500 . ?
C25 C26 1.533(4) . ?
C25 H25A 0.9900 . ?
C25 H25B 0.9900 . ?
O1A C1A 1.240(5) . ?
C1A N1A 1.354(5) . ?
C1A H1A 0.9500 . ?
N1A C3A 1.458(6) . ?
N1A C2A 1.459(5) . ?
C2A H2A1 0.9800 . ?
C2A H2A2 0.9800 . ?
C2A H2A3 0.9800 . ?
C3A H3A1 0.9800 . ?
C3A H3A2 0.9800 . ?
C3A H3A3 0.9800 . ?
O1B C1B 1.239(8) . ?
C1B N1B 1.373(8) . ?
C1B H1B 0.9500 . ?
N1B C3B 1.452(8) . ?
N1B C2B 1.464(8) . ?
C2B H2B1 0.9800 . ?
C2B H2B2 0.9800 . ?
C2B H2B3 0.9800 . ?
C3B H3B1 0.9800 . ?
C3B H3B2 0.9800 . ?
C3B H3B3 0.9800 . ?
O2A C4A 1.222(3) . ?
C4A N2A 1.301(5) . ?
C4A H4A 0.9500 . ?
N2A C5A 1.457(6) . ?
N2A C6A 1.480(6) . ?
C5A H5A1 0.9800 . ?
C5A H5A2 0.9800 . ?
C5A H5A3 0.9800 . ?
C6A H6A1 0.9800 . ?
C6A H6A2 0.9800 . ?
C6A H6A3 0.9800 . ?
O2B C4B 1.222(3) . ?
C4B N2B 1.386(7) . ?
C4B H4B 0.9500 . ?
N2B C5B 1.458(8) . ?
N2B C6B 1.468(8) . ?
C5B H5B1 0.9800 . ?
C5B H5B2 0.9800 . ?
C5B H5B3 0.9800 . ?
C6B H6B1 0.9800 . ?
C6B H6B2 0.9800 . ?
C6B H6B3 0.9800 . ?
O3A C7A 1.209(7) . ?
C7A N3A 1.366(6) . ?
C7A H7A 0.9500 . ?
N3A C8A 1.441(7) . ?
N3A C9A 1.460(7) . ?
C8A H8A1 0.9800 . ?
C8A H8A2 0.9800 . ?
C8A H8A3 0.9800 . ?
C9A H9A1 0.9800 . ?
C9A H9A2 0.9800 . ?
C9A H9A3 0.9800 . ?
O3B C7B 1.212(8) . ?
C7B N3B 1.346(7) . ?
C7B H7B 0.9500 . ?
N3B C9B 1.452(7) . ?
N3B C8B 1.467(7) . ?
C8B H8B1 0.9800 . ?
C8B H8B2 0.9800 . ?
C8B H8B3 0.9800 . ?
C9B H9B1 0.9800 . ?
C9B H9B2 0.9800 . ?
C9B H9B3 0.9800 . ?
 
loop_
 _geom_angle_atom_site_label_1
 _geom_angle_atom_site_label_2
 _geom_angle_atom_site_label_3
 _geom_angle
 _geom_angle_site_symmetry_1
 _geom_angle_site_symmetry_3
 _geom_angle_publ_flag
O2B Zn1 O2 105.14(9) . . ?
O2A Zn1 O2 105.14(9) . . ?
O2A Zn1 O3 95.71(9) . 2_757 ?
O2 Zn1 O3 158.55(8) . 2_757 ?
O2A Zn1 O6 101.38(9) . 2_656 ?
O2 Zn1 O6 90.76(10) . 2_656 ?
O3 Zn1 O6 90.05(10) 2_757 2_656 ?
O2A Zn1 O5 98.27(9) . 1_656 ?
O2 Zn1 O5 88.07(10) . 1_656 ?
O3 Zn1 O5 83.89(9) 2_757 1_656 ?
O6 Zn1 O5 159.91(9) 2_656 1_656 ?
O2A Zn1 Zn1 166.73(6) . 2_757 ?
O2 Zn1 Zn1 87.15(7) . 2_757 ?
O3 Zn1 Zn1 71.67(7) 2_757 2_757 ?
O6 Zn1 Zn1 83.13(7) 2_656 2_757 ?
O5 Zn1 Zn1 76.78(7) 1_656 2_757 ?
Zn2 Zn2 N2 81.96(16) 2_766 . ?
Zn2 Zn2 N2 80.45(16) 2_766 2_766 ?
N2 Zn2 N2 162.41(3) . 2_766 ?
Zn2 Zn2 N1 81.77(16) 2_766 . ?
N2 Zn2 N1 88.50(9) . . ?
N2 Zn2 N1 88.99(9) 2_766 . ?
Zn2 Zn2 N1 80.94(16) 2_766 2_766 ?
N2 Zn2 N1 89.09(9) . 2_766 ?
N2 Zn2 N1 88.15(9) 2_766 2_766 ?
N1 Zn2 N1 162.71(3) . 2_766 ?
Zn2 Zn2 O1A 174.5(2) 2_766 . ?
N2 Zn2 O1A 100.89(12) . . ?
N2 Zn2 O1A 96.64(12) 2_766 . ?
N1 Zn2 O1A 102.88(11) . . ?
N1 Zn2 O1A 94.40(11) 2_766 . ?
C14 O1 C17 116.9(2) . . ?
C18 O2 Zn1 117.06(19) . . ?
C18 O3 Zn1 137.03(19) . 2_757 ?
C22 O4 C25 117.0(2) . . ?
C26 O5 Zn1 129.3(2) . 1_454 ?
C26 O6 Zn1 123.33(19) . 2_656 ?
C4 N1 C1 106.81(19) . . ?
C4 N1 Zn2 126.31(15) . . ?
C1 N1 Zn2 125.65(16) . . ?
C4 N1 Zn2 126.63(15) . 2_766 ?
C1 N1 Zn2 125.82(16) . 2_766 ?
Zn2 N1 Zn2 17.29(3) . 2_766 ?
C9 N2 C6 106.58(19) . . ?
C9 N2 Zn2 126.36(16) . . ?
C6 N2 Zn2 126.32(16) . . ?
C9 N2 Zn2 125.87(16) . 2_766 ?
C6 N2 Zn2 126.24(16) . 2_766 ?
Zn2 N2 Zn2 17.59(3) . 2_766 ?
N1 C1 C10 125.4(2) . 2_766 ?
N1 C1 C2 109.3(2) . . ?
C10 C1 C2 125.3(2) 2_766 . ?
C3 C2 C1 107.1(2) . . ?
C3 C2 H2 126.5 . . ?
C1 C2 H2 126.5 . . ?
C2 C3 C4 107.1(2) . . ?
C2 C3 H3 126.5 . . ?
C4 C3 H3 126.5 . . ?
N1 C4 C5 125.2(2) . . ?
N1 C4 C3 109.8(2) . . ?
C5 C4 C3 125.0(2) . . ?
C6 C5 C4 124.9(2) . . ?
C6 C5 C19 117.4(2) . . ?
C4 C5 C19 117.7(2) . . ?
N2 C6 C5 126.5(2) . . ?
N2 C6 C7 109.2(2) . . ?
C5 C6 C7 124.2(2) . . ?
C8 C7 C6 107.5(2) . . ?
C8 C7 H7 126.3 . . ?
C6 C7 H7 126.3 . . ?
C7 C8 C9 107.2(2) . . ?
C7 C8 H8 126.4 . . ?
C9 C8 H8 126.4 . . ?
N2 C9 C10 126.1(2) . . ?
N2 C9 C8 109.5(2) . . ?
C10 C9 C8 124.4(2) . . ?
C1 C10 C9 125.2(2) 2_766 . ?
C1 C10 C11 117.6(2) 2_766 . ?
C9 C10 C11 117.2(2) . . ?
C16 C11 C12 118.1(2) . . ?
C16 C11 C10 121.2(2) . . ?
C12 C11 C10 120.7(2) . . ?
C13 C12 C11 120.7(3) . . ?
C13 C12 H12 119.7 . . ?
C11 C12 H12 119.7 . . ?
C14 C13 C12 120.3(3) . . ?
C14 C13 H13 119.8 . . ?
C12 C13 H13 119.8 . . ?
O1 C14 C15 124.5(3) . . ?
O1 C14 C13 115.4(3) . . ?
C15 C14 C13 120.1(2) . . ?
C14 C15 C16 119.1(2) . . ?
C14 C15 H15 120.4 . . ?
C16 C15 H15 120.4 . . ?
C11 C16 C15 121.7(2) . . ?
C11 C16 H16 119.2 . . ?
C15 C16 H16 119.2 . . ?
O1 C17 C18 113.0(2) . . ?
O1 C17 H17A 109.0 . . ?
C18 C17 H17A 109.0 . . ?
O1 C17 H17B 109.0 . . ?
C18 C17 H17B 109.0 . . ?
H17A C17 H17B 107.8 . . ?
O3 C18 O2 126.8(3) . . ?
O3 C18 C17 118.3(2) . . ?
O2 C18 C17 114.9(3) . . ?
C24 C19 C20 117.3(2) . . ?
C24 C19 C5 121.4(2) . . ?
C20 C19 C5 121.3(2) . . ?
C21 C20 C19 121.4(2) . . ?
C21 C20 H20 119.3 . . ?
C19 C20 H20 119.3 . . ?
C20 C21 C22 120.1(2) . . ?
C20 C21 H21 120.0 . . ?
C22 C21 H21 120.0 . . ?
C23 C22 O4 124.4(2) . . ?
C23 C22 C21 119.5(2) . . ?
O4 C22 C21 116.0(2) . . ?
C22 C23 C24 119.6(2) . . ?
C22 C23 H23 120.2 . . ?
C24 C23 H23 120.2 . . ?
C23 C24 C19 122.1(3) . . ?
C23 C24 H24 119.0 . . ?
C19 C24 H24 119.0 . . ?
O4 C25 C26 113.5(2) . . ?
O4 C25 H25A 108.9 . . ?
C26 C25 H25A 108.9 . . ?
O4 C25 H25B 108.9 . . ?
C26 C25 H25B 108.9 . . ?
H25A C25 H25B 107.7 . . ?
O5 C26 O6 127.4(3) . . ?
O5 C26 C25 117.7(3) . . ?
O6 C26 C25 114.9(3) . . ?
C1A O1A Zn2 117.6(4) . . ?
O1A C1A N1A 123.7(5) . . ?
O1A C1A H1A 118.1 . . ?
N1A C1A H1A 118.1 . . ?
C1A N1A C3A 121.2(4) . . ?
C1A N1A C2A 119.4(5) . . ?
C3A N1A C2A 119.4(4) . . ?
N1A C2A H2A1 109.5 . . ?
N1A C2A H2A2 109.5 . . ?
H2A1 C2A H2A2 109.5 . . ?
N1A C2A H2A3 109.5 . . ?
H2A1 C2A H2A3 109.5 . . ?
H2A2 C2A H2A3 109.5 . . ?
N1A C3A H3A1 109.5 . . ?
N1A C3A H3A2 109.5 . . ?
H3A1 C3A H3A2 109.5 . . ?
N1A C3A H3A3 109.5 . . ?
H3A1 C3A H3A3 109.5 . . ?
H3A2 C3A H3A3 109.5 . . ?
O1B C1B N1B 116.2(8) . . ?
O1B C1B H1B 121.9 . . ?
N1B C1B H1B 121.9 . . ?
C1B N1B C3B 121.8(8) . . ?
C1B N1B C2B 117.5(7) . . ?
C3B N1B C2B 120.7(7) . . ?
N1B C2B H2B1 109.5 . . ?
N1B C2B H2B2 109.5 . . ?
H2B1 C2B H2B2 109.5 . . ?
N1B C2B H2B3 109.5 . . ?
H2B1 C2B H2B3 109.5 . . ?
H2B2 C2B H2B3 109.5 . . ?
N1B C3B H3B1 109.5 . . ?
N1B C3B H3B2 109.5 . . ?
H3B1 C3B H3B2 109.5 . . ?
N1B C3B H3B3 109.5 . . ?
H3B1 C3B H3B3 109.5 . . ?
H3B2 C3B H3B3 109.5 . . ?
C4A O2A Zn1 117.71(19) . . ?
O2A C4A N2A 127.8(4) . . ?
O2A C4A H4A 116.1 . . ?
N2A C4A H4A 116.1 . . ?
C4A N2A C5A 120.7(5) . . ?
C4A N2A C6A 122.2(5) . . ?
C5A N2A C6A 116.8(5) . . ?
N2A C5A H5A1 109.5 . . ?
N2A C5A H5A2 109.5 . . ?
H5A1 C5A H5A2 109.5 . . ?
N2A C5A H5A3 109.5 . . ?
H5A1 C5A H5A3 109.5 . . ?
H5A2 C5A H5A3 109.5 . . ?
N2A C6A H6A1 109.5 . . ?
N2A C6A H6A2 109.5 . . ?
H6A1 C6A H6A2 109.5 . . ?
N2A C6A H6A3 109.5 . . ?
H6A1 C6A H6A3 109.5 . . ?
H6A2 C6A H6A3 109.5 . . ?
C4B O2B Zn1 117.71(19) . . ?
O2B C4B N2B 116.7(6) . . ?
O2B C4B H4B 121.6 . . ?
N2B C4B H4B 121.6 . . ?
C4B N2B C5B 121.4(7) . . ?
C4B N2B C6B 117.9(8) . . ?
C5B N2B C6B 118.9(7) . . ?
N2B C5B H5B1 109.5 . . ?
N2B C5B H5B2 109.5 . . ?
H5B1 C5B H5B2 109.5 . . ?
N2B C5B H5B3 109.5 . . ?
H5B1 C5B H5B3 109.5 . . ?
H5B2 C5B H5B3 109.5 . . ?
N2B C6B H6B1 109.5 . . ?
N2B C6B H6B2 109.5 . . ?
H6B1 C6B H6B2 109.5 . . ?
N2B C6B H6B3 109.5 . . ?
H6B1 C6B H6B3 109.5 . . ?
H6B2 C6B H6B3 109.5 . . ?
O3A C7A N3A 135.4(7) . . ?
O3A C7A H7A 112.3 . . ?
N3A C7A H7A 112.3 . . ?
C7A N3A C8A 121.0(6) . . ?
C7A N3A C9A 118.3(5) . . ?
C8A N3A C9A 119.5(6) . . ?
N3A C8A H8A1 109.5 . . ?
N3A C8A H8A2 109.5 . . ?
H8A1 C8A H8A2 109.5 . . ?
N3A C8A H8A3 109.5 . . ?
H8A1 C8A H8A3 109.5 . . ?
H8A2 C8A H8A3 109.5 . . ?
N3A C9A H9A1 109.5 . . ?
N3A C9A H9A2 109.5 . . ?
H9A1 C9A H9A2 109.5 . . ?
N3A C9A H9A3 109.5 . . ?
H9A1 C9A H9A3 109.5 . . ?
H9A2 C9A H9A3 109.5 . . ?
O3B C7B N3B 131.8(11) . . ?
O3B C7B H7B 114.1 . . ?
N3B C7B H7B 114.1 . . ?
C7B N3B C9B 121.2(7) . . ?
C7B N3B C8B 120.5(6) . . ?
C9B N3B C8B 118.1(7) . . ?
N3B C8B H8B1 109.5 . . ?
N3B C8B H8B2 109.5 . . ?
H8B1 C8B H8B2 109.5 . . ?
N3B C8B H8B3 109.5 . . ?
H8B1 C8B H8B3 109.5 . . ?
H8B2 C8B H8B3 109.5 . . ?
N3B C9B H9B1 109.5 . . ?
N3B C9B H9B2 109.5 . . ?
H9B1 C9B H9B2 109.5 . . ?
N3B C9B H9B3 109.5 . . ?
H9B1 C9B H9B3 109.5 . . ?
H9B2 C9B H9B3 109.5 . . ?
 
_refine_diff_density_max    1.124
_refine_diff_density_min   -0.640
_refine_diff_density_rms    0.086

_shelx_res_file
;
TITL P-1_a.res in P-1
    P-1_a.res
    created by SHELXL-2018/3 at 11:15:17 on 15-Nov-2021
REM Old TITL P-1 in P-1
REM SHELXT solution in P-1: R1 0.245, Rweak 0.028, Alpha 0.087
REM <I/s>   0.000 for    0 systematic absences,  Orientation as input
REM Formula found by SHELXT:  C76 N10 O10 Zn3
CELL  0.63000  10.9020  12.6110  14.0400  100.724  101.212  107.862
ZERR   1.000   0.0022   0.0025   0.0028    0.030    0.030    0.030
LATT  1
SFAC C H N O ZN
DISP $C  0.00236  0.00129  8.99872
DISP $H -0.00002  0.00000  0.66424
DISP $N  0.00479  0.00261 14.77496
DISP $O  0.00848  0.00477 23.75245
DISP $Zn  0.32734  1.16463 4209.23095
UNIT 70 74 10 18 3
L.S. 35
ACTA
OMIT -3 53
BOND $H
LIST 4
TEMP -113
SIZE 0.862 0.198 0.127
FMAP 2
PLAN 1
WGHT    0.104200
FVAR       0.47426   0.63210   0.63239   0.54580
ZN1   5    0.979305    0.019249    1.101882    11.00000    0.03935    0.04377 =
         0.02284    0.01187    0.01234    0.01267
ZN2   5    0.997327    0.519396    0.516119    10.50000    0.02784    0.02471 =
         0.02146    0.01036    0.01075    0.00903
O1    4    0.582902   -0.046375    0.789359    11.00000    0.04021    0.05740 =
         0.04572    0.03694    0.00599   -0.00071
O2    4    0.791496    0.005011    1.035907    11.00000    0.04395    0.07331 =
         0.03660    0.02377    0.01451    0.01715
O3    4    0.826677   -0.033225    0.884751    11.00000    0.04264    0.04828 =
         0.04080    0.01997    0.01517    0.01914
O4    4    0.178377    0.418113    0.118856    11.00000    0.03847    0.04026 =
         0.04295    0.00845    0.00373    0.01855
O5    4    0.045123    0.186277    0.082454    11.00000    0.05238    0.03981 =
         0.04109    0.01507    0.01768    0.01966
O6    4    0.076658    0.156056   -0.071370    11.00000    0.05849    0.04428 =
         0.03479    0.00738    0.01430    0.00951
N1    3    0.932506    0.570353    0.388543    11.00000    0.02990    0.02622 =
         0.02528    0.01221    0.01135    0.00909
N2    3    0.808598    0.400992    0.486033    11.00000    0.03055    0.02738 =
         0.02344    0.01034    0.01070    0.01094
C1    1    1.010525    0.654391    0.353116    11.00000    0.03479    0.02894 =
         0.02499    0.01273    0.01427    0.01153
C2    1    0.924892    0.684038    0.277807    11.00000    0.03819    0.03738 =
         0.03070    0.02058    0.01427    0.01345
AFIX  43
H2    2    0.953101    0.740094    0.242184    11.00000   -1.20000
AFIX   0
C3    1    0.796843    0.616529    0.267875    11.00000    0.03640    0.03929 =
         0.03150    0.01906    0.01217    0.01652
AFIX  43
H3    2    0.718583    0.616267    0.223845    11.00000   -1.20000
AFIX   0
C4    1    0.802123    0.545052    0.337045    11.00000    0.03210    0.02861 =
         0.02486    0.01171    0.01246    0.01174
C5    1    0.690146    0.464355    0.351292    11.00000    0.02889    0.02755 =
         0.02483    0.00878    0.01110    0.01121
C6    1    0.695345    0.397853    0.420071    11.00000    0.02931    0.02676 =
         0.02553    0.00770    0.01038    0.00955
C7    1    0.580119    0.313736    0.432138    11.00000    0.03086    0.03600 =
         0.03338    0.01419    0.00957    0.00683
AFIX  43
H7    2    0.489844    0.294096    0.395273    11.00000   -1.20000
AFIX   0
C8    1    0.623596    0.267732    0.505425    11.00000    0.03572    0.03477 =
         0.03297    0.01550    0.01290    0.00625
AFIX  43
H8    2    0.569596    0.210499    0.530294    11.00000   -1.20000
AFIX   0
C9    1    0.766747    0.321445    0.538810    11.00000    0.03206    0.02628 =
         0.02371    0.00985    0.01373    0.00872
C10   1    0.849601    0.295297    0.614263    11.00000    0.03361    0.02629 =
         0.02358    0.01021    0.01263    0.00849
C11   1    0.782614    0.206643    0.662856    11.00000    0.03177    0.03065 =
         0.02911    0.01561    0.01294    0.00911
C12   1    0.713540    0.092153    0.607462    11.00000    0.05579    0.03268 =
         0.02758    0.00975    0.01293    0.00871
AFIX  43
H12   2    0.710898    0.069930    0.538405    11.00000   -1.20000
AFIX   0
C13   1    0.648557    0.010266    0.652215    11.00000    0.05495    0.03512 =
         0.03777    0.01761    0.00751    0.00210
AFIX  43
H13   2    0.601016   -0.067282    0.613455    11.00000   -1.20000
AFIX   0
C14   1    0.652752    0.041215    0.753353    11.00000    0.03416    0.04240 =
         0.03921    0.02639    0.01015    0.00952
C15   1    0.721128    0.153963    0.809992    11.00000    0.04359    0.04633 =
         0.02898    0.02130    0.01815    0.01744
AFIX  43
H15   2    0.724140    0.175606    0.879175    11.00000   -1.20000
AFIX   0
C16   1    0.785849    0.235811    0.764120    11.00000    0.04101    0.03426 =
         0.02712    0.01384    0.01504    0.01317
AFIX  43
H16   2    0.833228    0.313297    0.803086    11.00000   -1.20000
AFIX   0
C17   1    0.614397   -0.028446    0.895803    11.00000    0.03458    0.06183 =
         0.04476    0.03549    0.01444    0.01113
AFIX  23
H17A  2    0.551761   -0.093535    0.912160    11.00000   -1.20000
H17B  2    0.601176    0.043094    0.926551    11.00000   -1.20000
AFIX   0
C18   1    0.757137   -0.018580    0.941702    11.00000    0.03443    0.03798 =
         0.03907    0.02341    0.01196    0.00733
C19   1    0.554467    0.449379    0.288947    11.00000    0.03063    0.02762 =
         0.02803    0.01141    0.00974    0.01108
C20   1    0.468522    0.493701    0.330557    11.00000    0.03969    0.03529 =
         0.02798    0.00208    0.00984    0.01631
AFIX  43
H20   2    0.496413    0.534063    0.399796    11.00000   -1.20000
AFIX   0
C21   1    0.343696    0.480207    0.273301    11.00000    0.03682    0.03733 =
         0.04003    0.00281    0.00961    0.01885
AFIX  43
H21   2    0.286943    0.511368    0.303221    11.00000   -1.20000
AFIX   0
C22   1    0.300925    0.420867    0.171597    11.00000    0.03182    0.03059 =
         0.03439    0.01023    0.00523    0.01148
C23   1    0.382825    0.373392    0.129347    11.00000    0.04014    0.05070 =
         0.02661    0.00106    0.00711    0.01782
AFIX  43
H23   2    0.353443    0.330661    0.060708    11.00000   -1.20000
AFIX   0
C24   1    0.508143    0.388515    0.187764    11.00000    0.03503    0.04900 =
         0.03243    0.00334    0.01228    0.01757
AFIX  43
H24   2    0.564177    0.356358    0.157841    11.00000   -1.20000
AFIX   0
C25   1    0.126222    0.348161    0.018292    11.00000    0.04317    0.04256 =
         0.03632    0.01329    0.00045    0.01279
AFIX  23
H25A  2    0.196065    0.367173   -0.017942    11.00000   -1.20000
H25B  2    0.049931    0.366818   -0.015476    11.00000   -1.20000
AFIX   0
C26   1    0.079116    0.218312    0.010326    11.00000    0.03365    0.03907 =
         0.03629    0.01028    0.00566    0.01296
REM  coordinated DMF to Zn2
PART 1 21
DFIX 1.22 0.01 O1A C1A
DFIX 1.37 0.01 C1A N1A
DANG 2.26 0.01 O1A N1A
DFIX 1.47 0.01 N1A C2A N1A C3A
DANG 2.46 0.01 C1A C2A C1A C3A
DANG 2.53 0.01 C2A C3A
RIGU 0.001 O1A > C3A
FLAT O1A > C3A
O1A   4    0.994883    0.650059    0.635336    21.00000    0.06407    0.05106 =
         0.03829    0.00842    0.01315    0.02579
C1A   1    1.029271    0.642177    0.722526    21.00000    0.04348    0.04799 =
         0.03657    0.00730    0.01210    0.01948
AFIX  43
H1A   2    0.967595    0.587264    0.744570    21.00000   -1.20000
AFIX   0
N1A   3    1.149681    0.707370    0.788051    21.00000    0.04273    0.05187 =
         0.03322    0.00070    0.01111    0.02548
C2A   1    1.182586    0.687647    0.887505    21.00000    0.08215    0.11200 =
         0.03783    0.01792    0.01663    0.05998
AFIX 133
H2A1  2    1.183494    0.752755    0.938503    21.00000   -1.50000
H2A2  2    1.270984    0.680606    0.901211    21.00000   -1.50000
H2A3  2    1.115378    0.616336    0.889591    21.00000   -1.50000
AFIX   0
C3A   1    1.244954    0.799978    0.762608    21.00000    0.04747    0.04762 =
         0.06551   -0.00130    0.01669    0.01553
AFIX 133
H3A1  2    1.204077    0.808351    0.697136    21.00000   -1.50000
H3A2  2    1.325205    0.781343    0.759360    21.00000   -1.50000
H3A3  2    1.269617    0.872486    0.814225    21.00000   -1.50000
AFIX   0
REM  Free DMF near Zn2
PART 2 -21
DFIX 1.22 0.01 O1B C1B
DFIX 1.37 0.01 C1B N1B
DANG 2.26 0.01 O1B N1B
DFIX 1.47 0.01 N1B C2B N1B C3B
DANG 2.46 0.01 C1B C2B C1B C3B
DANG 2.53 0.01 C2B C3B
RIGU 0.001 O1B > C3B
FLAT O1B > C3B
O1B   4    1.350451    0.782872    0.950325   -21.00000    0.12265    0.19004 =
         0.08453    0.06509    0.05482    0.11464
C1B   1    1.269228    0.779866    0.873809   -21.00000    0.09468    0.07569 =
         0.08627    0.03871    0.03332    0.04624
AFIX  43
H1B   2    1.284726    0.841150    0.842029   -21.00000   -1.20000
AFIX   0
N1B   3    1.155534    0.682898    0.837569   -21.00000    0.08976    0.06873 =
         0.08098    0.02363    0.04621    0.05060
C2B   1    1.139689    0.595296    0.894139   -21.00000    0.11107    0.06155 =
         0.10867    0.03132    0.05312    0.04253
AFIX 133
H2B1  2    1.217767    0.620114    0.952296   -21.00000   -1.50000
H2B2  2    1.131950    0.521838    0.850584   -21.00000   -1.50000
H2B3  2    1.058746    0.585305    0.917399   -21.00000   -1.50000
AFIX   0
C3B   1    1.051625    0.668909    0.749030   -21.00000    0.11543    0.08028 =
         0.08095    0.00990    0.03452    0.07071
AFIX 133
H3B1  2    1.016826    0.731807    0.760717   -21.00000   -1.50000
H3B2  2    0.978886    0.594742    0.735586   -21.00000   -1.50000
H3B3  2    1.089025    0.670737    0.691024   -21.00000   -1.50000
AFIX   0
PART 0
REM COORDINATED DMF TO ZN
EXYZ O2A O2B
EADP O2A O2B
EXYZ C4A C4B
EADP C4A C4B
PART 1 31
DFIX 1.22 0.01 O2A C4A
DFIX 1.37 0.01 C4A N2A
DANG 2.26 0.01 O2A N2A
DFIX 1.47 0.01 N2A C5A N2A C6A
DANG 2.46 0.01 C4A C5A C4A C6A
DANG 2.53 0.01 C5A C6A
RIGU 0.001 O2A > C6A
FLAT O2A > C6A
O2A   4    0.997215    0.061350    1.247788    31.00000    0.05209    0.05184 =
         0.02510    0.00983    0.01352    0.01225
C4A   1    1.098983    0.139156    1.301389    31.00000    0.04596    0.05645 =
         0.03661    0.00047    0.01059    0.02196
AFIX  43
H4A   2    1.161525    0.174879    1.267978    31.00000   -1.20000
AFIX   0
N2A   3    1.131932    0.178926    1.398731    31.00000    0.04954    0.05452 =
         0.03375    0.00198    0.00896    0.01459
C5A   1    1.049239    0.124001    1.458417    31.00000    0.07001    0.12626 =
         0.03431    0.02203    0.00061   -0.01399
AFIX 133
H5A1  2    0.985645    0.162734    1.468678    31.00000   -1.50000
H5A2  2    1.106362    0.129857    1.523809    31.00000   -1.50000
H5A3  2    1.000072    0.042458    1.422924    31.00000   -1.50000
AFIX   0
C6A   1    1.245409    0.287577    1.452767    31.00000    0.05788    0.05690 =
         0.03253   -0.00123    0.01159    0.00902
AFIX 133
H6A1  2    1.286767    0.321315    1.404146    31.00000   -1.50000
H6A2  2    1.311773    0.271247    1.499944    31.00000   -1.50000
H6A3  2    1.212804    0.342091    1.489979    31.00000   -1.50000
AFIX   0
PART 2 -31
DFIX 1.22 0.01 O2B C4B
DFIX 1.37 0.01 C4B N2B
DANG 2.26 0.01 O2B N2B
DFIX 1.47 0.01 N2B C5B N2B C6B
DANG 2.46 0.01 C4B C5B C4B C6B
DANG 2.53 0.01 C5B C6B
RIGU 0.001 O2B > C6B
FLAT O2B > C6B
O2B   4    0.997215    0.061350    1.247788   -31.00000    0.05209    0.05184 =
         0.02510    0.00983    0.01352    0.01225
C4B   1    1.098983    0.139156    1.301389   -31.00000    0.04596    0.05645 =
         0.03661    0.00047    0.01059    0.02196
AFIX  43
H4B   2    1.167408    0.178689    1.274296   -31.00000   -1.20000
AFIX   0
N2B   3    1.109687    0.166911    1.403698   -31.00000    0.09277    0.07809 =
         0.03782   -0.00239    0.01418    0.03668
C5B   1    0.992263    0.134036    1.442033   -31.00000    0.08927    0.11457 =
         0.00970   -0.00344    0.00125    0.03023
AFIX 133
H5B1  2    0.953754    0.194940    1.445500   -31.00000   -1.50000
H5B2  2    1.018375    0.123414    1.509439   -31.00000   -1.50000
H5B3  2    0.925734    0.061655    1.396929   -31.00000   -1.50000
AFIX   0
ISOR 0.001 C6B
C6B   1    1.234393    0.255049    1.470584   -31.00000    0.07654    0.07862 =
         0.07439    0.01640    0.01811    0.02953
AFIX 133
H6B1  2    1.293523    0.286358    1.430286   -31.00000   -1.50000
H6B2  2    1.278851    0.220214    1.516635   -31.00000   -1.50000
H6B3  2    1.214080    0.317432    1.509497   -31.00000   -1.50000
AFIX   0
PART 0
REM FREE DMF
EXYZ N3A N3B
EADP N3A N3B
PART 1 41
DFIX 1.22 0.01 O3A C7A
DFIX 1.37 0.01 C7A N3A
DANG 2.26 0.01 O3A N3A
DFIX 1.47 0.01 N3A C8A N3A C9A
DANG 2.46 0.01 C7A C8A C7A C9A
DANG 2.53 0.01 C8A C9A
SIMU 0.01 O3A > C9A
DELU 0.01 O3A > C9A
RIGU 0.001 O3A > C9A
FLAT O3A > C9A
O3A   4    0.630932    0.870257    0.391488    41.00000    0.09268    0.07775 =
         0.07898    0.00969    0.01289    0.01979
C7A   1    0.575673    0.801366    0.310227    41.00000    0.05625    0.04964 =
         0.07161    0.02679    0.02636    0.01868
AFIX  43
H7A   2    0.509429    0.734010    0.314132    41.00000   -1.20000
AFIX   0
N3A   3    0.585525    0.797027    0.214137    41.00000    0.06891    0.08881 =
         0.08897    0.04199    0.04642    0.03876
C8A   1    0.662022    0.898089    0.188829    41.00000    0.12296    0.15826 =
         0.17355    0.10565    0.08211    0.02728
AFIX 133
H8A1  2    0.682469    0.966724    0.243784    41.00000   -1.50000
H8A2  2    0.609980    0.905802    0.126921    41.00000   -1.50000
H8A3  2    0.745622    0.890450    0.178577    41.00000   -1.50000
AFIX   0
C9A   1    0.495826    0.695620    0.133789    41.00000    0.11711    0.08782 =
         0.06950    0.03177    0.03444    0.07283
AFIX 133
H9A1  2    0.443325    0.638556    0.162906    41.00000   -1.50000
H9A2  2    0.548576    0.661844    0.097158    41.00000   -1.50000
H9A3  2    0.435364    0.718387    0.087367    41.00000   -1.50000
AFIX   0
PART 2 -41
DFIX 1.22 0.01 O3B C7B
DFIX 1.37 0.01 C7B N3B
DANG 2.26 0.01 O3B N3B
DFIX 1.47 0.01 N3B C8B N3B C9B
DANG 2.46 0.01 C7B C8B C7B C9B
DANG 2.53 0.01 C8B C9B
SIMU 0.01 O3B > C9B
DELU 0.01 O3B > C9B
RIGU 0.001 O3B > C9B
FLAT O3B > C9B
ISOR 0.001 O3B
O3B   4    0.496696    0.765118    0.041570   -41.00000    0.11966    0.12935 =
         0.11655    0.03145    0.03482    0.04608
C7B   1    0.503951    0.740381    0.121386   -41.00000    0.11001    0.11680 =
         0.10326    0.01724    0.03204    0.06089
AFIX  43
H7B   2    0.440399    0.667685    0.117781   -41.00000   -1.20000
AFIX   0
N3B   3    0.585525    0.797027    0.214137   -41.00000    0.06891    0.08881 =
         0.08897    0.04199    0.04642    0.03876
C8B   1    0.717815    0.883059    0.227416   -41.00000    0.08439    0.13499 =
         0.13889    0.08442    0.05875    0.02636
AFIX 133
H8B1  2    0.784267    0.845331    0.229591   -41.00000   -1.50000
H8B2  2    0.742089    0.942735    0.290546   -41.00000   -1.50000
H8B3  2    0.715462    0.918581    0.170980   -41.00000   -1.50000
AFIX   0
C9B   1    0.542183    0.780639    0.303541   -41.00000    0.12745    0.12286 =
         0.10717    0.06456    0.07188    0.04065
AFIX 133
H9B1  2    0.451911    0.722298    0.283713   -41.00000   -1.50000
H9B2  2    0.541439    0.853805    0.341662   -41.00000   -1.50000
H9B3  2    0.603951    0.754753    0.345582   -41.00000   -1.50000
PART 0

AFIX   0
HKLF 4


REM  P-1_a.res in P-1
REM wR2 = 0.1659, GooF = S = 1.043, Restrained GooF = 1.082 for all data
REM R1 = 0.0534 for 6826 Fo > 4sig(Fo) and 0.0727 for all 9719 data
REM 571 parameters refined using 280 restraints

END

WGHT      0.1038      0.0000

REM Highest difference peak  1.124,  deepest hole -0.640,  1-sigma level  0.086
Q1    1   0.9590 -0.0364  1.1221  11.00000  0.05    1.12
;
_shelx_res_checksum   48944

_shelx_hkl_file
;
   0   0   1   46.94    1.44
   0   0  -1   47.44    1.50
   0   0   2    1.75    0.38
   0   0  -2    1.19    0.38
   0   0   3  202.70    6.51
   0   0  -3  207.21    7.01
   0   0   4  121.91    4.51
   0   0  -4  121.53    4.82
   0   0   5 1320.60   34.73
   0   0  -5 1313.34   36.42
   0   0   6  373.61   12.83
   0   0  -6  380.75   11.26
   0   0   7  493.77   15.02
   0   0  -7  509.54   15.40
   0   0   8  601.35   17.21
   0   0  -8  602.54   17.34
   0   0   9  115.21    4.88
   0   0  -9  118.78    4.88
   0   0  10  381.56   13.33
   0   0 -10  382.94   12.27
   0   0  11   47.62    3.38
   0   0 -11   47.37    3.25
   0   0  12    6.38    2.75
   0   0 -12    6.20    2.63
   0   0  13  104.64    6.38
   0   0 -13  110.58    5.57
   0   0  14   69.59    4.82
   0   0 -14   68.28    4.38
   0   0  15   15.21    4.01
   0   0 -15   12.14    3.88
   0   0  16   20.59    4.88
   0   0 -16   17.59    4.26
   0   0  17    5.07    4.57
   0   0 -17    3.13    3.50
   0   0  18   17.46    5.13
   0   0 -18   19.59    4.07
   0   0  19    0.38    4.57
   0   0 -19   -1.88    4.07
   0   0  20    6.51    5.38
   0   0 -20    9.95    4.38
   0   0  21    8.64    5.07
   0   0 -21    9.51    4.19
   0   1 -22    1.00    4.63
   0   1 -21    2.19    4.57
   0  -1  21   -1.13    5.07
   0   1 -20   88.80    8.45
   0  -1  20   89.05    8.39
   0   1 -19   11.45    4.19
   0  -1  19   11.08    4.69
   0   1 -18   -0.13    3.25
   0  -1  18    2.50    4.63
   0   1 -17    3.82    4.57
   0  -1  17    1.25    4.26
   0   1 -16   30.60    4.26
   0  -1  16   26.16    4.82
   0   1 -15   48.38    4.76
   0  -1  15   48.81    5.38
   0   1 -14  103.39    5.44
   0  -1  14  107.01    6.07
   0   1 -13   11.33    3.69
   0  -1  13    8.95    3.69
   0   1 -12   20.78    2.69
   0  -1  12   20.65    2.88
   0   1 -11   90.68    4.13
   0  -1  11   90.68    4.19
   0   1 -10  229.30    8.26
   0  -1  10  235.93    8.89
   0   1  -9  377.87   12.27
   0  -1   9  376.68   12.27
   0   1  -8    9.64    1.81
   0  -1   8   11.58    1.81
   0   1  -7  226.92    8.20
   0  -1   7  221.04    8.32
   0   1  -6 3943.84   99.25
   0  -1   6 3782.07   94.31
   0   1  -5   41.49    2.38
   0  -1   5   45.25    2.32
   0   1  -4  880.84   25.41
   0  -1   4  858.43   24.16
   0   1  -3  544.52   15.27
   0  -1   3  549.53   15.58
   0   1  -2  526.50   14.21
   0  -1   2  511.86   13.96
   0   1  -1 5628.73  186.81
   0  -1   1 5530.98  185.43
   0   1   0  115.84    3.57
   0  -1   0  117.97    4.88
   0   1   1 4048.48  101.07
   0  -1  -1 4096.35   94.62
   0   1   2  366.10   11.20
   0  -1  -2  369.17   10.33
   0   1   3  498.09   13.83
   0  -1  -3  482.69   13.83
   0   1   4  140.93    4.88
   0  -1  -4  136.49    5.19
   0   1   5  139.68    5.19
   0  -1  -5  144.81    5.69
   0   1   6  948.68   26.85
   0  -1  -6  963.76   27.66
   0   1   7   78.16    3.88
   0  -1  -7   77.29    3.82
   0   1   8   15.52    1.94
   0  -1  -8   16.96    1.94
   0   1   9  569.49   17.65
   0  -1  -9  567.93   16.40
   0   1  10   17.77    3.07
   0  -1 -10   23.72    2.75
   0   1  11   10.08    2.44
   0  -1 -11    9.51    2.57
   0   1  12   20.96    2.94
   0  -1 -12   22.40    3.25
   0   1  13    1.88    2.57
   0  -1 -13    1.25    2.63
   0   1  14  132.05    8.01
   0  -1 -14  135.18    6.51
   0   1  15   80.29    5.51
   0  -1 -15   79.85    5.19
   0   1  16    2.57    3.75
   0  -1 -16    1.00    3.13
   0   1  17   11.20    4.63
   0  -1 -17    7.38    3.57
   0   1  18    4.32    6.13
   0  -1 -18    8.26    4.94
   0   1  19    5.19    4.57
   0  -1 -19   12.33    4.38
   0   1  20   26.78    6.07
   0  -1 -20   20.15    4.63
   0   1  21   -1.13    6.01
   0  -1 -21    3.32    3.63
   0   2 -22    4.57    4.63
   0  -2  22    6.76    5.19
   0   2 -21   13.39    5.19
   0  -2  21   15.40    6.07
   0   2 -20   30.98    5.38
   0  -2  20   30.73    5.63
   0   2 -19    3.69    4.63
   0  -2  19    2.57    5.07
   0   2 -18    2.44    4.07
   0  -2  18    3.19    4.69
   0   2 -17   22.40    4.76
   0  -2  17   28.73    5.44
   0   2 -16   10.70    3.25
   0  -2  16    8.20    3.38
   0   2 -15  101.63    5.57
   0  -2  15   96.56    5.95
   0   2 -14   22.22    3.44
   0  -2  14   27.04    3.69
   0   2 -13  150.70    6.95
   0  -2  13  138.99    6.51
   0   2 -12   31.42    2.63
   0  -2  12   30.98    3.25
   0   2 -11   25.10    2.88
   0  -2  11   24.59    3.00
   0   2 -10  185.12    6.51
   0  -2  10  175.04    6.88
   0   2  -9   76.10    3.57
   0  -2   9   79.17    3.82
   0   2  -8  162.40    6.38
   0  -2   8  158.90    6.01
   0   2  -7  631.76   19.34
   0  -2   7  625.25   18.71
   0   2  -6  117.47    4.88
   0  -2   6  117.72    4.51
   0   2  -5  943.17   26.10
   0  -2   5  948.11   25.91
   0   2  -4   27.79    1.69
   0  -2   4   27.04    1.63
   0   2  -3   49.06    2.25
   0  -2   3   48.44    2.00
   0   2  -2  228.67   10.33
   0  -2   2  223.85   10.33
   0   2  -1    7.38    0.69
   0  -2   1    8.64    0.69
   0   2   0 1065.14   26.78
   0  -2   0 1036.29   27.54
   0   2   1  854.37   22.47
   0  -2  -1  848.42   22.28
   0   2   2  221.23    6.95
   0  -2  -2  215.53    6.82
   0   2   3    2.13    0.69
   0  -2  -3    2.50    0.81
   0   2   4 1130.48   31.29
   0  -2  -4 1144.75   30.60
   0   2   5 1681.57   45.37
   0  -2  -5 1677.13   43.12
   0   2   6    5.82    1.56
   0  -2  -6    3.94    1.25
   0   2   7    2.57    1.50
   0  -2  -7    1.81    1.50
   0   2   8  262.84    8.76
   0  -2  -8  262.97    9.14
   0   2   9   56.76    3.57
   0  -2  -9   48.81    2.94
   0   2  10  114.46    4.94
   0  -2 -10  116.15    4.69
   0   2  11   15.58    2.94
   0  -2 -11   22.15    3.00
   0   2  12    2.63    2.94
   0  -2 -12    2.82    2.32
   0   2  13  115.09    7.95
   0  -2 -13  101.13    5.88
   0   2  14  151.13    7.51
   0  -2 -14  142.19    7.51
   0   2  15    9.14    3.69
   0  -2 -15   15.90    3.69
   0   2  16   49.56    5.32
   0  -2 -16   47.69    4.88
   0   2  17   37.30    5.63
   0  -2 -17   35.48    4.51
   0   2  18   10.95    5.69
   0  -2 -18    9.51    4.13
   0   2  19   41.05    6.70
   0  -2 -19   47.94    6.38
   0   2  20   -0.06    4.88
   0  -2 -20    2.69    5.44
   0   2  21    2.75    4.63
   0  -2 -21   -0.19    4.01
   0   3 -22    2.57    4.19
   0  -3  22    3.25    5.07
   0   3 -21    3.32    6.32
   0  -3  21    3.88    5.13
   0   3 -20    8.89    4.76
   0  -3  20    9.64    5.57
   0   3 -19   51.38    6.32
   0  -3  19   50.63    5.88
   0   3 -18    3.00    3.44
   0  -3  18   -0.75    4.01
   0   3 -17    0.81    3.94
   0  -3  17    3.57    4.19
   0   3 -16  162.34    8.70
   0  -3  16  168.60    8.70
   0   3 -15   81.48    5.88
   0  -3  15   81.92    5.69
   0   3 -14  123.72    5.82
   0  -3  14  123.22    7.01
   0   3 -13   39.68    3.94
   0  -3  13   41.55    3.88
   0   3 -12   19.78    2.69
   0  -3  12   24.16    3.38
   0   3 -11  441.83   13.27
   0  -3  11  458.91   15.02
   0   3 -10   33.11    2.69
   0  -3  10   30.98    2.94
   0   3  -9  507.23   14.89
   0  -3   9  513.17   15.77
   0   3  -8   12.52    2.00
   0  -3   8   13.71    1.94
   0   3  -7   80.73    3.50
   0  -3   7   76.41    3.25
   0   3  -6 2415.28   61.02
   0  -3   6 2375.42   59.64
   0   3  -5   41.99    2.32
   0  -3   5   44.93    2.07
   0   3  -4  441.01   14.27
   0  -3   4  434.82   13.71
   0   3  -3   77.16    4.32
   0  -3   3   70.28    4.44
   0   3  -2 1377.93   35.30
   0  -3   2 1397.14   36.86
   0   3  -1 5636.93  134.86
   0  -3   1 5649.44  133.42
   0   3   0  954.93   25.72
   0  -3   0  962.44   27.22
   0   3   1   23.09    1.25
   0  -3  -1   24.47    1.69
   0   3   2  271.17    8.76
   0  -3  -2  268.79   10.01
   0   3   3  185.24    6.88
   0  -3  -3  187.56    6.82
   0   3   4  380.31   12.20
   0  -3  -4  375.12   11.58
   0   3   5   17.90    1.88
   0  -3  -5   19.90    1.81
   0   3   6    2.94    1.56
   0  -3  -6    2.75    1.38
   0   3   7   56.70    3.00
   0  -3  -7   55.95    3.00
   0   3   8  403.46   12.64
   0  -3  -8  395.27   14.77
   0   3   9  151.07    6.32
   0  -3  -9  158.33    6.20
   0   3  10    1.44    2.13
   0  -3 -10   -0.13    2.00
   0   3  11   18.46    2.75
   0  -3 -11   22.03    2.75
   0   3  12   57.20    4.26
   0  -3 -12   56.45    4.32
   0   3  13   81.98    5.88
   0  -3 -13   74.10    5.76
   0   3  14   11.39    4.32
   0  -3 -14   18.09    4.13
   0   3  15   66.34    5.26
   0  -3 -15   55.95    4.32
   0   3  16   23.41    4.51
   0  -3 -16   21.72    3.88
   0   3  17    3.25    5.01
   0  -3 -17    3.50    4.07
   0   3  18    6.32    4.82
   0  -3 -18   10.14    4.32
   0   3  19   11.14    5.26
   0  -3 -19   12.33    4.69
   0   3  20    5.57    5.19
   0  -3 -20    9.45    4.44
   0   4 -22    0.94    5.26
   0  -4  22    3.13    6.76
   0   4 -21   34.80    5.69
   0  -4  21   33.17    6.01
   0   4 -20   36.86    6.20
   0  -4  20   38.05    6.26
   0   4 -19   11.20    4.44
   0  -4  19   11.01    4.57
   0   4 -18    4.01    3.94
   0  -4  18   -0.19    4.76
   0   4 -17   20.21    4.13
   0  -4  17   24.78    5.44
   0   4 -16   34.80    4.07
   0  -4  16   36.36    4.38
   0   4 -15  225.36    9.39
   0  -4  15  210.46    9.64
   0   4 -14   13.46    2.94
   0  -4  14   18.02    3.38
   0   4 -13   34.17    3.25
   0  -4  13   30.73    3.38
   0   4 -12  153.95    7.89
   0  -4  12  162.84    7.70
   0   4 -11    7.95    2.19
   0  -4  11    4.13    1.94
   0   4 -10  565.18   15.71
   0  -4  10  584.45   16.90
   0   4  -9   38.93    2.63
   0  -4   9   44.25    2.88
   0   4  -8    0.56    1.25
   0  -4   8    1.19    1.44
   0   4  -7  912.38   25.16
   0  -4   7  941.73   26.66
   0   4  -6   87.74    3.82
   0  -4   6   88.12    3.57
   0   4  -5 1250.32   34.67
   0  -4   5 1244.19   33.36
   0   4  -4   61.77    3.57
   0  -4   4   56.32    4.01
   0   4  -3    3.25    0.88
   0  -4   3    2.88    0.88
   0   4  -2 1003.50   27.85
   0  -4   2 1010.38   28.16
   0   4  -1  474.49   14.08
   0  -4   1  494.52   14.14
   0   4   0  821.01   23.28
   0  -4   0  829.96   24.84
   0   4   1   29.91    1.75
   0  -4  -1   30.16    1.88
   0   4   2   23.16    1.56
   0  -4  -2   22.72    1.75
   0   4   3   14.83    1.63
   0  -4  -3   14.71    1.50
   0   4   4    0.63    1.19
   0  -4  -4    1.81    1.13
   0   4   5  756.18   23.34
   0  -4  -5  752.67   22.59
   0   4   6   55.45    3.07
   0  -4  -6   48.38    2.88
   0   4   7   51.69    3.38
   0  -4  -7   53.19    3.25
   0   4   8  361.22   12.45
   0  -4  -8  347.39   11.77
   0   4   9  319.29   10.26
   0  -4  -9  308.09   10.33
   0   4  10    5.51    3.19
   0  -4 -10    6.45    2.57
   0   4  11    4.57    2.50
   0  -4 -11    4.07    2.69
   0   4  12    6.01    3.32
   0  -4 -12    4.63    3.63
   0   4  13   18.90    4.26
   0  -4 -13   18.77    3.63
   0   4  14   61.27    5.32
   0  -4 -14   55.20    5.69
   0   4  15   -0.50    3.57
   0  -4 -15    2.44    4.19
   0   4  16   30.41    4.82
   0  -4 -16   30.67    4.82
   0   4  17    3.82    4.69
   0  -4 -17   -1.06    5.07
   0   4  18   23.41    5.38
   0  -4 -18   22.97    4.63
   0   4  19    9.14    5.07
   0  -4 -19    8.39    4.13
   0   4  20   -0.56    4.07
   0  -4 -20    2.82    3.69
   0   5 -22    4.44    5.32
   0  -5  22   -1.63    6.32
   0   5 -21   13.71    5.38
   0  -5  21    9.64    6.07
   0   5 -20   34.23    6.57
   0  -5  20   33.29    6.76
   0   5 -19    4.01    3.44
   0  -5  19    6.70    4.38
   0   5 -18    3.44    3.75
   0  -5  18    5.57    4.32
   0   5 -17    2.32    3.19
   0  -5  17    1.00    4.26
   0   5 -16   92.43    7.51
   0  -5  16   95.19    6.57
   0   5 -15   23.78    4.01
   0  -5  15   30.04    3.69
   0   5 -14  158.90    7.76
   0  -5  14  164.65    7.32
   0   5 -13   11.83    3.13
   0  -5  13   14.52    2.69
   0   5 -12  164.21    7.26
   0  -5  12  166.78    6.76
   0   5 -11  253.89    9.83
   0  -5  11  249.83    9.26
   0   5 -10   13.02    2.19
   0  -5  10   13.46    2.13
   0   5  -9  164.97    6.32
   0  -5   9  165.78    6.70
   0   5  -8  263.09    8.82
   0  -5   8  263.78    8.39
   0   5  -7   72.22    3.57
   0  -5   7   79.23    3.75
   0   5  -6  821.95   23.97
   0  -5   6  816.13   24.78
   0   5  -5   44.75    3.75
   0  -5   5   47.44    4.01
   0   5  -4  300.96    9.83
   0  -5   4  279.99    9.51
   0   5  -3  145.19    5.32
   0  -5   3  141.62    5.01
   0   5  -2  964.89   28.10
   0  -5   2  964.51   26.91
   0   5  -1 4564.15  109.39
   0  -5   1 4506.39  112.02
   0   5   0  848.30   23.16
   0  -5   0  833.71   23.91
   0   5   1  913.94   25.78
   0  -5  -1  922.71   28.04
   0   5   2  515.11   15.27
   0  -5  -2  537.70   16.08
   0   5   3   52.07    3.07
   0  -5  -3   51.76    2.88
   0   5   4  594.09   17.27
   0  -5  -4  588.02   20.59
   0   5   5  159.52    6.57
   0  -5  -5  167.78    6.70
   0   5   6   14.89    2.25
   0  -5  -6   15.90    2.32
   0   5   7    4.26    2.19
   0  -5  -7    2.82    2.50
   0   5   8  177.04    7.01
   0  -5  -8  178.17    7.01
   0   5   9   92.93    4.69
   0  -5  -9  101.70    5.26
   0   5  10  117.40    5.51
   0  -5 -10  122.54    6.13
   0   5  11    3.32    3.19
   0  -5 -11    0.13    2.63
   0   5  12    1.25    3.38
   0  -5 -12    0.38    3.25
   0   5  13   41.62    4.88
   0  -5 -13   46.37    5.19
   0   5  14    1.38    4.88
   0  -5 -14    0.38    3.88
   0   5  15   32.17    5.38
   0  -5 -15   32.17    5.01
   0   5  16    3.44    4.94
   0  -5 -16    4.07    4.01
   0   5  17   10.45    4.76
   0  -5 -17    9.45    4.19
   0   5  18    2.00    5.38
   0  -5 -18    2.57    3.44
   0   5  19    2.19    3.44
   0  -5 -19    0.75    3.38
   0  -5 -20   -1.25    3.82
   0   6 -22    8.26    4.32
   0  -6  22    9.45    6.95
   0   6 -21    4.63    3.94
   0  -6  21    8.57    5.26
   0   6 -20   14.71    5.13
   0  -6  20    8.45    5.13
   0   6 -19   21.59    5.01
   0  -6  19   15.33    4.94
   0   6 -18    3.07    3.82
   0  -6  18   10.39    4.13
   0   6 -17   20.28    4.01
   0  -6  17   22.65    4.13
   0   6 -16   32.61    5.01
   0  -6  16   30.16    4.76
   0   6 -15   98.69    6.95
   0  -6  15   94.00    6.38
   0   6 -14    2.50    3.25
   0  -6  14   -1.63    3.00
   0   6 -13    5.07    3.32
   0  -6  13    3.69    2.88
   0   6 -12   57.58    3.88
   0  -6  12   60.58    4.07
   0   6 -11  476.12   14.96
   0  -6  11  487.07   16.15
   0   6 -10   72.66    4.38
   0  -6  10   75.66    4.44
   0   6  -9    3.50    1.88
   0  -6   9    5.44    1.69
   0   6  -8   54.51    3.44
   0  -6   8   54.57    3.32
   0   6  -7 1139.74   31.29
   0  -6   7 1141.49   30.48
   0   6  -6    6.82    2.69
   0  -6   6    4.76    2.82
   0   6  -5  802.42   24.47
   0  -6   5  768.69   22.84
   0   6  -4   33.29    2.13
   0  -6   4   32.86    1.88
   0   6  -3 1457.28   38.49
   0  -6   3 1419.54   37.80
   0   6  -2 1781.39   46.69
   0  -6   2 1709.17   44.12
   0   6  -1  591.71   17.59
   0  -6   1  560.67   17.34
   0   6   0 1112.08   30.73
   0  -6   0 1134.73   32.54
   0   6   1    0.25    1.75
   0  -6  -1    0.13    1.69
   0   6   2  134.05    6.01
   0  -6  -2  137.99    5.26
   0   6   3  267.91   10.01
   0  -6  -3  273.98    9.95
   0   6   4  116.03    4.88
   0  -6  -4  109.27    5.07
   0   6   5  230.86    8.32
   0  -6  -5  220.79    8.95
   0   6   6   37.42    3.00
   0  -6  -6   31.67    2.69
   0   6   7   58.01    3.57
   0  -6  -7   58.76    3.38
   0   6   8    0.50    2.00
   0  -6  -8   -0.56    2.00
   0   6   9   83.80    5.51
   0  -6  -9   76.54    4.88
   0   6  10    2.44    2.50
   0  -6 -10    1.31    2.88
   0   6  11    1.06    2.88
   0  -6 -11    1.13    2.88
   0   6  12   13.20    3.88
   0  -6 -12    9.76    3.07
   0   6  13   45.56    5.95
   0  -6 -13   56.57    5.32
   0   6  14   10.83    5.51
   0  -6 -14    5.51    3.50
   0   6  15    3.44    3.88
   0  -6 -15    0.75    3.75
   0   6  16   20.65    4.44
   0  -6 -16   15.96    3.88
   0   6  17    3.75    4.32
   0  -6 -17    1.50    3.63
   0   6  18   -5.69    5.38
   0  -6 -18    0.81    3.88
   0   6  19    3.25    6.95
   0  -6 -19    0.00    3.13
   0   7 -22    0.06    5.51
   0  -7  22    0.69    6.57
   0   7 -21   35.67    6.70
   0  -7  21   35.80    8.51
   0   7 -20   15.02    4.01
   0  -7  20   12.39    5.32
   0   7 -19    5.57    3.32
   0  -7  19    6.20    4.82
   0   7 -18    9.89    3.38
   0  -7  18    6.88    4.07
   0   7 -17   26.41    3.25
   0  -7  17   23.41    4.32
   0   7 -16   76.91    4.57
   0  -7  16   75.79    5.76
   0   7 -15    8.76    2.94
   0  -7  15   12.64    3.63
   0   7 -14   29.16    3.00
   0  -7  14   24.59    3.38
   0   7 -13   28.91    2.57
   0  -7  13   31.48    3.57
   0   7 -12    3.88    2.69
   0  -7  12    1.31    2.38
   0   7 -11  313.22   11.83
   0  -7  11  315.16   12.08
   0   7 -10   81.48    4.82
   0  -7  10   90.87    4.57
   0   7  -9    9.58    2.63
   0  -7   9    9.07    2.13
   0   7  -8  300.08   10.64
   0  -7   8  295.20    9.83
   0   7  -7  268.66   12.89
   0  -7   7  270.42   12.64
   0   7  -6  329.74   11.26
   0  -7   6  318.17    9.58
   0   7  -5    1.63    1.56
   0  -7   5    1.88    1.25
   0   7  -4  284.06    9.39
   0  -7   4  279.36    8.89
   0   7  -3   21.59    2.19
   0  -7   3   19.65    1.88
   0   7  -2  501.91   14.77
   0  -7   2  504.47   14.64
   0   7  -1  600.16   17.90
   0  -7   1  615.24   18.59
   0   7   0   67.46    3.44
   0  -7   0   63.21    3.63
   0   7   1    3.69    1.50
   0  -7  -1    2.88    1.63
   0   7   2   12.02    2.32
   0  -7  -2   10.64    2.07
   0   7   3  241.25    8.32
   0  -7  -3  228.55    8.14
   0   7   4  632.64   19.40
   0  -7  -4  605.85   20.59
   0   7   5  102.70    5.57
   0  -7  -5  102.26    4.63
   0   7   6   27.29    2.69
   0  -7  -6   26.85    2.88
   0   7   7  136.24    5.88
   0  -7  -7  132.74    6.26
   0   7   8    1.25    2.44
   0  -7  -8    1.81    2.75
   0   7   9    1.00    2.88
   0  -7  -9    2.88    2.57
   0   7  10   41.74    4.51
   0  -7 -10   49.19    4.57
   0   7  11    6.82    3.32
   0  -7 -11    4.94    3.00
   0   7  12   25.41    4.57
   0  -7 -12   21.40    4.32
   0   7  13   22.09    5.51
   0  -7 -13   19.59    4.13
   0   7  14   20.84    5.01
   0  -7 -14   10.83    4.19
   0   7  15   20.28    5.13
   0  -7 -15   21.72    4.69
   0   7  16    3.63    5.19
   0  -7 -16    0.88    4.44
   0   7  17    7.51    5.38
   0  -7 -17    1.06    3.32
   0   7  18    4.38    5.07
   0  -7 -18    7.26    3.19
   0   8 -22   24.03    6.82
   0  -8  22   25.66    7.95
   0   8 -21    0.69    5.32
   0  -8  21    8.07    5.38
   0   8 -20   29.79    6.13
   0  -8  20   10.95    6.26
   0   8 -19    1.88    4.51
   0  -8  19    1.00    4.26
   0   8 -18   13.20    4.44
   0  -8  18    7.70    4.26
   0   8 -17   90.24    6.51
   0  -8  17  107.64    7.38
   0   8 -16   44.56    5.13
   0  -8  16   37.80    4.76
   0   8 -15  102.51    6.32
   0  -8  15   98.32    6.45
   0   8 -14   -1.06    2.82
   0  -8  14    3.00    3.25
   0   8 -13   24.22    3.75
   0  -8  13   29.85    3.88
   0   8 -12  136.93    6.76
   0  -8  12  134.11    6.82
   0   8 -11   21.47    3.32
   0  -8  11   17.08    3.13
   0   8 -10  268.35   10.70
   0  -8  10  266.47    9.58
   0   8  -9  137.74    6.57
   0  -8   9  129.67    6.82
   0   8  -8   47.50    4.32
   0  -8   8   48.19    4.63
   0   8  -7  269.54    9.20
   0  -8   7  258.02    8.20
   0   8  -6    2.19    1.63
   0  -8   6    3.88    1.69
   0   8  -5  390.82   13.08
   0  -8   5  366.29   12.58
   0   8  -4   21.90    2.50
   0  -8   4   18.71    2.13
   0   8  -3  118.03    6.07
   0  -8   3  121.03    4.63
   0   8  -2  645.41   18.15
   0  -8   2  660.43   18.96
   0   8  -1  191.63    6.63
   0  -8   1  195.51    6.70
   0   8   0    6.70    1.88
   0  -8   0    4.63    1.88
   0   8   1   32.98    2.75
   0  -8  -1   27.91    2.75
   0   8   2   15.83    2.44
   0  -8  -2   11.70    2.44
   0   8   3  217.53    8.07
   0  -8  -3  199.26    7.45
   0   8   4    1.94    1.81
   0  -8  -4    0.31    2.07
   0   8   5   29.23    2.82
   0  -8  -5   28.47    3.32
   0   8   6   63.77    4.07
   0  -8  -6   66.90    4.69
   0   8   7   13.89    3.07
   0  -8  -7   12.58    3.13
   0   8   8   49.82    3.94
   0  -8  -8   52.01    4.57
   0   8   9   49.31    5.07
   0  -8  -9   53.01    4.13
   0   8  10    5.13    3.88
   0  -8 -10    9.39    3.38
   0   8  11   -1.63    3.32
   0  -8 -11    1.25    3.07
   0   8  12   10.76    5.07
   0  -8 -12    8.32    3.63
   0   8  13   25.10    5.26
   0  -8 -13   29.66    4.57
   0   8  14    0.25    6.13
   0  -8 -14   -0.44    5.07
   0   8  15    3.07    4.82
   0  -8 -15    0.31    3.69
   0   8  16    1.81    4.82
   0  -8 -16    3.07    3.82
   0   8  17   10.83    5.26
   0  -8 -17    5.88    3.82
   0  -8 -18   -1.06    3.19
   0   9 -21   25.41    6.07
   0  -9  21   20.53    6.01
   0   9 -20    8.57    5.19
   0  -9  20    3.07    5.07
   0   9 -19   -3.19    4.51
   0  -9  19   -1.69    4.69
   0   9 -18    4.44    4.51
   0  -9  18    8.26    4.38
   0   9 -17   19.84    5.07
   0  -9  17   18.52    4.32
   0   9 -16   98.32    7.38
   0  -9  16   89.37    6.38
   0   9 -15   15.71    4.07
   0  -9  15   11.08    3.69
   0   9 -14   12.52    3.63
   0  -9  14   14.21    3.38
   0   9 -13   34.92    4.51
   0  -9  13   35.48    3.63
   0   9 -12    0.25    2.88
   0  -9  12   -0.69    2.63
   0   9 -11  635.96   20.34
   0  -9  11  637.46   19.84
   0   9 -10   52.51    4.32
   0  -9  10   42.62    3.88
   0   9  -9   77.23    7.20
   0  -9   9   73.35    4.88
   0   9  -8   93.87    5.32
   0  -9   8  103.70    5.26
   0   9  -7    2.00    2.19
   0  -9   7   -0.31    1.75
   0   9  -6   87.80    5.01
   0  -9   6   85.61    4.57
   0   9  -5   -0.63    2.32
   0  -9   5   -0.50    1.63
   0   9  -4    4.01    2.19
   0  -9   4    4.07    2.13
   0   9  -3  717.31   20.71
   0  -9   3  690.46   19.28
   0   9  -2    4.57    2.57
   0  -9   2    7.26    2.63
   0   9  -1  205.21    7.70
   0  -9   1  199.95    7.57
   0   9   0    1.75    2.38
   0  -9   0    2.82    2.07
   0   9   1    3.25    2.25
   0  -9  -1    1.81    2.13
   0   9   2    3.00    1.75
   0  -9  -2    1.44    1.88
   0   9   3    6.70    2.75
   0  -9  -3    5.76    2.69
   0   9   4  159.21    6.70
   0  -9  -4  161.09    6.95
   0   9   5    0.75    2.32
   0  -9  -5   -0.19    2.63
   0   9   6   42.12    4.19
   0  -9  -6   42.12    3.69
   0   9   7   16.65    4.01
   0  -9  -7   15.90    3.69
   0   9   8   16.96    3.38
   0  -9  -8   16.27    3.50
   0   9   9   11.52    4.76
   0  -9  -9   10.64    4.57
   0   9  10    4.01    3.44
   0  -9 -10    3.19    3.07
   0   9  11   18.46    5.32
   0  -9 -11   19.90    3.94
   0   9  12    6.51    4.38
   0  -9 -12    6.13    3.94
   0   9  13    7.51    4.88
   0  -9 -13    1.94    3.94
   0   9  14    1.00    4.07
   0  -9 -14    1.44    3.38
   0   9  15   -0.19    3.50
   0  -9 -15    3.50    4.69
   0  -9 -16   -0.44    3.69
   0   9  17    0.06    5.51
   0  10 -21   14.27    5.95
   0 -10  21   10.70    5.76
   0  10 -20    6.51    6.13
   0 -10  20    9.83    5.19
   0  10 -19    6.07    5.26
   0 -10  19    3.07    4.88
   0  10 -18   -0.50    5.01
   0 -10  18   -0.31    4.26
   0  10 -17   80.54    7.07
   0 -10  17   83.11    6.70
   0  10 -16   31.48    5.38
   0 -10  16   30.98    5.07
   0  10 -15   45.06    5.26
   0 -10  15   39.36    5.13
   0  10 -14    1.63    3.94
   0 -10  14    3.57    3.44
   0  10 -13   -1.31    4.07
   0 -10  13   -1.56    3.25
   0  10 -12  209.40    9.51
   0 -10  12  216.53    9.64
   0  10 -11    4.07    3.63
   0 -10  11    6.38    3.07
   0  10 -10  162.71   10.51
   0 -10  10  160.96    7.01
   0  10  -9  127.17    6.20
   0 -10   9  129.92    6.76
   0  10  -8    3.38    3.32
   0 -10   8    3.13    2.44
   0  10  -7   94.81    5.51
   0 -10   7  106.51    5.26
   0  10  -6   37.80    3.38
   0 -10   6   32.54    3.19
   0  10  -5   69.53    4.69
   0 -10   5   64.40    4.19
   0  10  -4   24.72    3.19
   0 -10   4   24.16    3.07
   0  10  -3   36.99    3.19
   0 -10   3   36.42    3.07
   0  10  -2  666.06   18.65
   0 -10   2  639.21   18.84
   0  10  -1    4.19    2.32
   0 -10   1    1.25    2.57
   0  10   0   52.63    3.44
   0 -10   0   50.07    3.57
   0  10   1    6.95    2.38
   0 -10  -1    6.63    2.44
   0  10   2   60.77    3.75
   0 -10  -2   52.51    3.75
   0  10   3  131.67    5.95
   0 -10  -3  127.73    6.20
   0  10   4   46.62    3.82
   0 -10  -4   44.31    3.75
   0  10   5   -0.31    2.75
   0 -10  -5   -1.56    2.82
   0  10   6    4.32    3.25
   0 -10  -6    3.13    2.94
   0  10   7   26.28    4.32
   0 -10  -7   25.28    3.50
   0  10   8    2.25    3.63
   0 -10  -8   -1.50    3.63
   0  10   9   36.30    4.51
   0 -10  -9   38.17    4.44
   0  10  10    2.32    5.07
   0 -10 -10    0.50    3.32
   0  10  11    3.57    4.07
   0 -10 -11   -0.75    5.26
   0  10  12    8.70    3.88
   0 -10 -12    6.63    4.01
   0  10  13   -0.38    3.69
   0 -10 -13    7.57    4.13
   0  10  14   21.34    4.94
   0 -10 -14   20.21    4.01
   0  10  15    0.31    5.32
   0 -10 -15    0.94    2.44
   0  11 -20    2.00    7.07
   0 -11  20    4.19    6.51
   0  11 -19    4.82    6.26
   0 -11  19    6.13    6.13
   0  11 -18   20.90    6.13
   0 -11  18   20.46    6.32
   0  11 -17    3.50    4.88
   0 -11  17    1.44    4.44
   0  11 -16  149.70   10.45
   0 -11  16  145.94    9.07
   0  11 -15    2.19    4.63
   0 -11  15    0.06    3.69
   0  11 -14    7.38    4.69
   0 -11  14    4.51    3.94
   0  11 -13   47.88    4.94
   0 -11  13   45.31    4.51
   0  11 -12    9.70    4.07
   0 -11  12   12.95    5.07
   0  11 -11  108.45    8.76
   0 -11  11  105.33    6.13
   0  11 -10   15.58    4.07
   0 -11  10   16.40    3.75
   0  11  -9   21.03    3.88
   0 -11   9   17.96    3.50
   0  11  -8  185.05    8.14
   0 -11   8  194.00    8.51
   0  11  -7   49.00    4.13
   0 -11   7   48.81    3.38
   0  11  -6   34.98    3.75
   0 -11   6   28.73    2.82
   0  11  -5    6.70    2.63
   0 -11   5    8.95    2.50
   0  11  -4   20.46    3.69
   0 -11   4   22.28    2.82
   0  11  -3  532.38   17.21
   0 -11   3  538.39   17.90
   0  11  -2  105.33    5.82
   0 -11   2  111.90    5.69
   0  11  -1   52.13    3.88
   0 -11   1   50.57    3.88
   0  11   0    9.70    2.69
   0 -11   0   10.76    2.88
   0  11   1   10.33    2.88
   0 -11  -1    9.70    3.38
   0  11   2   38.68    3.57
   0 -11  -2   41.37    3.75
   0  11   3   27.22    3.63
   0 -11  -3   24.03    3.38
   0  11   4   18.02    3.50
   0 -11  -4   25.35    3.44
   0  11   5   12.02    3.19
   0 -11  -5   12.39    3.25
   0  11   6   14.83    4.13
   0 -11  -6   11.20    4.01
   0  11   7    2.32    4.94
   0 -11  -7    2.69    3.50
   0  11   8   61.52    5.01
   0 -11  -8   52.44    4.76
   0  11   9    0.69    3.82
   0 -11  -9    2.00    3.44
   0  11  10    3.38    4.57
   0 -11 -10    2.82    4.69
   0  11  11    5.13    4.38
   0 -11 -11    4.26    3.50
   0  11  12    1.56    4.63
   0 -11 -12    1.63    4.13
   0  11  13   10.14    4.07
   0 -11 -13    4.19    3.63
   0  11  14    1.38    4.26
   0 -11 -14    2.19    5.63
   0  12 -20    3.00    8.64
   0 -12  20    6.57    5.19
   0  12 -19    9.83    5.95
   0 -12  19   15.21    5.76
   0  12 -18   -0.19    5.69
   0 -12  18   -0.13    4.69
   0  12 -17   46.75    6.51
   0 -12  17   51.00    6.20
   0  12 -16    0.50    5.01
   0 -12  16   -0.06    4.26
   0  12 -15   56.20    7.07
   0 -12  15   58.89    6.32
   0  12 -14   31.17    6.13
   0 -12  14   32.92    4.88
   0  12 -13    0.19    4.01
   0 -12  13   -2.50    6.76
   0  12 -12  110.02    9.95
   0 -12  12  113.09    6.70
   0  12 -11    5.88    3.57
   0 -12  11    4.94    2.94
   0  12 -10   -1.50    3.94
   0 -12  10   -1.38    3.13
   0  12  -9  146.07    7.89
   0 -12   9  135.18    6.70
   0  12  -8    5.13    3.50
   0 -12   8    8.39    2.69
   0  12  -7  108.52    6.45
   0 -12   7  125.54    6.51
   0  12  -6    3.75    3.07
   0 -12   6    7.32    2.50
   0  12  -5    0.63    2.75
   0 -12   5   -0.44    2.38
   0  12  -4   47.12    4.44
   0 -12   4   51.76    4.19
   0  12  -3    7.63    3.19
   0 -12   3    4.38    2.75
   0  12  -2  327.93   12.52
   0 -12   2  353.02   12.39
   0  12  -1    6.07    3.38
   0 -12   1    6.32    3.38
   0  12   0    1.31    3.38
   0 -12   0    2.00    4.01
   0  12   1    6.63    3.32
   0 -12  -1    4.57    3.63
   0  12   2   38.24    4.57
   0 -12  -2   40.55    3.94
   0  12   3   24.97    4.26
   0 -12  -3   21.72    4.19
   0  12   4   41.30    4.26
   0 -12  -4   41.80    4.63
   0  12   5   -0.94    3.32
   0 -12  -5    0.94    3.44
   0  12   6    2.32    4.94
   0 -12  -6    1.13    3.75
   0  12   7   19.65    4.57
   0 -12  -7   17.52    4.44
   0  12   8    3.75    4.44
   0 -12  -8    0.50    4.01
   0  12   9    0.69    4.82
   0 -12  -9    2.07    3.50
   0  12  10   -0.13    4.07
   0 -12 -10   -0.19    4.01
   0  12  11   -0.13    4.88
   0 -12 -11    1.44    4.26
   0  12  12    3.38    4.69
   0 -12 -12    4.82    4.63
   0  12  13    0.56    2.82
   0 -12 -13    1.63    3.88
   0  13 -19    4.01    8.51
   0 -13  19    2.19    7.57
   0  13 -18   51.13    8.57
   0 -13  18   55.82    7.70
   0  13 -17    1.25    6.01
   0 -13  17   -0.94    4.82
   0  13 -16   44.37    6.38
   0 -13  16   36.23    5.51
   0  13 -15   11.33    5.44
   0 -13  15    5.13    3.94
   0  13 -14   -0.69    6.07
   0 -13  14    4.63   11.45
   0  13 -13   67.34    7.26
   0 -13  13   57.76    5.57
   0  13 -12   -1.19    5.01
   0 -13  12   -1.13    3.69
   0  13 -11   33.11    5.32
   0 -13  11   33.48    4.44
   0  13 -10   20.78    5.19
   0 -13  10   18.84    3.82
   0  13  -9   15.33    4.13
   0 -13   9   12.20    3.19
   0  13  -8  132.92    7.89
   0 -13   8  159.21    7.26
   0  13  -7    1.69    3.32
   0 -13   7    0.19    3.13
   0  13  -6   29.91    4.26
   0 -13   6   26.66    3.82
   0  13  -5    4.69    3.38
   0 -13   5    4.32    2.94
   0  13  -4   21.53    3.82
   0 -13   4   26.85    3.69
   0  13  -3  137.55    7.20
   0 -13   3  131.23    7.57
   0  13  -2    6.70    3.69
   0 -13   2    4.38    2.94
   0  13  -1    7.76    4.01
   0 -13   1    4.07    3.50
   0  13   0   -1.81    3.44
   0 -13   0    1.19    3.13
   0  13   1   16.83    4.38
   0 -13  -1   20.53    4.44
   0  13   2   10.95    4.26
   0 -13  -2   13.14    4.07
   0  13   3   41.99    4.38
   0 -13  -3   38.30    4.44
   0  13   4   -2.19    4.01
   0 -13  -4   -1.69    4.19
   0  13   5    1.00    3.75
   0 -13  -5    2.63    4.51
   0  13   6    0.31    4.01
   0 -13  -6    0.63    3.69
   0  13   7    6.13    4.57
   0 -13  -7    5.69    5.57
   0  13   8    2.57    3.88
   0 -13  -8    3.25    3.69
   0  13   9    2.32    5.38
   0 -13  -9   -3.82    4.26
   0  13  10    1.69    3.57
   0 -13 -10    2.00    3.75
   0  13  11    0.31    3.25
   0 -13 -11    2.88    3.00
   0  13  12   -1.50    5.19
   0 -13 -12    0.63    2.94
   0  13  13    0.63    5.07
   0 -13 -13    1.81    2.69
   0  14 -18   -1.94    5.82
   0 -14  18    0.13    5.26
   0  14 -17   17.08    6.76
   0 -14  17   25.28    5.76
   0  14 -16    1.56    5.95
   0 -14  16    0.25    4.57
   0  14 -15    7.01    6.26
   0 -14  15    1.13    7.07
   0  14 -14    4.57    7.20
   0 -14  14   15.96    5.51
   0  14 -13    4.13    5.38
   0 -14  13   -0.06    3.82
   0  14 -12   21.72    6.88
   0 -14  12   27.10    5.01
   0  14 -11    2.25    4.44
   0 -14  11    5.32    3.94
   0  14 -10   16.27    5.26
   0 -14  10   23.59    4.07
   0  14  -9   43.37    6.38
   0 -14   9   42.87    4.94
   0  14  -8   -0.06    3.50
   0 -14   8    2.00    2.94
   0  14  -7   19.59    4.38
   0 -14   7   18.52    3.94
   0  14  -6    3.75    3.44
   0 -14   6    1.69    3.07
   0  14  -5    5.95    4.07
   0 -14   5   -0.25    3.19
   0  14  -4   10.76    3.75
   0 -14   4   11.95    3.44
   0  14  -3   42.87    5.69
   0 -14   3   48.69    5.69
   0  14  -2   11.26    4.44
   0 -14   2   12.02    4.19
   0  14  -1    0.81    3.44
   0 -14   1    0.56    3.25
   0  14   0   -0.75    3.82
   0 -14   0   -0.88    3.50
   0  14   1    5.82    3.94
   0 -14  -1    7.07    3.44
   0  14   2   25.47    4.32
   0 -14  -2   25.91    5.13
   0  14   3    3.75    4.13
   0 -14  -3   -0.50    3.88
   0  14   4   10.83    4.26
   0 -14  -4   13.52    4.01
   0  14   5    9.14    5.82
   0 -14  -5    7.07    5.88
   0  14   6    9.20    4.32
   0 -14  -6    6.57    4.19
   0  14   7    1.06    5.51
   0 -14  -7    5.19    4.88
   0  14   8   -0.69    3.69
   0 -14  -8   -1.94    3.44
   0  14   9    0.63    5.76
   0 -14  -9    2.13    3.50
   0 -14 -10   -1.56    3.07
   0 -14 -11    1.81    2.63
   0 -14 -12    0.75    4.63
   0  15 -17   -3.00    6.32
   0 -15  17   -1.06    5.26
   0  15 -16   14.83    9.26
   0 -15  16   20.09    9.51
   0  15 -15   -2.00    8.07
   0 -15  15   -0.44    8.26
   0  15 -14    7.45    5.69
   0 -15  14    8.95    5.01
   0  15 -13    7.26    5.63
   0 -15  13    6.07    6.07
   0  15 -12   24.09    7.89
   0 -15  12   25.85    6.07
   0  15 -11   17.40    5.44
   0 -15  11   13.02    4.51
   0  15 -10   16.33    5.32
   0 -15  10   18.77    4.19
   0  15  -9   12.20    5.63
   0 -15   9   14.02    4.57
   0  15  -8   19.46    5.38
   0 -15   8   17.65    4.38
   0  15  -7   10.08    4.94
   0 -15   7    2.00    3.50
   0  15  -6    6.26    3.94
   0 -15   6   -0.44    3.25
   0  15  -5    0.94    4.69
   0 -15   5   -0.81    4.07
   0  15  -4   33.36    4.44
   0 -15   4   34.61    4.57
   0  15  -3    0.06    4.82
   0 -15   3    3.69    3.50
   0  15  -2   27.79    5.19
   0 -15   2   22.59    4.13
   0  15  -1    3.82    4.07
   0 -15   1    0.00    3.88
   0  15   0    2.57    4.69
   0 -15   0    1.69    5.32
   0  15   1   19.96    5.01
   0 -15  -1   23.91    4.26
   0  15   2    5.76    4.32
   0 -15  -2    4.82    4.01
   0  15   3    6.51    4.76
   0 -15  -3    0.50    3.82
   0  15   4    1.81    4.26
   0 -15  -4   -1.44    3.88
   0  15   5    9.07    5.01
   0 -15  -5    5.38    4.76
   0  15   6   33.23    5.38
   0 -15  -6   27.54    5.51
   0  15   7    0.06    4.13
   0 -15  -7    0.44    3.50
   0  15   8   -1.44    5.51
   0 -15  -8    5.69    6.26
   0  16 -15    6.32    8.70
   0 -16  15    2.32    5.26
   0  16 -14   17.02    7.20
   0 -16  14   39.68    6.82
   0  16 -13    2.07    6.57
   0 -16  13    3.63    6.01
   0  16 -12   -3.38    7.51
   0 -16  12   -1.69    6.95
   0  16 -11    0.88    5.38
   0 -16  11   -5.07    4.51
   0  16 -10    3.88    5.07
   0 -16  10    0.81    4.32
   0  16  -9   21.28    6.51
   0 -16   9   22.97    4.88
   0  16  -8    3.44    5.07
   0 -16   8    0.81    3.94
   0  16  -7    7.63    5.88
   0 -16   7   10.33    4.82
   0  16  -6    3.75    5.32
   0 -16   6   -0.06    3.57
   0  16  -5    3.07    4.76
   0 -16   5    7.20    4.07
   0  16  -4    5.44    4.44
   0 -16   4    5.63    4.07
   0  16  -3    5.57    5.51
   0 -16   3    4.94    4.07
   0  16  -2    0.06    6.63
   0 -16   2    1.00    3.57
   0  16  -1    4.07    4.63
   0 -16   1    0.56    3.38
   0  16   0   13.71    4.69
   0 -16   0   12.77    5.01
   0  16   1   -1.25    6.32
   0 -16  -1   -0.50    4.82
   0  16   2   15.83    4.44
   0 -16  -2   13.52    4.57
   0  16   3    0.31    4.19
   0 -16  -3   -0.50    4.26
   0  16   4   -0.13    4.82
   0 -16  -4   -0.69    4.19
   0  16   5    2.69    5.76
   0 -16  -5    3.57    4.13
   0  16   6    1.06    3.82
   0 -16  -6   -0.44    7.70
   0  16   7    4.32    3.94
   0  17 -14    1.63    7.51
   0 -17  14    3.38    5.44
   0  17 -13   24.66    5.69
   0 -17  13   12.02    5.38
   0  17 -12    5.38    8.64
   0 -17  12    0.13    7.76
   0  17 -11    2.38    5.76
   0 -17  11    4.32    5.07
   0  17 -10    3.94    6.20
   0 -17  10    8.39    4.13
   0  17  -9   -0.19    5.95
   0 -17   9    0.19    4.19
   0  17  -8    4.88    6.01
   0 -17   8    1.00    5.26
   0  17  -7   -1.00    5.19
   0 -17   7    5.69    3.82
   0  17  -6    2.13    4.76
   0 -17   6   -2.75    4.01
   0  17  -5    3.00    4.88
   0 -17   5    5.57    4.38
   0  17  -4    4.44    5.76
   0 -17   4    5.76    4.69
   0  17  -3    2.75    4.51
   0 -17   3    1.69    4.13
   0  17  -2    7.45    5.13
   0 -17   2    7.89    3.38
   0  17  -1    0.44    6.51
   0 -17   1    0.88    5.32
   0  17   0   -3.50    7.01
   0 -17   0   -0.13    2.94
   0  17   1    3.07    4.63
   0 -17  -1    6.76    5.19
   0  17   2    0.50    4.26
   0 -17  -2   -1.25    4.32
   0  17   3   -2.69    6.07
   0 -17  -3   -0.56    6.63
   0 -17  -4    1.31    3.07
   0 -17  -5   -1.44    5.19
   0  18 -12    5.26    6.76
   0  18 -11   -1.13    3.57
   0  18 -10    0.69    8.45
   0 -18  10    3.75    4.44
   0  18  -9   -0.69    7.82
   0 -18   9   -3.44    5.88
   0  18  -8   -2.82    5.19
   0 -18   8   -0.13    4.57
   0  18  -7    2.57    5.69
   0 -18   7   -1.38    5.88
   0  18  -6    1.00    3.94
   0 -18   6   -1.13    4.38
   0  18  -5    5.63    4.38
   0 -18   5    4.63    4.51
   0  18  -4    4.51    6.32
   0 -18   4   13.77    5.44
   0  18  -3    1.50    7.26
   0 -18   3   10.58    7.07
   0  18  -2    2.94    6.95
   0 -18   2   -0.75    4.94
   0  18  -1   -0.25    6.13
   0 -18   1   -1.06    2.88
   0 -18   0    1.13    2.82
   0 -18  -1   -2.07    5.13
   0 -19   9    0.50    4.32
   0  19  -8   -4.19    7.20
   0 -19   8   -0.69    4.76
   0  19  -7   -0.13    7.45
   0  19  -4   -0.31    7.01
   0 -19   4   -1.00    6.51
   0  19  -3    1.13    8.45
   0 -19   3    1.06    4.44
   0 -19   2    2.57    7.13
   0 -19  -2   -3.57    6.13
  -1  19  -2    2.94    5.01
   1 -19   3   -1.25    4.57
  -1  19  -3    0.63    7.57
   1 -19   4    7.32    6.20
  -1  19  -4    0.88    7.70
   1 -19   5    3.75    5.57
   1 -19   6    1.13    3.88
   1 -19   7   -1.38    5.26
  -1  19  -7    2.07    7.13
   1 -19   8   -1.25    3.44
   1 -19   9    4.51    4.88
   1 -19  10    0.75    4.94
   1 -18  -5    2.75    6.07
   1 -18  -3    0.88    3.25
   1 -18  -2   -1.56    7.95
  -1  18   2   -1.13    7.45
   1 -18  -1    0.31    5.13
  -1  18   1    2.19    5.13
   1 -18   0    5.38    4.88
  -1  18   0    6.88    6.70
   1 -18   1    0.38    2.94
  -1  18  -1   -1.00    7.32
   1 -18   2   -0.13    2.88
  -1  18  -2    6.45    9.07
   1 -18   3    3.88    3.69
  -1  18  -3    8.70    4.19
   1 -18   4    0.63    5.07
   1 -18   5   10.51    4.76
  -1  18  -5    2.82    4.88
   1 -18   6   -2.57    7.07
  -1  18  -6    1.75    7.95
   1 -18   7    3.50    5.19
  -1  18  -7    1.81    7.20
   1 -18   8    5.01    4.51
  -1  18  -8   -3.32    5.51
   1 -18   9    3.57    4.26
  -1  18  -9    5.63    5.51
   1 -18  10    9.58    5.38
  -1  18 -10    8.14    6.20
   1 -18  11    2.13    3.69
   1 -18  12    3.32    4.88
  -1  18 -12    3.00    6.32
   1 -17  -6    1.00    9.01
  -1  17   6    0.56    4.32
   1 -17  -5    0.63    4.19
  -1  17   5   -0.94    4.01
   1 -17  -4   -0.63    2.88
  -1  17   4    1.00    4.26
   1 -17  -3    3.19    4.44
  -1  17   3    8.64    4.69
   1 -17  -2    3.63    4.76
  -1  17   2   -1.75    5.69
   1 -17  -1   16.27    5.01
  -1  17   1    7.07    4.88
   1 -17   0   10.89    5.07
  -1  17   0   10.26    5.76
   1 -17   1    6.38    6.01
  -1  17  -1    2.88    5.95
   1 -17   2    2.38    3.63
  -1  17  -2    1.38    4.82
   1 -17   3    1.88    3.88
  -1  17  -3    0.06    5.32
   1 -17   4    6.51    4.19
  -1  17  -4    7.01    5.44
   1 -17   5   -2.94    4.01
  -1  17  -5    1.81    3.82
   1 -17   6    0.44    3.94
  -1  17  -6    3.38    4.32
   1 -17   7    0.81    4.07
  -1  17  -7    2.32    5.19
   1 -17   8   29.91    5.69
  -1  17  -8   30.60    6.95
   1 -17   9   13.08    5.63
  -1  17  -9   22.09    6.63
   1 -17  10   -3.07    4.38
  -1  17 -10   -0.56    5.32
   1 -17  11   -0.19    4.94
  -1  17 -11   -1.63    6.57
   1 -17  12   -1.44    4.69
  -1  17 -12    1.75    5.88
   1 -17  13    2.75    4.63
  -1  17 -13    1.63    5.32
   1 -17  14    1.69    5.19
  -1  17 -14    0.50    8.57
   1 -16  -7    5.32    7.82
  -1  16   7   -3.13    8.45
   1 -16  -6    7.13    4.32
  -1  16   6    5.19    4.57
   1 -16  -5    9.20    4.76
  -1  16   5    5.57    5.07
   1 -16  -4    2.38    5.44
  -1  16   4    0.63    4.13
   1 -16  -3   -1.31    4.01
  -1  16   3   -0.13    4.26
   1 -16  -2   15.14    5.13
  -1  16   2   20.65    5.88
   1 -16  -1    2.57    5.44
  -1  16   1    3.07    5.38
   1 -16   0   21.03    5.07
  -1  16   0   20.96    5.01
   1 -16   1    2.25    4.13
  -1  16  -1   10.45    4.69
   1 -16   2    0.50    5.44
  -1  16  -2   -1.44    6.51
   1 -16   3    8.76    4.32
  -1  16  -3   10.95    4.44
   1 -16   4   13.27    3.94
  -1  16  -4    8.14    4.69
   1 -16   5    2.19    3.38
  -1  16  -5    1.19    4.19
   1 -16   6   13.08    4.01
  -1  16  -6    9.26    4.44
   1 -16   7   19.84    4.94
  -1  16  -7   20.71    5.76
   1 -16   8   -1.69    5.13
  -1  16  -8    0.63    6.38
   1 -16   9   39.93    5.38
  -1  16  -9   39.30    5.82
   1 -16  10   -0.63    4.01
  -1  16 -10   -5.88    4.94
   1 -16  11    0.06    4.32
  -1  16 -11    2.38    6.45
   1 -16  12   11.33    4.51
  -1  16 -12    5.95    6.07
   1 -16  13   20.65    5.44
  -1  16 -13    7.70    6.88
   1 -16  14    6.45    9.14
  -1  16 -14    4.63    8.57
   1 -16  15    5.07   11.33
  -1  16 -15    5.57    8.95
   1 -16  16    5.57    6.13
  -1  16 -16   18.71    8.20
   1 -15 -10   -0.69    4.32
   1 -15  -8    0.19    4.01
  -1  15   8    0.13    5.19
   1 -15  -7    5.07    5.07
  -1  15   7    2.94    3.75
   1 -15  -6   11.20    4.32
  -1  15   6    6.13    4.94
   1 -15  -5    5.82    5.51
  -1  15   5    5.69    4.32
   1 -15  -4   15.08    4.07
  -1  15   4   16.77    4.69
   1 -15  -3   13.52    5.19
  -1  15   3   13.64    5.32
   1 -15  -2    1.00    4.26
  -1  15   2   -0.13    4.38
   1 -15  -1   21.22    4.57
  -1  15   1   19.53    6.51
   1 -15   0   -0.38    4.38
  -1  15   0    1.75    3.88
   1 -15   1   30.48    5.07
  -1  15  -1   32.67    4.57
   1 -15   2   14.77    3.94
  -1  15  -2   14.77    4.44
   1 -15   3   -0.06    3.50
  -1  15  -3    1.50    4.69
   1 -15   4   10.33    3.44
  -1  15  -4    7.45    4.19
   1 -15   5    1.25    3.50
  -1  15  -5   -0.06    4.38
   1 -15   6    6.76    4.82
  -1  15  -6    5.95    4.82
   1 -15   7    0.50    3.07
  -1  15  -7   -0.44    4.07
   1 -15   8   22.65    4.94
  -1  15  -8   15.14    5.26
   1 -15   9    2.82    3.57
  -1  15  -9    1.88    4.76
   1 -15  10    7.76    4.01
  -1  15 -10   10.33    4.94
   1 -15  11   43.12    5.19
  -1  15 -11   47.31    6.70
   1 -15  12    8.89    4.63
  -1  15 -12   10.01    6.01
   1 -15  13   40.62    6.32
  -1  15 -13   41.93   11.58
   1 -15  14    1.81    9.58
  -1  15 -14    3.38    6.01
   1 -15  15    0.75    4.88
  -1  15 -15   -0.63    6.01
   1 -15  16   12.77    5.95
  -1  15 -16   10.26    8.07
   1 -15  17    6.13    5.57
  -1  15 -17    5.76    6.76
   1 -14 -12   -0.75    6.20
   1 -14 -11   -0.31    4.01
  -1  14  11    1.06    2.38
   1 -14  -9    4.07    3.94
  -1  14   9    1.38    3.69
   1 -14  -8    0.94    4.51
  -1  14   8    1.56    4.76
   1 -14  -7   17.02    4.07
  -1  14   7   14.89    4.26
   1 -14  -6    2.50    4.44
  -1  14   6   -5.76    6.13
   1 -14  -5    1.00    4.44
  -1  14   5    5.88    4.07
   1 -14  -4   -0.63    4.63
  -1  14   4   -0.25    4.57
   1 -14  -3   -0.63    4.63
  -1  14   3    1.81    4.26
   1 -14  -2   16.58    4.69
  -1  14   2   14.64    4.63
   1 -14  -1    1.19    3.50
  -1  14   1    1.31    3.63
   1 -14   0    2.88    4.07
  -1  14   0   -1.19    3.63
   1 -14   1    6.07    4.38
  -1  14  -1    8.14    4.07
   1 -14   2   54.70    6.20
  -1  14  -2   60.64    5.19
   1 -14   3   23.91    3.44
  -1  14  -3   21.47    4.01
   1 -14   4   12.33    3.32
  -1  14  -4   14.77    4.32
   1 -14   5   -0.88    3.32
  -1  14  -5   -1.94    4.13
   1 -14   6    2.00    3.38
  -1  14  -6    3.38    3.75
   1 -14   7   60.45    5.07
  -1  14  -7   57.26    5.69
   1 -14   8    5.95    3.75
  -1  14  -8    9.20    4.63
   1 -14   9   30.10    3.94
  -1  14  -9   31.42    5.26
   1 -14  10    3.38    3.13
  -1  14 -10    2.82    4.38
   1 -14  11   -2.50    4.13
  -1  14 -11    0.50    5.44
   1 -14  12   33.86    4.82
  -1  14 -12   38.99    8.89
   1 -14  13   -2.50    9.89
  -1  14 -13    5.95    6.26
   1 -14  14   56.57    5.95
  -1  14 -14   59.01    7.20
   1 -14  15   16.65    4.88
  -1  14 -15   16.71    6.13
   1 -14  16    8.76    5.69
  -1  14 -16    7.82    6.95
   1 -14  17   36.80    5.88
  -1  14 -17   40.87    7.26
   1 -14  18   -1.38    5.38
  -1  14 -18   -2.00    6.20
   1 -13 -13    1.00    4.07
  -1  13  13    0.00    3.19
   1 -13 -12   -0.38    4.76
  -1  13  12    1.44    3.63
  -1  13  11    3.00    4.32
   1 -13 -10   -0.44    3.82
  -1  13  10   -0.31    4.76
   1 -13  -9    0.25    3.88
  -1  13   9    1.88    4.76
   1 -13  -8   10.89    5.88
  -1  13   8   16.96    6.51
   1 -13  -7    1.63    3.94
  -1  13   7    0.19    3.88
   1 -13  -6   16.77    5.88
  -1  13   6   15.27    4.63
   1 -13  -5   -0.94    4.01
  -1  13   5    2.50    3.63
   1 -13  -4    1.75    3.63
  -1  13   4   -1.13    4.19
   1 -13  -3   49.69    5.82
  -1  13   3   51.63    5.51
   1 -13  -2   60.89    5.07
  -1  13   2   63.27    5.57
   1 -13  -1    3.00    3.50
  -1  13   1    5.95    4.07
   1 -13   0   12.58    3.57
  -1  13   0   13.20    3.63
   1 -13   1   80.48    5.51
  -1  13  -1   86.55    6.26
   1 -13   2    3.88    3.13
  -1  13  -2    7.57    3.13
   1 -13   3  123.66    6.45
  -1  13  -3  124.91    7.26
   1 -13   4   78.54    5.51
  -1  13  -4   73.16    5.63
   1 -13   5    9.45    3.25
  -1  13  -5   13.64    4.07
   1 -13   6   68.53    5.13
  -1  13  -6   64.46    5.88
   1 -13   7   14.83    3.38
  -1  13  -7   11.39    4.26
   1 -13   8  107.70    6.57
  -1  13  -8  109.21    6.76
   1 -13   9    0.75    2.82
  -1  13  -9    0.31    3.50
   1 -13  10    5.76    3.07
  -1  13 -10    9.51    4.13
   1 -13  11   11.52    3.50
  -1  13 -11   19.34    8.32
   1 -13  12   10.08    3.82
  -1  13 -12   16.46    4.88
   1 -13  13   70.72    6.88
  -1  13 -13   74.53    7.63
   1 -13  14   21.90    4.69
  -1  13 -14   25.47    5.19
   1 -13  15   32.61    5.51
  -1  13 -15   31.17    5.88
   1 -13  16   19.46    5.76
  -1  13 -16    7.51    7.01
   1 -13  17   13.02    5.07
  -1  13 -17   13.89    6.26
   1 -13  18   12.33    5.01
  -1  13 -18    4.63    5.76
   1 -13  19    8.57    6.07
  -1  13 -19    7.76    6.13
   1 -12 -14    0.31    4.44
  -1  12  14    1.63    3.25
   1 -12 -13    1.00    3.00
  -1  12  13    2.82    3.82
   1 -12 -12    4.51    4.51
  -1  12  12   14.58    5.82
   1 -12 -11    1.19    3.88
  -1  12  11   -0.69    3.94
   1 -12 -10    2.50    5.32
  -1  12  10    5.76    5.63
   1 -12  -9   18.46    4.19
  -1  12   9   20.78    5.44
   1 -12  -8   -2.75    4.63
  -1  12   8    0.44    4.57
   1 -12  -7   17.40    4.51
  -1  12   7   17.84    4.63
   1 -12  -6    2.75    3.75
  -1  12   6    1.56    3.38
   1 -12  -5    0.25    3.75
  -1  12   5   -0.25    4.26
   1 -12  -4   35.48    4.88
  -1  12   4   40.99    4.88
   1 -12  -3   91.87    6.76
  -1  12   3   87.93    6.07
   1 -12  -2   21.65    3.63
  -1  12   2   22.72    3.57
   1 -12  -1    4.88    2.94
  -1  12   1    7.20    3.25
   1 -12   0   53.76    4.76
  -1  12   0   57.32    4.88
   1 -12   1    2.75    2.94
  -1  12  -1    3.75    2.94
   1 -12   2  128.73    7.51
  -1  12  -2  121.41    6.70
   1 -12   3    5.44    3.19
  -1  12  -3    6.45    3.82
   1 -12   4   36.17    3.69
  -1  12  -4   46.81    4.57
   1 -12   5    8.39    3.13
  -1  12  -5    8.14    3.63
   1 -12   6   20.84    3.57
  -1  12  -6   22.34    4.13
   1 -12   7  171.54    7.57
  -1  12  -7  172.91    8.95
   1 -12   8    8.76    2.94
  -1  12  -8   11.39    4.01
   1 -12   9   56.39    4.88
  -1  12  -9   56.39    5.44
   1 -12  10   23.84    4.32
  -1  12 -10   27.29    4.32
   1 -12  11    3.38    3.69
  -1  12 -11    2.19    4.26
   1 -12  12   50.00    4.94
  -1  12 -12   48.50    5.38
   1 -12  13   -2.38    3.69
  -1  12 -13   -1.13    5.01
   1 -12  14   23.16    4.01
  -1  12 -14   24.34    5.51
   1 -12  15   11.95    4.13
  -1  12 -15   20.09    5.19
   1 -12  16    4.69    4.44
  -1  12 -16    4.44    6.13
   1 -12  17    7.51    4.88
  -1  12 -17   -2.50    6.63
   1 -12  18   30.60    6.07
  -1  12 -18   21.53    6.20
   1 -12  19   -1.44    5.44
  -1  12 -19    0.56    5.32
   1 -12  20   -1.13    5.26
  -1  12 -20   -6.51    8.39
   1 -11 -15    0.13    3.57
  -1  11  15   -0.44    4.26
   1 -11 -14    2.32    4.07
  -1  11  14    2.88    3.57
   1 -11 -13    5.82    4.13
  -1  11  13    7.01    4.32
   1 -11 -12    0.69    4.57
  -1  11  12   -1.19    5.38
   1 -11 -11    2.75    4.38
  -1  11  11    4.82    4.88
   1 -11 -10    0.88    3.44
  -1  11  10    0.69    4.69
   1 -11  -9    1.69    3.82
  -1  11   9    0.44    3.88
   1 -11  -8   36.49    5.32
  -1  11   8   34.61    6.07
   1 -11  -7    0.13    3.63
  -1  11   7   -0.75    3.50
   1 -11  -6    1.06    3.38
  -1  11   6    2.19    3.32
   1 -11  -5    2.44    3.25
  -1  11   5    3.13    4.19
   1 -11  -4   17.34    3.88
  -1  11   4   14.21    3.50
   1 -11  -3   22.97    3.82
  -1  11   3   27.91    3.69
   1 -11  -2   92.00    5.69
  -1  11   2   95.62    5.95
   1 -11  -1   13.20    3.69
  -1  11   1   13.46    3.82
   1 -11   0    7.57    2.94
  -1  11   0    9.26    3.50
   1 -11   1  150.01    7.26
  -1  11  -1  163.46    7.07
   1 -11   2   37.36    3.50
  -1  11  -2   38.80    3.38
   1 -11   3   31.79    3.19
  -1  11  -3   30.29    3.57
   1 -11   4   33.23    3.63
  -1  11  -4   33.42    3.69
   1 -11   5    7.13    2.50
  -1  11  -5    6.26    3.19
   1 -11   6  148.32    6.26
  -1  11  -6  149.70    7.13
   1 -11   7    3.38    2.32
  -1  11  -7    1.31    2.63
   1 -11   8  445.27   15.58
  -1  11  -8  444.71   14.64
   1 -11   9   19.96    6.70
  -1  11  -9   23.28    6.13
   1 -11  10    2.00    2.63
  -1  11 -10    3.57    3.57
   1 -11  11  113.96    6.32
  -1  11 -11  107.08    6.51
   1 -11  12    2.32    3.00
  -1  11 -12    3.44    3.82
   1 -11  13   49.19    5.32
  -1  11 -13   46.69    5.19
   1 -11  14    2.63    3.19
  -1  11 -14    0.25    3.82
   1 -11  15    5.19    3.75
  -1  11 -15    4.19    4.38
   1 -11  16   32.54    5.44
  -1  11 -16   34.29    6.82
   1 -11  17   31.67    5.19
  -1  11 -17   32.17    6.70
   1 -11  18    6.57    4.88
  -1  11 -18    9.26    7.07
   1 -11  19   -1.56    4.44
  -1  11 -19    0.06    6.20
   1 -11  20   -1.81    6.63
  -1  11 -20    4.32    6.45
  -1  11 -21   11.52   10.26
  -1  10  16    0.44    5.07
   1 -10 -15   -0.63    3.94
  -1  10  15    3.94    4.44
   1 -10 -14    3.69    4.82
  -1  10  14    4.32    6.32
   1 -10 -13    1.31    4.26
  -1  10  13    4.82    4.88
   1 -10 -12   40.93    5.38
  -1  10  12   51.25    6.07
   1 -10 -11    4.76    4.63
  -1  10  11    9.45    5.01
   1 -10 -10    3.13    3.88
  -1  10  10   -1.25    3.75
   1 -10  -9    2.32    4.26
  -1  10   9    1.06    3.82
   1 -10  -8   19.90    4.19
  -1  10   8   20.40    3.94
   1 -10  -7   15.96    3.88
  -1  10   7   14.96    3.57
   1 -10  -6   14.33    4.63
  -1  10   6   15.40    3.94
   1 -10  -5   11.52    3.75
  -1  10   5   16.46    3.82
   1 -10  -4   12.70    3.07
  -1  10   4   18.40    3.32
   1 -10  -3   53.44    3.88
  -1  10   3   54.32    4.01
   1 -10  -2  100.32    5.32
  -1  10   2   95.12    5.44
   1 -10  -1    0.25    2.63
  -1  10   1    0.19    2.44
   1 -10   0    1.31    2.44
  -1  10   0    2.63    2.19
   1 -10   1   95.12    5.07
  -1  10  -1   90.87    5.01
   1 -10   2  493.02   14.46
  -1  10  -2  534.57   15.46
   1 -10   3   46.44    3.25
  -1  10  -3   45.50    3.38
   1 -10   4    1.13    1.88
  -1  10  -4    1.44    2.07
   1 -10   5    2.69    2.57
  -1  10  -5    3.13    2.82
   1 -10   6   14.27    2.19
  -1  10  -6   11.95    2.50
   1 -10   7  135.61    7.20
  -1  10  -7  126.29    6.76
   1 -10   8    3.13    4.19
  -1  10  -8    2.57    3.75
   1 -10   9   99.94    5.32
  -1  10  -9  102.38    5.88
   1 -10  10  566.49   18.15
  -1  10 -10  561.61   20.03
   1 -10  11   19.53    3.75
  -1  10 -11   21.97    4.07
   1 -10  12   94.19    5.76
  -1  10 -12  101.63    6.70
   1 -10  13   -0.63    2.69
  -1  10 -13    1.31    3.38
   1 -10  14   23.66    3.94
  -1  10 -14   29.16    4.51
   1 -10  15   42.87    4.82
  -1  10 -15   37.61    5.19
   1 -10  16   21.34    5.26
  -1  10 -16   23.47    5.32
   1 -10  17   11.95    4.51
  -1  10 -17    4.01    5.44
   1 -10  18   -0.25    4.57
  -1  10 -18    0.25    5.76
   1 -10  19    5.19    5.51
  -1  10 -19    4.57    6.95
   1 -10  20   27.91    6.01
  -1  10 -20   26.60    5.69
   1 -10  21   -0.94    4.94
  -1  10 -21   -3.13    5.63
   1  -9 -18    4.19    4.44
  -1   9  18    1.69    6.45
   1  -9 -17   -0.06    3.07
  -1   9  17    5.69    7.01
   1  -9 -16    2.32    3.69
  -1   9  16    1.88    4.44
   1  -9 -15    2.44    3.94
  -1   9  15    2.00    4.63
   1  -9 -14    1.75    4.19
  -1   9  14    2.19    4.38
   1  -9 -13   27.66    4.82
  -1   9  13   22.22    5.88
   1  -9 -12   13.96    4.32
  -1   9  12   12.77    4.38
   1  -9 -11   40.43    5.32
  -1   9  11   35.11    4.69
   1  -9 -10   13.02    4.26
  -1   9  10   22.03    4.57
   1  -9  -9   27.16    4.07
  -1   9   9   23.72    3.88
   1  -9  -8    8.51    3.19
  -1   9   8   11.20    4.01
   1  -9  -7   27.85    4.19
  -1   9   7   28.91    4.13
   1  -9  -6   29.23    3.63
  -1   9   6   27.29    3.57
   1  -9  -5    1.44    2.50
  -1   9   5   -1.38    2.32
   1  -9  -4   33.67    3.38
  -1   9   4   32.54    3.07
   1  -9  -3   34.80    3.19
  -1   9   3   37.86    3.00
   1  -9  -2   -0.69    2.50
  -1   9   2   -0.06    2.07
   1  -9  -1   12.64    2.25
  -1   9   1   15.77    2.50
   1  -9   0   96.75    4.69
  -1   9   0  100.94    4.94
   1  -9   1  101.13    4.57
  -1   9  -1  110.96    5.38
   1  -9   2   17.02    2.44
  -1   9  -2   17.59    2.44
   1  -9   3  242.00    8.01
  -1   9  -3  230.30    8.39
   1  -9   4   39.36    3.00
  -1   9  -4   42.43    2.94
   1  -9   5    1.44    1.75
  -1   9  -5    0.00    1.94
   1  -9   6   92.12    4.26
  -1   9  -6   90.62    4.57
   1  -9   7   28.29    4.76
  -1   9  -7   30.48    4.63
   1  -9   8    8.07    1.94
  -1   9  -8    9.07    2.63
   1  -9   9   62.64    4.44
  -1   9  -9   68.34    4.38
   1  -9  10   -0.25    1.94
  -1   9 -10    2.07    3.13
   1  -9  11  241.50    8.82
  -1   9 -11  239.31   10.08
   1  -9  12    4.19    2.75
  -1   9 -12    6.51    3.82
   1  -9  13   30.29    4.19
  -1   9 -13   27.79    4.07
   1  -9  14    1.38    3.19
  -1   9 -14    3.25    3.13
   1  -9  15   -1.13    3.44
  -1   9 -15    1.69    3.44
   1  -9  16   67.90    6.45
  -1   9 -16   68.78    6.26
   1  -9  17   22.78    5.19
  -1   9 -17   24.22    5.69
   1  -9  18    6.32    4.82
  -1   9 -18    7.51    5.88
   1  -9  19   10.51    5.63
  -1   9 -19   10.01    6.01
   1  -9  20    8.07    5.13
  -1   9 -20   10.64    4.88
   1  -9  21   17.59    5.76
  -1   9 -21   18.27    5.76
   1  -9  22    2.07    7.57
  -1   9 -22    0.81    9.39
   1  -8 -18    0.19    3.44
  -1   8  18   -3.07    7.38
   1  -8 -17   23.84    4.76
  -1   8  17   30.98    6.57
   1  -8 -16    3.19    4.63
  -1   8  16    3.25    5.07
   1  -8 -15    3.88    4.19
  -1   8  15    1.56    5.38
   1  -8 -14    3.69    4.94
  -1   8  14    5.69    5.19
   1  -8 -13    1.69    3.75
  -1   8  13    1.63    4.32
   1  -8 -12   79.23    6.95
  -1   8  12   73.41    6.07
   1  -8 -11    1.44    4.94
  -1   8  11    0.88    3.88
   1  -8 -10    2.07    3.19
  -1   8  10    3.88    3.13
   1  -8  -9   47.37    5.57
  -1   8   9   44.12    3.88
   1  -8  -8    8.26    3.19
  -1   8   8   10.70    3.44
   1  -8  -7   83.55    5.69
  -1   8   7   77.60    5.57
   1  -8  -6   14.08    3.13
  -1   8   6   12.39    2.57
   1  -8  -5   31.10    3.57
  -1   8   5   33.42    3.19
   1  -8  -4   77.10    4.44
  -1   8   4   74.22    4.38
   1  -8  -3  243.94    9.14
  -1   8   3  251.77    8.26
   1  -8  -2   33.04    2.57
  -1   8   2   30.16    2.57
   1  -8  -1    5.07    2.19
  -1   8   1    4.82    2.00
   1  -8   0   53.32    3.19
  -1   8   0   58.58    3.44
   1  -8   1  139.37    5.26
  -1   8  -1  135.30    5.88
   1  -8   2  276.61    8.89
  -1   8  -2  257.34    8.51
   1  -8   3   24.59    2.32
  -1   8  -3   24.16    2.00
   1  -8   4   19.84    2.25
  -1   8  -4   20.34    2.44
   1  -8   5  254.65    8.95
  -1   8  -5  257.46    9.45
   1  -8   6  240.56   11.70
  -1   8  -6  219.85    9.20
   1  -8   7  240.25    8.45
  -1   8  -7  234.24    7.76
   1  -8   8   43.24    3.00
  -1   8  -8   37.61    3.07
   1  -8   9   11.52    2.13
  -1   8  -9    7.95    2.57
   1  -8  10   54.45    3.88
  -1   8 -10   58.08    4.07
   1  -8  11    5.07    2.44
  -1   8 -11    6.38    2.57
   1  -8  12   55.64    4.07
  -1   8 -12   49.13    3.82
   1  -8  13   20.53    3.88
  -1   8 -13   21.15    4.13
   1  -8  14    1.25    3.38
  -1   8 -14    4.13    3.38
   1  -8  15   95.31    6.88
  -1   8 -15  106.45    6.95
   1  -8  16   33.04    4.63
  -1   8 -16   42.05    5.63
   1  -8  17   25.97    4.69
  -1   8 -17   21.15    5.19
   1  -8  18   -0.81    4.82
  -1   8 -18   -0.75    4.44
   1  -8  19    3.19    4.07
  -1   8 -19    3.38    4.51
   1  -8  20    9.70    5.19
  -1   8 -20   19.46    5.38
   1  -8  21   -1.13    5.76
  -1   8 -21    1.31    5.13
   1  -8  22    3.13    5.69
  -1   8 -22    4.19    7.32
   1  -7 -19    2.94    3.69
  -1   7  19    0.38    5.88
   1  -7 -18   20.09    4.51
  -1   7  18   16.96    6.32
   1  -7 -17    2.38    4.51
  -1   7  17   -2.63    6.01
   1  -7 -16    1.31    4.26
  -1   7  16    2.44    5.07
   1  -7 -15    3.75    4.07
  -1   7  15    4.51    4.69
   1  -7 -14    9.70    4.44
  -1   7  14    8.89    4.57
   1  -7 -13   62.39    6.07
  -1   7  13   62.33    6.57
   1  -7 -12    3.69    5.01
  -1   7  12    5.82    5.01
   1  -7 -11   61.27    4.57
  -1   7  11   63.08    5.01
   1  -7 -10   49.56    4.38
  -1   7  10   54.26    5.19
   1  -7  -9    2.88    3.13
  -1   7   9    7.95    3.32
   1  -7  -8   18.59    3.32
  -1   7   8   20.84    2.82
   1  -7  -7   44.25    3.50
  -1   7   7   42.31    3.63
   1  -7  -6   89.12    4.88
  -1   7   6   97.82    5.26
   1  -7  -5   84.17    4.57
  -1   7   5   90.87    4.88
   1  -7  -4  324.61   12.70
  -1   7   4  333.87   11.45
   1  -7  -3  172.91    6.57
  -1   7   3  169.41    6.95
   1  -7  -2  103.45    4.44
  -1   7   2   99.63    4.38
   1  -7  -1   21.34    2.32
  -1   7   1   18.21    2.00
   1  -7   0   75.54    3.57
  -1   7   0   75.54    3.63
   1  -7   1  465.17   14.21
  -1   7  -1  472.62   14.58
   1  -7   2  272.36    8.51
  -1   7  -2  263.47    9.51
   1  -7   3  175.42    6.32
  -1   7  -3  180.42    6.76
   1  -7   4  144.50    5.63
  -1   7  -4  139.37    5.19
   1  -7   5   -0.44    2.07
  -1   7  -5    0.25    2.00
   1  -7   6  487.89   15.83
  -1   7  -6  467.05   14.21
   1  -7   7  226.61    8.26
  -1   7  -7  232.93    8.57
   1  -7   8  301.21    9.51
  -1   7  -8  317.92   11.33
   1  -7   9   69.97    3.88
  -1   7  -9   69.03    4.19
   1  -7  10  296.01   14.08
  -1   7 -10  293.13   14.33
   1  -7  11    5.44    2.25
  -1   7 -11    3.50    2.25
   1  -7  12    3.13    2.32
  -1   7 -12    1.69    2.38
   1  -7  13  287.00   10.89
  -1   7 -13  294.38   11.83
   1  -7  14   15.21    3.69
  -1   7 -14   22.84    3.69
   1  -7  15    1.44    3.25
  -1   7 -15    1.31    3.88
   1  -7  16   44.37    5.38
  -1   7 -16   48.31    5.88
   1  -7  17   11.14    4.57
  -1   7 -17   14.71    4.76
   1  -7  18    1.13    4.01
  -1   7 -18    5.13    4.26
   1  -7  19    1.50    4.13
  -1   7 -19    1.38    4.26
   1  -7  20   -3.57    4.44
  -1   7 -20    0.56    4.51
   1  -7  21   10.95    5.69
  -1   7 -21   10.26    6.63
   1  -7  22    0.50    5.76
  -1   7 -22    2.19    5.44
   1  -6 -20    1.25    3.38
   1  -6 -19    5.32    4.57
  -1   6  19   -1.19    4.94
   1  -6 -18   -0.38    4.57
  -1   6  18   -1.38    5.26
   1  -6 -17   15.46    4.76
  -1   6  17   16.27    4.51
   1  -6 -16   -0.13    3.82
  -1   6  16   -1.75    4.63
   1  -6 -15    1.50    3.38
  -1   6  15    2.13    5.01
   1  -6 -14   39.80    5.69
  -1   6  14   34.73    6.82
   1  -6 -13   24.66    5.38
  -1   6  13   26.53    5.63
   1  -6 -12   80.67    5.44
  -1   6  12   80.23    5.88
   1  -6 -11   33.86    4.07
  -1   6  11   35.86    4.19
   1  -6 -10   74.16    5.57
  -1   6  10   86.99    5.38
   1  -6  -9    2.25    2.88
  -1   6   9    0.75    2.25
   1  -6  -8   42.05    3.63
  -1   6   8   37.42    3.32
   1  -6  -7   79.73    4.69
  -1   6   7   84.42    5.44
   1  -6  -6    1.69    2.75
  -1   6   6    4.13    2.50
   1  -6  -5  173.85    7.57
  -1   6   5  167.91    6.76
   1  -6  -4  552.97   17.46
  -1   6   4  548.03   16.58
   1  -6  -3  371.86   12.52
  -1   6   3  349.21   11.58
   1  -6  -2   10.89    2.07
  -1   6   2   10.51    1.94
   1  -6  -1   15.40    1.81
  -1   6   1   15.58    1.81
   1  -6   0  903.24   27.66
  -1   6   0  921.58   25.22
   1  -6   1  930.78   25.03
  -1   6  -1  955.94   26.53
   1  -6   2 1036.48   28.22
  -1   6  -2 1051.56   29.16
   1  -6   3   38.99    2.38
  -1   6  -3   37.42    2.44
   1  -6   4  192.25   10.33
  -1   6  -4  197.26    9.58
   1  -6   5  163.53    6.01
  -1   6  -5  168.16    6.01
   1  -6   6   43.62    2.50
  -1   6  -6   49.00    2.88
   1  -6   7 1015.89   27.91
  -1   6  -7  979.84   26.66
   1  -6   8   58.89    3.50
  -1   6  -8   58.39    3.25
   1  -6   9   33.23    2.69
  -1   6  -9   30.41    3.07
   1  -6  10  553.91   16.27
  -1   6 -10  558.54   17.08
   1  -6  11   61.20    4.38
  -1   6 -11   60.27    4.57
   1  -6  12   28.04    3.50
  -1   6 -12   20.78    3.13
   1  -6  13    0.31    2.69
  -1   6 -13    1.81    4.69
   1  -6  14  163.59    7.20
  -1   6 -14  146.50    8.07
   1  -6  15   77.16    5.19
  -1   6 -15   79.04    5.51
   1  -6  16   27.72    4.63
  -1   6 -16   21.84    6.88
   1  -6  17   50.25    5.38
  -1   6 -17   51.50    4.19
   1  -6  18    0.06    3.63
  -1   6 -18   -2.32    2.69
   1  -6  19   14.83    4.63
  -1   6 -19   13.33    3.32
   1  -6  20    5.51    4.76
  -1   6 -20    3.00    3.19
   1  -6  21   -1.13    5.88
  -1   6 -21   -2.63    4.63
   1  -6  22   11.77    6.01
  -1   6 -22    7.82    5.63
   1  -6  23    0.06    5.19
   1  -5 -20    1.44    5.19
  -1   5  20    5.44    8.32
   1  -5 -19    7.45    4.57
  -1   5  19    7.51    6.20
   1  -5 -18   56.64    6.26
  -1   5  18   60.77    7.95
   1  -5 -17    9.01    4.51
  -1   5  17   11.58    5.76
   1  -5 -16   -0.13    4.94
  -1   5  16   -1.06    5.13
   1  -5 -15   -0.31    4.38
  -1   5  15    1.00    4.69
   1  -5 -14   22.53    4.51
  -1   5  14   15.02    5.44
   1  -5 -13   88.37    5.95
  -1   5  13   87.30    6.76
   1  -5 -12    0.25    3.50
  -1   5  12   -1.13    3.57
   1  -5 -11    4.94    2.94
  -1   5  11    4.94    3.50
   1  -5 -10  101.07    5.57
  -1   5  10   91.24    5.44
   1  -5  -9   47.19    3.75
  -1   5   9   55.26    3.69
   1  -5  -8   39.74    3.69
  -1   5   8   40.80    3.75
   1  -5  -7   73.28    4.01
  -1   5   7   68.53    3.82
   1  -5  -6    4.63    1.75
  -1   5   6    5.57    1.88
   1  -5  -5  812.06   23.53
  -1   5   5  824.33   24.22
   1  -5  -4  814.69   25.16
  -1   5   4  813.25   23.66
   1  -5  -3  219.60    8.32
  -1   5   3  219.29    8.39
   1  -5  -2   17.96    1.94
  -1   5   2   15.96    1.69
   1  -5  -1  799.61   23.72
  -1   5   1  799.29   22.97
   1  -5   0   97.00    3.94
  -1   5   0  105.51    3.94
   1  -5   1  589.33   17.15
  -1   5  -1  593.71   17.96
   1  -5   2  414.10   12.77
  -1   5  -2  414.35   12.89
   1  -5   3  119.91    6.95
  -1   5  -3  108.83    6.26
   1  -5   4 1403.21   37.36
  -1   5  -4 1429.68   38.86
   1  -5   5  155.52    5.57
  -1   5  -5  149.76    5.38
   1  -5   6  805.80   23.66
  -1   5  -6  804.11   22.78
   1  -5   7    0.31    1.31
  -1   5  -7    0.19    1.19
   1  -5   8   62.77    3.13
  -1   5  -8   64.90    3.38
   1  -5   9  595.84   16.90
  -1   5  -9  634.45   18.52
   1  -5  10   27.54    2.75
  -1   5 -10   32.23    2.63
   1  -5  11  277.49    9.95
  -1   5 -11  281.74   10.14
   1  -5  12    0.38    1.94
  -1   5 -12    2.50    2.13
   1  -5  13   44.18    3.94
  -1   5 -13   52.01    3.82
   1  -5  14   87.05    5.26
  -1   5 -14   87.30    4.88
   1  -5  15    5.32    2.82
  -1   5 -15    6.76    3.00
   1  -5  16   69.03    5.19
  -1   5 -16   61.14    5.82
   1  -5  17    2.75    3.88
  -1   5 -17    2.57    3.44
   1  -5  18    7.76    3.94
  -1   5 -18    5.32    3.57
   1  -5  19    1.00    4.38
  -1   5 -19    7.01    4.19
   1  -5  20   -0.88    5.32
  -1   5 -20    3.63    8.14
   1  -5  21    6.63    4.94
  -1   5 -21    7.45    3.38
   1  -5  22    4.19    5.38
  -1   5 -22    2.57    3.75
   1  -4 -21    2.00    3.50
  -1   4  21    0.63    6.82
   1  -4 -20    1.44    4.44
  -1   4  20    0.19    4.94
   1  -4 -19   34.42    5.57
  -1   4  19   29.04    5.95
   1  -4 -18    2.82    4.38
  -1   4  18    0.56    4.57
   1  -4 -17   24.16    5.57
  -1   4  17   21.72    5.38
   1  -4 -16    2.32    4.88
  -1   4  16   -0.56    3.75
   1  -4 -15    0.94    4.38
  -1   4  15    0.63    3.82
   1  -4 -14   49.06    5.13
  -1   4  14   51.94    5.13
   1  -4 -13   50.57    4.69
  -1   4  13   57.07    5.44
   1  -4 -12   16.21    3.69
  -1   4  12   16.27    3.94
   1  -4 -11    1.38    2.75
  -1   4  11   -1.56    2.69
   1  -4 -10   39.80    3.07
  -1   4  10   40.74    3.50
   1  -4  -9   86.61    5.13
  -1   4   9   88.74    4.63
   1  -4  -8   34.48    2.75
  -1   4   8   32.48    2.75
   1  -4  -7    0.00    1.75
  -1   4   7    1.13    1.56
   1  -4  -6   16.52    2.19
  -1   4   6   16.46    2.25
   1  -4  -5    1.94    1.50
  -1   4   5    1.88    1.31
   1  -4  -4  110.58    4.38
  -1   4   4  109.89    4.57
   1  -4  -3  793.85   22.34
  -1   4   3  775.51   21.65
   1  -4  -2    8.39    1.38
  -1   4   2    9.26    1.50
   1  -4  -1  378.74   12.14
  -1   4   1  367.29   11.64
   1  -4   0  146.00    5.88
  -1   4   0  146.25    5.13
   1  -4   1  450.78   13.77
  -1   4  -1  460.54   13.96
   1  -4   2 1182.04   47.37
  -1   4  -2 1195.94   48.19
   1  -4   3  722.51   19.78
  -1   4  -3  722.07   21.40
   1  -4   4  124.16    4.63
  -1   4  -4  125.23    4.69
   1  -4   5  952.31   26.66
  -1   4  -5  921.58   24.91
   1  -4   6    1.38    1.19
  -1   4  -6    1.81    1.19
   1  -4   7  139.87    6.32
  -1   4  -7  143.75    5.88
   1  -4   8  160.27    5.82
  -1   4  -8  169.16    6.51
   1  -4   9  143.50    5.88
  -1   4  -9  142.31    5.63
   1  -4  10  450.09   12.64
  -1   4 -10  450.15   13.71
   1  -4  11   20.96    2.69
  -1   4 -11   17.65    2.13
   1  -4  12  115.40    5.95
  -1   4 -12  116.53    6.38
   1  -4  13   31.98    3.32
  -1   4 -13   30.60    3.38
   1  -4  14   -0.94    2.50
  -1   4 -14    1.81    2.63
   1  -4  15  198.32    8.26
  -1   4 -15  187.31    7.95
   1  -4  16    6.63    3.19
  -1   4 -16   13.02    4.13
   1  -4  17    5.82    4.07
  -1   4 -17    5.88    3.13
   1  -4  18    2.38    3.69
  -1   4 -18    1.38    3.57
   1  -4  19    1.44    4.69
  -1   4 -19   -1.31    3.82
   1  -4  20    0.56    6.82
  -1   4 -20    1.69    4.44
   1  -4  21   28.54    5.76
  -1   4 -21   33.04    5.88
   1  -4  22    0.69    5.95
  -1   4 -22    2.82    3.38
   1  -3 -21   -0.69    5.26
  -1   3  21   -0.81    5.26
   1  -3 -20    3.63    5.26
  -1   3  20    2.00    6.07
   1  -3 -19    5.57    4.32
  -1   3  19   10.39    5.63
   1  -3 -18  105.58    8.01
  -1   3  18  104.89    8.14
   1  -3 -17   -0.25    3.57
  -1   3  17    1.06    4.51
   1  -3 -16    2.82    4.19
  -1   3  16   -0.69    4.07
   1  -3 -15   18.77    3.94
  -1   3  15   22.78    4.44
   1  -3 -14   67.96    5.01
  -1   3  14   57.76    5.13
   1  -3 -13  170.28    9.14
  -1   3  13  160.02    7.57
   1  -3 -12   59.95    5.38
  -1   3  12   60.95    5.13
   1  -3 -11   38.61    3.50
  -1   3  11   39.11    3.57
   1  -3 -10   22.22    2.82
  -1   3  10   25.41    2.75
   1  -3  -9  263.16    8.89
  -1   3   9  261.97    9.64
   1  -3  -8  110.08    5.51
  -1   3   8  107.39    5.95
   1  -3  -7  187.81    7.13
  -1   3   7  182.24    6.51
   1  -3  -6    5.88    1.44
  -1   3   6    6.57    1.56
   1  -3  -5  580.01   18.09
  -1   3   5  592.71   18.46
   1  -3  -4  582.39   17.46
  -1   3   4  570.18   17.08
   1  -3  -3  381.37   12.33
  -1   3   3  375.49   11.45
   1  -3  -2 1940.47   50.75
  -1   3   2 1960.00   49.63
   1  -3  -1 2131.03   55.45
  -1   3   1 2125.96   54.01
   1  -3   0 1898.10   47.88
  -1   3   0 1915.94   48.38
   1  -3   1 1137.24   43.12
  -1   3  -1 1125.53   41.55
   1  -3   2 2584.44   62.71
  -1   3  -2 2565.23   65.96
   1  -3   3  142.56    4.82
  -1   3  -3  150.95    5.44
   1  -3   4  464.42   13.64
  -1   3  -4  461.04   13.46
   1  -3   5    3.50    0.75
  -1   3  -5    1.81    0.81
   1  -3   6  946.67   26.28
  -1   3  -6  922.58   26.60
   1  -3   7   39.49    2.38
  -1   3  -7   39.86    2.63
   1  -3   8  282.06   10.39
  -1   3  -8  297.45   10.51
   1  -3   9  351.08   12.14
  -1   3  -9  340.76   10.95
   1  -3  10   14.77    2.32
  -1   3 -10   17.96    2.25
   1  -3  11  190.12    6.76
  -1   3 -11  186.43    7.82
   1  -3  12    1.19    2.44
  -1   3 -12   -0.50    2.69
   1  -3  13    6.38    3.44
  -1   3 -13    4.38    2.82
   1  -3  14  100.01    5.95
  -1   3 -14  106.58    5.57
   1  -3  15   46.06    4.76
  -1   3 -15   45.87    4.26
   1  -3  16  102.57    6.51
  -1   3 -16   98.63    6.38
   1  -3  17    4.82    4.19
  -1   3 -17    5.76    3.32
   1  -3  18    3.57    3.75
  -1   3 -18   -0.56    3.38
   1  -3  19    9.39    5.13
  -1   3 -19    4.63    4.76
   1  -3  20    3.38    4.38
  -1   3 -20    0.00    3.88
   1  -3  21    5.44    5.51
  -1   3 -21    9.58    5.51
   1  -3  22    1.31    5.38
  -1   3 -22   -0.81    4.82
   1  -2 -21    0.19    4.32
  -1   2  21    0.00    4.51
   1  -2 -20   34.67    6.38
  -1   2  20   35.80    7.20
   1  -2 -19   84.67    7.70
  -1   2  19   87.18    8.89
   1  -2 -18    4.44    4.63
  -1   2  18    7.32    7.26
   1  -2 -17   10.83    3.88
  -1   2  17   11.95    4.63
   1  -2 -16    7.70    3.75
  -1   2  16    3.63    5.26
   1  -2 -15   60.95    4.63
  -1   2  15   50.13    4.88
   1  -2 -14   76.60    6.07
  -1   2  14   82.98    5.95
   1  -2 -13   84.05    6.26
  -1   2  13   87.55    7.20
   1  -2 -12    6.45    2.69
  -1   2  12    8.01    3.00
   1  -2 -11   20.71    2.75
  -1   2  11   17.40    2.94
   1  -2 -10  275.92    9.58
  -1   2  10  269.60   10.14
   1  -2  -9   59.20    3.19
  -1   2   9   56.14    3.44
   1  -2  -8   59.33    3.57
  -1   2   8   65.27    3.82
   1  -2  -7  173.23    6.95
  -1   2   7  168.03    6.01
   1  -2  -6  185.05    6.13
  -1   2   6  180.11    6.63
   1  -2  -5 1126.10   30.98
  -1   2   5 1113.89   31.29
   1  -2  -4    1.94    1.00
  -1   2   4    0.31    0.94
   1  -2  -3 3421.59   87.05
  -1   2   3 3402.69   85.30
   1  -2  -2 9960.39  231.30
  -1   2   2 9999.00  237.00
   1  -2  -1 1044.80   27.29
  -1   2   1 1034.98   27.41
   1  -2   0  657.98   24.34
  -1   2   0  681.77   26.72
   1  -2   1  193.57    5.95
  -1   2  -1  191.31    6.32
   1  -2   2   28.16    1.31
  -1   2  -2   24.78    1.31
   1  -2   3  857.24   22.72
  -1   2  -3  848.73   23.72
   1  -2   4  147.19    5.32
  -1   2  -4  155.08    5.57
   1  -2   5 1219.78   32.67
  -1   2  -5 1161.52   32.04
   1  -2   6   64.96    2.82
  -1   2  -6   65.59    2.69
   1  -2   7  109.21    4.44
  -1   2  -7  108.52    4.51
   1  -2   8  177.73    6.32
  -1   2  -8  181.42    7.38
   1  -2   9   24.47    2.57
  -1   2  -9   23.66    2.25
   1  -2  10  330.68   11.89
  -1   2 -10  329.74    9.95
   1  -2  11    8.14    2.07
  -1   2 -11    8.20    1.94
   1  -2  12   55.89    3.38
  -1   2 -12   51.38    3.44
   1  -2  13    4.51    3.00
  -1   2 -13    4.82    2.44
   1  -2  14    3.38    3.75
  -1   2 -14    2.13    3.44
   1  -2  15  137.12    7.38
  -1   2 -15  141.50    7.45
   1  -2  16    0.44    3.13
  -1   2 -16   -0.06    3.00
   1  -2  17   11.95    4.32
  -1   2 -17   12.70    3.50
   1  -2  18    0.19    3.69
  -1   2 -18    4.44    3.25
   1  -2  19    6.76    5.95
  -1   2 -19    2.69    4.13
   1  -2  20    2.82    5.26
  -1   2 -20   -3.88    4.51
   1  -2  21    4.88    5.13
  -1   2 -21    4.07    5.01
   1  -2  22    2.50    6.07
  -1   2 -22    0.50    4.07
   1  -1 -22   -1.81    5.07
   1  -1 -21   -1.63    4.57
  -1   1  21    4.57    7.70
   1  -1 -20    3.94    4.57
  -1   1  20    0.31    4.82
   1  -1 -19    8.70    5.01
  -1   1  19    4.19    6.07
   1  -1 -18   14.27    4.82
  -1   1  18   10.58    5.63
   1  -1 -17   -0.50    3.57
  -1   1  17   -0.69    4.19
   1  -1 -16    3.75    3.69
  -1   1  16    5.38    4.63
   1  -1 -15   10.95    3.38
  -1   1  15    7.57    4.13
   1  -1 -14  175.23    8.20
  -1   1  14  188.18   10.08
   1  -1 -13   33.79    3.82
  -1   1  13   34.04    3.69
   1  -1 -12    3.25    2.32
  -1   1  12    4.26    2.50
   1  -1 -11   14.89    2.88
  -1   1  11   16.71    3.19
   1  -1 -10   20.59    2.82
  -1   1  10   18.34    2.69
   1  -1  -9  113.15    4.88
  -1   1   9  104.51    5.01
   1  -1  -8  152.89    7.01
  -1   1   8  153.58    6.13
   1  -1  -7  439.51   14.52
  -1   1   7  441.89   13.20
   1  -1  -6  375.30   12.39
  -1   1   6  384.00   11.70
   1  -1  -5 1464.41   40.74
  -1   1   5 1449.96   39.80
   1  -1  -4  808.93   22.59
  -1   1   4  807.55   21.78
   1  -1  -3  246.76    8.26
  -1   1   3  243.00    7.38
   1  -1  -2 1381.99   35.98
  -1   1   2 1332.43   36.05
   1  -1  -1 3615.72  121.53
  -1   1   1 3722.86  123.35
   1  -1   0   67.96    2.38
  -1   1   0   67.21    2.19
   1  -1   1 2423.79   57.95
  -1   1  -1 2443.13   56.82
   1  -1   2 1214.52   30.23
  -1   1  -2 1233.86   31.29
   1  -1   3  163.59    5.01
  -1   1  -3  160.21    5.07
   1  -1   4  642.46   17.08
  -1   1  -4  651.04   20.34
   1  -1   5  295.89    9.58
  -1   1  -5  290.25   10.20
   1  -1   6 1417.73   37.67
  -1   1  -6 1403.02   38.93
   1  -1   7  720.07   21.65
  -1   1  -7  722.88   20.65
   1  -1   8   33.04    2.50
  -1   1  -8   38.30    2.63
   1  -1   9  379.56   11.83
  -1   1  -9  377.18   13.20
   1  -1  10  144.44    6.45
  -1   1 -10  150.95    5.51
   1  -1  11  475.12   14.46
  -1   1 -11  469.24   13.58
   1  -1  12    1.50    2.13
  -1   1 -12    2.13    2.44
   1  -1  13   11.26    2.63
  -1   1 -13    8.82    2.69
   1  -1  14    2.88    2.94
  -1   1 -14   -0.25    2.69
   1  -1  15   38.36    3.88
  -1   1 -15   36.74    4.07
   1  -1  16    4.26    3.44
  -1   1 -16    3.82    2.75
   1  -1  17   -1.31    3.63
  -1   1 -17   -1.44    2.94
   1  -1  18    2.25    4.44
  -1   1 -18   -1.00    3.50
   1  -1  19    0.31    4.44
  -1   1 -19    3.32    3.88
   1  -1  20   22.97    6.13
  -1   1 -20   25.91    5.57
   1  -1  21   -0.75    4.44
  -1   1 -21    3.69    3.38
   1  -1  22    1.56    4.44
  -1   1 -22    0.81    3.50
   1   0 -22    1.25    5.44
  -1   0  22    0.44    7.32
   1   0 -21   -0.56    4.44
  -1   0  21    4.57    5.01
   1   0 -20   13.27    5.26
  -1   0  20   10.89    7.32
   1   0 -19   23.34    4.63
  -1   0  19   19.09    5.63
   1   0 -18   49.13    5.95
  -1   0  18   46.94    5.95
   1   0 -17    1.19    3.88
  -1   0  17   -5.76    6.01
   1   0 -16    2.44    3.63
  -1   0  16    4.01    3.38
   1   0 -15  142.12    7.70
  -1   0  15  138.93    8.20
   1   0 -14   46.19    4.01
  -1   0  14   38.55    4.44
   1   0 -13   -1.13    2.44
  -1   0  13    2.82    2.75
   1   0 -12    9.20    2.57
  -1   0  12    5.88    2.94
   1   0 -11  298.89    9.76
  -1   0  11  296.64    9.76
   1   0 -10  191.56    7.20
  -1   0  10  186.56    6.88
   1   0  -9   71.97    3.82
  -1   0   9   72.85    3.94
   1   0  -8  498.84   14.96
  -1   0   8  487.01   14.83
   1   0  -7  253.52    9.32
  -1   0   7  253.71    9.20
   1   0  -6  810.06   23.34
  -1   0   6  837.41   23.59
   1   0  -5 2198.81   59.08
  -1   0   5 2154.13   55.20
   1   0  -4  267.22    9.64
  -1   0   4  252.64    8.26
   1   0  -3  343.14    9.76
  -1   0   3  341.95   10.14
   1   0  -2 2113.07   74.35
  -1   0   2 2032.53   69.09
   1   0  -1  376.18   10.26
  -1   0   1  369.86    9.64
   1   0   0 3411.39   81.73
  -1   0   0 3507.58   84.42
   1   0   1    3.94    0.31
   1   0   2 1284.99   31.60
  -1   0  -2 1316.97   31.29
   1   0   3   80.48    2.69
  -1   0  -3   79.79    2.82
   1   0   4   26.41    1.44
  -1   0  -4   27.22    1.56
   1   0   5  661.18   18.84
  -1   0  -5  649.10   19.02
   1   0   6  199.26    6.76
  -1   0  -6  198.51    6.82
   1   0   7  116.40    4.82
  -1   0  -7  113.77    4.57
   1   0   8  724.82   21.22
  -1   0  -8  725.57   20.71
   1   0   9    3.07    1.81
  -1   0  -9    2.38    1.88
   1   0  10  225.36    8.51
  -1   0 -10  219.60    7.51
   1   0  11   61.64    3.88
  -1   0 -11   60.39    3.44
   1   0  12   43.31    3.63
  -1   0 -12   46.37    3.57
   1   0  13   -0.50    3.00
  -1   0 -13   -0.50    2.57
   1   0  14   59.77    4.82
  -1   0 -14   68.53    4.38
   1   0  15    0.88    3.50
  -1   0 -15    2.07    2.57
   1   0  16   41.55    4.76
  -1   0 -16   52.38    4.57
   1   0  17   -1.75    4.19
  -1   0 -17    0.50    2.94
   1   0  18    7.51    5.19
  -1   0 -18    1.69    4.57
   1   0  19   17.90    4.57
  -1   0 -19   12.89    3.63
   1   0  20    3.25    4.88
  -1   0 -20    5.69    4.01
   1   0  21    1.56    6.20
  -1   0 -21    4.57    5.57
   1   1 -22    2.69    5.63
  -1  -1  22    2.13    9.58
   1   1 -21   41.68    6.07
  -1  -1  21   38.49    6.88
   1   1 -20   23.59    5.95
  -1  -1  20   24.09    6.07
   1   1 -19    1.19    4.13
  -1  -1  19    1.88    5.44
   1   1 -18    3.25    3.82
  -1  -1  18    7.32    5.69
   1   1 -17    1.63    3.44
  -1  -1  17    5.19    4.44
   1   1 -16    7.32    3.32
  -1  -1  16   11.58    4.07
   1   1 -15   51.76    4.94
  -1  -1  15   49.38    5.44
   1   1 -14  146.07    6.82
  -1  -1  14  151.76    7.20
   1   1 -13    1.19    3.44
  -1  -1  13    1.13    3.13
   1   1 -12    7.76    2.44
  -1  -1  12    8.45    2.63
   1   1 -11  132.24    5.63
  -1  -1  11  124.04    5.76
   1   1 -10   47.75    3.07
  -1  -1  10   50.07    3.32
   1   1  -9  423.99   13.08
  -1  -1   9  402.53   12.33
   1   1  -8  464.11   14.46
  -1  -1   8  482.57   14.83
   1   1  -7   17.46    1.56
  -1  -1   7   16.65    1.56
   1   1  -6  800.55   21.40
  -1  -1   6  793.29   22.65
   1   1  -5  255.02    8.45
  -1  -1   5  253.14    7.82
   1   1  -4  378.18   11.14
  -1  -1   4  365.04   11.01
   1   1  -3    1.19    0.75
  -1  -1   3    1.88    1.31
   1   1  -2  237.81    7.32
  -1  -1   2  239.50    7.13
   1   1  -1 3360.64   81.11
  -1  -1   1 3318.96   77.79
   1   1   0  500.22   17.02
  -1  -1   0  504.60   17.65
   1   1   1  193.00    5.57
  -1  -1  -1  192.44    5.38
   1   1   2   24.91    1.06
  -1  -1  -2   22.84    1.00
   1   1   3  250.83    7.70
  -1  -1  -3  251.77    7.82
   1   1   4  629.45   17.65
  -1  -1  -4  655.73   19.28
   1   1   5  331.62    9.14
  -1  -1  -5  338.38   11.01
   1   1   6  470.36   14.08
  -1  -1  -6  468.42   14.77
   1   1   7   53.88    2.88
  -1  -1  -7   48.75    2.88
   1   1   8    5.13    1.56
  -1  -1  -8    6.45    1.81
   1   1   9  265.91   10.20
  -1  -1  -9  282.93   10.01
   1   1  10    3.57    1.94
  -1  -1 -10    7.32    1.69
   1   1  11    9.20    3.00
  -1  -1 -11   14.39    2.50
   1   1  12   26.60    2.88
  -1  -1 -12   26.53    2.94
   1   1  13   47.44    4.32
  -1  -1 -13   49.25    3.75
   1   1  14   26.72    3.63
  -1  -1 -14   33.42    3.32
   1   1  15   81.61    6.63
  -1  -1 -15   92.87    6.38
   1   1  16    1.38    3.57
  -1  -1 -16   -0.06    2.88
   1   1  17    2.63    4.07
  -1  -1 -17    1.88    3.57
   1   1  18    2.25    4.51
  -1  -1 -18    2.75    3.44
   1   1  19    0.63    5.51
  -1  -1 -19    2.25    4.82
   1   1  20    7.89    5.44
  -1  -1 -20    9.51    4.13
   1   1  21    0.50    3.44
  -1  -1 -21    0.81    3.63
   1   1  22    1.38    3.94
   1   2 -23   -0.88    3.94
   1   2 -22    1.38    4.88
  -1  -2  22   -5.57    5.38
   1   2 -21   30.79    6.63
  -1  -2  21   19.21    6.07
   1   2 -20   14.02    4.44
  -1  -2  20   25.47    6.51
   1   2 -19    8.95    4.13
  -1  -2  19    6.63    5.57
   1   2 -18   14.71    4.57
  -1  -2  18    7.76    4.94
   1   2 -17    9.64    3.88
  -1  -2  17    7.32    4.57
   1   2 -16    0.69    3.25
  -1  -2  16    2.38    3.50
   1   2 -15  172.91    8.14
  -1  -2  15  188.75    8.20
   1   2 -14  168.85    7.95
  -1  -2  14  178.42    7.89
   1   2 -13  163.03    6.76
  -1  -2  13  154.45    7.07
   1   2 -12   54.82    4.76
  -1  -2  12   52.19    3.75
   1   2 -11    3.00    2.38
  -1  -2  11    2.38    2.19
   1   2 -10  120.91    5.44
  -1  -2  10  117.28    4.94
   1   2  -9   26.53    2.50
  -1  -2   9   22.15    2.32
   1   2  -8  797.04   22.53
  -1  -2   8  768.07   22.03
   1   2  -7  370.55   11.26
  -1  -2   7  360.53   11.01
   1   2  -6  106.89    4.63
  -1  -2   6  100.38    3.94
   1   2  -5  810.50   23.03
  -1  -2   5  772.20   21.90
   1   2  -4  130.61    6.95
  -1  -2   4  130.61    7.07
   1   2  -3 1196.25   30.67
  -1  -2   3 1193.00   33.17
   1   2  -2  811.94   20.96
  -1  -2   2  810.31   22.84
   1   2  -1 4372.34  104.39
  -1  -2   1 4433.04  109.21
   1   2   0  100.51    3.50
  -1  -2   0  105.39    3.38
   1   2   1  502.72   14.08
  -1  -2  -1  504.10   13.77
   1   2   2   48.56    1.94
  -1  -2  -2   50.38    2.00
   1   2   3  614.99   18.09
  -1  -2  -3  598.59   17.71
   1   2   4    8.45    1.13
  -1  -2  -4   11.33    1.19
   1   2   5  538.45   16.65
  -1  -2  -5  553.41   16.65
   1   2   6   45.43    2.63
  -1  -2  -6   46.69    2.50
   1   2   7  161.71    6.51
  -1  -2  -7  157.58    6.45
   1   2   8  170.97    5.95
  -1  -2  -8  185.62    7.32
   1   2   9  233.49    8.76
  -1  -2  -9  235.68    8.70
   1   2  10   52.38    3.25
  -1  -2 -10   55.51    3.07
   1   2  11    7.82    2.44
  -1  -2 -11    5.88    2.25
   1   2  12   -0.56    2.69
  -1  -2 -12   -0.38    2.44
   1   2  13   17.08    3.25
  -1  -2 -13   20.46    3.00
   1   2  14   95.56    6.01
  -1  -2 -14  106.08    5.63
   1   2  15    5.38    4.82
  -1  -2 -15    1.81    3.82
   1   2  16    0.69    3.94
  -1  -2 -16   -0.81    3.82
   1   2  17    4.01    4.26
  -1  -2 -17    0.56    3.88
   1   2  18    0.44    4.13
  -1  -2 -18   -0.38    3.25
   1   2  19    4.01    5.01
  -1  -2 -19    4.51    3.50
   1   2  20    1.50    4.94
  -1  -2 -20    2.25    3.57
   1   2  21   -0.63    7.76
  -1  -2 -21    3.25    3.07
   1   3 -22    9.39    4.38
  -1  -3  22    6.88    6.01
   1   3 -21   20.28    6.07
  -1  -3  21   23.41    7.07
   1   3 -20   51.76    6.13
  -1  -3  20   49.94    6.38
   1   3 -19   19.21    5.82
  -1  -3  19   22.84    7.07
   1   3 -18    0.13    3.50
  -1  -3  18    0.31    4.51
   1   3 -17   -1.63    3.07
  -1  -3  17   -0.38    3.82
   1   3 -16  125.41    6.38
  -1  -3  16  149.95    7.51
   1   3 -15  167.53    7.76
  -1  -3  15  162.09    8.51
   1   3 -14   47.00    4.51
  -1  -3  14   42.93    4.19
   1   3 -13    6.88    2.88
  -1  -3  13    3.57    2.82
   1   3 -12   22.28    2.82
  -1  -3  12   19.40    2.75
   1   3 -11  187.18    7.38
  -1  -3  11  183.87    6.70
   1   3 -10   62.83    3.44
  -1  -3  10   56.64    3.25
   1   3  -9  588.64   17.90
  -1  -3   9  562.61   17.21
   1   3  -8  195.76    7.32
  -1  -3   8  195.82    7.01
   1   3  -7   10.20    1.63
  -1  -3   7    8.64    1.69
   1   3  -6  445.46   13.39
  -1  -3   6  447.15   13.33
   1   3  -5    2.13    1.25
  -1  -3   5    3.07    1.63
   1   3  -4   50.82    2.63
  -1  -3   4   55.01    2.88
   1   3  -3 2056.75   52.07
  -1  -3   3 2055.06   54.20
   1   3  -2  136.30    4.44
  -1  -3   2  133.17    5.13
   1   3  -1    8.39    0.81
  -1  -3   1    8.51    0.94
   1   3   0  142.12    4.88
  -1  -3   0  144.81    5.13
   1   3   1   28.16    1.44
  -1  -3  -1   29.16    1.50
   1   3   2   38.74    2.00
  -1  -3  -2   39.86    2.00
   1   3   3   81.42    3.25
  -1  -3  -3   80.86    3.32
   1   3   4  130.73    4.69
  -1  -3  -4  134.11    5.19
   1   3   5   69.22    3.13
  -1  -3  -5   72.66    3.50
   1   3   6    6.88    1.38
  -1  -3  -6   10.14    1.38
   1   3   7  160.96    5.88
  -1  -3  -7  167.22    6.20
   1   3   8  305.84   10.51
  -1  -3  -8  302.40    9.83
   1   3   9    0.88    1.69
  -1  -3  -9    1.25    1.63
   1   3  10   43.93    3.44
  -1  -3 -10   43.12    3.44
   1   3  11  133.11    7.01
  -1  -3 -11  131.48    6.07
   1   3  12    0.38    3.19
  -1  -3 -12   -0.13    2.19
   1   3  13   27.60    4.38
  -1  -3 -13   35.36    3.50
   1   3  14   36.30    5.13
  -1  -3 -14   38.49    3.82
   1   3  15    8.39    4.19
  -1  -3 -15   15.14    3.57
   1   3  16    8.57    4.44
  -1  -3 -16    6.70    3.88
   1   3  17    1.19    4.76
  -1  -3 -17    1.25    4.57
   1   3  18   -0.50    4.44
  -1  -3 -18    1.56    4.57
   1   3  19   16.96    4.26
  -1  -3 -19   11.58    4.19
   1   3  20    1.69    3.32
  -1  -3 -20    6.32    3.32
   1   3  21   -0.69    4.19
  -1  -3 -21    0.44    2.07
   1   4 -23    0.69    4.63
  -1  -4  23    0.25    5.76
   1   4 -22    9.39    5.13
  -1  -4  22    6.07    6.76
   1   4 -21   25.47    5.82
  -1  -4  21   25.47    6.07
   1   4 -20    5.38    4.38
  -1  -4  20    8.57    5.07
   1   4 -19   22.03    5.51
  -1  -4  19   24.78    6.20
   1   4 -18    4.26    4.19
  -1  -4  18    7.51    4.63
   1   4 -17   13.58    4.38
  -1  -4  17   16.77    4.82
   1   4 -16   21.90    4.26
  -1  -4  16   26.47    4.63
   1   4 -15   91.18    6.07
  -1  -4  15   99.63    5.95
   1   4 -14  208.52    8.95
  -1  -4  14  211.40    8.70
   1   4 -13   23.22    3.07
  -1  -4  13   28.47    3.44
   1   4 -12   56.45    3.94
  -1  -4  12   55.76    3.44
   1   4 -11   15.90    2.38
  -1  -4  11   11.58    2.25
   1   4 -10  272.36    9.39
  -1  -4  10  276.30    8.89
   1   4  -9   46.62    2.82
  -1  -4   9   43.62    2.82
   1   4  -8  123.60    4.94
  -1  -4   8  118.47    4.44
   1   4  -7  458.41   14.33
  -1  -4   7  478.37   15.27
   1   4  -6  345.58   15.46
  -1  -4   6  341.51   15.14
   1   4  -5    4.69    1.19
  -1  -4   5    4.94    1.06
   1   4  -4   63.83    2.82
  -1  -4   4   62.77    2.57
   1   4  -3 1322.04   35.55
  -1  -4   3 1291.25   35.17
   1   4  -2  425.49   12.64
  -1  -4   2  418.11   13.14
   1   4  -1  847.73   24.34
  -1  -4   1  868.95   24.84
   1   4   0  234.18    7.76
  -1  -4   0  250.58    8.45
   1   4   1   24.47    1.63
  -1  -4  -1   25.41    1.56
   1   4   2  222.54    7.57
  -1  -4  -2  217.16    7.51
   1   4   3  397.96   14.08
  -1  -4  -3  397.71   12.58
   1   4   4  547.59   16.40
  -1  -4  -4  520.05   16.02
   1   4   5  156.14    6.07
  -1  -4  -5  157.14    5.76
   1   4   6   30.79    2.32
  -1  -4  -6   32.35    2.44
   1   4   7   91.43    4.19
  -1  -4  -7   93.18    5.01
   1   4   8  129.79    5.01
  -1  -4  -8  119.22    5.13
   1   4   9    0.69    2.07
  -1  -4  -9    1.13    2.13
   1   4  10  208.15    7.76
  -1  -4 -10  199.01    7.70
   1   4  11   39.68    3.69
  -1  -4 -11   37.92    3.50
   1   4  12    5.07    3.75
  -1  -4 -12    1.75    3.25
   1   4  13    4.94    4.32
  -1  -4 -13    2.32    3.75
   1   4  14   67.65    6.51
  -1  -4 -14   75.60    5.19
   1   4  15   -1.56    3.75
  -1  -4 -15    3.07    2.94
   1   4  16   -0.75    4.32
  -1  -4 -16    3.00    3.13
   1   4  17    0.00    5.38
  -1  -4 -17   -0.88    3.57
   1   4  18    4.51    4.57
  -1  -4 -18    3.07    3.44
   1   4  19   -0.44    7.76
  -1  -4 -19    2.13    4.32
  -1  -4 -20    1.75    2.44
   1   5 -23    1.56    6.26
  -1  -5  23   -3.50    7.45
   1   5 -22    0.13    7.38
  -1  -5  22    4.44    8.64
   1   5 -21   19.78    5.51
  -1  -5  21   28.47    5.76
   1   5 -20   23.91    5.57
  -1  -5  20   28.73    5.63
   1   5 -19    1.88    5.13
  -1  -5  19    0.19    4.01
   1   5 -18    8.01    4.07
  -1  -5  18    3.07    3.94
   1   5 -17    1.13    3.38
  -1  -5  17    3.00    3.57
   1   5 -16  157.46    8.57
  -1  -5  16  151.57    7.95
   1   5 -15   47.81    5.51
  -1  -5  15   53.13    5.51
   1   5 -14   91.37    5.63
  -1  -5  14   89.93    5.32
   1   5 -13   42.56    3.57
  -1  -5  13   42.18    3.88
   1   5 -12  183.30    8.01
  -1  -5  12  189.69    7.89
   1   5 -11    5.95    2.88
  -1  -5  11    4.51    2.19
   1   5 -10  140.87    5.51
  -1  -5  10  144.25    5.26
   1   5  -9  151.64    5.76
  -1  -5   9  152.26    5.76
   1   5  -8   76.73    3.82
  -1  -5   8   84.49    3.88
   1   5  -7   56.39    4.76
  -1  -5   7   49.63    3.32
   1   5  -6 1487.51   40.68
  -1  -5   6 1478.12   40.99
   1   5  -5  584.26   17.08
  -1  -5   5  596.40   17.71
   1   5  -4   57.58    3.07
  -1  -5   4   57.26    3.00
   1   5  -3 1014.01   30.16
  -1  -5   3 1011.70   28.79
   1   5  -2 1830.83   47.62
  -1  -5   2 1843.28   47.69
   1   5  -1  460.85   14.39
  -1  -5   1  450.21   13.77
   1   5   0  190.31    6.63
  -1  -5   0  189.37    6.63
   1   5   1  161.15    5.82
  -1  -5  -1  161.77    5.51
   1   5   2  375.55   11.89
  -1  -5  -2  359.53   11.52
   1   5   3   71.28    3.44
  -1  -5  -3   70.78    3.32
   1   5   4  439.07   14.58
  -1  -5  -4  473.68   14.71
   1   5   5    8.89    1.88
  -1  -5  -5    9.01    1.75
   1   5   6  102.95    4.63
  -1  -5  -6  106.76    5.01
   1   5   7   27.35    2.44
  -1  -5  -7   24.59    2.75
   1   5   8  302.02   10.33
  -1  -5  -8  314.54   11.45
   1   5   9   11.20    2.19
  -1  -5  -9   12.45    2.32
   1   5  10    8.76    2.94
  -1  -5 -10    6.32    3.00
   1   5  11   18.65    3.13
  -1  -5 -11   18.96    2.57
   1   5  12    1.75    2.88
  -1  -5 -12   -0.38    2.94
   1   5  13   13.96    3.88
  -1  -5 -13   16.65    3.94
   1   5  14   -1.38    3.32
  -1  -5 -14    2.82    2.75
   1   5  15   17.90    4.07
  -1  -5 -15   13.33    3.32
   1   5  16    1.19    3.75
  -1  -5 -16    0.13    3.25
   1   5  17    5.63    5.07
  -1  -5 -17    6.26    3.82
   1   5  18   -0.50    3.75
  -1  -5 -18   -0.38    4.19
   1   5  19    1.50    5.69
  -1  -5 -19   -0.19    3.69
   1   6 -22   18.27    6.26
  -1  -6  22   22.09    6.82
   1   6 -21   21.03    5.82
  -1  -6  21   22.34    6.63
   1   6 -20    8.20    5.32
  -1  -6  20    6.88    6.07
   1   6 -19    0.50    3.63
  -1  -6  19   -1.94    3.94
   1   6 -18    0.81    4.01
  -1  -6  18    1.75    3.88
   1   6 -17    3.69    3.57
  -1  -6  17    6.57    3.69
   1   6 -16   35.48    4.76
  -1  -6  16   36.17    4.44
   1   6 -15   97.06    5.95
  -1  -6  15   92.87    5.51
   1   6 -14    3.69    3.00
  -1  -6  14    1.25    3.19
   1   6 -13    0.13    2.57
  -1  -6  13    2.19    2.88
   1   6 -12  350.58   12.20
  -1  -6  12  326.93   11.70
   1   6 -11   18.09    2.57
  -1  -6  11   18.15    2.50
   1   6 -10   32.98    3.44
  -1  -6  10   29.29    2.75
   1   6  -9   75.41    3.75
  -1  -6   9   63.21    3.38
   1   6  -8    2.69    2.00
  -1  -6   8    1.69    1.56
   1   6  -7  610.49   17.59
  -1  -6   7  597.53   16.46
   1   6  -6   71.84    3.38
  -1  -6   6   66.84    2.94
   1   6  -5  366.48   12.33
  -1  -6   5  378.74   11.45
   1   6  -4  422.11   13.83
  -1  -6   4  408.53   12.83
   1   6  -3   31.17    2.25
  -1  -6   3   31.17    1.88
   1   6  -2   42.05    2.44
  -1  -6   2   38.68    2.88
   1   6  -1  157.21    5.95
  -1  -6   1  153.14    5.69
   1   6   0  502.78   16.08
  -1  -6   0  523.75   16.65
   1   6   1  152.07    5.63
  -1  -6  -1  146.50    6.01
   1   6   2  229.05    9.58
  -1  -6  -2  227.86    8.51
   1   6   3  120.47    5.01
  -1  -6  -3  128.23    4.94
   1   6   4  196.38    7.32
  -1  -6  -4  184.68    7.38
   1   6   5  348.83   11.01
  -1  -6  -5  357.28   10.76
   1   6   6    0.94    1.69
  -1  -6  -6   -0.94    1.56
   1   6   7    4.82    2.38
  -1  -6  -7    3.94    1.81
   1   6   8    3.13    2.00
  -1  -6  -8    3.07    2.00
   1   6   9   15.83    2.38
  -1  -6  -9   15.27    2.57
   1   6  10   33.04    4.01
  -1  -6 -10   35.30    3.69
   1   6  11   10.45    2.82
  -1  -6 -11    6.57    2.82
   1   6  12    4.07    3.07
  -1  -6 -12    0.94    3.32
   1   6  13   20.59    4.19
  -1  -6 -13   18.77    3.38
   1   6  14   10.20    3.82
  -1  -6 -14   11.77    3.00
   1   6  15   14.71    3.63
  -1  -6 -15   13.39    4.01
   1   6  16   20.71    5.07
  -1  -6 -16   19.78    4.63
   1   6  17    3.32    6.38
  -1  -6 -17    7.95    4.32
   1   6  18   -2.57    5.76
  -1  -6 -18    0.81    2.44
   1   7 -22    0.25    4.44
  -1  -7  22    4.94    6.26
   1   7 -21   -1.06    3.94
  -1  -7  21   11.20    6.01
   1   7 -20   18.21    4.01
  -1  -7  20   18.27    5.51
   1   7 -19    0.25    4.19
  -1  -7  19   -1.06    4.38
   1   7 -18    1.75    3.50
  -1  -7  18    1.25    4.38
   1   7 -17   -1.81    3.75
  -1  -7  17    2.13    3.63
   1   7 -16  116.78    6.76
  -1  -7  16  121.28    6.88
   1   7 -15   42.05    4.57
  -1  -7  15   42.56    4.32
   1   7 -14  119.03    6.82
  -1  -7  14  115.09    6.32
   1   7 -13  170.72    8.32
  -1  -7  13  177.92    8.64
   1   7 -12   33.86    3.19
  -1  -7  12   39.49    3.69
   1   7 -11  182.55    7.76
  -1  -7  11  185.43    7.26
   1   7 -10   15.02    2.75
  -1  -7  10   14.83    2.69
   1   7  -9   99.25    6.13
  -1  -7   9  107.64    4.76
   1   7  -8  315.60   11.01
  -1  -7   8  325.68   10.26
   1   7  -7   30.48    2.38
  -1  -7   7   28.41    2.57
   1   7  -6  460.79   14.27
  -1  -7   6  439.82   12.83
   1   7  -5   18.46    2.25
  -1  -7   5   17.90    1.88
   1   7  -4  417.67   14.52
  -1  -7   4  418.11   12.20
   1   7  -3   86.49    3.88
  -1  -7   3   83.17    3.69
   1   7  -2  119.91    5.01
  -1  -7   2  121.85    5.13
   1   7  -1  378.62   12.08
  -1  -7   1  357.22   11.26
   1   7   0   12.27    1.81
  -1  -7   0   10.83    1.81
   1   7   1   54.63    3.25
  -1  -7  -1   57.58    3.32
   1   7   2  562.99   16.21
  -1  -7  -2  541.39   17.02
   1   7   3   72.09    3.32
  -1  -7  -3   75.29    3.63
   1   7   4  125.91    5.82
  -1  -7  -4  127.29    6.20
   1   7   5    4.69    1.88
  -1  -7  -5    4.76    2.25
   1   7   6   -0.50    2.19
  -1  -7  -6    0.25    1.81
   1   7   7   42.49    3.07
  -1  -7  -7   34.55    3.13
   1   7   8    6.63    2.38
  -1  -7  -8    8.07    2.50
   1   7   9   56.95    4.26
  -1  -7  -9   57.45    4.63
   1   7  10   18.65    3.57
  -1  -7 -10   20.15    3.38
   1   7  11   -2.07    3.19
  -1  -7 -11    2.19    2.88
   1   7  12   29.79    4.38
  -1  -7 -12   21.40    3.82
   1   7  13   17.02    3.69
  -1  -7 -13   13.27    3.38
   1   7  14   19.96    4.07
  -1  -7 -14   26.85    4.57
   1   7  15    2.57    4.51
  -1  -7 -15    1.94    3.00
   1   7  16    9.95    4.01
  -1  -7 -16    2.19    3.50
   1   7  17   -0.19    6.07
  -1  -7 -17    0.25    3.25
   1   8 -22    3.94    6.51
  -1  -8  22    6.57    7.07
   1   8 -21   24.78    5.76
  -1  -8  21   21.28    6.07
   1   8 -20   -5.32    6.01
  -1  -8  20    1.69    6.20
   1   8 -19    4.32    3.19
  -1  -8  19    1.50    4.51
   1   8 -18   -0.31    3.00
  -1  -8  18    0.44    4.13
   1   8 -17   79.67    5.19
  -1  -8  17   73.22    6.38
   1   8 -16   65.09    4.76
  -1  -8  16   60.83    5.76
   1   8 -15  117.90    5.13
  -1  -8  15  119.97    7.13
   1   8 -14   15.14    2.82
  -1  -8  14   14.96    3.44
   1   8 -13   40.43    4.82
  -1  -8  13   36.30    4.32
   1   8 -12  166.47    7.70
  -1  -8  12  156.45    6.70
   1   8 -11   10.01    2.75
  -1  -8  11   13.33    4.69
   1   8 -10  316.16   14.02
  -1  -8  10  333.56   11.20
   1   8  -9    2.25    2.38
  -1  -8   9    0.50    2.19
   1   8  -8   57.01    4.38
  -1  -8   8   55.01    3.69
   1   8  -7  184.62    7.32
  -1  -8   7  182.49    7.07
   1   8  -6   23.59    2.32
  -1  -8   6   24.28    2.57
   1   8  -5  232.30    8.76
  -1  -8   5  233.43    7.82
   1   8  -4  856.87   24.72
  -1  -8   4  845.48   22.72
   1   8  -3   49.38    3.00
  -1  -8   3   53.88    3.00
   1   8  -2  234.81    8.01
  -1  -8   2  223.23    7.89
   1   8  -1   22.97    2.32
  -1  -8   1   27.79    2.32
   1   8   0    2.75    1.81
  -1  -8   0    3.00    1.81
   1   8   1   56.95    3.13
  -1  -8  -1   64.58    3.44
   1   8   2    8.39    2.44
  -1  -8  -2    8.51    2.19
   1   8   3   30.79    2.69
  -1  -8  -3   30.54    2.57
   1   8   4    7.01    2.19
  -1  -8  -4    6.38    2.38
   1   8   5   -2.25    2.19
  -1  -8  -5    0.50    1.94
   1   8   6   49.63    3.88
  -1  -8  -6   47.62    3.44
   1   8   7   36.55    3.69
  -1  -8  -7   33.48    2.94
   1   8   8   27.47    3.25
  -1  -8  -8   32.42    3.38
   1   8   9   18.84    3.13
  -1  -8  -9   16.96    3.38
   1   8  10   -1.06    2.75
  -1  -8 -10    0.63    2.69
   1   8  11    7.26    4.44
  -1  -8 -11    2.63    4.13
   1   8  12   21.03    4.07
  -1  -8 -12   12.39    3.57
   1   8  13    2.25    4.26
  -1  -8 -13   -1.00    3.32
   1   8  14    1.75    3.44
  -1  -8 -14    1.19    2.88
   1   8  15    3.69    3.13
  -1  -8 -15    6.95    3.07
   1   8  16    0.81    7.57
  -1  -8 -16   -0.44    4.76
  -1  -8 -17   -0.19    2.00
   1   9 -21    3.19    7.63
  -1  -9  21   10.33    6.82
   1   9 -20    6.32    7.20
  -1  -9  20    8.82    5.38
   1   9 -19    6.32    4.88
  -1  -9  19   13.89    4.82
   1   9 -18   28.79    5.26
  -1  -9  18   24.53    5.01
   1   9 -17    4.76    4.57
  -1  -9  17    0.44    3.88
   1   9 -16   77.66    6.95
  -1  -9  16   73.47    6.63
   1   9 -15    2.50    3.75
  -1  -9  15    5.63    3.82
   1   9 -14    3.69    5.07
  -1  -9  14   10.08    4.51
   1   9 -13   51.69    5.01
  -1  -9  13   50.07    4.63
   1   9 -12   13.27    3.75
  -1  -9  12   19.02    4.44
   1   9 -11  172.66   11.20
  -1  -9  11  167.97    7.57
   1   9 -10   13.83    3.07
  -1  -9  10   18.21    3.25
   1   9  -9  111.52    5.51
  -1  -9   9  120.28    5.26
   1   9  -8   14.58    2.75
  -1  -9   8    9.83    2.19
   1   9  -7   18.02    3.13
  -1  -9   7   20.34    2.38
   1   9  -6   59.08    3.88
  -1  -9   6   59.39    3.50
   1   9  -5   75.35    3.94
  -1  -9   5   74.66    3.69
   1   9  -4   51.19    3.44
  -1  -9   4   50.25    3.50
   1   9  -3  149.19    5.95
  -1  -9   3  146.00    5.63
   1   9  -2   44.93    2.69
  -1  -9   2   38.80    2.69
   1   9  -1   96.81    4.38
  -1  -9   1   95.56    4.69
   1   9   0    0.56    1.81
  -1  -9   0   -0.44    2.19
   1   9   1   35.61    3.07
  -1  -9  -1   43.12    3.32
   1   9   2   19.84    2.82
  -1  -9  -2   21.40    2.63
   1   9   3   62.27    3.50
  -1  -9  -3   65.96    4.13
   1   9   4   20.21    2.32
  -1  -9  -4   17.96    2.75
   1   9   5    9.26    2.75
  -1  -9  -5    7.51    2.82
   1   9   6   39.86    3.75
  -1  -9  -6   35.11    3.57
   1   9   7    0.19    3.63
  -1  -9  -7    1.00    2.82
   1   9   8   19.71    4.57
  -1  -9  -8   20.59    3.25
   1   9   9   11.58    3.82
  -1  -9  -9   14.46    3.69
   1   9  10   11.95    3.94
  -1  -9 -10   11.39    3.00
   1   9  11   -0.25    3.32
  -1  -9 -11   -1.63    3.69
   1   9  12    1.63    4.01
  -1  -9 -12   -1.50    3.44
   1   9  13   24.91    4.44
  -1  -9 -13   31.92    4.51
   1   9  14    4.19    3.94
  -1  -9 -14    6.95    3.88
   1   9  15    1.25    3.88
  -1  -9 -15    5.69    3.32
   1   9  16    2.57    4.63
   1  10 -21    9.83    7.01
  -1 -10  21   13.14    6.45
   1  10 -20   10.70    5.44
  -1 -10  20   10.89    4.94
   1  10 -19    3.69    5.51
  -1 -10  19    4.44    5.95
   1  10 -18   12.52    5.63
  -1 -10  18    4.38    5.82
   1  10 -17  154.26    9.26
  -1 -10  17  166.72    9.70
   1  10 -16   -0.88    3.63
  -1 -10  16    0.06    3.82
   1  10 -15   31.54    5.82
  -1 -10  15   34.42    4.88
   1  10 -14    2.63    3.57
  -1 -10  14    2.82    3.25
   1  10 -13   -1.63    3.00
  -1 -10  13    0.00    4.13
   1  10 -12   97.38    8.95
  -1 -10  12   96.31    6.57
   1  10 -11   -0.25    3.32
  -1 -10  11    0.13    2.38
   1  10 -10   56.45    5.19
  -1 -10  10   58.58    4.44
   1  10  -9   10.95    2.88
  -1 -10   9   10.51    2.63
   1  10  -8   -0.19    2.88
  -1 -10   8    2.44    2.32
   1  10  -7   73.28    4.88
  -1 -10   7   81.48    4.88
   1  10  -6   34.61    3.25
  -1 -10   6   43.18    3.25
   1  10  -5  424.80   14.83
  -1 -10   5  424.87   14.77
   1  10  -4  362.35   13.46
  -1 -10   4  357.91   15.90
   1  10  -3    5.07    2.50
  -1 -10   3    5.26    2.44
   1  10  -2   43.31    3.07
  -1 -10   2   46.12    3.44
   1  10  -1    9.70    2.57
  -1 -10   1    9.20    2.32
   1  10   0    0.19    2.13
  -1 -10   0    1.69    1.88
   1  10   1   10.51    2.63
  -1 -10  -1    9.58    2.32
   1  10   2    4.88    2.75
  -1 -10  -2    4.94    2.63
   1  10   3  118.15    6.45
  -1 -10  -3  111.15    6.82
   1  10   4   19.34    3.88
  -1 -10  -4   23.91    4.32
   1  10   5    4.32    3.00
  -1 -10  -5    1.56    3.57
   1  10   6    2.69    3.94
  -1 -10  -6    2.75    3.25
   1  10   7    9.14    3.19
  -1 -10  -7   14.77    3.32
   1  10   8   19.96    3.19
  -1 -10  -8   18.21    4.07
   1  10   9   12.77    3.44
  -1 -10  -9   10.70    3.19
   1  10  10    1.44    3.57
  -1 -10 -10   -0.13    3.25
   1  10  11    3.57    4.01
  -1 -10 -11    2.82    3.82
   1  10  12   22.97    3.94
  -1 -10 -12   21.53    3.50
   1  10  13    3.25    5.26
  -1 -10 -13   -0.88    3.50
   1  10  14    1.88    3.82
  -1 -10 -14    2.63    3.07
   1  11 -20   -1.50    5.88
  -1 -11  20   -2.07    5.76
   1  11 -19    9.64    5.82
  -1 -11  19   12.58    5.01
   1  11 -18   34.17    5.69
  -1 -11  18   47.25    6.20
   1  11 -17    7.13    5.38
  -1 -11  17    5.44    4.57
   1  11 -16   84.92    7.38
  -1 -11  16   75.85    6.82
   1  11 -15   13.71    5.01
  -1 -11  15    9.14    3.88
   1  11 -14    7.26    4.19
  -1 -11  14   11.39    6.88
   1  11 -13   38.55    6.07
  -1 -11  13   47.50    5.01
   1  11 -12    0.25    3.50
  -1 -11  12    1.50    3.00
   1  11 -11   80.04    6.01
  -1 -11  11   84.80    5.95
   1  11 -10   40.43    4.76
  -1 -11  10   47.06    4.32
   1  11  -9    4.76    4.19
  -1 -11   9   13.64    3.32
   1  11  -8  104.76    6.13
  -1 -11   8  117.03    5.82
   1  11  -7   59.95    4.32
  -1 -11   7   71.47    4.44
   1  11  -6   49.63    4.51
  -1 -11   6   45.68    4.01
   1  11  -5   57.26    4.13
  -1 -11   5   65.52    4.01
   1  11  -4   59.20    4.19
  -1 -11   4   58.89    3.88
   1  11  -3  268.23   10.01
  -1 -11   3  258.21    9.95
   1  11  -2   22.15    3.50
  -1 -11   2   19.09    2.63
   1  11  -1    5.01    3.07
  -1 -11   1    4.69    2.94
   1  11   0    9.39    3.50
  -1 -11   0    8.64    3.25
   1  11   1   -0.25    3.13
  -1 -11  -1    0.25    3.69
   1  11   2    3.82    3.13
  -1 -11  -2    3.32    3.94
   1  11   3   53.82    5.44
  -1 -11  -3   46.75    5.51
   1  11   4   35.73    5.01
  -1 -11  -4   33.23    4.82
   1  11   5    3.32    2.94
  -1 -11  -5    0.88    3.38
   1  11   6    3.75    2.94
  -1 -11  -6    0.75    3.57
   1  11   7   -0.75    3.44
  -1 -11  -7    0.38    3.75
   1  11   8    6.76    3.32
  -1 -11  -8    8.57    3.19
   1  11   9   11.26    3.63
  -1 -11  -9    9.20    3.25
   1  11  10    6.32    4.19
  -1 -11 -10    3.69    3.69
   1  11  11    6.70    4.38
  -1 -11 -11   10.95    3.44
   1  11  12    6.01    4.63
  -1 -11 -12    5.82    3.38
   1  11  13    1.94    3.88
  -1 -11 -13    1.81    4.13
  -1 -12  20   15.02    5.19
   1  12 -19   -5.63    6.13
  -1 -12  19    5.88    5.57
   1  12 -18   -0.19    5.51
  -1 -12  18    1.81    5.19
   1  12 -17   60.83    8.20
  -1 -12  17   66.71    7.89
   1  12 -16    7.51    7.32
  -1 -12  16    5.76    6.20
   1  12 -15    1.69    4.63
  -1 -12  15    5.19    6.45
   1  12 -14   36.61    7.95
  -1 -12  14   28.16    4.26
   1  12 -13    0.63    4.76
  -1 -12  13   -0.94    3.88
   1  12 -12   71.97    6.57
  -1 -12  12   75.22    5.63
   1  12 -11    2.75    4.51
  -1 -12  11    4.01    3.44
   1  12 -10   24.97    4.38
  -1 -12  10   21.53    3.88
   1  12  -9  118.78    6.32
  -1 -12   9  114.71    6.51
   1  12  -8    0.19    3.13
  -1 -12   8    3.69    2.69
   1  12  -7   57.20    5.26
  -1 -12   7   60.45    4.44
   1  12  -6    8.76    3.50
  -1 -12   6    5.57    2.44
   1  12  -5   23.59    3.75
  -1 -12   5   26.41    3.57
   1  12  -4   41.30    4.07
  -1 -12   4   42.93    3.57
   1  12  -3   34.86    4.32
  -1 -12   3   33.36    3.75
   1  12  -2    4.82    2.88
  -1 -12   2    5.69    2.82
   1  12  -1   83.98    5.44
  -1 -12   1   80.29    5.32
   1  12   0    1.75    2.82
  -1 -12   0    0.69    2.88
   1  12   1   19.40    3.25
  -1 -12  -1   16.08    3.57
   1  12   2   43.62    4.01
  -1 -12  -2   42.43    4.07
   1  12   3    6.57    3.19
  -1 -12  -3    7.89    3.75
   1  12   4    7.57    4.76
  -1 -12  -4    5.88    3.13
   1  12   5    1.56    3.82
  -1 -12  -5    2.94    3.75
   1  12   6    0.94    3.57
  -1 -12  -6    7.26    4.82
   1  12   7    9.76    4.63
  -1 -12  -7   11.08    3.44
   1  12   8    4.82    3.75
  -1 -12  -8    5.63    3.69
   1  12   9    2.69    4.26
  -1 -12  -9    1.81    2.94
   1  12  10   -1.75    4.19
  -1 -12 -10    3.00    4.94
   1  12  11    1.19    3.07
  -1 -12 -11   -1.88    3.50
   1  12  12    4.19    3.63
  -1 -12 -12   11.83    4.88
   1  12  13    0.56    4.38
  -1 -12 -13   -1.63    3.44
   1  13 -19    1.25    5.63
  -1 -13  19   -2.00    5.51
   1  13 -18   19.78    6.95
  -1 -13  18   14.89    5.07
   1  13 -17    8.70    6.07
  -1 -13  17    2.63    5.26
   1  13 -16   22.15    7.51
  -1 -13  16   12.27   12.08
   1  13 -15   -0.50    6.57
  -1 -13  15   -1.44    4.44
   1  13 -14    1.94    6.13
  -1 -13  14   -1.38    4.88
   1  13 -13   39.43    8.01
  -1 -13  13   42.62    6.20
   1  13 -12    7.32    4.76
  -1 -13  12    2.32    3.44
   1  13 -11   51.57    6.82
  -1 -13  11   58.20    5.13
   1  13 -10    8.89    4.26
  -1 -13  10    6.63    3.50
   1  13  -9    0.94    4.07
  -1 -13   9   -2.32    3.07
   1  13  -8   53.26    5.32
  -1 -13   8   51.25    4.57
   1  13  -7   17.71    4.26
  -1 -13   7   16.90    3.07
   1  13  -6    1.38    3.38
  -1 -13   6    0.25    2.57
   1  13  -5    0.81    3.57
  -1 -13   5    2.44    2.88
   1  13  -4   16.83    3.57
  -1 -13   4   16.40    3.25
   1  13  -3   15.58    3.88
  -1 -13   3   16.83    3.57
   1  13  -2   14.96    3.32
  -1 -13   2   15.65    3.94
   1  13  -1    2.19    4.38
  -1 -13   1    1.31    4.07
   1  13   0    1.44    3.94
  -1 -13   0   -0.81    2.82
   1  13   1    2.25    3.38
  -1 -13  -1    4.07    3.00
   1  13   2   -0.56    3.88
  -1 -13  -2    1.69    3.75
   1  13   3   35.92    4.63
  -1 -13  -3   38.24    5.07
   1  13   4    8.26    4.57
  -1 -13  -4    5.88    3.38
   1  13   5   -0.56    3.44
  -1 -13  -5    0.44    3.25
   1  13   6    1.00    5.19
  -1 -13  -6    1.31    4.57
   1  13   7    3.44    3.75
  -1 -13  -7    7.01    3.50
   1  13   8    6.45    4.51
  -1 -13  -8    7.51    3.32
   1  13   9    3.63    4.01
  -1 -13  -9    2.13    3.94
   1  13  10    1.88    3.69
  -1 -13 -10    2.44    3.57
  -1 -13 -11   13.14    3.44
  -1 -13 -12    0.00    2.32
   1  14 -18    3.38    7.13
  -1 -14  18   -1.25    6.82
   1  14 -17   22.97    9.32
  -1 -14  17   24.72    8.89
   1  14 -16    0.56    6.82
  -1 -14  16    0.44    5.13
   1  14 -15    1.56    5.88
  -1 -14  15    1.50    4.57
   1  14 -14   -2.13    4.88
  -1 -14  14    3.69    4.32
   1  14 -13    3.44    5.13
  -1 -14  13    7.76    4.19
   1  14 -12   35.73    6.57
  -1 -14  12   43.37    6.32
   1  14 -11    3.75    4.76
  -1 -14  11    3.94    4.76
   1  14 -10   40.74    6.26
  -1 -14  10   32.98    5.19
   1  14  -9   10.33    4.57
  -1 -14   9   11.33    3.38
   1  14  -8    1.81    4.13
  -1 -14   8    0.75    3.07
   1  14  -7    0.75    4.01
  -1 -14   7   -1.19    3.32
   1  14  -6   -0.50    4.01
  -1 -14   6    1.19    2.82
   1  14  -5    0.69    3.88
  -1 -14   5   -0.44    3.00
   1  14  -4    0.81    4.26
  -1 -14   4    3.00    3.94
   1  14  -3   15.40    5.38
  -1 -14   3   15.27    3.75
   1  14  -2    1.38    3.88
  -1 -14   2   -0.25    2.82
   1  14  -1    4.38    3.94
  -1 -14   1    7.82    3.50
   1  14   0    6.88    3.75
  -1 -14   0   12.39    3.63
   1  14   1    6.26    5.69
  -1 -14  -1    4.76    4.63
   1  14   2    7.76    3.82
  -1 -14  -2    3.57    3.63
   1  14   3   -3.32    4.57
  -1 -14  -3    0.56    3.50
   1  14   4    8.01    5.44
  -1 -14  -4   10.45    4.26
   1  14   5   44.25    5.38
  -1 -14  -5   49.69    5.38
   1  14   6    2.88    4.51
  -1 -14  -6    1.13    3.75
   1  14   7    4.01    4.26
  -1 -14  -7    3.63    4.13
   1  14   8    0.13    5.26
  -1 -14  -8    0.44    2.82
   1  14   9    0.44    4.19
  -1 -14  -9    1.63    3.32
  -1 -14 -10    0.88    4.38
  -1 -14 -11    0.06    3.19
   1  15 -17   11.14    8.95
  -1 -15  17    4.69   10.76
   1  15 -16    4.07    6.57
  -1 -15  16    3.75    5.32
   1  15 -15   28.73    6.51
  -1 -15  15   30.98    6.07
   1  15 -14   -0.69    6.26
  -1 -15  14    0.75    4.76
   1  15 -13    0.44    6.07
  -1 -15  13    1.38    4.76
   1  15 -12   24.28    6.32
  -1 -15  12   19.21    5.38
   1  15 -11   29.48    6.38
  -1 -15  11   31.85    6.20
   1  15 -10    7.32    6.07
  -1 -15  10    5.26    4.57
   1  15  -9   -0.69    4.63
  -1 -15   9    0.56    3.63
   1  15  -8    6.51    5.13
  -1 -15   8   11.08    3.94
   1  15  -7    1.06    4.32
  -1 -15   7   -0.81    3.38
   1  15  -6   15.08    4.82
  -1 -15   6   14.64    4.88
   1  15  -5    0.50    4.57
  -1 -15   5   -0.88    3.13
   1  15  -4    3.32    3.88
  -1 -15   4    1.88    3.50
   1  15  -3    1.00    4.63
  -1 -15   3    4.26    3.75
   1  15  -2    0.31    4.32
  -1 -15   2   -0.38    3.19
   1  15  -1    2.69    4.19
  -1 -15   1    1.75    3.13
   1  15   0    0.44    4.38
  -1 -15   0    1.19    4.13
   1  15   1    1.63    3.88
  -1 -15  -1    4.44    3.75
   1  15   2   12.64    5.63
  -1 -15  -2    8.14    3.75
   1  15   3    0.00    4.26
  -1 -15  -3   -1.13    3.57
   1  15   4   -3.25    4.76
  -1 -15  -4    0.81    3.82
   1  15   5    1.13    4.57
  -1 -15  -5    1.06    4.13
   1  15   6   16.08    4.69
  -1 -15  -6    7.32    4.01
   1  15   7    1.50    3.57
  -1 -15  -7    0.56    5.19
   1  15   8    0.38    2.75
  -1 -15  -8    0.81    4.88
   1  16 -15    1.25    6.13
  -1 -16  15    1.56    5.44
   1  16 -14    0.06    6.32
  -1 -16  14    1.13    4.88
   1  16 -13    1.69    6.07
  -1 -16  13    0.25    4.88
   1  16 -12    1.13    6.26
  -1 -16  12    1.94    4.76
   1  16 -11    0.06    6.01
  -1 -16  11   -2.50    5.63
   1  16 -10    7.82    6.01
  -1 -16  10    1.75    4.63
   1  16  -9    8.95    5.13
  -1 -16   9    7.26    4.07
   1  16  -8   19.65    5.19
  -1 -16   8   19.53    4.69
   1  16  -7    1.81    5.76
  -1 -16   7    4.82    5.01
   1  16  -6   -0.19    4.63
  -1 -16   6   -1.88    4.01
   1  16  -5    4.82    5.01
  -1 -16   5    2.32    4.01
   1  16  -4    0.13    4.51
  -1 -16   4   -2.38    3.69
   1  16  -3   -0.25    5.51
  -1 -16   3    0.31    5.01
   1  16  -2    3.88    5.07
  -1 -16   2    0.69    3.32
   1  16  -1   -0.63    4.57
  -1 -16   1   -1.00    3.44
   1  16   0   -1.19    5.63
  -1 -16   0   -1.38    3.94
   1  16   1   -0.38    4.07
  -1 -16  -1   -0.38    3.19
   1  16   2    2.19    4.76
  -1 -16  -2    3.75    3.38
   1  16   3    2.50    3.44
  -1 -16  -3    2.13    3.00
   1  16   4    0.00    5.26
  -1 -16  -4    0.94    4.63
   1  16   5   -1.94    6.82
  -1 -16  -5    7.45    5.82
   1  17 -14    0.25    5.57
  -1 -17  14    2.38    5.44
   1  17 -13    6.76    6.57
  -1 -17  13    0.94    4.69
   1  17 -12    1.00    6.07
  -1 -17  12   -2.00    5.07
   1  17 -11    1.25    6.32
  -1 -17  11   -0.44    5.44
   1  17 -10    2.50    5.95
  -1 -17  10    4.13    4.63
   1  17  -9    4.94    6.07
  -1 -17   9   -0.19    4.51
   1  17  -8    6.13    5.57
  -1 -17   8    3.63    5.26
   1  17  -7    8.32    4.94
  -1 -17   7    6.70    4.69
   1  17  -6   -0.38    4.32
  -1 -17   6   -2.32    4.44
   1  17  -5   -0.63    4.13
  -1 -17   5   -0.88    4.57
   1  17  -4    6.82    7.38
  -1 -17   4    7.20    4.07
   1  17  -3   -4.13    6.07
  -1 -17   3    5.57    4.44
   1  17  -2    7.51   10.14
  -1 -17   2   10.95    6.01
   1  17  -1   -0.50    7.01
  -1 -17   1    1.56    3.32
   1  17   0    1.25    4.19
  -1 -17   0    1.19    3.07
   1  17   1    1.13    5.69
  -1 -17  -1    1.75    2.57
  -1 -17  -2    1.19    4.44
  -1 -17  -4    0.06    4.07
   1  18 -12   -1.31    7.07
  -1 -18  12    0.69    5.32
   1  18 -11   -0.50    5.01
  -1 -18  11   -0.13    4.57
   1  18 -10    3.44    6.07
  -1 -18  10    1.56    4.19
   1  18  -9   -0.81    7.01
  -1 -18   9    9.01    4.01
   1  18  -8    2.75    7.57
  -1 -18   8    0.31    3.19
   1  18  -7    0.50    3.69
  -1 -18   7    0.25    3.38
   1  18  -6   -0.56    4.26
  -1 -18   6    1.06    4.19
   1  18  -5    4.01    4.51
  -1 -18   5    1.19    4.19
   1  18  -4   -1.25    4.26
  -1 -18   4    2.75    4.63
   1  18  -3    0.31    6.82
  -1 -18   3    0.06    6.95
  -1 -18   2    2.07    3.94
  -1 -18   1    2.63    5.51
  -1 -18   0    0.81    3.07
  -1 -18  -2   -2.44    7.70
  -1 -19   9   -0.06    5.88
   1  19  -8    2.32    6.82
  -1 -19   8    1.44    3.63
   1  19  -7    2.19    6.45
  -1 -19   7    1.25    4.51
  -1 -19   6    0.00    4.38
  -1 -19  -1    0.81    6.13
   2 -19   0   -3.32    4.01
  -2  19   0    1.38    4.44
   2 -19   1    1.25    3.00
  -2  19  -1   -2.19    5.69
   2 -19   2    0.13    4.07
  -2  19  -2   -0.56    5.38
   2 -19   3   -0.69    3.57
  -2  19  -3    1.00    7.45
   2 -19   4    0.06    5.44
  -2  19  -4    2.82    6.51
   2 -19   5    2.94    5.38
   2 -19   6    2.69    4.07
   2 -19   7    0.25    5.38
  -2  19  -7   -1.94    7.01
   2 -19   8   -3.44    7.07
  -2  19  -8   -0.94    9.95
   2 -19   9    5.88    4.76
  -2  19  -9    1.81    6.76
   2 -19  10   -1.06    5.07
   2 -18  -6   -3.07    8.95
  -2  18   5   -0.31    6.45
  -2  18   4   -2.00    8.32
  -2  18   3    0.06    5.44
   2 -18  -2    7.45    8.39
  -2  18   2   11.89    8.95
   2 -18  -1    1.75    5.88
  -2  18   1   -3.19    5.13
   2 -18   0   -0.50    5.95
  -2  18   0   -0.94    5.95
   2 -18   1    1.25    4.82
  -2  18  -1    5.95    4.88
   2 -18   2    0.38    4.51
  -2  18  -2    2.07    4.13
   2 -18   3    2.63    6.70
  -2  18  -3    0.38    5.38
   2 -18   4   -0.50    4.57
  -2  18  -4   -3.32    4.26
   2 -18   5    3.82    5.26
  -2  18  -5   -2.19    3.50
   2 -18   6    6.26    4.94
  -2  18  -6   -0.94    6.01
   2 -18   7    7.20    5.01
  -2  18  -7    0.13    3.44
   2 -18   8    5.82    4.26
  -2  18  -8    8.07    7.95
   2 -18   9    0.44    4.13
  -2  18  -9    1.19    5.57
   2 -18  10    3.13    4.51
  -2  18 -10   -0.56    5.13
   2 -18  11    0.31    4.69
  -2  18 -11    6.82    9.51
   2 -18  12    1.44    4.94
  -2  18 -12   -1.38    4.38
   2 -18  13    2.19    6.01
  -2  18 -13   -1.56    6.20
  -2  17   7   -0.44    4.94
   2 -17  -6   10.20    4.44
  -2  17   6    3.57    4.88
   2 -17  -5    1.19    3.63
  -2  17   5    1.13    4.19
   2 -17  -4   -2.44    5.69
  -2  17   4    3.38    5.88
   2 -17  -3    0.63    4.26
  -2  17   3    1.56    4.26
   2 -17  -2    0.88    5.88
  -2  17   2   -1.56    6.01
   2 -17  -1    3.38    4.88
  -2  17   1    2.25    5.51
   2 -17   0    6.13    5.95
  -2  17   0    1.00    5.38
   2 -17   1    6.45    6.51
  -2  17  -1    6.45    7.45
   2 -17   2    1.38    4.51
  -2  17  -2    5.26    4.82
   2 -17   3    3.63    4.01
  -2  17  -3    1.13    5.26
   2 -17   4    4.32    3.94
  -2  17  -4    0.88    4.76
   2 -17   5    0.94    3.88
  -2  17  -5   -1.13    6.01
   2 -17   6    8.07    4.07
  -2  17  -6    3.00    4.94
   2 -17   7   -0.69    4.26
  -2  17  -7   -0.25    4.63
   2 -17   8   24.97    5.32
  -2  17  -8   24.66    5.95
   2 -17   9    1.94    4.01
  -2  17  -9    5.13    5.32
   2 -17  10    5.44    4.63
  -2  17 -10   -1.63    5.38
   2 -17  11    1.19    5.63
  -2  17 -11    1.81    6.45
   2 -17  12    1.13    4.44
  -2  17 -12    1.50    5.95
   2 -17  13    6.13    8.70
  -2  17 -13    1.00    8.01
   2 -17  14    0.06    9.32
  -2  17 -14   -0.81    7.63
   2 -16  -7    4.94    3.88
  -2  16   7    3.94    4.88
   2 -16  -6    0.75    4.82
  -2  16   6    1.50    5.88
   2 -16  -5   16.08    5.57
  -2  16   5   17.77    5.44
   2 -16  -4    4.19    5.07
  -2  16   4    1.50    5.69
   2 -16  -3    0.13    4.57
  -2  16   3    0.25    4.57
   2 -16  -2   19.21    5.76
  -2  16   2   14.77    6.01
   2 -16  -1   17.65    5.51
  -2  16   1   20.71    5.26
   2 -16   0    6.26    4.69
  -2  16   0    8.26    4.69
   2 -16   1   -3.13    4.44
  -2  16  -1    0.63    4.13
   2 -16   2    4.63    5.57
  -2  16  -2    0.19    5.95
   2 -16   3    9.45    4.32
  -2  16  -3    6.32    5.26
   2 -16   4    8.82    4.57
  -2  16  -4    7.45    4.88
   2 -16   5    5.51    4.26
  -2  16  -5   10.95    5.38
   2 -16   6    2.82    3.75
  -2  16  -6   -2.94    5.13
   2 -16   7    5.51    3.50
  -2  16  -7    2.50    4.69
   2 -16   8    2.75    3.88
  -2  16  -8    5.76    4.76
   2 -16   9   11.45    4.19
  -2  16  -9   10.83    5.69
   2 -16  10    2.44    5.76
  -2  16 -10    3.19    8.01
   2 -16  11   -0.56    5.26
  -2  16 -11    8.76    5.88
   2 -16  12   56.39    6.32
  -2  16 -12   39.11    9.51
   2 -16  13    0.88    4.51
  -2  16 -13    1.69    5.44
   2 -16  14   20.03    5.69
  -2  16 -14   13.89    7.76
   2 -16  15    0.13    5.19
  -2  16 -15   -4.38    6.51
   2 -16  16    1.19    4.63
  -2  16 -16    6.82    6.38
  -2  15   9   -0.31    3.94
   2 -15  -8    6.01    4.26
  -2  15   8    4.94    4.01
   2 -15  -7    2.32    4.44
  -2  15   7   -1.44    4.76
   2 -15  -6    1.63    6.38
  -2  15   6    2.38    6.63
   2 -15  -5    5.57    4.76
  -2  15   5    6.38    4.88
   2 -15  -4    4.07    5.26
  -2  15   4    1.44    5.13
   2 -15  -3   10.08    5.38
  -2  15   3   12.52    4.57
   2 -15  -2    2.13    4.13
  -2  15   2   -1.81    4.51
   2 -15  -1   12.39    5.63
  -2  15   1   11.95    5.19
   2 -15   0    2.44    4.13
  -2  15   0    7.63    4.44
   2 -15   1    1.13    3.82
  -2  15  -1   -0.13    3.94
   2 -15   2    3.38    3.75
  -2  15  -2    2.50    3.75
   2 -15   3    2.82    3.94
  -2  15  -3   -2.32    3.94
   2 -15   4    8.32    3.94
  -2  15  -4    4.88    4.32
   2 -15   5    6.51    3.69
  -2  15  -5    9.64    5.01
   2 -15   6    2.13    3.44
  -2  15  -6    1.94    4.76
   2 -15   7    5.19    4.44
  -2  15  -7    3.32    4.63
   2 -15   8    9.14    4.57
  -2  15  -8    4.63    5.19
   2 -15   9    4.01    4.51
  -2  15  -9    1.63    5.07
   2 -15  10    3.13    5.38
  -2  15 -10    3.44    6.70
   2 -15  11   12.39    4.82
  -2  15 -11    9.26    6.45
   2 -15  12   -0.38    5.51
  -2  15 -12    0.31    6.95
   2 -15  13   86.80    7.70
  -2  15 -13   82.42    9.14
   2 -15  14   -0.31    4.51
  -2  15 -14    0.25    6.95
   2 -15  15    0.88    4.51
  -2  15 -15   13.33    6.20
   2 -15  16   -0.69    5.07
  -2  15 -16    2.38    6.51
   2 -15  17    4.76    4.88
  -2  15 -17    3.07    6.20
  -2  14  11    1.44    5.19
   2 -14 -10    0.13    3.13
  -2  14  10    4.63    5.76
   2 -14  -9    1.94    4.32
  -2  14   9    4.32    5.69
   2 -14  -8   -2.88    5.13
  -2  14   8   -1.44    5.63
   2 -14  -7   16.08    4.82
  -2  14   7   14.52    5.44
   2 -14  -6    1.50    5.19
  -2  14   6   -0.06    4.88
   2 -14  -5    7.82    4.82
  -2  14   5    7.32    4.32
   2 -14  -4    0.19    5.57
  -2  14   4    3.88    4.63
   2 -14  -3    3.57    3.88
  -2  14   3    1.31    4.07
   2 -14  -2   17.59    4.94
  -2  14   2   16.40    4.82
   2 -14  -1   78.41    6.57
  -2  14   1   79.79    6.07
   2 -14   0    6.88    3.57
  -2  14   0    8.45    4.69
   2 -14   1    1.50    5.13
  -2  14  -1    1.75    4.76
   2 -14   2   -1.00    4.19
  -2  14  -2    3.82    4.32
   2 -14   3   96.44    6.51
  -2  14  -3   98.13    6.63
   2 -14   4    6.51    3.19
  -2  14  -4    6.38    3.50
   2 -14   5    5.57    3.44
  -2  14  -5    4.76    3.50
   2 -14   6    0.69    3.25
  -2  14  -6    2.69    3.82
   2 -14   7   40.30    5.01
  -2  14  -7   36.30    5.38
   2 -14   8    2.38    3.75
  -2  14  -8    9.95    4.82
   2 -14   9   46.25    5.76
  -2  14  -9   45.94    6.32
   2 -14  10    2.94    9.32
  -2  14 -10    5.38    8.14
   2 -14  11    0.00    4.38
  -2  14 -11    1.44    5.01
   2 -14  12   57.76    6.63
  -2  14 -12   45.00    7.76
   2 -14  13    0.50    4.69
  -2  14 -13    1.50    4.51
   2 -14  14   31.54    6.38
  -2  14 -14   39.80    6.13
   2 -14  15    1.81    5.44
  -2  14 -15   -0.44    6.26
   2 -14  16    6.01    5.69
  -2  14 -16    3.63    6.63
   2 -14  17    4.88    6.38
  -2  14 -17    6.51    6.70
   2 -14  18    1.31    5.76
  -2  14 -18    1.13    6.82
   2 -13 -13    4.32    4.32
  -2  13  13   -5.07    7.51
   2 -13 -12    1.56    3.38
  -2  13  12    1.50    4.32
   2 -13 -11    8.45    3.75
  -2  13  11   14.89    4.26
   2 -13 -10   -0.44    4.26
  -2  13  10   -1.25    5.51
   2 -13  -9    1.13    5.01
  -2  13   9    6.51    5.51
   2 -13  -8   24.47    4.82
  -2  13   8   23.03    4.69
   2 -13  -7   12.64    5.01
  -2  13   7    7.07    5.19
   2 -13  -6    2.00    3.94
  -2  13   6    7.26    4.57
   2 -13  -5    5.07    4.19
  -2  13   5    4.38    4.82
   2 -13  -4    5.44    4.57
  -2  13   4    5.13    4.51
   2 -13  -3  101.57    6.38
  -2  13   3  109.14    7.01
   2 -13  -2   46.44    5.07
  -2  13   2   40.93    4.69
   2 -13  -1    2.94    3.44
  -2  13   1   -2.44    3.32
   2 -13   0   12.83    3.82
  -2  13   0   12.52    3.63
   2 -13   1    3.57    3.13
  -2  13  -1    2.88    2.94
   2 -13   2   45.00    4.82
  -2  13  -2   55.20    5.01
   2 -13   3   23.66    3.63
  -2  13  -3   22.97    3.94
   2 -13   4    1.00    2.82
  -2  13  -4    0.50    3.19
   2 -13   5    8.64    3.13
  -2  13  -5    9.51    3.75
   2 -13   6   56.32    4.63
  -2  13  -6   60.58    5.07
   2 -13   7    2.69    2.88
  -2  13  -7    3.88    3.69
   2 -13   8  133.42    7.32
  -2  13  -8  132.67    8.14
   2 -13   9   -0.06    4.44
  -2  13  -9   -0.19    3.94
   2 -13  10    3.07    3.32
  -2  13 -10    4.13    3.94
   2 -13  11   24.78    3.75
  -2  13 -11   13.08    4.69
   2 -13  12   -0.81    3.63
  -2  13 -12    3.50    5.26
   2 -13  13   57.70    5.63
  -2  13 -13   52.32    6.38
   2 -13  14   -0.06    3.88
  -2  13 -14    3.50    4.82
   2 -13  15    1.88    4.26
  -2  13 -15    1.50    6.45
   2 -13  16    1.75    4.07
  -2  13 -16    1.44    5.51
   2 -13  17    4.07    4.82
  -2  13 -17    3.44    6.26
   2 -13  18    2.75    5.32
  -2  13 -18    5.13    6.63
   2 -13  19    1.19    5.63
  -2  13 -19    2.13    6.51
   2 -12 -14    2.94    7.51
  -2  12  14   -0.44    4.69
   2 -12 -13   -0.38    4.57
  -2  12  13    0.19    4.19
   2 -12 -12    2.57    4.44
  -2  12  12    4.07    5.63
   2 -12 -11    0.44    4.88
  -2  12  11   -1.75    4.44
   2 -12 -10    2.88    4.63
  -2  12  10    1.94    4.44
   2 -12  -9   28.85    6.76
  -2  12   9   23.03    6.63
   2 -12  -8    6.45    4.32
  -2  12   8    4.82    4.01
   2 -12  -7    6.38    5.63
  -2  12   7    4.44    4.57
   2 -12  -6    3.63    4.01
  -2  12   6    2.25    3.57
   2 -12  -5    7.57    4.32
  -2  12   5   11.70    4.82
   2 -12  -4   77.29    5.88
  -2  12   4   74.66    5.26
   2 -12  -3    3.57    3.88
  -2  12   3   12.52    3.69
   2 -12  -2    9.07    3.44
  -2  12   2    6.38    3.38
   2 -12  -1   56.01    4.63
  -2  12   1   53.32    4.88
   2 -12   0    2.44    3.07
  -2  12   0    7.01    2.82
   2 -12   1    6.32    3.07
  -2  12  -1    2.38    2.75
   2 -12   2    6.07    2.94
  -2  12  -2    6.82    2.88
   2 -12   3  172.79    8.20
  -2  12  -3  178.11    9.39
   2 -12   4   86.55    5.07
  -2  12  -4   82.36    5.76
   2 -12   5   69.09    4.44
  -2  12  -5   63.65    4.82
   2 -12   6   -0.19    2.82
  -2  12  -6    2.07    3.19
   2 -12   7  244.38    9.14
  -2  12  -7  246.45   10.51
   2 -12   8   39.11    7.45
  -2  12  -8   41.24    6.20
   2 -12   9  104.07    5.82
  -2  12  -9   97.88    6.70
   2 -12  10   16.21    3.19
  -2  12 -10   14.96    4.26
   2 -12  11    1.50    2.57
  -2  12 -11    1.13    3.94
   2 -12  12  117.72    7.07
  -2  12 -12  124.79    8.32
   2 -12  13    3.63    3.50
  -2  12 -13    3.07    4.07
   2 -12  14   30.98    4.01
  -2  12 -14   23.34    5.38
   2 -12  15   10.70    5.44
  -2  12 -15   14.77    6.70
   2 -12  16   -1.38    5.19
  -2  12 -16    1.81    5.26
   2 -12  17   57.51    7.20
  -2  12 -17   69.59    8.20
   2 -12  18    3.82    5.88
  -2  12 -18   -2.44    6.38
   2 -12  19   10.20    6.76
  -2  12 -19   13.64    7.07
   2 -12  20   -2.13    4.57
  -2  12 -20   -1.94    4.57
   2 -11 -15    3.88    3.94
  -2  11  15   -0.25    3.82
   2 -11 -14   -0.13    4.69
  -2  11  14   -2.25    5.26
   2 -11 -13   25.03    4.88
  -2  11  13   14.08    5.32
   2 -11 -12    1.63    4.38
  -2  11  12    0.81    4.76
   2 -11 -11    5.38    5.76
  -2  11  11    4.38    5.57
   2 -11 -10    1.75    3.88
  -2  11  10    4.57    4.82
   2 -11  -9    2.75    4.19
  -2  11   9   -0.44    4.76
   2 -11  -8   28.47    5.63
  -2  11   8   26.60    5.63
   2 -11  -7   13.52    3.94
  -2  11   7   12.27    4.88
   2 -11  -6   15.83    3.88
  -2  11   6   18.77    4.13
   2 -11  -5    5.26    4.76
  -2  11   5    4.57    4.44
   2 -11  -4    0.50    3.32
  -2  11   4    4.63    3.25
   2 -11  -3  240.81    9.20
  -2  11   3  251.52   10.39
   2 -11  -2   20.03    3.57
  -2  11   2   23.59    4.01
   2 -11  -1    5.07    2.88
  -2  11   1    4.19    2.69
   2 -11   0   20.21    3.82
  -2  11   0   19.02    3.25
   2 -11   1   28.60    3.50
  -2  11  -1   25.03    3.57
   2 -11   2    6.95    2.63
  -2  11  -2    6.95    2.75
   2 -11   3  106.33    5.57
  -2  11  -3  105.39    6.45
   2 -11   4   11.08    3.57
  -2  11  -4   11.64    3.44
   2 -11   5   54.13    3.75
  -2  11  -5   47.56    3.82
   2 -11   6  125.23    6.07
  -2  11  -6  118.72    6.07
   2 -11   7    1.56    4.01
  -2  11  -7    2.63    3.88
   2 -11   8  128.79    5.63
  -2  11  -8  123.22    6.76
   2 -11   9    7.07    2.63
  -2  11  -9    6.82    3.13
   2 -11  10   24.78    3.82
  -2  11 -10   20.21    4.01
   2 -11  11   97.06    6.51
  -2  11 -11   94.56    6.82
   2 -11  12   44.93    4.76
  -2  11 -12   38.93    5.51
   2 -11  13   91.74    6.01
  -2  11 -13  103.07    6.82
   2 -11  14   -1.81    3.07
  -2  11 -14    1.00    3.94
   2 -11  15    3.44    3.75
  -2  11 -15    1.19    5.13
   2 -11  16   11.83    4.13
  -2  11 -16    6.82    4.63
   2 -11  17    1.31    3.88
  -2  11 -17    2.44    4.82
   2 -11  18   45.81    6.13
  -2  11 -18   48.69    7.01
   2 -11  19    9.83    5.44
  -2  11 -19    6.76    5.57
   2 -11  20    2.69    4.69
  -2  11 -20   -0.44    5.13
   2 -11  21    5.51    6.38
  -2  11 -21    3.88    8.64
   2 -10 -18   -0.75    5.13
  -2  10  17   -1.69    8.45
   2 -10 -16    5.38    4.13
  -2  10  16    5.38    4.94
   2 -10 -15    0.94    3.63
  -2  10  15    1.63    5.38
   2 -10 -14   11.58    4.69
  -2  10  14   18.02    5.82
   2 -10 -13   -0.31    6.07
  -2  10  13    0.56    6.45
   2 -10 -12   41.99    5.82
  -2  10  12   46.87    6.32
   2 -10 -11   -1.69    3.75
  -2  10  11    2.44    4.38
   2 -10 -10    1.25    4.69
  -2  10  10   -0.19    4.01
   2 -10  -9   25.66    5.01
  -2  10   9   30.41    5.63
   2 -10  -8   17.96    4.57
  -2  10   8   20.65    4.38
   2 -10  -7   53.26    5.01
  -2  10   7   40.24    4.57
   2 -10  -6   54.82    4.82
  -2  10   6   55.57    4.69
   2 -10  -5    0.75    3.44
  -2  10   5    2.44    3.00
   2 -10  -4   38.80    3.75
  -2  10   4   33.23    3.75
   2 -10  -3   14.14    3.25
  -2  10   3   11.14    3.00
   2 -10  -2   22.40    3.07
  -2  10   2   27.29    3.19
   2 -10  -1   16.96    3.94
  -2  10   1   18.84    3.00
   2 -10   0    6.32    2.32
  -2  10   0   11.26    2.32
   2 -10   1   10.58    2.44
  -2  10  -1   10.26    2.69
   2 -10   2   11.64    3.38
  -2  10  -2   14.46    3.38
   2 -10   3    0.13    2.00
  -2  10  -3   -0.31    2.07
   2 -10   4   50.82    3.75
  -2  10  -4   60.89    4.51
   2 -10   5   29.54    3.25
  -2  10  -5   37.67    3.25
   2 -10   6   28.29    5.38
  -2  10  -6   22.15    4.63
   2 -10   7    6.07    2.07
  -2  10  -7    7.13    2.69
   2 -10   8   18.27    2.57
  -2  10  -8   17.27    2.94
   2 -10   9    5.38    2.69
  -2  10  -9    8.26    3.19
   2 -10  10   74.97    4.82
  -2  10 -10   79.85    5.95
   2 -10  11    6.70    2.75
  -2  10 -11    4.51    3.13
   2 -10  12  152.14    7.32
  -2  10 -12  141.87    7.89
   2 -10  13    3.19    3.38
  -2  10 -13    3.38    3.82
   2 -10  14   48.88    5.13
  -2  10 -14   54.01    6.01
   2 -10  15    4.26    3.82
  -2  10 -15    2.19    4.44
   2 -10  16   -1.19    3.44
  -2  10 -16    3.07    4.94
   2 -10  17   55.76    5.63
  -2  10 -17   53.95    6.20
   2 -10  18    0.69    4.19
  -2  10 -18   -1.13    4.76
   2 -10  19   31.42    5.38
  -2  10 -19   30.29    6.20
   2 -10  20   -1.25    4.69
  -2  10 -20    1.63    5.69
   2 -10  21    2.19    5.26
  -2  10 -21    6.82    6.51
   2  -9 -19    1.06    4.07
   2  -9 -18    3.00    3.38
  -2   9  18    3.57    8.39
   2  -9 -17    1.44    2.94
  -2   9  17    1.56    4.32
   2  -9 -16    4.38    4.07
  -2   9  16    5.63    6.07
   2  -9 -15    6.07    4.82
  -2   9  15    1.06    5.19
   2  -9 -14    1.88    4.32
  -2   9  14    3.75    4.94
   2  -9 -13   34.55    5.38
  -2   9  13   29.66    5.44
   2  -9 -12    9.39    4.51
  -2   9  12    4.69    5.07
   2  -9 -11    6.70    3.88
  -2   9  11    8.70    4.13
   2  -9 -10   16.33    4.26
  -2   9  10   15.65    4.63
   2  -9  -9    1.63    3.82
  -2   9   9    3.25    3.57
   2  -9  -8   21.53    4.07
  -2   9   8   22.59    4.57
   2  -9  -7   54.95    4.82
  -2   9   7   51.19    4.44
   2  -9  -6   93.56    6.57
  -2   9   6   88.12    5.88
   2  -9  -5   10.39    2.69
  -2   9   5    9.45    2.63
   2  -9  -4   -0.63    2.32
  -2   9   4    3.75    2.32
   2  -9  -3   34.04    3.44
  -2   9   3   37.05    3.44
   2  -9  -2   52.38    3.75
  -2   9   2   51.69    3.50
   2  -9  -1   70.15    4.69
  -2   9   1   62.89    4.57
   2  -9   0    0.38    2.38
  -2   9   0    0.06    2.00
   2  -9   1   40.30    3.38
  -2   9  -1   37.49    3.75
   2  -9   2   12.14    2.07
  -2   9  -2   12.02    2.25
   2  -9   3  158.90    5.76
  -2   9  -3  157.71    6.20
   2  -9   4    5.63    2.13
  -2   9  -4    8.26    2.32
   2  -9   5   29.41    3.88
  -2   9  -5   32.48    3.44
   2  -9   6   53.51    5.07
  -2   9  -6   53.70    3.63
   2  -9   7   31.42    2.94
  -2   9  -7   35.23    3.44
   2  -9   8   37.74    3.25
  -2   9  -8   38.49    3.82
   2  -9   9    6.88    2.32
  -2   9  -9    8.89    2.69
   2  -9  10    0.94    2.07
  -2   9 -10    0.44    2.94
   2  -9  11  292.63    9.95
  -2   9 -11  302.52   11.95
   2  -9  12   15.40    3.13
  -2   9 -12   10.01    3.82
   2  -9  13  116.28    5.69
  -2   9 -13  110.39    6.38
   2  -9  14    1.44    3.07
  -2   9 -14    5.32    4.01
   2  -9  15   11.70    4.82
  -2   9 -15   10.08    4.76
   2  -9  16   47.75    5.57
  -2   9 -16   50.19    6.13
   2  -9  17   14.83    4.07
  -2   9 -17   12.27    5.19
   2  -9  18   45.50    5.26
  -2   9 -18   47.06    7.51
   2  -9  19   -1.56    5.07
  -2   9 -19    3.88    6.01
   2  -9  20    1.25    4.63
  -2   9 -20    3.82    5.07
   2  -9  21    0.25    4.88
  -2   9 -21   -0.06    5.44
   2  -9  22   -1.56    5.07
  -2   9 -22    0.56    8.20
   2  -8 -19    4.63    4.76
  -2   8  19    3.94    7.76
   2  -8 -18    1.56    4.13
  -2   8  18   -0.50    6.57
   2  -8 -17    4.26    4.38
  -2   8  17    6.82    6.57
   2  -8 -16    2.75    4.57
  -2   8  16   -0.75    5.07
   2  -8 -15    2.63    4.26
  -2   8  15    0.69    4.69
   2  -8 -14   14.08    4.63
  -2   8  14   12.20    5.38
   2  -8 -13    4.13    5.01
  -2   8  13    4.88    3.94
   2  -8 -12   69.84    6.45
  -2   8  12   77.66    5.82
   2  -8 -11   -1.19    4.01
  -2   8  11    0.81    4.26
   2  -8 -10    2.25    3.38
  -2   8  10    1.06    3.63
   2  -8  -9   71.53    5.38
  -2   8   9   71.72    5.01
   2  -8  -8   16.15    3.32
  -2   8   8   14.33    3.25
   2  -8  -7   58.70    5.07
  -2   8   7   59.64    4.94
   2  -8  -6   30.98    3.13
  -2   8   6   28.16    3.25
   2  -8  -5   38.93    3.32
  -2   8   5   33.42    2.94
   2  -8  -4  253.71    9.01
  -2   8   4  264.03    9.51
   2  -8  -3  190.50    7.51
  -2   8   3  191.38    7.45
   2  -8  -2  108.83    5.57
  -2   8   2  110.64    5.13
   2  -8  -1   92.25    4.63
  -2   8   1   99.25    4.82
   2  -8   0   42.49    2.75
  -2   8   0   48.25    3.00
   2  -8   1    0.44    1.56
  -2   8  -1    1.00    1.69
   2  -8   2  232.49    7.95
  -2   8  -2  245.51    8.39
   2  -8   3   41.43    2.82
  -2   8  -3   48.00    3.32
   2  -8   4    1.63    2.57
  -2   8  -4    2.94    3.57
   2  -8   5  498.71   16.27
  -2   8  -5  503.09   17.40
   2  -8   6    2.38    1.63
  -2   8  -6    2.57    1.81
   2  -8   7  273.48    9.07
  -2   8  -7  268.29    9.58
   2  -8   8   28.60    2.69
  -2   8  -8   30.35    2.94
   2  -8   9   20.28    2.75
  -2   8  -9   17.46    2.82
   2  -8  10   45.50    3.25
  -2   8 -10   46.06    3.82
   2  -8  11    2.07    2.50
  -2   8 -11    3.00    3.19
   2  -8  12  424.49   14.46
  -2   8 -12  422.18   14.27
   2  -8  13    6.07    2.50
  -2   8 -13    4.26    3.38
   2  -8  14   -0.13    2.50
  -2   8 -14   -1.44    3.32
   2  -8  15   11.45    4.76
  -2   8 -15    7.01    5.13
   2  -8  16    1.38    4.88
  -2   8 -16    1.56    4.76
   2  -8  17    3.69    4.13
  -2   8 -17    2.00    4.94
   2  -8  18    4.38    4.63
  -2   8 -18    4.69    5.63
   2  -8  19   23.34    5.01
  -2   8 -19   27.91    4.82
   2  -8  20    4.82    4.82
  -2   8 -20    1.94    5.01
   2  -8  21    1.44    5.13
  -2   8 -21    1.63    5.13
   2  -8  22    1.06    5.01
  -2   8 -22   -0.50    8.89
   2  -7 -20   -0.81    3.25
   2  -7 -19   -0.38    4.26
  -2   7  19    1.75    4.26
   2  -7 -18   17.27    4.63
  -2   7  18   11.33    5.88
   2  -7 -17    1.69    5.32
  -2   7  17    2.32    5.76
   2  -7 -16    5.63    5.32
  -2   7  16    5.63    6.88
   2  -7 -15   25.35    6.13
  -2   7  15   23.22    5.51
   2  -7 -14    3.50    4.44
  -2   7  14    2.88    5.01
   2  -7 -13   66.34    6.38
  -2   7  13   62.83    6.20
   2  -7 -12    9.51    4.63
  -2   7  12    7.70    4.38
   2  -7 -11   12.20    4.26
  -2   7  11   11.01    3.94
   2  -7 -10   13.64    3.50
  -2   7  10   10.89    3.57
   2  -7  -9   11.52    4.44
  -2   7   9   11.95    4.32
   2  -7  -8  247.82    9.39
  -2   7   8  259.15    9.20
   2  -7  -7    1.06    2.38
  -2   7   7    0.38    2.63
   2  -7  -6   51.82    4.63
  -2   7   6   51.82    4.19
   2  -7  -5  111.90    5.63
  -2   7   5  111.77    5.13
   2  -7  -4  228.24    8.26
  -2   7   4  227.99    8.39
   2  -7  -3  127.73    5.51
  -2   7   3  118.53    5.13
   2  -7  -2  142.06    5.82
  -2   7   2  145.75    5.82
   2  -7  -1    0.19    1.63
  -2   7   1    0.25    1.63
   2  -7   0   22.15    2.07
  -2   7   0   19.90    2.07
   2  -7   1  183.36    6.70
  -2   7  -1  188.56    7.57
   2  -7   2  110.08    4.94
  -2   7  -2  115.59    5.26
   2  -7   3  815.94   32.10
  -2   7  -3  788.91   32.67
   2  -7   4  145.88    5.95
  -2   7  -4  157.21    5.95
   2  -7   5   15.83    1.94
  -2   7  -5   20.34    2.00
   2  -7   6  556.92   16.02
  -2   7  -6  540.52   15.71
   2  -7   7  168.72    6.01
  -2   7  -7  162.96    6.45
   2  -7   8  430.44   12.39
  -2   7  -8  411.73   12.83
   2  -7   9    9.20    2.32
  -2   7  -9   12.08    2.32
   2  -7  10    0.94    1.94
  -2   7 -10    0.94    2.19
   2  -7  11  107.83    5.19
  -2   7 -11  111.77    6.32
   2  -7  12   37.67    3.57
  -2   7 -12   42.87    3.82
   2  -7  13  321.61   11.33
  -2   7 -13  320.61   12.45
   2  -7  14    4.26    3.82
  -2   7 -14    0.69    3.13
   2  -7  15   18.46    4.51
  -2   7 -15   20.15    4.51
   2  -7  16   69.28    6.13
  -2   7 -16   65.96    6.26
   2  -7  17    0.00    3.94
  -2   7 -17    3.19    4.51
   2  -7  18   13.77    4.01
  -2   7 -18   18.09    4.57
   2  -7  19   10.89    4.82
  -2   7 -19    5.57    4.57
   2  -7  20    2.32    4.13
  -2   7 -20    2.82    4.76
   2  -7  21   27.22    5.44
  -2   7 -21   29.23    7.13
   2  -7  22    0.88    5.32
  -2   7 -22    3.75    5.63
   2  -6 -20   -1.69    4.44
  -2   6  20   -0.13    4.13
   2  -6 -19   20.59    5.19
  -2   6  19   17.21    5.38
   2  -6 -18    4.57    4.88
  -2   6  18    3.82    6.01
   2  -6 -17    4.94    4.32
  -2   6  17   10.08    4.57
   2  -6 -16    6.07    4.32
  -2   6  16    6.07    4.94
   2  -6 -15    1.19    3.63
  -2   6  15    0.25    4.63
   2  -6 -14    9.07    4.26
  -2   6  14   14.77    4.57
   2  -6 -13    1.94    3.50
  -2   6  13    4.26    3.94
   2  -6 -12   46.44    5.38
  -2   6  12   49.31    5.38
   2  -6 -11   44.87    4.63
  -2   6  11   39.68    4.26
   2  -6 -10   20.09    3.32
  -2   6  10   17.46    3.25
   2  -6  -9   23.53    4.19
  -2   6   9   25.41    3.88
   2  -6  -8  251.58    8.82
  -2   6   8  251.89    9.64
   2  -6  -7  133.86    6.95
  -2   6   7  146.00    5.95
   2  -6  -6    3.88    2.82
  -2   6   6    5.82    2.69
   2  -6  -5   57.39    4.01
  -2   6   5   61.77    4.38
   2  -6  -4  683.52   19.46
  -2   6   4  659.61   19.84
   2  -6  -3   31.10    2.50
  -2   6   3   34.23    2.69
   2  -6  -2  183.99    6.70
  -2   6   2  179.23    6.82
   2  -6  -1  267.85    8.89
  -2   6   1  254.58    8.76
   2  -6   0  494.33   15.02
  -2   6   0  498.03   14.77
   2  -6   1  382.50   11.33
  -2   6  -1  394.95   12.39
   2  -6   2 1943.23   78.04
  -2   6  -2 1918.63   76.41
   2  -6   3  102.32    4.07
  -2   6  -3   97.69    4.19
   2  -6   4  114.09    4.82
  -2   6  -4  115.59    4.51
   2  -6   5  256.52    8.89
  -2   6  -5  245.70    7.82
   2  -6   6  216.47    7.95
  -2   6  -6  209.34    7.95
   2  -6   7  563.74   16.52
  -2   6  -7  545.59   16.08
   2  -6   8   36.36    2.63
  -2   6  -8   28.54    2.38
   2  -6   9    9.45    1.69
  -2   6  -9    9.20    1.88
   2  -6  10  158.27    6.07
  -2   6 -10  150.13    6.07
   2  -6  11    1.00    1.81
  -2   6 -11   -0.69    2.13
   2  -6  12  716.56   20.46
  -2   6 -12  687.77   22.22
   2  -6  13    2.00    3.32
  -2   6 -13   -0.50    2.63
   2  -6  14    0.56    3.00
  -2   6 -14    1.56    3.32
   2  -6  15   39.86    4.51
  -2   6 -15   40.55    4.76
   2  -6  16    3.44    3.44
  -2   6 -16    8.07    3.94
   2  -6  17   41.55    5.01
  -2   6 -17   50.00    5.13
   2  -6  18   -1.19    3.75
  -2   6 -18    1.13    3.57
   2  -6  19   -1.69    3.82
  -2   6 -19    0.63    3.69
   2  -6  20    4.26    4.76
  -2   6 -20   -0.31    4.01
   2  -6  21   -2.00    5.26
  -2   6 -21    2.25    4.51
   2  -6  22   10.83    5.13
  -2   6 -22   12.20    5.38
   2  -6  23   -5.01    6.88
  -2   6 -23   -3.25    9.32
   2  -5 -21    1.06    4.13
  -2   5  21    2.94    7.45
   2  -5 -20   15.40    5.13
  -2   5  20    8.14    9.64
   2  -5 -19   -0.38    4.38
  -2   5  19    3.32    5.95
   2  -5 -18   20.09    4.63
  -2   5  18   19.46    6.51
   2  -5 -17   -0.31    4.32
  -2   5  17    2.00    5.01
   2  -5 -16   15.46    4.38
  -2   5  16   15.58    5.01
   2  -5 -15    5.88    3.75
  -2   5  15    5.07    4.63
   2  -5 -14   37.92    4.94
  -2   5  14   41.37    5.69
   2  -5 -13   41.18    5.13
  -2   5  13   43.18    5.26
   2  -5 -12   18.40    4.19
  -2   5  12   23.28    3.69
   2  -5 -11   39.80    4.32
  -2   5  11   49.88    4.44
   2  -5 -10   61.64    4.38
  -2   5  10   55.51    3.69
   2  -5  -9   33.98    3.94
  -2   5   9   34.29    3.57
   2  -5  -8  308.97   11.45
  -2   5   8  313.78   10.83
   2  -5  -7   43.18    3.50
  -2   5   7   42.31    3.38
   2  -5  -6   18.96    2.57
  -2   5   6   15.83    2.69
   2  -5  -5   19.71    2.13
  -2   5   5   21.15    2.44
   2  -5  -4 1266.40   34.67
  -2   5   4 1259.27   32.54
   2  -5  -3   48.44    2.75
  -2   5   3   42.37    2.57
   2  -5  -2    3.25    1.19
  -2   5   2    2.88    1.31
   2  -5  -1  103.01    4.57
  -2   5   1  112.52    4.51
   2  -5   0   73.28    3.38
  -2   5   0   69.90    3.19
   2  -5   1  117.09    6.82
  -2   5  -1  123.97    6.70
   2  -5   2    3.50    1.00
  -2   5  -2    1.69    1.00
   2  -5   3   88.62    3.69
  -2   5  -3   86.74    3.57
   2  -5   4  509.54   14.64
  -2   5  -4  498.84   14.83
   2  -5   5    7.89    1.31
  -2   5  -5    4.44    1.44
   2  -5   6  238.37    8.20
  -2   5  -6  244.44    8.57
   2  -5   7   67.71    3.38
  -2   5  -7   63.83    3.63
   2  -5   8   82.61    3.63
  -2   5  -8   81.29    3.88
   2  -5   9  259.09    8.64
  -2   5  -9  261.28    9.51
   2  -5  10   57.51    3.00
  -2   5 -10   53.76    3.13
   2  -5  11  220.41    7.95
  -2   5 -11  214.78    7.95
   2  -5  12    1.13    2.44
  -2   5 -12    1.44    2.19
   2  -5  13  179.55    8.39
  -2   5 -13  150.01    7.45
   2  -5  14   21.97    3.13
  -2   5 -14   16.27    3.25
   2  -5  15   -1.88    3.38
  -2   5 -15    0.69    3.07
   2  -5  16   63.90    6.26
  -2   5 -16   66.52    4.26
   2  -5  17    2.50    3.88
  -2   5 -17    0.00    2.57
   2  -5  18    6.95    4.38
  -2   5 -18    3.32    2.88
   2  -5  19   -0.19    4.82
  -2   5 -19    1.63    3.44
   2  -5  20    9.83    6.38
  -2   5 -20    8.51    6.01
   2  -5  21   27.85    6.13
  -2   5 -21   21.15    5.57
   2  -5  22    0.31    5.19
  -2   5 -22   -1.63    7.07
   2  -5  23    2.00    5.07
  -2   5 -23    2.00    5.51
   2  -4 -21    0.63    3.63
   2  -4 -20    3.38    5.19
  -2   4  20    4.38    6.13
   2  -4 -19   44.50    6.38
  -2   4  19   55.01    8.82
   2  -4 -18   11.14    4.82
  -2   4  18   15.96    5.44
   2  -4 -17    3.63    4.88
  -2   4  17    5.26    4.88
   2  -4 -16   -0.19    5.13
  -2   4  16   -2.75    6.38
   2  -4 -15    0.25    5.01
  -2   4  15   -2.57    5.38
   2  -4 -14   89.62    6.51
  -2   4  14  104.20    7.32
   2  -4 -13  111.27    6.82
  -2   4  13  119.53    7.01
   2  -4 -12    2.57    3.69
  -2   4  12    2.50    3.50
   2  -4 -11    9.64    3.13
  -2   4  11    6.38    3.13
   2  -4 -10   64.27    4.01
  -2   4  10   62.83    4.19
   2  -4  -9   66.96    4.32
  -2   4   9   66.34    3.94
   2  -4  -8  177.23    7.01
  -2   4   8  165.72    7.07
   2  -4  -7  395.14   11.77
  -2   4   7  407.53   13.77
   2  -4  -6   11.52    2.13
  -2   4   6    9.76    1.81
   2  -4  -5  943.92   26.10
  -2   4   5  957.69   27.04
   2  -4  -4  434.44   14.96
  -2   4   4  425.49   13.46
   2  -4  -3 1198.38   33.11
  -2   4   3 1157.01   32.10
   2  -4  -2  340.19   11.45
  -2   4   2  332.43   10.83
   2  -4  -1  701.67   21.40
  -2   4   1  709.11   20.21
   2  -4   0    9.14    1.81
  -2   4   0    4.57    1.31
   2  -4   1  185.99    6.82
  -2   4  -1  179.99    6.76
   2  -4   2   10.51    1.25
  -2   4  -2    9.70    1.25
   2  -4   3  558.92   16.46
  -2   4  -3  563.30   16.77
   2  -4   4   55.01    2.44
  -2   4  -4   55.70    2.75
   2  -4   5  352.84   11.33
  -2   4  -5  359.16   11.89
   2  -4   6   70.34    3.25
  -2   4  -6   65.59    3.50
   2  -4   7  159.77    5.69
  -2   4  -7  156.45    6.13
   2  -4   8   35.67    2.38
  -2   4  -8   36.11    2.32
   2  -4   9    2.13    1.63
  -2   4  -9   -0.13    1.56
   2  -4  10  439.32   13.14
  -2   4 -10  446.40   13.27
   2  -4  11   27.04    2.50
  -2   4 -11   23.78    2.94
   2  -4  12  230.05    8.26
  -2   4 -12  212.84    7.82
   2  -4  13   -0.81    2.25
  -2   4 -13   -1.31    2.38
   2  -4  14    2.63    2.69
  -2   4 -14    1.69    2.32
   2  -4  15   90.87    6.13
  -2   4 -15   94.81    5.88
   2  -4  16   21.15    4.07
  -2   4 -16   24.91    3.88
   2  -4  17   50.19    4.94
  -2   4 -17   55.13    4.69
   2  -4  18    6.95    4.07
  -2   4 -18    6.57    3.63
   2  -4  19    1.06    4.63
  -2   4 -19   -1.56    6.88
   2  -4  20    7.45    4.44
  -2   4 -20   13.33    3.32
   2  -4  21    9.76    5.32
  -2   4 -21    7.32    3.88
   2  -4  22    1.75    5.07
  -2   4 -22   -1.19    4.63
   2  -3 -21   -0.69    5.69
  -2   3  21   -0.56    6.82
   2  -3 -20   17.27    5.95
  -2   3  20   14.27    7.57
   2  -3 -19   22.28    4.88
  -2   3  19   20.09    6.13
   2  -3 -18   10.01    4.63
  -2   3  18    2.44    5.88
   2  -3 -17   20.53    4.69
  -2   3  17   16.33    5.07
   2  -3 -16    0.94    3.82
  -2   3  16   -3.00    4.19
   2  -3 -15   24.66    5.69
  -2   3  15   26.60    6.20
   2  -3 -14   26.72    4.76
  -2   3  14   22.40    4.82
   2  -3 -13  100.32    5.82
  -2   3  13  111.77    6.70
   2  -3 -12   20.90    3.32
  -2   3  12   17.65    3.57
   2  -3 -11    3.44    2.94
  -2   3  11   -0.44    2.94
   2  -3 -10   12.27    3.07
  -2   3  10   17.02    3.07
   2  -3  -9  308.15   10.14
  -2   3   9  311.78   10.64
   2  -3  -8  265.66    8.64
  -2   3   8  277.86    9.51
   2  -3  -7  129.86    5.69
  -2   3   7  116.09    4.82
   2  -3  -6   68.15    3.57
  -2   3   6   70.91    3.57
   2  -3  -5   18.09    1.94
  -2   3   5   19.09    1.81
   2  -3  -4 2139.23   56.45
  -2   3   4 2066.51   55.51
   2  -3  -3 1123.59   31.29
  -2   3   3 1128.29   30.79
   2  -3  -2 4729.12  117.40
  -2   3   2 4743.70  115.15
   2  -3  -1 1881.40   73.10
  -2   3   1 1875.20   73.28
   2  -3   0  171.10    5.69
  -2   3   0  171.29    7.07
   2  -3   1 4301.49  105.58
  -2   3  -1 4132.52  100.44
   2  -3   2 1836.52   46.44
  -2   3  -2 1850.23   50.57
   2  -3   3    0.94    0.75
  -2   3  -3    1.50    0.69
   2  -3   4 1128.60   29.10
  -2   3  -4 1119.96   31.23
   2  -3   5  392.07   12.52
  -2   3  -5  382.62   11.95
   2  -3   6  676.63   18.15
  -2   3  -6  679.32   19.96
   2  -3   7   24.97    1.88
  -2   3  -7   25.28    2.00
   2  -3   8    9.14    1.44
  -2   3  -8    9.76    1.31
   2  -3   9  338.44   10.83
  -2   3  -9  329.24   10.20
   2  -3  10    8.76    1.81
  -2   3 -10    5.88    1.69
   2  -3  11  469.30   14.52
  -2   3 -11  462.42   13.58
   2  -3  12   16.77    2.63
  -2   3 -12   12.27    2.07
   2  -3  13    0.94    2.32
  -2   3 -13    2.25    2.07
   2  -3  14   37.30    3.88
  -2   3 -14   39.55    3.75
   2  -3  15   21.72    3.44
  -2   3 -15   20.96    2.94
   2  -3  16   34.55    4.69
  -2   3 -16   39.74    4.57
   2  -3  17   10.39    3.75
  -2   3 -17   11.39    3.69
   2  -3  18    0.94    4.57
  -2   3 -18    1.06    3.13
   2  -3  19   11.89    5.88
  -2   3 -19    9.76    4.13
   2  -3  20   14.02    5.01
  -2   3 -20   11.33    4.26
   2  -3  21   20.34    5.76
  -2   3 -21   18.46    3.82
   2  -3  22    0.06    6.07
  -2   3 -22   -1.13    2.94
   2  -2 -21   -0.13    5.19
  -2   2  21    1.56    6.57
   2  -2 -20   12.95    6.95
  -2   2  20   15.40    6.32
   2  -2 -19   15.71    6.45
  -2   2  19   11.95    7.82
   2  -2 -18    5.07    4.32
  -2   2  18    1.88    4.76
   2  -2 -17   21.47    4.69
  -2   2  17   22.09    5.63
   2  -2 -16    6.32    3.57
  -2   2  16    2.00    4.01
   2  -2 -15    8.20    4.44
  -2   2  15    6.01    4.51
   2  -2 -14  223.85    9.89
  -2   2  14  226.67   10.20
   2  -2 -13   32.35    3.82
  -2   2  13   35.61    4.13
   2  -2 -12   -0.50    2.50
  -2   2  12    0.88    2.75
   2  -2 -11    1.00    2.38
  -2   2  11    1.88    2.63
   2  -2 -10  100.88    5.07
  -2   2  10  105.33    5.63
   2  -2  -9   84.80    4.13
  -2   2   9   81.42    3.94
   2  -2  -8  297.95    9.45
  -2   2   8  302.83    9.39
   2  -2  -7    9.89    2.00
  -2   2   7   14.64    2.00
   2  -2  -6  358.47   10.89
  -2   2   6  351.21   11.14
   2  -2  -5  938.29   25.60
  -2   2   5  942.86   28.29
   2  -2  -4    1.50    1.13
  -2   2   4    1.56    1.06
   2  -2  -3 4680.80  114.71
  -2   2   3 4686.31  116.97
   2  -2  -2  230.49   11.39
  -2   2   2  230.30   10.83
   2  -2  -1 3052.93   76.16
  -2   2   1 3029.65   74.41
   2  -2   0  552.10   15.90
  -2   2   0  568.05   15.77
   2  -2   1 1321.41   34.67
  -2   2  -1 1331.36   34.42
   2  -2   2    8.45    0.81
  -2   2  -2    9.39    0.88
   2  -2   3  240.19    8.01
  -2   2  -3  238.37    7.89
   2  -2   4   18.90    1.06
  -2   2  -4   18.90    1.25
   2  -2   5  977.03   26.72
  -2   2  -5  987.79   27.54
   2  -2   6   22.03    1.56
  -2   2  -6   24.66    1.69
   2  -2   7  875.33   24.22
  -2   2  -7  892.48   26.28
   2  -2   8    6.07    1.38
  -2   2  -8    5.88    1.25
   2  -2   9   10.83    2.13
  -2   2  -9   10.64    2.00
   2  -2  10  471.12   15.21
  -2   2 -10  488.76   15.33
   2  -2  11   30.04    2.50
  -2   2 -11   30.41    2.63
   2  -2  12   58.76    3.75
  -2   2 -12   55.38    4.01
   2  -2  13  113.65    5.95
  -2   2 -13  113.77    6.32
   2  -2  14   24.72    3.38
  -2   2 -14   25.22    3.07
   2  -2  15   29.79    3.88
  -2   2 -15   30.23    3.32
   2  -2  16    1.81    4.38
  -2   2 -16    3.07    3.63
   2  -2  17    9.51    4.13
  -2   2 -17    9.32    3.50
   2  -2  18    1.06    4.26
  -2   2 -18    1.69    4.51
   2  -2  19    3.00    3.88
  -2   2 -19   -0.81    3.38
   2  -2  20    2.44    4.82
  -2   2 -20    5.82    4.82
   2  -2  21   14.64    4.32
  -2   2 -21   20.96    4.13
   2  -2  22    0.44    4.38
  -2   2 -22    3.00    3.19
   2  -1 -22    2.07    5.57
  -2   1  22    0.94    7.01
   2  -1 -21    4.94    5.19
  -2   1  21    7.07    5.19
   2  -1 -20   35.55    6.26
  -2   1  20   26.91    7.38
   2  -1 -19   31.79    5.57
  -2   1  19   37.30    7.07
   2  -1 -18    4.07    4.38
  -2   1  18    2.75    6.76
   2  -1 -17    0.06    3.82
  -2   1  17    0.38    4.44
   2  -1 -16    5.07    4.26
  -2   1  16    1.63    4.38
   2  -1 -15   41.68    5.07
  -2   1  15   37.42    5.63
   2  -1 -14   81.98    5.76
  -2   1  14   76.79    5.95
   2  -1 -13   53.82    4.38
  -2   1  13   59.52    4.51
   2  -1 -12    0.06    2.69
  -2   1  12    2.88    2.75
   2  -1 -11  240.50    9.39
  -2   1  11  229.99    9.14
   2  -1 -10   82.42    4.69
  -2   1  10   73.72    4.01
   2  -1  -9  437.20   12.83
  -2   1   9  438.26   14.77
   2  -1  -8  203.45    6.95
  -2   1   8  208.33    7.51
   2  -1  -7  265.47    8.82
  -2   1   7  263.03    9.01
   2  -1  -6 1811.49   47.50
  -2   1   6 1775.44   45.25
   2  -1  -5 1390.75   37.30
  -2   1   5 1406.46   38.05
   2  -1  -4   76.91    3.57
  -2   1   4   71.53    3.50
   2  -1  -3    1.81    1.19
  -2   1   3    1.44    1.25
   2  -1  -2  969.33   27.41
  -2   1   2  979.78   25.91
   2  -1  -1  306.09    8.76
  -2   1   1  298.01    9.07
   2  -1   0  410.91   11.70
  -2   1   0  416.48   11.70
   2  -1   1 1076.53   27.79
  -2   1  -1 1101.50   28.91
   2  -1   2  500.47   13.08
  -2   1  -2  497.65   13.14
   2  -1   3   25.16    1.19
  -2   1  -3   26.16    1.25
   2  -1   4  225.29    7.01
  -2   1  -4  218.72    7.45
   2  -1   5  170.91    6.01
  -2   1  -5  171.54    5.82
   2  -1   6  411.16   12.64
  -2   1  -6  415.79   12.27
   2  -1   7   44.25    2.57
  -2   1  -7   44.18    2.57
   2  -1   8  196.13    7.51
  -2   1  -8  194.38    7.76
   2  -1   9  214.28    7.45
  -2   1  -9  209.59    7.70
   2  -1  10   90.06    4.63
  -2   1 -10   83.92    3.88
   2  -1  11  192.44    8.01
  -2   1 -11  196.26    7.20
   2  -1  12  215.16    8.07
  -2   1 -12  205.33    9.26
   2  -1  13    0.94    2.25
  -2   1 -13    3.07    3.00
   2  -1  14    0.25    3.07
  -2   1 -14   -0.44    2.13
   2  -1  15   33.17    3.75
  -2   1 -15   25.78    3.32
   2  -1  16   19.59    4.88
  -2   1 -16   18.59    3.19
   2  -1  17    0.69    3.94
  -2   1 -17   -0.19    2.94
   2  -1  18    2.57    4.51
  -2   1 -18    1.31    3.32
   2  -1  19   -1.00    4.38
  -2   1 -19    0.56    3.63
   2  -1  20    5.76    3.94
  -2   1 -20    1.13    3.69
   2  -1  21    2.44    5.01
  -2   1 -21    1.13    4.13
   2   0 -22    2.19    5.95
  -2   0  22    0.88    8.14
   2   0 -21    8.07    6.32
  -2   0  21    4.51    6.13
   2   0 -20   22.59    5.88
  -2   0  20   13.08    6.07
   2   0 -19   13.58    4.63
  -2   0  19   14.02    6.70
   2   0 -18    8.51    6.45
  -2   0  18   14.58    6.13
   2   0 -17   -2.88    4.26
  -2   0  17    0.81    4.13
   2   0 -16    6.76    3.88
  -2   0  16    6.26    4.19
   2   0 -15   97.63    6.07
  -2   0  15   86.68    6.63
   2   0 -14    6.51    3.07
  -2   0  14    2.00    3.44
   2   0 -13   18.77    3.50
  -2   0  13   15.90    3.32
   2   0 -12    3.07    2.44
  -2   0  12    3.57    2.69
   2   0 -11  142.06    5.38
  -2   0  11  141.56    6.07
   2   0 -10  838.97   24.22
  -2   0  10  830.02   24.91
   2   0  -9    9.58    2.00
  -2   0   9    5.13    1.88
   2   0  -8  335.75   10.70
  -2   0   8  341.88   11.95
   2   0  -7   30.04    2.07
  -2   0   7   28.73    2.32
   2   0  -6  163.96    6.20
  -2   0   6  179.48    6.57
   2   0  -5 1338.62   36.17
  -2   0   5 1327.61   34.42
   2   0  -4  338.50   14.58
  -2   0   4  328.80   15.14
   2   0  -3   71.91    3.00
  -2   0   3   75.47    3.19
   2   0  -2  280.68    8.14
  -2   0   2  278.93    8.14
   2   0  -1    8.14    0.56
  -2   0   1    8.20    0.63
   2   0   0  610.36   15.08
  -2   0   0  614.93   15.33
   2   0   1  524.62   12.64
  -2   0  -1  562.36   19.65
   2   0   2  930.34   35.05
  -2   0  -2  948.43   23.03
   2   0   3  208.08    6.20
  -2   0  -3  202.39    6.13
   2   0   4   -0.19    0.44
  -2   0  -4   -0.19    0.50
   2   0   5  586.14   16.27
  -2   0  -5  596.22   17.08
   2   0   6  132.99    4.94
  -2   0  -6  138.99    5.13
   2   0   7  118.15    4.63
  -2   0  -7  123.04    4.63
   2   0   8    1.88    1.38
  -2   0  -8    0.69    1.25
   2   0   9   66.15    3.50
  -2   0  -9   60.77    3.07
   2   0  10  118.91    5.44
  -2   0 -10  134.49    5.07
   2   0  11   66.40    4.01
  -2   0 -11   70.59    3.69
   2   0  12   33.54    3.25
  -2   0 -12   29.54    2.88
   2   0  13    3.07    2.44
  -2   0 -13    1.69    2.00
   2   0  14   24.97    4.38
  -2   0 -14   25.41    3.57
   2   0  15   45.62    3.94
  -2   0 -15   46.44    3.88
   2   0  16    3.38    3.44
  -2   0 -16    1.19    2.44
   2   0  17   15.27    4.07
  -2   0 -17   20.40    4.44
   2   0  18   13.64    4.26
  -2   0 -18    8.76    3.38
   2   0  19   12.33    3.82
  -2   0 -19   13.52    4.57
   2   0  20    4.01    4.51
  -2   0 -20   -0.81    3.50
   2   0  21    2.25    3.13
  -2   0 -21    4.69    4.07
   2   1 -22    1.88    5.07
  -2  -1  22   -1.63    5.57
   2   1 -21    3.94    5.26
  -2  -1  21    0.94    6.76
   2   1 -20    1.13    6.13
  -2  -1  20    2.63    5.82
   2   1 -19   63.08    6.38
  -2  -1  19   55.51    7.20
   2   1 -18   18.65    6.13
  -2  -1  18   17.27    6.26
   2   1 -17    4.82    3.38
  -2  -1  17    3.50    4.13
   2   1 -16    1.00    3.19
  -2  -1  16   -0.06    3.25
   2   1 -15  120.78    7.13
  -2  -1  15  133.11    7.57
   2   1 -14  118.91    6.38
  -2  -1  14  125.04    6.82
   2   1 -13    7.57    2.94
  -2  -1  13   10.01    2.94
   2   1 -12    3.25    2.38
  -2  -1  12    1.75    2.69
   2   1 -11  121.60    5.32
  -2  -1  11  124.66    5.51
   2   1 -10    3.63    2.75
  -2  -1  10    3.07    2.50
   2   1  -9  935.91   25.28
  -2  -1   9  920.83   27.22
   2   1  -8   71.03    3.50
  -2  -1   8   75.54    3.75
   2   1  -7   15.71    1.94
  -2  -1   7   15.46    1.88
   2   1  -6 1042.61   28.22
  -2  -1   6 1005.38   28.16
   2   1  -5  210.78   10.51
  -2  -1   5  188.68    7.32
   2   1  -4 1386.50   36.36
  -2  -1   4 1373.36   36.99
   2   1  -3 2391.56   58.76
  -2  -1   3 2338.12   59.20
   2   1  -2 2395.13   58.33
  -2  -1   2 2362.71   57.20
   2   1  -1 1333.62   32.73
  -2  -1   1 1362.84   33.98
   2   1   0   57.51    1.88
  -2  -1   0   55.64    2.00
   2   1   1  192.75    7.76
  -2  -1  -1  207.46    9.26
   2   1   2   62.52    2.25
  -2  -1  -2   60.83    1.88
   2   1   3   58.01    2.07
  -2  -1  -3   58.58    2.25
   2   1   4  315.54    9.14
  -2  -1  -4  323.67    9.83
   2   1   5  146.32    5.32
  -2  -1  -5  148.76    5.13
   2   1   6  258.59    9.14
  -2  -1  -6  258.84    8.32
   2   1   7   17.77    1.75
  -2  -1  -7   17.90    1.75
   2   1   8    0.56    1.44
  -2  -1  -8    1.19    1.69
   2   1   9  502.97   16.08
  -2  -1  -9  499.46   14.52
   2   1  10   82.73    4.32
  -2  -1 -10   82.92    3.88
   2   1  11   64.15    3.94
  -2  -1 -11   61.96    4.19
   2   1  12    4.57    2.32
  -2  -1 -12    7.82    2.07
   2   1  13    6.26    2.88
  -2  -1 -13    8.45    2.32
   2   1  14   35.23    3.75
  -2  -1 -14   40.37    4.13
   2   1  15   13.02    3.32
  -2  -1 -15   14.77    3.07
   2   1  16   55.70    5.13
  -2  -1 -16   61.20    4.82
   2   1  17    0.31    4.94
  -2  -1 -17   -0.94    4.07
   2   1  18    6.70    4.13
  -2  -1 -18    1.31    2.88
   2   1  19    6.13    4.19
  -2  -1 -19    8.76    3.19
   2   1  20   17.52    6.26
  -2  -1 -20   14.39    4.38
   2   1  21   -2.57    6.51
  -2  -1 -21    0.13    3.57
   2   2 -23    5.38    5.82
  -2  -2  23    0.63    4.69
   2   2 -22    1.50    6.20
  -2  -2  22    3.69    7.01
   2   2 -21   36.67    6.26
  -2  -2  21   47.56    6.51
   2   2 -20   15.14    6.82
  -2  -2  20    4.63    6.70
   2   2 -19   20.15    5.38
  -2  -2  19   12.89    5.19
   2   2 -18   34.92    6.13
  -2  -2  18   30.60    5.38
   2   2 -17    3.38    4.13
  -2  -2  17    0.69    3.94
   2   2 -16   96.88    7.45
  -2  -2  16   95.56    6.88
   2   2 -15   76.91    5.32
  -2  -2  15   79.48    5.76
   2   2 -14  150.57    6.38
  -2  -2  14  134.30    7.13
   2   2 -13   61.64    4.44
  -2  -2  13   65.09    4.57
   2   2 -12   36.99    3.50
  -2  -2  12   32.61    3.44
   2   2 -11   26.97    2.38
  -2  -2  11   31.98    2.94
   2   2 -10  465.48   14.71
  -2  -2  10  468.11   13.77
   2   2  -9  327.49   10.20
  -2  -2   9  311.28   11.01
   2   2  -8  186.43    6.57
  -2  -2   8  195.63    7.45
   2   2  -7  189.81    6.70
  -2  -2   7  190.19    7.20
   2   2  -6  392.07   16.77
  -2  -2   6  389.13   12.83
   2   2  -5  595.78   17.08
  -2  -2   5  580.13   17.02
   2   2  -4   28.35    1.69
  -2  -2   4   25.85    1.63
   2   2  -3  234.81    7.32
  -2  -2   3  233.93    7.57
   2   2  -2   48.06    1.94
  -2  -2   2   51.13    2.38
   2   2  -1  862.25   21.97
  -2  -2   1  859.31   22.90
   2   2   0  383.56   11.45
  -2  -2   0  382.62   11.70
   2   2   1   47.12    1.81
  -2  -2  -1   46.06    1.63
   2   2   2  209.27    6.26
  -2  -2  -2  213.90    6.38
   2   2   3  641.34   17.46
  -2  -2  -3  661.30   17.84
   2   2   4  136.55    5.44
  -2  -2  -4  139.31    5.07
   2   2   5   46.75    2.13
  -2  -2  -5   50.19    2.75
   2   2   6    0.31    1.06
  -2  -2  -6    0.44    1.06
   2   2   7    6.38    1.63
  -2  -2  -7    5.13    1.06
   2   2   8  142.00    5.88
  -2  -2  -8  134.05    5.57
   2   2   9  189.12    7.26
  -2  -2  -9  193.63    6.82
   2   2  10  126.48    5.44
  -2  -2 -10  124.66    5.26
   2   2  11   16.65    2.63
  -2  -2 -11   16.08    2.50
   2   2  12    4.44    3.19
  -2  -2 -12    3.63    2.07
   2   2  13   -0.19    3.19
  -2  -2 -13    0.25    2.57
   2   2  14   35.92    3.88
  -2  -2 -14   33.36    4.01
   2   2  15   29.91    4.07
  -2  -2 -15   29.79    3.38
   2   2  16    0.50    3.32
  -2  -2 -16    4.13    2.94
   2   2  17    6.13    4.94
  -2  -2 -17    2.57    2.82
   2   2  18    3.63    4.82
  -2  -2 -18   -0.50    4.01
   2   2  19   10.51    3.94
  -2  -2 -19   10.14    3.94
   2   2  20    2.50    3.94
  -2  -2 -20   -0.31    3.00
   2   3 -23    2.69    6.88
  -2  -3  23    1.38    4.57
   2   3 -22   14.71    5.13
  -2  -3  22   13.14    7.45
   2   3 -21    4.94    4.57
  -2  -3  21   10.70    6.07
   2   3 -20   19.90    5.19
  -2  -3  20   24.59    6.20
   2   3 -19   25.22    5.51
  -2  -3  19   19.78    5.51
   2   3 -18    4.19    4.88
  -2  -3  18   -1.06    4.01
   2   3 -17    1.81    3.94
  -2  -3  17   -0.13    4.19
   2   3 -16    2.00    3.38
  -2  -3  16    8.39    3.69
   2   3 -15  188.12    9.32
  -2  -3  15  187.31    9.45
   2   3 -14   10.58    3.07
  -2  -3  14   11.83    3.19
   2   3 -13  116.90    5.95
  -2  -3  13  130.80    6.45
   2   3 -12   36.61    3.75
  -2  -3  12   42.49    3.82
   2   3 -11  247.01    8.45
  -2  -3  11  249.39    8.82
   2   3 -10   44.12    3.19
  -2  -3  10   44.56    3.50
   2   3  -9  278.30    9.39
  -2  -3   9  278.49    9.76
   2   3  -8   73.03    4.01
  -2  -3   8   65.09    3.63
   2   3  -7    3.88    1.56
  -2  -3   7    3.00    1.38
   2   3  -6  159.21    5.76
  -2  -3   6  158.46    5.63
   2   3  -5   86.74    3.50
  -2  -3   5   82.36    3.38
   2   3  -4  823.64   23.72
  -2  -3   4  815.88   22.97
   2   3  -3  506.16   15.65
  -2  -3   3  489.33   15.52
   2   3  -2  670.44   19.46
  -2  -3   2  678.39   20.59
   2   3  -1  333.75    9.83
  -2  -3   1  334.87   10.89
   2   3   0   12.27    1.00
  -2  -3   0   15.21    0.94
   2   3   1  725.95   20.53
  -2  -3  -1  734.08   19.21
   2   3   2  315.10    9.95
  -2  -3  -2  311.28    9.89
   2   3   3   -0.31    0.69
  -2  -3  -3    0.00    0.69
   2   3   4  139.31    5.44
  -2  -3  -4  129.23    4.69
   2   3   5  102.32    4.07
  -2  -3  -5  107.14    4.38
   2   3   6   11.64    1.38
  -2  -3  -6   11.14    1.38
   2   3   7   10.64    1.44
  -2  -3  -7    7.45    1.38
   2   3   8   38.49    2.75
  -2  -3  -8   41.49    2.94
   2   3   9  105.58    5.19
  -2  -3  -9  100.76    4.26
   2   3  10   79.79    4.38
  -2  -3 -10   79.79    3.94
   2   3  11   74.53    4.32
  -2  -3 -11   75.22    4.63
   2   3  12    2.38    2.82
  -2  -3 -12    2.00    2.69
   2   3  13   54.95    4.57
  -2  -3 -13   46.94    4.01
   2   3  14    5.63    3.44
  -2  -3 -14    4.13    3.13
   2   3  15   12.27    3.13
  -2  -3 -15   13.89    3.38
   2   3  16   18.09    4.38
  -2  -3 -16   25.10    3.75
   2   3  17    3.44    3.63
  -2  -3 -17    2.94    2.94
   2   3  18    3.57    3.82
  -2  -3 -18    2.88    3.57
   2   3  19    1.94    2.94
  -2  -3 -19    0.81    2.44
   2   3  20    9.14    4.76
  -2  -3 -20    4.57    3.63
   2   4 -22    5.63    6.01
  -2  -4  22    3.69    6.20
   2   4 -21   15.21    6.63
  -2  -4  21   21.97    6.88
   2   4 -20   22.22    5.44
  -2  -4  20   32.79    6.13
   2   4 -19   46.87    5.63
  -2  -4  19   47.31    6.51
   2   4 -18    3.63    5.32
  -2  -4  18    2.82    6.26
   2   4 -17    8.39    3.69
  -2  -4  17    8.01    3.69
   2   4 -16   33.98    4.26
  -2  -4  16   33.86    4.51
   2   4 -15  109.14    6.07
  -2  -4  15  105.70    6.38
   2   4 -14    7.82    3.50
  -2  -4  14   12.70    3.32
   2   4 -13    5.51    3.19
  -2  -4  13    6.95    3.19
   2   4 -12   -0.56    2.25
  -2  -4  12   -0.06    2.32
   2   4 -11   31.48    3.07
  -2  -4  11   32.54    3.44
   2   4 -10  887.85   24.09
  -2  -4  10  866.63   23.78
   2   4  -9   68.46    4.32
  -2  -4   9   68.21    6.26
   2   4  -8  183.05    9.07
  -2  -4   8  178.30    6.32
   2   4  -7  731.71   21.97
  -2  -4   7  753.17   20.96
   2   4  -6   64.90    3.38
  -2  -4   6   63.27    3.07
   2   4  -5  107.33    4.19
  -2  -4   5  111.52    3.88
   2   4  -4 1045.24   30.16
  -2  -4   4 1033.79   27.29
   2   4  -3  249.89    8.01
  -2  -4   3  261.90    8.82
   2   4  -2  384.25   12.08
  -2  -4   2  375.80   11.58
   2   4  -1  103.70    4.01
  -2  -4   1  106.39    5.95
   2   4   0  982.66   27.47
  -2  -4   0  963.20   26.97
   2   4   1    6.07    0.75
  -2  -4  -1    7.01    0.88
   2   4   2   67.03    2.75
  -2  -4  -2   70.09    2.94
   2   4   3  405.65   12.64
  -2  -4  -3  409.35   12.83
   2   4   4   26.91    1.69
  -2  -4  -4   30.10    1.88
   2   4   5  248.26    9.01
  -2  -4  -5  243.82    7.76
   2   4   6   67.59    3.00
  -2  -4  -6   72.34    3.44
   2   4   7   40.37    3.25
  -2  -4  -7   34.17    2.57
   2   4   8   46.00    3.88
  -2  -4  -8   48.25    3.00
   2   4   9    4.38    2.00
  -2  -4  -9    4.63    1.81
   2   4  10  360.41   13.64
  -2  -4 -10  364.79   12.27
   2   4  11    2.07    2.13
  -2  -4 -11    1.81    1.94
   2   4  12    5.82    2.63
  -2  -4 -12    9.76    2.07
   2   4  13    0.25    2.57
  -2  -4 -13    1.94    2.82
   2   4  14   37.49    4.32
  -2  -4 -14   39.43    4.01
   2   4  15    3.13    3.19
  -2  -4 -15    1.88    3.69
   2   4  16    9.64    4.32
  -2  -4 -16   10.76    3.57
   2   4  17    1.88    3.82
  -2  -4 -17    2.13    3.19
   2   4  18    5.19    6.76
  -2  -4 -18    2.63    3.44
   2   4  19   15.27    6.45
  -2  -4 -19    8.64    3.69
   2   5 -22   11.52    6.13
  -2  -5  22   14.14    6.95
   2   5 -21    9.51    7.26
  -2  -5  21    2.38    7.57
   2   5 -20   16.58    5.26
  -2  -5  20   17.15    5.51
   2   5 -19   32.92    5.88
  -2  -5  19   32.42    5.26
   2   5 -18   -0.88    4.51
  -2  -5  18    0.50    4.51
   2   5 -17   33.11    5.07
  -2  -5  17   25.72    5.44
   2   5 -16  127.48    8.20
  -2  -5  16  109.39    6.95
   2   5 -15    0.19    3.13
  -2  -5  15    1.75    3.19
   2   5 -14   89.68    5.95
  -2  -5  14   91.12    5.32
   2   5 -13  241.00   10.95
  -2  -5  13  230.86    9.95
   2   5 -12   51.63    3.88
  -2  -5  12   51.44    4.01
   2   5 -11  420.67   13.08
  -2  -5  11  414.60   15.58
   2   5 -10  661.55   19.02
  -2  -5  10  690.03   28.79
   2   5  -9  106.08    7.07
  -2  -5   9  111.02    4.82
   2   5  -8  507.73   15.02
  -2  -5   8  516.67   15.83
   2   5  -7  112.52    4.51
  -2  -5   7  111.15    4.63
   2   5  -6  834.53   23.53
  -2  -5   6  831.15   23.22
   2   5  -5  147.19    5.51
  -2  -5   5  141.81    5.38
   2   5  -4   36.74    2.44
  -2  -5   4   35.30    2.32
   2   5  -3  159.77    5.88
  -2  -5   3  152.20    5.95
   2   5  -2    6.76    1.25
  -2  -5   2    6.88    1.06
   2   5  -1 1158.39   31.73
  -2  -5   1 1183.55   32.48
   2   5   0    5.57    1.00
  -2  -5   0    6.13    1.06
   2   5   1  299.58    9.95
  -2  -5  -1  290.82    8.70
   2   5   2   48.19    2.75
  -2  -5  -2   49.38    2.94
   2   5   3   62.08    3.00
  -2  -5  -3   62.58    2.94
   2   5   4  435.76   13.89
  -2  -5  -4  424.80   13.58
   2   5   5    5.38    1.81
  -2  -5  -5    7.51    1.75
   2   5   6  144.69    5.76
  -2  -5  -6  144.81    5.63
   2   5   7   30.23    2.88
  -2  -5  -7   31.04    2.63
   2   5   8    0.31    2.44
  -2  -5  -8   -1.31    1.88
   2   5   9   54.82    4.13
  -2  -5  -9   56.64    3.75
   2   5  10   40.93    3.38
  -2  -5 -10   44.50    3.13
   2   5  11   83.98    5.32
  -2  -5 -11   78.67    4.26
   2   5  12    1.00    3.00
  -2  -5 -12    1.19    2.38
   2   5  13    0.25    3.38
  -2  -5 -13    4.57    3.63
   2   5  14    6.95    4.19
  -2  -5 -14    6.95    3.75
   2   5  15   28.73    5.19
  -2  -5 -15   25.16    3.32
   2   5  16    3.88    4.32
  -2  -5 -16   -0.75    2.88
   2   5  17    1.38    3.50
  -2  -5 -17    0.63    2.82
   2   5  18    3.32    5.07
  -2  -5 -18   -0.06    2.94
   2   6 -22   -1.44    5.63
  -2  -6  22    2.50    7.26
   2   6 -21   19.53    5.95
  -2  -6  21   14.08    6.57
   2   6 -20    6.38    4.82
  -2  -6  20    5.26    5.32
   2   6 -19    3.50    4.26
  -2  -6  19    4.51    4.63
   2   6 -18    3.94    4.94
  -2  -6  18    2.88    5.01
   2   6 -17    9.70    4.13
  -2  -6  17   10.45    4.57
   2   6 -16   18.71    3.94
  -2  -6  16   15.21    4.01
   2   6 -15  161.34    7.51
  -2  -6  15  174.35    8.57
   2   6 -14   93.37    5.51
  -2  -6  14   92.93    5.51
   2   6 -13   -0.50    2.25
  -2  -6  13    1.69    2.44
   2   6 -12  143.37    6.63
  -2  -6  12  150.95    7.01
   2   6 -11    6.45    2.88
  -2  -6  11    5.57    4.76
   2   6 -10  247.26   15.14
  -2  -6  10  245.88   12.52
   2   6  -9   58.70    3.63
  -2  -6   9   48.75    3.25
   2   6  -8    4.32    1.94
  -2  -6   8    4.19    1.69
   2   6  -7  963.82   27.47
  -2  -6   7  950.80   25.66
   2   6  -6   39.68    2.57
  -2  -6   6   39.11    2.63
   2   6  -5 1329.74   36.05
  -2  -6   5 1241.62   32.92
   2   6  -4  160.58    6.07
  -2  -6   4  154.76    6.01
   2   6  -3  144.44    6.01
  -2  -6   3  145.82    5.69
   2   6  -2   99.63    4.38
  -2  -6   2   96.69    4.26
   2   6  -1    0.75    1.06
  -2  -6   1    1.31    0.94
   2   6   0  832.21   24.97
  -2  -6   0  821.82   24.34
   2   6   1  141.75    5.51
  -2  -6  -1  138.12    5.38
   2   6   2    2.57    1.13
  -2  -6  -2    4.51    1.63
   2   6   3  159.90    5.69
  -2  -6  -3  154.08    6.01
   2   6   4   72.53    3.57
  -2  -6  -4   70.09    3.75
   2   6   5  382.50   12.83
  -2  -6  -5  374.24   11.39
   2   6   6   13.77    1.75
  -2  -6  -6   11.39    2.32
   2   6   7    1.38    1.69
  -2  -6  -7    1.56    1.94
   2   6   8   14.39    2.25
  -2  -6  -8   13.14    2.44
   2   6   9   49.19    3.13
  -2  -6  -9   53.26    4.19
   2   6  10   49.88    4.19
  -2  -6 -10   43.49    3.44
   2   6  11    0.00    3.07
  -2  -6 -11   -1.13    3.00
   2   6  12    1.06    2.69
  -2  -6 -12    1.75    2.25
   2   6  13   24.41    4.57
  -2  -6 -13   25.03    3.82
   2   6  14    8.45    4.63
  -2  -6 -14   10.01    2.82
   2   6  15    4.88    3.82
  -2  -6 -15    2.32    2.82
   2   6  16    4.01    3.25
  -2  -6 -16    7.95    3.57
   2   6  17    1.69    2.63
  -2  -6 -17    1.19    2.88
   2   7 -22   12.27   17.08
  -2  -7  22   12.64    9.26
   2   7 -21    4.94    5.63
  -2  -7  21    7.07    6.20
   2   7 -20    4.88    5.01
  -2  -7  20    6.26    5.63
   2   7 -19   22.34    4.51
  -2  -7  19   20.46    5.13
   2   7 -18    0.94    4.94
  -2  -7  18   -0.63    4.69
   2   7 -17   26.16    6.45
  -2  -7  17   21.34    6.26
   2   7 -16  104.39    7.76
  -2  -7  16  110.71    7.82
   2   7 -15    9.89    3.57
  -2  -7  15   19.02    3.50
   2   7 -14   71.16    5.51
  -2  -7  14   72.85    6.38
   2   7 -13  101.63    6.13
  -2  -7  13   90.74    5.38
   2   7 -12   10.39    2.63
  -2  -7  12    8.70    4.51
   2   7 -11  204.52   10.64
  -2  -7  11  209.84    8.32
   2   7 -10  121.22    5.69
  -2  -7  10  111.33    5.57
   2   7  -9   42.18    4.01
  -2  -7   9   56.07    3.88
   2   7  -8   92.81    4.51
  -2  -7   8   90.93    4.07
   2   7  -7    1.50    1.81
  -2  -7   7    0.88    1.88
   2   7  -6 1418.10   37.92
  -2  -7   6 1460.22   36.61
   2   7  -5    1.94    1.44
  -2  -7   5    1.81    1.44
   2   7  -4  262.84    9.26
  -2  -7   4  262.97    8.45
   2   7  -3   60.02    3.13
  -2  -7   3   59.20    3.07
   2   7  -2   10.58    1.63
  -2  -7   2   13.89    1.69
   2   7  -1  170.85    6.63
  -2  -7   1  176.04    6.20
   2   7   0   88.30    4.07
  -2  -7   0   88.93    4.32
   2   7   1   24.22    2.07
  -2  -7  -1   24.72    2.13
   2   7   2   10.14    1.63
  -2  -7  -2    7.95    1.75
   2   7   3   85.49    4.13
  -2  -7  -3   84.05    3.94
   2   7   4   26.78    2.32
  -2  -7  -4   23.72    2.38
   2   7   5   30.29    2.69
  -2  -7  -5   26.10    2.69
   2   7   6    2.57    1.94
  -2  -7  -6    2.00    1.69
   2   7   7   40.74    3.00
  -2  -7  -7   44.43    3.13
   2   7   8   23.28    2.63
  -2  -7  -8   24.09    3.00
   2   7   9   23.97    3.25
  -2  -7  -9   28.54    3.07
   2   7  10   40.99    3.75
  -2  -7 -10   42.68    3.69
   2   7  11    6.13    4.01
  -2  -7 -11    3.57    2.50
   2   7  12   -0.69    2.88
  -2  -7 -12    1.50    2.82
   2   7  13    2.88    3.32
  -2  -7 -13    4.63    2.50
   2   7  14    1.06    3.07
  -2  -7 -14   -0.38    2.63
   2   7  15    2.32    3.50
  -2  -7 -15    6.57    3.44
   2   7  16   -1.19    2.63
  -2  -7 -16   -0.31    2.44
   2   7  17    0.88    3.94
  -2  -7 -17    0.56    2.32
   2   8 -22   -3.07   10.08
  -2  -8  22   -2.38   10.26
   2   8 -21    4.26    4.69
  -2  -8  21    8.07    6.20
   2   8 -20   52.76    4.82
  -2  -8  20   40.05    6.76
   2   8 -19    5.13    3.50
  -2  -8  19    2.44    4.76
   2   8 -18   13.27    3.88
  -2  -8  18    8.70    4.38
   2   8 -17   32.79    4.13
  -2  -8  17   26.10    6.13
   2   8 -16   52.26    4.38
  -2  -8  16   46.62    5.38
   2   8 -15   60.64    4.63
  -2  -8  15   65.34    5.44
   2   8 -14   -0.13    2.63
  -2  -8  14   -1.44    3.07
   2   8 -13    7.13    2.50
  -2  -8  13    7.38    4.19
   2   8 -12  165.53    7.38
  -2  -8  12  164.09    7.70
   2   8 -11   68.78    4.32
  -2  -8  11   69.97    4.44
   2   8 -10  191.63    8.57
  -2  -8  10  185.24    7.45
   2   8  -9   -0.38    2.32
  -2  -8   9    0.06    2.00
   2   8  -8    8.51    3.13
  -2  -8   8    5.44    2.07
   2   8  -7  267.98    9.58
  -2  -8   7  259.03    9.39
   2   8  -6  309.47   10.39
  -2  -8   6  286.37   11.33
   2   8  -5  157.39    6.13
  -2  -8   5  155.77    5.88
   2   8  -4   75.16    3.82
  -2  -8   4   73.41    3.57
   2   8  -3  238.69    8.14
  -2  -8   3  236.68   10.70
   2   8  -2  403.65   14.27
  -2  -8   2  399.27   12.52
   2   8  -1   -1.25    1.63
  -2  -8   1    2.32    1.81
   2   8   0   30.85    2.50
  -2  -8   0   29.98    2.57
   2   8   1    2.13    1.75
  -2  -8  -1    1.00    1.94
   2   8   2    1.94    1.81
  -2  -8  -2    3.50    1.63
   2   8   3    1.19    1.81
  -2  -8  -3    1.06    2.25
   2   8   4   32.92    2.69
  -2  -8  -4   33.92    2.57
   2   8   5    0.25    2.00
  -2  -8  -5    0.88    1.94
   2   8   6   14.64    2.32
  -2  -8  -6   13.58    2.38
   2   8   7    3.44    2.13
  -2  -8  -7    2.25    2.25
   2   8   8   13.33    3.07
  -2  -8  -8   12.20    2.94
   2   8   9   97.00    5.57
  -2  -8  -9   99.13    5.51
   2   8  10    8.26    2.82
  -2  -8 -10    6.63    2.63
   2   8  11    9.26    3.38
  -2  -8 -11   12.27    3.44
   2   8  12   18.96    4.13
  -2  -8 -12   19.40    3.88
   2   8  13    0.38    3.07
  -2  -8 -13    0.56    2.57
   2   8  14   22.40    4.32
  -2  -8 -14   25.16    4.19
   2   8  15   -1.31    3.57
  -2  -8 -15   -0.06    3.00
   2   8  16    2.25    5.01
  -2  -8 -16    1.88    2.25
   2   9 -21   22.47    6.70
  -2  -9  21   20.53    6.01
   2   9 -20    3.07    5.44
  -2  -9  20    2.44    5.01
   2   9 -19   50.44    6.45
  -2  -9  19   56.45    6.82
   2   9 -18   18.65    6.13
  -2  -9  18   17.27    5.69
   2   9 -17    0.63    3.88
  -2  -9  17    2.44    4.13
   2   9 -16  106.45    7.38
  -2  -9  16  108.95    7.38
   2   9 -15   -1.63    3.63
  -2  -9  15   -0.56    3.82
   2   9 -14    4.32    3.44
  -2  -9  14    3.69    5.69
   2   9 -13   16.15    4.76
  -2  -9  13   17.59    3.25
   2   9 -12    1.31    2.94
  -2  -9  12    3.13    2.75
   2   9 -11  470.05   15.21
  -2  -9  11  480.57   17.15
   2   9 -10   82.55    4.88
  -2  -9  10   73.72    4.69
   2   9  -9   11.89    2.82
  -2  -9   9   14.46    2.75
   2   9  -8   60.39    3.94
  -2  -9   8   61.14    4.13
   2   9  -7  114.84    6.07
  -2  -9   7  113.46    5.32
   2   9  -6  592.02   17.71
  -2  -9   6  580.70   20.09
   2   9  -5    9.95    2.32
  -2  -9   5   11.08    2.07
   2   9  -4  137.49    5.95
  -2  -9   4  126.48    5.32
   2   9  -3   11.26    2.13
  -2  -9   3   11.33    1.94
   2   9  -2  128.10    5.44
  -2  -9   2  124.10    5.07
   2   9  -1  210.46    7.76
  -2  -9   1  220.41    7.45
   2   9   0    0.31    1.81
  -2  -9   0    2.13    2.13
   2   9   1   31.10    2.69
  -2  -9  -1   33.36    3.07
   2   9   2   44.25    3.13
  -2  -9  -2   46.00    3.13
   2   9   3    1.06    2.75
  -2  -9  -3    0.19    2.63
   2   9   4   25.28    2.82
  -2  -9  -4   24.03    3.07
   2   9   5   22.84    2.75
  -2  -9  -5   21.72    3.32
   2   9   6    3.82    2.88
  -2  -9  -6    2.38    3.07
   2   9   7   38.17    4.51
  -2  -9  -7   42.12    3.57
   2   9   8   51.50    4.01
  -2  -9  -8   50.38    3.75
   2   9   9    0.56    3.25
  -2  -9  -9    1.00    2.63
   2   9  10   16.46    4.19
  -2  -9 -10   16.65    3.50
   2   9  11    1.38    3.25
  -2  -9 -11    3.69    3.75
   2   9  12    9.64    3.44
  -2  -9 -12    6.20    3.38
   2   9  13   12.33    4.01
  -2  -9 -13   13.96    3.00
   2   9  14    1.19    3.38
  -2  -9 -14   -0.69    3.44
   2   9  15    2.38    3.50
  -2  -9 -15    3.63    3.00
   2  10 -21    3.07    6.82
  -2 -10  21    4.13    5.51
   2  10 -20   18.27    5.69
  -2 -10  20   24.22    7.13
   2  10 -19    6.13    5.88
  -2 -10  19    6.51    5.44
   2  10 -18    0.69    5.07
  -2 -10  18    0.00    4.44
   2  10 -17   43.56    5.38
  -2 -10  17   40.43    5.63
   2  10 -16   -1.31    4.26
  -2 -10  16   -0.25    3.94
   2  10 -15   76.60    6.70
  -2 -10  15   82.23    9.70
   2  10 -14   10.95    5.13
  -2 -10  14   17.15    4.26
   2  10 -13    1.75    5.07
  -2 -10  13    1.69    4.44
   2  10 -12  170.97    8.89
  -2 -10  12  168.22    7.89
   2  10 -11   -1.13    3.75
  -2 -10  11    0.31    3.07
   2  10 -10  255.27   11.08
  -2 -10  10  240.31    9.32
   2  10  -9   16.83    3.44
  -2 -10   9   18.21    3.13
   2  10  -8  124.16    6.13
  -2 -10   8  117.28    5.63
   2  10  -7  249.83    9.89
  -2 -10   7  250.01    9.01
   2  10  -6    5.76    2.82
  -2 -10   6    4.26    2.69
   2  10  -5   20.71    3.44
  -2 -10   5   24.41    3.44
   2  10  -4    0.44    2.50
  -2 -10   4    0.88    2.44
   2  10  -3    4.76    2.19
  -2 -10   3    2.94    1.81
   2  10  -2   53.82    3.50
  -2 -10   2   51.63    3.32
   2  10  -1   16.96    2.50
  -2 -10   1   18.84    2.25
   2  10   0    2.88    2.07
  -2 -10   0    1.81    1.94
   2  10   1    4.26    2.44
  -2 -10  -1    3.00    2.13
   2  10   2    3.38    2.75
  -2 -10  -2    0.13    3.07
   2  10   3   82.73    5.38
  -2 -10  -3   88.55    4.94
   2  10   4    3.82    2.75
  -2 -10  -4    6.95    2.94
   2  10   5   13.96    2.82
  -2 -10  -5   13.39    2.63
   2  10   6    6.76    2.50
  -2 -10  -6    6.13    2.75
   2  10   7    1.38    2.69
  -2 -10  -7    0.69    2.75
   2  10   8    4.57    3.94
  -2 -10  -8    4.88    3.88
   2  10   9   22.03    3.38
  -2 -10  -9   24.28    3.75
   2  10  10   -0.19    3.88
  -2 -10 -10   -1.44    3.07
   2  10  11    1.00    3.13
  -2 -10 -11    2.00    3.19
   2  10  12    0.69    3.32
  -2 -10 -12   -0.19    2.19
   2  10  13    2.07    2.44
  -2 -10 -13   -0.75    2.38
   2  10  14    4.94    3.38
  -2 -10 -14    1.88    3.19
   2  11 -20    5.63    6.13
  -2 -11  20    0.31    5.38
   2  11 -19    6.95    5.63
  -2 -11  19    1.94    5.13
   2  11 -18   30.60    6.13
  -2 -11  18   23.72    5.95
   2  11 -17   12.39    5.76
  -2 -11  17   14.96    6.26
   2  11 -16    4.57    4.57
  -2 -11  16    4.69    7.57
   2  11 -15    1.13    4.38
  -2 -11  15   -2.07    4.01
   2  11 -14   13.96    5.07
  -2 -11  14   16.15    4.38
   2  11 -13  161.77    9.20
  -2 -11  13  146.07    8.64
   2  11 -12   -1.63    3.69
  -2 -11  12   -1.69    3.13
   2  11 -11   94.00    7.01
  -2 -11  11   98.63    5.57
   2  11 -10   -0.50    3.88
  -2 -11  10   -2.07    3.19
   2  11  -9    0.69    2.82
  -2 -11   9   -0.69    2.44
   2  11  -8   53.95    4.26
  -2 -11   8   58.26    4.26
   2  11  -7   17.34    3.75
  -2 -11   7   14.83    3.25
   2  11  -6   80.92    4.63
  -2 -11   6   74.28    4.76
   2  11  -5   37.67    3.82
  -2 -11   5   42.24    3.63
   2  11  -4    1.25    2.50
  -2 -11   4    0.25    2.13
   2  11  -3    2.25    2.44
  -2 -11   3    0.94    2.44
   2  11  -2   23.59    3.19
  -2 -11   2   26.35    3.13
   2  11  -1   49.00    4.38
  -2 -11   1   57.32    4.19
   2  11   0   25.10    3.25
  -2 -11   0   24.16    3.32
   2  11   1   -1.31    2.88
  -2 -11  -1    0.13    2.38
   2  11   2    8.32    2.82
  -2 -11  -2    9.83    3.32
   2  11   3   47.06    3.82
  -2 -11  -3   54.01    4.57
   2  11   4   20.71    3.63
  -2 -11  -4   22.65    3.75
   2  11   5    5.76    2.88
  -2 -11  -5    5.44    2.57
   2  11   6    0.06    2.75
  -2 -11  -6    2.13    2.63
   2  11   7    0.94    3.38
  -2 -11  -7    0.50    4.13
   2  11   8   23.84    3.63
  -2 -11  -8   19.34    3.44
   2  11   9    0.56    3.75
  -2 -11  -9   -1.31    3.25
   2  11  10   36.67    4.01
  -2 -11 -10   22.97    3.69
   2  11  11    1.50    3.44
  -2 -11 -11   -0.13    2.63
   2  11  12    5.82    4.26
  -2 -11 -12    2.69    3.13
  -2 -11 -13    1.81    2.44
   2  12 -19   -1.06    5.88
  -2 -12  19    1.31    5.32
   2  12 -18    3.25    5.76
  -2 -12  18    1.44    5.07
   2  12 -17   33.98    6.38
  -2 -12  17   19.96    9.01
   2  12 -16    2.57    6.51
  -2 -12  16   -0.44    4.94
   2  12 -15   -0.25    4.32
  -2 -12  15    1.63    4.13
   2  12 -14   25.66    5.88
  -2 -12  14   23.91    5.51
   2  12 -13   10.08    4.94
  -2 -12  13   10.58    3.75
   2  12 -12  146.25    8.51
  -2 -12  12  157.46    8.45
   2  12 -11    9.95    4.38
  -2 -12  11   12.58    3.32
   2  12 -10    5.38    3.75
  -2 -12  10   10.51    3.38
   2  12  -9    2.69    4.19
  -2 -12   9    5.32    3.25
   2  12  -8   19.02    4.01
  -2 -12   8   14.71    3.50
   2  12  -7  129.79    7.45
  -2 -12   7  126.35    7.26
   2  12  -6   58.83    4.94
  -2 -12   6   59.20    5.38
   2  12  -5   29.48    3.88
  -2 -12   5   30.60    3.19
   2  12  -4    0.56    3.00
  -2 -12   4    4.13    2.94
   2  12  -3   37.17    4.94
  -2 -12   3   32.67    4.63
   2  12  -2   39.80    4.51
  -2 -12   2   34.67    3.32
   2  12  -1    0.63    3.57
  -2 -12   1    1.06    2.69
   2  12   0    0.25    3.32
  -2 -12   0   -0.81    2.75
   2  12   1    2.63    3.32
  -2 -12  -1    1.13    2.94
   2  12   2   46.56    4.07
  -2 -12  -2   44.56    4.32
   2  12   3    2.44    2.94
  -2 -12  -3   -1.50    3.07
   2  12   4   40.24    4.94
  -2 -12  -4   39.68    4.88
   2  12   5    1.69    2.88
  -2 -12  -5   -0.38    3.19
   2  12   6    1.31    2.94
  -2 -12  -6    2.13    4.13
   2  12   7   18.02    4.19
  -2 -12  -7   16.96    3.25
   2  12   8   -0.56    3.44
  -2 -12  -8    1.81    3.50
   2  12   9   18.96    3.50
  -2 -12  -9   15.14    3.13
   2  12  10    7.20    4.88
  -2 -12 -10    8.51    2.94
   2  12  11    1.19    3.19
  -2 -12 -11   -0.56    3.19
  -2 -12 -12    0.13    3.57
   2  13 -18   16.96    7.70
  -2 -13  18   28.04    9.95
   2  13 -17   -2.07    6.76
  -2 -13  17   -3.38    8.45
   2  13 -16   14.77    6.07
  -2 -13  16   13.27    5.44
   2  13 -15   12.70    6.82
  -2 -13  15   15.33    5.44
   2  13 -14    5.26    4.94
  -2 -13  14    8.14    4.38
   2  13 -13   72.22    6.70
  -2 -13  13   72.22    5.95
   2  13 -12   -3.75    4.76
  -2 -13  12   -2.13    4.44
   2  13 -11   73.53    6.76
  -2 -13  11   72.41    6.01
   2  13 -10    3.38    3.82
  -2 -13  10   -1.94    3.25
   2  13  -9    2.07    3.75
  -2 -13   9    3.19    3.19
   2  13  -8   65.65    6.51
  -2 -13   8   57.51    4.69
   2  13  -7   -1.75    4.07
  -2 -13   7    0.56    2.75
   2  13  -6   18.27    4.13
  -2 -13   6   13.27    3.25
   2  13  -5    6.38    4.07
  -2 -13   5    6.13    3.94
   2  13  -4    3.19    4.44
  -2 -13   4   -0.19    3.44
   2  13  -3    3.57    3.82
  -2 -13   3    4.51    3.07
   2  13  -2    3.50    3.32
  -2 -13   2    6.51    3.07
   2  13  -1   28.85    4.63
  -2 -13   1   25.41    3.57
   2  13   0    6.51    3.44
  -2 -13   0    6.76    3.25
   2  13   1    7.51    4.07
  -2 -13  -1    8.95    3.63
   2  13   2   -1.63    3.44
  -2 -13  -2    1.63    2.82
   2  13   3   36.30    4.32
  -2 -13  -3   27.72    3.82
   2  13   4   25.66    4.82
  -2 -13  -4   25.78    4.19
   2  13   5    9.51    3.82
  -2 -13  -5   10.01    3.57
   2  13   6    5.63    4.57
  -2 -13  -6    5.26    4.44
   2  13   7   11.52    3.38
  -2 -13  -7    6.70    3.50
   2  13   8    2.44    4.01
  -2 -13  -8    6.38    3.00
   2  13   9    1.13    3.19
  -2 -13  -9    0.25    2.63
   2  13  10    3.88    4.94
  -2 -13 -10    1.94    2.57
  -2 -13 -11    1.13    4.26
   2  14 -17   11.20    7.01
  -2 -14  17    9.39    5.95
   2  14 -16    4.38    7.01
  -2 -14  16    3.13    6.82
   2  14 -15   17.08    6.38
  -2 -14  15   17.77    5.63
   2  14 -14    2.75    5.57
  -2 -14  14    2.07    4.26
   2  14 -13   13.96    6.20
  -2 -14  13   21.90    5.32
   2  14 -12   58.26    6.51
  -2 -14  12   50.07    5.76
   2  14 -11    0.31    7.26
  -2 -14  11    3.38    5.38
   2  14 -10   -0.19    5.44
  -2 -14  10    3.25    3.57
   2  14  -9    2.94    4.26
  -2 -14   9    1.88    3.44
   2  14  -8   25.91    4.63
  -2 -14   8   26.03    4.13
   2  14  -7   38.17    4.88
  -2 -14   7   42.74    4.63
   2  14  -6   10.58    4.38
  -2 -14   6   11.08    4.38
   2  14  -5    6.38    4.19
  -2 -14   5    1.69    3.07
   2  14  -4    6.32    4.01
  -2 -14   4    7.82    3.50
   2  14  -3    0.00    4.38
  -2 -14   3   -0.44    3.19
   2  14  -2   23.22    4.38
  -2 -14   2   26.47    3.63
   2  14  -1    9.51    5.07
  -2 -14   1    8.26    3.88
   2  14   0   -2.82    3.57
  -2 -14   0    0.13    3.25
   2  14   1   14.39    3.94
  -2 -14  -1   15.14    3.32
   2  14   2    1.50    5.13
  -2 -14  -2    5.76    4.44
   2  14   3    3.13    3.69
  -2 -14  -3    1.31    3.00
   2  14   4    1.38    4.26
  -2 -14  -4    4.07    3.75
   2  14   5    3.38    3.63
  -2 -14  -5   -0.88    2.88
   2  14   6   -0.19    7.51
  -2 -14  -6    1.31    3.82
   2  14   7    4.94    3.82
  -2 -14  -7    3.88    3.38
   2  14   8    1.38    3.69
  -2 -14  -8    1.63    2.75
  -2 -14  -9    1.50    3.13
   2  15 -16    0.69    6.51
  -2 -15  16    2.63    5.57
   2  15 -15    1.88    6.63
  -2 -15  15    0.75    5.51
   2  15 -14    3.13    6.13
  -2 -15  14    0.81    5.01
   2  15 -13   36.23    7.95
  -2 -15  13   41.99    6.76
   2  15 -12    4.44    5.69
  -2 -15  12    5.19    4.94
   2  15 -11   26.41    6.13
  -2 -15  11   30.85    5.13
   2  15 -10   -2.13    6.07
  -2 -15  10   -2.44    4.13
   2  15  -9   12.52    5.01
  -2 -15   9   15.46    4.07
   2  15  -8    2.94    4.57
  -2 -15   8    6.32    3.82
   2  15  -7    2.57    3.82
  -2 -15   7   -0.13    3.44
   2  15  -6   24.78    6.01
  -2 -15   6   13.46    5.07
   2  15  -5    5.57    4.38
  -2 -15   5    5.19    3.69
   2  15  -4    4.13    4.38
  -2 -15   4    1.00    3.25
   2  15  -3   -0.75    4.69
  -2 -15   3    4.26    4.82
   2  15  -2    1.50    3.88
  -2 -15   2    1.06    3.44
   2  15  -1    0.94    4.01
  -2 -15   1   -0.75    3.13
   2  15   0    1.50    4.82
  -2 -15   0    1.13    5.82
   2  15   1    0.94    4.07
  -2 -15  -1    3.75    3.19
   2  15   2    3.82    3.63
  -2 -15  -2    5.69    4.26
   2  15   3    6.82    4.07
  -2 -15  -3    5.88    3.07
   2  15   4    0.19    3.19
  -2 -15  -4    0.19    4.07
   2  15   5    2.63    6.45
  -2 -15  -5    0.56    8.45
   2  15   6   -3.63    4.13
  -2 -15  -6    1.38    3.82
  -2 -15  -7    0.38    3.00
   2  16 -15    2.69    6.51
  -2 -16  15    3.38    5.01
   2  16 -14    1.13    7.07
  -2 -16  14    4.26    6.13
   2  16 -13    9.20    6.70
  -2 -16  13    1.94    5.26
   2  16 -12   20.78    6.38
  -2 -16  12   29.48    5.88
   2  16 -11    4.07    5.82
  -2 -16  11    3.69    4.26
   2  16 -10    3.32    6.26
  -2 -16  10    2.69    4.94
   2  16  -9   14.14    5.26
  -2 -16   9   16.15    4.69
   2  16  -8    6.26    5.38
  -2 -16   8    5.13    3.88
   2  16  -7    0.13    5.69
  -2 -16   7    0.75    5.26
   2  16  -6   16.15    5.44
  -2 -16   6   14.02    4.07
   2  16  -5   -0.50    4.38
  -2 -16   5   -0.63    3.94
   2  16  -4   -3.07    5.19
  -2 -16   4    1.50    4.38
   2  16  -3    4.01    4.57
  -2 -16   3    1.25    4.13
   2  16  -2    2.94    3.32
  -2 -16   2    8.01    3.75
   2  16  -1    4.13    7.45
  -2 -16   1    0.50    3.69
   2  16   0   -1.75    7.82
  -2 -16   0   -1.31    2.63
   2  16   1    0.81    3.57
  -2 -16  -1    0.25    2.57
   2  16   2   -0.25    2.69
  -2 -16  -2   -0.19    2.69
   2  16   3    1.19    5.07
  -2 -16  -3    1.63    2.63
   2  16   4    1.88    4.38
  -2 -16  -4    0.19    3.32
   2  16   5   -1.00    8.32
   2  17 -13   -0.69    7.20
  -2 -17  13    7.63    5.01
   2  17 -12    3.25    7.32
  -2 -17  12    5.32    5.32
   2  17 -11    8.07    7.07
  -2 -17  11    0.63    6.20
   2  17 -10    6.51    5.76
  -2 -17  10    2.94    4.57
   2  17  -9    0.25    5.44
  -2 -17   9    3.25    4.63
   2  17  -8   16.15    5.82
  -2 -17   8    9.76    5.51
   2  17  -7    7.51    5.44
  -2 -17   7    3.75    4.38
   2  17  -6    2.38    4.01
  -2 -17   6    0.13    4.38
   2  17  -5    1.38    4.69
  -2 -17   5    5.01    4.07
   2  17  -4    0.19    4.07
  -2 -17   4    2.07    4.69
   2  17  -3   14.71    4.13
  -2 -17   3   14.27    4.51
   2  17  -2    1.69    4.94
  -2 -17   2    3.38    4.01
  -2 -17   1   -0.63    3.50
  -2 -17   0   -0.81    3.13
  -2 -17  -2    0.19    6.70
   2  17   3   -1.06    4.88
  -2 -17  -3    5.07    5.26
   2  18 -11   -1.75    9.39
  -2 -18  11    0.50    5.32
   2  18 -10   -5.01    7.01
  -2 -18  10    1.75    3.50
   2  18  -9   12.14   10.76
  -2 -18   9   16.52    4.69
   2  18  -8    0.69    4.57
  -2 -18   8    3.00    3.88
   2  18  -7   18.96   11.89
  -2 -18   7    3.63    3.63
   2  18  -6    1.31    5.76
  -2 -18   6    1.44    3.57
   2  18  -5    1.50    3.88
  -2 -18   5   -0.25    2.82
   2  18  -4    3.07    4.32
   2  18  -3    2.25    5.44
  -2 -18   3   -0.94    3.94
   2  18  -2   -1.38    4.94
  -2 -18   2   -0.69    6.01
  -2 -18  -1    0.31    4.19
  -2 -18  -2   15.96   11.70
  -2 -19   8   -0.13    4.88
   2  19  -7   -2.25    6.26
  -2 -19   7   -3.19    6.51
  -3  19   3    0.56    4.63
  -3  19   2    4.69    5.07
   3 -19  -1    5.38    6.26
  -3  19   1    3.19    5.19
   3 -19   0   -1.94    6.45
  -3  19   0    2.00    3.82
   3 -19   1   -0.38    4.26
  -3  19  -1    0.88    3.19
  -3  19  -2    4.82    5.88
  -3  19  -3   -4.94    8.26
  -3  19  -4    6.51    8.20
   3 -19   5    1.69    4.01
   3 -19   6    0.31    3.32
   3 -19   7    0.94    3.32
   3 -19   8   -1.25    4.13
  -3  19  -8    0.25    7.76
   3 -19   9    1.94    4.57
  -3  19  -9   -0.31    8.70
   3 -19  10    2.25    7.63
   3 -18  -6    3.07    7.38
  -3  18   6   -0.19    5.44
  -3  18   5    2.63    5.13
   3 -18  -4   -0.50    4.82
  -3  18   4    0.44    5.32
   3 -18  -3    0.75    6.38
  -3  18   3    2.75    8.20
   3 -18  -2   -0.69    9.07
  -3  18   2    8.51   10.64
   3 -18  -1    0.81    5.01
  -3  18   1    1.75    5.44
   3 -18   0   14.71    5.26
  -3  18   0   20.03    6.57
   3 -18   1   -0.13    5.01
  -3  18  -1    3.25    5.13
   3 -18   2    4.44    4.63
  -3  18  -2   -1.63    5.38
   3 -18   3    2.38    3.63
  -3  18  -3    0.38    4.88
   3 -18   4    2.25    4.32
  -3  18  -4    3.50    4.82
   3 -18   5    4.76    4.26
  -3  18  -5    0.31    4.32
   3 -18   6    1.00    4.26
  -3  18  -6   -0.44    3.63
   3 -18   7    4.26    3.69
  -3  18  -7    0.06    3.63
   3 -18   8   -0.50    4.94
  -3  18  -8    0.88    4.76
   3 -18   9    2.19    4.32
  -3  18  -9    1.69    5.95
   3 -18  10    1.06    4.13
  -3  18 -10    3.00    6.70
   3 -18  11    3.25    4.51
  -3  18 -11    3.00    6.45
   3 -18  12    8.95   11.45
  -3  18 -12    9.20   12.14
   3 -18  13   -2.75    5.57
  -3  18 -13   -5.07    5.88
   3 -17  -7   -1.06    6.63
   3 -17  -6    6.88    4.69
   3 -17  -5    5.51    4.76
  -3  17   5    2.19    5.88
   3 -17  -4    4.69    6.76
  -3  17   4    2.75    3.82
   3 -17  -3    3.94    4.76
  -3  17   3   -0.69    3.44
   3 -17  -2   25.10    5.88
  -3  17   2   23.53    6.57
   3 -17  -1   14.02    5.57
  -3  17   1    8.70    5.19
   3 -17   0    0.50    4.69
  -3  17   0    2.69    5.51
   3 -17   1   13.27    6.63
  -3  17  -1    7.76    6.88
   3 -17   2    3.44    5.26
  -3  17  -2    1.81    5.95
   3 -17   3    1.88    5.13
  -3  17  -3    7.76    5.51
   3 -17   4    1.44    4.13
  -3  17  -4    0.88    5.63
   3 -17   5   -0.69    4.38
  -3  17  -5   -1.94    5.82
   3 -17   6    1.31    3.75
  -3  17  -6   -1.88    5.63
   3 -17   7   -0.63    4.94
  -3  17  -7    2.19    4.76
   3 -17   8    1.69    4.57
  -3  17  -8    6.26    4.76
   3 -17   9    0.81    4.38
  -3  17  -9    0.25    5.13
   3 -17  10   31.17    5.38
  -3  17 -10   26.28    5.69
   3 -17  11   20.28    9.39
  -3  17 -11    3.63    6.57
   3 -17  12    7.57   10.26
  -3  17 -12   -2.69    5.26
   3 -17  13   15.27    4.76
  -3  17 -13   13.71    6.32
   3 -17  14    4.07    5.44
  -3  17 -14   -0.63    6.07
   3 -16  -8    0.50    5.13
   3 -16  -7    4.76    4.94
  -3  16   7    3.19    5.13
   3 -16  -6    0.25    5.19
  -3  16   6    0.19    6.95
   3 -16  -5    1.00    4.38
  -3  16   5    2.82    4.69
   3 -16  -4    1.50    5.44
  -3  16   4    1.94    5.57
   3 -16  -3    4.01    4.82
  -3  16   3    0.56    5.38
   3 -16  -2    0.81    5.01
  -3  16   2    0.94    5.51
   3 -16  -1   -0.69    5.51
  -3  16   1    1.81    5.63
   3 -16   0   16.83    5.44
  -3  16   0    8.32    5.07
   3 -16   1    1.94    4.38
  -3  16  -1    5.13    4.82
   3 -16   2   -0.75    4.51
  -3  16  -2   -0.75    4.63
   3 -16   3    0.94    5.44
  -3  16  -3    6.32    4.94
   3 -16   4   10.89    5.19
  -3  16  -4    8.82    5.13
   3 -16   5    0.56    3.88
  -3  16  -5    2.88    4.44
   3 -16   6   -3.94    3.88
  -3  16  -6    0.44    4.13
   3 -16   7    5.01    3.69
  -3  16  -7    1.94    4.32
   3 -16   8    3.13    3.75
  -3  16  -8    9.45    4.94
   3 -16   9    0.50    4.13
  -3  16  -9   -1.88    5.32
   3 -16  10   22.03    9.32
  -3  16 -10    4.63    8.01
   3 -16  11    3.75    4.44
  -3  16 -11   16.21    5.44
   3 -16  12   25.16    4.94
  -3  16 -12   26.66    6.26
   3 -16  13    1.88    5.01
  -3  16 -13    8.70    6.01
   3 -16  14    1.94    4.82
  -3  16 -14    8.07    6.26
   3 -16  15    2.25    5.44
  -3  16 -15   -1.13    5.57
   3 -16  16    2.94    5.19
  -3  16 -16    4.19    6.01
  -3  15  10   -0.25    4.51
   3 -15  -9    0.63    4.19
  -3  15   9    1.50    6.32
   3 -15  -8    1.38    4.44
  -3  15   8   -0.06    5.26
   3 -15  -7    3.69    5.19
  -3  15   7    2.44    5.51
   3 -15  -6   16.71    5.76
  -3  15   6   18.21    6.20
   3 -15  -5    1.44    5.26
  -3  15   5    1.75    4.88
   3 -15  -4    0.31    5.07
  -3  15   4    6.95    6.82
   3 -15  -3    4.26    4.63
  -3  15   3    2.50    4.19
   3 -15  -2   10.83    4.63
  -3  15   2    7.95    5.07
   3 -15  -1   12.33    4.44
  -3  15   1    6.01    5.26
   3 -15   0   -1.06    5.44
  -3  15   0    1.00    6.20
   3 -15   1    8.32    4.57
  -3  15  -1    9.32    4.63
   3 -15   2    5.19    3.88
  -3  15  -2    5.32    4.32
   3 -15   3   21.09    4.32
  -3  15  -3   19.15    4.94
   3 -15   4    2.25    3.88
  -3  15  -4    0.44    3.88
   3 -15   5   12.64    3.88
  -3  15  -5   18.34    5.26
   3 -15   6    5.51    3.88
  -3  15  -6   11.58    4.57
   3 -15   7    1.56    3.38
  -3  15  -7   -0.13    4.32
   3 -15   8    6.70    3.82
  -3  15  -8    1.50    4.63
   3 -15   9    2.32    7.01
  -3  15  -9    3.07    6.57
   3 -15  10    9.07    4.01
  -3  15 -10    8.51    5.19
   3 -15  11    2.63    4.07
  -3  15 -11    7.20    5.88
   3 -15  12    5.38    4.26
  -3  15 -12    2.13    5.32
   3 -15  13    4.88    4.82
  -3  15 -13    9.51    7.13
   3 -15  14    8.39    4.19
  -3  15 -14    8.51    5.44
   3 -15  15    1.75    4.94
  -3  15 -15    0.69    6.07
   3 -15  16    2.75    5.51
  -3  15 -16    2.69    7.57
   3 -15  17    2.50    5.13
  -3  15 -17    4.26    6.26
   3 -14 -12   -2.00    5.95
  -3  14  12    1.50    2.82
   3 -14 -11    1.25    3.75
  -3  14  11    0.06    5.07
   3 -14 -10    8.70    5.07
  -3  14  10   10.26    6.13
   3 -14  -9   -1.00    4.57
  -3  14   9   -0.44    4.76
   3 -14  -8    7.01    6.01
  -3  14   8    7.13    5.82
   3 -14  -7   19.78    5.57
  -3  14   7   25.97    6.26
   3 -14  -6    1.13    5.44
  -3  14   6    1.19    4.57
   3 -14  -5   35.05    5.38
  -3  14   5   31.23    5.32
   3 -14  -4    3.32    4.76
  -3  14   4    1.13    4.63
   3 -14  -3   41.37    5.32
  -3  14   3   35.42    5.19
   3 -14  -2   21.15    4.82
  -3  14   2   18.15    4.94
   3 -14  -1    7.70    4.07
  -3  14   1    9.32    4.01
   3 -14   0   10.95    3.75
  -3  14   0    5.76    3.63
   3 -14   1    7.82    3.82
  -3  14  -1    6.20    4.63
   3 -14   2   13.64    5.26
  -3  14  -2   12.14    5.01
   3 -14   3   -0.56    4.76
  -3  14  -3   -0.94    4.57
   3 -14   4   21.22    4.82
  -3  14  -4   21.28    4.69
   3 -14   5    5.38    3.44
  -3  14  -5    4.44    3.50
   3 -14   6   10.95    3.13
  -3  14  -6   17.71    4.32
   3 -14   7   54.76    5.13
  -3  14  -7   65.90    6.51
   3 -14   8    8.57    9.70
  -3  14  -8   14.83    7.82
   3 -14   9   58.33    5.51
  -3  14  -9   55.07    6.57
   3 -14  10    1.88    3.57
  -3  14 -10    3.82    4.26
   3 -14  11   -1.25    3.44
  -3  14 -11    2.00    5.13
   3 -14  12   11.33    3.57
  -3  14 -12   12.89    4.63
   3 -14  13    4.57    3.94
  -3  14 -13    8.51    5.69
   3 -14  14    2.88    4.44
  -3  14 -14    4.44    4.94
   3 -14  15    4.32    4.44
  -3  14 -15    6.01    5.44
   3 -14  16    3.57    4.76
  -3  14 -16    5.57    5.63
   3 -14  17    1.50    5.44
  -3  14 -17    8.32    7.70
   3 -14  18    0.38    5.38
  -3  14 -18    0.69    7.20
   3 -13 -13    0.13    4.38
  -3  13  13    1.00    4.13
   3 -13 -12    1.38    3.75
  -3  13  12    0.69    4.13
   3 -13 -11   11.01    3.88
  -3  13  11   13.33    4.88
   3 -13 -10    3.75    6.38
  -3  13  10   -0.94    7.51
   3 -13  -9    3.19    4.69
  -3  13   9   -0.69    4.94
   3 -13  -8   14.96    5.13
  -3  13   8   12.08    5.07
   3 -13  -7    6.38    5.63
  -3  13   7    9.26    5.01
   3 -13  -6   19.65    4.88
  -3  13   6   18.34    4.63
   3 -13  -5   40.30    5.63
  -3  13   5   29.98    5.51
   3 -13  -4    2.69    4.57
  -3  13   4   -2.82    4.57
   3 -13  -3    3.57    3.88
  -3  13   3    5.13    3.94
   3 -13  -2   15.90    4.26
  -3  13   2   17.15    3.69
   3 -13  -1   28.16    4.44
  -3  13   1   28.16    4.44
   3 -13   0   16.21    4.07
  -3  13   0   13.71    3.94
   3 -13   1   -0.50    3.07
  -3  13  -1    1.69    3.07
   3 -13   2   70.34    5.38
  -3  13  -2   70.15    5.19
   3 -13   3   18.71    3.57
  -3  13  -3   14.89    3.57
   3 -13   4   -1.25    3.44
  -3  13  -4   -1.56    3.75
   3 -13   5   68.40    5.63
  -3  13  -5   56.82    5.32
   3 -13   6   31.23    4.32
  -3  13  -6   37.49    5.88
   3 -13   7    2.38    6.95
  -3  13  -7    3.13    7.70
   3 -13   8   72.22    4.82
  -3  13  -8   73.03    6.13
   3 -13   9   13.52    3.13
  -3  13  -9   18.34    4.01
   3 -13  10   18.84    3.63
  -3  13 -10   14.83    4.32
   3 -13  11   15.08    3.38
  -3  13 -11   25.66    4.63
   3 -13  12   -2.82    4.13
  -3  13 -12    2.94    4.63
   3 -13  13    9.64    4.57
  -3  13 -13   11.58    5.44
   3 -13  14    6.07    4.88
  -3  13 -14    8.82    5.44
   3 -13  15   43.56    5.26
  -3  13 -15   42.12    6.13
   3 -13  16   31.48    5.13
  -3  13 -16   30.92    6.45
   3 -13  17    0.44    4.88
  -3  13 -17    5.82    5.57
   3 -13  18   23.72    6.57
  -3  13 -18   22.65    6.63
   3 -13  19   -1.06    5.63
  -3  13 -19    2.82    5.76
  -3  12  15    5.69    6.07
   3 -12 -14    5.69    5.01
  -3  12  14    1.44    5.82
   3 -12 -13   -0.81    6.45
  -3  12  13   -3.88    7.01
   3 -12 -12    4.88    4.63
  -3  12  12   12.95    6.07
   3 -12 -11   -3.50    4.69
  -3  12  11    1.50    5.44
   3 -12 -10   -2.07    5.26
  -3  12  10   -1.94    5.76
   3 -12  -9   -0.13    5.38
  -3  12   9    5.26    5.82
   3 -12  -8    4.76    4.32
  -3  12   8    3.88    4.38
   3 -12  -7   20.09    6.26
  -3  12   7   13.96    4.76
   3 -12  -6    3.07    3.88
  -3  12   6    3.00    3.82
   3 -12  -5   76.41    6.51
  -3  12   5   71.22    5.76
   3 -12  -4   30.54    5.38
  -3  12   4   38.30    5.51
   3 -12  -3    6.51    4.38
  -3  12   3    7.89    4.01
   3 -12  -2  177.04    8.51
  -3  12   2  157.14    8.26
   3 -12  -1   44.56    4.63
  -3  12   1   32.67    4.51
   3 -12   0   11.33    3.25
  -3  12   0   10.39    3.32
   3 -12   1    0.06    3.07
  -3  12  -1    2.38    3.19
   3 -12   2  122.16    6.51
  -3  12  -2  114.90    6.76
   3 -12   3   79.35    5.38
  -3  12  -3   79.60    5.57
   3 -12   4    6.13    2.82
  -3  12  -4    8.32    3.13
   3 -12   5    8.95    2.88
  -3  12  -5    9.51    3.25
   3 -12   6    0.88    4.94
  -3  12  -6   -0.25    4.13
   3 -12   7   88.93    5.44
  -3  12  -7   75.54    5.44
   3 -12   8   30.85    3.50
  -3  12  -8   31.67    4.19
   3 -12   9  127.73    6.95
  -3  12  -9  124.54    7.01
   3 -12  10    0.13    3.00
  -3  12 -10   -3.38    4.51
   3 -12  11    4.38    3.50
  -3  12 -11    6.07    4.38
   3 -12  12   61.27    4.94
  -3  12 -12   69.59    6.26
   3 -12  13    6.13    3.32
  -3  12 -13    4.07    4.44
   3 -12  14   19.78    4.01
  -3  12 -14   23.28    5.63
   3 -12  15   10.70    4.13
  -3  12 -15   15.83    4.88
   3 -12  16    5.07    4.38
  -3  12 -16    0.63    4.76
   3 -12  17   60.33    6.63
  -3  12 -17   64.96    8.07
   3 -12  18   -1.38    5.95
  -3  12 -18    1.00    6.20
   3 -12  19    7.76    6.13
  -3  12 -19    3.82    5.88
   3 -12  20    1.31    4.07
  -3  12 -20    4.63    6.01
   3 -11 -15    6.01    4.51
  -3  11  15    4.13    4.57
   3 -11 -14    0.00    4.94
  -3  11  14    2.94    5.38
   3 -11 -13   16.52    5.38
  -3  11  13   14.08    6.45
   3 -11 -12    1.75    5.32
  -3  11  12    2.63    5.13
   3 -11 -11   42.31    6.20
  -3  11  11   55.32    6.26
   3 -11 -10   -2.63    4.51
  -3  11  10    3.88    4.88
   3 -11  -9   15.58    4.32
  -3  11   9   11.33    4.26
   3 -11  -8   30.16    5.26
  -3  11   8   30.23    5.57
   3 -11  -7    3.44    4.76
  -3  11   7    3.63    4.94
   3 -11  -6  131.67    7.26
  -3  11   6  139.56    7.20
   3 -11  -5   21.53    5.13
  -3  11   5   23.66    5.19
   3 -11  -4   50.44    5.01
  -3  11   4   48.75    4.26
   3 -11  -3   72.16    4.69
  -3  11   3   62.52    5.19
   3 -11  -2    8.95    2.94
  -3  11   2    6.51    2.94
   3 -11  -1   34.98    3.94
  -3  11   1   28.73    3.50
   3 -11   0    0.44    3.13
  -3  11   0    2.63    3.19
   3 -11   1    7.45    2.69
  -3  11  -1    7.20    2.57
   3 -11   2    0.69    2.44
  -3  11  -2    0.50    2.75
   3 -11   3   76.66    4.88
  -3  11  -3   72.97    4.69
   3 -11   4    2.00    2.38
  -3  11  -4    1.31    2.63
   3 -11   5   32.73    5.82
  -3  11  -5   32.61    4.63
   3 -11   6    0.19    2.32
  -3  11  -6    2.13    3.38
   3 -11   7   41.68    3.32
  -3  11  -7   51.38    4.01
   3 -11   8   13.52    2.69
  -3  11  -8   20.78    3.57
   3 -11   9    7.38    3.32
  -3  11  -9    5.88    3.38
   3 -11  10    6.26    3.00
  -3  11 -10    2.44    3.82
   3 -11  11  114.65    6.13
  -3  11 -11  113.27    6.63
   3 -11  12    5.38    3.19
  -3  11 -12    4.82    3.69
   3 -11  13   17.90    4.13
  -3  11 -13   14.83    4.44
   3 -11  14    3.38    3.94
  -3  11 -14    3.82    4.26
   3 -11  15    7.13    4.01
  -3  11 -15    8.51    4.13
   3 -11  16   20.78    4.38
  -3  11 -16   28.79    5.69
   3 -11  17    0.63    4.38
  -3  11 -17    3.13    5.07
   3 -11  18   25.91    5.57
  -3  11 -18   22.22    5.57
   3 -11  19   -1.19    5.07
  -3  11 -19    1.19    4.76
   3 -11  20    3.32    5.13
  -3  11 -20    1.38    5.19
  -3  10  18   -1.31    6.20
   3 -10 -17    3.50    3.63
  -3  10  17   22.09   12.58
   3 -10 -16    4.38    8.01
  -3  10  16   -0.25    6.57
   3 -10 -15   -1.00    6.32
  -3  10  15    4.94    6.07
   3 -10 -14   21.09    5.44
  -3  10  14   18.77    5.88
   3 -10 -13   -1.94    5.13
  -3  10  13   -4.01    6.07
   3 -10 -12   25.85    4.94
  -3  10  12   25.41    6.32
   3 -10 -11   -0.50    4.82
  -3  10  11   -1.38    4.38
   3 -10 -10    6.88    4.19
  -3  10  10    5.32    4.26
   3 -10  -9   45.68    5.26
  -3  10   9   52.63    6.51
   3 -10  -8   14.46    4.13
  -3  10   8    8.32    3.44
   3 -10  -7   37.74    4.63
  -3  10   7   39.61    4.51
   3 -10  -6   -1.31    3.13
  -3  10   6   -0.50    3.44
   3 -10  -5   11.89    3.94
  -3  10   5    8.95    3.82
   3 -10  -4   33.48    3.82
  -3  10   4   32.17    3.82
   3 -10  -3   11.14    3.19
  -3  10   3   13.02    3.07
   3 -10  -2    7.26    2.82
  -3  10   2   11.14    2.88
   3 -10  -1   15.14    3.50
  -3  10   1   12.70    2.75
   3 -10   0   17.15    2.50
  -3  10   0   17.40    2.63
   3 -10   1   10.26    2.63
  -3  10  -1   10.33    2.32
   3 -10   2  103.51    5.26
  -3  10  -2  100.69    5.76
   3 -10   3   30.04    2.94
  -3  10  -3   26.16    3.32
   3 -10   4   36.55    6.01
  -3  10  -4   50.07    6.32
   3 -10   5   45.25    3.82
  -3  10  -5   43.93    4.07
   3 -10   6    4.94    2.63
  -3  10  -6    8.01    3.19
   3 -10   7    8.89    2.25
  -3  10  -7    5.51    2.69
   3 -10   8   30.67    3.50
  -3  10  -8   30.29    3.63
   3 -10   9  118.47    5.44
  -3  10  -9  128.48    6.76
   3 -10  10  148.38    7.38
  -3  10 -10  158.14    8.14
   3 -10  11    5.82    2.94
  -3  10 -11    3.44    3.57
   3 -10  12   45.43    4.26
  -3  10 -12   46.44    5.19
   3 -10  13   20.71    3.38
  -3  10 -13   26.28    4.38
   3 -10  14   57.76    5.26
  -3  10 -14   50.00    6.01
   3 -10  15    8.45    5.38
  -3  10 -15    5.88    5.63
   3 -10  16   11.14    4.07
  -3  10 -16   15.02    4.88
   3 -10  17   69.22    6.01
  -3  10 -17   77.79    6.88
   3 -10  18    1.75    4.32
  -3  10 -18    3.07    4.76
   3 -10  19    9.26    4.44
  -3  10 -19    8.70    5.19
   3 -10  20    0.31    4.57
  -3  10 -20    2.63    5.38
   3  -9 -19    0.63    5.07
   3  -9 -18    0.50    7.38
  -3   9  18    4.44    4.76
   3  -9 -17    3.00    4.07
  -3   9  17    3.13    6.01
   3  -9 -16    5.44    4.51
  -3   9  16   18.65    5.38
   3  -9 -15    4.69    4.69
  -3   9  15    4.94    5.26
   3  -9 -14    7.95    5.69
  -3   9  14    8.39    5.69
   3  -9 -13   22.03    5.13
  -3   9  13   22.97    5.32
   3  -9 -12   12.33    4.94
  -3   9  12    6.20    4.63
   3  -9 -11   30.92    5.57
  -3   9  11   40.24    5.26
   3  -9 -10    7.70    4.51
  -3   9  10   10.83    5.32
   3  -9  -9    3.00    3.75
  -3   9   9    5.88    3.44
   3  -9  -8   37.92    5.57
  -3   9   8   39.43    5.32
   3  -9  -7   92.87    5.88
  -3   9   7  101.57    5.19
   3  -9  -6  196.32    8.70
  -3   9   6  196.88    8.51
   3  -9  -5    0.63    2.57
  -3   9   5    1.81    3.19
   3  -9  -4  106.14    6.01
  -3   9   4  100.32    5.01
   3  -9  -3   64.83    4.26
  -3   9   3   56.01    4.01
   3  -9  -2   33.67    3.25
  -3   9   2   29.60    3.50
   3  -9  -1   90.99    5.51
  -3   9   1  107.33    5.44
   3  -9   0   10.39    2.38
  -3   9   0   12.39    2.38
   3  -9   1  347.83   10.89
  -3   9  -1  345.83   11.52
   3  -9   2    1.63    1.94
  -3   9  -2    2.38    1.81
   3  -9   3   90.49    6.82
  -3   9  -3   80.04    5.88
   3  -9   4  147.13    6.95
  -3   9  -4  138.68    6.88
   3  -9   5  120.97    5.38
  -3   9  -5  117.53    5.13
   3  -9   6  167.16    6.26
  -3   9  -6  177.73    7.07
   3  -9   7  150.07    8.01
  -3   9  -7  165.03    7.89
   3  -9   8  168.85    7.07
  -3   9  -8  176.11    7.70
   3  -9   9    9.58    2.69
  -3   9  -9    7.51    2.94
   3  -9  10   17.34    3.00
  -3   9 -10   13.33    3.75
   3  -9  11  299.95   11.26
  -3   9 -11  299.02   10.76
   3  -9  12   13.71    2.75
  -3   9 -12   13.46    3.63
   3  -9  13   19.71    3.38
  -3   9 -13   16.58    3.82
   3  -9  14    9.70    3.19
  -3   9 -14   15.27    3.88
   3  -9  15    7.07    5.01
  -3   9 -15    2.57    5.19
   3  -9  16   29.16    5.44
  -3   9 -16   33.11    5.38
   3  -9  17   33.48    4.13
  -3   9 -17   21.59    5.38
   3  -9  18   51.13    5.57
  -3   9 -18   44.12    6.57
   3  -9  19    9.58    5.51
  -3   9 -19    9.45    6.20
   3  -9  20    2.63    5.32
  -3   9 -20    1.06    4.69
   3  -9  21   -1.06    4.13
  -3   9 -21    1.00    4.19
  -3   9 -22    0.75    6.32
   3  -8 -19    4.01    4.94
  -3   8  19    2.94    5.88
   3  -8 -18    0.06    5.13
  -3   8  18    5.63    6.63
   3  -8 -17   12.77    5.38
  -3   8  17    9.32    6.32
   3  -8 -16   -1.06    5.07
  -3   8  16    0.94    5.95
   3  -8 -15    1.94    4.63
  -3   8  15    4.69    4.94
   3  -8 -14   15.52    5.82
  -3   8  14   13.96    5.19
   3  -8 -13   29.91    5.63
  -3   8  13   23.66    5.88
   3  -8 -12   44.06    6.88
  -3   8  12   60.08    7.13
   3  -8 -11   -1.75    3.57
  -3   8  11    2.07    3.94
   3  -8 -10    8.01    3.88
  -3   8  10    7.51    3.94
   3  -8  -9   53.95    5.63
  -3   8   9   54.57    6.01
   3  -8  -8   10.26    3.50
  -3   8   8   12.08    3.50
   3  -8  -7  177.86    8.32
  -3   8   7  174.60    9.39
   3  -8  -6   23.84    3.44
  -3   8   6   22.15    3.13
   3  -8  -5   19.59    2.69
  -3   8   5   21.53    2.88
   3  -8  -4  188.68    7.38
  -3   8   4  198.26    7.07
   3  -8  -3  246.01    9.32
  -3   8   3  241.94    9.70
   3  -8  -2   93.75    4.82
  -3   8   2  101.38    4.32
   3  -8  -1    2.75    2.13
  -3   8   1    3.88    1.88
   3  -8   0   26.66    2.50
  -3   8   0   29.41    2.57
   3  -8   1  327.62    9.89
  -3   8  -1  330.81   10.51
   3  -8   2  549.03   22.78
  -3   8  -2  499.84   16.46
   3  -8   3    6.13    2.13
  -3   8  -3    4.57    1.88
   3  -8   4   22.40    2.57
  -3   8  -4   23.34    2.50
   3  -8   5  188.87    7.01
  -3   8  -5  185.12    7.63
   3  -8   6   34.86    2.57
  -3   8  -6   38.99    3.00
   3  -8   7  402.46   12.14
  -3   8  -7  406.28   12.45
   3  -8   8   12.52    2.25
  -3   8  -8   11.77    2.38
   3  -8   9  226.98   10.64
  -3   8  -9  220.48   10.83
   3  -8  10  189.31    7.70
  -3   8 -10  175.73    7.70
   3  -8  11    1.38    2.19
  -3   8 -11    3.32    2.57
   3  -8  12   15.65    3.25
  -3   8 -12   19.34    3.88
   3  -8  13    3.38    2.69
  -3   8 -13    3.75    2.94
   3  -8  14  182.74    8.51
  -3   8 -14  197.13    9.70
   3  -8  15    6.57    4.63
  -3   8 -15    8.14    4.01
   3  -8  16    3.44    4.94
  -3   8 -16    2.69    4.44
   3  -8  17   34.11    5.38
  -3   8 -17   38.43    5.88
   3  -8  18    4.76    4.38
  -3   8 -18    4.44    3.94
   3  -8  19    5.88    4.76
  -3   8 -19    7.26    4.44
   3  -8  20   19.96    4.82
  -3   8 -20   15.65    5.32
   3  -8  21    1.56    4.01
  -3   8 -21    7.89    4.07
  -3   8 -22    1.88    4.69
   3  -7 -20   -0.06    4.01
  -3   7  20    1.69    3.94
   3  -7 -19   -0.25    4.44
  -3   7  19    2.07    5.76
   3  -7 -18   14.14    5.38
  -3   7  18    9.39    5.13
   3  -7 -17   -1.94    4.38
  -3   7  17   -2.38    5.32
   3  -7 -16   -0.81    4.32
  -3   7  16    5.13    4.82
   3  -7 -15    2.00    3.88
  -3   7  15    1.69    4.32
   3  -7 -14    2.50    5.13
  -3   7  14    3.57    5.19
   3  -7 -13   41.30    6.01
  -3   7  13   47.25    6.20
   3  -7 -12    0.75    3.88
  -3   7  12   -0.56    3.88
   3  -7 -11    2.13    3.63
  -3   7  11    2.44    3.63
   3  -7 -10  103.45    6.32
  -3   7  10  117.72    6.88
   3  -7  -9   29.10    4.19
  -3   7   9   32.79    4.13
   3  -7  -8   37.36    4.63
  -3   7   8   38.68    3.75
   3  -7  -7    8.07    2.94
  -3   7   7    6.95    2.50
   3  -7  -6   25.16    3.19
  -3   7   6   24.22    3.82
   3  -7  -5    3.50    2.57
  -3   7   5    3.00    2.13
   3  -7  -4   63.71    3.75
  -3   7   4   59.77    3.44
   3  -7  -3  411.35   13.02
  -3   7   3  413.79   13.08
   3  -7  -2  322.17   10.70
  -3   7   2  323.17   10.33
   3  -7  -1    5.26    1.94
  -3   7   1    5.26    1.75
   3  -7   0   15.71    2.07
  -3   7   0   17.02    2.13
   3  -7   1  663.12   25.97
  -3   7  -1  575.75   19.96
   3  -7   2  117.28    4.82
  -3   7  -2  137.81    5.82
   3  -7   3  547.90   16.71
  -3   7  -3  522.37   16.02
   3  -7   4    0.69    1.25
  -3   7  -4   -0.63    1.50
   3  -7   5    5.51    1.38
  -3   7  -5    2.63    1.63
   3  -7   6   54.95    3.13
  -3   7  -6   49.88    3.00
   3  -7   7   80.54    3.50
  -3   7  -7   86.49    4.44
   3  -7   8  775.58   26.16
  -3   7  -8  776.70   20.96
   3  -7   9   19.15    2.13
  -3   7  -9   21.40    2.50
   3  -7  10   20.59    2.25
  -3   7 -10   17.15    2.69
   3  -7  11  403.03   13.89
  -3   7 -11  380.56   12.58
   3  -7  12   60.95    4.32
  -3   7 -12   55.32    3.88
   3  -7  13   76.16    4.57
  -3   7 -13   70.47    4.88
   3  -7  14   14.77    3.50
  -3   7 -14   17.15    3.88
   3  -7  15    7.57    3.38
  -3   7 -15    8.95    3.38
   3  -7  16   45.94    4.26
  -3   7 -16   40.49    4.82
   3  -7  17   15.46    3.82
  -3   7 -17   12.02    4.01
   3  -7  18    8.26    3.57
  -3   7 -18    3.75    4.01
   3  -7  19    4.51    4.26
  -3   7 -19   12.20    4.19
   3  -7  20    1.94    4.57
  -3   7 -20    1.63    4.88
   3  -7  21    5.13    4.82
  -3   7 -21    4.32    6.26
   3  -7  22    6.13    6.07
  -3   7 -22    7.38    5.19
   3  -6 -21   -1.81    4.44
   3  -6 -20    8.70    6.70
  -3   6  20    5.63    5.82
   3  -6 -19    3.69    5.95
  -3   6  19    3.50    6.07
   3  -6 -18    4.51    6.13
  -3   6  18    5.51    6.07
   3  -6 -17    8.57    6.88
  -3   6  17    7.01    6.13
   3  -6 -16   -2.13    5.44
  -3   6  16   -1.38    5.07
   3  -6 -15   10.01    4.38
  -3   6  15    6.26    4.69
   3  -6 -14    2.32    3.94
  -3   6  14    0.38    3.75
   3  -6 -13   18.90    4.26
  -3   6  13   17.34    4.38
   3  -6 -12   61.96    5.51
  -3   6  12   54.63    5.13
   3  -6 -11   10.51    3.32
  -3   6  11   10.33    3.50
   3  -6 -10   10.26    4.44
  -3   6  10    4.19    4.57
   3  -6  -9  429.37   19.28
  -3   6   9  441.51   15.96
   3  -6  -8  186.12    7.70
  -3   6   8  176.67    7.70
   3  -6  -7    4.38    2.44
  -3   6   7    4.57    2.32
   3  -6  -6  176.67    7.76
  -3   6   6  179.30    7.13
   3  -6  -5  674.44   19.28
  -3   6   5  665.49   20.53
   3  -6  -4   55.32    3.19
  -3   6   4   55.57    3.57
   3  -6  -3  267.04    9.32
  -3   6   3  272.61   10.20
   3  -6  -2  320.23   10.45
  -3   6   2  324.42   11.58
   3  -6  -1   11.77    1.69
  -3   6   1   12.14    1.81
   3  -6   0  924.40   36.49
  -3   6   0  901.68   28.73
   3  -6   1   93.68    4.51
  -3   6  -1   86.49    3.75
   3  -6   2  576.57   17.27
  -3   6  -2  559.73   15.96
   3  -6   3   83.73    4.01
  -3   6  -3   84.55    3.75
   3  -6   4   79.10    3.57
  -3   6  -4   77.66    3.63
   3  -6   5   61.89    3.25
  -3   6  -5   53.95    2.75
   3  -6   6   68.15    3.32
  -3   6  -6   65.59    3.44
   3  -6   7  714.06   19.96
  -3   6  -7  716.75   21.09
   3  -6   8    9.70    1.88
  -3   6  -8   11.14    2.25
   3  -6   9    7.76    2.19
  -3   6  -9    5.82    2.07
   3  -6  10  122.22    4.63
  -3   6 -10  136.37    5.32
   3  -6  11    9.76    2.19
  -3   6 -11    6.26    2.88
   3  -6  12  143.75    6.57
  -3   6 -12  128.67    5.82
   3  -6  13   33.61    3.94
  -3   6 -13   31.67    3.75
   3  -6  14   41.30    3.94
  -3   6 -14   47.75    4.32
   3  -6  15   30.54    3.57
  -3   6 -15   28.10    4.13
   3  -6  16   19.34    3.44
  -3   6 -16   11.83    3.50
   3  -6  17    8.07    3.50
  -3   6 -17    8.89    3.75
   3  -6  18   14.64    4.63
  -3   6 -18   10.33    4.32
   3  -6  19    0.19    4.13
  -3   6 -19   -0.25    4.26
   3  -6  20   15.65    5.57
  -3   6 -20   18.65    6.88
   3  -6  21    2.44    5.01
  -3   6 -21   -0.38    5.32
   3  -6  22   15.27    5.38
  -3   6 -22   13.83    5.57
   3  -6  23    5.01    6.51
   3  -5 -21   -1.13    3.75
  -3   5  21    2.88    7.57
   3  -5 -20    3.82    5.01
  -3   5  20    7.76    6.20
   3  -5 -19    8.82    5.38
  -3   5  19    6.51    7.20
   3  -5 -18   22.03    5.26
  -3   5  18   18.02    5.95
   3  -5 -17    1.13    4.19
  -3   5  17   -1.13    5.26
   3  -5 -16    6.95    4.51
  -3   5  16    8.45    5.07
   3  -5 -15   17.96    5.19
  -3   5  15   15.58    5.07
   3  -5 -14    5.13    4.44
  -3   5  14    3.38    4.01
   3  -5 -13   90.37    6.38
  -3   5  13   88.05    5.76
   3  -5 -12    5.01    3.50
  -3   5  12    2.63    3.25
   3  -5 -11    1.38    3.38
  -3   5  11    1.81    3.00
   3  -5 -10    3.44    4.13
  -3   5  10    6.76    4.32
   3  -5  -9  320.11   11.70
  -3   5   9  326.24   11.20
   3  -5  -8  204.70    7.82
  -3   5   8  206.64    7.76
   3  -5  -7    6.13    2.50
  -3   5   7    8.70    2.07
   3  -5  -6  234.74    8.07
  -3   5   6  237.56    8.51
   3  -5  -5  618.87   19.28
  -3   5   5  605.54   18.40
   3  -5  -4 1247.38   33.54
  -3   5   4 1227.98   36.99
   3  -5  -3    5.19    1.75
  -3   5   3    5.19    1.75
   3  -5  -2  540.58   16.52
  -3   5   2  540.64   15.83
   3  -5  -1    1.31    1.69
  -3   5   1    1.94    1.25
   3  -5   0  238.00    8.45
  -3   5   0  237.12    7.70
   3  -5   1 1000.62   27.60
  -3   5  -1  976.34   27.29
   3  -5   2   35.67    2.25
  -3   5  -2   34.80    2.32
   3  -5   3   82.73    3.57
  -3   5  -3   77.54    3.50
   3  -5   4  255.71    8.45
  -3   5  -4  259.40    8.82
   3  -5   5    1.56    1.56
  -3   5  -5    1.38    1.38
   3  -5   6   96.75    4.57
  -3   5  -6  102.07    4.76
   3  -5   7   -0.25    1.13
  -3   5  -7    0.69    1.31
   3  -5   8  323.36   10.83
  -3   5  -8  321.11    9.89
   3  -5   9  196.57    6.57
  -3   5  -9  193.13    7.51
   3  -5  10    1.38    1.56
  -3   5 -10    1.38    1.75
   3  -5  11   65.96    3.82
  -3   5 -11   65.40    4.38
   3  -5  12   10.76    2.13
  -3   5 -12    9.64    2.38
   3  -5  13  159.33    7.38
  -3   5 -13  151.57    8.14
   3  -5  14    5.19    3.07
  -3   5 -14    3.50    2.94
   3  -5  15   22.84    3.94
  -3   5 -15   21.28    3.44
   3  -5  16   89.43    5.63
  -3   5 -16   91.24    5.95
   3  -5  17   31.10    4.13
  -3   5 -17   35.42    4.51
   3  -5  18    2.57    3.82
  -3   5 -18   -0.94    3.07
   3  -5  19    7.38    4.69
  -3   5 -19   12.95    4.88
   3  -5  20    3.88    4.01
  -3   5 -20   -1.31    4.57
   3  -5  21   28.54    5.32
  -3   5 -21   29.60    5.32
   3  -5  22   -0.25    5.38
  -3   5 -22    4.82    5.07
   3  -4 -21    1.00    3.75
  -3   4  21    1.44    4.76
   3  -4 -20    1.44    7.07
  -3   4  20    1.94    7.20
   3  -4 -19   32.79    6.95
  -3   4  19   33.17    6.51
   3  -4 -18    2.44    5.01
  -3   4  18   -3.50    6.26
   3  -4 -17    7.26    5.01
  -3   4  17   11.14    5.44
   3  -4 -16    0.88    4.01
  -3   4  16    2.25    4.51
   3  -4 -15    1.75    3.75
  -3   4  15    2.13    3.88
   3  -4 -14   75.54    5.76
  -3   4  14   72.22    6.32
   3  -4 -13   51.44    5.13
  -3   4  13   53.38    5.38
   3  -4 -12    4.82    3.75
  -3   4  12    6.01    3.63
   3  -4 -11    1.94    3.32
  -3   4  11    2.44    3.25
   3  -4 -10   61.96    4.51
  -3   4  10   64.52    4.88
   3  -4  -9   29.29    3.63
  -3   4   9   23.47    3.44
   3  -4  -8  145.06    6.70
  -3   4   8  153.39    6.38
   3  -4  -7  346.58   11.70
  -3   4   7  337.63   11.95
   3  -4  -6  520.43   16.40
  -3   4   6  513.48   16.71
   3  -4  -5 1356.96   36.42
  -3   4   5 1302.89   36.67
   3  -4  -4  193.82    6.95
  -3   4   4  192.56    7.26
   3  -4  -3  720.94   21.34
  -3   4   3  714.62   21.40
   3  -4  -2    2.94    2.50
  -3   4   2    5.07    1.44
   3  -4  -1    0.63    1.06
  -3   4   1    1.63    1.13
   3  -4   0  105.58    4.07
  -3   4   0  114.21    4.51
   3  -4   1   60.95    3.07
  -3   4  -1   59.95    3.38
   3  -4   2  391.51   12.20
  -3   4  -2  393.51   12.39
   3  -4   3  476.06   14.39
  -3   4  -3  483.44   14.83
   3  -4   4  348.46   10.45
  -3   4  -4  340.51   11.08
   3  -4   5  907.75   25.10
  -3   4  -5  912.69   26.66
   3  -4   6  108.52    4.38
  -3   4  -6  112.83    4.69
   3  -4   7  498.09   15.02
  -3   4  -7  521.12   16.27
   3  -4   8  129.42    4.94
  -3   4  -8  131.86    6.13
   3  -4   9   29.54    2.13
  -3   4  -9   35.11    2.57
   3  -4  10  223.54    8.07
  -3   4 -10  229.80    8.07
   3  -4  11  227.42    7.76
  -3   4 -11  233.05    8.51
   3  -4  12    5.38    2.13
  -3   4 -12    8.57    2.32
   3  -4  13   35.36    3.44
  -3   4 -13   34.98    3.57
   3  -4  14    3.32    2.38
  -3   4 -14    1.69    2.19
   3  -4  15   84.11    5.07
  -3   4 -15   87.49    5.63
   3  -4  16   58.89    5.38
  -3   4 -16   60.45    3.82
   3  -4  17    7.57    4.01
  -3   4 -17    6.95    2.38
   3  -4  18   -2.25    4.82
  -3   4 -18    0.25    4.69
   3  -4  19    2.25    4.19
  -3   4 -19    3.69    3.94
   3  -4  20   13.20    4.57
  -3   4 -20    7.13    5.01
   3  -4  21    6.57    6.57
  -3   4 -21    4.69    5.51
   3  -4  22    4.63    5.26
  -3   4 -22    1.81    4.63
   3  -3 -21    2.07    5.38
  -3   3  21   -1.69    7.07
   3  -3 -20    2.32    4.76
  -3   3  20    5.13    6.57
   3  -3 -19   10.39    5.13
  -3   3  19    9.07    6.82
   3  -3 -18   26.22    5.57
  -3   3  18   27.85    6.26
   3  -3 -17    9.95    5.69
  -3   3  17   14.96    6.07
   3  -3 -16    1.06    4.57
  -3   3  16    1.31    6.32
   3  -3 -15   50.69    5.13
  -3   3  15   49.88    5.44
   3  -3 -14   34.73    4.38
  -3   3  14   40.37    4.94
   3  -3 -13   78.79    5.07
  -3   3  13   68.90    5.26
   3  -3 -12   36.17    4.38
  -3   3  12   35.05    4.69
   3  -3 -11   42.56    4.07
  -3   3  11   36.74    4.38
   3  -3 -10   66.65    4.63
  -3   3  10   61.83    4.38
   3  -3  -9  213.78    8.07
  -3   3   9  193.82    7.89
   3  -3  -8  139.68    5.69
  -3   3   8  138.93    5.51
   3  -3  -7   13.83    2.50
  -3   3   7   15.33    2.50
   3  -3  -6   79.60    3.88
  -3   3   6   82.30    4.57
   3  -3  -5  221.04    7.63
  -3   3   5  204.96    7.76
   3  -3  -4  885.84   25.35
  -3   3   4  884.47   26.03
   3  -3  -3  208.21   10.95
  -3   3   3  181.05    7.76
   3  -3  -2  214.91    7.63
  -3   3   2  215.91    8.20
   3  -3  -1  251.95    8.20
  -3   3   1  244.38    8.01
   3  -3   0    8.51    1.06
  -3   3   0    6.70    1.13
   3  -3   1  419.99   12.89
  -3   3  -1  425.18   13.71
   3  -3   2  161.46    5.95
  -3   3  -2  154.70    5.88
   3  -3   3  247.57    8.32
  -3   3  -3  261.40    8.95
   3  -3   4 1158.83   31.73
  -3   3  -4 1141.87   31.48
   3  -3   5   48.38    2.32
  -3   3  -5   49.50    2.44
   3  -3   6 1413.16   40.05
  -3   3  -6 1461.66   39.74
   3  -3   7   95.37    3.57
  -3   3  -7   94.44    4.07
   3  -3   8   45.00    2.57
  -3   3  -8   48.13    3.00
   3  -3   9   95.44    4.32
  -3   3  -9   93.87    4.19
   3  -3  10    2.00    1.56
  -3   3 -10    1.44    1.44
   3  -3  11    5.07    2.38
  -3   3 -11    2.69    1.69
   3  -3  12   63.52    4.19
  -3   3 -12   56.89    3.69
   3  -3  13    9.20    2.94
  -3   3 -13   11.20    3.13
   3  -3  14    6.88    3.07
  -3   3 -14    8.76    2.44
   3  -3  15    5.82    2.82
  -3   3 -15    4.94    2.88
   3  -3  16   32.67    3.82
  -3   3 -16   34.48    4.01
   3  -3  17   25.85    4.01
  -3   3 -17   26.72    3.88
   3  -3  18    5.82    3.44
  -3   3 -18    3.75    2.44
   3  -3  19    1.63    3.57
  -3   3 -19    0.25    2.44
   3  -3  20   38.61    6.20
  -3   3 -20   32.29    4.69
   3  -3  21    1.94    4.26
  -3   3 -21   -1.13    3.50
   3  -3  22    1.00    5.63
  -3   3 -22    2.63    5.01
  -3   2  22    5.76    7.20
   3  -2 -21    1.94    6.13
  -3   2  21    5.32    7.20
   3  -2 -20    6.57    4.76
  -3   2  20   20.28    9.20
   3  -2 -19   11.39    5.26
  -3   2  19   16.52    5.88
   3  -2 -18    4.94    4.44
  -3   2  18    3.88    4.88
   3  -2 -17    4.13    4.38
  -3   2  17    8.39    4.69
   3  -2 -16    0.94    4.63
  -3   2  16    4.01    4.88
   3  -2 -15   15.65    4.76
  -3   2  15    8.20    4.44
   3  -2 -14  163.84    7.95
  -3   2  14  165.40    8.32
   3  -2 -13   27.72    3.63
  -3   2  13   28.41    3.82
   3  -2 -12    0.31    2.75
  -3   2  12    1.19    3.44
   3  -2 -11    3.44    3.69
  -3   2  11    0.56    3.32
   3  -2 -10  243.26    8.89
  -3   2  10  236.00    9.51
   3  -2  -9  121.91    5.51
  -3   2   9  111.58    5.51
   3  -2  -8  171.97    6.13
  -3   2   8  162.84    7.01
   3  -2  -7    1.88    2.50
  -3   2   7   -0.06    2.25
   3  -2  -6   79.48    3.63
  -3   2   6   76.66    3.63
   3  -2  -5   27.97    2.07
  -3   2   5   25.10    1.94
   3  -2  -4  372.92   16.83
  -3   2   4  342.32   12.08
   3  -2  -3 1313.03   34.73
  -3   2   3 1284.80   36.23
   3  -2  -2 2724.75   68.53
  -3   2   2 2731.26   70.15
   3  -2  -1  378.56   11.89
  -3   2   1  381.31   13.58
   3  -2   0 6518.33  152.20
  -3   2   0 6634.92  156.27
   3  -2   1  609.30   16.65
  -3   2  -1  617.62   16.71
   3  -2   2  220.79    7.70
  -3   2  -2  221.98    7.45
   3  -2   3   53.13    2.25
  -3   2  -3   56.01    2.75
   3  -2   4   96.81    3.57
  -3   2  -4   98.50    3.75
   3  -2   5  154.76    5.01
  -3   2  -5  160.08    6.57
   3  -2   6  539.39   15.14
  -3   2  -6  513.67   14.52
   3  -2   7  653.29   19.34
  -3   2  -7  627.44   20.15
   3  -2   8    3.94    1.13
  -3   2  -8    5.07    1.31
   3  -2   9    0.00    1.38
  -3   2  -9    1.31    1.13
   3  -2  10  145.13    5.26
  -3   2 -10  138.87    5.26
   3  -2  11  172.60    6.26
  -3   2 -11  183.55    7.07
   3  -2  12   92.50    5.51
  -3   2 -12   92.50    4.51
   3  -2  13   15.58    3.07
  -3   2 -13   11.26    3.00
   3  -2  14    0.38    3.44
  -3   2 -14    0.25    3.00
   3  -2  15   44.25    4.19
  -3   2 -15   40.24    3.69
   3  -2  16   34.23    4.01
  -3   2 -16   32.35    3.88
   3  -2  17   -1.81    3.57
  -3   2 -17    0.31    3.94
   3  -2  18    0.69    3.19
  -3   2 -18    0.06    3.00
   3  -2  19    7.76    4.63
  -3   2 -19    4.94    2.57
   3  -2  20   11.58    4.07
  -3   2 -20    8.32    3.13
   3  -2  21   14.96    6.82
  -3   2 -21   18.46    3.94
   3  -1 -21    5.32    5.51
  -3   1  21    4.13    5.88
   3  -1 -20   18.90    5.38
  -3   1  20   20.03    6.51
   3  -1 -19    5.57    5.07
  -3   1  19    5.63    5.51
   3  -1 -18   26.72    4.94
  -3   1  18   30.79    6.32
   3  -1 -17   -1.69    4.19
  -3   1  17   -1.63    4.07
   3  -1 -16    5.26    4.38
  -3   1  16    8.01    4.88
   3  -1 -15    0.81    3.07
  -3   1  15   -0.06    3.50
   3  -1 -14  111.21    6.88
  -3   1  14  116.90    7.13
   3  -1 -13   -0.31    3.50
  -3   1  13   -0.56    3.38
   3  -1 -12   -0.06    2.75
  -3   1  12    0.25    2.82
   3  -1 -11  293.51   10.58
  -3   1  11  298.08   11.33
   3  -1 -10  202.89    7.20
  -3   1  10  198.32    7.95
   3  -1  -9  416.79   13.14
  -3   1   9  409.85   12.58
   3  -1  -8  157.83    6.38
  -3   1   8  146.57    5.44
   3  -1  -7    2.38    1.63
  -3   1   7    0.63    1.44
   3  -1  -6  497.59   14.33
  -3   1   6  452.59   15.52
   3  -1  -5  108.58    6.01
  -3   1   5  105.89    4.38
   3  -1  -4 1927.71   50.13
  -3   1   4 1842.41   49.94
   3  -1  -3  174.17    5.88
  -3   1   3  164.46    5.95
   3  -1  -2  582.64   17.15
  -3   1   2  583.32   17.71
   3  -1  -1 1529.94   38.43
  -3   1   1 1495.20   41.99
   3  -1   0 5080.01  120.53
  -3   1   0 5080.76  119.59
   3  -1   1 1478.56   38.61
  -3   1  -1 1501.40   40.18
   3  -1   2  222.48    6.70
  -3   1  -2  220.60    7.01
   3  -1   3  530.88   14.83
  -3   1  -3  530.19   15.08
   3  -1   4    2.82    0.56
  -3   1  -4    1.19    0.56
   3  -1   5   71.28    2.82
  -3   1  -5   69.65    2.94
   3  -1   6  848.17   25.47
  -3   1  -6  813.69   22.15
   3  -1   7  117.47    5.01
  -3   1  -7  119.91    4.26
   3  -1   8   29.91    1.88
  -3   1  -8   26.97    1.88
   3  -1   9  471.12   14.14
  -3   1  -9  463.92   13.64
   3  -1  10  124.85    5.19
  -3   1 -10  113.40    4.51
   3  -1  11    1.94    1.69
  -3   1 -11    1.88    1.69
   3  -1  12   19.84    2.25
  -3   1 -12   15.96    2.07
   3  -1  13   47.88    3.38
  -3   1 -13   49.38    3.32
   3  -1  14  100.19    6.57
  -3   1 -14  101.38    5.63
   3  -1  15   -1.38    3.00
  -3   1 -15    0.25    2.19
   3  -1  16    6.38    3.82
  -3   1 -16    7.82    3.63
   3  -1  17   -1.19    3.19
  -3   1 -17    0.63    3.32
   3  -1  18    1.44    3.13
  -3   1 -18    1.31    3.82
   3  -1  19    2.07    3.07
  -3   1 -19    1.94    3.13
   3  -1  20    4.94    4.32
  -3   1 -20    9.32    2.69
   3  -1  21    0.81    3.82
  -3   1 -21    2.57    2.57
   3   0 -22    5.95    6.76
  -3   0  22    2.75    6.01
   3   0 -21   -0.50    5.63
  -3   0  21   -0.31    6.88
   3   0 -20   36.30    6.26
  -3   0  20   26.60    6.26
   3   0 -19   16.33    6.20
  -3   0  19   20.84    5.76
   3   0 -18    2.25    4.57
  -3   0  18    4.82    4.88
   3   0 -17   32.17    4.63
  -3   0  17   37.80    5.19
   3   0 -16    7.82    3.69
  -3   0  16    5.57    4.26
   3   0 -15   26.72    4.19
  -3   0  15   22.78    4.38
   3   0 -14   17.71    4.26
  -3   0  14   23.34    4.44
   3   0 -13   16.27    3.13
  -3   0  13   13.58    3.25
   3   0 -12   75.35    4.76
  -3   0  12   81.04    4.76
   3   0 -11  174.54    7.13
  -3   0  11  160.40    7.07
   3   0 -10  241.94    8.39
  -3   0  10  238.37    8.95
   3   0  -9  119.34    5.13
  -3   0   9  126.16    5.63
   3   0  -8  282.81    9.51
  -3   0   8  280.99    9.64
   3   0  -7  147.13    5.26
  -3   0   7  138.68    6.70
   3   0  -6  117.15    7.01
  -3   0   6  110.14    4.44
   3   0  -5  676.38   19.96
  -3   0   5  650.54   17.96
   3   0  -4   22.15    1.69
  -3   0   4   20.34    1.50
   3   0  -3  415.67   13.02
  -3   0   3  411.04   12.33
   3   0  -2   22.15    1.44
  -3   0   2   21.15    1.31
   3   0  -1  654.73   18.15
  -3   0   1  657.98   17.52
   3   0   0  999.12   25.91
  -3   0   0 1019.77   25.85
   3   0   1    2.82    0.25
  -3   0  -1    3.07    0.31
   3   0   2   66.27    2.38
  -3   0  -2   67.71    3.07
   3   0   3   23.91    1.13
  -3   0  -3   23.34    1.00
   3   0   4   61.77    2.44
  -3   0  -4   63.33    2.44
   3   0   5  216.97    7.38
  -3   0  -5  214.53    7.45
   3   0   6  452.59   13.27
  -3   0  -6  459.98   14.58
   3   0   7  400.52   12.83
  -3   0  -7  407.34   12.14
   3   0   8   66.02    3.63
  -3   0  -8   67.46    3.57
   3   0   9   37.74    2.57
  -3   0  -9   31.85    1.88
   3   0  10    1.44    1.63
  -3   0 -10    0.75    1.25
   3   0  11   86.05    4.32
  -3   0 -11   95.62    4.38
   3   0  12   64.08    4.07
  -3   0 -12   69.53    3.82
   3   0  13   14.52    2.44
  -3   0 -13   17.90    2.07
   3   0  14   -0.38    3.25
  -3   0 -14   -0.31    2.88
   3   0  15  101.82    5.76
  -3   0 -15  101.38    5.32
   3   0  16    8.76    3.69
  -3   0 -16   13.27    3.38
   3   0  17    5.32    3.57
  -3   0 -17    5.19    3.13
   3   0  18    3.50    3.82
  -3   0 -18    0.75    3.25
   3   0  19    9.01    3.32
  -3   0 -19   11.45    3.88
   3   0  20    3.82    3.00
  -3   0 -20    4.13    4.32
   3   1 -22    0.63    5.57
  -3  -1  22    0.13    6.26
   3   1 -21    3.32    6.63
  -3  -1  21   -0.75    6.70
   3   1 -20   28.41    6.13
  -3  -1  20   31.60    7.38
   3   1 -19    7.57    5.57
  -3  -1  19    6.70    5.44
   3   1 -18   23.03    5.57
  -3  -1  18   27.10    6.13
   3   1 -17   34.48    5.13
  -3  -1  17   39.80    5.19
   3   1 -16    1.31    3.32
  -3  -1  16    0.69    3.94
   3   1 -15   88.74    6.20
  -3  -1  15   88.49    6.20
   3   1 -14   30.54    3.57
  -3  -1  14   33.61    3.94
   3   1 -13  128.10    7.13
  -3  -1  13  118.15    6.38
   3   1 -12    4.19    2.57
  -3  -1  12    6.32    2.94
   3   1 -11   99.69    4.88
  -3  -1  11  102.26    4.88
   3   1 -10   13.58    2.13
  -3  -1  10   12.83    2.50
   3   1  -9  482.00   14.58
  -3  -1   9  481.07   14.89
   3   1  -8  130.48    5.38
  -3  -1   8  129.54    7.70
   3   1  -7   26.85    3.00
  -3  -1   7   20.46    2.25
   3   1  -6  463.67   14.71
  -3  -1   6  458.72   13.71
   3   1  -5    4.19    1.19
  -3  -1   5    3.44    1.19
   3   1  -4  357.22   11.01
  -3  -1   4  349.71   12.08
   3   1  -3  578.88   17.08
  -3  -1   3  552.78   17.21
   3   1  -2  276.80    8.26
  -3  -1   2  278.24    9.01
   3   1  -1  418.67   11.89
  -3  -1   1  405.97   12.14
   3   1   0   44.75    1.63
  -3  -1   0   46.94    1.81
   3   1   1   41.87    1.50
  -3  -1  -1   40.93    1.94
   3   1   3   12.20    0.69
  -3  -1  -3   11.70    0.56
   3   1   4  174.73    5.82
  -3  -1  -4  173.41    5.95
   3   1   5  509.04   15.96
  -3  -1  -5  509.79   14.64
   3   1   6  217.16    8.32
  -3  -1  -6  208.52    6.95
   3   1   7   -0.06    0.88
  -3  -1  -7    0.06    0.88
   3   1   8   14.96    1.50
  -3  -1  -8   13.27    1.63
   3   1   9  129.86    5.63
  -3  -1  -9  129.29    4.94
   3   1  10   26.47    2.75
  -3  -1 -10   25.60    2.25
   3   1  11   87.93    4.76
  -3  -1 -11   88.12    3.75
   3   1  12   10.39    2.13
  -3  -1 -12   10.26    1.94
   3   1  13    1.19    3.07
  -3  -1 -13    1.06    1.94
   3   1  14  116.84    6.01
  -3  -1 -14  120.85    5.95
   3   1  15   25.03    4.01
  -3  -1 -15   20.53    2.63
   3   1  16    3.19    3.50
  -3  -1 -16    1.50    2.50
   3   1  17    0.50    3.44
  -3  -1 -17    1.38    3.44
   3   1  18    7.45    3.75
  -3  -1 -18    2.44    3.19
   3   1  19    2.13    3.13
  -3  -1 -19    3.07    2.63
   3   1  20    4.26    3.94
  -3  -1 -20   12.52    3.88
   3   2 -22    3.38    5.38
  -3  -2  22   -0.69    5.88
   3   2 -21    9.83    5.32
  -3  -2  21   13.14    6.07
   3   2 -20    3.69    5.32
  -3  -2  20   11.01    5.63
   3   2 -19   31.42    5.76
  -3  -2  19   24.22    5.76
   3   2 -18    2.50    3.75
  -3  -2  18    2.69    4.82
   3   2 -17    0.56    4.32
  -3  -2  17    2.00    4.69
   3   2 -16   34.04    4.51
  -3  -2  16   33.23    5.07
   3   2 -15   58.33    5.57
  -3  -2  15   56.64    5.57
   3   2 -14  105.51    6.13
  -3  -2  14  110.21    7.07
   3   2 -13   29.73    3.44
  -3  -2  13   28.29    3.50
   3   2 -12   61.89    4.57
  -3  -2  12   64.46    4.76
   3   2 -11    4.32    2.13
  -3  -2  11    0.63    2.19
   3   2 -10  350.71   11.39
  -3  -2  10  355.65   12.20
   3   2  -9  104.39    4.44
  -3  -2   9  104.51    8.01
   3   2  -8   78.60    4.94
  -3  -2   8   79.35    3.57
   3   2  -7  170.28    6.51
  -3  -2   7  170.28    6.38
   3   2  -6  108.95    4.01
  -3  -2   6  107.39    4.19
   3   2  -5   32.48    2.07
  -3  -2   5   32.10    2.13
   3   2  -4    8.89    1.06
  -3  -2   4    8.01    1.13
   3   2  -3  817.44   22.09
  -3  -2   3  814.13   23.78
   3   2  -2  273.11    8.57
  -3  -2   2  280.55    9.07
   3   2  -1    3.63    0.63
  -3  -2   1    3.69    0.63
   3   2   0  205.64    6.57
  -3  -2   0  208.46    6.63
   3   2   1  159.96    5.01
  -3  -2  -1  158.33    4.63
   3   2   2   35.86    1.63
  -3  -2  -2   37.11    1.44
   3   2   3    3.00    0.50
  -3  -2  -3    2.63    0.44
   3   2   4    0.69    0.63
  -3  -2  -4    0.50    0.56
   3   2   5  313.60   10.33
  -3  -2  -5  317.41   10.14
   3   2   6   25.53    1.81
  -3  -2  -6   25.03    1.50
   3   2   7  231.49    9.01
  -3  -2  -7  225.61    7.95
   3   2   8  810.12   26.28
  -3  -2  -8  781.21   23.03
   3   2   9    4.69    1.94
  -3  -2  -9    6.20    1.75
   3   2  10    0.38    1.56
  -3  -2 -10    1.81    1.63
   3   2  11   57.70    3.57
  -3  -2 -11   61.77    3.57
   3   2  12   -0.44    1.88
  -3  -2 -12    1.56    1.88
   3   2  13    1.06    3.07
  -3  -2 -13   -0.38    2.57
   3   2  14   21.28    3.50
  -3  -2 -14   21.90    3.00
   3   2  15   20.65    3.19
  -3  -2 -15   17.08    2.69
   3   2  16   12.27    3.38
  -3  -2 -16   13.20    2.69
   3   2  17   -0.38    3.69
  -3  -2 -17    2.00    2.69
   3   2  18   -2.32    4.32
  -3  -2 -18    0.13    3.25
   3   2  19   12.64    3.63
  -3  -2 -19   11.89    3.32
   3   3 -22   -0.19    5.32
  -3  -3  22   -4.76    6.88
   3   3 -21    4.69    5.69
  -3  -3  21    8.32    6.13
   3   3 -20   40.99    6.38
  -3  -3  20   46.56    7.01
   3   3 -19   13.27    5.44
  -3  -3  19   15.90    5.57
   3   3 -18   -2.44    4.38
  -3  -3  18   -1.19    4.32
   3   3 -17   47.69    5.95
  -3  -3  17   42.05    5.88
   3   3 -16   83.61    5.82
  -3  -3  16   79.29    6.45
   3   3 -15   30.85    4.57
  -3  -3  15   34.55    4.38
   3   3 -14   94.81    6.45
  -3  -3  14   89.55    5.95
   3   3 -13    3.75    2.82
  -3  -3  13    5.19    3.07
   3   3 -12  143.25    6.51
  -3  -3  12  137.24    6.38
   3   3 -11   87.24    5.69
  -3  -3  11   78.92    5.76
   3   3 -10    1.06    2.13
  -3  -3  10   -0.38    3.13
   3   3  -9  802.24   31.10
  -3  -3   9  802.74   24.09
   3   3  -8    4.01    1.44
  -3  -3   8    5.88    1.50
   3   3  -7   48.94    2.82
  -3  -3   7   48.19    2.88
   3   3  -6   52.69    2.69
  -3  -3   6   48.44    2.50
   3   3  -5  513.98   15.46
  -3  -3   5  495.02   15.71
   3   3  -4  496.21   14.71
  -3  -3   4  505.60   15.02
   3   3  -3  217.35    7.76
  -3  -3   3  230.43    8.26
   3   3  -2 1024.71   28.29
  -3  -3   2 1007.94   29.04
   3   3  -1  595.09   17.15
  -3  -3   1  594.03   17.02
   3   3   0    1.63    0.63
  -3  -3   0    2.63    0.69
   3   3   1  581.13   16.46
  -3  -3  -1  588.33   16.21
   3   3   2  913.44   26.16
  -3  -3  -2  901.30   23.72
   3   3   3  769.94   20.78
  -3  -3  -3  741.97   20.90
   3   3   4  235.68    8.45
  -3  -3  -4  238.62    8.01
   3   3   5  208.21    7.20
  -3  -3  -5  214.59    7.89
   3   3   6  317.66   11.52
  -3  -3  -6  314.97   10.26
   3   3   7    0.38    1.50
  -3  -3  -7    0.19    1.06
   3   3   8   -0.38    1.50
  -3  -3  -8    1.50    1.00
   3   3   9  167.09    6.51
  -3  -3  -9  165.09    6.45
   3   3  10    0.06    2.19
  -3  -3 -10    0.31    1.94
   3   3  11   71.84    4.51
  -3  -3 -11   77.41    4.51
   3   3  12   21.78    3.00
  -3  -3 -12   24.34    3.00
   3   3  13    6.51    3.07
  -3  -3 -13    9.70    3.07
   3   3  14    3.75    3.07
  -3  -3 -14    3.75    3.13
   3   3  15   39.24    4.26
  -3  -3 -15   35.36    3.50
   3   3  16    3.63    3.00
  -3  -3 -16    1.19    2.94
   3   3  17    1.31    3.19
  -3  -3 -17    2.07    2.75
   3   3  18    4.07    4.26
  -3  -3 -18    2.25    2.88
   3   3  19   -0.06    4.07
  -3  -3 -19    2.07    2.88
   3   4 -22    2.50    7.20
  -3  -4  22   -0.88    7.82
   3   4 -21   14.21    5.95
  -3  -4  21   15.02    6.32
   3   4 -20   14.96    5.26
  -3  -4  20    8.14    6.82
   3   4 -19   15.96    5.07
  -3  -4  19    7.45    5.26
   3   4 -18   -1.38    3.75
  -3  -4  18   -0.38    4.63
   3   4 -17    5.13    4.63
  -3  -4  17    2.88    4.32
   3   4 -16   13.58    3.63
  -3  -4  16   13.89    4.01
   3   4 -15  250.26   10.95
  -3  -4  15  243.76   10.45
   3   4 -14    8.26    3.07
  -3  -4  14    5.76    3.19
   3   4 -13   20.15    3.25
  -3  -4  13   19.40    3.50
   3   4 -12  249.95    9.83
  -3  -4  12  253.21    9.45
   3   4 -11  151.45    6.76
  -3  -4  11  145.69    9.64
   3   4 -10  229.42   12.33
  -3  -4  10  235.56    8.51
   3   4  -9    1.06    1.81
  -3  -4   9    0.00    1.75
   3   4  -8  380.25   12.08
  -3  -4   8  382.62   11.33
   3   4  -7  800.11   22.90
  -3  -4   7  785.15   22.40
   3   4  -6    4.94    1.75
  -3  -4   6    8.20    1.44
   3   4  -5 1111.26   30.85
  -3  -4   5 1111.70   31.10
   3   4  -4    6.13    1.19
  -3  -4   4    6.88    1.25
   3   4  -3  119.84    4.57
  -3  -4   3  118.15    4.69
   3   4  -2  566.68   16.21
  -3  -4   2  572.31   16.90
   3   4  -1    1.06    0.88
  -3  -4   1    1.38    0.75
   3   4   0 1073.90   30.29
  -3  -4   0 1071.84   28.60
   3   4   1   24.16    1.69
  -3  -4  -1   22.72    1.06
   3   4   2  161.84    6.01
  -3  -4  -2  160.90    6.01
   3   4   3  229.93    7.57
  -3  -4  -3  239.38    8.07
   3   4   4    0.75    0.88
  -3  -4  -4    0.31    0.81
   3   4   5  340.63   11.52
  -3  -4  -5  313.28   10.39
   3   4   6   85.74    4.57
  -3  -4  -6   81.92    3.94
   3   4   7   14.96    1.81
  -3  -4  -7   14.89    1.75
   3   4   8   28.85    2.44
  -3  -4  -8   28.85    2.13
   3   4   9   21.53    2.75
  -3  -4  -9   22.72    2.50
   3   4  10  138.18    5.95
  -3  -4 -10  143.69    5.76
   3   4  11    1.13    1.94
  -3  -4 -11    0.81    1.63
   3   4  12   31.42    3.19
  -3  -4 -12   29.60    3.13
   3   4  13   11.83    3.19
  -3  -4 -13    9.32    2.69
   3   4  14   11.26    3.13
  -3  -4 -14    6.32    2.88
   3   4  15    0.56    3.44
  -3  -4 -15    0.75    3.32
   3   4  16    2.75    4.63
  -3  -4 -16    2.25    3.32
   3   4  17    0.31    3.63
  -3  -4 -17    0.81    2.75
   3   4  18   -0.75    5.44
  -3  -4 -18   -0.19    3.32
   3   5 -22    7.51    5.63
  -3  -5  22   -1.50    6.38
   3   5 -21   12.58    5.63
  -3  -5  21   12.58    6.57
   3   5 -20   13.39    5.95
  -3  -5  20   15.14    6.57
   3   5 -19   -2.50    4.63
  -3  -5  19    2.44    5.38
   3   5 -18   -2.63    4.26
  -3  -5  18    1.13    5.07
   3   5 -17    4.69    3.44
  -3  -5  17    2.69    3.63
   3   5 -16   43.24    5.57
  -3  -5  16   57.58    5.88
   3   5 -15   -0.19    2.88
  -3  -5  15    0.88    3.57
   3   5 -14   72.85    5.82
  -3  -5  14   62.08    5.26
   3   5 -13  111.96    5.88
  -3  -5  13  109.46    5.44
   3   5 -12   53.76    4.26
  -3  -5  12   57.20    6.82
   3   5 -11  220.10   13.71
  -3  -5  11  230.93    9.26
   3   5 -10   17.77    2.69
  -3  -5  10   18.59    2.82
   3   5  -9  266.60    9.14
  -3  -5   9  272.61    9.26
   3   5  -8  172.85    6.45
  -3  -5   8  162.09    7.38
   3   5  -7   24.28    2.19
  -3  -5   7   23.09    2.13
   3   5  -6  304.02    9.89
  -3  -5   6  311.66    9.51
   3   5  -5   25.78    2.00
  -3  -5   5   26.66    2.00
   3   5  -4 1245.13   34.42
  -3  -5   4 1246.57   34.11
   3   5  -3  111.15    4.57
  -3  -5   3  115.71    4.88
   3   5  -2    1.19    1.38
  -3  -5   2    0.69    1.06
   3   5  -1  828.77   23.72
  -3  -5   1  822.07   23.16
   3   5   0  100.69    4.19
  -3  -5   0   98.50    5.69
   3   5   1  212.65    7.38
  -3  -5  -1  213.84    7.26
   3   5   2   28.10    1.81
  -3  -5  -2   29.48    1.81
   3   5   3    2.38    1.13
  -3  -5  -3    2.69    1.06
   3   5   4  250.39    8.76
  -3  -5  -4  241.50    8.01
   3   5   5  233.37    7.95
  -3  -5  -5  233.12    7.63
   3   5   6   97.69    4.13
  -3  -5  -6   94.87    4.44
   3   5   7    2.63    1.94
  -3  -5  -7    3.82    1.38
   3   5   8   20.71    2.00
  -3  -5  -8   21.65    2.13
   3   5   9   25.91    2.57
  -3  -5  -9   32.29    2.63
   3   5  10   26.35    3.19
  -3  -5 -10   24.34    2.63
   3   5  11   19.09    3.19
  -3  -5 -11   14.08    2.57
   3   5  12    1.63    2.57
  -3  -5 -12    1.00    2.50
   3   5  13    6.63    3.63
  -3  -5 -13    3.13    2.57
   3   5  14    1.94    3.57
  -3  -5 -14    1.81    2.00
   3   5  15   21.90    4.32
  -3  -5 -15   20.15    3.13
   3   5  16    0.00    2.63
  -3  -5 -16    0.25    2.07
   3   5  17    0.00    2.44
  -3  -5 -17    0.25    2.50
   3   6 -22    3.25    6.07
  -3  -6  22    1.56    7.63
   3   6 -21    6.01    5.44
  -3  -6  21   -0.38    6.13
   3   6 -20   18.46    6.51
  -3  -6  20   24.47    6.88
   3   6 -19    3.25    4.51
  -3  -6  19    3.19    4.63
   3   6 -18   -0.88    4.51
  -3  -6  18   -0.25    5.44
   3   6 -17    9.58    3.82
  -3  -6  17    9.95    4.26
   3   6 -16   12.27    3.88
  -3  -6  16   12.45    3.88
   3   6 -15   75.47    5.32
  -3  -6  15   80.04    5.69
   3   6 -14   20.40    3.19
  -3  -6  14   22.53    3.63
   3   6 -13   24.53    4.19
  -3  -6  13   23.53    5.19
   3   6 -12   27.22    4.19
  -3  -6  12   28.22    3.25
   3   6 -11  296.39   10.58
  -3  -6  11  297.08   10.95
   3   6 -10  183.68    8.14
  -3  -6  10  183.49    7.26
   3   6  -9   76.91    4.13
  -3  -6   9   78.54    4.01
   3   6  -8  236.00    8.57
  -3  -6   8  241.50    8.76
   3   6  -7  643.40   18.90
  -3  -6   7  654.73   18.84
   3   6  -6    6.82    1.94
  -3  -6   6   10.45    1.81
   3   6  -5 1247.69   34.86
  -3  -6   5 1238.18   33.61
   3   6  -4    7.89    1.88
  -3  -6   4    6.95    1.56
   3   6  -3   30.92    2.38
  -3  -6   3   31.29    2.13
   3   6  -2  124.54    4.94
  -3  -6   2  125.35    5.38
   3   6  -1   62.33    3.75
  -3  -6   1   63.21    2.94
   3   6   0  111.40    4.32
  -3  -6   0  111.27    4.63
   3   6   1    4.51    1.31
  -3  -6  -1    4.32    1.13
   3   6   2    0.88    1.31
  -3  -6  -2    1.25    1.00
   3   6   3   33.17    2.57
  -3  -6  -3   32.92    2.00
   3   6   4  127.67    5.07
  -3  -6  -4  125.41    4.94
   3   6   5  233.24    9.01
  -3  -6  -5  234.74    7.95
   3   6   6   30.60    2.32
  -3  -6  -6   30.35    2.50
   3   6   7    3.13    1.56
  -3  -6  -7    3.38    1.38
   3   6   8    5.26    2.07
  -3  -6  -8    3.69    1.94
   3   6   9   15.40    2.19
  -3  -6  -9   12.45    2.25
   3   6  10   -0.94    1.94
  -3  -6 -10    2.44    1.81
   3   6  11   23.16    3.63
  -3  -6 -11   25.53    2.69
   3   6  12    2.44    2.50
  -3  -6 -12    0.13    2.75
   3   6  13   17.02    3.57
  -3  -6 -13   13.02    2.44
   3   6  14   12.89    3.13
  -3  -6 -14   19.59    2.75
   3   6  15    0.56    3.00
  -3  -6 -15   -0.69    3.19
   3   6  16    0.88    2.75
  -3  -6 -16    0.38    3.07
   3   7 -22   -0.13    6.01
  -3  -7  22    3.00    6.01
   3   7 -21   45.25    6.76
  -3  -7  21   39.05    6.76
   3   7 -20    0.56    5.88
  -3  -7  20    6.82    6.82
   3   7 -19    0.13    4.63
  -3  -7  19    1.38    5.13
   3   7 -18    7.95    4.63
  -3  -7  18   12.08    5.95
   3   7 -17    0.19    4.13
  -3  -7  17    1.06    4.07
   3   7 -16   65.84    6.01
  -3  -7  16   63.96    5.63
   3   7 -15   14.71    3.38
  -3  -7  15   14.83    3.32
   3   7 -14   75.41    5.38
  -3  -7  14   73.60    7.63
   3   7 -13   64.83    5.13
  -3  -7  13   76.98    5.69
   3   7 -12   24.97    3.57
  -3  -7  12   26.28    2.88
   3   7 -11  152.39    6.88
  -3  -7  11  146.50    6.70
   3   7 -10    1.50    2.07
  -3  -7  10    0.69    2.25
   3   7  -9  168.41    8.14
  -3  -7   9  172.04    7.13
   3   7  -8  348.08   11.64
  -3  -7   8  358.72   11.70
   3   7  -7   70.72    3.94
  -3  -7   7   68.84    3.38
   3   7  -6  153.64    6.38
  -3  -7   6  154.33    6.01
   3   7  -5   17.15    2.32
  -3  -7   5   17.65    2.19
   3   7  -4  124.66    5.51
  -3  -7   4  123.85    5.01
   3   7  -3   45.62    2.63
  -3  -7   3   47.06    2.82
   3   7  -2    1.06    1.56
  -3  -7   2   -0.31    1.38
   3   7  -1   56.70    3.13
  -3  -7   1   54.88    3.32
   3   7   0   23.22    2.07
  -3  -7   0   25.91    2.19
   3   7   1   52.88    2.82
  -3  -7  -1   54.01    2.88
   3   7   2    9.07    1.44
  -3  -7  -2    6.57    1.38
   3   7   3    2.38    1.56
  -3  -7  -3    1.00    1.81
   3   7   4  147.13    6.07
  -3  -7  -4  147.25    6.38
   3   7   5    0.50    1.94
  -3  -7  -5    1.44    2.00
   3   7   6    0.06    1.56
  -3  -7  -6   -0.63    2.00
   3   7   7    2.00    2.00
  -3  -7  -7    3.00    1.56
   3   7   8   20.40    2.44
  -3  -7  -8   17.77    2.13
   3   7   9   20.90    2.63
  -3  -7  -9   21.09    3.07
   3   7  10   29.04    3.13
  -3  -7 -10   25.53    2.75
   3   7  11    2.75    2.63
  -3  -7 -11    4.94    1.94
   3   7  12    9.58    3.38
  -3  -7 -12    9.89    2.38
   3   7  13   13.20    3.25
  -3  -7 -13   13.58    2.75
   3   7  14    1.50    4.01
  -3  -7 -14   -0.19    3.07
   3   7  15    7.51    3.82
  -3  -7 -15    7.63    2.25
  -3  -7 -16    1.56    2.44
   3   8 -21    4.88    4.26
  -3  -8  21    1.81    5.69
   3   8 -20   35.30    5.95
  -3  -8  20   35.55    7.38
   3   8 -19    1.69    5.13
  -3  -8  19   -3.00    5.76
   3   8 -18   15.90    5.26
  -3  -8  18   24.59    5.44
   3   8 -17   43.49    5.82
  -3  -8  17   59.08    5.82
   3   8 -16    2.82    3.88
  -3  -8  16    5.95    3.75
   3   8 -15   32.92    4.63
  -3  -8  15   28.91    6.70
   3   8 -14   31.54    4.88
  -3  -8  14   26.22    4.63
   3   8 -13   13.96    2.57
  -3  -8  13   19.02    3.94
   3   8 -12  122.72    5.32
  -3  -8  12  115.90    5.95
   3   8 -11   21.09    2.50
  -3  -8  11   19.96    3.38
   3   8 -10  138.99    6.70
  -3  -8  10  142.44    6.26
   3   8  -9   -0.44    2.75
  -3  -8   9    1.50    2.25
   3   8  -8  316.66   11.45
  -3  -8   8  327.18   10.45
   3   8  -7   49.69    3.25
  -3  -8   7   55.13    3.25
   3   8  -6    7.07    2.25
  -3  -8   6    8.82    2.13
   3   8  -5  185.68    7.07
  -3  -8   5  193.44    7.07
   3   8  -4   22.59    2.75
  -3  -8   4   19.15    2.00
   3   8  -3    3.00    1.94
  -3  -8   3    3.44    1.69
   3   8  -2   61.64    3.13
  -3  -8   2   63.65    3.44
   3   8  -1    1.06    1.50
  -3  -8   1    0.69    1.50
   3   8   0  214.91    7.57
  -3  -8   0  204.96    7.38
   3   8   1    9.45    1.75
  -3  -8  -1   11.39    1.75
   3   8   2   55.70    3.38
  -3  -8  -2   55.51    2.82
   3   8   3   64.77    3.57
  -3  -8  -3   68.78    3.94
   3   8   4   40.24    2.75
  -3  -8  -4   37.30    2.63
   3   8   5   24.47    2.82
  -3  -8  -5   23.66    2.19
   3   8   6    8.70    2.75
  -3  -8  -6   14.39    2.19
   3   8   7    3.00    2.82
  -3  -8  -7    4.13    1.63
   3   8   8    3.50    2.38
  -3  -8  -8    3.75    2.19
   3   8   9   64.08    3.94
  -3  -8  -9   65.21    4.38
   3   8  10    0.69    2.63
  -3  -8 -10    1.31    2.63
   3   8  11    1.56    2.38
  -3  -8 -11    3.00    2.25
   3   8  12    9.89    3.88
  -3  -8 -12    9.20    2.44
   3   8  13    1.69    4.01
  -3  -8 -13    2.32    2.75
   3   8  14   12.64    3.13
  -3  -8 -14    6.51    2.19
   3   8  15   -1.44    2.88
  -3  -8 -15   -1.25    2.94
   3   9 -21    8.26    6.63
  -3  -9  21    5.82    7.45
   3   9 -20   10.95    5.07
  -3  -9  20    9.01    8.32
   3   9 -19    9.89    4.13
  -3  -9  19    8.14    5.51
   3   9 -18   -1.63    3.00
  -3  -9  18   -1.00    5.01
   3   9 -17    6.88    3.13
  -3  -9  17    6.01    4.32
   3   9 -16  126.73    6.70
  -3  -9  16  111.02   10.89
   3   9 -15   11.64    3.69
  -3  -9  15   18.90    4.01
   3   9 -14   26.72    4.44
  -3  -9  14   30.98    4.32
   3   9 -13   39.80    4.76
  -3  -9  13   41.05    4.51
   3   9 -12    9.64    3.32
  -3  -9  12   12.33    3.32
   3   9 -11  260.40   10.95
  -3  -9  11  244.13    9.20
   3   9 -10   18.34    3.44
  -3  -9  10   16.65    2.94
   3   9  -9   28.79    3.50
  -3  -9   9   29.35    2.94
   3   9  -8   46.56    3.82
  -3  -9   8   49.44    3.82
   3   9  -7   30.41    3.19
  -3  -9   7   31.17    3.13
   3   9  -6  136.43    7.20
  -3  -9   6  130.04    7.45
   3   9  -5   34.23    3.32
  -3  -9   5   33.73    3.25
   3   9  -4   83.42    4.57
  -3  -9   4   83.86    4.38
   3   9  -3  146.38    5.63
  -3  -9   3  142.56    6.07
   3   9  -2   47.31    3.13
  -3  -9   2   42.56    2.82
   3   9  -1    0.56    1.75
  -3  -9   1   -0.63    1.50
   3   9   0   28.16    2.88
  -3  -9   0   26.16    2.69
   3   9   1    4.57    2.38
  -3  -9  -1    7.70    2.19
   3   9   2   38.24    3.00
  -3  -9  -2   43.43    3.25
   3   9   3    3.63    1.81
  -3  -9  -3    5.32    1.75
   3   9   4   96.88    5.01
  -3  -9  -4   93.06    5.01
   3   9   5    5.95    2.07
  -3  -9  -5    7.20    2.13
   3   9   6    1.63    1.94
  -3  -9  -6    0.50    1.75
   3   9   7    3.94    2.07
  -3  -9  -7    4.19    2.82
   3   9   8   38.30    4.01
  -3  -9  -8   40.18    3.69
   3   9   9    0.44    2.88
  -3  -9  -9    2.82    2.63
   3   9  10    9.14    3.50
  -3  -9 -10   11.39    3.38
   3   9  11    0.38    2.75
  -3  -9 -11    1.38    3.00
   3   9  12    0.88    3.00
  -3  -9 -12    2.07    2.57
   3   9  13    0.19    2.75
  -3  -9 -13    1.88    2.50
   3   9  14   -2.25    4.88
  -3  -9 -14    0.88    2.00
   3  10 -20   -1.13    5.95
  -3 -10  20    0.31    5.63
   3  10 -19    0.81    5.07
  -3 -10  19   -3.88    5.26
   3  10 -18   -2.94    5.51
  -3 -10  18    0.25    4.63
   3  10 -17    8.39    6.57
  -3 -10  17   13.27   10.33
   3  10 -16   12.08    8.26
  -3 -10  16   11.83    5.01
   3  10 -15   83.55    7.01
  -3 -10  15   85.42    7.07
   3  10 -14   73.97    6.13
  -3 -10  14   67.53    6.20
   3  10 -13    3.69    3.82
  -3 -10  13    4.76    3.57
   3  10 -12   89.24    6.38
  -3 -10  12   84.86    5.82
   3  10 -11    4.26    3.57
  -3 -10  11    1.13    2.82
   3  10 -10   25.66    4.01
  -3 -10  10   20.59    3.25
   3  10  -9   27.66    4.57
  -3 -10   9   26.47    3.69
   3  10  -8   16.83    3.50
  -3 -10   8   16.33    3.19
   3  10  -7   30.16    4.19
  -3 -10   7   25.72    3.25
   3  10  -6   21.97    3.75
  -3 -10   6   25.66    2.75
   3  10  -5   43.99    4.13
  -3 -10   5   40.37    3.32
   3  10  -4   21.15    3.13
  -3 -10   4   20.34    2.69
   3  10  -3    1.25    2.25
  -3 -10   3    1.69    2.07
   3  10  -2  131.86    6.26
  -3 -10   2  126.98    5.44
   3  10  -1   18.09    2.75
  -3 -10   1   18.59    2.57
   3  10   0    1.19    2.13
  -3 -10   0   -0.19    1.88
   3  10   1   45.06    3.88
  -3 -10  -1   40.37    3.19
   3  10   2    2.57    2.19
  -3 -10  -2    4.26    1.88
   3  10   3   16.33    2.50
  -3 -10  -3   17.90    2.63
   3  10   4   25.41    3.13
  -3 -10  -4   28.54    2.75
   3  10   5   14.08    2.75
  -3 -10  -5   10.14    2.63
   3  10   6   14.96    2.88
  -3 -10  -6   15.58    3.25
   3  10   7    9.20    3.38
  -3 -10  -7    8.76    2.38
   3  10   8    1.56    2.57
  -3 -10  -8   -0.44    2.25
   3  10   9   25.16    3.50
  -3 -10  -9   17.90    3.32
   3  10  10    0.56    2.75
  -3 -10 -10    5.19    2.69
   3  10  11    0.25    2.75
  -3 -10 -11   -0.31    2.32
   3  10  12   -2.00    3.88
  -3 -10 -12   -0.69    2.00
   3  10  13    0.88    2.69
   3  11 -20   -4.38    5.82
  -3 -11  20    4.63    5.76
   3  11 -19    1.69    7.70
  -3 -11  19    3.38    7.70
   3  11 -18   -2.57    6.51
  -3 -11  18    2.44   10.95
   3  11 -17    5.01    9.39
  -3 -11  17    2.69    5.76
   3  11 -16    6.13    4.82
  -3 -11  16   10.39    4.94
   3  11 -15    7.95    5.51
  -3 -11  15    7.13    4.94
   3  11 -14   15.40    5.19
  -3 -11  14    3.50    3.63
   3  11 -13   63.21    6.57
  -3 -11  13   59.26    6.13
   3  11 -12    7.76    4.19
  -3 -11  12    7.63    3.44
   3  11 -11   61.46    6.38
  -3 -11  11   74.53    5.63
   3  11 -10    2.75    3.50
  -3 -11  10   -0.13    3.07
   3  11  -9   11.64    4.07
  -3 -11   9   19.59    3.69
   3  11  -8   18.40    4.07
  -3 -11   8   24.66    3.88
   3  11  -7   59.64    4.76
  -3 -11   7   56.39    3.94
   3  11  -6  128.73    6.82
  -3 -11   6  126.60    5.63
   3  11  -5    5.01    3.00
  -3 -11   5    6.82    2.75
   3  11  -4   12.52    3.19
  -3 -11   4   11.77    2.50
   3  11  -3   70.97    4.82
  -3 -11   3   73.28    4.69
   3  11  -2   14.27    3.07
  -3 -11   2   14.52    2.50
   3  11  -1   48.38    3.88
  -3 -11   1   51.76    3.94
   3  11   0   15.96    2.94
  -3 -11   0   14.02    2.63
   3  11   1    2.44    2.57
  -3 -11  -1    4.57    2.69
   3  11   2    2.25    3.38
  -3 -11  -2    5.01    3.13
   3  11   3   64.90    4.57
  -3 -11  -3   58.89    3.88
   3  11   4   36.42    3.32
  -3 -11  -4   31.92    3.13
   3  11   5    6.76    2.69
  -3 -11  -5    3.75    2.50
   3  11   6    0.56    3.88
  -3 -11  -6    0.13    3.50
   3  11   7    0.06    2.94
  -3 -11  -7    0.81    2.82
   3  11   8   12.64    3.94
  -3 -11  -8   12.02    3.00
   3  11   9    0.44    3.07
  -3 -11  -9   -0.50    2.38
   3  11  10    2.13    3.82
  -3 -11 -10    0.88    2.19
   3  11  11    1.56    4.82
  -3 -11 -11   -0.31    2.07
   3  12 -19   -9.01   11.45
  -3 -12  19   -0.56   11.45
   3  12 -18    8.07   10.14
  -3 -12  18   10.01   10.20
   3  12 -17    5.95    6.45
  -3 -12  17    3.32    6.26
   3  12 -16    5.07    5.32
  -3 -12  16    8.26    4.94
   3  12 -15   -3.25    4.82
  -3 -12  15    2.57    4.19
   3  12 -14   53.32    6.57
  -3 -12  14   49.38    6.26
   3  12 -13    5.44    4.76
  -3 -12  13    3.25    4.38
   3  12 -12   39.99    6.51
  -3 -12  12   42.37    5.57
   3  12 -11    7.38    3.94
  -3 -12  11   11.64    3.50
   3  12 -10   39.18    5.63
  -3 -12  10   43.24    4.63
   3  12  -9  100.01    6.82
  -3 -12   9  101.82    6.51
   3  12  -8   19.71    4.01
  -3 -12   8   14.02    3.44
   3  12  -7   24.09    4.19
  -3 -12   7   26.41    4.26
   3  12  -6   -1.81    4.51
  -3 -12   6    2.88    3.00
   3  12  -5   65.96    5.51
  -3 -12   5   64.27    4.63
   3  12  -4   27.79    3.69
  -3 -12   4   28.35    3.25
   3  12  -3    1.38    3.57
  -3 -12   3    3.88    2.44
   3  12  -2   15.40    3.38
  -3 -12   2   17.34    3.13
   3  12  -1   10.58    3.44
  -3 -12   1    8.51    3.32
   3  12   0   42.24    4.32
  -3 -12   0   53.44    3.88
   3  12   1    1.63    3.07
  -3 -12  -1   -1.38    2.50
   3  12   2   30.10    3.69
  -3 -12  -2   28.54    3.07
   3  12   3    1.50    3.50
  -3 -12  -3    2.75    2.94
   3  12   4    5.57    3.44
  -3 -12  -4    8.95    2.75
   3  12   5    1.44    2.88
  -3 -12  -5   -0.38    2.82
   3  12   6    1.75    3.94
  -3 -12  -6    2.82    3.00
   3  12   7    0.69    3.32
  -3 -12  -7   -1.50    3.38
   3  12   8    1.44    4.01
  -3 -12  -8   -1.38    2.32
   3  12   9    4.63    3.88
  -3 -12  -9    6.57    3.07
   3  12  10    1.63    3.69
  -3 -12 -10   -0.25    1.94
   3  13 -18    6.07    5.95
  -3 -13  18   14.96    5.82
   3  13 -17    3.00    6.38
  -3 -13  17    0.44    4.76
   3  13 -16   22.97    6.38
  -3 -13  16   17.84    6.57
   3  13 -15   10.95    6.20
  -3 -13  15    8.26    5.01
   3  13 -14    0.94    5.07
  -3 -13  14    2.82    4.26
   3  13 -13    8.14    4.76
  -3 -13  13   17.46    4.63
   3  13 -12   -2.00    5.82
  -3 -13  12    1.44    4.07
   3  13 -11   15.40    5.69
  -3 -13  11    8.14    4.69
   3  13 -10    0.25    4.01
  -3 -13  10   -0.44    3.50
   3  13  -9   26.47    4.82
  -3 -13   9   35.98    4.57
   3  13  -8   14.52    5.01
  -3 -13   8   16.27    3.75
   3  13  -7    3.00    4.44
  -3 -13   7    1.06    4.07
   3  13  -6   20.34    4.88
  -3 -13   6   18.02    3.50
   3  13  -5   -1.63    3.94
  -3 -13   5   -0.06    3.38
   3  13  -4   12.39    3.57
  -3 -13   4    9.32    3.13
   3  13  -3   18.34    3.94
  -3 -13   3   19.34    3.57
   3  13  -2    8.01    4.07
  -3 -13   2    8.64    3.94
   3  13  -1   17.21    3.57
  -3 -13   1   18.21    3.19
   3  13   0    0.06    2.94
  -3 -13   0    1.19    2.75
   3  13   1    9.64    4.57
  -3 -13  -1   12.39    4.63
   3  13   2    1.00    3.50
  -3 -13  -2   -0.44    2.88
   3  13   3    3.50    3.38
  -3 -13  -3    0.94    3.07
   3  13   4    7.26    4.32
  -3 -13  -4    5.76    3.32
   3  13   5    0.75    3.50
  -3 -13  -5   -0.19    2.88
   3  13   6    6.70    3.88
  -3 -13  -6    4.44    2.75
   3  13   7    0.38    3.94
  -3 -13  -7   -2.75    3.57
   3  13   8    4.01    6.45
  -3 -13  -8    0.06    3.07
  -3 -13  -9    3.94    3.19
   3  14 -17   16.83    6.20
  -3 -14  17   12.02    6.07
   3  14 -16    2.82    6.38
  -3 -14  16    7.95    5.76
   3  14 -15    4.38    6.76
  -3 -14  15   -0.38    5.38
   3  14 -14   26.28    6.88
  -3 -14  14   26.91    5.57
   3  14 -13    3.32    5.44
  -3 -14  13   -0.56    4.57
   3  14 -12   32.17    6.26
  -3 -14  12   28.16    4.82
   3  14 -11    2.32    6.26
  -3 -14  11    5.63    5.44
   3  14 -10    7.45    4.82
  -3 -14  10   10.20    4.13
   3  14  -9   -0.50    4.13
  -3 -14   9    0.38    3.44
   3  14  -8    6.45    4.44
  -3 -14   8   10.64    3.69
   3  14  -7   26.85    5.95
  -3 -14   7   29.91    4.76
   3  14  -6    5.19    4.57
  -3 -14   6    8.76    3.57
   3  14  -5    1.56    3.69
  -3 -14   5    0.38    3.07
   3  14  -4    9.26    4.19
  -3 -14   4   10.14    3.88
   3  14  -3    4.88    4.13
  -3 -14   3    6.45    4.13
   3  14  -2    4.26    3.57
  -3 -14   2    2.82    3.07
   3  14  -1    0.19    3.50
  -3 -14   1   -1.13    2.94
   3  14   0    0.25    4.82
  -3 -14   0   -1.19    3.00
   3  14   1    0.25    3.19
  -3 -14  -1    1.00    2.94
   3  14   2    7.20    4.01
  -3 -14  -2    6.32    2.82
   3  14   3    1.81    3.13
  -3 -14  -3    0.94    2.75
   3  14   4    4.63    3.82
  -3 -14  -4    2.38    3.25
   3  14   5   -1.06    2.69
  -3 -14  -5    1.31    2.75
   3  14   6    2.82    3.63
  -3 -14  -6    1.00    3.32
  -3 -14  -7    2.13    2.82
   3  15 -16   28.29    6.82
  -3 -15  16   34.48    6.95
   3  15 -15    3.25    7.13
  -3 -15  15    3.88    5.88
   3  15 -14    9.70    7.01
  -3 -15  14    9.76    6.38
   3  15 -13   12.77    7.63
  -3 -15  13   18.15    5.88
   3  15 -12    4.94    5.82
  -3 -15  12    4.13    4.82
   3  15 -11   16.71    6.88
  -3 -15  11   15.90    5.32
   3  15 -10   25.72    6.76
  -3 -15  10   21.34    4.88
   3  15  -9    1.38    5.07
  -3 -15   9    0.56    4.19
   3  15  -8   -2.00    4.38
  -3 -15   8    0.13    3.63
   3  15  -7   19.34    5.95
  -3 -15   7   23.59    5.13
   3  15  -6   14.89    4.76
  -3 -15   6   11.45    4.01
   3  15  -5   -0.06    4.57
  -3 -15   5    1.69    3.63
   3  15  -4   -1.31    6.07
  -3 -15   4    4.01    4.57
   3  15  -3    0.13    3.75
  -3 -15   3    0.88    3.07
   3  15  -2    2.00    4.07
  -3 -15   2    4.01    3.75
   3  15  -1    1.31    3.94
  -3 -15   1   -1.19    2.94
   3  15   0   -0.25    3.50
  -3 -15   0    1.81    3.19
   3  15   1    4.57    3.44
  -3 -15  -1    2.82    3.07
   3  15   2   -0.44    2.63
  -3 -15  -2   -0.44    2.94
   3  15   3    1.31    2.69
  -3 -15  -3    3.50    2.75
   3  15   4   -1.38    6.32
   3  15   5    5.01    5.13
  -3 -15  -5   -0.44    5.07
   3  16 -14    2.75    6.32
  -3 -16  14    0.81    5.19
   3  16 -13    1.50    7.51
  -3 -16  13   -2.75    6.51
   3  16 -12   11.95    6.57
  -3 -16  12    2.82    5.07
   3  16 -11   13.14    6.13
  -3 -16  11   13.83    5.26
   3  16 -10   18.21    6.45
  -3 -16  10   16.27    5.44
   3  16  -9    7.07    5.32
  -3 -16   9   13.08    4.01
   3  16  -8    2.19    4.76
  -3 -16   8   -0.63    4.26
   3  16  -7   24.34    5.26
  -3 -16   7   13.20    4.44
   3  16  -6   -3.13    4.57
  -3 -16   6    1.94    3.88
   3  16  -5    2.94    9.07
  -3 -16   5    1.75    5.88
   3  16  -4   11.77    6.01
  -3 -16   4    5.38    3.75
   3  16  -3    1.44    3.82
  -3 -16   3    2.63    3.50
   3  16  -2    0.81    5.19
  -3 -16   2    7.89    2.94
   3  16  -1    1.63    3.82
  -3 -16   1    2.75    4.07
   3  16   0    2.07    4.13
  -3 -16   0   -0.38    3.88
  -3 -16  -1   -3.13    4.57
  -3 -16  -2   -1.63    2.57
   3  16   3    2.63    4.44
  -3 -16  -3    0.56    2.13
  -3 -16  -4   -1.25    4.13
   3  17 -13    2.75    9.64
  -3 -17  13   -0.25    6.13
   3  17 -12    6.38    7.20
  -3 -17  12   -2.00    5.51
   3  17 -11   14.46    5.63
  -3 -17  11   11.26    6.70
   3  17 -10   29.73    6.26
  -3 -17  10   23.41    5.51
   3  17  -9    0.81    5.76
  -3 -17   9    0.31    4.44
   3  17  -8    9.70    6.70
  -3 -17   8   11.77    5.44
   3  17  -7    4.19    5.32
  -3 -17   7    0.25    3.69
   3  17  -6    1.44    3.38
  -3 -17   6    1.44    4.38
   3  17  -5    0.50    3.75
  -3 -17   5   -0.31    3.75
   3  17  -4    2.88    3.57
   3  17  -3   -0.63    3.82
   3  17  -2   -1.69    4.94
  -3 -17   2    1.63    5.26
   3  17  -1   -1.69    4.69
  -3 -17   1    4.44    4.13
  -3 -17   0   -0.75    3.88
  -3 -17  -1    1.25    2.50
  -3 -17  -2    0.75    2.63
  -3 -17  -3   -2.00    4.57
   3  18 -10   -1.06    4.69
  -3 -18  10    0.88    3.88
   3  18  -9   -1.31    8.82
  -3 -18   9   -0.31    5.51
   3  18  -8   -0.81    8.89
  -3 -18   8   -1.50    4.57
   3  18  -7    5.63    5.88
  -3 -18   7    5.32    4.76
   3  18  -6   -1.56    5.51
  -3 -18   6    0.56    4.82
   3  18  -5    5.38    8.45
  -3 -18  -1    0.50    7.13
  -4  19   4    2.13    7.51
  -4  19   3    4.07    4.94
  -4  19   2    4.26    7.07
   4 -19  -1    5.01    5.57
  -4  19   1    5.82    4.76
   4 -19   0    0.31    5.32
  -4  19   0    0.06    5.95
   4 -19   1   -3.57    5.51
  -4  19  -1    1.69    3.44
   4 -19   2   -3.50    7.01
  -4  19  -2   -2.69    3.38
   4 -19   3    1.13    6.95
  -4  19  -3   -5.57    8.39
   4 -19   4    2.07    3.07
  -4  19  -4    2.19    6.07
   4 -19   5    1.63    2.75
   4 -19   7    0.88    6.38
  -4  19  -7    6.38    8.64
   4 -19   8    1.00    4.57
  -4  19  -8    2.69    5.07
   4 -19   9   -0.81    5.32
  -4  19  -9    3.25    5.44
   4 -19  10   -0.63   10.26
  -4  19 -10   -2.44    7.51
   4 -18  -7    1.63    7.57
   4 -18  -6   -0.50    7.45
  -4  18   6   -0.44    4.82
  -4  18   5   -1.19    5.01
   4 -18  -4    1.44    3.82
  -4  18   4   -1.63    4.57
   4 -18  -3   -4.19    7.01
  -4  18   3   -0.13    7.70
   4 -18  -2    2.69    7.82
  -4  18   2    0.75    6.88
   4 -18  -1   -0.38    6.07
  -4  18   1    0.00    5.07
   4 -18   0    4.19    4.82
  -4  18   0    5.13    5.32
   4 -18   1    0.25    6.07
  -4  18  -1    4.13    5.63
   4 -18   2    6.32    4.32
  -4  18  -2    2.19    5.01
   4 -18   3   -3.13    4.38
  -4  18  -3    0.38    5.38
   4 -18   4    1.44    4.13
  -4  18  -4    3.75    4.07
   4 -18   5    3.19    4.82
  -4  18  -5    2.25    5.38
   4 -18   6   -1.50    3.19
  -4  18  -6    3.07    3.63
   4 -18   7    0.00    3.38
  -4  18  -7   -3.13    4.88
   4 -18   8   -0.25    3.88
  -4  18  -8    2.00    5.51
   4 -18   9   29.73    8.82
  -4  18  -9    6.82    7.13
   4 -18  10    0.81    7.82
  -4  18 -10   -0.13    7.01
   4 -18  11   11.52    4.57
  -4  18 -11    2.13    6.88
   4 -18  12   -1.56    5.76
  -4  18 -12    2.44    6.57
   4 -18  13    1.25    6.01
   4 -17  -7   -2.44    7.57
   4 -17  -6   -1.13    4.38
  -4  17   6   -1.19    6.20
   4 -17  -5   -4.26    5.32
  -4  17   5    1.75    5.19
   4 -17  -4    6.38    6.38
  -4  17   4   -1.38    7.76
   4 -17  -3    2.94    4.76
  -4  17   3    9.45    7.63
   4 -17  -2    1.56    5.19
  -4  17   2   -0.50    4.82
   4 -17  -1   28.35    6.76
  -4  17   1   14.21    6.32
   4 -17   0    0.88    4.94
  -4  17   0    1.50    5.51
   4 -17   1   -0.63    4.63
  -4  17  -1    3.69    4.82
   4 -17   2    0.06    5.44
  -4  17  -2    1.06    6.38
   4 -17   3   -0.44    5.69
  -4  17  -3    1.75    5.07
   4 -17   4    4.32    4.51
  -4  17  -4    3.00    4.94
   4 -17   5    3.32    4.01
  -4  17  -5    3.57    4.88
   4 -17   6   -1.50    4.01
  -4  17  -6    2.75    4.82
   4 -17   7    1.75    3.63
  -4  17  -7    2.32    4.82
   4 -17   8    2.19    4.69
  -4  17  -8   -4.32    6.07
   4 -17   9    0.00    8.20
  -4  17  -9    2.88    5.63
   4 -17  10   13.89    5.51
  -4  17 -10   11.83    6.51
   4 -17  11   -5.51    5.07
  -4  17 -11    3.82    7.26
   4 -17  12   -3.07    6.07
  -4  17 -12    1.06    5.95
   4 -17  13    3.75    6.13
  -4  17 -13    1.44    6.70
   4 -17  14    3.94    4.88
  -4  17 -14    8.26    7.63
   4 -16  -9    0.88    3.32
  -4  16   9   -3.00    7.95
   4 -16  -8   -0.19    3.19
  -4  16   8    0.63    6.32
   4 -16  -7    6.01    5.32
  -4  16   7   12.33    6.51
   4 -16  -6    2.75    5.19
  -4  16   6    1.38    5.44
   4 -16  -5    2.94    4.63
  -4  16   5    1.06    5.51
   4 -16  -4   13.02    4.88
  -4  16   4   11.95    4.94
   4 -16  -3    3.44    5.13
  -4  16   3    3.07    4.88
   4 -16  -2    2.94    5.13
  -4  16   2    8.89    5.69
   4 -16  -1    0.38    5.13
  -4  16   1    3.82    5.13
   4 -16   0    8.32    5.76
  -4  16   0   14.02    5.13
   4 -16   1    4.01    4.32
  -4  16  -1    7.13    4.69
   4 -16   2    0.25    4.26
  -4  16  -2    3.75    4.69
   4 -16   3   -0.63    3.94
  -4  16  -3    4.82    4.69
   4 -16   4   24.03    4.51
  -4  16  -4   26.60    5.19
   4 -16   5    0.06    3.63
  -4  16  -5   -2.00    4.26
   4 -16   6    7.26    5.07
  -4  16  -6   10.20    5.13
   4 -16   7   -0.38    4.07
  -4  16  -7   -2.75    6.38
   4 -16   8   -1.50    6.70
  -4  16  -8    0.50    5.95
   4 -16   9    5.01    4.88
  -4  16  -9    1.13    5.69
   4 -16  10    2.38    5.76
  -4  16 -10    1.56    7.20
   4 -16  11   -4.38    5.51
  -4  16 -11   -0.56    5.26
   4 -16  12    0.19    5.82
  -4  16 -12    1.19    8.20
   4 -16  13    1.88    5.88
  -4  16 -13    2.25    7.26
   4 -16  14    7.51    6.38
  -4  16 -14    2.00    6.82
   4 -16  15    0.69    6.13
  -4  16 -15   -1.81    6.57
   4 -16  16    5.44    5.63
  -4  16 -16    1.88    5.95
   4 -15 -11   -1.38    5.57
   4 -15 -10    1.75    4.88
  -4  15  10    1.13    3.82
   4 -15  -9    3.57    4.76
  -4  15   9    6.32    8.20
   4 -15  -8   10.14    5.57
  -4  15   8    2.94    5.32
   4 -15  -7    2.63    5.88
  -4  15   7    0.38    5.88
   4 -15  -6   14.39    5.76
  -4  15   6   15.21    6.57
   4 -15  -5    5.88    5.51
  -4  15   5    3.38    4.88
   4 -15  -4   11.08    4.76
  -4  15   4   12.58    5.26
   4 -15  -3    5.32    6.70
  -4  15   3    9.51    5.19
   4 -15  -2   -0.19    4.26
  -4  15   2   -1.19    4.26
   4 -15  -1    7.45    4.63
  -4  15   1    4.07    4.32
   4 -15   0   -0.44    4.32
  -4  15   0   -2.63    4.13
   4 -15   1    9.76    5.32
  -4  15  -1    7.95    5.51
   4 -15   2   -3.25    5.57
  -4  15  -2   -0.75    4.63
   4 -15   3   31.98    5.57
  -4  15  -3   31.23    6.01
   4 -15   4    1.63    3.69
  -4  15  -4    6.88    4.57
   4 -15   5   35.42    5.19
  -4  15  -5   34.55    5.51
   4 -15   6    0.06    3.38
  -4  15  -6    2.07    4.13
   4 -15   7   -1.56    6.38
  -4  15  -7   -3.19    4.19
   4 -15   8    9.58    3.63
  -4  15  -8    4.13    4.57
   4 -15   9    0.38    4.51
  -4  15  -9   -0.63    5.01
   4 -15  10   29.73    5.44
  -4  15 -10   26.91    6.45
   4 -15  11    1.69    4.69
  -4  15 -11    6.45    6.07
   4 -15  12   -2.57    4.76
  -4  15 -12    3.25    5.19
   4 -15  13   13.83    5.07
  -4  15 -13   15.46    6.20
   4 -15  14    5.69    4.76
  -4  15 -14    5.26    5.44
   4 -15  15   16.33    5.88
  -4  15 -15   22.34    7.38
   4 -15  16    3.75    5.26
  -4  15 -16    3.50    6.38
   4 -15  17    0.38    3.94
  -4  15 -17   -4.07    4.57
   4 -14 -12    3.82    6.20
  -4  14  12    4.63    8.39
   4 -14 -11    1.06    4.82
  -4  14  11    0.75    6.20
   4 -14 -10    3.44    5.32
  -4  14  10    2.69    5.26
   4 -14  -9    1.63    5.07
  -4  14   9    2.63    4.94
   4 -14  -8   -6.32    4.88
  -4  14   8   -0.31    7.20
   4 -14  -7   27.35    5.57
  -4  14   7   20.90    5.38
   4 -14  -6   -2.00    6.01
  -4  14   6    3.94    5.51
   4 -14  -5   15.33    5.19
  -4  14   5   15.96    5.07
   4 -14  -4   27.29    6.07
  -4  14   4   21.47    5.51
   4 -14  -3    2.38    5.01
  -4  14   3    1.31    4.88
   4 -14  -2   36.05    4.82
  -4  14   2   21.40    4.94
   4 -14  -1    8.64    4.38
  -4  14   1    3.88    4.51
   4 -14   0    3.69    4.07
  -4  14   0    5.32    4.13
   4 -14   1    0.75    3.50
  -4  14  -1   -0.19    3.75
   4 -14   2    3.25    3.63
  -4  14  -2    6.95    3.94
   4 -14   3   54.32    5.13
  -4  14  -3   55.82    5.19
   4 -14   4   89.30    6.45
  -4  14  -4   82.61    6.45
   4 -14   5   -1.00    3.38
  -4  14  -5    2.50    3.50
   4 -14   6    2.50    6.38
  -4  14  -6    1.06    3.50
   4 -14   7   12.20    3.07
  -4  14  -7   13.02    4.51
   4 -14   8    3.32    3.13
  -4  14  -8    1.50    3.82
   4 -14   9   10.14    4.57
  -4  14  -9   17.77    5.88
   4 -14  10    2.69    3.94
  -4  14 -10    7.38    5.32
   4 -14  11   13.14    3.94
  -4  14 -11   17.52    5.38
   4 -14  12    2.38    3.69
  -4  14 -12    2.07    4.69
   4 -14  13    1.31    4.13
  -4  14 -13    0.88    5.88
   4 -14  14   20.53    4.88
  -4  14 -14   19.53    6.51
   4 -14  15    3.50    4.13
  -4  14 -15    8.70    5.69
   4 -14  16   18.59    4.76
  -4  14 -16   13.33    7.13
   4 -14  17    6.82    4.76
  -4  14 -17    8.89    5.82
   4 -14  18    1.94    4.01
  -4  14 -18   -2.50    4.63
  -4  13  15   -3.63    5.63
   4 -13 -13    1.31    3.94
  -4  13  13    2.69    4.63
   4 -13 -12   -0.25    4.26
  -4  13  12   -2.44    5.63
   4 -13 -11    5.38    7.26
  -4  13  11   -1.50    5.44
   4 -13 -10   -0.31    4.69
  -4  13  10    1.44    6.20
   4 -13  -9    2.25    5.07
  -4  13   9    1.38    5.19
   4 -13  -8   26.85    7.51
  -4  13   8   28.79    6.26
   4 -13  -7    2.13    4.32
  -4  13   7    2.69    4.44
   4 -13  -6    8.14    5.57
  -4  13   6    5.76    4.38
   4 -13  -5   -3.32    5.07
  -4  13   5    1.25    4.88
   4 -13  -4   29.35    4.63
  -4  13   4   27.72    4.63
   4 -13  -3   81.04    6.57
  -4  13   3   82.67    6.82
   4 -13  -2   38.55    5.51
  -4  13   2   39.43    5.01
   4 -13  -1    1.63    3.57
  -4  13   1   -1.56    3.38
   4 -13   0    6.38    3.82
  -4  13   0    7.51    3.69
   4 -13   1    0.94    3.44
  -4  13  -1    0.44    3.25
   4 -13   2   35.55    5.07
  -4  13  -2   29.04    4.44
   4 -13   3    1.63    3.32
  -4  13  -3   -0.81    3.82
   4 -13   4  218.16    9.95
  -4  13  -4  232.37   10.20
   4 -13   5    4.82    5.01
  -4  13  -5   10.39    3.63
   4 -13   6    2.13    2.88
  -4  13  -6    2.07    3.38
   4 -13   7    2.19    2.88
  -4  13  -7    3.13    3.32
   4 -13   8   78.48    5.51
  -4  13  -8   75.10    6.63
   4 -13   9   11.89    3.88
  -4  13  -9   15.08    4.38
   4 -13  10   21.15    3.82
  -4  13 -10   24.53    4.82
   4 -13  11    7.57    3.44
  -4  13 -11   11.08    5.07
   4 -13  12   -0.38    3.44
  -4  13 -12   -0.56    4.32
   4 -13  13   20.21    4.07
  -4  13 -13   19.46    6.01
   4 -13  14    0.81    3.63
  -4  13 -14    1.88    5.19
   4 -13  15   32.35    5.69
  -4  13 -15   32.35    6.76
   4 -13  16   13.20    5.63
  -4  13 -16   15.21    6.01
   4 -13  17   -3.57    5.13
  -4  13 -17   -2.25    7.57
   4 -13  18   12.52    5.63
  -4  13 -18   10.70    6.57
   4 -13  19    3.57    4.76
  -4  13 -19   -4.01    9.64
  -4  12  15    4.32    6.63
   4 -12 -14    3.19    5.26
  -4  12  14    2.57    5.95
   4 -12 -13   -0.81    5.19
  -4  12  13    4.26    6.32
   4 -12 -12   12.64    5.44
  -4  12  12   12.02    5.01
   4 -12 -11    1.81    5.01
  -4  12  11    3.32    6.01
   4 -12 -10    5.32    5.19
  -4  12  10    9.32    5.26
   4 -12  -9    6.82    4.38
  -4  12   9    4.76    5.01
   4 -12  -8    0.44    3.94
  -4  12   8   -0.44    5.38
   4 -12  -7   20.96    4.82
  -4  12   7   13.20    5.26
   4 -12  -6   23.97    4.76
  -4  12   6   31.67    4.82
   4 -12  -5    7.13    4.19
  -4  12   5    1.38    4.38
   4 -12  -4   55.57    5.32
  -4  12   4   62.96    6.07
   4 -12  -3    1.25    4.07
  -4  12   3    1.19    3.63
   4 -12  -2   54.63    4.69
  -4  12   2   47.88    4.57
   4 -12  -1   56.14    4.88
  -4  12   1   55.57    4.82
   4 -12   0    6.13    4.51
  -4  12   0    2.88    4.51
   4 -12   1   16.71    4.01
  -4  12  -1   12.89    3.94
   4 -12   2   19.90    3.57
  -4  12  -2   27.54    4.13
   4 -12   3    1.06    2.88
  -4  12  -3    4.19    3.19
   4 -12   4   53.07    9.45
  -4  12  -4   45.06    4.69
   4 -12   5  112.40    6.76
  -4  12  -5  114.27    6.95
   4 -12   6   19.53    3.50
  -4  12  -6   20.65    3.82
   4 -12   7   91.68    5.76
  -4  12  -7   89.24    5.76
   4 -12   8    6.76    3.82
  -4  12  -8   10.64    3.94
   4 -12   9   89.12    5.51
  -4  12  -9   87.05    5.63
   4 -12  10    0.00    2.75
  -4  12 -10    2.57    3.69
   4 -12  11    7.63    3.19
  -4  12 -11    5.88    3.94
   4 -12  12    7.95    3.75
  -4  12 -12   10.70    4.38
   4 -12  13    0.19    3.19
  -4  12 -13    1.44    4.63
   4 -12  14   21.72    4.07
  -4  12 -14   22.72    5.69
   4 -12  15   -0.75    3.82
  -4  12 -15    4.57    4.63
   4 -12  16    2.50    3.88
  -4  12 -16    3.00    5.01
   4 -12  17   26.72    4.63
  -4  12 -17   26.10    5.95
   4 -12  18    6.51    5.69
  -4  12 -18    6.57    6.45
   4 -12  19    1.56    5.82
  -4  12 -19    4.32    5.69
   4 -12  20    0.13    4.51
  -4  12 -20    1.13    6.88
  -4  11  16    6.38    7.38
   4 -11 -15    0.19    5.38
  -4  11  15   -2.07    6.57
   4 -11 -14   -0.06    5.32
  -4  11  14   -0.06    5.32
   4 -11 -13   17.46    5.01
  -4  11  13   24.09    6.57
   4 -11 -12    7.13    5.57
  -4  11  12    9.76    5.76
   4 -11 -11    8.32    5.63
  -4  11  11   11.95    7.01
   4 -11 -10    7.70    5.44
  -4  11  10    8.95    5.51
   4 -11  -9    0.38    4.07
  -4  11   9    4.57    4.26
   4 -11  -8   30.85    4.76
  -4  11   8   29.79    5.13
   4 -11  -7   -1.50    4.19
  -4  11   7   -1.31    4.19
   4 -11  -6    5.51    3.82
  -4  11   6    7.07    3.50
   4 -11  -5   -0.19    3.44
  -4  11   5    2.94    3.75
   4 -11  -4   23.34    4.76
  -4  11   4   25.16    4.19
   4 -11  -3   22.34    4.26
  -4  11   3   21.72    3.63
   4 -11  -2   33.86    4.38
  -4  11   2   28.04    3.82
   4 -11  -1    2.50    3.19
  -4  11   1    0.94    3.38
   4 -11   0   11.58    3.13
  -4  11   0   14.71    3.25
   4 -11   1    2.19    2.57
  -4  11  -1    3.88    2.63
   4 -11   2    6.76    3.13
  -4  11  -2    8.39    3.25
   4 -11   3  131.11    9.45
  -4  11  -3  148.76    7.20
   4 -11   4    3.94    2.50
  -4  11  -4    2.32    2.57
   4 -11   5   19.09    2.94
  -4  11  -5   13.08    3.00
   4 -11   6    9.01    2.38
  -4  11  -6   10.83    2.82
   4 -11   7   18.09    2.82
  -4  11  -7   14.58    3.25
   4 -11   8   87.74    5.13
  -4  11  -8   89.68    5.76
   4 -11   9   -0.56    2.57
  -4  11  -9   -1.19    3.13
   4 -11  10   35.42    4.19
  -4  11 -10   32.23    5.13
   4 -11  11   46.75    4.26
  -4  11 -11   50.82    4.69
   4 -11  12    2.00    2.75
  -4  11 -12    1.38    3.50
   4 -11  13   62.08    4.88
  -4  11 -13   67.65    6.26
   4 -11  14   12.20    4.76
  -4  11 -14    9.26    4.82
   4 -11  15   10.58    3.69
  -4  11 -15    4.07    4.19
   4 -11  16   35.92    5.01
  -4  11 -16   43.99    5.63
   4 -11  17   -0.31    4.51
  -4  11 -17    2.19    4.63
   4 -11  18    7.20    5.19
  -4  11 -18   13.96    4.94
   4 -11  19   -0.38    4.38
  -4  11 -19   -3.50    4.94
   4 -11  20   -3.75    5.51
  -4  10  18    2.82    6.38
  -4  10  17    2.88    7.13
   4 -10 -16    2.50    7.32
  -4  10  16   -0.06    5.95
   4 -10 -15    8.01    5.44
  -4  10  15   10.64    5.82
   4 -10 -14    4.69    5.01
  -4  10  14    3.44    5.57
   4 -10 -13    5.51    5.19
  -4  10  13    0.63    5.95
   4 -10 -12   11.83    4.76
  -4  10  12   12.77    5.44
   4 -10 -11    3.50    4.76
  -4  10  11    5.95    4.57
   4 -10 -10   21.03    5.38
  -4  10  10   22.03    5.69
   4 -10  -9   21.22    5.32
  -4  10   9   20.34    5.38
   4 -10  -8   15.90    4.07
  -4  10   8   18.27    4.26
   4 -10  -7  123.22    7.20
  -4  10   7  131.48    7.38
   4 -10  -6   48.63    4.69
  -4  10   6   66.15    5.88
   4 -10  -5  109.02    6.32
  -4  10   5  101.70    6.51
   4 -10  -4    4.13    3.07
  -4  10   4    4.63    3.00
   4 -10  -3   10.51    2.75
  -4  10   3    9.39    2.88
   4 -10  -2   -0.88    2.75
  -4  10   2    0.69    2.57
   4 -10  -1   80.98    5.63
  -4  10   1   90.56    6.01
   4 -10   0   38.49    3.69
  -4  10   0   33.98    3.75
   4 -10   1    3.94    2.57
  -4  10  -1    6.70    2.75
   4 -10   2   55.82    6.95
  -4  10  -2   60.64    4.32
   4 -10   3   25.60    3.19
  -4  10  -3   26.03    3.32
   4 -10   4  252.64   10.58
  -4  10  -4  261.22   10.64
   4 -10   5   24.03    2.82
  -4  10  -5   27.91    3.32
   4 -10   6    6.07    2.38
  -4  10  -6    7.51    2.57
   4 -10   7   82.48    4.69
  -4  10  -7   84.80    5.69
   4 -10   8    4.51    2.19
  -4  10  -8    2.07    2.75
   4 -10   9  183.11    7.82
  -4  10  -9  162.65    7.82
   4 -10  10   16.83    3.07
  -4  10 -10   17.96    4.07
   4 -10  11   26.28    3.63
  -4  10 -11   29.35    4.13
   4 -10  12  143.75    7.20
  -4  10 -12  150.45    9.20
   4 -10  13    1.69    2.82
  -4  10 -13    2.50    3.32
   4 -10  14    1.25    3.00
  -4  10 -14    3.63    3.82
   4 -10  15    4.51    4.76
  -4  10 -15    5.57    5.95
   4 -10  16    1.44    4.01
  -4  10 -16   -1.31    5.19
   4 -10  17   65.21    6.38
  -4  10 -17   64.15    6.57
   4 -10  18    2.94    4.32
  -4  10 -18    7.51    5.13
   4 -10  19   11.39    4.76
  -4  10 -19   10.26    5.38
   4 -10  20   -0.50    3.82
  -4  10 -20    1.94    5.32
   4  -9 -18    1.81    4.57
  -4   9  18    8.14    8.20
   4  -9 -17    1.44    9.76
  -4   9  17    6.70    6.26
   4  -9 -16    7.26    5.88
  -4   9  16    6.26    5.95
   4  -9 -15    0.38    5.51
  -4   9  15    3.38    5.63
   4  -9 -14    5.82    4.94
  -4   9  14    2.82    5.63
   4  -9 -13   10.01    5.19
  -4   9  13   12.33    5.01
   4  -9 -12   20.71    5.32
  -4   9  12   23.84    5.32
   4  -9 -11   83.80    7.38
  -4   9  11   92.50    7.51
   4  -9 -10   31.73    4.88
  -4   9  10   30.85    4.76
   4  -9  -9   11.39    4.69
  -4   9   9   11.58    3.63
   4  -9  -8  132.11    8.20
  -4   9   8  118.15    7.20
   4  -9  -7   52.63    4.76
  -4   9   7   60.27    5.32
   4  -9  -6    5.95    3.57
  -4   9   6    6.70    3.63
   4  -9  -5    7.01    3.32
  -4   9   5   14.39    3.25
   4  -9  -4   -0.38    2.75
  -4   9   4    0.63    2.75
   4  -9  -3   49.56    3.75
  -4   9   3   49.82    3.94
   4  -9  -2   48.88    3.82
  -4   9   2   51.19    3.88
   4  -9  -1    3.00    2.50
  -4   9   1    1.00    2.50
   4  -9   0   91.81    4.63
  -4   9   0   79.23    4.57
   4  -9   1   28.16    4.26
  -4   9  -1   25.85    2.57
   4  -9   2   39.86    3.13
  -4   9  -2   38.36    3.19
   4  -9   3  210.02    8.76
  -4   9  -3  225.04    8.45
   4  -9   4    0.81    1.81
  -4   9  -4    0.69    2.07
   4  -9   5   37.55    3.38
  -4   9  -5   30.73    3.63
   4  -9   6  285.25    9.26
  -4   9  -6  273.73    9.39
   4  -9   7   19.21    2.75
  -4   9  -7   18.34    2.82
   4  -9   8  154.45    6.63
  -4   9  -8  163.46    6.82
   4  -9   9   10.39    2.38
  -4   9  -9    8.20    2.88
   4  -9  10   98.19    5.57
  -4   9 -10  107.14    5.51
   4  -9  11    3.69    2.32
  -4   9 -11    1.13    2.75
   4  -9  12   26.72    4.01
  -4   9 -12   24.53    4.26
   4  -9  13  165.28    7.26
  -4   9 -13  166.84    8.14
   4  -9  14    6.45    3.13
  -4   9 -14   11.89    3.94
   4  -9  15    0.81    4.07
  -4   9 -15    2.57    4.01
   4  -9  16   16.21    4.26
  -4   9 -16   20.40    5.26
   4  -9  17   -0.75    4.44
  -4   9 -17    5.13    5.07
   4  -9  18   36.11    5.76
  -4   9 -18   33.17    6.26
   4  -9  19   -3.82    4.94
  -4   9 -19    0.75    4.63
   4  -9  20    1.25    3.63
  -4   9 -20    2.69    4.57
  -4   9 -21   -1.75    7.82
   4  -8 -19    1.25    5.01
  -4   8  19    3.69    6.51
   4  -8 -18   -0.69    4.32
  -4   8  18   -1.06    5.19
   4  -8 -17    2.38    4.94
  -4   8  17   12.20    6.07
   4  -8 -16   -2.07    4.76
  -4   8  16   -0.50    5.57
   4  -8 -15   -0.75    4.38
  -4   8  15    2.75    5.82
   4  -8 -14   34.67    6.76
  -4   8  14   37.11    6.32
   4  -8 -13   12.64    5.95
  -4   8  13   12.45    5.44
   4  -8 -12   46.69    6.01
  -4   8  12   42.62    5.38
   4  -8 -11    4.13    4.01
  -4   8  11   10.26    4.07
   4  -8 -10    5.01    4.44
  -4   8  10    0.00    4.26
   4  -8  -9    5.57    4.32
  -4   8   9    2.32    4.07
   4  -8  -8   16.71    3.82
  -4   8   8   15.83    3.69
   4  -8  -7   12.39    3.57
  -4   8   7   11.89    3.75
   4  -8  -6   30.73    3.94
  -4   8   6   32.42    3.82
   4  -8  -5    4.44    3.88
  -4   8   5    6.32    3.38
   4  -8  -4   76.29    4.94
  -4   8   4   80.98    4.69
   4  -8  -3  143.88    6.38
  -4   8   3  145.50    5.95
   4  -8  -2   23.03    2.94
  -4   8   2   29.48    3.00
   4  -8  -1  228.36    9.20
  -4   8   1  210.59    8.45
   4  -8   0   36.05    4.19
  -4   8   0   34.61    2.75
   4  -8   1    2.00    1.88
  -4   8  -1   -0.56    1.81
   4  -8   2  253.52    9.01
  -4   8  -2  257.21    8.51
   4  -8   3  218.03    7.76
  -4   8  -3  231.43    8.20
   4  -8   4  120.91    5.07
  -4   8  -4  132.42    5.57
   4  -8   5   18.52    2.32
  -4   8  -5   18.96    2.32
   4  -8   6   17.59    2.57
  -4   8  -6   18.15    3.07
   4  -8   7  386.94   12.89
  -4   8  -7  370.48   12.45
   4  -8   8   82.98    3.94
  -4   8  -8   83.55    4.44
   4  -8   9  291.26   13.02
  -4   8  -9  239.50   12.02
   4  -8  10   60.58    3.69
  -4   8 -10   53.95    4.38
   4  -8  11   79.29    4.82
  -4   8 -11   86.86    5.32
   4  -8  12   70.72    5.01
  -4   8 -12   78.60    5.32
   4  -8  13   48.63    4.01
  -4   8 -13   47.44    4.69
   4  -8  14   65.15    4.94
  -4   8 -14   56.51    4.76
   4  -8  15   10.51    3.69
  -4   8 -15    9.26    4.38
   4  -8  16    9.83    3.82
  -4   8 -16    8.57    3.75
   4  -8  17   40.74    5.07
  -4   8 -17   45.31    5.26
   4  -8  18    4.63    3.88
  -4   8 -18    6.13    4.26
   4  -8  19    0.69    3.88
  -4   8 -19    0.00    4.82
   4  -8  20   -1.94    4.69
  -4   8 -20   -3.38    4.44
   4  -8  21    3.13    4.38
  -4   8 -21    4.19    5.76
  -4   8 -22    2.44    8.01
   4  -7 -20   -0.56    6.45
  -4   7  20    0.44    5.82
   4  -7 -19   -2.00    4.76
  -4   7  19    4.38    5.63
   4  -7 -18   18.84    4.82
  -4   7  18   10.95    5.38
   4  -7 -17    0.88    5.13
  -4   7  17   -0.56    6.38
   4  -7 -16    4.01    5.13
  -4   7  16    4.26    5.38
   4  -7 -15    3.94    5.26
  -4   7  15    3.13    5.51
   4  -7 -14   -0.94    4.38
  -4   7  14    3.75    4.69
   4  -7 -13   22.97    5.26
  -4   7  13   24.28    4.88
   4  -7 -12   18.02    4.51
  -4   7  12   22.84    4.38
   4  -7 -11    3.75    4.26
  -4   7  11    5.63    4.51
   4  -7 -10   28.04    4.69
  -4   7  10   33.29    4.51
   4  -7  -9    4.19    3.44
  -4   7   9    6.76    3.63
   4  -7  -8    0.13    3.13
  -4   7   8    1.19    3.25
   4  -7  -7 1217.28   41.12
  -4   7   7 1179.48   39.11
   4  -7  -6   36.49    3.44
  -4   7   6   32.92    3.44
   4  -7  -5   25.66    3.13
  -4   7   5   21.28    3.00
   4  -7  -4  238.94    9.14
  -4   7   4  247.20    9.51
   4  -7  -3  283.31    9.64
  -4   7   3  287.19    9.76
   4  -7  -2   40.93    2.94
  -4   7   2   42.12    4.76
   4  -7  -1  150.57    8.76
  -4   7   1  137.68    5.69
   4  -7   0  114.09    5.07
  -4   7   0  118.91    5.26
   4  -7   1  811.50   22.34
  -4   7  -1  781.71   22.90
   4  -7   2  503.85   16.71
  -4   7  -2  506.66   14.89
   4  -7   3  348.52   11.77
  -4   7  -3  354.15   10.83
   4  -7   4  120.28    5.13
  -4   7  -4  114.09    5.26
   4  -7   5   81.11    3.94
  -4   7  -5   81.86    3.94
   4  -7   6  577.00   16.71
  -4   7  -6  555.85   16.58
   4  -7   7   17.15    2.00
  -4   7  -7   14.39    2.32
   4  -7   8  377.62   11.89
  -4   7  -8  376.43   12.08
   4  -7   9    4.01    1.75
  -4   7  -9    3.25    2.38
   4  -7  10   17.21    2.38
  -4   7 -10   16.21    2.69
   4  -7  11  149.38    6.38
  -4   7 -11  160.52    7.13
   4  -7  12   33.79    3.19
  -4   7 -12   31.42    3.50
   4  -7  13   57.83    4.19
  -4   7 -13   53.88    5.07
   4  -7  14    9.76    3.57
  -4   7 -14   12.77    3.57
   4  -7  15    0.06    2.94
  -4   7 -15    0.81    3.13
   4  -7  16   16.83    3.63
  -4   7 -16   20.34    4.19
   4  -7  17    3.63    3.63
  -4   7 -17    8.14    3.94
   4  -7  18   19.34    4.76
  -4   7 -18   11.95    4.38
   4  -7  19   11.26    5.26
  -4   7 -19    6.95    4.69
   4  -7  20    0.13    5.63
  -4   7 -20    0.06    5.44
   4  -7  21   10.26    6.63
  -4   7 -21   13.64    4.07
   4  -7  22    7.01    6.26
  -4   7 -22    3.82    6.20
   4  -6 -20   -1.06    4.69
  -4   6  20    2.75    6.01
   4  -6 -19    8.64    5.63
  -4   6  19   12.89    7.26
   4  -6 -18    2.57    5.01
  -4   6  18    6.38    6.07
   4  -6 -17   10.14    4.82
  -4   6  17   16.58    6.32
   4  -6 -16   -2.75    4.57
  -4   6  16    2.88    5.19
   4  -6 -15    3.63    4.32
  -4   6  15   -0.38    4.57
   4  -6 -14   16.02    4.63
  -4   6  14   12.83    5.57
   4  -6 -13   41.99    5.38
  -4   6  13   50.94    5.76
   4  -6 -12    6.13    3.69
  -4   6  12   10.95    3.82
   4  -6 -11    4.26    4.19
  -4   6  11    5.63    3.75
   4  -6 -10    2.25    3.32
  -4   6  10    2.19    3.25
   4  -6  -9  197.70    8.01
  -4   6   9  184.05    8.20
   4  -6  -8  101.70    5.82
  -4   6   8   85.55    5.01
   4  -6  -7  100.63    5.07
  -4   6   7  100.13    5.57
   4  -6  -6  523.18   16.46
  -4   6   6  507.79   15.46
   4  -6  -5  192.56    7.57
  -4   6   5  199.32    7.57
   4  -6  -4  152.89    6.51
  -4   6   4  167.34    6.32
   4  -6  -3   14.52    2.38
  -4   6   3   15.77    3.69
   4  -6  -2   78.04    5.88
  -4   6   2   80.29    3.88
   4  -6  -1  156.08    6.07
  -4   6   1  156.96    6.20
   4  -6   0   51.38    3.07
  -4   6   0   52.38    3.07
   4  -6   1   51.13    2.82
  -4   6  -1   53.51    2.88
   4  -6   2 1823.26   46.12
  -4   6  -2 1786.46   45.37
   4  -6   3   66.02    3.44
  -4   6  -3   64.83    3.25
   4  -6   4   38.11    2.44
  -4   6  -4   39.18    2.75
   4  -6   5  152.89    5.32
  -4   6  -5  145.94    5.82
   4  -6   6  167.03    6.26
  -4   6  -6  176.73    6.57
   4  -6   7  731.83   22.97
  -4   6  -7  727.70   20.90
   4  -6   8   16.77    1.94
  -4   6  -8   14.89    2.32
   4  -6   9   25.10    2.44
  -4   6  -9   24.47    2.69
   4  -6  10   19.96    2.13
  -4   6 -10   15.96    2.44
   4  -6  11    1.50    1.75
  -4   6 -11    1.75    2.32
   4  -6  12  166.84    7.51
  -4   6 -12  154.26    7.82
   4  -6  13    3.63    3.25
  -4   6 -13    3.75    3.32
   4  -6  14   12.77    3.07
  -4   6 -14   11.64    3.75
   4  -6  15   14.21    3.00
  -4   6 -15   15.58    3.69
   4  -6  16   10.51    3.57
  -4   6 -16   10.83    3.75
   4  -6  17   20.65    4.26
  -4   6 -17   24.72    4.57
   4  -6  18    5.38    4.38
  -4   6 -18    5.63    4.76
   4  -6  19    4.94    4.44
  -4   6 -19    7.63    3.88
   4  -6  20    8.57    3.94
  -4   6 -20    6.57    4.44
   4  -6  21    3.82    4.88
  -4   6 -21    5.57    4.63
   4  -6  22   17.96    7.63
  -4   6 -22    2.69    6.57
   4  -5 -21    1.56    2.75
  -4   5  21    1.31    7.82
   4  -5 -20    2.69    5.32
  -4   5  20    3.88    7.57
   4  -5 -19    4.01    5.19
  -4   5  19    6.76    7.07
   4  -5 -18   17.15    6.32
  -4   5  18   12.83    6.76
   4  -5 -17   -1.63    7.07
  -4   5  17    2.75    7.76
   4  -5 -16   20.65    5.82
  -4   5  16   23.28    6.01
   4  -5 -15    7.82    5.82
  -4   5  15    6.26    5.51
   4  -5 -14   -2.57    3.94
  -4   5  14    1.19    4.94
   4  -5 -13   70.34    6.51
  -4   5  13   87.18    7.38
   4  -5 -12    4.88    4.38
  -4   5  12   10.70    4.44
   4  -5 -11    3.07    3.75
  -4   5  11    3.07    3.88
   4  -5 -10    5.26    3.19
  -4   5  10    4.76    2.82
   4  -5  -9   20.53    3.82
  -4   5   9   19.71    3.44
   4  -5  -8   55.26    4.01
  -4   5   8   62.02    4.01
   4  -5  -7  348.14   12.14
  -4   5   7  351.15   11.39
   4  -5  -6   61.46    4.07
  -4   5   6   57.14    3.44
   4  -5  -5  102.95    5.19
  -4   5   5  101.32    4.82
   4  -5  -4   95.56    4.69
  -4   5   4   92.18    6.57
   4  -5  -3  255.58   13.96
  -4   5   3  260.78    9.39
   4  -5  -2  460.73   15.40
  -4   5   2  448.15   13.83
   4  -5  -1    8.32    1.56
  -4   5   1    6.76    1.44
   4  -5   0   74.16    3.50
  -4   5   0   78.48    3.69
   4  -5   1  513.36   16.08
  -4   5  -1  500.97   14.83
   4  -5   2   19.53    1.69
  -4   5  -2   18.65    1.75
   4  -5   3 1018.27   30.41
  -4   5  -3 1002.18   29.23
   4  -5   4    2.75    1.13
  -4   5  -4    3.19    1.19
   4  -5   5   90.06    3.50
  -4   5  -5   86.68    3.69
   4  -5   6  641.34   19.02
  -4   5  -6  643.84   18.84
   4  -5   7   56.64    2.82
  -4   5  -7   51.94    2.94
   4  -5   8  211.03    7.13
  -4   5  -8  209.15    7.51
   4  -5   9   66.34    3.19
  -4   5  -9   61.89    3.50
   4  -5  10   93.12    4.57
  -4   5 -10   90.74    4.19
   4  -5  11  158.96    6.45
  -4   5 -11  158.83    6.26
   4  -5  12   10.01    2.25
  -4   5 -12   10.14    2.44
   4  -5  13   32.48    4.01
  -4   5 -13   33.67    4.13
   4  -5  14    8.82    2.75
  -4   5 -14    8.07    3.13
   4  -5  15   41.05    3.94
  -4   5 -15   42.31    4.26
   4  -5  16   36.86    4.07
  -4   5 -16   40.55    5.07
   4  -5  17   10.20    3.94
  -4   5 -17   12.02    4.76
   4  -5  18   -0.63    4.01
  -4   5 -18   -1.69    3.63
   4  -5  19    2.00    4.19
  -4   5 -19   -0.06    3.82
   4  -5  20    1.56    4.44
  -4   5 -20    0.69    5.13
   4  -5  21   22.03    4.94
  -4   5 -21   24.34    4.57
   4  -5  22    3.75    5.19
  -4   5 -22    2.88    4.32
   4  -4 -21    1.31    6.20
  -4   4  21   -1.63   11.26
   4  -4 -20    0.56    5.19
  -4   4  20    4.01    6.32
   4  -4 -19   29.10    6.13
  -4   4  19   18.09    6.38
   4  -4 -18    7.38    5.63
  -4   4  18    1.19    6.07
   4  -4 -17   26.03    5.51
  -4   4  17   38.68    6.13
   4  -4 -16    2.07    4.38
  -4   4  16   -0.25    4.57
   4  -4 -15   15.21    6.38
  -4   4  15    9.39    6.20
   4  -4 -14   48.13    5.95
  -4   4  14   57.51    5.38
   4  -4 -13  153.45    7.70
  -4   4  13  151.07    8.32
   4  -4 -12   75.91    5.95
  -4   4  12   81.23    6.01
   4  -4 -11   75.72    5.57
  -4   4  11   74.97    5.51
   4  -4 -10    8.82    3.69
  -4   4  10    7.20    3.44
   4  -4  -9  197.63    8.20
  -4   4   9  180.05    8.01
   4  -4  -8   98.13    4.82
  -4   4   8   99.69    5.13
   4  -4  -7  530.51   15.27
  -4   4   7  490.58   15.27
   4  -4  -6   46.12    3.50
  -4   4   6   46.00    3.25
   4  -4  -5  115.53    5.19
  -4   4   5  118.40    7.57
   4  -4  -4  384.31   18.09
  -4   4   4  376.99   12.27
   4  -4  -3  130.48    5.01
  -4   4   3  131.30    5.13
   4  -4  -2  223.79    7.76
  -4   4   2  215.78    7.95
   4  -4  -1  101.70    4.38
  -4   4   1   97.69    4.38
   4  -4   0  121.53    5.26
  -4   4   0  124.35    4.82
   4  -4   1  346.20   11.01
  -4   4  -1  360.85   11.14
   4  -4   2  385.19   12.39
  -4   4  -2  388.63   12.77
   4  -4   3    0.69    0.88
  -4   4  -3   -0.44    0.94
   4  -4   4   15.52    1.44
  -4   4  -4   15.90    1.31
   4  -4   5  609.36   19.84
  -4   4  -5  597.84   18.59
   4  -4   6   14.89    1.50
  -4   4  -6   16.52    1.81
   4  -4   7  170.60    6.07
  -4   4  -7  166.66    6.57
   4  -4   8   36.86    2.25
  -4   4  -8   35.55    2.63
   4  -4   9   30.60    2.25
  -4   4  -9   25.66    2.32
   4  -4  10    3.13    1.63
  -4   4 -10    6.07    2.07
   4  -4  11   22.90    2.57
  -4   4 -11   22.78    2.44
   4  -4  12   32.92    3.00
  -4   4 -12   30.35    3.13
   4  -4  13    5.63    3.19
  -4   4 -13    4.88    3.25
   4  -4  14    1.63    2.82
  -4   4 -14    1.63    2.88
   4  -4  15   65.46    5.13
  -4   4 -15   64.96    4.63
   4  -4  16   16.83    3.88
  -4   4 -16   18.96    3.44
   4  -4  17   14.89    2.94
  -4   4 -17   18.46    3.63
   4  -4  18    2.19    3.25
  -4   4 -18    3.44    3.57
   4  -4  19    3.82    4.38
  -4   4 -19    2.32    4.94
   4  -4  20    2.38    4.01
  -4   4 -20    0.50    3.88
   4  -4  21   11.70    3.82
  -4   4 -21    8.20    5.82
   4  -3 -21    1.00    4.32
  -4   3  21    5.82    7.07
   4  -3 -20   13.96    7.51
  -4   3  20   22.84    7.20
   4  -3 -19   11.83    6.82
  -4   3  19   18.90    7.32
   4  -3 -18    9.01    4.94
  -4   3  18    9.83    5.38
   4  -3 -17   11.45    4.82
  -4   3  17    7.76    6.13
   4  -3 -16    4.51    4.44
  -4   3  16    4.38    4.38
   4  -3 -15   24.22    4.44
  -4   3  15   22.47    4.76
   4  -3 -14   63.52    5.95
  -4   3  14   61.52    6.38
   4  -3 -13   23.22    4.69
  -4   3  13   25.97    5.01
   4  -3 -12  140.93    6.82
  -4   3  12  141.00    7.82
   4  -3 -11    1.06    2.57
  -4   3  11    1.81    2.57
   4  -3 -10   48.88    4.38
  -4   3  10   42.56    3.63
   4  -3  -9    2.00    2.57
  -4   3   9    3.32    2.82
   4  -3  -8    1.94    2.00
  -4   3   8    1.56    1.88
   4  -3  -7  238.12    8.57
  -4   3   7  228.99    8.32
   4  -3  -6    0.19    1.81
  -4   3   6    0.75    2.32
   4  -3  -5  173.66    7.82
  -4   3   5  188.68    7.20
   4  -3  -4   92.37    3.75
  -4   3   4   90.31    4.13
   4  -3  -3   82.92    4.01
  -4   3   3   76.60    3.88
   4  -3  -2  304.34   10.33
  -4   3   2  295.76   10.20
   4  -3  -1  239.56    7.89
  -4   3   1  252.77    8.76
   4  -3   0  217.85    7.76
  -4   3   0  211.78    8.07
   4  -3   1  829.96   22.84
  -4   3  -1  831.90   24.03
   4  -3   2  438.39   14.89
  -4   3  -2  433.75   13.96
   4  -3   3   39.55    2.00
  -4   3  -3   36.55    1.88
   4  -3   4    9.58    0.88
  -4   3  -4   10.76    1.25
   4  -3   5   43.18    2.13
  -4   3  -5   42.43    2.32
   4  -3   6  506.10   14.64
  -4   3  -6  517.93   16.46
   4  -3   7   32.17    1.88
  -4   3  -7   32.92    2.25
   4  -3   8  273.23    9.01
  -4   3  -8  264.28    8.82
   4  -3   9  236.43    7.70
  -4   3  -9  218.03    7.20
   4  -3  10    1.00    1.63
  -4   3 -10    0.63    1.75
   4  -3  11  186.18    8.26
  -4   3 -11  203.14    7.26
   4  -3  12    0.63    2.57
  -4   3 -12    0.31    1.75
   4  -3  13   93.81    6.45
  -4   3 -13  110.27    5.26
   4  -3  14    5.13    2.88
  -4   3 -14    4.94    2.88
   4  -3  15   22.34    3.50
  -4   3 -15   23.78    3.07
   4  -3  16   32.04    3.69
  -4   3 -16   21.90    3.38
   4  -3  17    3.75    3.13
  -4   3 -17    3.07    2.69
   4  -3  18    2.50    3.69
  -4   3 -18    3.07    3.57
   4  -3  19   -0.50    3.44
  -4   3 -19    1.44    3.07
   4  -3  20    4.88    3.57
  -4   3 -20    1.94    3.38
   4  -3  21    0.38    3.32
  -4   3 -21    0.69    3.00
  -4   2  22    4.38    7.57
   4  -2 -21    1.00    5.26
  -4   2  21    0.88    6.57
   4  -2 -20    6.20    5.63
  -4   2  20   11.58    6.57
   4  -2 -19   36.55    6.45
  -4   2  19   39.93    7.01
   4  -2 -18    9.64    6.76
  -4   2  18    5.82    7.20
   4  -2 -17   -0.63    5.01
  -4   2  17    3.69    4.51
   4  -2 -16    3.50    3.88
  -4   2  16    0.56    4.32
   4  -2 -15    2.75    4.07
  -4   2  15    3.57    4.13
   4  -2 -14   48.63    5.82
  -4   2  14   33.67    4.82
   4  -2 -13   42.43    4.26
  -4   2  13   47.56    4.76
   4  -2 -12   -1.06    3.00
  -4   2  12   -2.07    3.44
   4  -2 -11    6.38    3.32
  -4   2  11    5.88    3.38
   4  -2 -10   17.21    3.25
  -4   2  10   15.40    2.69
   4  -2  -9   40.30    3.69
  -4   2   9   39.74    3.63
   4  -2  -8  584.45   17.46
  -4   2   8  554.29   17.34
   4  -2  -7  160.90    6.51
  -4   2   7  155.89    8.07
   4  -2  -6   47.00    3.25
  -4   2   6   49.94    3.38
   4  -2  -5  370.42   11.95
  -4   2   5  352.46   10.26
   4  -2  -4   13.64    1.81
  -4   2   4   12.02    1.63
   4  -2  -3  449.27   14.52
  -4   2   3  434.51   13.58
   4  -2  -2  105.64    4.44
  -4   2   2  103.89    4.63
   4  -2  -1    7.57    1.44
  -4   2   1   10.51    1.50
   4  -2   0  317.29   10.83
  -4   2   0  327.87   10.89
   4  -2   1  389.63   12.02
  -4   2  -1  384.44   12.39
   4  -2   2 3641.69   88.24
  -4   2  -2 3677.80   93.37
   4  -2   3 1017.08   27.97
  -4   2  -3 1029.34   28.54
   4  -2   4   21.65    1.19
  -4   2  -4   20.46    1.31
   4  -2   5  697.35   18.77
  -4   2  -5  672.25   18.90
   4  -2   6  197.63    6.63
  -4   2  -6  196.57    7.13
   4  -2   7  593.71   18.40
  -4   2  -7  579.82   18.15
   4  -2   8  141.06    5.76
  -4   2  -8  132.49    5.32
   4  -2   9    2.57    1.25
  -4   2  -9    2.69    1.63
   4  -2  10  355.90   11.52
  -4   2 -10  368.11   11.95
   4  -2  11    1.13    1.81
  -4   2 -11    1.50    1.50
   4  -2  12  198.32    8.70
  -4   2 -12  207.40    8.39
   4  -2  13    4.57    2.32
  -4   2 -13    7.32    1.94
   4  -2  14    7.82    2.82
  -4   2 -14    7.70    2.38
   4  -2  15   13.02    2.75
  -4   2 -15   10.14    2.94
   4  -2  16    2.63    2.82
  -4   2 -16    3.25    2.88
   4  -2  17    3.32    2.88
  -4   2 -17    4.51    3.75
   4  -2  18    0.94    3.07
  -4   2 -18   -0.81    2.94
   4  -2  19    2.19    3.13
  -4   2 -19   -1.06    3.75
   4  -2  20   12.83    3.38
  -4   2 -20   14.14    3.13
   4  -1 -22    0.38    3.00
   4  -1 -21   -3.32    7.82
  -4   1  21   -1.63    9.70
   4  -1 -20    5.69    5.13
  -4   1  20    6.45    6.26
   4  -1 -19   -1.38    5.32
  -4   1  19    3.25    6.51
   4  -1 -18  103.64    8.89
  -4   1  18  116.97    9.89
   4  -1 -17    0.56    4.26
  -4   1  17    1.13    4.69
   4  -1 -16   16.65    4.26
  -4   1  16   15.33    4.51
   4  -1 -15   48.44    5.63
  -4   1  15   59.08    6.01
   4  -1 -14   55.76    5.44
  -4   1  14   64.15    6.20
   4  -1 -13    3.00    3.07
  -4   1  13    5.38    3.25
   4  -1 -12   20.90    4.13
  -4   1  12   28.66    3.75
   4  -1 -11   41.49    4.13
  -4   1  11   37.17    4.19
   4  -1 -10  294.13   10.20
  -4   1  10  288.00   10.26
   4  -1  -9  261.65    9.32
  -4   1   9  264.60    8.89
   4  -1  -8  242.50    8.07
  -4   1   8  244.88   11.83
   4  -1  -7  273.29    9.14
  -4   1   7  282.62    8.89
   4  -1  -6  128.42    5.44
  -4   1   6  140.18    5.26
   4  -1  -5  214.09    6.95
  -4   1   5  208.96    7.63
   4  -1  -4  103.20    4.63
  -4   1   4  109.14    4.13
   4  -1  -3   62.27    2.82
  -4   1   3   61.02    3.00
   4  -1  -2  114.27    4.26
  -4   1   2  110.33    4.51
   4  -1  -1  979.03   27.54
  -4   1   1  983.97   28.22
   4  -1   0  251.20    9.32
  -4   1   0  255.27    8.01
   4  -1   1 1753.79   43.81
  -4   1  -1 1718.12   45.00
   4  -1   2 1018.83   26.78
  -4   1  -2 1051.44   28.35
   4  -1   3    1.81    0.44
  -4   1  -3    1.69    0.50
   4  -1   4   35.23    1.81
  -4   1  -4   34.80    1.56
   4  -1   5    1.69    0.75
  -4   1  -5    1.69    0.56
   4  -1   6 1077.85   29.98
  -4   1  -6 1044.61   28.22
   4  -1   7   12.27    1.38
  -4   1  -7   12.39    1.25
   4  -1   8  128.23    5.13
  -4   1  -8  129.17    4.57
   4  -1   9    1.13    1.31
  -4   1  -9    0.13    1.19
   4  -1  10   21.90    2.50
  -4   1 -10   26.78    2.38
   4  -1  11   75.22    3.82
  -4   1 -11   80.67    4.38
   4  -1  12    9.26    1.81
  -4   1 -12   10.83    2.13
   4  -1  13   34.86    3.19
  -4   1 -13   32.35    2.88
   4  -1  14   10.33    2.82
  -4   1 -14    8.76    2.07
   4  -1  15   12.08    2.82
  -4   1 -15   12.95    2.50
   4  -1  16   22.78    3.75
  -4   1 -16   21.28    5.88
   4  -1  17    8.01    3.32
  -4   1 -17   13.39    2.38
   4  -1  18    2.50    3.50
  -4   1 -18    3.69    2.50
   4  -1  19    0.56    3.25
  -4   1 -19    0.06    3.75
   4  -1  20    3.75    3.13
  -4   1 -20    1.88    5.57
   4   0 -22    0.38    2.57
   4   0 -21   12.58    5.63
  -4   0  21   16.52    6.82
   4   0 -20   -1.88    6.82
  -4   0  20   -0.06    6.82
   4   0 -19    5.19    5.44
  -4   0  19   16.65    5.82
   4   0 -18    0.00    4.19
  -4   0  18    1.81    5.32
   4   0 -17   43.49    6.01
  -4   0  17   52.38    6.26
   4   0 -16   10.08    4.32
  -4   0  16    9.95    4.26
   4   0 -15   11.89    4.38
  -4   0  15   16.83    5.01
   4   0 -14   89.43    5.44
  -4   0  14  101.38    6.63
   4   0 -13   57.07    5.57
  -4   0  13   51.13    5.13
   4   0 -12    7.38    3.07
  -4   0  12    3.63    2.94
   4   0 -11   40.24    3.75
  -4   0  11   44.68    4.69
   4   0 -10   20.90    3.07
  -4   0  10   19.28    3.19
   4   0  -9  115.09    5.32
  -4   0   9  113.15    8.26
   4   0  -8  235.87    8.89
  -4   0   8  242.82    8.39
   4   0  -7   58.58    3.13
  -4   0   7   62.83    3.38
   4   0  -6    6.13    1.81
  -4   0   6    7.38    1.81
   4   0  -5  314.91   10.33
  -4   0   5  320.36   11.14
   4   0  -4    2.50    1.13
  -4   0   4    2.00    1.19
   4   0  -3 1303.33   34.80
  -4   0   3 1257.77   34.23
   4   0  -2    5.26    0.81
  -4   0   2    3.50    1.13
   4   0  -1  107.89    3.75
  -4   0   1  109.33    4.13
   4   0   0 1282.55   35.80
  -4   0   0 1280.11   33.36
   4   0   1   15.33    1.06
  -4   0  -1   15.02    0.81
   4   0   3   32.04    2.00
   4   0   4   33.11    1.56
  -4   0  -4   32.67    1.56
   4   0   5  664.99   18.46
  -4   0  -5  662.99   19.28
   4   0   6   18.40    1.13
  -4   0  -6   19.71    1.19
   4   0   7  892.79   27.16
  -4   0  -7  871.26   26.35
   4   0   8   57.70    3.07
  -4   0  -8   60.52    3.07
   4   0   9    7.45    1.69
  -4   0  -9    7.32    1.25
   4   0  10   26.28    2.00
  -4   0 -10   26.60    2.25
   4   0  11   86.11    4.13
  -4   0 -11   87.74    4.07
   4   0  12   25.16    2.69
  -4   0 -12   28.98    2.38
   4   0  13    8.57    2.50
  -4   0 -13    8.64    2.44
   4   0  14   36.74    3.75
  -4   0 -14   31.92    3.07
   4   0  15   31.17    3.57
  -4   0 -15   25.10    3.38
   4   0  16   12.89    3.13
  -4   0 -16   13.08    2.63
   4   0  17    3.44    2.75
  -4   0 -17    3.82    2.44
   4   0  18   -1.81    4.07
  -4   0 -18    1.88    2.07
   4   0  19    1.00    3.38
  -4   0 -19    1.13    4.57
   4   1 -22   -1.81    5.76
  -4  -1  22    0.19    7.26
   4   1 -21    2.94    5.88
  -4  -1  21   -3.13    7.01
   4   1 -20   11.58    7.63
  -4  -1  20    6.95    8.26
   4   1 -19   19.09    5.19
  -4  -1  19    8.57    6.20
   4   1 -18    4.13    4.76
  -4  -1  18    6.57    6.13
   4   1 -17    0.94    4.13
  -4  -1  17    2.69    4.38
   4   1 -16    2.50    3.07
  -4  -1  16    0.69    3.82
   4   1 -15   88.99    6.32
  -4  -1  15   89.37    6.26
   4   1 -14   74.35    5.26
  -4  -1  14   72.91    5.51
   4   1 -13   82.61    5.32
  -4  -1  13   80.10    5.63
   4   1 -12  118.65    6.45
  -4  -1  12  104.57    6.20
   4   1 -11    0.75    2.25
  -4  -1  11    1.50    2.44
   4   1 -10    1.31    2.50
  -4  -1  10   -0.25    3.32
   4   1  -9  369.98   11.77
  -4  -1   9  381.44   12.77
   4   1  -8  147.32    5.88
  -4  -1   8  152.07    6.01
   4   1  -7  123.91    5.32
  -4  -1   7  125.60    5.26
   4   1  -6  139.68    6.13
  -4  -1   6  143.37    5.26
   4   1  -5    2.50    1.38
  -4  -1   5    1.13    1.25
   4   1  -4  581.57   17.77
  -4  -1   4  569.18   16.71
   4   1  -3    5.82    0.94
  -4  -1   3    4.38    0.94
   4   1  -2 1052.31   30.73
  -4  -1   2 1028.47   28.85
   4   1  -1  540.77   14.33
  -4  -1   1  555.79   15.96
   4   1   0  286.75    9.01
  -4  -1   0  278.05    8.14
   4   1   5   46.31    2.19
  -4  -1  -5   43.43    2.00
   4   1   6  703.48   21.90
  -4  -1  -6  684.52   20.53
   4   1   7   53.13    2.82
  -4  -1  -7   52.82    2.57
   4   1   8    3.63    1.19
  -4  -1  -8    4.38    1.06
   4   1   9   38.55    2.69
  -4  -1  -9   39.80    2.69
   4   1  10   40.49    2.94
  -4  -1 -10   45.18    2.94
   4   1  11   40.74    3.32
  -4  -1 -11   42.56    2.69
   4   1  12    4.69    1.88
  -4  -1 -12    4.57    1.56
   4   1  13    7.82    2.13
  -4  -1 -13    6.63    2.50
   4   1  14   32.92    3.25
  -4  -1 -14   34.86    2.75
   4   1  15   -0.38    2.82
  -4  -1 -15    0.88    2.94
   4   1  16    4.82    2.69
  -4  -1 -16    5.26    2.13
   4   1  17    8.45    3.69
  -4  -1 -17    9.83    2.44
   4   1  18    2.00    2.50
  -4  -1 -18   -1.19    6.20
   4   1  19    2.63    3.25
  -4  -1 -19    5.69    1.56
   4   2 -22   10.14    5.19
  -4  -2  22    9.32    6.76
   4   2 -21   11.33    6.20
  -4  -2  21    3.82    6.63
   4   2 -20    9.51    6.13
  -4  -2  20    6.63    5.88
   4   2 -19   23.22    5.69
  -4  -2  19   25.85    5.69
   4   2 -18   94.87    7.32
  -4  -2  18   92.81    8.14
   4   2 -17   10.89    5.44
  -4  -2  17   11.95    5.32
   4   2 -16    1.19    4.69
  -4  -2  16    0.38    4.63
   4   2 -15   86.43    5.69
  -4  -2  15   91.62    7.13
   4   2 -14  116.09    6.26
  -4  -2  14  125.29    6.82
   4   2 -13   45.68    4.19
  -4  -2  13   49.69    4.13
   4   2 -12    7.95    2.75
  -4  -2  12   10.26    2.88
   4   2 -11  205.27    8.95
  -4  -2  11  191.38   15.27
   4   2 -10  615.87   18.09
  -4  -2  10  594.90   17.77
   4   2  -9   84.36    4.32
  -4  -2   9   75.54    4.01
   4   2  -8  461.73   14.08
  -4  -2   8  436.82   14.46
   4   2  -7    8.26    1.63
  -4  -2   7    8.64    1.69
   4   2  -6    0.31    1.56
  -4  -2   6    1.25    1.56
   4   2  -5   83.30    3.88
  -4  -2   5   85.36    4.26
   4   2  -4  199.76    7.01
  -4  -2   4  190.44    7.07
   4   2  -3 1323.29   33.23
  -4  -2   3 1314.28   34.29
   4   2  -2  123.16    4.57
  -4  -2   2  120.72    4.19
   4   2  -1   76.91    3.07
  -4  -2   1   71.66    2.50
   4   2   0 1005.75   26.72
  -4  -2   0 1017.08   26.85
   4   2   1    0.25    0.31
  -4  -2  -1    0.44    0.31
   4   2   4   13.02    0.81
  -4  -2  -4   12.58    0.69
   4   2   5  320.67   10.58
  -4  -2  -5  316.60    9.76
   4   2   6    2.63    0.88
  -4  -2  -6    3.32    0.69
   4   2   7  134.36    5.38
  -4  -2  -7  141.12    5.88
   4   2   8    6.95    1.56
  -4  -2  -8    6.26    1.06
   4   2   9  216.28    8.26
  -4  -2  -9  212.03    7.63
   4   2  10  279.93   11.95
  -4  -2 -10  271.42    9.76
   4   2  11   42.93    3.07
  -4  -2 -11   43.31    3.07
   4   2  12    9.64    2.69
  -4  -2 -12    8.89    1.94
   4   2  13    1.25    2.13
  -4  -2 -13    0.00    2.19
   4   2  14   24.09    3.19
  -4  -2 -14   21.09    2.38
   4   2  15   24.66    3.32
  -4  -2 -15   24.78    2.75
   4   2  16    4.76    3.50
  -4  -2 -16    3.38    3.19
   4   2  17    0.63    2.75
  -4  -2 -17    1.69    3.25
   4   2  18   -0.63    3.13
  -4  -2 -18   -0.31    2.82
   4   3 -22    4.13    5.82
  -4  -3  22    0.00    6.76
   4   3 -21    1.25    5.38
  -4  -3  21    3.38    5.07
   4   3 -20   14.02    5.63
  -4  -3  20   19.21    6.13
   4   3 -19   19.28    5.32
  -4  -3  19   19.78    6.95
   4   3 -18    8.64    5.19
  -4  -3  18    5.38    4.76
   4   3 -17   44.75    5.07
  -4  -3  17   36.23    5.38
   4   3 -16   95.56    6.38
  -4  -3  16   92.18    7.07
   4   3 -15   12.64    3.63
  -4  -3  15   17.15    4.07
   4   3 -14  125.79    7.32
  -4  -3  14  113.15    7.26
   4   3 -13    7.45    2.69
  -4  -3  13    3.94    2.69
   4   3 -12   24.78    3.32
  -4  -3  12   19.02    5.07
   4   3 -11   10.70    3.00
  -4  -3  11   10.39    2.88
   4   3 -10    9.26    2.50
  -4  -3  10    8.51    2.44
   4   3  -9  959.44   29.10
  -4  -3   9  978.84   26.16
   4   3  -8   34.48    2.63
  -4  -3   8   31.42    2.63
   4   3  -7  275.92    9.51
  -4  -3   7  277.24    9.20
   4   3  -6  271.29    9.20
  -4  -3   6  253.83    9.01
   4   3  -5    0.06    1.06
  -4  -3   5    0.13    1.19
   4   3  -4  709.30   20.03
  -4  -3   4  729.14   21.40
   4   3  -3  164.21    5.51
  -4  -3   3  161.46    5.76
   4   3  -2  172.04    6.32
  -4  -3   2  173.10    6.20
   4   3  -1  285.31    9.14
  -4  -3   1  278.43    8.70
   4   3   0  376.24   11.77
  -4  -3   0  369.17   11.83
   4   3   1  614.05   19.15
  -4  -3  -1  619.12   16.77
   4   3   2   20.96    1.19
  -4  -3  -2   19.71    1.13
   4   3   3  139.93    5.01
  -4  -3  -3  136.18    4.94
   4   3   4  290.25    9.45
  -4  -3  -4  308.22    9.70
   4   3   5   43.93    2.44
  -4  -3  -5   45.68    2.25
   4   3   6  800.11   24.53
  -4  -3  -6  811.50   23.66
   4   3   7   12.33    1.31
  -4  -3  -7   12.08    1.25
   4   3   8    9.76    1.63
  -4  -3  -8   11.95    1.25
   4   3   9   33.42    2.69
  -4  -3  -9   36.05    2.38
   4   3  10    0.38    2.00
  -4  -3 -10    2.75    1.31
   4   3  11  179.73    8.14
  -4  -3 -11  165.53    6.88
   4   3  12    0.94    2.38
  -4  -3 -12    0.38    1.69
   4   3  13   20.15    2.69
  -4  -3 -13   19.09    2.44
   4   3  14    3.50    2.44
  -4  -3 -14    4.07    2.25
   4   3  15    5.44    2.19
  -4  -3 -15    5.19    1.88
   4   3  16    0.50    3.57
  -4  -3 -16    1.69    2.13
   4   3  17   -0.25    4.01
  -4  -3 -17    0.75    1.69
  -4  -3 -18    0.31    1.75
   4   4 -22   -0.94    5.57
  -4  -4  22    1.25    7.07
   4   4 -21    6.95    6.95
  -4  -4  21   15.46    7.32
   4   4 -20    5.26    4.94
  -4  -4  20    3.00    5.38
   4   4 -19    4.94    5.07
  -4  -4  19    2.63    5.38
   4   4 -18   22.84    6.13
  -4  -4  18   20.46    5.63
   4   4 -17    1.00    3.82
  -4  -4  17    0.69    3.94
   4   4 -16    6.38    3.82
  -4  -4  16    9.39    4.44
   4   4 -15  103.32    7.20
  -4  -4  15   98.82    6.32
   4   4 -14   82.30    6.13
  -4  -4  14   75.97    6.01
   4   4 -13    4.26    3.44
  -4  -4  13    5.13    4.19
   4   4 -12   44.37    4.26
  -4  -4  12   41.18    4.07
   4   4 -11   64.21    4.38
  -4  -4  11   62.96    4.26
   4   4 -10  388.13   15.21
  -4  -4  10  350.14   13.27
   4   4  -9    6.07    2.50
  -4  -4   9    7.20    2.00
   4   4  -8  685.33   19.84
  -4  -4   8  655.48   19.09
   4   4  -7  209.71    7.89
  -4  -4   7  212.03    7.89
   4   4  -6   17.46    2.19
  -4  -4   6   13.52    1.81
   4   4  -5  472.74   13.64
  -4  -4   5  474.75   15.21
   4   4  -4   47.88    2.44
  -4  -4   4   47.12    2.69
   4   4  -3  132.86    5.19
  -4  -4   3  131.36    5.07
   4   4  -2  197.38    6.76
  -4  -4   2  197.82    7.51
   4   4  -1  199.07    7.07
  -4  -4   1  190.00    5.95
   4   4   0  619.87   18.96
  -4  -4   0  622.88   17.40
   4   4   1  243.94    8.26
  -4  -4  -1  252.08    8.51
   4   4   2  410.54   13.14
  -4  -4  -2  405.65   12.39
   4   4   3    7.32    0.94
  -4  -4  -3    7.70    0.88
   4   4   4   77.35    3.32
  -4  -4  -4   75.35    3.25
   4   4   5  364.04   12.02
  -4  -4  -5  373.61   11.70
   4   4   6   67.40    3.19
  -4  -4  -6   75.66    3.32
   4   4   7    0.94    1.19
  -4  -4  -7    0.75    1.13
   4   4   8    2.82    1.38
  -4  -4  -8    4.32    1.44
   4   4   9    5.69    1.81
  -4  -4  -9    4.88    1.06
   4   4  10   46.81    3.00
  -4  -4 -10   48.81    2.82
   4   4  11    6.13    1.94
  -4  -4 -11    5.32    1.81
   4   4  12    1.06    1.81
  -4  -4 -12    1.38    1.75
   4   4  13   11.08    2.94
  -4  -4 -13   11.52    2.19
   4   4  14   12.77    3.19
  -4  -4 -14   13.46    2.25
   4   4  15    3.25    3.32
  -4  -4 -15    1.25    2.25
   4   4  16    9.14    2.50
  -4  -4 -16    4.13    2.32
   4   4  17    2.57    3.88
   4   5 -22    1.94    5.69
  -4  -5  22    2.63    7.07
   4   5 -21    7.95    7.20
  -4  -5  21   11.58    7.01
   4   5 -20    3.88    4.94
  -4  -5  20    5.57    4.57
   4   5 -19    8.07    4.88
  -4  -5  19   13.20    5.76
   4   5 -18    5.32    5.13
  -4  -5  18    6.57    5.51
   4   5 -17    3.44    3.94
  -4  -5  17    7.20    4.51
   4   5 -16   35.55    4.32
  -4  -5  16   48.31    5.69
   4   5 -15   16.40    3.57
  -4  -5  15   13.02    3.82
   4   5 -14   49.88    4.69
  -4  -5  14   49.82    7.38
   4   5 -13    1.88    2.82
  -4  -5  13   -0.50    2.63
   4   5 -12   -0.19    2.44
  -4  -5  12    1.69    2.57
   4   5 -11  112.33    5.69
  -4  -5  11  121.22    5.69
   4   5 -10    2.32    2.13
  -4  -5  10    3.57    2.19
   4   5  -9  592.02   17.08
  -4  -5   9  578.07   17.40
   4   5  -8   68.46    3.88
  -4  -5   8   77.48    3.88
   4   5  -7   46.37    2.94
  -4  -5   7   47.25    2.82
   4   5  -6  292.32    8.82
  -4  -5   6  287.13    9.45
   4   5  -5   19.78    1.88
  -4  -5   5   19.28    1.81
   4   5  -4  222.35    7.45
  -4  -5   4  214.09    7.26
   4   5  -3   34.36    2.32
  -4  -5   3   32.98    2.00
   4   5  -2   13.33    1.50
  -4  -5   2   13.89    1.63
   4   5  -1  773.51   22.84
  -4  -5   1  775.33   21.78
   4   5   0  207.40    7.89
  -4  -5   0  211.84    7.95
   4   5   1  235.18    8.76
  -4  -5  -1  239.25    7.82
   4   5   2    2.63    1.06
  -4  -5  -2    2.13    0.63
   4   5   3   14.33    1.13
  -4  -5  -3   15.02    1.38
   4   5   4  230.18    7.95
  -4  -5  -4  236.25    8.32
   4   5   5   99.50    4.01
  -4  -5  -5  104.70    4.57
   4   5   6   98.00    4.26
  -4  -5  -6  108.52    4.82
   4   5   7  128.73    5.63
  -4  -5  -7  128.79    5.38
   4   5   8    1.63    1.25
  -4  -5  -8    1.44    1.44
   4   5   9    3.00    1.69
  -4  -5  -9    2.88    1.31
   4   5  10   54.82    3.57
  -4  -5 -10   56.01    3.44
   4   5  11    5.63    2.57
  -4  -5 -11    5.69    1.63
   4   5  12    3.19    2.19
  -4  -5 -12    3.50    1.88
   4   5  13   32.42    3.88
  -4  -5 -13   31.10    3.00
   4   5  14    1.31    3.00
  -4  -5 -14    1.81    1.81
   4   5  15    8.07    2.75
  -4  -5 -15   10.14    1.75
   4   5  16   -0.44    1.69
  -4  -5 -16   -0.31    2.63
   4   6 -22    2.88    5.07
  -4  -6  22    2.00    6.13
   4   6 -21    4.07    6.45
  -4  -6  21   -0.56    7.20
   4   6 -20   12.64    5.44
  -4  -6  20    8.82    4.94
   4   6 -19    5.63    5.07
  -4  -6  19    2.57    5.76
   4   6 -18   11.70    4.26
  -4  -6  18   12.58    4.38
   4   6 -17    0.63    4.51
  -4  -6  17    2.57    4.57
   4   6 -16   31.67    4.82
  -4  -6  16   31.23    5.19
   4   6 -15  156.96    8.01
  -4  -6  15  159.90   11.20
   4   6 -14    0.19    2.94
  -4  -6  14    0.56    2.94
   4   6 -13  100.44    5.95
  -4  -6  13   92.93    6.07
   4   6 -12    3.00    3.44
  -4  -6  12    2.88    3.82
   4   6 -11    0.19    2.63
  -4  -6  11    0.44    2.38
   4   6 -10  572.12   17.46
  -4  -6  10  584.64   18.46
   4   6  -9    5.88    2.57
  -4  -6   9    9.58    2.44
   4   6  -8   25.97    2.50
  -4  -6   8   22.40    2.50
   4   6  -7  183.24    6.95
  -4  -6   7  165.15    6.01
   4   6  -6   10.83    2.13
  -4  -6   6   11.20    2.19
   4   6  -5  276.67   10.08
  -4  -6   5  264.41   11.39
   4   6  -4    9.01    1.75
  -4  -6   4    8.01    1.63
   4   6  -3  318.92   10.76
  -4  -6   3  323.61   10.01
   4   6  -2  129.29    4.94
  -4  -6   2  135.24    5.69
   4   6  -1   58.14    3.19
  -4  -6   1   52.88    2.63
   4   6   0  557.85   16.96
  -4  -6   0  547.47   17.02
   4   6   1    7.13    1.25
  -4  -6  -1    9.45    1.25
   4   6   2    1.00    1.44
  -4  -6  -2    1.63    0.88
   4   6   3   71.59    3.25
  -4  -6  -3   75.29    3.00
   4   6   4    7.63    1.19
  -4  -6  -4    8.45    1.44
   4   6   5  223.79    8.07
  -4  -6  -5  235.62    9.39
   4   6   6   68.78    3.57
  -4  -6  -6   71.28    3.44
   4   6   7    5.44    1.44
  -4  -6  -7    4.13    1.25
   4   6   8    5.07    1.50
  -4  -6  -8    5.57    1.38
   4   6   9   26.35    2.63
  -4  -6  -9   23.03    2.25
   4   6  10    7.82    2.19
  -4  -6 -10    6.70    1.69
   4   6  11   16.83    2.38
  -4  -6 -11   15.33    1.94
   4   6  12   21.22    2.94
  -4  -6 -12   21.59    2.57
   4   6  13    0.25    3.00
  -4  -6 -13    0.63    1.69
   4   6  14    2.07    2.13
  -4  -6 -14    4.88    2.38
   4   6  15    0.75    2.00
  -4  -6 -15    0.81    2.38
   4   7 -21    4.26    5.69
  -4  -7  21    1.38    6.01
   4   7 -20    6.32    5.07
  -4  -7  20    3.88    6.82
   4   7 -19   31.10    5.32
  -4  -7  19   20.96    5.69
   4   7 -18   -1.25    4.01
  -4  -7  18   -1.63    4.44
   4   7 -17    0.69    4.07
  -4  -7  17    3.13    4.63
   4   7 -16   87.61    6.82
  -4  -7  16   88.12    9.95
   4   7 -15    8.57    3.63
  -4  -7  15    7.70    3.63
   4   7 -14  137.68    6.95
  -4  -7  14  121.72    7.89
   4   7 -13    2.32    3.13
  -4  -7  13    7.32    3.00
   4   7 -12   22.90    4.07
  -4  -7  12   20.90    3.69
   4   7 -11    7.07    3.07
  -4  -7  11   12.33    3.13
   4   7 -10   42.74    4.07
  -4  -7  10   34.42    3.38
   4   7  -9  503.41   16.15
  -4  -7   9  516.30   16.90
   4   7  -8   48.63    3.57
  -4  -7   8   47.56    3.69
   4   7  -7    1.31    1.88
  -4  -7   7    0.44    1.75
   4   7  -6   25.91    2.50
  -4  -7   6   26.72    2.63
   4   7  -5    7.38    2.13
  -4  -7   5    6.07    1.94
   4   7  -4    2.82    1.63
  -4  -7   4    0.63    1.75
   4   7  -3  107.39    4.76
  -4  -7   3  106.89    4.44
   4   7  -2    7.70    1.81
  -4  -7   2    5.82    1.31
   4   7  -1  542.90   17.27
  -4  -7   1  537.70   15.27
   4   7   0    1.75    1.75
  -4  -7   0    0.06    1.31
   4   7   1  171.97    5.82
  -4  -7  -1  170.79    5.88
   4   7   2    3.38    1.88
  -4  -7  -2    2.38    1.13
   4   7   3    1.75    1.31
  -4  -7  -3    0.38    1.38
   4   7   4   69.97    3.57
  -4  -7  -4   77.79    3.50
   4   7   5   10.33    1.94
  -4  -7  -5   11.64    1.88
   4   7   6    3.94    1.50
  -4  -7  -6    2.88    1.75
   4   7   7    4.88    1.56
  -4  -7  -7    5.32    1.69
   4   7   8   13.77    2.25
  -4  -7  -8   12.08    1.69
   4   7   9   27.22    2.69
  -4  -7  -9   25.97    2.44
   4   7  10    2.38    1.94
  -4  -7 -10    1.38    1.88
   4   7  11    8.14    2.63
  -4  -7 -11    8.51    1.81
   4   7  12    0.25    2.19
  -4  -7 -12    0.69    1.94
   4   7  13    3.32    2.38
  -4  -7 -13    1.94    2.00
   4   7  14    2.13    3.50
  -4  -7 -14   -0.19    2.82
   4   8 -21   18.90    7.20
  -4  -8  21   24.28    7.01
   4   8 -20   10.64    5.88
  -4  -8  20   12.58    6.13
   4   8 -19   26.03    6.13
  -4  -8  19   20.59    5.95
   4   8 -18   26.10    5.76
  -4  -8  18   20.21    5.51
   4   8 -17   45.56    6.38
  -4  -8  17   45.18    8.07
   4   8 -16    5.95    4.07
  -4  -8  16    5.95    3.82
   4   8 -15  101.57    6.57
  -4  -8  15   98.75    7.07
   4   8 -14    8.07    3.44
  -4  -8  14   13.08    3.25
   4   8 -13   46.19    4.57
  -4  -8  13   46.56    5.07
   4   8 -12   17.77    2.69
  -4  -8  12   19.65    3.82
   4   8 -11   18.96    2.50
  -4  -8  11   14.77    3.07
   4   8 -10  122.16    6.38
  -4  -8  10  115.53    6.38
   4   8  -9  163.28    7.51
  -4  -8   9  164.15    6.95
   4   8  -8   54.70    3.94
  -4  -8   8   53.01    3.69
   4   8  -7   22.47    3.19
  -4  -8   7   20.15    2.69
   4   8  -6   12.08    2.38
  -4  -8   6   12.64    2.38
   4   8  -5   39.61    3.75
  -4  -8   5   35.23    2.57
   4   8  -4   27.54    3.00
  -4  -8   4   20.65    2.13
   4   8  -3    1.25    2.00
  -4  -8   3    1.88    1.69
   4   8  -2    0.56    2.25
  -4  -8   2    1.69    2.00
   4   8  -1  113.90    5.07
  -4  -8   1  111.96    5.26
   4   8   0  115.34    4.94
  -4  -8   0  101.57    4.76
   4   8   1   12.33    1.88
  -4  -8  -1    9.89    1.56
   4   8   2    7.57    1.63
  -4  -8  -2    8.45    1.44
   4   8   3   87.80    4.57
  -4  -8  -3   83.17    3.82
   4   8   4   21.34    2.38
  -4  -8  -4   18.15    2.19
   4   8   5   14.02    2.00
  -4  -8  -5   14.02    2.32
   4   8   6   48.06    3.07
  -4  -8  -6   48.94    3.38
   4   8   7   13.64    1.88
  -4  -8  -7   10.33    2.25
   4   8   8    1.75    2.25
  -4  -8  -8    1.38    2.13
   4   8   9    5.13    2.44
  -4  -8  -9    2.82    1.56
   4   8  10   16.27    2.32
  -4  -8 -10   19.40    2.50
   4   8  11    0.44    2.07
  -4  -8 -11    2.00    1.69
   4   8  12    5.19    2.88
  -4  -8 -12    4.63    2.19
   4   8  13    2.94    2.13
  -4  -8 -13    1.56    1.38
   4   8  14    1.75    2.32
   4   9 -21   13.83   12.64
  -4  -9  21   15.27    8.64
   4   9 -20   14.71    4.88
  -4  -9  20   13.39    6.57
   4   9 -19    0.63    3.94
  -4  -9  19    3.25    5.69
   4   9 -18    3.75    3.94
  -4  -9  18    0.81    7.13
   4   9 -17    5.95    3.32
  -4  -9  17    5.69    4.51
   4   9 -16   94.06    4.94
  -4  -9  16   89.37    6.88
   4   9 -15   -3.88    2.75
  -4  -9  15   -1.75    3.75
   4   9 -14   45.50    4.57
  -4  -9  14   43.99    6.07
   4   9 -13   -1.19    3.07
  -4  -9  13    2.63    3.32
   4   9 -12    4.44    3.07
  -4  -9  12    6.57    3.44
   4   9 -11   89.24    5.95
  -4  -9  11   96.88    5.88
   4   9 -10   24.16    3.75
  -4  -9  10   21.03    3.63
   4   9  -9   36.11    4.44
  -4  -9   9   46.31    4.01
   4   9  -8    5.19    2.82
  -4  -9   8    6.76    2.32
   4   9  -7   -0.06    2.69
  -4  -9   7    1.13    2.00
   4   9  -6   66.77    4.76
  -4  -9   6   60.52    4.26
   4   9  -5   15.46    2.57
  -4  -9   5   17.52    2.50
   4   9  -4   72.78    3.69
  -4  -9   4   66.65    3.75
   4   9  -3   98.25    4.63
  -4  -9   3  101.07    4.26
   4   9  -2    0.00    1.88
  -4  -9   2    1.00    1.56
   4   9  -1   31.98    2.82
  -4  -9   1   26.66    2.50
   4   9   0  109.46    5.01
  -4  -9   0  116.46    4.94
   4   9   1    2.32    1.88
  -4  -9  -1    1.19    1.56
   4   9   2   -0.13    1.56
  -4  -9  -2   -1.00    1.44
   4   9   3   52.13    3.25
  -4  -9  -3   60.95    3.32
   4   9   4   67.90    3.88
  -4  -9  -4   67.65    4.19
   4   9   5   15.46    2.13
  -4  -9  -5   17.71    2.32
   4   9   6    1.25    2.38
  -4  -9  -6    2.44    1.94
   4   9   7   16.27    2.57
  -4  -9  -7   15.40    2.00
   4   9   8   14.96    2.25
  -4  -9  -8   16.33    2.25
   4   9   9    7.01    2.38
  -4  -9  -9    8.57    2.44
   4   9  10    1.75    2.07
  -4  -9 -10    1.13    2.19
   4   9  11   -0.69    2.63
  -4  -9 -11    1.50    1.63
   4   9  12    0.94    3.57
  -4  -9 -12   -0.69    2.19
   4   9  13   -0.88    2.07
   4  10 -20   10.76    4.51
  -4 -10  20   29.54    5.88
   4  10 -19    6.13    6.26
  -4 -10  19    4.57    8.89
   4  10 -18    0.69    5.07
  -4 -10  18    0.56    5.07
   4  10 -17   24.03    5.01
  -4 -10  17   31.29    5.63
   4  10 -16   -2.57    5.07
  -4 -10  16    1.69    5.07
   4  10 -15   36.11    6.26
  -4 -10  15   44.12    6.07
   4  10 -14    0.50    3.75
  -4 -10  14    0.63    3.57
   4  10 -13   12.95    3.75
  -4 -10  13   16.96    3.69
   4  10 -12   25.10    4.94
  -4 -10  12   24.84    4.88
   4  10 -11    2.38    3.63
  -4 -10  11    4.19    3.25
   4  10 -10  112.46    6.95
  -4 -10  10  110.52    5.95
   4  10  -9    1.13    3.69
  -4 -10   9   -1.00    2.75
   4  10  -8   10.26    3.19
  -4 -10   8    7.57    2.75
   4  10  -7  158.83    7.38
  -4 -10   7  162.65    7.20
   4  10  -6   -1.44    3.69
  -4 -10   6   -1.06    3.25
   4  10  -5  115.34    6.88
  -4 -10   5  117.47    6.20
   4  10  -4    3.07    3.07
  -4 -10   4    1.56    2.38
   4  10  -3    6.38    2.38
  -4 -10   3    6.57    2.19
   4  10  -2  114.15    6.51
  -4 -10   2  132.92    6.13
   4  10  -1   75.22    4.44
  -4 -10   1   81.36    4.07
   4  10   0    9.14    2.44
  -4 -10   0    6.63    2.32
   4  10   1   19.15    2.50
  -4 -10  -1   16.52    2.38
   4  10   2    1.81    2.82
  -4 -10  -2    1.56    1.75
   4  10   3   54.70    4.26
  -4 -10  -3   49.19    3.38
   4  10   4    8.89    2.25
  -4 -10  -4   10.76    2.00
   4  10   5   37.86    3.19
  -4 -10  -5   35.73    3.25
   4  10   6   14.21    2.75
  -4 -10  -6   15.14    2.88
   4  10   7    5.63    2.75
  -4 -10  -7    7.57    2.19
   4  10   8    0.19    2.32
  -4 -10  -8    0.50    2.38
   4  10   9    8.51    2.38
  -4 -10  -9    8.45    2.50
   4  10  10    4.82    2.69
  -4 -10 -10    4.57    1.50
   4  10  11   -0.50    2.07
  -4 -10 -11    1.13    1.56
   4  11 -19   20.15    7.70
  -4 -11  19    3.13    5.57
   4  11 -18    0.06    5.51
  -4 -11  18   -1.19    5.63
   4  11 -17    5.82    5.32
  -4 -11  17    9.51    5.07
   4  11 -16   18.40    7.26
  -4 -11  16   18.27    5.69
   4  11 -15    2.38    4.82
  -4 -11  15    3.00    3.94
   4  11 -14   25.16    5.38
  -4 -11  14   28.35    5.69
   4  11 -13   11.83    5.13
  -4 -11  13   17.34    4.88
   4  11 -12   -0.63    4.01
  -4 -11  12   -0.56    3.44
   4  11 -11  124.79    7.70
  -4 -11  11  129.61    7.51
   4  11 -10    3.88    3.69
  -4 -11  10    3.13    3.63
   4  11  -9    1.56    3.82
  -4 -11   9   -0.19    2.82
   4  11  -8   66.71    5.13
  -4 -11   8   59.83    4.32
   4  11  -7    0.25    2.94
  -4 -11   7    0.63    2.50
   4  11  -6   96.75    5.88
  -4 -11   6   95.94    5.32
   4  11  -5    5.32    3.94
  -4 -11   5   -0.44    3.32
   4  11  -4   11.83    3.82
  -4 -11   4   14.96    3.07
   4  11  -3   71.09    5.44
  -4 -11   3   71.41    4.38
   4  11  -2    0.94    2.94
  -4 -11   2    0.50    2.50
   4  11  -1  105.14    6.38
  -4 -11   1  123.54    6.57
   4  11   0    8.32    3.38
  -4 -11   0   11.52    2.69
   4  11   1    2.00    2.88
  -4 -11  -1    0.75    1.81
   4  11   2    4.01    2.32
  -4 -11  -2    5.82    2.50
   4  11   3    9.58    2.75
  -4 -11  -3    8.70    2.13
   4  11   4   27.54    3.32
  -4 -11  -4   28.66    3.00
   4  11   5    4.44    2.63
  -4 -11  -5    4.94    2.07
   4  11   6    9.26    2.94
  -4 -11  -6    8.39    2.88
   4  11   7   -0.06    2.50
  -4 -11  -7    1.19    2.57
   4  11   8    7.26    3.07
  -4 -11  -8    3.19    1.69
   4  11   9   -0.13    2.00
  -4 -11 -10    0.13    2.69
  -4 -12  19    0.56    4.69
   4  12 -18   -0.50    6.13
  -4 -12  18   -1.44    5.57
   4  12 -17   14.52    7.01
  -4 -12  17   14.64    6.38
   4  12 -16   -2.19    6.82
  -4 -12  16   -0.13    6.26
   4  12 -15   28.60    6.20
  -4 -12  15   35.30    5.82
   4  12 -14    0.56    4.51
  -4 -12  14    0.88    4.44
   4  12 -13    0.25    4.26
  -4 -12  13    4.13    4.07
   4  12 -12   29.04    5.69
  -4 -12  12   28.66    5.38
   4  12 -11    3.07    4.07
  -4 -12  11    3.07    3.57
   4  12 -10   17.65    5.07
  -4 -12  10   18.15    4.44
   4  12  -9    5.38    3.50
  -4 -12   9    2.25    3.19
   4  12  -8    2.50    3.88
  -4 -12   8    1.50    3.13
   4  12  -7   17.40    4.26
  -4 -12   7   13.08    3.50
   4  12  -6    1.75    4.26
  -4 -12   6    5.38    3.19
   4  12  -5   35.86    4.38
  -4 -12   5   38.86    4.19
   4  12  -4    1.13    3.69
  -4 -12   4    0.88    2.44
   4  12  -3   -0.38    3.13
  -4 -12   3    3.38    2.32
   4  12  -2   32.04    4.01
  -4 -12   2   34.11    3.50
   4  12  -1    9.76    4.26
  -4 -12   1   10.14    3.25
   4  12   0   26.66    4.51
  -4 -12   0   30.48    3.38
   4  12   1   -0.56    2.88
  -4 -12  -1   -0.50    2.38
   4  12   2    2.75    3.32
  -4 -12  -2    2.44    2.82
   4  12   3   10.95    2.75
  -4 -12  -3   11.39    2.13
   4  12   4    2.63    3.94
  -4 -12  -4   -0.94    4.94
   4  12   5    0.56    2.82
  -4 -12  -5    1.06    2.25
   4  12   6   -0.75    3.00
  -4 -12  -6   -1.69    3.32
   4  12   7    1.19    4.19
  -4 -12  -7    0.81    2.44
   4  12   8    1.88    5.13
  -4 -12  -8    1.38    3.44
   4  13 -18    8.89    8.51
  -4 -13  18   11.26    7.89
   4  13 -17   -4.13    5.76
  -4 -13  17   -1.31    6.01
   4  13 -16    4.94    6.01
  -4 -13  16    3.13    5.38
   4  13 -15    3.75    5.76
  -4 -13  15    3.69    6.01
   4  13 -14   99.63    9.14
  -4 -13  14  109.77    8.64
   4  13 -13    9.14    5.07
  -4 -13  13    4.32    4.51
   4  13 -12    7.13    5.57
  -4 -13  12    6.76    4.38
   4  13 -11   35.30    6.07
  -4 -13  11   39.61    5.88
   4  13 -10   41.80    5.95
  -4 -13  10   43.87    5.01
   4  13  -9    3.75    4.51
  -4 -13   9   -1.75    3.44
   4  13  -8    6.20    5.57
  -4 -13   8   11.64    4.13
   4  13  -7    3.13    4.76
  -4 -13   7   10.26    3.57
   4  13  -6   38.80    4.82
  -4 -13   6   30.73    3.94
   4  13  -5    3.94    3.50
  -4 -13   5   -0.31    3.63
   4  13  -4    3.82    4.76
  -4 -13   4   -2.19    3.19
   4  13  -3    9.76    3.44
  -4 -13   3   17.08    3.13
   4  13  -2   12.33    3.88
  -4 -13   2    7.01    3.57
   4  13  -1   15.52    3.94
  -4 -13   1   14.39    3.07
   4  13   0    4.51    3.00
  -4 -13   0    5.26    3.13
   4  13   1    0.88    3.63
  -4 -13  -1    1.94    2.50
   4  13   2   -1.25    3.38
  -4 -13  -2    0.56    2.63
   4  13   3    6.95    4.07
  -4 -13  -3    8.07    2.63
   4  13   4    9.26    2.88
  -4 -13  -4    2.25    2.82
   4  13   5    1.56    2.88
  -4 -13  -5    2.63    2.19
   4  13   6   -1.88    3.88
  -4 -13  -6    0.69    2.13
   4  13   7   -2.00    5.38
  -4 -13  -7   -0.63    3.57
  -4 -13  -8    6.01    3.63
   4  14 -17   21.47    7.51
  -4 -14  17   28.16    8.01
   4  14 -16    0.88    6.38
  -4 -14  16    6.20    6.20
   4  14 -15    2.88    6.20
  -4 -14  15   -0.81    5.63
   4  14 -14   -1.88    6.45
  -4 -14  14   -1.94    6.63
   4  14 -13   54.45    7.51
  -4 -14  13   44.50    6.01
   4  14 -12   97.63    9.01
  -4 -14  12  104.39    7.76
   4  14 -11    2.50    6.88
  -4 -14  11   -0.31    5.82
   4  14 -10   12.77    5.13
  -4 -14  10   10.26    4.76
   4  14  -9    4.32    4.44
  -4 -14   9    7.89    4.07
   4  14  -8   -0.75    4.63
  -4 -14   8    2.63    4.32
   4  14  -7    5.57    4.32
  -4 -14   7   13.02    3.82
   4  14  -6   -0.06    4.01
  -4 -14   6   -0.31    3.13
   4  14  -5   14.77    5.01
  -4 -14   5   29.16    5.19
   4  14  -4    5.01    4.63
  -4 -14   4    2.25    3.38
   4  14  -3    2.57    3.57
  -4 -14   3    1.25    2.69
   4  14  -2    0.94    4.44
  -4 -14   2    1.50    3.00
   4  14  -1    1.50    4.26
  -4 -14   1   -1.38    2.88
   4  14   0    0.94    3.82
  -4 -14   0    0.63    2.88
   4  14   1    0.38    3.63
  -4 -14  -1    0.94    2.69
   4  14   2    6.38    3.82
  -4 -14  -2    8.51    2.44
   4  14   3    1.19    2.88
  -4 -14  -3    1.31    3.00
   4  14   4    2.19    2.57
  -4 -14  -4    9.01    2.19
   4  14   5    1.31    2.82
  -4 -14  -5    0.50    1.88
  -4 -14  -6   -0.25    1.88
   4  15 -15   -0.13    7.89
  -4 -15  15   -1.25    6.26
   4  15 -14    4.13    6.26
  -4 -15  14    2.19    5.82
   4  15 -13   11.70    7.07
  -4 -15  13    7.95    5.69
   4  15 -12   11.33    5.95
  -4 -15  12   18.52    4.88
   4  15 -11   37.49    6.95
  -4 -15  11   50.00    6.51
   4  15 -10    2.94    6.32
  -4 -15  10    6.45    4.57
   4  15  -9    4.07    5.69
  -4 -15   9    9.45    4.13
   4  15  -8   19.40    6.13
  -4 -15   8   21.59    5.38
   4  15  -7    2.32    4.38
  -4 -15   7   -0.38    3.63
   4  15  -6   30.79    5.44
  -4 -15   6   24.97    4.32
   4  15  -5    3.57    6.45
  -4 -15   5    2.25    3.63
   4  15  -4   -1.63    4.01
  -4 -15   4   -2.00    3.63
   4  15  -3   10.95    5.07
  -4 -15   3    7.57    4.07
   4  15  -2    1.69    2.69
  -4 -15   2    2.44    3.32
   4  15  -1    3.57    7.20
  -4 -15   1    0.31    3.63
   4  15   0   -0.19    3.94
  -4 -15   0    0.31    2.50
   4  15   1    1.88    5.38
  -4 -15  -1    2.38    3.19
   4  15   2    0.69    2.32
  -4 -15  -2   -0.94    3.94
   4  15   3    4.82    3.50
  -4 -15  -3    7.45    2.25
  -4 -15  -4    0.75    1.75
  -4 -15  -5   -1.13    2.19
   4  16 -14   -0.13    3.19
  -4 -16  14    2.00    4.94
   4  16 -13   -1.94    9.45
  -4 -16  13   -1.88    6.01
   4  16 -12   33.17    6.51
  -4 -16  12   33.11    6.63
   4  16 -11    3.07    6.76
  -4 -16  11    2.44    6.01
   4  16 -10    6.01    6.82
  -4 -16  10    6.76    5.19
   4  16  -9    9.95    6.32
  -4 -16   9   12.20    5.38
   4  16  -8   -2.38    5.63
  -4 -16   8    3.50    5.95
   4  16  -7    2.82    5.44
  -4 -16   7    5.13    4.19
   4  16  -6    0.38    6.88
  -4 -16   6    3.94    7.13
   4  16  -5    2.00    4.57
  -4 -16   5    0.69    3.75
   4  16  -4    2.25    4.76
   4  16  -3    3.25    3.38
   4  16  -2    2.94    5.13
  -4 -16   2    1.94    3.94
  -4 -16   1    1.19    2.50
  -4 -16   0    0.31    2.63
  -4 -16  -1    1.56    3.88
  -4 -16  -2    1.81    2.69
  -4 -16  -3    1.06    2.00
   4  17 -12    1.63    6.26
  -4 -17  12    0.00    4.88
   4  17 -11   -2.88    6.70
  -4 -17  11    0.69    5.13
   4  17 -10   -1.44    5.51
  -4 -17  10    1.75    4.32
   4  17  -9    2.63    5.38
  -4 -17   9    2.32    3.57
   4  17  -8   -4.88    5.63
  -4 -17   8    0.19    4.32
  -4 -17   7   -3.19    4.26
   4  17  -6    3.82    7.01
  -4 -17   6    0.88    3.25
   4  17  -5    4.26    4.26
  -4 -17   5    2.69    4.19
   4  17  -4    2.50    3.75
  -4 -17   4   13.64    3.94
  -4 -17   3   -0.44    6.01
   4  17  -2    0.13    5.13
   4  17  -1    3.57    4.38
  -4 -17  -1    1.50    3.63
  -4 -18   8    1.88    6.76
  -4 -18   7   -1.44    6.88
  -4 -18   6    3.69    3.94
  -4 -18   5   -0.81    3.63
  -4 -18   4   -2.63    3.44
  -4 -18   3    0.38    3.94
   4  18  -2   -0.38    5.13
   5 -19  -1    2.38    4.76
   5 -19   0   -1.25    3.50
  -5  19   0    3.57    7.26
   5 -19   1    2.32    6.82
  -5  19  -1   -1.75    5.32
   5 -19   2   -1.00    5.44
  -5  19  -2    0.31    3.38
   5 -19   3   -1.94    3.69
  -5  19  -3    1.25    5.07
   5 -19   4    3.25    3.82
  -5  19  -4    4.44   11.45
   5 -19   5   -1.31    4.26
  -5  19  -5    3.19    8.14
   5 -19   6    0.69    3.32
   5 -19   7    0.63    4.94
  -5  19  -7    1.31    6.20
   5 -19   9   -3.25    8.82
  -5  19  -9   -1.75    6.88
   5 -19  10   -4.76    5.88
  -5  19 -10   -0.63    8.20
   5 -18  -6    1.00    7.57
   5 -18  -4   -1.19    5.38
  -5  18   4    1.13    5.51
   5 -18  -3    6.57    9.14
  -5  18   3    4.63    7.07
   5 -18  -2    3.32    6.26
  -5  18   2    1.31    6.88
   5 -18  -1    0.88    7.45
  -5  18   1   -1.25    7.57
   5 -18   0    1.50    6.07
  -5  18   0    0.69    5.38
   5 -18   1    2.38    6.07
  -5  18  -1    3.94    5.38
   5 -18   2    5.95    6.88
  -5  18  -2   -0.44    6.95
   5 -18   3    0.00    4.63
  -5  18  -3   -0.38    5.82
   5 -18   4    3.38    4.63
  -5  18  -4    0.38    5.32
   5 -18   5    9.51    3.69
  -5  18  -5    3.19    4.01
   5 -18   6    2.00    3.50
  -5  18  -6    0.31    7.32
   5 -18   7    0.06    4.38
  -5  18  -7    5.69    9.95
   5 -18   8    5.07    9.20
  -5  18  -8    2.63    6.07
   5 -18   9    6.88    5.57
  -5  18  -9    3.32    6.57
   5 -18  10   17.21    5.44
  -5  18 -10   10.08    6.51
   5 -18  11    0.25    4.44
  -5  18 -11   -0.25    5.76
   5 -18  12    1.50    4.51
  -5  18 -12   -0.81    6.13
   5 -17  -8   -0.31    4.57
  -5  17   8    1.94    6.82
   5 -17  -7    2.07    5.76
   5 -17  -6    3.82    4.88
  -5  17   6    2.38    6.45
   5 -17  -5    0.75    8.95
  -5  17   5    1.81    7.89
   5 -17  -4    3.75    5.69
  -5  17   4    2.50    5.95
   5 -17  -3    6.45   10.45
  -5  17   3    4.88    8.32
   5 -17  -2   -0.69    5.19
  -5  17   2    0.69    4.51
   5 -17  -1   13.46    5.88
  -5  17   1   11.83    5.07
   5 -17   0    2.00    5.57
  -5  17   0    1.06    6.20
   5 -17   1   -1.50    4.82
  -5  17  -1    0.81    5.01
   5 -17   2    4.94    5.19
  -5  17  -2    3.38    5.13
   5 -17   3   22.53    5.57
  -5  17  -3   26.47    6.01
   5 -17   4    4.94    4.63
  -5  17  -4    4.07    5.38
   5 -17   5    4.07    5.13
  -5  17  -5    0.75    5.69
   5 -17   6    3.57    6.07
  -5  17  -6    3.25   10.89
   5 -17   7   -0.69    8.51
  -5  17  -7    3.57    5.19
   5 -17   8    6.82    4.51
  -5  17  -8    2.00    5.51
   5 -17   9    9.89    4.38
  -5  17  -9    6.13    5.95
   5 -17  10   -2.50    4.01
  -5  17 -10    0.56    5.07
   5 -17  11    0.19    4.63
  -5  17 -11    2.38    5.38
   5 -17  12    0.31    4.51
  -5  17 -12   -0.81    6.70
   5 -17  13   11.45    5.19
  -5  17 -13   10.51    8.01
   5 -17  14    3.57    4.69
  -5  17 -14   -0.81    5.26
   5 -16  -9   -2.07    3.63
  -5  16   9   -0.75    6.57
   5 -16  -8    0.75    4.26
  -5  16   8    2.19    3.38
   5 -16  -7   18.52    7.57
  -5  16   7   12.45    7.76
   5 -16  -6    3.94    6.20
  -5  16   6    4.32    5.57
   5 -16  -5   12.20    7.51
  -5  16   5    7.01    6.07
   5 -16  -4    5.88    5.07
  -5  16   4    7.13    5.01
   5 -16  -3    1.13    5.13
  -5  16   3   -2.13    5.51
   5 -16  -2    2.00    5.26
  -5  16   2    1.44    4.88
   5 -16  -1    4.76    5.44
  -5  16   1   -1.44    4.94
   5 -16   0    7.82    5.82
  -5  16   0    5.69    5.38
   5 -16   1   -1.94    6.32
  -5  16  -1   -0.63    6.76
   5 -16   2    5.88    5.44
  -5  16  -2    0.13    5.38
   5 -16   3   -2.38    4.88
  -5  16  -3    2.00    5.07
   5 -16   4    6.45    4.38
  -5  16  -4   10.26    5.76
   5 -16   5   16.08    4.76
  -5  16  -5   15.40    7.89
   5 -16   6    3.32    7.45
  -5  16  -6    4.76    4.57
   5 -16   7    2.19    4.07
  -5  16  -7    0.38    4.44
   5 -16   8   -0.81    3.94
  -5  16  -8   -0.25    5.69
   5 -16   9    9.89    4.63
  -5  16  -9    8.26    5.13
   5 -16  10   17.08    4.76
  -5  16 -10   10.26    5.07
   5 -16  11    3.38    4.13
  -5  16 -11   -0.63    6.26
   5 -16  12    9.45    4.44
  -5  16 -12   12.33    5.82
   5 -16  13    0.38    4.57
  -5  16 -13    0.13    5.69
   5 -16  14   27.16    5.19
  -5  16 -14   24.16    6.13
   5 -16  15    0.88    5.26
  -5  16 -15   -0.06    6.51
   5 -16  16    2.32    5.26
  -5  16 -16   -0.63    5.57
   5 -15 -12    0.94    4.94
   5 -15 -11    2.57    5.13
  -5  15  11    2.94    6.38
   5 -15 -10    2.57    5.44
  -5  15  10    0.25    3.94
   5 -15  -9    4.38    5.63
  -5  15   9    2.63    4.57
   5 -15  -8    0.06    5.51
  -5  15   8    9.07    6.32
   5 -15  -7    1.00    7.82
  -5  15   7   -0.31    6.57
   5 -15  -6   29.66    6.45
  -5  15   6   18.71    6.20
   5 -15  -5    0.31    6.38
  -5  15   5   -3.69    5.76
   5 -15  -4    3.32    5.32
  -5  15   4    9.39    5.44
   5 -15  -3    0.25    4.82
  -5  15   3   -0.75    5.44
   5 -15  -2    1.06    6.51
  -5  15   2   -0.06    6.63
   5 -15  -1   41.87    5.44
  -5  15   1   52.88    6.45
   5 -15   0    0.88    4.01
  -5  15   0   -0.94    4.01
   5 -15   1   29.48    5.26
  -5  15  -1   35.48    5.44
   5 -15   2   16.21    4.94
  -5  15  -2   23.22    4.57
   5 -15   3    4.76    4.13
  -5  15  -3    0.63    4.38
   5 -15   4   20.09    4.51
  -5  15  -4   16.58    7.13
   5 -15   5   26.97    7.82
  -5  15  -5   14.83    4.26
   5 -15   6   17.15    4.01
  -5  15  -6   17.59    4.57
   5 -15   7    4.19    4.13
  -5  15  -7    1.06    5.07
   5 -15   8   46.31    5.07
  -5  15  -8   34.73    5.76
   5 -15   9   23.28    4.19
  -5  15  -9   24.16    5.26
   5 -15  10   19.09    4.32
  -5  15 -10   21.72    5.82
   5 -15  11    1.00    3.75
  -5  15 -11    2.25    4.57
   5 -15  12   -0.63    3.88
  -5  15 -12    2.00    5.76
   5 -15  13   34.98    6.01
  -5  15 -13   43.43    7.26
   5 -15  14    1.69    6.45
  -5  15 -14    0.75    6.51
   5 -15  15   15.71    6.32
  -5  15 -15    4.07    6.51
   5 -15  16   -3.75    5.13
  -5  15 -16    2.50    6.07
   5 -15  17   -1.06    3.63
  -5  15 -17    3.07    6.32
   5 -14 -12    4.44    5.13
  -5  14  12    3.63    5.88
   5 -14 -11    0.81    4.82
  -5  14  11    2.19    5.38
   5 -14 -10    2.57    5.69
  -5  14  10    1.13    6.13
   5 -14  -9   -3.69    6.51
  -5  14   9    1.75    6.57
   5 -14  -8    1.94    5.76
  -5  14   8    3.25    5.26
   5 -14  -7   11.64    5.26
  -5  14   7    8.95    5.51
   5 -14  -6    2.44    4.63
  -5  14   6    0.38    4.94
   5 -14  -5   55.26    7.82
  -5  14   5   50.50    6.38
   5 -14  -4    8.01    4.19
  -5  14   4    4.82    5.19
   5 -14  -3    6.57    5.01
  -5  14   3    4.38    4.07
   5 -14  -2   29.10    5.51
  -5  14   2   30.35    5.76
   5 -14  -1   17.59    4.69
  -5  14   1   16.46    4.63
   5 -14   0   22.59    4.51
  -5  14   0   21.40    4.82
   5 -14   1   -3.38    4.01
  -5  14  -1   -0.25    3.75
   5 -14   2    0.69    4.26
  -5  14  -2    1.38    4.32
   5 -14   3  165.65    8.64
  -5  14  -3  157.08   14.71
   5 -14   4    3.69    9.89
  -5  14  -4    7.82    4.76
   5 -14   5    7.07    5.13
  -5  14  -5    2.75    5.57
   5 -14   6    3.50    3.94
  -5  14  -6    5.76    4.01
   5 -14   7   10.14    3.50
  -5  14  -7   12.45    4.07
   5 -14   8    0.94    3.07
  -5  14  -8   -2.25    4.13
   5 -14   9   59.20    5.38
  -5  14  -9   64.15    7.01
   5 -14  10   37.42    4.38
  -5  14 -10   36.55    5.38
   5 -14  11   -1.13    3.38
  -5  14 -11   -3.57    4.76
   5 -14  12    6.82    4.94
  -5  14 -12    7.95    6.01
   5 -14  13    4.07    4.13
  -5  14 -13    0.06    5.32
   5 -14  14   53.63    5.69
  -5  14 -14   52.38    6.76
   5 -14  15    1.69    5.07
  -5  14 -15    0.44    6.38
   5 -14  16    2.82    4.38
  -5  14 -16    1.94    6.95
   5 -14  17    3.50    5.01
  -5  14 -17    1.69    5.82
   5 -14  18    0.88    3.38
  -5  14 -18   -1.88    6.38
  -5  13  15    3.25    7.07
   5 -13 -13    0.75    6.51
  -5  13  13    4.26    6.32
   5 -13 -12   -0.44    5.95
  -5  13  12    1.19    5.82
   5 -13 -11   22.47    5.88
  -5  13  11   24.72    6.63
   5 -13 -10    0.69    5.26
  -5  13  10    4.19    5.57
   5 -13  -9    3.88    4.82
  -5  13   9   -1.25    5.01
   5 -13  -8   17.59    5.76
  -5  13   8   18.15    6.38
   5 -13  -7    1.13    4.44
  -5  13   7   -1.63    5.07
   5 -13  -6   46.87    6.13
  -5  13   6   38.36    5.01
   5 -13  -5   -0.50    4.57
  -5  13   5   -1.56    4.19
   5 -13  -4   -0.94    4.63
  -5  13   4    0.44    4.51
   5 -13  -3   20.21    4.51
  -5  13   3   19.84    4.38
   5 -13  -2    9.64    3.75
  -5  13   2   10.45    3.82
   5 -13  -1   13.46    4.88
  -5  13   1   15.77    4.57
   5 -13   0   37.24    5.95
  -5  13   0   31.60    5.82
   5 -13   1    1.63    4.44
  -5  13  -1   -2.32    3.75
   5 -13   2    0.25    2.94
  -5  13  -2   -1.44    5.07
   5 -13   3   87.99    8.76
  -5  13  -3   81.54    5.51
   5 -13   4  143.69    7.51
  -5  13  -4  149.19    7.63
   5 -13   5    0.38    3.13
  -5  13  -5    1.31    3.38
   5 -13   6    5.01    3.94
  -5  13  -6    2.44    3.63
   5 -13   7   17.59    3.32
  -5  13  -7   15.33    4.01
   5 -13   8   97.38    5.76
  -5  13  -8   96.13    7.07
   5 -13   9   42.12    4.19
  -5  13  -9   41.62    5.38
   5 -13  10  116.78    6.88
  -5  13 -10  104.45    8.20
   5 -13  11    1.88    3.32
  -5  13 -11    0.25    4.69
   5 -13  12   18.77    4.01
  -5  13 -12   17.65    4.94
   5 -13  13   32.23    5.07
  -5  13 -13   25.22    6.13
   5 -13  14    2.50    3.75
  -5  13 -14   -0.88    5.26
   5 -13  15   36.67    5.69
  -5  13 -15   39.61    7.70
   5 -13  16    3.13    4.94
  -5  13 -16    5.88    6.38
   5 -13  17    3.13    4.82
  -5  13 -17    2.75    7.01
   5 -13  18   17.02    5.01
  -5  13 -18   10.95    5.51
   5 -13  19    2.75    4.01
  -5  12  16   -1.56    6.20
  -5  12  15    4.63    6.07
   5 -12 -14    0.38    5.57
  -5  12  14    4.01    5.44
   5 -12 -13    0.19    5.19
  -5  12  13    3.88    6.26
   5 -12 -12   35.73    7.01
  -5  12  12   38.93    7.70
   5 -12 -11    0.13    5.19
  -5  12  11    3.63    5.82
   5 -12 -10   29.29    6.38
  -5  12  10   39.93    7.07
   5 -12  -9   10.01    5.13
  -5  12   9    7.38    4.44
   5 -12  -8   -0.69    6.01
  -5  12   8    0.50    6.13
   5 -12  -7   24.22    5.38
  -5  12   7   28.91    5.38
   5 -12  -6    0.50    4.38
  -5  12   6    1.00    3.94
   5 -12  -5   16.90    4.44
  -5  12   5   21.97    4.76
   5 -12  -4    1.63    4.63
  -5  12   4    2.00    4.26
   5 -12  -3   43.24    5.07
  -5  12   3   43.06    4.63
   5 -12  -2    2.50    3.38
  -5  12   2    1.13    3.50
   5 -12  -1   43.18    5.13
  -5  12   1   38.49    5.19
   5 -12   0   28.66    4.44
  -5  12   0   27.41    4.13
   5 -12   1    1.31    3.25
  -5  12  -1    2.19    4.32
   5 -12   2   78.60    7.95
  -5  12  -2   83.73    5.32
   5 -12   3   34.55    4.76
  -5  12  -3   29.04    5.32
   5 -12   4  120.66    6.32
  -5  12  -4  116.28    6.51
   5 -12   5    1.50    2.63
  -5  12  -5   -1.50    2.82
   5 -12   6   10.01    3.19
  -5  12  -6    7.45    3.50
   5 -12   7  136.80    7.07
  -5  12  -7  151.51    7.26
   5 -12   8    3.13    2.82
  -5  12  -8    0.69    3.19
   5 -12   9   92.12    5.44
  -5  12  -9   77.04    6.20
   5 -12  10    0.44    2.82
  -5  12 -10    0.13    4.01
   5 -12  11    0.38    2.75
  -5  12 -11    2.38    3.69
   5 -12  12   43.81    4.44
  -5  12 -12   41.43    4.88
   5 -12  13    4.07    4.07
  -5  12 -13    4.57    5.19
   5 -12  14   38.74    5.19
  -5  12 -14   44.12    6.51
   5 -12  15    5.76    3.75
  -5  12 -15    9.26    4.57
   5 -12  16   16.08    4.63
  -5  12 -16   14.83    5.44
   5 -12  17   16.77    5.32
  -5  12 -17   17.77    6.51
   5 -12  18   11.01    6.01
  -5  12 -18    5.19    6.01
   5 -12  19   15.27    4.69
  -5  12 -19   10.51    4.82
   5 -12  20    1.06    3.88
  -5  12 -20   -1.63    5.38
  -5  11  17   -1.50    4.63
  -5  11  16   19.40   12.52
   5 -11 -15    0.31    6.38
  -5  11  15   -2.75    7.13
   5 -11 -14    0.13    6.20
  -5  11  14   11.01    6.38
   5 -11 -13    9.83    6.20
  -5  11  13   13.71    7.26
   5 -11 -12   -1.25    5.13
  -5  11  12    1.38    4.88
   5 -11 -11   35.05    6.70
  -5  11  11   37.55    7.13
   5 -11 -10   -0.44    4.88
  -5  11  10    0.69    5.07
   5 -11  -9   14.58    5.44
  -5  11   9   15.14    5.32
   5 -11  -8    0.31    4.13
  -5  11   8    1.94    3.75
   5 -11  -7   -0.94    4.82
  -5  11   7   -0.38    4.26
   5 -11  -6  166.91    8.82
  -5  11   6  159.58    8.32
   5 -11  -5    6.57    3.75
  -5  11   5    7.07    3.19
   5 -11  -4    7.63    3.75
  -5  11   4    8.26    3.57
   5 -11  -3    2.38    3.44
  -5  11   3    0.19    2.82
   5 -11  -2   77.10    5.69
  -5  11   2   76.41    5.32
   5 -11  -1    0.25    3.00
  -5  11   1    2.57    2.82
   5 -11   0   -0.31    2.94
  -5  11   0    5.13    3.94
   5 -11   1   -0.44    4.57
  -5  11  -1    3.57    2.75
   5 -11   2    3.94    2.88
  -5  11  -2    7.01    3.13
   5 -11   3  264.78    9.70
  -5  11  -3  264.03   10.01
   5 -11   4   25.66    3.94
  -5  11  -4   27.04    3.88
   5 -11   5   29.04    3.19
  -5  11  -5   23.97    3.57
   5 -11   6    4.26    2.57
  -5  11  -6    2.32    2.82
   5 -11   7   18.77    2.88
  -5  11  -7   17.08    3.32
   5 -11   8  196.19    8.07
  -5  11  -8  193.13    8.89
   5 -11   9    2.07    2.63
  -5  11  -9    3.94    3.25
   5 -11  10   28.29    3.69
  -5  11 -10   24.03    4.57
   5 -11  11  105.95    6.51
  -5  11 -11  110.77    7.51
   5 -11  12   -1.38    3.19
  -5  11 -12    0.75    4.32
   5 -11  13   45.31    4.69
  -5  11 -13   46.81    5.76
   5 -11  14   10.70    4.26
  -5  11 -14    9.26    5.38
   5 -11  15   26.35    4.69
  -5  11 -15   36.05    5.88
   5 -11  16   31.60    4.69
  -5  11 -16   35.36    5.51
   5 -11  17    3.38    4.13
  -5  11 -17    0.38    4.57
   5 -11  18   19.78    5.07
  -5  11 -18   18.71    6.32
   5 -11  19    0.94    4.76
  -5  11 -19    0.13    6.32
   5 -11  20    1.31    4.38
  -5  11 -20    6.26    6.70
  -5  10  18    0.00    8.51
   5 -10 -17    2.07    7.76
  -5  10  17    6.07    7.82
   5 -10 -16    7.95    8.57
  -5  10  16    4.13    6.82
   5 -10 -15   11.58    6.88
  -5  10  15   10.26    6.63
   5 -10 -14    4.38    6.32
  -5  10  14   -4.07    6.07
   5 -10 -13    2.44    5.44
  -5  10  13   -1.81    5.44
   5 -10 -12   70.03    7.89
  -5  10  12   82.61    7.82
   5 -10 -11    8.39    4.94
  -5  10  11    8.70    5.13
   5 -10 -10    4.51    4.63
  -5  10  10    0.81    4.88
   5 -10  -9    6.57    4.76
  -5  10   9    4.32    4.51
   5 -10  -8    1.50    3.69
  -5  10   8    0.19    3.94
   5 -10  -7  142.31    7.01
  -5  10   7  149.01    7.38
   5 -10  -6   11.08    4.19
  -5  10   6   12.83    4.32
   5 -10  -5   37.05    4.44
  -5  10   5   46.62    4.88
   5 -10  -4   11.20    3.50
  -5  10   4   10.20    3.19
   5 -10  -3   17.77    3.44
  -5  10   3   21.97    3.32
   5 -10  -2   12.39    3.00
  -5  10   2   14.14    3.13
   5 -10  -1   22.90    3.57
  -5  10   1   22.84    5.26
   5 -10   0   14.33    4.44
  -5  10   0   15.40    3.13
   5 -10   1   13.27    2.69
  -5  10  -1   11.64    3.19
   5 -10   2   47.62    4.07
  -5  10  -2   49.00    4.01
   5 -10   3   84.74    6.01
  -5  10  -3   85.55    5.07
   5 -10   4  181.49    7.70
  -5  10  -4  174.85    8.51
   5 -10   5   18.65    2.82
  -5  10  -5   21.97    3.38
   5 -10   6   12.95    3.00
  -5  10  -6   13.39    3.32
   5 -10   7  139.56    6.01
  -5  10  -7  136.68    6.51
   5 -10   8   25.41    3.44
  -5  10  -8   28.73    3.63
   5 -10   9  256.33    9.01
  -5  10  -9  262.28   10.33
   5 -10  10   10.76    2.63
  -5  10 -10   13.39    3.32
   5 -10  11    0.81    2.69
  -5  10 -11   -0.38    3.13
   5 -10  12  137.05    7.82
  -5  10 -12  143.31    7.20
   5 -10  13    1.69    2.82
  -5  10 -13   -0.69    3.50
   5 -10  14    4.26    3.00
  -5  10 -14    4.76    4.26
   5 -10  15    4.76    4.51
  -5  10 -15    1.38    4.63
   5 -10  16    0.44    3.75
  -5  10 -16    2.63    5.07
   5 -10  17   46.87    5.88
  -5  10 -17   47.94    7.01
   5 -10  18   12.45    4.44
  -5  10 -18   14.14    6.13
   5 -10  19    6.45    6.13
  -5  10 -19    8.51    6.76
   5 -10  20   -1.13    7.13
  -5  10 -20    0.69    3.94
   5  -9 -18    0.69    4.32
  -5   9  18    1.81    5.51
   5  -9 -17    5.13    9.51
  -5   9  17   10.76    6.82
   5  -9 -16    5.57    5.13
  -5   9  16   11.14    6.63
   5  -9 -15   -0.44    5.26
  -5   9  15   -2.57    5.88
   5  -9 -14    1.94    5.01
  -5   9  14    2.25    5.01
   5  -9 -13   22.28    5.26
  -5   9  13   26.47    7.07
   5  -9 -12    3.75    5.44
  -5   9  12    7.51    5.69
   5  -9 -11   68.15    6.88
  -5   9  11   67.21    6.32
   5  -9 -10   25.16    6.01
  -5   9  10   34.04    5.69
   5  -9  -9   74.97    6.76
  -5   9   9   75.41    6.13
   5  -9  -8    1.75    3.94
  -5   9   8    0.25    3.94
   5  -9  -7    4.26    3.38
  -5   9   7    3.38    3.25
   5  -9  -6   81.67    5.07
  -5   9   6   84.61    5.51
   5  -9  -5   14.14    4.63
  -5   9   5   19.71    4.51
   5  -9  -4   36.23    4.32
  -5   9   4   33.79    4.57
   5  -9  -3    9.70    3.63
  -5   9   3   11.70    4.01
   5  -9  -2  197.38    7.95
  -5   9   2  192.19   11.77
   5  -9  -1   92.25    6.76
  -5   9   1   79.17    4.63
   5  -9   0   37.05    3.69
  -5   9   0   37.36    3.63
   5  -9   1   20.53    2.63
  -5   9  -1   19.96    2.57
   5  -9   2  146.44    5.69
  -5   9  -2  145.25    5.82
   5  -9   3  198.57    8.01
  -5   9  -3  197.63    7.20
   5  -9   4   22.09    2.82
  -5   9  -4   20.28    2.63
   5  -9   5   50.88    3.44
  -5   9  -5   48.25    3.32
   5  -9   6   37.86    2.94
  -5   9  -6   38.30    3.63
   5  -9   7   13.33    2.50
  -5   9  -7   13.83    3.75
   5  -9   8  450.15   14.96
  -5   9  -8  498.71   15.40
   5  -9   9    3.13    2.25
  -5   9  -9    3.32    2.57
   5  -9  10  136.49    6.07
  -5   9 -10  138.62    7.07
   5  -9  11   36.36    3.88
  -5   9 -11   34.23    4.32
   5  -9  12   42.56    4.07
  -5   9 -12   43.56    4.76
   5  -9  13   27.60    4.01
  -5   9 -13   27.72    4.94
   5  -9  14   -1.44    2.75
  -5   9 -14    0.94    3.63
   5  -9  15   10.45    4.38
  -5   9 -15    7.57    4.13
   5  -9  16   17.08    3.94
  -5   9 -16   23.78    4.32
   5  -9  17   -0.44    3.69
  -5   9 -17   -0.88    4.26
   5  -9  18   52.69    5.57
  -5   9 -18   55.01    6.82
   5  -9  19    4.32    4.63
  -5   9 -19    1.94    4.82
   5  -9  20    1.88    3.44
  -5   9 -20    1.25    3.50
   5  -8 -19    0.13    5.01
  -5   8  19    0.44    8.64
   5  -8 -18    3.19    5.63
  -5   8  18    0.25    4.13
   5  -8 -17    5.57    7.26
  -5   8  17   15.96    6.38
   5  -8 -16    4.88    6.20
  -5   8  16    1.06    5.38
   5  -8 -15    0.94    5.26
  -5   8  15   -0.88    4.94
   5  -8 -14    2.69    4.38
  -5   8  14   -0.44    5.01
   5  -8 -13   -2.50    4.94
  -5   8  13    0.00    4.82
   5  -8 -12  164.97   11.14
  -5   8  12  162.02    9.76
   5  -8 -11   -0.81    3.94
  -5   8  11   -0.69    4.07
   5  -8 -10   51.94    5.63
  -5   8  10   53.26    5.44
   5  -8  -9   78.67    6.07
  -5   8   9   72.72    5.69
   5  -8  -8  504.28   17.84
  -5   8   8  490.02   17.34
   5  -8  -7    2.69    3.69
  -5   8   7    7.32    3.63
   5  -8  -6   11.26    3.38
  -5   8   6   14.02    2.94
   5  -8  -5   12.39    3.07
  -5   8   5   14.27    3.00
   5  -8  -4   20.59    3.57
  -5   8   4   18.02    2.69
   5  -8  -3  144.81    6.63
  -5   8   3  146.57    8.89
   5  -8  -2  286.94   13.83
  -5   8   2  318.73   10.20
   5  -8  -1  299.58   10.58
  -5   8   1  297.01   10.33
   5  -8   0  123.97    5.26
  -5   8   0  111.58    5.38
   5  -8   1    1.63    2.25
  -5   8  -1    4.26    2.13
   5  -8   2  937.04   26.53
  -5   8  -2  922.20   25.60
   5  -8   3  159.33    6.45
  -5   8  -3  154.51    6.38
   5  -8   4  578.51   20.09
  -5   8  -4  569.12   17.84
   5  -8   5   52.88    3.32
  -5   8  -5   50.00    3.25
   5  -8   6   14.14    2.00
  -5   8  -6   17.15    2.32
[truncated: 457,040 more chars]
