# Supplementary material for: Origamic metal-organic framework toward mechanical metamaterial
Source: Nat Commun. 2023 Dec 1;14:7938. doi: 10.1038/s41467-023-43647-8 (PMC10692132; doi:10.1038/s41467-023-43647-8)
Supplement: Supplementary file 4 — Supplementary Data 1 [file 41467_2023_43647_MOESM4_ESM.zip › Crystallographic data/PPF-301_180K.cif]

 
data_P-1_a
 
_audit_creation_method            'SHELXL-2018/3'
_shelx_SHELXL_version_number      '2018/3'
_chemical_name_systematic         ?
_chemical_name_common             ?
_chemical_melting_point           ?
_chemical_formula_moiety          ?
_chemical_formula_sum
 'C70 H74 N10 O18 Zn3' 
_chemical_formula_weight          1539.50

loop_
 _atom_type_symbol
 _atom_type_description
 _atom_type_scat_dispersion_real
 _atom_type_scat_dispersion_imag
 _atom_type_scat_source
 'C'  'C'   0.0024   0.0013
 'International Tables Vol C Tables 4.2.6.8 and 6.1.1.4'
 'H'  'H'   0.0000   0.0000
 'International Tables Vol C Tables 4.2.6.8 and 6.1.1.4'
 'N'  'N'   0.0048   0.0026
 'International Tables Vol C Tables 4.2.6.8 and 6.1.1.4'
 'O'  'O'   0.0085   0.0048
 'International Tables Vol C Tables 4.2.6.8 and 6.1.1.4'
 'Zn'  'Zn'   0.3273   1.1646
 'International Tables Vol C Tables 4.2.6.8 and 6.1.1.4'
 
_space_group_crystal_system       triclinic
_space_group_IT_number            2
_space_group_name_H-M_alt         'P -1'
_space_group_name_Hall            '-P 1'
 
_shelx_space_group_comment
;
The symmetry employed for this shelxl refinement is uniquely defined
by the following loop, which should always be used as a source of
symmetry information in preference to the above space-group names.
They are only intended as comments.
;
 
loop_
 _space_group_symop_operation_xyz
 'x, y, z'
 '-x, -y, -z'
 
_cell_length_a                    10.921(2)
_cell_length_b                    12.640(3)
_cell_length_c                    14.041(3)
_cell_angle_alpha                 100.74(3)
_cell_angle_beta                  101.16(3)
_cell_angle_gamma                 108.02(3)
_cell_volume                      1744.1(7)
_cell_formula_units_Z             1
_cell_measurement_temperature     180(2)
_cell_measurement_reflns_used     27737
_cell_measurement_theta_min       1.358
_cell_measurement_theta_max       26.497
 
_exptl_crystal_description        rectangle
_exptl_crystal_colour             purple
_exptl_crystal_density_meas       ?
_exptl_crystal_density_method     'not measured'
_exptl_crystal_density_diffrn     1.466          
_exptl_crystal_F_000              798
_exptl_transmission_factor_min    ?
_exptl_transmission_factor_max    ?
_exptl_crystal_size_max           0.862
_exptl_crystal_size_mid           0.198
_exptl_crystal_size_min           0.127
_exptl_absorpt_coefficient_mu     0.796
_shelx_estimated_absorpt_T_min    0.547
_shelx_estimated_absorpt_T_max    0.906
_exptl_absorpt_correction_type    'empirical'
_exptl_absorpt_correction_T_min   0.547
_exptl_absorpt_correction_T_max   0.906
_exptl_absorpt_process_details    'HKL3000 Scaplepack'
_exptl_absorpt_special_details    ?
_diffrn_ambient_temperature       180(2)
_diffrn_radiation_wavelength      0.630
_diffrn_radiation_type            synchrotron
_diffrn_source                    'PLSII 2D bending magnet'
_diffrn_measurement_device_type   'Rayonix MX225HS CCD area detector'
_diffrn_measurement_method        'omega scan'
_diffrn_detector_area_resol_mean  ?
_diffrn_reflns_number             19460
_diffrn_reflns_av_unetI/netI      0.0478
_diffrn_reflns_av_R_equivalents   0.0234
_diffrn_reflns_limit_h_min        -15
_diffrn_reflns_limit_h_max        15
_diffrn_reflns_limit_k_min        -17
_diffrn_reflns_limit_k_max        17
_diffrn_reflns_limit_l_min        -19
_diffrn_reflns_limit_l_max        19
_diffrn_reflns_theta_min          1.358
_diffrn_reflns_theta_max          26.497
_diffrn_reflns_theta_full         22.210
_diffrn_measured_fraction_theta_max   0.939
_diffrn_measured_fraction_theta_full  0.956
_diffrn_reflns_Laue_measured_fraction_max    0.939
_diffrn_reflns_Laue_measured_fraction_full   0.956
_diffrn_reflns_point_group_measured_fraction_max   0.939
_diffrn_reflns_point_group_measured_fraction_full  0.956
_reflns_number_total              9745
_reflns_number_gt                 6670
_reflns_threshold_expression      'I > 2\s(I)'
_reflns_Friedel_coverage          0.000
_reflns_Friedel_fraction_max      .
_reflns_Friedel_fraction_full     .
 
_reflns_special_details
;
 Reflections were merged by SHELXL according to the crystal
 class for the calculation of statistics and refinement.
 
 _reflns_Friedel_fraction is defined as the number of unique
 Friedel pairs measured divided by the number that would be
 possible theoretically, ignoring centric projections and
 systematic absences.
;
 
_computing_data_collection        'PAL BL2D-SMDC Program' 
_computing_cell_refinement        'HKL3000' 
_computing_data_reduction         'HKL3000'
_computing_structure_solution     'SHELXT 2018/2 (Sheldrick, 2018)'
_computing_structure_refinement 'SHELXL-2018/3 (Sheldrick, 2018)'
_computing_molecular_graphics     ?
_computing_publication_material   ?
_refine_special_details           ?
_refine_ls_structure_factor_coef  Fsqd
_refine_ls_matrix_type            full
_refine_ls_weighting_scheme       calc
_refine_ls_weighting_details
'w=1/[\s^2^(Fo^2^)+(0.1048P)^2^] where P=(Fo^2^+2Fc^2^)/3'
_atom_sites_solution_primary      ?
_atom_sites_solution_secondary    ?
_atom_sites_solution_hydrogens    geom
_refine_ls_hydrogen_treatment     constr
_refine_ls_extinction_method      none
_refine_ls_extinction_coef        .
_refine_ls_number_reflns          9745
_refine_ls_number_parameters      571
_refine_ls_number_restraints      312
_refine_ls_R_factor_all           0.0741
_refine_ls_R_factor_gt            0.0539
_refine_ls_wR_factor_ref          0.1670
_refine_ls_wR_factor_gt           0.1591
_refine_ls_goodness_of_fit_ref    1.028
_refine_ls_restrained_S_all       1.065
_refine_ls_shift/su_max           0.001
_refine_ls_shift/su_mean          0.000
 
loop_
 _atom_site_label
 _atom_site_type_symbol
 _atom_site_fract_x
 _atom_site_fract_y
 _atom_site_fract_z
 _atom_site_U_iso_or_equiv
 _atom_site_adp_type
 _atom_site_occupancy
 _atom_site_site_symmetry_order  
 _atom_site_calc_flag
 _atom_site_refinement_flags_posn
 _atom_site_refinement_flags_adp
 _atom_site_refinement_flags_occupancy
 _atom_site_disorder_assembly
 _atom_site_disorder_group
Zn1 Zn 0.97921(3) 0.01904(3) 1.10186(2) 0.03643(11) Uani 1 1 d . . . . .
Zn2 Zn 0.99716(8) 0.51927(6) 0.51601(5) 0.02488(16) Uani 0.5 1 d . . P . .
O1 O 0.5837(2) -0.04627(19) 0.78910(16) 0.0514(6) Uani 1 1 d . . . . .
O2 O 0.7918(2) 0.0046(2) 1.03545(16) 0.0524(6) Uani 1 1 d . . . . .
O3 O 0.82703(19) -0.03299(18) 0.88405(16) 0.0437(5) Uani 1 1 d . . . . .
O4 O 0.17933(19) 0.41740(17) 0.11952(16) 0.0433(5) Uani 1 1 d . . . . .
O5 O 0.0461(2) 0.18594(18) 0.08270(16) 0.0450(5) Uani 1 1 d . . . . .
O6 O 0.0773(2) 0.15605(19) -0.07135(16) 0.0510(5) Uani 1 1 d . . . . .
N1 N 0.93270(19) 0.57022(17) 0.38870(14) 0.0275(4) Uani 1 1 d . . . . .
N2 N 0.80894(19) 0.40112(17) 0.48648(14) 0.0276(4) Uani 1 1 d . . . . .
C1 C 1.0105(2) 0.6540(2) 0.35327(18) 0.0292(5) Uani 1 1 d . . . . .
C2 C 0.9252(3) 0.6832(2) 0.27809(19) 0.0351(5) Uani 1 1 d . . . . .
H2 H 0.953576 0.738952 0.242281 0.042 Uiso 1 1 calc R U . . .
C3 C 0.7975(3) 0.6162(2) 0.2683(2) 0.0353(5) Uani 1 1 d . . . . .
H3 H 0.719403 0.616246 0.224559 0.042 Uiso 1 1 calc R U . . .
C4 C 0.8022(2) 0.5445(2) 0.33712(17) 0.0288(5) Uani 1 1 d . . . . .
C5 C 0.6906(2) 0.4641(2) 0.35161(17) 0.0273(4) Uani 1 1 d . . . . .
C6 C 0.6954(2) 0.3975(2) 0.42069(17) 0.0285(5) Uani 1 1 d . . . . .
C7 C 0.5803(3) 0.3136(2) 0.4328(2) 0.0356(5) Uani 1 1 d . . . . .
H7 H 0.490067 0.293928 0.395979 0.043 Uiso 1 1 calc R U . . .
C8 C 0.6237(3) 0.2679(2) 0.5060(2) 0.0364(6) Uani 1 1 d . . . . .
H8 H 0.569709 0.210785 0.531035 0.044 Uiso 1 1 calc R U . . .
C9 C 0.7670(2) 0.3216(2) 0.53926(17) 0.0281(5) Uani 1 1 d . . . . .
C10 C 0.8502(2) 0.2959(2) 0.61447(17) 0.0283(5) Uani 1 1 d . . . . .
C11 C 0.7826(2) 0.2067(2) 0.66290(18) 0.0304(5) Uani 1 1 d . . . . .
C12 C 0.7138(3) 0.0925(2) 0.6075(2) 0.0418(6) Uani 1 1 d . . . . .
H12 H 0.711189 0.070410 0.538401 0.050 Uiso 1 1 calc R U . . .
C13 C 0.6491(3) 0.0107(3) 0.6522(2) 0.0483(8) Uani 1 1 d . . . . .
H13 H 0.601741 -0.066796 0.613399 0.058 Uiso 1 1 calc R U . . .
C14 C 0.6530(3) 0.0414(3) 0.7532(2) 0.0396(6) Uani 1 1 d . . . . .
C15 C 0.7213(3) 0.1538(3) 0.8100(2) 0.0384(6) Uani 1 1 d . . . . .
H15 H 0.724381 0.175183 0.879190 0.046 Uiso 1 1 calc R U . . .
C16 C 0.7860(3) 0.2359(2) 0.76426(18) 0.0341(5) Uani 1 1 d . . . . .
H16 H 0.833266 0.313340 0.803274 0.041 Uiso 1 1 calc R U . . .
C17 C 0.6152(3) -0.0285(3) 0.8956(2) 0.0472(7) Uani 1 1 d . . . . .
H17A H 0.552653 -0.093618 0.911917 0.057 Uiso 1 1 calc R U . . .
H17B H 0.602183 0.042880 0.926544 0.057 Uiso 1 1 calc R U . . .
C18 C 0.7576(3) -0.0185(2) 0.9411(2) 0.0382(6) Uani 1 1 d . . . . .
C19 C 0.5547(2) 0.4487(2) 0.28946(18) 0.0288(5) Uani 1 1 d . . . . .
C20 C 0.4692(3) 0.4929(2) 0.3314(2) 0.0366(6) Uani 1 1 d . . . . .
H20 H 0.497149 0.533061 0.400667 0.044 Uiso 1 1 calc R U . . .
C21 C 0.3447(3) 0.4796(2) 0.2741(2) 0.0390(6) Uani 1 1 d . . . . .
H21 H 0.288084 0.510746 0.304007 0.047 Uiso 1 1 calc R U . . .
C22 C 0.3020(2) 0.4203(2) 0.1721(2) 0.0339(5) Uani 1 1 d . . . . .
C23 C 0.3836(3) 0.3728(3) 0.1302(2) 0.0432(7) Uani 1 1 d . . . . .
H23 H 0.354078 0.329624 0.061724 0.052 Uiso 1 1 calc R U . . .
C24 C 0.5087(3) 0.3883(3) 0.1884(2) 0.0408(6) Uani 1 1 d . . . . .
H24 H 0.564830 0.356814 0.158263 0.049 Uiso 1 1 calc R U . . .
C25 C 0.1275(3) 0.3482(3) 0.0190(2) 0.0448(7) Uani 1 1 d . . . . .
H25A H 0.197570 0.367320 -0.017026 0.054 Uiso 1 1 calc R U . . .
H25B H 0.051606 0.366930 -0.014740 0.054 Uiso 1 1 calc R U . . .
C26 C 0.0798(3) 0.2181(2) 0.0107(2) 0.0387(6) Uani 1 1 d . . . . .
O1A O 0.9950(4) 0.6503(3) 0.6351(2) 0.0531(10) Uani 0.631(5) 1 d D . P A 1
C1A C 1.0291(5) 0.6423(6) 0.7221(4) 0.0453(15) Uani 0.631(5) 1 d D . P A 1
H1A H 0.967530 0.586925 0.743872 0.054 Uiso 0.631(5) 1 calc R U P A 1
N1A N 1.1492(4) 0.7080(4) 0.7882(3) 0.0457(10) Uani 0.631(5) 1 d D . P A 1
C2A C 1.1818(8) 0.6873(8) 0.8875(4) 0.079(3) Uani 0.631(5) 1 d D . P A 1
H2A1 H 1.182871 0.752004 0.938882 0.118 Uiso 0.631(5) 1 calc R U P A 1
H2A2 H 1.269907 0.680149 0.901005 0.118 Uiso 0.631(5) 1 calc R U P A 1
H2A3 H 1.114282 0.615899 0.889069 0.118 Uiso 0.631(5) 1 calc R U P A 1
C3A C 1.2448(5) 0.8002(4) 0.7628(5) 0.0627(15) Uani 0.631(5) 1 d D . P A 1
H3A1 H 1.204126 0.808662 0.697412 0.094 Uiso 0.631(5) 1 calc R U P A 1
H3A2 H 1.324646 0.781283 0.759430 0.094 Uiso 0.631(5) 1 calc R U P A 1
H3A3 H 1.269901 0.872594 0.814522 0.094 Uiso 0.631(5) 1 calc R U P A 1
O1B O 1.3497(9) 0.7823(11) 0.9501(7) 0.118(4) Uani 0.369(5) 1 d D . P A 2
C1B C 1.2682(10) 0.7796(8) 0.8727(8) 0.082(3) Uani 0.369(5) 1 d D . P A 2
H1B H 1.283730 0.840503 0.840714 0.099 Uiso 0.369(5) 1 calc R U P A 2
N1B N 1.1552(8) 0.6825(8) 0.8376(8) 0.072(3) Uani 0.369(5) 1 d D . P A 2
C2B C 1.1403(14) 0.5959(9) 0.8955(10) 0.096(4) Uani 0.369(5) 1 d D . P A 2
H2B1 H 1.218778 0.621594 0.953377 0.144 Uiso 0.369(5) 1 calc R U P A 2
H2B2 H 1.132240 0.522152 0.852544 0.144 Uiso 0.369(5) 1 calc R U P A 2
H2B3 H 1.059827 0.586297 0.919276 0.144 Uiso 0.369(5) 1 calc R U P A 2
C3B C 1.0498(14) 0.6666(14) 0.7494(10) 0.088(5) Uani 0.369(5) 1 d D . P A 2
H3B1 H 1.014822 0.729139 0.760768 0.132 Uiso 0.369(5) 1 calc R U P A 2
H3B2 H 0.977641 0.592434 0.737325 0.132 Uiso 0.369(5) 1 calc R U P A 2
H3B3 H 1.085917 0.667451 0.690770 0.132 Uiso 0.369(5) 1 calc R U P A 2
O2A O 0.9962(2) 0.06109(19) 1.24757(14) 0.0463(5) Uani 0.67(2) 1 d D . P B 1
C4A C 1.0982(3) 0.1382(3) 1.3020(2) 0.0505(7) Uani 0.67(2) 1 d D . P B 1
H4A H 1.161635 0.172999 1.268843 0.061 Uiso 0.67(2) 1 calc R U P B 1
N2A N 1.1311(7) 0.1787(7) 1.3990(3) 0.0545(16) Uani 0.67(2) 1 d D . P B 1
C5A C 1.0451(14) 0.1265(9) 1.4581(5) 0.101(4) Uani 0.67(2) 1 d D . P B 1
H5A1 H 0.983095 0.167087 1.466830 0.152 Uiso 0.67(2) 1 calc R U P B 1
H5A2 H 1.100183 0.132196 1.524189 0.152 Uiso 0.67(2) 1 calc R U P B 1
H5A3 H 0.994278 0.045158 1.422979 0.152 Uiso 0.67(2) 1 calc R U P B 1
C6A C 1.2454(6) 0.2869(8) 1.4535(5) 0.062(2) Uani 0.67(2) 1 d D . P B 1
H6A1 H 1.286980 0.320789 1.405043 0.093 Uiso 0.67(2) 1 calc R U P B 1
H6A2 H 1.311337 0.269907 1.500271 0.093 Uiso 0.67(2) 1 calc R U P B 1
H6A3 H 1.213592 0.341446 1.491203 0.093 Uiso 0.67(2) 1 calc R U P B 1
O2B O 0.9962(2) 0.06109(19) 1.24757(14) 0.0463(5) Uani 0.33(2) 1 d D U P B 2
C4B C 1.0982(3) 0.1382(3) 1.3020(2) 0.0505(7) Uani 0.33(2) 1 d D U P B 2
H4B H 1.167824 0.177644 1.275887 0.061 Uiso 0.33(2) 1 calc R U P B 2
N2B N 1.1062(13) 0.1648(14) 1.4042(5) 0.061(3) Uani 0.33(2) 1 d D U P B 2
C5B C 0.9879(15) 0.1327(15) 1.4410(8) 0.069(4) Uani 0.33(2) 1 d D U P B 2
H5B1 H 0.950531 0.194055 1.444050 0.104 Uiso 0.33(2) 1 calc R U P B 2
H5B2 H 1.012251 0.121689 1.508389 0.104 Uiso 0.33(2) 1 calc R U P B 2
H5B3 H 0.921264 0.060767 1.395316 0.104 Uiso 0.33(2) 1 calc R U P B 2
C6B C 1.2313(13) 0.2515(15) 1.4722(9) 0.063(3) Uani 0.33(2) 1 d D U P B 2
H6B1 H 1.291221 0.283399 1.432651 0.094 Uiso 0.33(2) 1 calc R U P B 2
H6B2 H 1.274522 0.215356 1.517492 0.094 Uiso 0.33(2) 1 calc R U P B 2
H6B3 H 1.211709 0.313598 1.511971 0.094 Uiso 0.33(2) 1 calc R U P B 2
O3A O 0.6317(6) 0.8710(5) 0.3902(4) 0.099(2) Uani 0.552(7) 1 d D U P C 1
C7A C 0.5785(11) 0.8007(10) 0.3101(5) 0.071(2) Uani 0.552(7) 1 d D U P C 1
H7A H 0.517278 0.731313 0.315422 0.085 Uiso 0.552(7) 1 calc R U P C 1
N3A N 0.5850(3) 0.7965(3) 0.2131(3) 0.0782(9) Uani 0.552(7) 1 d D U P C 1
C8A C 0.6585(12) 0.8977(9) 0.1864(10) 0.146(5) Uani 0.552(7) 1 d D U P C 1
H8A1 H 0.678881 0.966388 0.241235 0.218 Uiso 0.552(7) 1 calc R U P C 1
H8A2 H 0.604430 0.904162 0.124848 0.218 Uiso 0.552(7) 1 calc R U P C 1
H8A3 H 0.741956 0.891386 0.175016 0.218 Uiso 0.552(7) 1 calc R U P C 1
C9A C 0.4954(10) 0.6943(6) 0.1342(5) 0.083(2) Uani 0.552(7) 1 d D U P C 1
H9A1 H 0.443543 0.638068 0.164353 0.124 Uiso 0.552(7) 1 calc R U P C 1
H9A2 H 0.547822 0.660060 0.097777 0.124 Uiso 0.552(7) 1 calc R U P C 1
H9A3 H 0.434380 0.715796 0.087300 0.124 Uiso 0.552(7) 1 calc R U P C 1
O3B O 0.4990(10) 0.7695(9) 0.0417(6) 0.127(3) Uani 0.448(7) 1 d D U P C 2
C7B C 0.5032(12) 0.7413(11) 0.1201(6) 0.111(3) Uani 0.448(7) 1 d D U P C 2
H7B H 0.438284 0.668732 0.114999 0.134 Uiso 0.448(7) 1 calc R U P C 2
N3B N 0.5850(3) 0.7965(3) 0.2131(3) 0.0782(9) Uani 0.448(7) 1 d D U P C 2
C8B C 0.7173(9) 0.8816(12) 0.2270(11) 0.117(5) Uani 0.448(7) 1 d D U P C 2
H8B1 H 0.783081 0.843449 0.229114 0.175 Uiso 0.448(7) 1 calc R U P C 2
H8B2 H 0.741740 0.940937 0.290349 0.175 Uiso 0.448(7) 1 calc R U P C 2
H8B3 H 0.715981 0.917551 0.170888 0.175 Uiso 0.448(7) 1 calc R U P C 2
C9B C 0.5405(15) 0.7810(16) 0.3026(7) 0.094(4) Uani 0.448(7) 1 d D U P C 2
H9B1 H 0.450237 0.722591 0.282634 0.141 Uiso 0.448(7) 1 calc R U P C 2
H9B2 H 0.539502 0.854252 0.340006 0.141 Uiso 0.448(7) 1 calc R U P C 2
H9B3 H 0.601782 0.755668 0.345443 0.141 Uiso 0.448(7) 1 calc R U P C 2
 
loop_
 _atom_site_aniso_label
 _atom_site_aniso_U_11
 _atom_site_aniso_U_22
 _atom_site_aniso_U_33
 _atom_site_aniso_U_23
 _atom_site_aniso_U_13
 _atom_site_aniso_U_12
Zn1 0.04097(18) 0.0456(2) 0.02406(15) 0.01184(13) 0.01267(12) 0.01339(14)
Zn2 0.0288(2) 0.0265(5) 0.0227(4) 0.0107(3) 0.0111(3) 0.0095(3)
O1 0.0414(10) 0.0589(13) 0.0473(11) 0.0372(10) 0.0053(9) -0.0003(9)
O2 0.0444(11) 0.0767(16) 0.0382(11) 0.0236(11) 0.0136(9) 0.0181(11)
O3 0.0440(10) 0.0512(12) 0.0432(11) 0.0207(9) 0.0155(9) 0.0200(9)
O4 0.0412(10) 0.0410(10) 0.0456(11) 0.0071(9) 0.0034(8) 0.0193(9)
O5 0.0549(12) 0.0414(11) 0.0445(11) 0.0155(9) 0.0184(9) 0.0197(9)
O6 0.0609(13) 0.0463(12) 0.0367(11) 0.0068(9) 0.0137(10) 0.0089(10)
N1 0.0315(9) 0.0278(9) 0.0263(9) 0.0118(8) 0.0119(7) 0.0099(8)
N2 0.0316(9) 0.0287(10) 0.0249(9) 0.0099(8) 0.0104(7) 0.0107(8)
C1 0.0364(12) 0.0302(11) 0.0262(11) 0.0119(9) 0.0142(9) 0.0129(9)
C2 0.0393(13) 0.0403(14) 0.0330(12) 0.0216(11) 0.0142(10) 0.0144(11)
C3 0.0394(12) 0.0419(14) 0.0326(12) 0.0198(11) 0.0126(10) 0.0178(11)
C4 0.0335(11) 0.0308(12) 0.0266(11) 0.0114(9) 0.0118(9) 0.0130(9)
C5 0.0289(10) 0.0293(11) 0.0265(10) 0.0086(9) 0.0110(8) 0.0114(9)
C6 0.0329(11) 0.0274(11) 0.0270(11) 0.0083(9) 0.0117(9) 0.0102(9)
C7 0.0321(11) 0.0386(13) 0.0351(12) 0.0153(11) 0.0094(10) 0.0081(10)
C8 0.0374(13) 0.0359(13) 0.0353(13) 0.0162(10) 0.0138(10) 0.0058(10)
C9 0.0328(11) 0.0276(11) 0.0253(10) 0.0087(9) 0.0130(9) 0.0084(9)
C10 0.0356(11) 0.0270(11) 0.0248(10) 0.0109(9) 0.0130(9) 0.0089(9)
C11 0.0324(11) 0.0321(12) 0.0293(11) 0.0156(9) 0.0121(9) 0.0083(9)
C12 0.0573(17) 0.0342(13) 0.0306(12) 0.0121(10) 0.0139(12) 0.0087(12)
C13 0.0585(18) 0.0354(14) 0.0394(15) 0.0174(12) 0.0068(13) 0.0008(13)
C14 0.0368(13) 0.0446(15) 0.0412(14) 0.0272(12) 0.0104(11) 0.0105(11)
C15 0.0475(14) 0.0476(15) 0.0295(12) 0.0215(11) 0.0178(11) 0.0189(12)
C16 0.0419(13) 0.0353(13) 0.0282(11) 0.0135(10) 0.0142(10) 0.0123(10)
C17 0.0369(13) 0.0621(19) 0.0489(16) 0.0374(15) 0.0158(12) 0.0106(13)
C18 0.0363(12) 0.0394(14) 0.0412(14) 0.0236(12) 0.0129(11) 0.0076(11)
C19 0.0317(11) 0.0280(11) 0.0293(11) 0.0112(9) 0.0101(9) 0.0109(9)
C20 0.0406(13) 0.0383(14) 0.0309(12) 0.0031(10) 0.0104(10) 0.0171(11)
C21 0.0383(13) 0.0389(14) 0.0414(14) 0.0032(11) 0.0109(11) 0.0203(11)
C22 0.0328(12) 0.0321(12) 0.0358(13) 0.0103(10) 0.0057(10) 0.0115(10)
C23 0.0416(14) 0.0544(17) 0.0291(12) 0.0004(12) 0.0065(11) 0.0189(13)
C24 0.0382(13) 0.0509(16) 0.0348(13) 0.0042(12) 0.0123(11) 0.0204(12)
C25 0.0476(15) 0.0442(15) 0.0381(14) 0.0147(12) 0.0008(12) 0.0147(13)
C26 0.0353(13) 0.0403(14) 0.0381(14) 0.0101(11) 0.0060(11) 0.0128(11)
O1A 0.070(2) 0.054(2) 0.0395(16) 0.0099(15) 0.0145(15) 0.0293(18)
C1A 0.045(2) 0.054(3) 0.0373(19) 0.008(2) 0.0129(16) 0.020(2)
N1A 0.0461(19) 0.056(2) 0.037(2) -0.0013(17) 0.0099(15) 0.0297(16)
C2A 0.089(5) 0.122(7) 0.040(3) 0.016(3) 0.014(3) 0.066(5)
C3A 0.051(3) 0.051(3) 0.074(4) -0.003(2) 0.012(3) 0.016(2)
O1B 0.131(7) 0.207(12) 0.086(6) 0.061(6) 0.052(5) 0.126(8)
C1B 0.098(6) 0.080(6) 0.089(6) 0.038(6) 0.031(5) 0.046(5)
N1B 0.089(6) 0.071(5) 0.087(7) 0.024(5) 0.045(5) 0.054(4)
C2B 0.132(12) 0.064(7) 0.121(10) 0.034(7) 0.059(9) 0.053(7)
C3B 0.115(10) 0.080(10) 0.089(8) 0.010(8) 0.029(6) 0.068(9)
O2A 0.0554(11) 0.0538(12) 0.0266(9) 0.0100(8) 0.0148(7) 0.0133(9)
C4A 0.0494(13) 0.0612(17) 0.0379(11) 0.0005(11) 0.0121(10) 0.0226(11)
N2A 0.058(3) 0.059(3) 0.0360(14) 0.0013(16) 0.0099(16) 0.016(2)
C5A 0.075(6) 0.140(7) 0.040(3) 0.023(4) 0.001(3) -0.018(5)
C6A 0.065(3) 0.064(4) 0.041(3) 0.000(3) 0.014(2) 0.008(3)
O2B 0.0554(11) 0.0538(12) 0.0266(9) 0.0100(8) 0.0148(7) 0.0133(9)
C4B 0.0494(13) 0.0612(17) 0.0379(11) 0.0005(11) 0.0121(10) 0.0226(11)
N2B 0.071(5) 0.069(6) 0.0375(19) -0.004(3) 0.010(2) 0.030(4)
C5B 0.066(6) 0.108(9) 0.011(4) -0.008(4) -0.002(4) 0.022(5)
C6B 0.062(3) 0.064(4) 0.059(3) 0.012(2) 0.0139(19) 0.024(2)
O3A 0.099(5) 0.085(4) 0.089(3) 0.009(3) 0.010(3) 0.018(3)
C7A 0.064(5) 0.063(4) 0.081(2) 0.024(2) 0.030(3) 0.010(4)
N3A 0.0720(19) 0.095(2) 0.097(2) 0.0461(18) 0.0481(17) 0.0421(17)
C8A 0.120(8) 0.161(7) 0.191(11) 0.113(8) 0.084(8) 0.035(6)
C9A 0.114(6) 0.094(4) 0.076(4) 0.037(3) 0.036(3) 0.072(4)
O3B 0.127(4) 0.134(4) 0.123(3) 0.034(2) 0.036(2) 0.048(2)
C7B 0.112(6) 0.124(7) 0.110(3) 0.022(3) 0.034(3) 0.063(5)
N3B 0.0720(19) 0.095(2) 0.097(2) 0.0461(18) 0.0481(17) 0.0421(17)
C8B 0.083(4) 0.141(9) 0.151(10) 0.087(8) 0.059(6) 0.031(5)
C9B 0.102(9) 0.120(11) 0.112(5) 0.076(6) 0.063(6) 0.063(7)
 
_geom_special_details
;
 All esds (except the esd in the dihedral angle between two l.s. planes)
 are estimated using the full covariance matrix.  The cell esds are taken
 into account individually in the estimation of esds in distances, angles
 and torsion angles; correlations between esds in cell parameters are only
 used when they are defined by crystal symmetry.  An approximate (isotropic)
 treatment of cell esds is used for estimating esds involving l.s. planes.
;
 
loop_
 _geom_bond_atom_site_label_1
 _geom_bond_atom_site_label_2
 _geom_bond_distance
 _geom_bond_site_symmetry_2
 _geom_bond_publ_flag
Zn1 O2B 1.972(2) . ?
Zn1 O2A 1.972(2) . ?
Zn1 O2 2.015(2) . ?
Zn1 O3 2.035(2) 2_757 ?
Zn1 O6 2.040(2) 2_656 ?
Zn1 O5 2.095(2) 1_656 ?
Zn1 Zn1 2.9571(9) 2_757 ?
Zn2 Zn2 0.6255(10) 2_766 ?
Zn2 N2 2.041(2) . ?
Zn2 N2 2.054(2) 2_766 ?
Zn2 N1 2.081(2) . ?
Zn2 N1 2.088(2) 2_766 ?
Zn2 O1A 2.132(4) . ?
O1 C14 1.375(3) . ?
O1 C17 1.426(4) . ?
O2 C18 1.255(3) . ?
O3 C18 1.232(4) . ?
O4 C22 1.385(3) . ?
O4 C25 1.415(3) . ?
O5 C26 1.236(4) . ?
O6 C26 1.257(4) . ?
N1 C4 1.374(3) . ?
N1 C1 1.376(3) . ?
N2 C9 1.376(3) . ?
N2 C6 1.378(3) . ?
C1 C10 1.396(3) 2_766 ?
C1 C2 1.448(3) . ?
C2 C3 1.355(4) . ?
C2 H2 0.9500 . ?
C3 C4 1.446(3) . ?
C3 H3 0.9500 . ?
C4 C5 1.402(3) . ?
C5 C6 1.402(3) . ?
C5 C19 1.503(3) . ?
C6 C7 1.435(3) . ?
C7 C8 1.349(4) . ?
C7 H7 0.9500 . ?
C8 C9 1.439(3) . ?
C8 H8 0.9500 . ?
C9 C10 1.408(3) . ?
C10 C11 1.498(3) . ?
C11 C12 1.392(4) . ?
C11 C16 1.392(3) . ?
C12 C13 1.388(4) . ?
C12 H12 0.9500 . ?
C13 C14 1.388(4) . ?
C13 H13 0.9500 . ?
C14 C15 1.379(4) . ?
C15 C16 1.400(3) . ?
C15 H15 0.9500 . ?
C16 H16 0.9500 . ?
C17 C18 1.518(4) . ?
C17 H17A 0.9900 . ?
C17 H17B 0.9900 . ?
C19 C24 1.390(4) . ?
C19 C20 1.395(4) . ?
C20 C21 1.382(4) . ?
C20 H20 0.9500 . ?
C21 C22 1.398(4) . ?
C21 H21 0.9500 . ?
C22 C23 1.380(4) . ?
C23 C24 1.383(4) . ?
C23 H23 0.9500 . ?
C24 H24 0.9500 . ?
C25 C26 1.537(4) . ?
C25 H25A 0.9900 . ?
C25 H25B 0.9900 . ?
O1A C1A 1.239(5) . ?
C1A N1A 1.356(5) . ?
C1A H1A 0.9500 . ?
N1A C3A 1.456(6) . ?
N1A C2A 1.463(6) . ?
C2A H2A1 0.9800 . ?
C2A H2A2 0.9800 . ?
C2A H2A3 0.9800 . ?
C3A H3A1 0.9800 . ?
C3A H3A2 0.9800 . ?
C3A H3A3 0.9800 . ?
O1B C1B 1.250(8) . ?
C1B N1B 1.369(8) . ?
C1B H1B 0.9500 . ?
N1B C3B 1.452(8) . ?
N1B C2B 1.469(8) . ?
C2B H2B1 0.9800 . ?
C2B H2B2 0.9800 . ?
C2B H2B3 0.9800 . ?
C3B H3B1 0.9800 . ?
C3B H3B2 0.9800 . ?
C3B H3B3 0.9800 . ?
O2A C4A 1.222(3) . ?
C4A N2A 1.298(5) . ?
C4A H4A 0.9500 . ?
N2A C5A 1.458(6) . ?
N2A C6A 1.483(6) . ?
C5A H5A1 0.9800 . ?
C5A H5A2 0.9800 . ?
C5A H5A3 0.9800 . ?
C6A H6A1 0.9800 . ?
C6A H6A2 0.9800 . ?
C6A H6A3 0.9800 . ?
O2B C4B 1.222(3) . ?
C4B N2B 1.391(7) . ?
C4B H4B 0.9500 . ?
N2B C5B 1.454(8) . ?
N2B C6B 1.469(8) . ?
C5B H5B1 0.9800 . ?
C5B H5B2 0.9800 . ?
C5B H5B3 0.9800 . ?
C6B H6B1 0.9800 . ?
C6B H6B2 0.9800 . ?
C6B H6B3 0.9800 . ?
O3A C7A 1.203(7) . ?
C7A N3A 1.370(6) . ?
C7A H7A 0.9500 . ?
N3A C8A 1.442(7) . ?
N3A C9A 1.456(7) . ?
C8A H8A1 0.9800 . ?
C8A H8A2 0.9800 . ?
C8A H8A3 0.9800 . ?
C9A H9A1 0.9800 . ?
C9A H9A2 0.9800 . ?
C9A H9A3 0.9800 . ?
O3B C7B 1.216(8) . ?
C7B N3B 1.346(7) . ?
C7B H7B 0.9500 . ?
N3B C9B 1.458(7) . ?
N3B C8B 1.461(7) . ?
C8B H8B1 0.9800 . ?
C8B H8B2 0.9800 . ?
C8B H8B3 0.9800 . ?
C9B H9B1 0.9800 . ?
C9B H9B2 0.9800 . ?
C9B H9B3 0.9800 . ?
 
loop_
 _geom_angle_atom_site_label_1
 _geom_angle_atom_site_label_2
 _geom_angle_atom_site_label_3
 _geom_angle
 _geom_angle_site_symmetry_1
 _geom_angle_site_symmetry_3
 _geom_angle_publ_flag
O2B Zn1 O2 105.05(10) . . ?
O2A Zn1 O2 105.05(10) . . ?
O2A Zn1 O3 95.70(9) . 2_757 ?
O2 Zn1 O3 158.66(9) . 2_757 ?
O2A Zn1 O6 101.36(10) . 2_656 ?
O2 Zn1 O6 90.71(11) . 2_656 ?
O3 Zn1 O6 90.06(10) 2_757 2_656 ?
O2A Zn1 O5 98.24(10) . 1_656 ?
O2 Zn1 O5 88.20(10) . 1_656 ?
O3 Zn1 O5 83.87(9) 2_757 1_656 ?
O6 Zn1 O5 159.96(9) 2_656 1_656 ?
O2A Zn1 Zn1 166.93(6) . 2_757 ?
O2 Zn1 Zn1 86.97(7) . 2_757 ?
O3 Zn1 Zn1 71.94(7) 2_757 2_757 ?
O6 Zn1 Zn1 83.28(7) 2_656 2_757 ?
O5 Zn1 Zn1 76.69(7) 1_656 2_757 ?
Zn2 Zn2 N2 82.41(16) 2_766 . ?
Zn2 Zn2 N2 80.03(16) 2_766 2_766 ?
N2 Zn2 N2 162.44(3) . 2_766 ?
Zn2 Zn2 N1 82.06(17) 2_766 . ?
N2 Zn2 N1 88.71(9) . . ?
N2 Zn2 N1 88.87(9) 2_766 . ?
Zn2 Zn2 N1 80.68(17) 2_766 2_766 ?
N2 Zn2 N1 89.01(9) . 2_766 ?
N2 Zn2 N1 88.15(9) 2_766 2_766 ?
N1 Zn2 N1 162.74(3) . 2_766 ?
Zn2 Zn2 O1A 174.3(2) 2_766 . ?
N2 Zn2 O1A 100.84(13) . . ?
N2 Zn2 O1A 96.66(13) 2_766 . ?
N1 Zn2 O1A 102.65(12) . . ?
N1 Zn2 O1A 94.58(11) 2_766 . ?
C14 O1 C17 116.9(2) . . ?
C18 O2 Zn1 117.3(2) . . ?
C18 O3 Zn1 136.71(19) . 2_757 ?
C22 O4 C25 116.9(2) . . ?
C26 O5 Zn1 129.4(2) . 1_454 ?
C26 O6 Zn1 123.1(2) . 2_656 ?
C4 N1 C1 106.84(19) . . ?
C4 N1 Zn2 126.23(16) . . ?
C1 N1 Zn2 125.75(16) . . ?
C4 N1 Zn2 126.60(16) . 2_766 ?
C1 N1 Zn2 125.81(16) . 2_766 ?
Zn2 N1 Zn2 17.26(3) . 2_766 ?
C9 N2 C6 106.38(19) . . ?
C9 N2 Zn2 126.49(16) . . ?
C6 N2 Zn2 126.42(16) . . ?
C9 N2 Zn2 125.90(16) . 2_766 ?
C6 N2 Zn2 126.39(16) . 2_766 ?
Zn2 N2 Zn2 17.57(3) . 2_766 ?
N1 C1 C10 125.4(2) . 2_766 ?
N1 C1 C2 109.3(2) . . ?
C10 C1 C2 125.3(2) 2_766 . ?
C3 C2 C1 107.2(2) . . ?
C3 C2 H2 126.4 . . ?
C1 C2 H2 126.4 . . ?
C2 C3 C4 107.1(2) . . ?
C2 C3 H3 126.4 . . ?
C4 C3 H3 126.4 . . ?
N1 C4 C5 125.2(2) . . ?
N1 C4 C3 109.5(2) . . ?
C5 C4 C3 125.3(2) . . ?
C6 C5 C4 125.1(2) . . ?
C6 C5 C19 117.1(2) . . ?
C4 C5 C19 117.8(2) . . ?
N2 C6 C5 126.2(2) . . ?
N2 C6 C7 109.5(2) . . ?
C5 C6 C7 124.3(2) . . ?
C8 C7 C6 107.4(2) . . ?
C8 C7 H7 126.3 . . ?
C6 C7 H7 126.3 . . ?
C7 C8 C9 107.2(2) . . ?
C7 C8 H8 126.4 . . ?
C9 C8 H8 126.4 . . ?
N2 C9 C10 125.9(2) . . ?
N2 C9 C8 109.5(2) . . ?
C10 C9 C8 124.7(2) . . ?
C1 C10 C9 125.5(2) 2_766 . ?
C1 C10 C11 117.7(2) 2_766 . ?
C9 C10 C11 116.8(2) . . ?
C12 C11 C16 118.2(2) . . ?
C12 C11 C10 120.8(2) . . ?
C16 C11 C10 120.9(2) . . ?
C13 C12 C11 120.6(3) . . ?
C13 C12 H12 119.7 . . ?
C11 C12 H12 119.7 . . ?
C14 C13 C12 120.4(3) . . ?
C14 C13 H13 119.8 . . ?
C12 C13 H13 119.8 . . ?
O1 C14 C15 124.5(3) . . ?
O1 C14 C13 115.4(3) . . ?
C15 C14 C13 120.1(2) . . ?
C14 C15 C16 119.1(2) . . ?
C14 C15 H15 120.4 . . ?
C16 C15 H15 120.4 . . ?
C11 C16 C15 121.5(3) . . ?
C11 C16 H16 119.2 . . ?
C15 C16 H16 119.2 . . ?
O1 C17 C18 112.9(2) . . ?
O1 C17 H17A 109.0 . . ?
C18 C17 H17A 109.0 . . ?
O1 C17 H17B 109.0 . . ?
C18 C17 H17B 109.0 . . ?
H17A C17 H17B 107.8 . . ?
O3 C18 O2 126.8(3) . . ?
O3 C18 C17 118.4(3) . . ?
O2 C18 C17 114.8(3) . . ?
C24 C19 C20 117.4(2) . . ?
C24 C19 C5 121.3(2) . . ?
C20 C19 C5 121.3(2) . . ?
C21 C20 C19 121.3(2) . . ?
C21 C20 H20 119.3 . . ?
C19 C20 H20 119.3 . . ?
C20 C21 C22 120.0(3) . . ?
C20 C21 H21 120.0 . . ?
C22 C21 H21 120.0 . . ?
C23 C22 O4 124.7(2) . . ?
C23 C22 C21 119.4(2) . . ?
O4 C22 C21 115.8(2) . . ?
C22 C23 C24 119.7(2) . . ?
C22 C23 H23 120.1 . . ?
C24 C23 H23 120.1 . . ?
C23 C24 C19 122.0(3) . . ?
C23 C24 H24 119.0 . . ?
C19 C24 H24 119.0 . . ?
O4 C25 C26 113.4(2) . . ?
O4 C25 H25A 108.9 . . ?
C26 C25 H25A 108.9 . . ?
O4 C25 H25B 108.9 . . ?
C26 C25 H25B 108.9 . . ?
H25A C25 H25B 107.7 . . ?
O5 C26 O6 127.5(3) . . ?
O5 C26 C25 117.7(3) . . ?
O6 C26 C25 114.8(3) . . ?
C1A O1A Zn2 117.4(4) . . ?
O1A C1A N1A 123.8(5) . . ?
O1A C1A H1A 118.1 . . ?
N1A C1A H1A 118.1 . . ?
C1A N1A C3A 121.2(4) . . ?
C1A N1A C2A 119.2(5) . . ?
C3A N1A C2A 119.6(5) . . ?
N1A C2A H2A1 109.5 . . ?
N1A C2A H2A2 109.5 . . ?
H2A1 C2A H2A2 109.5 . . ?
N1A C2A H2A3 109.5 . . ?
H2A1 C2A H2A3 109.5 . . ?
H2A2 C2A H2A3 109.5 . . ?
N1A C3A H3A1 109.5 . . ?
N1A C3A H3A2 109.5 . . ?
H3A1 C3A H3A2 109.5 . . ?
N1A C3A H3A3 109.5 . . ?
H3A1 C3A H3A3 109.5 . . ?
H3A2 C3A H3A3 109.5 . . ?
O1B C1B N1B 115.2(8) . . ?
O1B C1B H1B 122.4 . . ?
N1B C1B H1B 122.4 . . ?
C1B N1B C3B 122.2(8) . . ?
C1B N1B C2B 117.4(7) . . ?
C3B N1B C2B 120.4(7) . . ?
N1B C2B H2B1 109.5 . . ?
N1B C2B H2B2 109.5 . . ?
H2B1 C2B H2B2 109.5 . . ?
N1B C2B H2B3 109.5 . . ?
H2B1 C2B H2B3 109.5 . . ?
H2B2 C2B H2B3 109.5 . . ?
N1B C3B H3B1 109.5 . . ?
N1B C3B H3B2 109.5 . . ?
H3B1 C3B H3B2 109.5 . . ?
N1B C3B H3B3 109.5 . . ?
H3B1 C3B H3B3 109.5 . . ?
H3B2 C3B H3B3 109.5 . . ?
C4A O2A Zn1 118.0(2) . . ?
O2A C4A N2A 128.5(4) . . ?
O2A C4A H4A 115.8 . . ?
N2A C4A H4A 115.8 . . ?
C4A N2A C5A 120.3(5) . . ?
C4A N2A C6A 122.7(5) . . ?
C5A N2A C6A 116.6(4) . . ?
N2A C5A H5A1 109.5 . . ?
N2A C5A H5A2 109.5 . . ?
H5A1 C5A H5A2 109.5 . . ?
N2A C5A H5A3 109.5 . . ?
H5A1 C5A H5A3 109.5 . . ?
H5A2 C5A H5A3 109.5 . . ?
N2A C6A H6A1 109.5 . . ?
N2A C6A H6A2 109.5 . . ?
H6A1 C6A H6A2 109.5 . . ?
N2A C6A H6A3 109.5 . . ?
H6A1 C6A H6A3 109.5 . . ?
H6A2 C6A H6A3 109.5 . . ?
C4B O2B Zn1 118.0(2) . . ?
O2B C4B N2B 116.1(6) . . ?
O2B C4B H4B 121.9 . . ?
N2B C4B H4B 121.9 . . ?
C4B N2B C5B 121.7(7) . . ?
C4B N2B C6B 117.4(7) . . ?
C5B N2B C6B 119.1(7) . . ?
N2B C5B H5B1 109.5 . . ?
N2B C5B H5B2 109.5 . . ?
H5B1 C5B H5B2 109.5 . . ?
N2B C5B H5B3 109.5 . . ?
H5B1 C5B H5B3 109.5 . . ?
H5B2 C5B H5B3 109.5 . . ?
N2B C6B H6B1 109.5 . . ?
N2B C6B H6B2 109.5 . . ?
H6B1 C6B H6B2 109.5 . . ?
N2B C6B H6B3 109.5 . . ?
H6B1 C6B H6B3 109.5 . . ?
H6B2 C6B H6B3 109.5 . . ?
O3A C7A N3A 135.4(8) . . ?
O3A C7A H7A 112.3 . . ?
N3A C7A H7A 112.3 . . ?
C7A N3A C8A 121.2(6) . . ?
C7A N3A C9A 118.1(5) . . ?
C8A N3A C9A 119.7(6) . . ?
N3A C8A H8A1 109.5 . . ?
N3A C8A H8A2 109.5 . . ?
H8A1 C8A H8A2 109.5 . . ?
N3A C8A H8A3 109.5 . . ?
H8A1 C8A H8A3 109.5 . . ?
H8A2 C8A H8A3 109.5 . . ?
N3A C9A H9A1 109.5 . . ?
N3A C9A H9A2 109.5 . . ?
H9A1 C9A H9A2 109.5 . . ?
N3A C9A H9A3 109.5 . . ?
H9A1 C9A H9A3 109.5 . . ?
H9A2 C9A H9A3 109.5 . . ?
O3B C7B N3B 130.3(11) . . ?
O3B C7B H7B 114.8 . . ?
N3B C7B H7B 114.8 . . ?
C7B N3B C9B 121.3(7) . . ?
C7B N3B C8B 120.6(6) . . ?
C9B N3B C8B 117.9(7) . . ?
N3B C8B H8B1 109.5 . . ?
N3B C8B H8B2 109.5 . . ?
H8B1 C8B H8B2 109.5 . . ?
N3B C8B H8B3 109.5 . . ?
H8B1 C8B H8B3 109.5 . . ?
H8B2 C8B H8B3 109.5 . . ?
N3B C9B H9B1 109.5 . . ?
N3B C9B H9B2 109.5 . . ?
H9B1 C9B H9B2 109.5 . . ?
N3B C9B H9B3 109.5 . . ?
H9B1 C9B H9B3 109.5 . . ?
H9B2 C9B H9B3 109.5 . . ?
 
_refine_diff_density_max    1.082
_refine_diff_density_min   -0.718
_refine_diff_density_rms    0.085

_shelx_res_file
;
TITL P-1_a.res in P-1
    P-1_a.res
    created by SHELXL-2018/3 at 11:23:06 on 15-Nov-2021
REM Old TITL P-1 in P-1
REM SHELXT solution in P-1: R1 0.243, Rweak 0.031, Alpha 0.091
REM <I/s>   0.000 for    0 systematic absences,  Orientation as input
REM Formula found by SHELXT:  C76 N14 O6 Zn3
CELL  0.63000  10.9210  12.6400  14.0410  100.744  101.158  108.024
ZERR   1.000   0.0022   0.0025   0.0028    0.030    0.030    0.030
LATT  1
SFAC C H N O ZN
DISP $C  0.00236  0.00129  8.99872
DISP $H -0.00002  0.00000  0.66424
DISP $N  0.00479  0.00261 14.77496
DISP $O  0.00848  0.00477 23.75245
DISP $Zn  0.32734  1.16463 4209.23095
UNIT 70 74 10 18 3
L.S. 35
BOND $H
ACTA
OMIT -3 53
FMAP 2
TEMP -93
SIZE 0.862 0.198 0.127
PLAN 5
LIST 4
WGHT    0.104800
FVAR       0.47100   0.63088   0.66988   0.55234
ZN1   5    0.979210    0.019037    1.101860    11.00000    0.04097    0.04558 =
         0.02406    0.01184    0.01267    0.01339
ZN2   5    0.997162    0.519274    0.516014    10.50000    0.02885    0.02651 =
         0.02270    0.01074    0.01114    0.00954
O1    4    0.583700   -0.046268    0.789103    11.00000    0.04144    0.05888 =
         0.04727    0.03718    0.00527   -0.00028
O2    4    0.791813    0.004645    1.035451    11.00000    0.04438    0.07674 =
         0.03821    0.02364    0.01359    0.01805
O3    4    0.827032   -0.032989    0.884049    11.00000    0.04395    0.05119 =
         0.04319    0.02073    0.01547    0.01996
O4    4    0.179325    0.417395    0.119520    11.00000    0.04117    0.04103 =
         0.04564    0.00713    0.00339    0.01930
O5    4    0.046052    0.185942    0.082701    11.00000    0.05488    0.04137 =
         0.04452    0.01547    0.01841    0.01972
O6    4    0.077332    0.156054   -0.071348    11.00000    0.06094    0.04632 =
         0.03666    0.00682    0.01371    0.00895
N1    3    0.932696    0.570224    0.388697    11.00000    0.03152    0.02783 =
         0.02628    0.01178    0.01188    0.00985
N2    3    0.808942    0.401119    0.486480    11.00000    0.03163    0.02871 =
         0.02491    0.00989    0.01042    0.01066
C1    1    1.010523    0.654021    0.353274    11.00000    0.03637    0.03023 =
         0.02617    0.01188    0.01420    0.01292
C2    1    0.925236    0.683208    0.278093    11.00000    0.03928    0.04035 =
         0.03297    0.02163    0.01423    0.01438
AFIX  43
H2    2    0.953576    0.738952    0.242281    11.00000   -1.20000
AFIX   0
C3    1    0.797467    0.616186    0.268344    11.00000    0.03945    0.04194 =
         0.03256    0.01983    0.01257    0.01776
AFIX  43
H3    2    0.719403    0.616246    0.224559    11.00000   -1.20000
AFIX   0
C4    1    0.802221    0.544522    0.337115    11.00000    0.03354    0.03078 =
         0.02658    0.01141    0.01184    0.01298
C5    1    0.690607    0.464122    0.351610    11.00000    0.02894    0.02932 =
         0.02649    0.00864    0.01103    0.01142
C6    1    0.695444    0.397520    0.420692    11.00000    0.03287    0.02741 =
         0.02703    0.00830    0.01175    0.01019
C7    1    0.580260    0.313615    0.432777    11.00000    0.03213    0.03861 =
         0.03515    0.01531    0.00937    0.00812
AFIX  43
H7    2    0.490067    0.293928    0.395979    11.00000   -1.20000
AFIX   0
C8    1    0.623702    0.267855    0.506039    11.00000    0.03742    0.03590 =
         0.03528    0.01616    0.01378    0.00576
AFIX  43
H8    2    0.569709    0.210785    0.531035    11.00000   -1.20000
AFIX   0
C9    1    0.767046    0.321591    0.539264    11.00000    0.03277    0.02758 =
         0.02531    0.00871    0.01304    0.00840
C10   1    0.850195    0.295946    0.614467    11.00000    0.03555    0.02696 =
         0.02477    0.01087    0.01305    0.00893
C11   1    0.782620    0.206716    0.662903    11.00000    0.03240    0.03210 =
         0.02927    0.01555    0.01212    0.00830
C12   1    0.713827    0.092530    0.607465    11.00000    0.05730    0.03421 =
         0.03063    0.01207    0.01389    0.00866
AFIX  43
H12   2    0.711189    0.070410    0.538401    11.00000   -1.20000
AFIX   0
C13   1    0.649064    0.010720    0.652190    11.00000    0.05846    0.03544 =
         0.03944    0.01741    0.00683    0.00077
AFIX  43
H13   2    0.601741   -0.066796    0.613399    11.00000   -1.20000
AFIX   0
C14   1    0.652977    0.041403    0.753212    11.00000    0.03677    0.04462 =
         0.04123    0.02722    0.01041    0.01047
C15   1    0.721281    0.153786    0.809970    11.00000    0.04751    0.04760 =
         0.02953    0.02149    0.01776    0.01893
AFIX  43
H15   2    0.724381    0.175183    0.879190    11.00000   -1.20000
AFIX   0
C16   1    0.785981    0.235912    0.764256    11.00000    0.04193    0.03532 =
         0.02819    0.01353    0.01415    0.01229
AFIX  43
H16   2    0.833266    0.313340    0.803274    11.00000   -1.20000
AFIX   0
C17   1    0.615250   -0.028480    0.895618    11.00000    0.03695    0.06208 =
         0.04894    0.03743    0.01577    0.01057
AFIX  23
H17A  2    0.552653   -0.093618    0.911917    11.00000   -1.20000
H17B  2    0.602183    0.042880    0.926544    11.00000   -1.20000
AFIX   0
C18   1    0.757573   -0.018484    0.941141    11.00000    0.03627    0.03942 =
         0.04118    0.02360    0.01285    0.00756
C19   1    0.554726    0.448672    0.289456    11.00000    0.03170    0.02797 =
         0.02933    0.01121    0.01014    0.01092
C20   1    0.469218    0.492942    0.331364    11.00000    0.04057    0.03825 =
         0.03089    0.00310    0.01042    0.01714
AFIX  43
H20   2    0.497149    0.533061    0.400667    11.00000   -1.20000
AFIX   0
C21   1    0.344675    0.479615    0.274098    11.00000    0.03832    0.03893 =
         0.04145    0.00324    0.01091    0.02031
AFIX  43
H21   2    0.288084    0.510746    0.304007    11.00000   -1.20000
AFIX   0
C22   1    0.301983    0.420307    0.172136    11.00000    0.03284    0.03211 =
         0.03577    0.01031    0.00572    0.01155
C23   1    0.383643    0.372816    0.130232    11.00000    0.04157    0.05444 =
         0.02907    0.00039    0.00648    0.01891
AFIX  43
H23   2    0.354078    0.329624    0.061724    11.00000   -1.20000
AFIX   0
C24   1    0.508666    0.388350    0.188359    11.00000    0.03819    0.05086 =
         0.03478    0.00422    0.01227    0.02042
AFIX  43
H24   2    0.564830    0.356814    0.158263    11.00000   -1.20000
AFIX   0
C25   1    0.127545    0.348159    0.018998    11.00000    0.04762    0.04416 =
         0.03813    0.01475    0.00084    0.01467
AFIX  23
H25A  2    0.197570    0.367320   -0.017026    11.00000   -1.20000
H25B  2    0.051606    0.366930   -0.014740    11.00000   -1.20000
AFIX   0
C26   1    0.079844    0.218090    0.010679    11.00000    0.03529    0.04025 =
         0.03814    0.01011    0.00604    0.01279
REM  coordinated DMF to Zn2
PART 1 21
DFIX 1.22 0.01 O1A C1A
DFIX 1.37 0.01 C1A N1A
DANG 2.26 0.01 O1A N1A
DFIX 1.47 0.01 N1A C2A N1A C3A
DANG 2.46 0.01 C1A C2A C1A C3A
DANG 2.53 0.01 C2A C3A
RIGU 0.001 O1A > C3A
FLAT O1A > C3A
O1A   4    0.995017    0.650258    0.635141    21.00000    0.07007    0.05382 =
         0.03954    0.00990    0.01447    0.02926
C1A   1    1.029107    0.642270    0.722146    21.00000    0.04538    0.05415 =
         0.03733    0.00824    0.01291    0.02047
AFIX  43
H1A   2    0.967530    0.586925    0.743872    21.00000   -1.20000
AFIX   0
N1A   3    1.149248    0.707971    0.788151    21.00000    0.04607    0.05628 =
         0.03677   -0.00135    0.00991    0.02966
C2A   1    1.181762    0.687299    0.887477    21.00000    0.08940    0.12235 =
         0.04030    0.01563    0.01404    0.06561
AFIX 133
H2A1  2    1.182871    0.752004    0.938882    21.00000   -1.50000
H2A2  2    1.269907    0.680149    0.901005    21.00000   -1.50000
H2A3  2    1.114282    0.615899    0.889069    21.00000   -1.50000
AFIX   0
C3A   1    1.244785    0.800158    0.762809    21.00000    0.05068    0.05105 =
         0.07426   -0.00286    0.01222    0.01593
AFIX 133
H3A1  2    1.204126    0.808662    0.697412    21.00000   -1.50000
H3A2  2    1.324646    0.781283    0.759430    21.00000   -1.50000
H3A3  2    1.269901    0.872594    0.814522    21.00000   -1.50000
AFIX   0
REM  Free DMF near Zn2
PART 2 -21
DFIX 1.22 0.01 O1B C1B
DFIX 1.37 0.01 C1B N1B
DANG 2.26 0.01 O1B N1B
DFIX 1.47 0.01 N1B C2B N1B C3B
DANG 2.46 0.01 C1B C2B C1B C3B
DANG 2.53 0.01 C2B C3B
RIGU 0.001 O1B > C3B
FLAT O1B > C3B
O1B   4    1.349658    0.782287    0.950057   -21.00000    0.13068    0.20659 =
         0.08568    0.06076    0.05235    0.12551
C1B   1    1.268245    0.779551    0.872748   -21.00000    0.09784    0.07965 =
         0.08880    0.03772    0.03065    0.04603
AFIX  43
H1B   2    1.283730    0.840503    0.840714   -21.00000   -1.20000
AFIX   0
N1B   3    1.155226    0.682494    0.837554   -21.00000    0.08868    0.07068 =
         0.08700    0.02383    0.04458    0.05382
C2B   1    1.140272    0.595926    0.895514   -21.00000    0.13189    0.06359 =
         0.12058    0.03424    0.05906    0.05320
AFIX 133
H2B1  2    1.218778    0.621594    0.953377   -21.00000   -1.50000
H2B2  2    1.132240    0.522152    0.852544   -21.00000   -1.50000
H2B3  2    1.059827    0.586297    0.919276   -21.00000   -1.50000
AFIX   0
C3B   1    1.049835    0.666587    0.749442   -21.00000    0.11509    0.07989 =
         0.08923    0.00952    0.02914    0.06804
AFIX 133
H3B1  2    1.014822    0.729139    0.760768   -21.00000   -1.50000
H3B2  2    0.977641    0.592434    0.737325   -21.00000   -1.50000
H3B3  2    1.085917    0.667451    0.690770   -21.00000   -1.50000
AFIX   0
PART 0
REM COORDINATED DMF TO ZN
EXYZ O2A O2B
EADP O2A O2B
EXYZ C4A C4B
EADP C4A C4B
PART 1 31
DFIX 1.22 0.01 O2A C4A
DFIX 1.37 0.01 C4A N2A
DANG 2.26 0.01 O2A N2A
DFIX 1.47 0.01 N2A C5A N2A C6A
DANG 2.46 0.01 C4A C5A C4A C6A
DANG 2.53 0.01 C5A C6A
RIGU 0.001 O2A > C6A
FLAT O2A > C6A
O2A   4    0.996217    0.061089    1.247568    31.00000    0.05544    0.05378 =
         0.02660    0.01005    0.01479    0.01330
C4A   1    1.098162    0.138180    1.301950    31.00000    0.04939    0.06117 =
         0.03787    0.00051    0.01212    0.02264
AFIX  43
H4A   2    1.161635    0.172999    1.268843    31.00000   -1.20000
AFIX   0
N2A   3    1.131057    0.178708    1.399026    31.00000    0.05794    0.05947 =
         0.03603    0.00130    0.00990    0.01553
C5A   1    1.045106    0.126507    1.458100    31.00000    0.07547    0.13989 =
         0.04026    0.02313    0.00109   -0.01838
AFIX 133
H5A1  2    0.983095    0.167087    1.466830    31.00000   -1.50000
H5A2  2    1.100183    0.132196    1.524189    31.00000   -1.50000
H5A3  2    0.994278    0.045158    1.422979    31.00000   -1.50000
AFIX   0
C6A   1    1.245436    0.286881    1.453503    31.00000    0.06484    0.06376 =
         0.04064   -0.00045    0.01421    0.00787
AFIX 133
H6A1  2    1.286980    0.320789    1.405043    31.00000   -1.50000
H6A2  2    1.311337    0.269907    1.500271    31.00000   -1.50000
H6A3  2    1.213592    0.341446    1.491203    31.00000   -1.50000
AFIX   0
PART 2 -31
DFIX 1.22 0.01 O2B C4B
DFIX 1.37 0.01 C4B N2B
DANG 2.26 0.01 O2B N2B
DFIX 1.47 0.01 N2B C5B N2B C6B
DANG 2.46 0.01 C4B C5B C4B C6B
DANG 2.53 0.01 C5B C6B
RIGU 0.001 O2B > C6B
FLAT O2B > C6B
SIMU 0.01 O2B > C6B
DELU 0.01 O2B > C6B
O2B   4    0.996217    0.061089    1.247568   -31.00000    0.05544    0.05378 =
         0.02660    0.01005    0.01479    0.01330
C4B   1    1.098162    0.138180    1.301950   -31.00000    0.04939    0.06117 =
         0.03787    0.00051    0.01212    0.02264
AFIX  43
H4B   2    1.167824    0.177644    1.275887   -31.00000   -1.20000
AFIX   0
N2B   3    1.106248    0.164766    1.404199   -31.00000    0.07054    0.06920 =
         0.03751   -0.00393    0.01005    0.02998
C5B   1    0.987938    0.132708    1.440985   -31.00000    0.06646    0.10804 =
         0.01121   -0.00820   -0.00211    0.02224
AFIX 133
H5B1  2    0.950531    0.194055    1.444050   -31.00000   -1.50000
H5B2  2    1.012251    0.121689    1.508389   -31.00000   -1.50000
H5B3  2    0.921264    0.060767    1.395316   -31.00000   -1.50000
AFIX   0
ISOR 0.001 C6B
C6B   1    1.231338    0.251499    1.472242   -31.00000    0.06231    0.06416 =
         0.05945    0.01154    0.01389    0.02442
AFIX 133
H6B1  2    1.291221    0.283399    1.432651   -31.00000   -1.50000
H6B2  2    1.274522    0.215356    1.517492   -31.00000   -1.50000
H6B3  2    1.211709    0.313598    1.511971   -31.00000   -1.50000
AFIX   0
PART 0
REM FREE DMF
EXYZ N3A N3B
EADP N3A N3B
PART 1 41
DFIX 1.22 0.01 O3A C7A
DFIX 1.37 0.01 C7A N3A
DANG 2.26 0.01 O3A N3A
DFIX 1.47 0.01 N3A C8A N3A C9A
DANG 2.46 0.01 C7A C8A C7A C9A
DANG 2.53 0.01 C8A C9A
SIMU 0.01 O3A > C9A
DELU 0.01 O3A > C9A
RIGU 0.001 O3A > C9A
FLAT O3A > C9A
O3A   4    0.631722    0.870977    0.390161    41.00000    0.09908    0.08512 =
         0.08877    0.00899    0.01014    0.01759
C7A   1    0.578537    0.800667    0.310099    41.00000    0.06440    0.06308 =
         0.08126    0.02450    0.02953    0.00962
AFIX  43
H7A   2    0.517278    0.731313    0.315422    41.00000   -1.20000
AFIX   0
N3A   3    0.585012    0.796497    0.213066    41.00000    0.07201    0.09467 =
         0.09718    0.04607    0.04806    0.04206
C8A   1    0.658455    0.897719    0.186405    41.00000    0.12050    0.16120 =
         0.19101    0.11278    0.08449    0.03486
AFIX 133
H8A1  2    0.678881    0.966388    0.241235    41.00000   -1.50000
H8A2  2    0.604430    0.904162    0.124848    41.00000   -1.50000
H8A3  2    0.741956    0.891386    0.175016    41.00000   -1.50000
AFIX   0
C9A   1    0.495365    0.694252    0.134179    41.00000    0.11405    0.09399 =
         0.07621    0.03683    0.03587    0.07200
AFIX 133
H9A1  2    0.443543    0.638068    0.164353    41.00000   -1.50000
H9A2  2    0.547822    0.660060    0.097777    41.00000   -1.50000
H9A3  2    0.434380    0.715796    0.087300    41.00000   -1.50000
AFIX   0
PART 2 -41
DFIX 1.22 0.01 O3B C7B
DFIX 1.37 0.01 C7B N3B
DANG 2.26 0.01 O3B N3B
DFIX 1.47 0.01 N3B C8B N3B C9B
DANG 2.46 0.01 C7B C8B C7B C9B
DANG 2.53 0.01 C8B C9B
SIMU 0.01 O3B > C9B
DELU 0.01 O3B > C9B
RIGU 0.001 O3B > C9B
FLAT O3B > C9B
ISOR 0.001 O3B
O3B   4    0.499028    0.769493    0.041695   -41.00000    0.12694    0.13387 =
         0.12323    0.03448    0.03617    0.04821
C7B   1    0.503189    0.741319    0.120140   -41.00000    0.11213    0.12429 =
         0.11045    0.02195    0.03396    0.06301
AFIX  43
H7B   2    0.438284    0.668732    0.114999   -41.00000   -1.20000
AFIX   0
N3B   3    0.585012    0.796497    0.213066   -41.00000    0.07201    0.09467 =
         0.09718    0.04607    0.04806    0.04206
C8B   1    0.717344    0.881613    0.227001   -41.00000    0.08336    0.14139 =
         0.15117    0.08733    0.05889    0.03114
AFIX 133
H8B1  2    0.783081    0.843449    0.229114   -41.00000   -1.50000
H8B2  2    0.741740    0.940937    0.290349   -41.00000   -1.50000
H8B3  2    0.715981    0.917551    0.170888   -41.00000   -1.50000
AFIX   0
C9B   1    0.540483    0.780980    0.302629   -41.00000    0.10199    0.12033 =
         0.11196    0.07583    0.06309    0.06263
AFIX 133
H9B1  2    0.450237    0.722591    0.282634   -41.00000   -1.50000
H9B2  2    0.539502    0.854252    0.340006   -41.00000   -1.50000
H9B3  2    0.601782    0.755668    0.345443   -41.00000   -1.50000
PART 0

AFIX   0
HKLF 4


REM  P-1_a.res in P-1
REM wR2 = 0.1670, GooF = S = 1.028, Restrained GooF = 1.065 for all data
REM R1 = 0.0539 for 6670 Fo > 4sig(Fo) and 0.0741 for all 9745 data
REM 571 parameters refined using 312 restraints

END

WGHT      0.1052      0.0000

REM Highest difference peak  1.082,  deepest hole -0.718,  1-sigma level  0.085
Q1    1   0.9588 -0.0369  1.1222  11.00000  0.05    1.08
Q2    1   0.5676  0.8382  0.0990  11.00000  0.05    0.99
Q3    1   0.4518  0.6879  0.0337  11.00000  0.05    0.74
Q4    1   1.0029  0.5381  0.4845  11.00000  0.05    0.64
Q5    1   0.6862  0.8820  0.2792  11.00000  0.05    0.54
;
_shelx_res_checksum    5520

_shelx_hkl_file
;
   0   0   1   46.12    1.45
   0   0  -1   46.00    2.14
   0   0   2    1.76    0.31
   0   0  -2    0.82    0.31
   0   0   3  203.88    6.36
   0   0  -3  200.17    6.23
   0   0   4  124.53    4.40
   0   0  -4  120.13    4.66
   0   0   5 1280.10   33.54
   0   0  -5 1246.69   34.55
   0   0   6  339.42   10.70
   0   0  -6  354.71   10.32
   0   0   7  474.46   14.22
   0   0  -7  487.55   14.98
   0   0   8  570.61   17.24
   0   0  -8  575.77   16.80
   0   0   9  116.60    4.85
   0   0  -9  105.84    4.09
   0   0  10  364.66   12.27
   0   0 -10  364.03   13.47
   0   0  11   40.08    3.34
   0   0 -11   48.08    3.46
   0   0  12    5.29    2.71
   0   0 -12    6.10    2.08
   0   0  13   94.70    6.98
   0   0 -13   83.63    5.10
   0   0  14   63.87    5.03
   0   0 -14   56.51    4.34
   0   0  15   15.35    4.22
   0   0 -15   12.21    3.78
   0   0  16   18.50    4.28
   0   0 -16   15.48    3.96
   0   0  17    2.45    4.66
   0   0 -17    1.13    3.52
   0   0  18   14.41    5.85
   0   0 -18   14.98    4.78
   0   0  19    0.19    4.91
   0   0 -19    1.89    4.34
   0   0  20    7.30    6.42
   0   0 -20   12.33    4.15
   0   0  21    5.03    5.10
   0   0 -21    8.68    4.91
   0   0  22   -0.38    6.98
   0   1 -22   -0.69    4.03
   0  -1  22    0.06    6.61
   0   1 -21   -0.38    4.03
   0  -1  21    1.38    5.03
   0   1 -20   74.32    7.74
   0  -1  20   61.98    8.12
   0   1 -19   13.53    4.15
   0  -1  19   13.21    5.10
   0   1 -18    0.50    3.34
   0  -1  18   -0.57    4.40
   0   1 -17    3.34    3.40
   0  -1  17   -0.76    4.40
   0   1 -16   32.22    4.78
   0  -1  16   24.79    4.97
   0   1 -15   46.25    4.66
   0  -1  15   46.06    4.78
   0   1 -14  101.44    5.73
   0  -1  14  103.45    5.98
   0   1 -13   11.77    2.89
   0  -1  13    7.30    3.71
   0   1 -12   14.35    2.45
   0  -1  12   17.49    2.77
   0   1 -11   89.29    4.03
   0  -1  11   95.14    4.53
   0   1 -10  229.81    7.99
   0  -1  10  218.67    7.87
   0   1  -9  378.69   11.70
   0  -1   9  373.47   11.52
   0   1  -8    7.55    1.45
   0  -1   8    8.31    1.76
   0   1  -7  200.86    7.74
   0  -1   7  192.36    8.43
   0   1  -6 3824.07   96.59
   0  -1   6 3716.66   93.00
   0   1  -5   44.11    2.33
   0  -1   5   41.15    2.20
   0   1  -4  885.62   25.04
   0  -1   4  835.53   23.60
   0   1  -3  543.24   14.72
   0  -1   3  536.26   14.47
   0   1  -2  515.62   13.97
   0  -1   2  509.39   14.22
   0   1  -1 5553.03  181.10
   0  -1   1 5451.03  181.04
   0   1   0  117.36    3.59
   0  -1   0  115.60    4.72
   0   1   1 4132.79   99.36
   0  -1  -1 4070.81   94.01
   0   1   2  358.49   10.51
   0  -1  -2  357.36   10.63
   0   1   3  462.88   14.35
   0  -1  -3  471.57   13.72
   0   1   4  129.88    4.28
   0  -1  -4  132.90    5.16
   0   1   5  141.52    5.35
   0  -1  -5  141.71    5.22
   0   1   6  958.49   27.25
   0  -1  -6  948.61   26.68
   0   1   7   66.01    3.52
   0  -1  -7   69.09    3.34
   0   1   8   12.21    1.82
   0  -1  -8   16.93    1.76
   0   1   9  548.21   16.99
   0  -1  -9  562.50   16.30
   0   1  10   21.08    3.02
   0  -1 -10   18.94    2.77
   0   1  11    6.98    2.14
   0  -1 -11   10.32    2.45
   0   1  12   16.74    2.77
   0  -1 -12   17.30    2.58
   0   1  13    2.27    2.89
   0  -1 -13    3.02    2.39
   0   1  14  133.84    7.61
   0  -1 -14  118.43    5.35
   0   1  15   73.75    5.47
   0  -1 -15   69.66    5.47
   0   1  16    0.69    3.71
   0  -1 -16   -1.20    3.27
   0   1  17   10.07    4.72
   0  -1 -17   12.14    3.84
   0   1  18    3.78    5.16
   0  -1 -18   -0.76    4.85
   0   1  19    9.75    5.03
   0  -1 -19    6.48    4.40
   0   1  20   20.33    6.23
   0  -1 -20   12.84    4.66
   0   1  21    4.03    4.97
   0  -1 -21    0.25    4.47
   0   2 -22   -0.63    4.28
   0  -2  22    2.39    5.10
   0   2 -21    9.82    4.66
   0  -2  21   18.44    5.79
   0   2 -20   29.58    5.29
   0  -2  20   29.58    6.04
   0   2 -19    5.79    3.84
   0  -2  19    5.03    4.91
   0   2 -18   -0.94    3.78
   0  -2  18   -0.19    4.09
   0   2 -17   22.53    3.59
   0  -2  17   21.08    5.79
   0   2 -16   10.63    3.40
   0  -2  16    7.99    3.34
   0   2 -15   96.40    5.60
   0  -2  15   85.89    6.04
   0   2 -14   24.23    3.71
   0  -2  14   23.53    3.84
   0   2 -13  129.25    6.23
   0  -2  13  131.77    6.86
   0   2 -12   30.64    3.02
   0  -2  12   26.49    3.21
   0   2 -11   22.21    2.77
   0  -2  11   24.60    2.77
   0   2 -10  173.68    6.48
   0  -2  10  172.48    6.67
   0   2  -9   76.90    3.71
   0  -2   9   69.34    3.52
   0   2  -8  168.26    6.67
   0  -2   8  163.29    6.42
   0   2  -7  638.26   19.70
   0  -2   7  620.07   18.25
   0   2  -6  118.55    4.97
   0  -2   6  118.05    4.47
   0   2  -5  920.61   25.80
   0  -2   5  917.40   25.17
   0   2  -4   32.16    1.64
   0  -2   4   29.76    1.64
   0   2  -3   42.98    2.01
   0  -2   3   43.73    1.76
   0   2  -2  237.67   10.63
   0  -2   2  221.12   10.26
   0   2  -1    8.05    0.69
   0  -2   1    9.25    0.63
   0   2   0 1047.40   26.74
   0  -2   0 1045.07   26.81
   0   2   1  808.66   20.95
   0  -2  -1  812.94   21.46
   0   2   2  223.07    7.99
   0  -2  -2  223.39    7.24
   0   2   3    1.38    0.69
   0  -2  -3    1.07    0.76
   0   2   4 1090.26   29.89
   0  -2  -4 1092.27   33.04
   0   2   5 1631.36   45.12
   0  -2  -5 1644.26   43.86
   0   2   6    4.22    1.20
   0  -2  -6    6.42    1.20
   0   2   7    3.71    1.38
   0  -2  -7    2.45    1.64
   0   2   8  268.44   10.38
   0  -2  -8  255.61    8.81
   0   2   9   51.03    3.34
   0  -2  -9   52.73    2.96
   0   2  10  112.57    5.22
   0  -2 -10  109.18    4.97
   0   2  11   16.36    2.71
   0  -2 -11   12.84    2.64
   0   2  12    6.17    2.77
   0  -2 -12    3.65    2.27
   0   2  13  104.90    6.29
   0  -2 -13   93.38    5.10
   0   2  14  136.55    7.80
   0  -2 -14  128.75    7.61
   0   2  15   10.19    3.96
   0  -2 -15   16.17    3.27
   0   2  16   45.50    5.10
   0  -2 -16   44.24    4.85
   0   2  17   33.22    5.60
   0  -2 -17   31.27    4.53
   0   2  18    3.46    4.28
   0  -2 -18    4.53    3.90
   0   2  19   36.37    7.80
   0  -2 -19   36.50    5.73
   0   2  20    0.31    5.03
   0  -2 -20   -1.51    5.41
   0   2  21   -0.38    3.90
   0  -2 -21    3.78    4.03
   0   3 -22    3.90    4.66
   0  -3  22    4.28    5.66
   0   3 -21    3.08    5.79
   0  -3  21   -2.27    5.03
   0   3 -20    7.11    4.40
   0  -3  20    5.79    5.54
   0   3 -19   53.86    6.36
   0  -3  19   41.85    6.17
   0   3 -18    3.27    3.27
   0  -3  18   -1.32    4.09
   0   3 -17    2.20    3.27
   0  -3  17    2.33    4.09
   0   3 -16  149.64    7.49
   0  -3  16  150.39    7.99
   0   3 -15   82.50    5.54
   0  -3  15   71.42    4.91
   0   3 -14  105.46    5.73
   0  -3  14  108.61    5.73
   0   3 -13   36.43    4.22
   0  -3  13   34.48    4.22
   0   3 -12   24.35    2.52
   0  -3  12   22.09    3.08
   0   3 -11  417.01   12.84
   0  -3  11  418.27   14.91
   0   3 -10   31.53    2.52
   0  -3  10   30.83    3.15
   0   3  -9  492.21   14.03
   0  -3   9  501.33   15.86
   0   3  -8   12.77    1.64
   0  -3   8   12.90    1.95
   0   3  -7   73.69    3.46
   0  -3   7   72.68    3.46
   0   3  -6 2327.57   59.53
   0  -3   6 2278.74   58.96
   0   3  -5   41.15    2.27
   0  -3   5   40.40    2.08
   0   3  -4  456.34   14.47
   0  -3   4  460.68   13.84
   0   3  -3   84.07    5.22
   0  -3   3   83.13    5.10
   0   3  -2 1313.01   33.10
   0  -3   2 1313.14   34.80
   0   3  -1 5540.07  133.15
   0  -3   1 5506.84  130.57
   0   3   0  952.26   26.05
   0  -3   0  940.30   26.49
   0   3   1   23.28    1.26
   0  -3  -1   24.29    1.64
   0   3   2  270.71    8.81
   0  -3  -2  270.33    9.12
   0   3   3  176.00    6.42
   0  -3  -3  181.16    6.29
   0   3   4  351.13   11.01
   0  -3  -4  359.24   11.89
   0   3   5   19.57    1.76
   0  -3  -5   18.37    1.70
   0   3   6    4.09    1.64
   0  -3  -6    5.16    1.45
   0   3   7   58.08    3.02
   0  -3  -7   51.16    3.02
   0   3   8  364.03   11.58
   0  -3  -8  370.13   12.02
   0   3   9  158.45    6.23
   0  -3  -9  159.45    5.79
   0   3  10    1.95    2.08
   0  -3 -10    0.76    1.82
   0   3  11   15.98    2.64
   0  -3 -11   18.88    3.02
   0   3  12   53.36    4.28
   0  -3 -12   54.56    4.22
   0   3  13   70.60    5.66
   0  -3 -13   70.85    5.47
   0   3  14   15.73    4.28
   0  -3 -14   14.22    4.03
   0   3  15   59.09    5.22
   0  -3 -15   57.77    4.91
   0   3  16   20.33    4.28
   0  -3 -16   16.99    4.28
   0   3  17    3.78    5.03
   0  -3 -17    0.57    4.09
   0   3  18    5.03    4.59
   0  -3 -18    6.10    3.46
   0   3  19    7.74    5.60
   0  -3 -19   14.22    4.40
   0   3  20    5.79    4.97
   0  -3 -20    8.31    4.22
   0   4 -22    1.70    5.29
   0  -4  22   -1.13    6.61
   0   4 -21   31.78    5.47
   0  -4  21   20.83    5.66
   0   4 -20   28.57    5.54
   0  -4  20   29.64    5.98
   0   4 -19   12.02    4.40
   0  -4  19   10.32    4.28
   0   4 -18    4.53    3.52
   0  -4  18    0.50    4.47
   0   4 -17   11.26    4.09
   0  -4  17   14.60    5.60
   0   4 -16   33.54    4.22
   0  -4  16   29.58    3.96
   0   4 -15  211.68    8.87
   0  -4  15  204.32    9.19
   0   4 -14   14.60    2.89
   0  -4  14   15.04    3.21
   0   4 -13   25.11    2.96
   0  -4  13   26.93    3.40
   0   4 -12  133.15    6.92
   0  -4  12  145.17    7.55
   0   4 -11    7.80    2.14
   0  -4  11    5.79    2.01
   0   4 -10  548.02   15.67
   0  -4  10  558.72   15.86
   0   4  -9   48.20    2.83
   0  -4   9   48.77    2.83
   0   4  -8    0.25    1.26
   0  -4   8    0.57    1.32
   0   4  -7  869.64   23.72
   0  -4   7  906.13   26.37
   0   4  -6   80.61    3.52
   0  -4   6   91.05    3.65
   0   4  -5 1183.70   33.04
   0  -4   5 1163.88   31.71
   0   4  -4   58.84    3.71
   0  -4   4   58.02    3.96
   0   4  -3    3.08    0.94
   0  -4   3    2.39    0.94
   0   4  -2 1011.09   28.06
   0  -4   2  991.02   27.31
   0   4  -1  451.37   12.77
   0  -4   1  462.51   13.15
   0   4   0  773.99   21.27
   0  -4   0  766.44   23.85
   0   4   1   29.45    1.64
   0  -4  -1   29.89    2.01
   0   4   2   23.85    1.76
   0  -4  -2   23.03    1.57
   0   4   3   15.61    1.45
   0  -4  -3   14.47    1.26
   0   4   4    1.82    1.32
   0  -4  -4    1.70    1.20
   0   4   5  742.02   23.09
   0  -4  -5  704.20   20.39
   0   4   6   52.42    2.96
   0  -4  -6   47.63    3.15
   0   4   7   50.97    3.21
   0  -4  -7   47.51    3.21
   0   4   8  330.36   11.58
   0  -4  -8  348.04   11.45
   0   4   9  305.51   10.32
   0  -4  -9  293.86    9.75
   0   4  10    5.35    3.02
   0  -4 -10    3.08    2.33
   0   4  11    7.05    2.52
   0  -4 -11    6.10    2.83
   0   4  12    2.27    3.40
   0  -4 -12   -0.19    3.65
   0   4  13   16.93    3.59
   0  -4 -13   17.75    4.15
   0   4  14   46.12    6.10
   0  -4 -14   51.41    5.54
   0   4  15    5.35    4.34
   0  -4 -15    1.57    3.71
   0   4  16   30.64    5.60
   0  -4 -16   29.39    5.29
   0   4  17    5.29    4.47
   0  -4 -17    0.57    5.29
   0   4  18   20.45    4.85
   0  -4 -18   20.26    4.97
   0   4  19    6.80    5.10
   0  -4 -19   10.57    5.29
   0   4  20   -2.01    6.80
   0  -4 -20    1.76    5.03
   0   5 -23    0.69    2.83
   0   5 -22    3.84    5.29
   0  -5  22    1.95    5.98
   0   5 -21    5.47    5.22
   0  -5  21    7.55    5.47
   0   5 -20   28.51    6.23
   0  -5  20   27.88    6.04
   0   5 -19    5.35    4.03
   0  -5  19    4.03    4.22
   0   5 -18    3.21    3.78
   0  -5  18    4.59    3.90
   0   5 -17   -2.33    3.40
   0  -5  17    1.82    3.40
   0   5 -16   85.77    6.98
   0  -5  16   77.08    6.10
   0   5 -15   22.53    4.03
   0  -5  15   25.17    3.78
   0   5 -14  145.86    7.49
   0  -5  14  145.04    7.05
   0   5 -13   15.61    2.96
   0  -5  13   14.54    2.71
   0   5 -12  140.39    6.92
   0  -5  12  140.45    5.85
   0   5 -11  236.16    9.19
   0  -5  11  226.72    8.68
   0   5 -10    8.62    1.95
   0  -5  10   10.57    2.01
   0   5  -9  158.20    6.67
   0  -5   9  162.85    7.24
   0   5  -8  247.93    8.68
   0  -5   8  249.38    7.74
   0   5  -7   62.55    3.40
   0  -5   7   71.17    3.71
   0   5  -6  790.92   22.46
   0  -5   6  773.11   22.97
   0   5  -5   46.00    3.46
   0  -5   5   43.04    3.21
   0   5  -4  270.64    8.94
   0  -5   4  270.58    9.44
   0   5  -3  125.03    4.66
   0  -5   3  130.63    4.59
   0   5  -2  919.10   26.87
   0  -5   2  895.88   25.11
   0   5  -1 4316.09  102.95
   0  -5   1 4406.58  107.29
   0   5   0  827.92   22.78
   0  -5   0  833.77   23.79
   0   5   1  893.93   24.16
   0  -5  -1  922.62   25.93
   0   5   2  489.25   14.85
   0  -5  -2  507.81   15.67
   0   5   3   48.83    2.83
   0  -5  -3   51.98    2.83
   0   5   4  582.00   17.49
   0  -5  -4  591.32   17.81
   0   5   5  150.71    6.10
   0  -5  -5  149.64    5.66
   0   5   6   14.41    2.39
   0  -5  -6   15.23    2.27
   0   5   7    2.39    2.01
   0  -5  -7    4.15    2.58
   0   5   8  156.75    6.54
   0  -5  -8  161.22    6.67
   0   5   9  101.69    5.29
   0  -5  -9   93.95    4.97
   0   5  10  112.26    5.47
   0  -5 -10  106.66    6.17
   0   5  11    0.19    3.02
   0  -5 -11    1.45    2.58
   0   5  12    2.58    3.40
   0  -5 -12    2.96    3.08
   0   5  13   39.20    4.91
   0  -5 -13   38.13    4.91
   0   5  14    5.60    5.03
   0  -5 -14    2.52    3.78
   0   5  15   25.55    5.35
   0  -5 -15   23.97    4.15
   0   5  16    5.60    5.03
   0  -5 -16    2.77    3.52
   0   5  17    3.46    4.91
   0  -5 -17    5.98    4.03
   0   5  18    3.27    5.35
   0  -5 -18    2.58    2.96
   0   5  19    2.58    4.22
   0  -5 -19    1.51    2.83
   0   6 -22   14.10    4.15
   0  -6  22    6.67    6.86
   0   6 -21    8.43    3.84
   0  -6  21    2.14    6.48
   0   6 -20    9.63    5.03
   0  -6  20   10.13    5.35
   0   6 -19   12.21    4.85
   0  -6  19   11.58    4.72
   0   6 -18    7.11    3.90
   0  -6  18    6.54    3.84
   0   6 -17   15.35    4.22
   0  -6  17   12.59    3.96
   0   6 -16   27.81    5.10
   0  -6  16   23.60    4.34
   0   6 -15   78.78    6.17
   0  -6  15   87.28    5.98
   0   6 -14    0.25    3.34
   0  -6  14   -0.31    2.96
   0   6 -13    6.04    3.02
   0  -6  13    6.61    2.77
   0   6 -12   46.19    3.59
   0  -6  12   52.29    3.46
   0   6 -11  447.97   14.28
   0  -6  11  442.62   15.79
   0   6 -10   80.04    4.66
   0  -6  10   73.43    4.09
   0   6  -9    1.26    1.70
   0  -6   9    4.34    1.76
   0   6  -8   48.01    3.21
   0  -6   8   46.25    2.83
   0   6  -7 1040.10   28.44
   0  -6   7 1023.11   27.75
   0   6  -6    5.98    2.14
   0  -6   6    4.53    2.20
   0   6  -5  740.83   22.28
   0  -6   5  726.67   21.39
   0   6  -4   47.95    2.58
   0  -6   4   38.70    2.27
   0   6  -3 1358.07   35.11
   0  -6   3 1359.58   35.87
   0   6  -2 1696.80   45.50
   0  -6   2 1695.92   43.92
   0   6  -1  583.01   17.49
   0  -6   1  567.40   17.05
   0   6   0 1100.83   31.65
   0  -6   0 1094.35   31.15
   0   6   1    0.31    1.32
   0  -6  -1    0.76    1.38
   0   6   2  124.72    5.22
   0  -6  -2  127.68    4.78
   0   6   3  266.11    9.38
   0  -6  -3  260.39    9.19
   0   6   4  107.23    4.91
   0  -6  -4  106.09    5.29
   0   6   5  222.57    8.75
   0  -6  -5  220.12    9.00
   0   6   6   33.41    2.83
   0  -6  -6   33.60    2.77
   0   6   7   54.81    3.40
   0  -6  -7   56.76    3.52
   0   6   8    0.00    2.01
   0  -6  -8    0.50    2.01
   0   6   9   74.88    5.60
   0  -6  -9   68.59    4.66
   0   6  10    6.36    2.64
   0  -6 -10    3.27    3.02
   0   6  11   -1.89    2.96
   0  -6 -11    1.45    2.96
   0   6  12    7.17    3.84
   0  -6 -12   10.19    3.40
   0   6  13   41.28    6.04
   0  -6 -13   38.95    5.29
   0   6  14    2.83    4.09
   0  -6 -14    6.23    3.78
   0   6  15    3.78    4.72
   0  -6 -15    0.06    3.40
   0   6  16   17.37    4.22
   0  -6 -16   13.72    3.71
   0   6  17    1.51    3.71
   0  -6 -17    1.38    3.59
   0   6  18    0.44    5.16
   0  -6 -18    3.27    6.42
   0   6  19    3.59    6.29
   0  -6 -19    2.20    5.54
   0   7 -22    1.51    5.47
   0  -7  22    3.90    6.48
   0   7 -21   32.28    7.68
   0  -7  21   29.07    7.87
   0   7 -20   10.95    3.78
   0  -7  20   13.34    5.73
   0   7 -19    2.58    3.52
   0  -7  19    7.80    5.22
   0   7 -18    7.74    3.08
   0  -7  18    9.44    4.09
   0   7 -17   17.49    3.02
   0  -7  17   20.39    4.15
   0   7 -16   66.20    4.34
   0  -7  16   60.60    5.22
   0   7 -15    9.19    2.89
   0  -7  15   10.82    3.59
   0   7 -14   25.36    3.02
   0  -7  14   24.73    3.59
   0   7 -13   28.69    2.58
   0  -7  13   35.55    3.27
   0   7 -12    0.31    2.58
   0  -7  12    1.64    2.08
   0   7 -11  281.97   11.14
   0  -7  11  292.79   10.57
   0   7 -10   81.24    5.10
   0  -7  10   83.50    4.85
   0   7  -9    8.31    2.52
   0  -7   9    9.50    2.27
   0   7  -8  269.64    9.44
   0  -7   8  274.67    9.12
   0   7  -7  248.12   12.77
   0  -7   7  247.87   13.34
   0   7  -6  310.48   10.63
   0  -7   6  313.31    9.56
   0   7  -5    1.20    1.45
   0  -7   5    1.01    1.32
   0   7  -4  266.43    9.12
   0  -7   4  266.81    9.12
   0   7  -3   19.63    1.89
   0  -7   3   19.38    1.70
   0   7  -2  445.33   14.03
   0  -7   2  459.23   14.10
   0   7  -1  551.73   16.11
   0  -7   1  571.43   17.05
   0   7   0   64.37    3.15
   0  -7   0   59.78    2.96
   0   7   1    2.96    1.32
   0  -7  -1    2.27    1.70
   0   7   2    8.81    2.20
   0  -7  -2    9.44    2.45
   0   7   3  204.26    7.68
   0  -7  -3  201.11    7.43
   0   7   4  583.32   18.31
   0  -7  -4  605.41   18.00
   0   7   5  100.24    5.16
   0  -7  -5  100.62    5.10
   0   7   6   22.34    2.77
   0  -7  -6   26.37    2.77
   0   7   7  122.27    5.73
   0  -7  -7  127.17    5.41
   0   7   8    2.33    2.14
   0  -7  -8    1.89    2.27
   0   7   9    2.83    2.83
   0  -7  -9    0.25    2.52
   0   7  10   42.73    5.22
   0  -7 -10   49.46    4.66
   0   7  11    4.91    3.52
   0  -7 -11    5.54    3.15
   0   7  12   24.16    4.91
   0  -7 -12   13.53    4.28
   0   7  13   16.80    4.72
   0  -7 -13   12.27    3.96
   0   7  14    9.12    4.66
   0  -7 -14   11.52    3.78
   0   7  15   16.93    4.66
   0  -7 -15   21.58    4.85
   0   7  16    2.58    6.04
   0  -7 -16    2.01    4.66
   0   7  17    0.76    4.72
   0  -7 -17    3.21    3.34
   0   7  18   12.33    4.03
   0  -7 -18    3.08    4.28
   0   8 -22   15.61    6.29
   0  -8  22   10.76    7.99
   0   8 -21    2.96    6.98
   0  -8  21    3.15    6.80
   0   8 -20   22.09    5.47
   0  -8  20   16.86    6.29
   0   8 -19   -2.64    4.78
   0  -8  19    0.06    4.53
   0   8 -18    5.66    4.78
   0  -8  18    6.17    4.34
   0   8 -17   82.94    6.23
   0  -8  17   86.15    6.86
   0   8 -16   36.31    4.53
   0  -8  16   42.41    5.03
   0   8 -15   86.90    5.92
   0  -8  15   86.15    5.73
   0   8 -14    0.38    2.77
   0  -8  14   -1.45    2.83
   0   8 -13   25.55    3.96
   0  -8  13   28.82    3.90
   0   8 -12  120.57    6.86
   0  -8  12  138.75    6.73
   0   8 -11   16.23    2.96
   0  -8  11   15.92    3.27
   0   8 -10  246.48    9.31
   0  -8  10  238.74    8.94
   0   8  -9  111.44    5.79
   0  -8   9  118.62    6.29
   0   8  -8   34.23    4.34
   0  -8   8   37.57    4.09
   0   8  -7  247.30    8.56
   0  -8   7  247.42    7.80
   0   8  -6    0.94    1.64
   0  -8   6    1.82    1.51
   0   8  -5  392.34   13.09
   0  -8   5  365.66   11.96
   0   8  -4   14.85    2.01
   0  -8   4   14.98    1.95
   0   8  -3  123.78    5.47
   0  -8   3  109.24    4.53
   0   8  -2  611.58   18.06
   0  -8   2  615.79   17.12
   0   8  -1  184.69    6.61
   0  -8   1  184.75    6.61
   0   8   0    6.42    1.64
   0  -8   0    6.23    1.95
   0   8   1   27.88    2.52
   0  -8  -1   31.78    2.71
   0   8   2   11.83    2.20
   0  -8  -2   11.39    2.27
   0   8   3  200.36    7.49
   0  -8  -3  204.38    6.98
   0   8   4    1.57    1.76
   0  -8  -4    2.39    1.95
   0   8   5   27.88    2.71
   0  -8  -5   28.44    3.27
   0   8   6   58.40    3.96
   0  -8  -6   61.48    4.40
   0   8   7   15.42    3.08
   0  -8  -7   13.21    3.15
   0   8   8   53.86    4.15
   0  -8  -8   53.55    4.28
   0   8   9   48.45    5.03
   0  -8  -9   53.42    4.40
   0   8  10    4.09    3.21
   0  -8 -10    6.73    3.34
   0   8  11    0.00    3.46
   0  -8 -11    4.15    3.84
   0   8  12    5.29    4.28
   0  -8 -12    5.41    3.84
   0   8  13   31.15    5.16
   0  -8 -13   21.52    4.40
   0   8  14    2.89    4.85
   0  -8 -14    4.97    4.78
   0   8  15    2.64    4.66
   0  -8 -15   -0.50    3.34
   0   8  16    3.27    7.55
   0  -8 -16   -1.07    3.65
   0   8  17    5.73    6.48
   0  -8 -17    5.54    3.65
   0   9 -21   18.69    5.92
   0  -9  21   21.71    5.73
   0   9 -20    5.47    5.41
   0  -9  20    6.61    5.41
   0   9 -19    4.22    4.85
   0  -9  19   -2.14    4.53
   0   9 -18    4.97    4.47
   0  -9  18   -0.57    4.22
   0   9 -17   17.87    4.97
   0  -9  17   15.35    4.09
   0   9 -16   85.71    6.92
   0  -9  16   88.16    5.92
   0   9 -15   10.63    3.71
   0  -9  15   10.51    3.84
   0   9 -14    9.82    3.27
   0  -9  14   13.34    3.40
   0   9 -13   27.69    4.91
   0  -9  13   34.86    4.22
   0   9 -12    2.27    2.96
   0  -9  12    0.57    2.64
   0   9 -11  590.69   19.13
   0  -9  11  589.36   18.63
   0   9 -10   40.96    4.34
   0  -9  10   36.75    3.46
   0   9  -9   57.83    6.17
   0  -9   9   63.43    4.47
   0   9  -8   83.88    5.35
   0  -9   8   88.35    4.66
   0   9  -7   -0.50    2.27
   0  -9   7    0.69    1.82
   0   9  -6   71.55    3.71
   0  -9   6   79.29    4.34
   0   9  -5    0.94    1.89
   0  -9   5   -0.25    1.57
   0   9  -4    3.08    2.33
   0  -9   4    5.47    2.20
   0   9  -3  678.59   20.58
   0  -9   3  650.53   18.56
   0   9  -2    2.77    2.58
   0  -9   2    4.72    2.45
   0   9  -1  205.45    7.61
   0  -9   1  185.44    7.05
   0   9   0    3.08    2.45
   0  -9   0    2.64    2.64
   0   9   1    1.51    2.27
   0  -9  -1    2.64    1.89
   0   9   2    0.69    1.95
   0  -9  -2    1.13    1.89
   0   9   3    2.83    2.52
   0  -9  -3    2.64    2.52
   0   9   4  147.81    6.10
   0  -9  -4  146.74    6.67
   0   9   5   -0.25    2.20
   0  -9  -5    0.19    2.52
   0   9   6   39.71    3.78
   0  -9  -6   44.49    4.28
   0   9   7   18.25    4.22
   0  -9  -7   14.98    3.90
   0   9   8   16.80    3.52
   0  -9  -8   16.86    3.40
   0   9   9   12.59    4.03
   0  -9  -9   10.63    4.47
   0   9  10    2.64    3.34
   0  -9 -10    2.77    3.15
   0   9  11   18.37    4.53
   0  -9 -11   17.56    3.71
   0   9  12   10.13    4.15
   0  -9 -12    2.96    4.09
   0   9  13    0.69    4.59
   0  -9 -13    4.28    3.65
   0   9  14    0.76    4.72
   0  -9 -14    1.38    3.34
   0   9  15    4.03    4.34
   0  -9 -15    1.57    3.65
   0   9  16    2.71    3.15
   0  -9 -16    0.00    3.46
   0  -9 -17   10.57    6.61
   0  10 -21   19.13    5.92
   0 -10  21   13.34    5.35
   0  10 -20    4.34    6.04
   0 -10  20    8.43    5.35
   0  10 -19   10.89    5.60
   0 -10  19    2.64    5.16
   0  10 -18   -1.38    5.03
   0 -10  18   -1.64    3.96
   0  10 -17   72.87    6.54
   0 -10  17   65.69    6.67
   0  10 -16   26.43    4.59
   0 -10  16   22.28    4.34
   0  10 -15   36.18    4.53
   0 -10  15   39.52    4.91
   0  10 -14    6.98    3.71
   0 -10  14    0.50    3.21
   0  10 -13    0.50    3.02
   0 -10  13   -0.76    3.27
   0  10 -12  191.67    9.25
   0 -10  12  191.42    8.94
   0  10 -11    5.47    3.71
   0 -10  11    7.36    2.83
   0  10 -10  156.43   10.19
   0 -10  10  148.69    6.54
   0  10  -9  114.02    6.73
   0 -10   9  108.30    5.66
   0  10  -8    3.71    3.84
   0 -10   8    4.03    2.64
   0  10  -7   86.27    5.47
   0 -10   7   85.01    4.53
   0  10  -6   28.82    3.52
   0 -10   6   30.08    3.02
   0  10  -5   53.61    4.97
   0 -10   5   64.12    4.40
   0  10  -4   27.37    3.15
   0 -10   4   20.64    3.15
   0  10  -3   36.06    3.21
   0 -10   3   35.49    3.02
   0  10  -2  611.33   18.19
   0 -10   2  586.60   21.46
   0  10  -1    0.69    2.33
   0 -10   1    2.14    2.52
   0  10   0   46.57    3.52
   0 -10   0   41.97    3.27
   0  10   1    5.60    2.20
   0 -10  -1    5.22    2.39
   0  10   2   51.41    3.65
   0 -10  -2   44.24    3.78
   0  10   3  118.93    5.98
   0 -10  -3  124.03    5.98
   0  10   4   41.47    3.65
   0 -10  -4   46.82    3.71
   0  10   5   -0.44    2.77
   0 -10  -5    0.76    2.96
   0  10   6    4.03    2.83
   0 -10  -6    2.08    3.15
   0  10   7   21.77    4.09
   0 -10  -7   20.45    3.65
   0  10   8   -1.01    4.47
   0 -10  -8    1.01    4.15
   0  10   9   25.55    4.22
   0 -10  -9   30.33    4.47
   0  10  10   -0.38    4.22
   0 -10 -10   -0.82    2.96
   0  10  11    2.08    3.90
   0 -10 -11   -0.76    5.03
   0  10  12    6.73    4.34
   0 -10 -12    8.56    3.78
   0  10  13    0.50    4.09
   0 -10 -13    0.19    4.09
   0  10  14   14.03    4.78
   0 -10 -14   15.42    3.34
   0  10  15   -1.01    4.97
   0 -10 -15    0.13    3.84
   0  11 -20    0.94    6.36
   0 -11  20    1.76    5.66
   0  11 -19    2.83    6.67
   0 -11  19    2.33    5.66
   0  11 -18   16.30    5.73
   0 -11  18   12.27    6.23
   0  11 -17   -0.38    5.73
   0 -11  17    0.44    5.22
   0  11 -16  132.14    9.63
   0 -11  16  121.57    8.05
   0  11 -15    4.59    4.15
   0 -11  15    4.22    4.15
   0  11 -14    4.66    4.66
   0 -11  14    4.78    3.71
   0  11 -13   44.74    5.47
   0 -11  13   35.93    4.22
   0  11 -12    9.38    3.59
   0 -11  12   14.22    5.03
   0  11 -11  100.24    8.56
   0 -11  11  108.11    6.48
   0  11 -10   13.09    4.09
   0 -11  10   16.11    3.71
   0  11  -9   20.20    3.27
   0 -11   9   17.56    3.65
   0  11  -8  182.04    8.24
   0 -11   8  173.24    7.30
   0  11  -7   44.36    4.40
   0 -11   7   45.56    3.52
   0  11  -6   33.29    3.71
   0 -11   6   28.00    3.15
   0  11  -5    5.03    2.58
   0 -11   5    4.28    2.14
   0  11  -4   22.84    3.40
   0 -11   4   21.90    3.78
   0  11  -3  494.47   15.92
   0 -11   3  481.13   15.48
   0  11  -2  105.65    5.60
   0 -11   2  105.15    5.54
   0  11  -1   44.30    3.84
   0 -11   1   43.86    3.59
   0  11   0    7.36    2.83
   0 -11   0   10.63    2.83
   0  11   1   14.41    3.34
   0 -11  -1   10.26    3.15
   0  11   2   37.63    3.96
   0 -11  -2   35.93    4.15
   0  11   3   19.07    3.08
   0 -11  -3   19.63    3.40
   0  11   4   19.95    3.34
   0 -11  -4   20.20    3.52
   0  11   5   14.10    3.15
   0 -11  -5   14.79    3.46
   0  11   6   11.26    3.71
   0 -11  -6   11.14    3.52
   0  11   7    2.14    5.03
   0 -11  -7   -0.31    3.71
   0  11   8   44.49    4.78
   0 -11  -8   43.48    4.72
   0  11   9   -3.27    4.22
   0 -11  -9   -0.82    3.46
   0  11  10    4.97    4.59
   0 -11 -10    3.84    3.78
   0  11  11    0.25    4.28
   0 -11 -11    3.65    3.52
   0  11  12    7.61    4.66
   0 -11 -12    2.58    3.34
   0  11  13    6.67    5.35
   0 -11 -13    3.27    3.52
   0  11  14   -0.13    4.78
   0 -11 -14    2.89    6.54
   0  12 -20    3.02    5.85
   0 -12  20    1.26    4.97
   0  12 -19    7.68    6.48
   0 -12  19   12.27    5.73
   0  12 -18   -1.64    5.98
   0 -12  18    2.96    5.10
   0  12 -17   48.70    7.30
   0 -12  17   47.01    5.73
   0  12 -16    5.85    4.34
   0 -12  16    3.34    4.22
   0  12 -15   48.83    6.48
   0 -12  15   57.14    5.79
   0  12 -14   30.90    5.98
   0 -12  14   28.57    4.66
   0  12 -13   -0.63    4.28
   0 -12  13    1.32    5.60
   0  12 -12   88.41    8.43
   0 -12  12  101.63    6.54
   0  12 -11   11.77    3.96
   0 -12  11    6.29    3.15
   0  12 -10    0.69    3.90
   0 -12  10    2.45    3.02
   0  12  -9  123.71    7.99
   0 -12   9  122.77    6.10
   0  12  -8    0.50    3.46
   0 -12   8    3.84    2.64
   0  12  -7  106.85    5.92
   0 -12   7  107.98    6.17
   0  12  -6    5.22    3.15
   0 -12   6    4.97    2.77
   0  12  -5    1.89    2.71
   0 -12   5    0.31    2.45
   0  12  -4   46.31    4.78
   0 -12   4   46.82    4.09
   0  12  -3    7.11    3.59
   0 -12   3    5.16    2.71
   0  12  -2  310.29   12.65
   0 -12   2  322.56   12.08
   0  12  -1    4.91    3.27
   0 -12   1    5.22    3.52
   0  12   0    1.32    3.27
   0 -12   0   -1.70    3.96
   0  12   1    7.30    3.84
   0 -12  -1    3.84    3.59
   0  12   2   35.87    4.34
   0 -12  -2   34.67    3.96
   0  12   3   27.88    4.15
   0 -12  -3   25.30    4.03
   0  12   4   40.71    4.59
   0 -12  -4   38.13    4.40
   0  12   5    1.45    3.40
   0 -12  -5    0.88    3.46
   0  12   6    0.94    4.03
   0 -12  -6    0.19    3.84
   0  12   7   17.05    4.22
   0 -12  -7   15.17    4.34
   0  12   8   -0.76    4.47
   0 -12  -8    2.89    4.22
   0  12   9    4.34    4.03
   0 -12  -9    0.44    3.52
   0  12  10    0.31    4.03
   0 -12 -10   -2.83    3.96
   0  12  11   -3.27    4.59
   0 -12 -11    0.63    4.09
   0  12  12    0.44    5.29
   0 -12 -12   -0.25    4.34
   0  12  13    0.63    3.15
   0 -12 -13    1.38    3.65
   0  12  14   18.19   11.20
   0 -12 -14   13.78    8.68
   0  13 -19   -2.89    6.29
   0 -13  19    3.52    5.73
   0  13 -18   38.83    8.75
   0 -13  18   33.54    6.86
   0  13 -17    5.22    5.98
   0 -13  17    0.44    6.17
   0  13 -16   32.03    6.23
   0 -13  16   29.13    5.29
   0  13 -15    6.04    5.60
   0 -13  15    7.11    4.40
   0  13 -14    8.31    6.36
   0 -13  14   -2.08    9.94
   0  13 -13   55.82    8.94
   0 -13  13   55.82    5.41
   0  13 -12    1.13    5.35
   0 -13  12   -0.25    3.65
   0  13 -11   33.85    5.10
   0 -13  11   30.90    4.03
   0  13 -10   17.18    4.47
   0 -13  10   17.93    3.65
   0  13  -9    8.81    4.34
   0 -13   9    8.18    2.89
   0  13  -8  130.70    7.99
   0 -13   8  132.84    6.54
   0  13  -7    0.76    3.40
   0 -13   7    0.44    2.58
   0  13  -6   28.44    4.28
   0 -13   6   30.96    3.52
   0  13  -5    1.64    3.59
   0 -13   5    2.39    3.02
   0  13  -4   19.26    3.90
   0 -13   4   19.63    3.78
   0  13  -3  130.07    7.36
   0 -13   3  119.37    7.11
   0  13  -2    8.18    3.46
   0 -13   2    6.48    3.08
   0  13  -1    2.33    3.90
   0 -13   1    5.98    3.34
   0  13   0    0.57    3.34
   0 -13   0    0.31    3.02
   0  13   1   19.51    4.53
   0 -13  -1   15.35    3.65
   0  13   2   10.57    4.28
   0 -13  -2    7.17    3.90
   0  13   3   34.17    4.22
   0 -13  -3   38.83    4.34
   0  13   4    1.76    3.78
   0 -13  -4   -1.89    3.84
   0  13   5   -0.76    3.78
   0 -13  -5    2.58    4.66
   0  13   6    2.71    3.71
   0 -13  -6    3.90    3.84
   0  13   7    0.44    4.09
   0 -13  -7    1.01    4.22
   0  13   8    0.94    3.71
   0 -13  -8    3.21    3.65
   0  13   9   -1.89    4.47
   0 -13  -9    0.38    3.96
   0  13  10    3.02    3.90
   0 -13 -10    0.06    3.02
   0  13  11    1.82    3.84
   0 -13 -11    1.07    3.15
   0  13  12    1.64    4.34
   0 -13 -12    2.27    3.52
   0  13  13    1.64    3.65
   0 -13 -13    4.47    2.89
   0  14 -18   -2.08    6.54
   0 -14  18   -2.52    5.54
   0  14 -17   11.96    6.61
   0 -14  17   15.61    5.41
   0  14 -16    3.52    5.92
   0 -14  16    3.08    4.85
   0  14 -15    2.01    5.98
   0 -14  15    4.97    8.43
   0  14 -14    7.61    6.73
   0 -14  14    6.42    5.85
   0  14 -13    5.60    5.60
   0 -14  13    3.08    4.15
   0  14 -12   31.97    6.86
   0 -14  12   23.47    4.97
   0  14 -11    4.59    4.85
   0 -14  11    2.20    3.34
   0  14 -10   17.56    4.78
   0 -14  10   15.17    3.84
   0  14  -9   34.92    6.36
   0 -14   9   38.26    4.40
   0  14  -8    2.77    3.96
   0 -14   8    1.70    3.27
   0  14  -7   22.65    4.22
   0 -14   7   18.31    3.59
   0  14  -6   -1.01    3.40
   0 -14   6    2.27    3.27
   0  14  -5    4.72    3.84
   0 -14   5    2.96    3.21
   0  14  -4    8.62    3.78
   0 -14   4    9.88    3.21
   0  14  -3   42.29    5.47
   0 -14   3   45.62    5.16
   0  14  -2    4.91    4.03
   0 -14   2    7.61    4.09
   0  14  -1   -0.82    3.71
   0 -14   1   -0.44    3.02
   0  14   0   -1.13    3.90
   0 -14   0    1.57    3.59
   0  14   1    7.80    3.84
   0 -14  -1    8.18    3.65
   0  14   2   23.47    4.40
   0 -14  -2   19.38    4.78
   0  14   3   -2.52    4.47
   0 -14  -3    1.64    4.28
   0  14   4   13.03    4.03
   0 -14  -4    7.68    4.15
   0  14   5    9.82    5.92
   0 -14  -5   13.78    5.66
   0  14   6    5.35    4.28
   0 -14  -6    3.59    4.03
   0  14   7   -2.77    5.79
   0 -14  -7    2.58    4.47
   0  14   8    0.88    3.15
   0 -14  -8   -0.57    3.65
   0  14   9    0.76    3.40
   0 -14  -9    4.09    4.66
   0  15 -17    2.96    5.66
   0 -15  17   -2.45    5.03
   0  15 -16   22.15    8.50
   0 -15  16   14.98    9.31
   0  15 -15    2.08    7.61
   0 -15  15    1.57    4.85
   0  15 -14    7.05    5.98
   0 -15  14   -0.19    4.47
   0  15 -13    5.16    6.29
   0 -15  13    8.18    6.10
   0  15 -12   11.45    7.74
   0 -15  12   19.82    6.48
   0  15 -11   20.14    5.41
   0 -15  11   10.89    4.66
   0  15 -10   18.31    5.35
   0 -15  10   22.40    4.72
   0  15  -9   20.33    5.41
   0 -15   9   10.26    4.22
   0  15  -8   14.85    5.03
   0 -15   8   20.45    4.03
   0  15  -7    4.97    4.47
   0 -15   7    6.17    3.84
   0  15  -6    2.20    4.09
   0 -15   6    2.27    3.71
   0  15  -5    2.96    4.40
   0 -15   5    1.64    4.53
   0  15  -4   34.48    5.60
   0 -15   4   29.01    4.47
   0  15  -3    1.82    4.47
   0 -15   3    3.15    3.65
   0  15  -2   27.12    4.97
   0 -15   2   24.35    4.34
   0  15  -1    1.32    4.15
   0 -15   1    0.82    3.84
   0  15   0    0.63    5.92
   0 -15   0   -1.95    5.16
   0  15   1   18.12    4.66
   0 -15  -1   23.47    4.66
   0  15   2    5.85    3.78
   0 -15  -2    0.44    4.03
   0  15   3   -1.07    4.97
   0 -15  -3    5.03    4.85
   0  15   4    3.65    4.28
   0 -15  -4    0.31    4.28
   0  15   5    4.66    5.10
   0 -15  -5    4.85    5.41
   0  15   6   22.02    4.03
   0 -15  -6   24.23    4.53
   0  15   7    0.94    7.99
   0 -15  -7    0.69    2.89
   0  15   8   -0.44    4.66
   0 -15  -8    1.01    6.80
   0  16 -16   -1.01    7.80
   0 -16  16    2.96    8.50
   0  16 -15    2.77    5.98
   0 -16  15    1.45    4.97
   0  16 -14   23.66    6.80
   0 -16  14   29.45    5.79
   0  16 -13   -0.88    6.61
   0 -16  13    2.71    4.66
   0  16 -12    3.08    7.24
   0 -16  12    0.06    5.79
   0  16 -11    1.76    4.97
   0 -16  11   -0.63    3.84
   0  16 -10    1.64    4.97
   0 -16  10    1.57    4.28
   0  16  -9   26.55    6.36
   0 -16   9   23.47    5.85
   0  16  -8    3.08    4.47
   0 -16   8   -0.50    4.15
   0  16  -7    5.16    4.72
   0 -16   7   17.18    5.22
   0  16  -6   -2.58    5.03
   0 -16   6   -0.69    4.66
   0  16  -5   -0.38    4.40
   0 -16   5    0.44    4.22
   0  16  -4    3.34    4.47
   0 -16   4    0.31    3.59
   0  16  -3    3.15    4.85
   0 -16   3    4.47    3.84
   0  16  -2   -2.14    5.60
   0 -16   2    2.01    5.41
   0  16  -1   -0.50    4.22
   0 -16   1   -0.44    3.52
   0  16   0   11.89    4.72
   0 -16   0   11.33    3.90
   0  16   1   -2.20    6.80
   0 -16  -1    0.69    5.60
   0  16   2    7.36    4.47
   0 -16  -2    6.48    4.09
   0  16   3    0.06    4.53
   0 -16  -3    1.76    5.60
   0  16   4   -2.14    4.53
   0 -16  -4    2.45    4.28
   0  16   5   -1.89    5.22
   0 -16  -5   -3.21    5.35
   0  16   6    0.06    3.40
   0 -16  -6    0.00    3.46
   0  16   7    2.39    5.47
   0 -16  -7    2.33    4.22
   0  17 -14   -1.89    4.72
   0 -17  14    1.70    4.91
   0  17 -13    9.50    5.41
   0 -17  13   13.91    5.03
   0  17 -12   -3.21    7.87
   0 -17  12    2.14    5.66
   0  17 -11    5.22    5.60
   0 -17  11    2.14    5.10
   0  17 -10    7.68    5.41
   0 -17  10    8.43    5.10
   0  17  -9    3.15    5.66
   0 -17   9    3.84    4.15
   0  17  -8    2.52    4.85
   0 -17   8    5.92    5.29
   0  17  -7    1.45    4.09
   0 -17   7    3.59    4.34
   0  17  -6    2.96    3.90
   0 -17   6    3.27    4.34
   0  17  -5    5.03    4.09
   0 -17   5    0.76    4.22
   0  17  -4    2.39    5.66
   0 -17   4    3.21    4.15
   0  17  -3   -2.45    4.53
   0 -17   3    2.77    3.90
   0  17  -2   13.72    4.66
   0 -17   2   12.27    4.72
   0  17  -1    1.20    6.10
   0 -17   1   -1.82    5.16
   0  17   0    1.89    3.46
   0 -17   0   -0.57    3.34
   0  17   1    2.39    4.40
   0 -17  -1    2.33    4.97
   0  17   2    2.52    3.84
   0 -17  -2    1.95    3.71
   0  17   3    0.38    2.96
   0 -17  -3    0.69    3.40
   0 -17  -4   -0.69    2.58
   0  18 -12   -0.69    8.18
   0 -18  12    1.45    3.34
   0  18 -11    3.52    6.86
   0 -18  11   -0.19    3.27
   0  18 -10    4.22    6.10
   0 -18  10   -1.89    4.03
   0  18  -9   -1.51    6.36
   0 -18   9    4.22    6.17
   0  18  -8   -1.45    4.72
   0 -18   8    1.70    4.47
   0  18  -7   -0.19    5.47
   0 -18   7   -2.27    5.73
   0  18  -6    3.27    6.29
   0 -18   6   -1.57    5.60
   0  18  -5    3.96    4.59
   0 -18   5   11.33    5.60
   0  18  -4    0.00    3.96
   0 -18   4    0.63    2.45
   0  18  -3    1.26    4.85
   0 -18   3    2.71    3.02
   0  18  -2   -4.22    5.10
   0 -18   2   -0.88    2.89
   0  18  -1   -1.32    3.65
   0 -18   1   -1.01    4.47
   0  18   0   -1.38    6.80
   0 -18   0    2.08    3.52
   0 -18  -1    1.51    2.77
   0 -18  -2    0.38    2.77
   0 -19   8    1.01    4.78
   0 -19   7   -0.76    2.52
   0 -19   6    1.26    3.02
   0 -19   5    1.57    2.89
   0  19  -4    3.21    5.60
   0 -19   4    0.31    7.87
   0  19  -3   -4.28    6.04
   0 -19   3    0.00    8.81
   0 -19   0   -0.06    3.90
   1 -19  -1    1.70    4.15
   1 -19   0   -1.13    4.15
   1 -19   1    9.12    3.96
   1 -19   2   -1.51    4.40
   1 -19   3    0.31    7.30
  -1  19  -3    3.46    5.54
   1 -19   4    3.02    8.18
  -1  19  -4    1.70    5.22
   1 -19   5   -1.38    4.66
   1 -19   6   -2.45    3.96
   1 -19   7    2.27    6.86
   1 -19   8   -2.83    5.47
   1 -19   9    2.58    3.46
   1 -19  10   -0.06    4.22
   1 -18  -5    1.76    3.52
   1 -18  -4   -0.50    2.58
   1 -18  -3   -0.50    2.52
   1 -18  -2    0.25    3.71
  -1  18   2    5.66    6.80
   1 -18  -1    7.30    5.03
  -1  18   1    1.26    4.47
   1 -18   0    3.27    6.67
  -1  18   0    0.44    5.16
   1 -18   1    3.40    3.71
  -1  18  -1    4.47    3.96
   1 -18   2    7.61    3.84
  -1  18  -2    1.51    3.34
   1 -18   3    6.80    4.66
  -1  18  -3    2.27    4.40
   1 -18   4    3.40    3.40
   1 -18   5    4.09    4.15
  -1  18  -5    5.79    5.10
   1 -18   6    0.50    3.84
  -1  18  -6   -0.13    5.10
   1 -18   7    5.79    5.66
  -1  18  -7    5.10    6.29
   1 -18   8    3.15    5.85
  -1  18  -8    0.31    4.91
   1 -18   9    2.33    4.22
  -1  18  -9    2.64    6.73
   1 -18  10    3.71    4.03
  -1  18 -10    5.73    5.03
   1 -18  11   -0.63    3.34
  -1  18 -11    0.69    6.73
   1 -18  12    7.80    4.72
  -1  18 -12    2.77    6.42
   1 -17  -6    0.19    3.90
  -1  17   6    0.25    5.47
   1 -17  -5    2.52    5.41
  -1  17   5    2.58    5.60
   1 -17  -4   -3.84    5.41
  -1  17   4   -0.82    7.36
   1 -17  -3   10.95    4.85
  -1  17   3    1.38    6.36
   1 -17  -2    0.88    4.09
  -1  17   2    0.19    5.60
   1 -17  -1    8.12    4.53
  -1  17   1   10.45    4.22
   1 -17   0    4.66    4.09
  -1  17   0    5.29    5.66
   1 -17   1    5.35    6.42
  -1  17  -1    2.33    5.35
   1 -17   2    2.27    4.53
  -1  17  -2    2.14    4.72
   1 -17   3    2.08    3.71
  -1  17  -3    0.63    4.53
   1 -17   4   -1.13    6.54
  -1  17  -4    2.52    5.03
   1 -17   5   -0.57    3.59
  -1  17  -5    0.44    3.46
   1 -17   6    1.76    3.71
  -1  17  -6   -0.63    3.71
   1 -17   7    1.57    3.52
  -1  17  -7    2.14    4.59
   1 -17   8   19.19    6.67
  -1  17  -8   17.56    7.55
   1 -17   9   18.69    5.60
  -1  17  -9   11.33    5.35
   1 -17  10   -1.57    4.28
  -1  17 -10    1.38    4.85
   1 -17  11   -1.76    4.34
  -1  17 -11   -5.79    6.42
   1 -17  12    3.46    4.40
  -1  17 -12    2.64    5.66
   1 -17  13    1.01    4.66
  -1  17 -13   -0.31    6.29
   1 -17  14    5.03    6.29
  -1  17 -14    0.76    6.80
   1 -16  -7    4.66    8.87
  -1  16   7    5.79    5.92
   1 -16  -6   -1.07    4.34
  -1  16   6    2.20    4.15
   1 -16  -5    3.08    4.78
  -1  16   5    3.08    4.40
   1 -16  -4    1.20    5.29
  -1  16   4   -0.06    4.53
   1 -16  -3   -1.76    4.78
  -1  16   3    1.38    4.28
   1 -16  -2   15.79    4.97
  -1  16   2   16.30    5.79
   1 -16  -1    0.31    5.03
  -1  16   1   -0.44    4.47
   1 -16   0   18.06    4.66
  -1  16   0   20.51    5.29
   1 -16   1    6.10    4.47
  -1  16  -1    7.80    4.40
   1 -16   2    0.76    5.41
  -1  16  -2    1.32    6.42
   1 -16   3    7.49    4.34
  -1  16  -3    6.80    4.22
   1 -16   4   13.65    4.40
  -1  16  -4    6.04    4.53
   1 -16   5    0.06    3.46
  -1  16  -5    0.44    4.47
   1 -16   6    9.38    4.28
  -1  16  -6    9.75    4.72
   1 -16   7   16.61    4.97
  -1  16  -7   18.25    5.41
   1 -16   8    1.07    4.15
  -1  16  -8    3.90    5.35
   1 -16   9   31.40    4.85
  -1  16  -9   28.32    5.16
   1 -16  10    2.96    3.84
  -1  16 -10   -1.13    4.85
   1 -16  11    1.89    4.40
  -1  16 -11    2.71    5.54
   1 -16  12    8.31    4.91
  -1  16 -12   13.09    6.04
   1 -16  13   17.56    5.47
  -1  16 -13   15.48    7.87
   1 -16  14   -2.39    9.00
  -1  16 -14    4.85    9.19
   1 -16  15    1.38    9.82
  -1  16 -15    6.48    9.38
   1 -16  16   12.33    5.10
  -1  16 -16    1.57    5.92
   1 -15  -7    5.85    7.80
  -1  15   7    1.38    6.61
   1 -15  -6    8.62    4.53
  -1  15   6    4.15    5.10
   1 -15  -5    5.73    4.53
  -1  15   5    3.78    5.41
   1 -15  -4   11.14    4.85
  -1  15   4    8.31    5.10
   1 -15  -3   10.82    5.47
  -1  15   3   12.96    5.03
   1 -15  -2    0.88    4.22
  -1  15   2    0.38    4.34
   1 -15  -1   11.89    4.91
  -1  15   1   16.80    5.41
   1 -15   0   -0.69    4.22
  -1  15   0   -0.13    3.96
   1 -15   1   38.13    5.10
  -1  15  -1   29.26    4.85
   1 -15   2    8.56    4.15
  -1  15  -2   12.77    4.40
   1 -15   3   -0.19    3.59
  -1  15  -3    0.82    4.47
   1 -15   4    8.56    3.84
  -1  15  -4    4.40    5.47
   1 -15   5    4.78    6.36
  -1  15  -5    4.59    4.15
   1 -15   6    7.74    4.78
  -1  15  -6    4.72    4.40
   1 -15   7    0.63    3.90
  -1  15  -7    0.94    5.03
   1 -15   8   17.37    4.59
  -1  15  -8   17.93    5.54
   1 -15   9   -0.38    4.03
  -1  15  -9    3.27    4.59
   1 -15  10    6.98    4.09
  -1  15 -10    9.06    4.91
   1 -15  11   42.10    5.35
  -1  15 -11   38.20    6.80
   1 -15  12    3.84    3.84
  -1  15 -12    2.14    5.47
   1 -15  13   40.96    5.85
  -1  15 -13   30.20   11.07
   1 -15  14   -3.40    8.50
  -1  15 -14    0.57    6.17
   1 -15  15    5.41    4.66
  -1  15 -15    2.96    6.23
   1 -15  16   14.35    6.80
  -1  15 -16   13.34    9.38
   1 -15  17    1.38    5.22
  -1  15 -17    0.44    5.54
   1 -14 -11    1.13    3.96
  -1  14  11    0.50    3.52
   1 -14 -10    2.45    3.84
  -1  14  10    1.26    5.16
   1 -14  -9    2.20    5.41
  -1  14   9    2.77    4.28
   1 -14  -8   -0.25    3.59
  -1  14   8   -0.63    5.22
   1 -14  -7    4.72    3.84
  -1  14   7    8.12    3.65
   1 -14  -6    0.57    4.40
  -1  14   6   -1.95    6.17
   1 -14  -5    1.26    4.47
  -1  14   5    0.13    4.28
   1 -14  -4   -2.20    3.78
  -1  14   4   -2.83    5.47
   1 -14  -3   -0.94    4.03
  -1  14   3    0.31    4.09
   1 -14  -2   12.96    3.90
  -1  14   2   12.52    4.34
   1 -14  -1    0.63    3.65
  -1  14   1    1.57    3.84
   1 -14   0    2.52    3.65
  -1  14   0    0.82    4.28
   1 -14   1    9.25    5.22
  -1  14  -1    5.73    4.28
   1 -14   2   54.93    5.16
  -1  14  -2   53.49    5.35
   1 -14   3   21.46    3.90
  -1  14  -3   22.28    4.28
   1 -14   4   17.81    3.90
  -1  14  -4   12.84    4.40
   1 -14   5   -0.57    3.34
  -1  14  -5    1.20    4.53
   1 -14   6    0.76    3.59
  -1  14  -6    3.08    4.34
   1 -14   7   58.21    5.10
  -1  14  -7   62.30    6.61
   1 -14   8    7.61    3.21
  -1  14  -8    4.97    4.47
   1 -14   9   27.31    3.96
  -1  14  -9   24.10    5.03
   1 -14  10    4.22    3.71
  -1  14 -10    6.36    4.53
   1 -14  11   -0.88    3.90
  -1  14 -11   -1.07    5.22
   1 -14  12   29.20    4.85
  -1  14 -12   26.81    7.99
   1 -14  13    2.01    4.34
  -1  14 -13    3.46    5.73
   1 -14  14   42.54    5.29
  -1  14 -14   48.96    6.92
   1 -14  15   15.67    4.97
  -1  14 -15   17.05    6.61
   1 -14  16   11.83    5.41
  -1  14 -16   13.53    6.92
   1 -14  17   29.51    5.98
  -1  14 -17   30.39    7.30
   1 -14  18    2.27    5.10
  -1  14 -18    3.27    6.48
   1 -13 -13    2.39    4.91
  -1  13  13    3.52    6.29
   1 -13 -12    0.44    4.53
  -1  13  12   -1.20    5.03
   1 -13 -11    1.32    6.42
  -1  13  11    4.15    5.22
   1 -13 -10    1.01    3.52
  -1  13  10   -2.71    6.42
   1 -13  -9   -0.50    3.96
  -1  13   9   -0.38    4.66
   1 -13  -8   15.61    5.73
  -1  13   8   10.51    5.35
   1 -13  -7    1.95    3.71
  -1  13   7   -1.13    4.09
   1 -13  -6   13.09    5.92
  -1  13   6   14.28    4.53
   1 -13  -5    0.63    3.84
  -1  13   5    1.82    3.52
   1 -13  -4    1.76    3.71
  -1  13   4   -1.20    4.28
   1 -13  -3   57.70    6.10
  -1  13   3   47.51    5.03
   1 -13  -2   52.17    5.60
  -1  13   2   52.79    4.91
   1 -13  -1    6.67    3.46
  -1  13   1    2.20    3.96
   1 -13   0   11.26    3.78
  -1  13   0   14.41    3.96
   1 -13   1   75.95    5.66
  -1  13  -1   73.12    5.92
   1 -13   2    2.77    2.96
  -1  13  -2    2.64    3.02
   1 -13   3  122.45    6.67
  -1  13  -3  109.55    6.98
   1 -13   4   59.78    4.97
  -1  13  -4   59.65    4.78
   1 -13   5   16.42    3.52
  -1  13  -5   15.73    3.90
   1 -13   6   64.81    5.29
  -1  13  -6   67.14    5.85
   1 -13   7   12.52    3.46
  -1  13  -7   16.11    4.34
   1 -13   8  100.87    6.48
  -1  13  -8   92.31    6.17
   1 -13   9   -0.13    2.89
  -1  13  -9    3.46    3.59
   1 -13  10    5.73    3.40
  -1  13 -10    5.79    3.84
   1 -13  11   16.11    4.09
  -1  13 -11   14.79    8.50
   1 -13  12    7.24    3.52
  -1  13 -12   11.70    4.66
   1 -13  13   61.67    6.23
  -1  13 -13   62.80    7.24
   1 -13  14   14.85    4.34
  -1  13 -14   23.28    5.47
   1 -13  15   29.70    5.16
  -1  13 -15   27.18    6.17
   1 -13  16   10.95    5.03
  -1  13 -16   16.80    6.29
   1 -13  17    7.99    4.59
  -1  13 -17   12.59    5.73
   1 -13  18    4.40    5.16
  -1  13 -18    6.73    6.42
   1 -13  19    5.79    5.73
  -1  13 -19    2.52    7.05
   1 -12 -15    2.20    4.28
  -1  12  15    8.56    7.68
   1 -12 -14   -0.19    6.86
  -1  12  14    0.31    4.59
   1 -12 -13    0.06    2.71
  -1  12  13    0.13    4.22
   1 -12 -12    6.42    3.96
  -1  12  12   15.67    5.16
   1 -12 -11    0.63    3.78
  -1  12  11   -0.82    4.59
   1 -12 -10    0.82    4.66
  -1  12  10    0.31    5.10
   1 -12  -9   13.59    4.47
  -1  12   9   17.68    5.29
   1 -12  -8    3.21    4.53
  -1  12   8    3.40    4.78
   1 -12  -7   24.04    4.85
  -1  12   7   21.77    5.35
   1 -12  -6   -1.13    4.22
  -1  12   6   -0.69    3.65
   1 -12  -5    0.38    3.46
  -1  12   5    0.00    3.71
   1 -12  -4   37.69    4.72
  -1  12   4   35.11    4.97
   1 -12  -3   92.75    6.61
  -1  12   3   78.97    5.54
   1 -12  -2   17.56    3.78
  -1  12   2   20.51    3.40
   1 -12  -1    1.26    3.21
  -1  12   1    0.69    2.83
   1 -12   0   50.66    4.34
  -1  12   0   49.65    4.66
   1 -12   1    3.15    2.77
  -1  12  -1    3.15    2.77
   1 -12   2  121.70    6.54
  -1  12  -2  122.77    6.86
   1 -12   3   12.71    3.90
  -1  12  -3    6.04    3.65
   1 -12   4   32.47    3.71
  -1  12  -4   35.18    4.47
   1 -12   5   11.14    3.02
  -1  12  -5    4.47    3.34
   1 -12   6   20.26    3.46
  -1  12  -6   16.55    3.96
   1 -12   7  161.97    7.30
  -1  12  -7  157.38    7.99
   1 -12   8    7.80    3.21
  -1  12  -8    6.42    3.59
   1 -12   9   44.87    3.96
  -1  12  -9   41.59    4.47
   1 -12  10   21.52    4.34
  -1  12 -10   28.32    6.17
   1 -12  11    3.52    4.28
  -1  12 -11   -0.50    4.97
   1 -12  12   49.96    4.72
  -1  12 -12   36.87    5.22
   1 -12  13    0.94    3.71
  -1  12 -13    1.26    5.10
   1 -12  14   13.47    4.22
  -1  12 -14   18.31    4.85
   1 -12  15   15.92    4.22
  -1  12 -15   16.99    5.22
   1 -12  16    8.87    4.53
  -1  12 -16    7.43    6.42
   1 -12  17    3.21    5.35
  -1  12 -17    5.47    6.42
   1 -12  18   23.41    5.60
  -1  12 -18   33.04    6.36
   1 -12  19   -2.08    5.22
  -1  12 -19   -1.70    6.04
   1 -12  20    3.96    6.92
  -1  12 -20   -3.02    6.04
   1 -11 -15    1.07    3.59
  -1  11  15    1.45    3.84
   1 -11 -14    0.50    3.40
  -1  11  14    1.26    4.15
   1 -11 -13    5.22    4.03
  -1  11  13    7.05    4.91
   1 -11 -12    3.15    4.53
  -1  11  12    0.57    5.54
   1 -11 -11    1.82    4.59
  -1  11  11    1.32    5.29
   1 -11 -10    2.89    3.71
  -1  11  10    2.39    4.40
   1 -11  -9   -0.13    3.78
  -1  11   9    1.13    3.90
   1 -11  -8   31.78    4.47
  -1  11   8   38.76    6.42
   1 -11  -7    1.76    3.52
  -1  11   7    0.38    3.52
   1 -11  -6    1.95    3.59
  -1  11   6    3.46    3.40
   1 -11  -5   -0.94    3.71
  -1  11   5   -0.13    4.22
   1 -11  -4   10.95    3.84
  -1  11   4   18.44    3.34
   1 -11  -3   23.47    3.40
  -1  11   3   29.58    3.59
   1 -11  -2   89.73    5.41
  -1  11   2   85.08    5.16
   1 -11  -1   10.26    3.65
  -1  11   1    8.24    2.83
   1 -11   0   12.77    3.27
  -1  11   0    7.61    3.21
   1 -11   1  159.39    7.24
  -1  11  -1  152.15    7.49
   1 -11   2   30.02    3.15
  -1  11  -2   38.13    3.46
   1 -11   3   33.10    3.08
  -1  11  -3   30.20    3.34
   1 -11   4   28.19    3.27
  -1  11  -4   32.41    3.34
   1 -11   5    6.10    2.64
  -1  11  -5    2.20    3.27
   1 -11   6  143.41    6.23
  -1  11  -6  144.92    7.30
   1 -11   7    3.34    2.39
  -1  11  -7    1.51    2.58
   1 -11   8  386.24   14.66
  -1  11  -8  384.73   13.72
   1 -11   9   23.66    5.16
  -1  11  -9   31.27    5.35
   1 -11  10    1.32    2.64
  -1  11 -10    0.38    2.89
   1 -11  11  111.88    6.23
  -1  11 -11  106.85    6.73
   1 -11  12    3.02    3.08
  -1  11 -12    2.45    3.52
   1 -11  13   37.63    4.34
  -1  11 -13   37.63    5.47
   1 -11  14   -1.20    3.08
  -1  11 -14    2.96    4.22
   1 -11  15    3.59    3.52
  -1  11 -15    0.31    4.53
   1 -11  16   32.03    5.03
  -1  11 -16   27.12    6.36
   1 -11  17   30.77    6.04
  -1  11 -17   21.08    6.29
   1 -11  18    5.54    5.47
  -1  11 -18    7.30    6.67
   1 -11  19   -0.63    4.78
  -1  11 -19   -4.22    6.48
   1 -11  20   -2.14    6.10
  -1  11 -20    1.89    7.99
   1 -11  21    5.85    7.49
  -1  11 -21    0.94    9.25
  -1  10  16    1.32    4.66
   1 -10 -15    1.13    3.65
  -1  10  15    0.00    3.90
   1 -10 -14    1.95    4.40
  -1  10  14    9.63    6.80
   1 -10 -13   -0.19    5.54
  -1  10  13    2.64    4.78
   1 -10 -12   37.88    4.72
  -1  10  12   40.96    5.92
   1 -10 -11    5.41    4.28
  -1  10  11    4.09    4.59
   1 -10 -10    1.57    3.59
  -1  10  10    2.39    3.90
   1 -10  -9    5.85    3.96
  -1  10   9    3.27    4.78
   1 -10  -8   16.55    3.90
  -1  10   8   16.86    3.90
   1 -10  -7   15.48    3.52
  -1  10   7   12.65    3.65
   1 -10  -6   11.83    4.47
  -1  10   6   15.86    4.47
   1 -10  -5   13.21    2.96
  -1  10   5   14.35    3.52
   1 -10  -4   13.09    3.02
  -1  10   4   16.36    3.27
   1 -10  -3   51.79    3.71
  -1  10   3   58.65    3.90
   1 -10  -2   82.75    4.85
  -1  10   2   91.43    4.91
   1 -10  -1   -0.44    2.58
  -1  10   1   -1.20    2.71
   1 -10   0    0.44    2.20
  -1  10   0    0.69    2.27
   1 -10   1   95.52    4.53
  -1  10  -1   92.25    5.10
   1 -10   2  481.76   14.60
  -1  10  -2  482.26   14.79
   1 -10   3   49.90    3.65
  -1  10  -3   49.84    3.59
   1 -10   4    0.19    2.01
  -1  10  -4    1.64    2.08
   1 -10   5    5.98    2.58
  -1  10  -5    8.68    2.71
   1 -10   6   13.09    2.52
  -1  10  -6   14.16    2.71
   1 -10   7  129.88    6.23
  -1  10  -7  122.77    6.67
   1 -10   8    1.45    4.28
  -1  10  -8    2.64    3.40
   1 -10   9   95.96    5.10
  -1  10  -9   92.06    6.10
   1 -10  10  508.63   16.36
  -1  10 -10  525.81   18.00
   1 -10  11   14.28    3.71
  -1  10 -11   11.58    3.84
   1 -10  12   89.10    5.41
  -1  10 -12   90.61    5.92
   1 -10  13    0.57    2.58
  -1  10 -13    1.82    3.65
   1 -10  14   20.89    3.78
  -1  10 -14   22.65    4.40
   1 -10  15   31.27    4.34
  -1  10 -15   35.05    4.72
   1 -10  16   13.97    4.53
  -1  10 -16   17.24    4.59
   1 -10  17    6.67    4.47
  -1  10 -17    3.34    5.54
   1 -10  18    1.57    4.91
  -1  10 -18    0.25    5.60
   1 -10  19    7.68    5.54
  -1  10 -19    1.20    6.54
   1 -10  20   21.77    6.04
  -1  10 -20   21.46    5.47
   1 -10  21   -0.19    5.29
  -1  10 -21    0.94    5.10
   1  -9 -18    2.89    3.96
   1  -9 -17    0.88    3.65
  -1   9  17    3.08    6.29
   1  -9 -16    3.08    3.84
  -1   9  16    0.19    6.23
   1  -9 -15    2.64    4.78
  -1   9  15    5.85    4.97
   1  -9 -14    5.03    4.15
  -1   9  14    9.56    4.72
   1  -9 -13   26.30    4.53
  -1   9  13   23.91    5.73
   1  -9 -12    7.43    4.72
  -1   9  12    8.12    4.28
   1  -9 -11   24.16    4.22
  -1   9  11   31.78    4.53
   1  -9 -10   18.19    4.15
  -1   9  10   19.51    4.53
   1  -9  -9   25.11    3.59
  -1   9   9   22.15    4.15
   1  -9  -8   11.01    3.96
  -1   9   8    7.80    4.15
   1  -9  -7   25.04    4.03
  -1   9   7   27.81    4.15
   1  -9  -6   24.54    3.59
  -1   9   6   24.98    3.21
   1  -9  -5    2.08    2.45
  -1   9   5   -0.94    2.20
   1  -9  -4   30.14    3.02
  -1   9   4   24.67    2.64
   1  -9  -3   32.22    3.15
  -1   9   3   34.92    3.02
   1  -9  -2    0.57    2.08
  -1   9   2    0.63    2.01
   1  -9  -1   15.73    2.39
  -1   9   1   14.47    2.58
   1  -9   0   81.87    3.90
  -1   9   0   97.72    4.72
   1  -9   1  104.90    4.91
  -1   9  -1  100.43    5.41
   1  -9   2   22.84    2.39
  -1   9  -2   17.30    2.39
   1  -9   3  222.38    7.99
  -1   9  -3  228.92    8.37
   1  -9   4   46.06    3.08
  -1   9  -4   40.46    2.77
   1  -9   5    2.01    1.82
  -1   9  -5   -0.50    1.76
   1  -9   6   77.84    3.90
  -1   9  -6   87.40    4.34
   1  -9   7   19.38    4.03
  -1   9  -7   20.45    4.03
   1  -9   8    6.98    2.01
  -1   9  -8    7.74    2.58
   1  -9   9   62.80    4.22
  -1   9  -9   61.67    4.66
   1  -9  10   -1.07    2.20
  -1   9 -10   -0.38    3.08
   1  -9  11  220.43    8.37
  -1   9 -11  223.89    8.81
   1  -9  12    3.02    2.89
  -1   9 -12    4.53    3.71
   1  -9  13   21.02    3.65
  -1   9 -13   31.09    4.22
   1  -9  14    2.14    3.02
  -1   9 -14    3.78    2.89
   1  -9  15    0.88    3.15
  -1   9 -15    1.57    3.78
   1  -9  16   73.94    6.29
  -1   9 -16   65.07    5.98
   1  -9  17   29.32    5.35
  -1   9 -17   22.15    5.66
   1  -9  18    9.50    5.10
  -1   9 -18    6.92    5.85
   1  -9  19   12.84    4.66
  -1   9 -19   12.14    5.16
   1  -9  20    3.59    4.91
  -1   9 -20    3.21    5.22
   1  -9  21   18.81    5.47
  -1   9 -21   19.38    5.47
   1  -9  22    2.14    6.23
  -1   9 -22   -3.02    7.87
   1  -8 -18    4.40    4.66
  -1   8  18    1.01    6.36
   1  -8 -17   20.77    4.97
  -1   8  17   24.79    7.43
   1  -8 -16   -0.13    3.59
  -1   8  16   -0.50    3.84
   1  -8 -15    3.90    3.78
  -1   8  15    1.38    4.22
   1  -8 -14    5.73    4.97
  -1   8  14    6.92    5.35
   1  -8 -13    3.27    4.09
  -1   8  13    0.38    4.40
   1  -8 -12   76.39    6.80
  -1   8  12   74.44    6.17
   1  -8 -11   -1.82    4.97
  -1   8  11    3.40    5.03
   1  -8 -10    2.20    3.21
  -1   8  10    5.73    3.46
   1  -8  -9   42.16    4.47
  -1   8   9   35.80    3.96
   1  -8  -8    9.31    3.15
  -1   8   8   17.30    3.21
   1  -8  -7   75.26    5.10
  -1   8   7   74.69    4.85
   1  -8  -6   15.10    3.15
  -1   8   6   13.84    2.77
   1  -8  -5   32.72    3.21
  -1   8   5   33.29    2.96
   1  -8  -4   78.53    4.53
  -1   8   4   81.49    4.53
   1  -8  -3  239.56    8.62
  -1   8   3  236.85    7.87
   1  -8  -2   30.20    2.64
  -1   8   2   28.95    2.52
   1  -8  -1    5.79    2.20
  -1   8   1    3.52    1.95
   1  -8   0   57.51    3.40
  -1   8   0   65.76    3.21
   1  -8   1  142.34    5.10
  -1   8  -1  134.72    5.79
   1  -8   2  246.48    8.75
  -1   8  -2  252.14    8.75
   1  -8   3   17.62    1.89
  -1   8  -3   17.30    2.14
   1  -8   4   20.77    2.14
  -1   8  -4   16.99    2.14
   1  -8   5  264.16    8.87
  -1   8  -5  257.30    9.50
   1  -8   6  195.95   10.13
  -1   8  -6  195.01    9.25
   1  -8   7  228.23    8.18
  -1   8  -7  221.50    7.43
   1  -8   8   38.83    2.96
  -1   8  -8   30.90    2.83
   1  -8   9   10.70    2.39
  -1   8  -9    9.19    2.45
   1  -8  10   58.14    3.90
  -1   8 -10   55.12    4.15
   1  -8  11    2.96    2.27
  -1   8 -11    1.70    2.20
   1  -8  12   44.43    3.71
  -1   8 -12   41.15    3.96
   1  -8  13   23.85    3.65
  -1   8 -13   21.77    3.96
   1  -8  14    2.58    3.34
  -1   8 -14    1.95    3.34
   1  -8  15   82.12    6.23
  -1   8 -15   93.95    6.80
   1  -8  16   28.06    4.53
  -1   8 -16   34.04    5.60
   1  -8  17   18.56    4.78
  -1   8 -17   19.95    5.41
   1  -8  18   -1.32    3.96
  -1   8 -18    0.50    4.40
   1  -8  19    2.83    4.22
  -1   8 -19    0.63    4.40
   1  -8  20   16.23    5.41
  -1   8 -20    6.42    5.29
   1  -8  21    1.70    5.54
  -1   8 -21    1.57    5.03
   1  -8  22    0.94    6.92
  -1   8 -22    1.89    6.23
   1  -7 -19    0.50    4.66
  -1   7  19   -0.19    4.78
   1  -7 -18   14.79    6.29
  -1   7  18   10.01    5.35
   1  -7 -17    1.51    4.59
  -1   7  17    1.64    5.54
   1  -7 -16    0.50    5.41
  -1   7  16    3.40    5.79
   1  -7 -15    2.14    4.15
  -1   7  15    4.85    4.53
   1  -7 -14    5.79    4.03
  -1   7  14    4.28    4.47
   1  -7 -13   51.35    5.60
  -1   7  13   54.81    5.16
   1  -7 -12    3.21    4.85
  -1   7  12    3.96    5.10
   1  -7 -11   56.82    4.78
  -1   7  11   58.21    5.54
   1  -7 -10   40.59    4.47
  -1   7  10   39.01    5.10
   1  -7  -9    0.50    3.27
  -1   7   9    8.37    2.96
   1  -7  -8   18.00    3.46
  -1   7   8   18.25    3.21
   1  -7  -7   39.39    3.78
  -1   7   7   51.22    4.53
   1  -7  -6   94.20    4.97
  -1   7   6   89.42    4.91
   1  -7  -5   79.92    4.59
  -1   7   5   87.03    4.28
   1  -7  -4  335.40   11.58
  -1   7   4  306.76   10.32
   1  -7  -3  163.36    6.73
  -1   7   3  165.87    6.42
   1  -7  -2   93.89    4.28
  -1   7   2  102.76    4.47
   1  -7  -1   20.77    2.45
  -1   7   1   26.05    2.33
   1  -7   0   77.02    3.59
  -1   7   0   79.85    3.84
   1  -7   1  462.51   13.40
  -1   7  -1  463.26   15.42
   1  -7   2  263.16    8.43
  -1   7  -2  264.60    8.87
   1  -7   3  170.78    6.04
  -1   7  -3  172.61    6.67
   1  -7   4  130.63    5.16
  -1   7  -4  136.99    5.41
   1  -7   5    1.38    2.27
  -1   7  -5   -0.94    1.95
   1  -7   6  451.62   14.47
  -1   7  -6  453.44   13.65
   1  -7   7  208.98    7.61
  -1   7  -7  216.53    7.74
   1  -7   8  287.70    9.56
  -1   7  -8  288.45    9.94
   1  -7   9   67.20    3.65
  -1   7  -9   69.22    4.53
   1  -7  10  278.20   14.03
  -1   7 -10  283.04   13.40
   1  -7  11    6.23    2.33
  -1   7 -11    5.10    2.89
   1  -7  12    2.71    2.64
  -1   7 -12    2.33    2.77
   1  -7  13  261.46    9.88
  -1   7 -13  276.87   12.14
   1  -7  14   18.00    4.22
  -1   7 -14   17.24    3.46
   1  -7  15   -0.69    3.27
  -1   7 -15   -0.13    3.78
   1  -7  16   39.83    5.22
  -1   7 -16   36.12    5.16
   1  -7  17   11.96    4.34
  -1   7 -17   13.72    3.96
   1  -7  18    2.83    4.28
  -1   7 -18    3.46    4.59
   1  -7  19   -0.13    4.34
  -1   7 -19    1.32    4.22
   1  -7  20    0.69    4.78
  -1   7 -20    3.27    4.53
   1  -7  21    7.93    5.54
  -1   7 -21    8.18    6.23
   1  -7  22    3.40    5.41
  -1   7 -22    0.31    4.85
   1  -6 -20    0.06    4.15
  -1   6  20   -2.52    5.54
   1  -6 -19    1.01    2.96
  -1   6  19   -1.64    5.35
   1  -6 -18    0.82    3.21
  -1   6  18   -0.06    4.40
   1  -6 -17   15.73    4.15
  -1   6  17   15.54    5.29
   1  -6 -16   -0.38    3.84
  -1   6  16    4.78    4.34
   1  -6 -15    0.13    3.59
  -1   6  15   -0.44    4.59
   1  -6 -14   33.73    5.22
  -1   6  14   34.74    5.41
   1  -6 -13   17.87    5.03
  -1   6  13   26.30    5.66
   1  -6 -12   72.93    5.92
  -1   6  12   67.65    5.73
   1  -6 -11   31.84    3.84
  -1   6  11   31.84    4.09
   1  -6 -10   74.63    5.47
  -1   6  10   72.18    5.10
   1  -6  -9    1.13    2.77
  -1   6   9   -0.69    2.39
   1  -6  -8   39.52    3.65
  -1   6   8   42.35    3.52
   1  -6  -7   71.67    4.47
  -1   6   7   70.41    4.40
   1  -6  -6    1.70    2.27
  -1   6   6    1.70    2.45
   1  -6  -5  167.19    7.05
  -1   6   5  168.77    7.11
   1  -6  -4  525.81   16.49
  -1   6   4  528.64   16.99
   1  -6  -3  374.60   12.77
  -1   6   3  359.75   11.52
   1  -6  -2   15.17    2.08
  -1   6   2   13.53    2.08
   1  -6  -1   15.54    2.01
  -1   6   1   16.11    1.82
   1  -6   0  910.54   26.11
  -1   6   0  906.32   24.29
   1  -6   1  957.10   25.80
  -1   6  -1  934.39   26.87
   1  -6   2 1008.51   27.75
  -1   6  -2  989.57   27.69
   1  -6   3   42.10    2.27
  -1   6  -3   39.33    2.52
   1  -6   4  175.69    9.69
  -1   6  -4  166.69    8.56
   1  -6   5  166.57    6.48
  -1   6  -5  167.57    6.23
   1  -6   6   42.73    2.58
  -1   6  -6   44.43    2.83
   1  -6   7  937.79   25.55
  -1   6  -7  956.98   25.86
   1  -6   8   58.52    3.34
  -1   6  -8   51.54    2.96
   1  -6   9   29.26    2.77
  -1   6  -9   26.30    2.77
   1  -6  10  554.69   15.98
  -1   6 -10  543.49   16.55
   1  -6  11   68.09    4.59
  -1   6 -11   66.26    5.03
   1  -6  12   22.40    3.27
  -1   6 -12   25.36    3.40
   1  -6  13    3.34    2.64
  -1   6 -13    0.82    2.52
   1  -6  14  135.10    6.67
  -1   6 -14  124.28    6.48
   1  -6  15   84.01    5.73
  -1   6 -15   75.26    5.10
   1  -6  16   17.37    4.03
  -1   6 -16   27.18    2.83
   1  -6  17   39.27    5.10
  -1   6 -17   49.46    3.90
   1  -6  18    2.96    3.71
  -1   6 -18    1.20    2.77
   1  -6  19    9.63    4.40
  -1   6 -19   16.36    3.15
   1  -6  20    1.70    4.34
  -1   6 -20    3.52    3.52
   1  -6  21   -0.88    5.85
  -1   6 -21    0.82    4.59
   1  -6  22    4.03    5.60
  -1   6 -22    2.96    5.22
   1  -5 -20    0.94    4.53
  -1   5  20    1.26    4.97
   1  -5 -19    2.01    4.72
  -1   5  19    5.98    6.10
   1  -5 -18   56.51    5.73
  -1   5  18   38.20    7.68
   1  -5 -17    8.43    4.59
  -1   5  17    7.36    5.73
   1  -5 -16   -1.01    3.84
  -1   5  16    4.47    5.03
   1  -5 -15   -2.01    4.15
  -1   5  15    1.89    4.53
   1  -5 -14   16.74    4.15
  -1   5  14   19.88    5.35
   1  -5 -13   84.19    6.48
  -1   5  13   75.32    6.48
   1  -5 -12    1.07    3.21
  -1   5  12    1.38    3.65
   1  -5 -11    4.47    3.08
  -1   5  11    4.59    3.65
   1  -5 -10   92.12    5.92
  -1   5  10   89.98    5.60
   1  -5  -9   54.05    3.71
  -1   5   9   48.70    3.59
   1  -5  -8   40.34    3.59
  -1   5   8   46.75    3.96
   1  -5  -7   61.48    3.65
  -1   5   7   57.58    3.27
   1  -5  -6    4.40    1.89
  -1   5   6    5.10    1.76
   1  -5  -5  790.22   22.34
  -1   5   5  805.33   23.85
   1  -5  -4  766.75   23.16
  -1   5   4  752.91   22.09
   1  -5  -3  211.24    7.87
  -1   5   3  201.74    7.61
   1  -5  -2   17.56    1.82
  -1   5   2   18.75    1.64
   1  -5  -1  753.66   22.15
  -1   5   1  753.85   21.27
   1  -5   0   97.16    3.90
  -1   5   0  101.44    4.03
   1  -5   1  545.38   15.98
  -1   5  -1  545.88   16.36
   1  -5   2  387.56   11.20
  -1   5  -2  380.89   11.89
   1  -5   3  100.56    6.23
  -1   5  -3   93.70    5.41
   1  -5   4 1418.48   38.51
  -1   5  -4 1332.52   36.12
   1  -5   5  157.19    5.66
  -1   5  -5  148.19    5.41
   1  -5   6  783.30   22.72
  -1   5  -6  760.27   21.27
   1  -5   7    0.06    1.20
  -1   5  -7    0.25    1.26
   1  -5   8   58.46    3.02
  -1   5  -8   60.60    3.40
   1  -5   9  581.50   16.30
  -1   5  -9  573.26   17.87
   1  -5  10   27.37    2.52
  -1   5 -10   24.98    2.52
   1  -5  11  273.29   10.13
  -1   5 -11  263.72    9.94
   1  -5  12   -0.76    2.01
  -1   5 -12    0.50    2.14
   1  -5  13   44.61    4.03
  -1   5 -13   40.71    3.52
   1  -5  14   77.34    4.72
  -1   5 -14   76.58    4.97
   1  -5  15    5.66    2.83
  -1   5 -15    4.53    3.08
   1  -5  16   52.92    4.72
  -1   5 -16   52.61    5.10
   1  -5  17    2.14    3.90
  -1   5 -17    1.70    3.52
   1  -5  18    1.38    3.84
  -1   5 -18    0.76    3.65
   1  -5  19    8.43    4.34
  -1   5 -19    5.35    4.15
   1  -5  20   -1.38    5.35
  -1   5 -20    1.20    3.34
   1  -5  21   11.33    5.54
  -1   5 -21    4.34    3.65
   1  -5  22   -1.07    4.59
  -1   5 -22    0.69    3.59
  -1   4  21    1.32    5.66
   1  -4 -20   -1.45    4.28
  -1   4  20    1.32    5.60
   1  -4 -19   30.64    5.16
  -1   4  19   25.11    5.60
   1  -4 -18    5.29    4.03
  -1   4  18    0.38    4.97
   1  -4 -17   14.28    6.23
  -1   4  17   16.93    5.85
   1  -4 -16   -1.01    4.78
  -1   4  16    3.34    4.22
   1  -4 -15   -0.57    4.09
  -1   4  15   -0.25    3.90
   1  -4 -14   44.17    5.16
  -1   4  14   43.73    5.41
   1  -4 -13   49.52    5.60
  -1   4  13   49.84    5.03
   1  -4 -12   11.52    3.59
  -1   4  12   17.05    3.84
   1  -4 -11   -1.57    2.96
  -1   4  11   -1.57    2.89
   1  -4 -10   34.17    3.71
  -1   4  10   32.16    3.78
   1  -4  -9   88.79    5.03
  -1   4   9   97.47    5.41
   1  -4  -8   31.97    2.52
  -1   4   8   35.80    3.02
   1  -4  -7    0.31    1.51
  -1   4   7   -0.38    1.57
   1  -4  -6   15.48    2.58
  -1   4   6   13.15    2.27
   1  -4  -5    2.77    1.57
  -1   4   5    1.89    1.57
   1  -4  -4  109.37    4.47
  -1   4   4  109.11    4.66
   1  -4  -3  788.34   22.84
  -1   4   3  750.46   21.58
   1  -4  -2    6.42    1.20
  -1   4   2    7.68    1.45
   1  -4  -1  369.50   11.45
  -1   4   1  363.78   11.26
   1  -4   0  135.67    5.35
  -1   4   0  142.72    5.16
   1  -4   1  472.83   14.35
  -1   4  -1  446.65   13.91
   1  -4   2 1112.53   44.43
  -1   4  -2 1127.70   44.30
   1  -4   3  703.95   19.26
  -1   4  -3  703.45   20.45
   1  -4   4  123.40    4.97
  -1   4  -4  115.34    4.40
   1  -4   5  960.82   26.24
  -1   4  -5  931.18   26.37
   1  -4   6    2.71    1.26
  -1   4  -6    2.96    1.20
   1  -4   7  143.28    5.35
  -1   4  -7  141.77    5.98
   1  -4   8  168.01    6.10
  -1   4  -8  173.42    6.73
   1  -4   9  138.75    5.79
  -1   4  -9  132.46    5.79
   1  -4  10  451.75   13.34
  -1   4 -10  430.85   13.40
   1  -4  11   15.29    2.58
  -1   4 -11   14.28    2.14
   1  -4  12  111.06    5.73
  -1   4 -12  104.14    5.41
   1  -4  13   27.31    3.15
  -1   4 -13   25.49    3.08
   1  -4  14    0.50    2.52
  -1   4 -14    1.82    2.64
   1  -4  15  178.08    8.50
  -1   4 -15  172.29    8.56
   1  -4  16    8.75    3.27
  -1   4 -16    6.54    3.78
   1  -4  17    7.87    4.40
  -1   4 -17    8.50    3.52
   1  -4  18    0.25    4.22
  -1   4 -18    1.20    3.84
   1  -4  19   -0.50    4.59
  -1   4 -19    1.32    3.65
   1  -4  20    0.44    5.03
  -1   4 -20    2.20    4.78
   1  -4  21   21.71    5.60
  -1   4 -21   26.49    5.98
   1  -4  22   -0.50    5.66
  -1   4 -22    1.82    3.34
   1  -3 -21    2.08    5.03
  -1   3  21   -0.82    6.48
   1  -3 -20    3.84    4.91
  -1   3  20    5.92    6.80
   1  -3 -19    8.68    4.72
  -1   3  19    8.87    5.60
   1  -3 -18   90.30    7.61
  -1   3  18   88.22    7.87
   1  -3 -17    2.08    3.65
  -1   3  17    1.13    4.53
   1  -3 -16   -1.45    3.65
  -1   3  16   -1.07    4.09
   1  -3 -15   15.86    3.59
  -1   3  15   22.15    4.47
   1  -3 -14   59.91    5.41
  -1   3  14   58.71    5.03
   1  -3 -13  151.40    8.05
  -1   3  13  134.28    7.11
   1  -3 -12   50.53    4.78
  -1   3  12   67.52    5.10
   1  -3 -11   34.99    3.71
  -1   3  11   39.33    3.34
   1  -3 -10   19.95    2.71
  -1   3  10   17.43    2.77
   1  -3  -9  263.72    8.81
  -1   3   9  265.36    9.19
   1  -3  -8  103.64    5.16
  -1   3   8  103.95    4.78
   1  -3  -7  189.47    6.98
  -1   3   7  183.93    6.48
   1  -3  -6    5.29    1.82
  -1   3   6    5.22    1.70
   1  -3  -5  571.30   17.12
  -1   3   5  577.09   17.56
   1  -3  -4  602.20   18.31
  -1   3   4  603.33   18.19
   1  -3  -3  383.97   11.96
  -1   3   3  377.93   11.39
   1  -3  -2 1881.30   49.15
  -1   3   2 1900.87   47.45
   1  -3  -1 2143.07   54.93
  -1   3   1 2118.40   53.55
   1  -3   0 1850.34   47.19
  -1   3   0 1863.55   46.12
   1  -3   1 1089.00   42.29
  -1   3  -1 1081.51   40.52
   1  -3   2 2504.77   60.85
  -1   3  -2 2530.00   65.07
   1  -3   3  154.55    7.68
  -1   3  -3  149.39    5.29
   1  -3   4  472.26   13.84
  -1   3  -4  483.02   14.60
   1  -3   5    2.08    0.82
  -1   3  -5    2.14    0.82
   1  -3   6  887.76   24.92
  -1   3  -6  879.83   25.36
   1  -3   7   33.85    2.08
  -1   3  -7   35.24    2.39
   1  -3   8  277.13    9.25
  -1   3  -8  281.09   10.51
   1  -3   9  318.09   10.95
  -1   3  -9  309.66   10.82
   1  -3  10   17.12    2.45
  -1   3 -10   20.01    2.39
   1  -3  11  188.46    7.11
  -1   3 -11  184.44    7.61
   1  -3  12    1.95    2.71
  -1   3 -12    1.51    2.71
   1  -3  13    3.46    3.40
  -1   3 -13    7.93    3.21
   1  -3  14   96.91    6.17
  -1   3 -14   98.35    5.47
   1  -3  15   51.16    5.10
  -1   3 -15   51.54    4.22
   1  -3  16   93.32    6.54
  -1   3 -16   99.74    6.80
   1  -3  17    2.83    4.47
  -1   3 -17    4.72    2.77
   1  -3  18    1.38    3.71
  -1   3 -18    0.76    3.21
   1  -3  19    2.33    5.22
  -1   3 -19    4.85    4.72
   1  -3  20   -0.76    4.72
  -1   3 -20    1.32    4.03
   1  -3  21   -0.25    5.73
  -1   3 -21    4.22    5.92
   1  -3  22    2.83    5.73
  -1   3 -22   -0.57    4.72
   1  -2 -21    2.27    4.47
  -1   2  21   -1.26    5.41
   1  -2 -20   22.09    5.54
  -1   2  20   36.56    7.68
   1  -2 -19   67.65    7.87
  -1   2  19   67.77    8.05
   1  -2 -18   -1.38    4.47
  -1   2  18    7.68    5.79
   1  -2 -17    4.66    4.22
  -1   2  17   10.95    4.34
   1  -2 -16    6.67    3.78
  -1   2  16    2.39    4.47
   1  -2 -15   51.60    4.72
  -1   2  15   51.60    4.66
   1  -2 -14   83.94    5.73
  -1   2  14   77.78    5.66
   1  -2 -13   77.71    5.73
  -1   2  13   81.17    5.73
   1  -2 -12    4.53    2.71
  -1   2  12    8.43    2.83
   1  -2 -11   17.75    2.71
  -1   2  11   19.63    3.02
   1  -2 -10  257.37    9.19
  -1   2  10  252.02    9.44
   1  -2  -9   50.78    3.02
  -1   2   9   56.76    3.84
   1  -2  -8   62.80    3.34
  -1   2   8   69.72    4.22
   1  -2  -7  168.58    6.36
  -1   2   7  159.77    6.23
   1  -2  -6  175.25    6.17
  -1   2   6  170.53    6.42
   1  -2  -5 1108.69   32.09
  -1   2   5 1117.25   32.28
   1  -2  -4    2.45    0.94
  -1   2   4    1.07    0.94
   1  -2  -3 3355.97   85.52
  -1   2   3 3382.65   84.38
   1  -2  -2 9607.54  222.00
  -1   2   2 9999.00  236.66
   1  -2  -1 1007.89   26.62
  -1   2   1  996.12   26.62
   1  -2   0  675.32   26.62
  -1   2   0  677.59   25.23
   1  -2   1  202.31    6.36
  -1   2  -1  197.40    6.48
   1  -2   2   26.05    1.32
  -1   2  -2   24.23    1.26
   1  -2   3  849.75   22.40
  -1   2  -3  837.61   23.66
   1  -2   4  143.79    5.22
  -1   2  -4  143.22    5.35
   1  -2   5 1178.10   31.34
  -1   2  -5 1147.46   32.22
   1  -2   6   58.46    2.39
  -1   2  -6   62.23    2.77
   1  -2   7  102.76    4.40
  -1   2  -7   99.61    4.15
   1  -2   8  169.08    5.92
  -1   2  -8  175.12    6.54
   1  -2   9   22.28    2.58
  -1   2  -9   24.29    2.08
   1  -2  10  320.29   11.45
  -1   2 -10  321.49    9.94
   1  -2  11    4.34    1.89
  -1   2 -11    4.97    1.76
   1  -2  12   57.26    3.78
  -1   2 -12   52.73    3.46
   1  -2  13    3.27    3.15
  -1   2 -13    3.96    2.58
   1  -2  14    4.09    3.90
  -1   2 -14    3.71    3.52
   1  -2  15  133.65    7.11
  -1   2 -15  124.09    7.17
   1  -2  16   -0.57    3.21
  -1   2 -16    0.19    2.77
   1  -2  17    9.69    3.90
  -1   2 -17    8.75    3.15
   1  -2  18    0.76    3.78
  -1   2 -18    5.22    3.15
   1  -2  19    6.54    5.10
  -1   2 -19    5.47    3.78
   1  -2  20   -2.39    4.47
  -1   2 -20   -3.59    4.34
   1  -2  21    6.86    5.66
  -1   2 -21   11.20    4.40
   1  -2  22    1.95    4.22
  -1   2 -22    2.08    4.40
   1  -1 -22    2.89    4.53
   1  -1 -21    0.13    4.72
  -1   1  21    3.15    7.55
   1  -1 -20    5.03    4.72
  -1   1  20    2.45    5.16
   1  -1 -19    7.87    4.85
  -1   1  19   13.21    5.73
   1  -1 -18    8.62    4.97
  -1   1  18    9.50    5.41
   1  -1 -17    0.76    3.40
  -1   1  17   -1.95    4.40
   1  -1 -16    5.29    3.78
  -1   1  16    5.98    4.40
   1  -1 -15   15.98    3.46
  -1   1  15    9.06    3.65
   1  -1 -14  161.78    7.49
  -1   1  14  172.29    8.43
   1  -1 -13   31.21    3.34
  -1   1  13   34.92    3.90
   1  -1 -12    3.21    2.52
  -1   1  12    4.97    2.39
   1  -1 -11    8.37    3.15
  -1   1  11   10.89    2.83
   1  -1 -10   20.20    2.77
  -1   1  10   23.53    2.89
   1  -1  -9  107.41    4.53
  -1   1   9  109.62    4.97
   1  -1  -8  149.83    6.17
  -1   1   8  147.94    6.17
   1  -1  -7  422.04   14.10
  -1   1   7  408.20   12.90
   1  -1  -6  369.12   12.08
  -1   1   6  369.63   12.08
   1  -1  -5 1381.60   40.90
  -1   1   5 1395.51   37.57
   1  -1  -4  793.94   22.53
  -1   1   4  759.89   20.83
   1  -1  -3  236.04    7.93
  -1   1   3  227.10    7.05
   1  -1  -2 1331.14   35.24
  -1   1   2 1341.14   34.92
   1  -1  -1 3644.61  122.08
  -1   1   1 3701.31  124.03
   1  -1   0   68.90    2.45
  -1   1   0   67.71    2.08
   1  -1   1 2389.55   57.51
  -1   1  -1 2405.16   55.82
   1  -1   2 1190.37   28.82
  -1   1  -2 1199.87   30.58
   1  -1   3  166.44    5.03
  -1   1  -3  159.58    4.97
   1  -1   4  653.55   17.49
  -1   1  -4  648.26   19.88
   1  -1   5  293.68    9.31
  -1   1  -5  297.58   10.57
   1  -1   6 1381.29   37.50
  -1   1  -6 1382.42   39.14
   1  -1   7  711.76   21.14
  -1   1  -7  705.09   20.07
   1  -1   8   33.79    2.27
  -1   1  -8   40.78    2.71
   1  -1   9  365.41   11.58
  -1   1  -9  375.67   12.59
   1  -1  10  140.01    6.17
  -1   1 -10  138.31    4.91
   1  -1  11  438.53   13.03
  -1   1 -11  438.47   12.84
   1  -1  12    3.15    2.45
  -1   1 -12    1.01    2.14
   1  -1  13   10.19    2.45
  -1   1 -13    8.18    2.33
   1  -1  14    1.13    3.02
  -1   1 -14    0.19    2.83
   1  -1  15   27.94    3.96
  -1   1 -15   36.56    3.78
   1  -1  16    7.68    3.52
  -1   1 -16    5.66    2.83
   1  -1  17   -3.59    3.71
  -1   1 -17   -2.58    3.08
   1  -1  18    1.95    4.78
  -1   1 -18   -0.25    4.66
   1  -1  19   -2.77    4.09
  -1   1 -19    1.57    3.90
   1  -1  20   23.22    5.98
  -1   1 -20   19.63    5.35
   1  -1  21   -1.32    4.09
  -1   1 -21    2.01    3.90
   1  -1  22    3.52    4.28
  -1   1 -22    3.96    4.40
   1   0 -22    1.70    5.35
  -1   0  22    2.52    6.86
   1   0 -21    4.15    5.85
  -1   0  21    3.90    5.73
   1   0 -20   10.95    5.10
  -1   0  20   12.65    7.93
   1   0 -19   16.68    4.85
  -1   0  19   23.35    5.16
   1   0 -18   39.20    6.23
  -1   0  18   39.27    5.92
   1   0 -17   -0.38    3.52
  -1   0  17    0.06    4.47
   1   0 -16    1.26    3.40
  -1   0  16    2.58    3.71
   1   0 -15  133.34    7.93
  -1   0  15  128.81    7.68
   1   0 -14   41.09    3.90
  -1   0  14   42.48    4.40
   1   0 -13    0.00    2.39
  -1   0  13    0.25    2.96
   1   0 -12    4.72    2.27
  -1   0  12    3.40    2.64
   1   0 -11  260.20    8.62
  -1   0  11  254.22    9.56
   1   0 -10  185.07    7.17
  -1   0  10  190.67    7.43
   1   0  -9   66.01    3.34
  -1   0   9   67.20    3.46
   1   0  -8  451.62   13.65
  -1   0   8  445.58   12.84
   1   0  -7  254.03    8.68
  -1   0   7  238.49    8.05
   1   0  -6  804.95   22.15
  -1   0   6  830.06   23.35
   1   0  -5 2122.87   56.63
  -1   0   5 2105.38   52.98
   1   0  -4  262.53    8.81
  -1   0   4  262.46    8.43
   1   0  -3  334.45   10.19
  -1   0   3  326.21    9.44
   1   0  -2 2044.09   73.06
  -1   0   2 1939.82   66.45
   1   0  -1  363.02    9.88
  -1   0   1  356.22    9.38
   1   0   0 3364.90   80.10
  -1   0   0 3315.32   80.99
   1   0   1    5.22    0.38
   1   0   2 1253.67   30.52
  -1   0  -2 1274.75   30.08
   1   0   3   72.30    2.64
  -1   0  -3   75.45    2.71
   1   0   4   25.04    1.32
  -1   0  -4   24.60    1.45
   1   0   5  633.60   18.25
  -1   0  -5  649.02   19.76
   1   0   6  195.26    7.49
  -1   0  -6  199.98    6.36
   1   0   7  121.45    4.97
  -1   0  -7  108.30    4.15
   1   0   8  704.52   20.07
  -1   0  -8  703.45   20.45
   1   0   9    0.69    1.76
  -1   0  -9    1.01    1.95
   1   0  10  210.05    8.24
  -1   0 -10  210.61    7.11
   1   0  11   50.15    3.40
  -1   0 -11   59.97    3.71
   1   0  12   41.34    3.27
  -1   0 -12   46.44    3.21
   1   0  13    0.69    2.89
  -1   0 -13    1.76    2.58
   1   0  14   45.68    4.66
  -1   0 -14   64.50    4.34
   1   0  15    2.14    3.65
  -1   0 -15    0.06    2.45
   1   0  16   33.48    4.53
  -1   0 -16   41.78    4.53
   1   0  17   -1.13    3.90
  -1   0 -17   -2.52    2.71
   1   0  18    6.54    4.91
  -1   0 -18    3.15    4.28
   1   0  19   13.72    4.34
  -1   0 -19   10.19    3.78
   1   0  20    1.89    4.34
  -1   0 -20    7.17    3.71
   1   0  21    5.16    5.10
  -1   0 -21   -0.57    5.35
   1   1 -22   -4.53    4.66
  -1  -1  22    0.88    6.10
   1   1 -21   39.96    6.61
  -1  -1  21   31.40    6.42
   1   1 -20   23.66    6.29
  -1  -1  20   23.47    6.73
   1   1 -19    1.82    3.90
  -1  -1  19   -1.38    4.59
   1   1 -18    2.33    3.90
  -1  -1  18    2.27    4.97
   1   1 -17    2.58    3.34
  -1  -1  17    4.03    3.65
   1   1 -16    8.24    3.40
  -1  -1  16    8.56    3.84
   1   1 -15   46.44    4.34
  -1  -1  15   53.74    6.10
   1   1 -14  146.81    6.86
  -1  -1  14  142.72    7.55
   1   1 -13   -1.20    2.27
  -1  -1  13   -0.31    3.02
   1   1 -12    7.24    2.33
  -1  -1  12    6.86    2.89
   1   1 -11  123.21    5.35
  -1  -1  11  120.94    5.98
   1   1 -10   47.01    3.02
  -1  -1  10   44.11    3.27
   1   1  -9  427.77   12.71
  -1  -1   9  416.38   13.47
   1   1  -8  458.54   13.97
  -1  -1   8  467.54   13.91
   1   1  -7   15.67    1.82
  -1  -1   7   19.07    1.89
   1   1  -6  769.90   21.02
  -1  -1   6  768.20   22.28
   1   1  -5  223.32    7.74
  -1  -1   5  228.92    7.74
   1   1  -4  363.65   10.57
  -1  -1   4  357.92   10.89
   1   1  -3    1.82    0.82
  -1  -1   3    1.13    1.07
   1   1  -2  234.78    7.36
  -1  -1   2  233.96    6.80
   1   1  -1 3264.54   77.59
  -1  -1   1 3303.74   77.65
   1   1   0  503.41   12.59
  -1  -1   0  513.16   12.77
   1   1   1  198.28    5.60
  -1  -1  -1  195.01    7.74
   1   1   2   21.02    0.94
  -1  -1  -2   19.95    1.01
   1   1   3  246.86    7.68
  -1  -1  -3  241.45    7.80
   1   1   4  600.38   16.80
  -1  -1  -4  607.93   18.12
   1   1   5  324.19    9.38
  -1  -1  -5  321.61   10.57
   1   1   6  461.50   13.84
  -1  -1  -6  462.63   15.10
   1   1   7   50.21    2.89
  -1  -1  -7   49.21    2.96
   1   1   8    5.03    1.64
  -1  -1  -8    3.90    1.70
   1   1   9  272.91   10.07
  -1  -1  -9  270.33    9.19
   1   1  10    4.09    1.95
  -1  -1 -10    4.40    1.70
   1   1  11   15.42    2.89
  -1  -1 -11   11.52    2.20
   1   1  12   20.95    3.34
  -1  -1 -12   22.53    3.08
   1   1  13   43.36    4.03
  -1  -1 -13   45.81    4.09
   1   1  14   30.96    3.71
  -1  -1 -14   32.09    3.34
   1   1  15   70.10    6.80
  -1  -1 -15   80.23    5.66
   1   1  16    1.76    3.65
  -1  -1 -16   -0.06    3.65
   1   1  17    1.01    4.28
  -1  -1 -17    1.01    3.59
   1   1  18    1.26    4.28
  -1  -1 -18    3.02    3.65
   1   1  19    0.00    5.22
  -1  -1 -19    2.01    4.59
   1   1  20   13.40    5.22
  -1  -1 -20    9.50    4.34
   1   1  21    0.44    4.28
  -1  -1 -21    1.82    4.47
   1   2 -22   -1.32    5.98
  -1  -2  22    3.02    5.73
   1   2 -21   15.48    6.10
  -1  -2  21   21.58    6.04
   1   2 -20   15.04    4.97
  -1  -2  20   12.96    5.98
   1   2 -19    5.73    3.71
  -1  -2  19    7.93    4.78
   1   2 -18    4.53    4.72
  -1  -2  18   11.89    4.66
   1   2 -17    9.12    4.40
  -1  -2  17    9.75    4.28
   1   2 -16    0.57    3.08
  -1  -2  16    4.09    3.84
   1   2 -15  174.81    8.56
  -1  -2  15  191.48    8.68
   1   2 -14  162.35    7.30
  -1  -2  14  158.51    7.49
   1   2 -13  162.29    6.92
  -1  -2  13  166.12    7.17
   1   2 -12   54.18    4.28
  -1  -2  12   52.98    3.90
   1   2 -11   -0.13    2.08
  -1  -2  11    2.08    2.33
   1   2 -10  121.82    5.47
  -1  -2  10  113.46    5.29
   1   2  -9   26.68    2.45
  -1  -2   9   31.02    2.58
   1   2  -8  775.00   21.90
  -1  -2   8  736.30   19.88
   1   2  -7  357.04   11.14
  -1  -2   7  351.63   11.01
   1   2  -6  104.52    4.53
  -1  -2   6  103.07    4.40
   1   2  -5  771.54   22.65
  -1  -2   5  775.12   22.72
   1   2  -4  120.19    6.54
  -1  -2   4  134.22    7.55
   1   2  -3 1212.08   31.40
  -1  -2   3 1191.88   31.90
   1   2  -2  744.98   19.44
  -1  -2   2  754.92   20.83
   1   2  -1 4236.68   99.67
  -1  -2   1 4337.86  106.91
   1   2   0   98.86    3.59
  -1  -2   0  103.20    3.40
   1   2   1  489.63   13.28
  -1  -2  -1  489.25   13.40
   1   2   2   44.74    1.89
  -1  -2  -2   46.31    1.76
   1   2   3  597.92   17.49
  -1  -2  -3  598.99   17.75
   1   2   4    7.99    1.07
  -1  -2  -4    8.94    1.07
   1   2   5  496.93   15.42
  -1  -2  -5  514.11   15.48
   1   2   6   43.67    2.52
  -1  -2  -6   44.68    2.33
   1   2   7  153.41    5.79
  -1  -2  -7  147.75    5.29
   1   2   8  172.23    5.98
  -1  -2  -8  166.94    6.61
   1   2   9  228.61    8.87
  -1  -2  -9  220.56    7.87
   1   2  10   58.77    3.59
  -1  -2 -10   55.82    3.15
   1   2  11    7.74    2.20
  -1  -2 -11    8.31    2.20
   1   2  12    2.45    2.83
  -1  -2 -12    2.08    2.39
   1   2  13   11.26    3.08
  -1  -2 -13   14.72    2.89
   1   2  14   91.87    5.79
  -1  -2 -14   92.63    5.10
   1   2  15    2.83    4.97
  -1  -2 -15    3.52    3.90
   1   2  16   -1.70    3.52
  -1  -2 -16    1.01    3.90
   1   2  17    1.01    4.03
  -1  -2 -17    1.13    3.84
   1   2  18    1.95    4.40
  -1  -2 -18    0.13    3.40
   1   2  19    5.22    4.72
  -1  -2 -19    7.36    3.59
   1   2  20   -0.44    4.72
  -1  -2 -20   -1.01    3.59
  -1  -2 -21    1.89    6.67
   1   3 -22    9.25    4.97
  -1  -3  22    4.59    5.98
   1   3 -21   25.74    6.86
  -1  -3  21   20.83    7.24
   1   3 -20   33.73    5.10
  -1  -3  20   35.62    6.36
   1   3 -19   12.40    5.73
  -1  -3  19   19.82    6.61
   1   3 -18    1.57    3.46
  -1  -3  18    1.95    4.72
   1   3 -17    1.89    3.34
  -1  -3  17    0.13    3.96
   1   3 -16  120.19    7.05
  -1  -3  16  123.71    6.92
   1   3 -15  164.30    8.24
  -1  -3  15  169.08    8.31
   1   3 -14   41.28    3.96
  -1  -3  14   41.28    4.72
   1   3 -13    6.36    2.96
  -1  -3  13    9.19    3.08
   1   3 -12   21.08    3.15
  -1  -3  12   18.75    3.21
   1   3 -11  186.20    7.05
  -1  -3  11  181.98    6.92
   1   3 -10   57.33    3.34
  -1  -3  10   55.37    3.27
   1   3  -9  556.83   17.18
  -1  -3   9  569.35   17.43
   1   3  -8  180.47    6.80
  -1  -3   8  185.19    6.86
   1   3  -7   13.53    1.70
  -1  -3   7   13.34    1.76
   1   3  -6  438.85   12.65
  -1  -3   6  435.51   13.53
   1   3  -5    4.97    1.76
  -1  -3   5    3.21    2.08
   1   3  -4   50.34    2.33
  -1  -3   4   53.80    2.71
   1   3  -3 1987.39   50.40
  -1  -3   3 1998.84   52.29
   1   3  -2  114.27    3.90
  -1  -3   2  118.30    4.59
   1   3  -1   11.83    0.88
  -1  -3   1   11.70    1.01
   1   3   0  135.73    4.78
  -1  -3   0  135.67    4.78
   1   3   1   27.94    1.45
  -1  -3  -1   27.31    1.45
   1   3   2   36.06    1.89
  -1  -3  -2   36.06    2.01
   1   3   3   74.13    2.83
  -1  -3  -3   76.39    3.27
   1   3   4  126.23    4.53
  -1  -3  -4  126.29    5.47
   1   3   5   66.70    2.77
  -1  -3  -5   68.59    3.34
   1   3   6    9.06    1.26
  -1  -3  -6    9.12    1.38
   1   3   7  146.30    5.54
  -1  -3  -7  150.08    5.47
   1   3   8  285.43    9.12
  -1  -3  -8  275.99    9.50
   1   3   9    2.83    1.64
  -1  -3  -9    1.38    1.64
   1   3  10   37.94    3.40
  -1  -3 -10   35.68    3.08
   1   3  11  125.22    6.04
  -1  -3 -11  124.22    6.04
   1   3  12    0.76    2.89
  -1  -3 -12    1.13    2.14
   1   3  13   25.80    4.34
  -1  -3 -13   26.93    3.15
   1   3  14   35.87    5.16
  -1  -3 -14   37.69    3.96
   1   3  15   13.34    4.40
  -1  -3 -15   14.85    3.08
   1   3  16    4.09    4.47
  -1  -3 -16    8.18    3.84
   1   3  17   -1.70    5.66
  -1  -3 -17    0.50    4.47
   1   3  18    2.20    4.53
  -1  -3 -18    0.00    4.34
   1   3  19    7.87    4.66
  -1  -3 -19   11.07    3.96
   1   3  20    1.01    3.27
  -1  -3 -20    0.57    2.89
   1   4 -23   -1.57    5.35
  -1  -4  23   -1.70    3.34
   1   4 -22    4.40    6.17
  -1  -4  22    8.43    6.73
   1   4 -21   26.11    5.47
  -1  -4  21   20.07    6.23
   1   4 -20    7.05    4.91
  -1  -4  20    5.47    5.47
   1   4 -19   22.02    5.66
  -1  -4  19   24.86    5.66
   1   4 -18    4.53    4.15
  -1  -4  18    5.22    4.22
   1   4 -17   19.51    4.34
  -1  -4  17   13.59    4.66
   1   4 -16   17.12    4.34
  -1  -4  16   28.25    4.59
   1   4 -15   88.60    6.04
  -1  -4  15   89.35    5.98
   1   4 -14  190.67    8.31
  -1  -4  14  192.68    8.37
   1   4 -13   20.70    2.96
  -1  -4  13   22.72    2.83
   1   4 -12   47.89    3.96
  -1  -4  12   50.78    3.71
   1   4 -11   13.53    2.39
  -1  -4  11   11.77    2.14
   1   4 -10  251.70    8.94
  -1  -4  10  260.20    8.50
   1   4  -9   41.78    2.83
  -1  -4   9   44.55    2.71
   1   4  -8  111.19    4.78
  -1  -4   8  113.27    4.28
   1   4  -7  434.00   13.09
  -1  -4   7  444.70   14.60
   1   4  -6  328.91   14.28
  -1  -4   6  345.72   15.61
   1   4  -5    2.64    1.13
  -1  -4   5    4.78    1.13
   1   4  -4   49.65    2.45
  -1  -4   4   47.57    2.08
   1   4  -3 1301.12   35.11
  -1  -4   3 1301.06   35.30
   1   4  -2  391.02   11.89
  -1  -4   2  382.65   11.77
   1   4  -1  839.05   23.97
  -1  -4   1  835.47   23.35
   1   4   0  252.33    8.68
  -1  -4   0  258.44    8.56
   1   4   1   26.30    1.57
  -1  -4  -1   23.79    1.57
   1   4   2  229.37    7.93
  -1  -4  -2  217.60    7.43
   1   4   3  375.54   12.27
  -1  -4  -3  389.64   13.97
   1   4   4  522.73   15.61
  -1  -4  -4  516.12   15.54
   1   4   5  166.00    6.23
  -1  -4  -5  165.81    5.73
   1   4   6   27.37    2.33
  -1  -4  -6   28.44    2.45
   1   4   7   76.52    3.59
  -1  -4  -7   85.89    4.03
   1   4   8  118.74    5.16
  -1  -4  -8  122.96    4.85
   1   4   9    1.89    2.01
  -1  -4  -9    2.39    2.14
   1   4  10  183.87    7.87
  -1  -4 -10  184.37    7.30
   1   4  11   36.56    3.59
  -1  -4 -11   38.64    3.46
   1   4  12   -0.13    3.52
  -1  -4 -12    1.20    3.08
   1   4  13    4.15    4.22
  -1  -4 -13    3.08    2.77
   1   4  14   60.47    5.98
  -1  -4 -14   66.32    4.53
   1   4  15   -0.38    3.40
  -1  -4 -15    1.01    2.89
   1   4  16   -0.76    3.96
  -1  -4 -16    0.57    3.21
   1   4  17    0.19    4.72
  -1  -4 -17    0.82    3.71
   1   4  18    3.02    4.40
  -1  -4 -18    3.65    3.46
   1   4  19    1.26    6.10
  -1  -4 -19    2.52    3.52
   1   5 -22   -5.10    7.68
  -1  -5  22    6.86    7.74
   1   5 -21   17.56    5.35
  -1  -5  21   14.54    6.73
   1   5 -20   21.96    5.54
  -1  -5  20   25.30    5.29
   1   5 -19    1.89    5.41
  -1  -5  19   -0.57    5.16
   1   5 -18    6.23    4.03
  -1  -5  18    2.58    4.03
   1   5 -17    1.20    3.46
  -1  -5  17    1.38    3.65
   1   5 -16  147.94    7.36
  -1  -5  16  146.93    8.24
   1   5 -15   46.94    5.47
  -1  -5  15   52.29    5.41
   1   5 -14   86.52    5.73
  -1  -5  14   86.33    6.04
   1   5 -13   41.47    3.84
  -1  -5  13   44.24    3.96
   1   5 -12  163.99    7.49
  -1  -5  12  169.40    7.24
   1   5 -11    6.48    2.33
  -1  -5  11    4.03    2.08
   1   5 -10  114.53    4.91
  -1  -5  10  120.13    5.03
   1   5  -9  162.03    6.42
  -1  -5   9  162.41    5.85
   1   5  -8   78.59    3.78
  -1  -5   8   80.67    3.78
   1   5  -7   50.09    4.09
  -1  -5   7   39.83    2.89
   1   5  -6 1442.96   39.52
  -1  -5   6 1464.48   38.83
   1   5  -5  583.14   16.93
  -1  -5   5  584.39   17.24
   1   5  -4   64.88    3.40
  -1  -5   4   68.40    3.27
   1   5  -3  946.22   27.88
  -1  -5   3  954.27   28.06
   1   5  -2 1745.94   45.12
  -1  -5   2 1733.17   44.93
   1   5  -1  434.32   13.65
  -1  -5   1  446.59   16.05
   1   5   0  177.39    6.23
  -1  -5   0  180.47    6.42
   1   5   1  159.45    5.66
  -1  -5  -1  162.16    5.92
   1   5   2  354.52   11.33
  -1  -5  -2  360.31   10.95
   1   5   3   70.92    3.59
  -1  -5  -3   68.21    3.40
   1   5   4  444.82   16.86
  -1  -5  -4  441.24   13.91
   1   5   5    9.94    1.76
  -1  -5  -5    9.00    1.64
   1   5   6  101.31    4.09
  -1  -5  -6  105.78    4.97
   1   5   7   22.53    2.20
  -1  -5  -7   20.95    2.39
   1   5   8  289.40    9.50
  -1  -5  -8  300.22   10.38
   1   5   9    9.75    2.52
  -1  -5  -9   12.46    2.33
   1   5  10    6.42    2.77
  -1  -5 -10   10.32    2.58
   1   5  11   23.66    3.02
  -1  -5 -11   22.59    2.96
   1   5  12    1.89    2.64
  -1  -5 -12   -0.63    3.08
   1   5  13   12.46    3.78
  -1  -5 -13   11.45    2.83
   1   5  14    0.57    3.40
  -1  -5 -14    2.64    2.83
   1   5  15   20.07    4.15
  -1  -5 -15   16.30    3.59
   1   5  16    3.59    3.84
  -1  -5 -16    2.71    3.08
   1   5  17    3.27    4.34
  -1  -5 -17    4.66    3.78
   1   5  18    2.71    3.71
  -1  -5 -18    4.53    4.40
  -1  -5 -19   -1.76    4.78
   1   6 -22   23.16    6.23
  -1  -6  22   14.72    5.41
   1   6 -21   15.23    6.23
  -1  -6  21   14.91    6.36
   1   6 -20    9.00    4.97
  -1  -6  20    9.38    5.10
   1   6 -19    2.33    4.97
  -1  -6  19   -1.51    4.22
   1   6 -18    1.13    4.03
  -1  -6  18   -2.58    3.96
   1   6 -17    3.71    3.65
  -1  -6  17    2.96    3.40
   1   6 -16   35.99    4.72
  -1  -6  16   36.12    4.47
   1   6 -15   89.17    5.29
  -1  -6  15   87.34    5.92
   1   6 -14    1.45    3.02
  -1  -6  14    2.83    2.71
   1   6 -13   -0.50    2.71
  -1  -6  13   -1.32    2.45
   1   6 -12  310.60   11.52
  -1  -6  12  294.24   10.26
   1   6 -11   18.31    2.71
  -1  -6  11   18.31    2.58
   1   6 -10   28.63    3.34
  -1  -6  10   33.04    3.15
   1   6  -9   60.60    3.40
  -1  -6   9   58.46    3.40
   1   6  -8    1.07    1.82
  -1  -6   8    1.82    1.51
   1   6  -7  582.88   16.23
  -1  -6   7  590.25   17.24
   1   6  -6   68.78    3.34
  -1  -6   6   60.47    2.83
   1   6  -5  375.04   13.65
  -1  -6   5  368.81   11.39
   1   6  -4  404.11   13.21
  -1  -6   4  404.99   13.21
   1   6  -3   47.26    2.64
  -1  -6   3   41.72    3.08
   1   6  -2   45.68    2.64
  -1  -6   2   39.45    2.64
   1   6  -1  140.89    5.10
  -1  -6   1  142.21    5.85
   1   6   0  485.35   14.72
  -1  -6   0  499.38   16.05
   1   6   1  140.77    5.41
  -1  -6  -1  146.49    5.85
   1   6   2  217.47    7.87
  -1  -6  -2  212.06    8.37
   1   6   3  113.14    4.85
  -1  -6  -3  114.02    5.03
   1   6   4  178.40    6.54
  -1  -6  -4  174.18    7.30
   1   6   5  334.07   10.45
  -1  -6  -5  324.57   10.07
   1   6   6    0.57    1.76
  -1  -6  -6    1.38    1.51
   1   6   7    1.89    2.14
  -1  -6  -7    2.01    1.82
   1   6   8    2.64    2.14
  -1  -6  -8    1.07    2.01
   1   6   9   15.67    2.52
  -1  -6  -9   15.92    2.27
   1   6  10   34.04    4.15
  -1  -6 -10   35.99    3.78
   1   6  11    8.37    2.83
  -1  -6 -11    8.24    2.77
   1   6  12    0.82    3.34
  -1  -6 -12   -0.76    3.27
   1   6  13   12.84    3.21
  -1  -6 -13   15.48    3.46
   1   6  14   13.03    4.09
  -1  -6 -14   12.33    3.46
   1   6  15   14.47    3.78
  -1  -6 -15   16.11    4.15
   1   6  16   11.26    4.40
  -1  -6 -16   16.42    4.53
   1   6  17    7.61    5.98
  -1  -6 -17    3.96    3.71
   1   6  18   -1.07    5.16
  -1  -6 -18    1.32    3.15
   1   6  19    0.82    4.53
   1   7 -22    1.38    4.34
  -1  -7  22    0.88    6.10
   1   7 -21    5.22    4.22
  -1  -7  21    4.15    6.48
   1   7 -20   20.77    3.78
  -1  -7  20   21.27    6.36
   1   7 -19    0.25    4.15
  -1  -7  19   -1.13    4.72
   1   7 -18    2.39    3.90
  -1  -7  18    3.84    4.40
   1   7 -17   -0.44    4.03
  -1  -7  17   -1.32    3.52
   1   7 -16  124.34    7.80
  -1  -7  16  105.90    6.48
   1   7 -15   42.48    4.53
  -1  -7  15   36.56    4.78
   1   7 -14  116.41    6.29
  -1  -7  14  105.21    5.98
   1   7 -13  154.36    6.67
  -1  -7  13  143.35    7.43
   1   7 -12   27.25    3.34
  -1  -7  12   27.88    3.34
   1   7 -11  175.69    8.24
  -1  -7  11  174.24    7.05
   1   7 -10   15.48    2.89
  -1  -7  10   15.29    2.71
   1   7  -9   93.76    6.29
  -1  -7   9   83.44    4.03
   1   7  -8  283.48   11.45
  -1  -7   8  297.07   10.19
   1   7  -7   24.16    2.58
  -1  -7   7   24.23    2.58
   1   7  -6  418.65   13.65
  -1  -7   6  424.81   12.59
   1   7  -5   15.86    1.89
  -1  -7   5   11.45    1.70
   1   7  -4  427.71   13.78
  -1  -7   4  410.47   12.52
   1   7  -3   78.72    3.84
  -1  -7   3   79.92    3.59
   1   7  -2  123.90    5.22
  -1  -7   2  116.29    5.29
   1   7  -1  359.75   11.58
  -1  -7   1  357.67   11.96
   1   7   0   12.02    1.76
  -1  -7   0   10.45    1.82
   1   7   1   57.14    3.21
  -1  -7  -1   56.95    3.27
   1   7   2  518.13   15.92
  -1  -7  -2  520.96   15.61
   1   7   3   69.03    3.65
  -1  -7  -3   74.00    3.65
   1   7   4  132.96    5.54
  -1  -7  -4  127.74    5.41
   1   7   5    2.77    1.89
  -1  -7  -5    3.84    2.08
   1   7   6    2.27    1.89
  -1  -7  -6    0.94    1.95
   1   7   7   46.19    3.52
  -1  -7  -7   37.38    3.21
   1   7   8    8.37    2.39
  -1  -7  -8    6.80    2.39
   1   7   9   53.36    4.28
  -1  -7  -9   54.05    4.22
   1   7  10   14.79    3.27
  -1  -7 -10   16.61    3.27
   1   7  11   -0.25    3.27
  -1  -7 -11    1.51    3.02
   1   7  12   28.51    4.22
  -1  -7 -12   27.69    3.78
   1   7  13   11.07    3.59
  -1  -7 -13   14.03    3.40
   1   7  14   21.39    4.72
  -1  -7 -14   18.94    4.15
   1   7  15   -2.01    4.40
  -1  -7 -15    0.76    3.08
   1   7  16    3.08    4.40
  -1  -7 -16    5.41    3.21
   1   7  17    0.31    5.22
  -1  -7 -17    0.06    3.02
   1   8 -22    6.48    6.61
  -1  -8  22    2.14    7.55
   1   8 -21   23.91    5.98
  -1  -8  21   25.80    6.23
   1   8 -20    3.71    6.36
  -1  -8  20    2.39    6.04
   1   8 -19    0.88    3.65
  -1  -8  19    5.10    4.15
   1   8 -18    2.58    3.21
  -1  -8  18    0.31    3.78
   1   8 -17   69.41    5.16
  -1  -8  17   66.89    5.60
   1   8 -16   45.75    4.09
  -1  -8  16   43.99    4.72
   1   8 -15   99.17    4.91
  -1  -8  15  114.84    6.86
   1   8 -14   17.75    2.89
  -1  -8  14   15.54    3.40
   1   8 -13   35.49    4.40
  -1  -8  13   37.06    4.28
   1   8 -12  168.83    7.30
  -1  -8  12  144.92    6.48
   1   8 -11    9.12    2.58
  -1  -8  11   11.14    4.91
   1   8 -10  288.58   13.97
  -1  -8  10  290.15    9.69
   1   8  -9    0.88    2.08
  -1  -8   9    1.57    2.01
   1   8  -8   46.63    3.84
  -1  -8   8   49.52    3.34
   1   8  -7  174.24    6.42
  -1  -8   7  172.79    6.48
   1   8  -6   26.05    2.45
  -1  -8   6   19.13    2.08
   1   8  -5  231.50    8.68
  -1  -8   5  239.43    8.37
   1   8  -4  788.27   22.15
  -1  -8   4  786.83   22.15
   1   8  -3   48.45    3.08
  -1  -8   3   47.26    2.58
   1   8  -2  220.93    7.80
  -1  -8   2  214.26    8.18
   1   8  -1   25.99    2.71
  -1  -8   1   29.95    2.52
   1   8   0    2.64    1.70
  -1  -8   0    2.71    1.89
   1   8   1   57.14    3.02
  -1  -8  -1   64.31    3.78
   1   8   2    9.31    2.45
  -1  -8  -2    9.25    2.20
   1   8   3   28.63    2.64
  -1  -8  -3   30.96    2.64
   1   8   4    3.52    2.14
  -1  -8  -4    4.34    2.14
   1   8   5    1.01    2.14
  -1  -8  -5    2.01    1.76
   1   8   6   42.41    3.59
  -1  -8  -6   48.26    3.46
   1   8   7   27.94    3.59
  -1  -8  -7   30.96    3.08
   1   8   8   27.12    3.15
  -1  -8  -8   27.00    3.08
   1   8   9   15.67    3.21
  -1  -8  -9   16.30    3.40
   1   8  10    2.64    2.89
  -1  -8 -10    0.38    2.71
   1   8  11    6.10    4.40
  -1  -8 -11    6.54    4.15
   1   8  12    9.63    3.71
  -1  -8 -12   13.09    3.46
   1   8  13    2.39    3.96
  -1  -8 -13    0.50    3.59
   1   8  14    2.20    3.46
  -1  -8 -14   -1.13    2.77
   1   8  15    9.56    4.09
  -1  -8 -15   11.83    3.21
   1   8  16   -1.07    7.43
  -1  -8 -16   -0.44    2.33
   1   9 -21   14.41    7.74
  -1  -9  21    9.50    7.80
   1   9 -20    6.98    6.42
  -1  -9  20    5.85    6.10
   1   9 -19    9.88    5.47
  -1  -9  19    9.63    5.10
   1   9 -18   16.49    5.10
  -1  -9  18   19.13    5.03
   1   9 -17    1.01    4.47
  -1  -9  17    2.64    3.84
   1   9 -16   67.52    6.98
  -1  -9  16   78.85    5.85
   1   9 -15   11.20    4.47
  -1  -9  15    7.36    3.65
   1   9 -14    7.99    5.03
  -1  -9  14    8.18    4.28
   1   9 -13   42.16    4.53
  -1  -9  13   38.07    4.78
   1   9 -12   16.93    3.78
  -1  -9  12   15.86    4.34
   1   9 -11  164.55   11.58
  -1  -9  11  154.80    7.17
   1   9 -10   14.28    3.08
  -1  -9  10   13.03    2.77
   1   9  -9  103.32    5.22
  -1  -9   9  107.41    5.29
   1   9  -8    9.63    2.77
  -1  -9   8    9.25    2.33
   1   9  -7   15.04    2.89
  -1  -9   7   17.68    2.33
   1   9  -6   68.21    4.47
  -1  -9   6   60.91    3.65
   1   9  -5   73.69    3.96
  -1  -9   5   83.38    4.09
   1   9  -4   49.46    3.71
  -1  -9   4   44.17    3.08
   1   9  -3  137.74    6.54
  -1  -9   3  132.14    5.60
   1   9  -2   47.32    2.96
  -1  -9   2   37.13    2.71
   1   9  -1   96.03    4.59
  -1  -9   1   90.74    4.53
   1   9   0    0.82    1.82
  -1  -9   0    0.82    2.01
   1   9   1   32.16    3.08
  -1  -9  -1   31.53    2.96
   1   9   2   16.80    2.77
  -1  -9  -2   20.45    2.45
   1   9   3   54.81    3.27
  -1  -9  -3   60.41    3.84
   1   9   4   19.32    2.64
  -1  -9  -4   21.33    2.96
   1   9   5    9.38    2.89
  -1  -9  -5    8.12    2.83
   1   9   6   28.00    3.27
  -1  -9  -6   31.21    3.21
   1   9   7    1.51    2.64
  -1  -9  -7    1.07    2.77
   1   9   8   19.13    4.40
  -1  -9  -8   18.56    3.15
   1   9   9   12.27    3.65
  -1  -9  -9   13.91    3.59
   1   9  10   10.32    4.03
  -1  -9 -10    7.49    3.65
   1   9  11    1.45    3.27
  -1  -9 -11   -0.13    3.27
   1   9  12    1.82    4.15
  -1  -9 -12   -0.88    3.71
   1   9  13   26.11    4.28
  -1  -9 -13   27.31    4.03
   1   9  14    3.84    4.15
  -1  -9 -14    2.20    3.46
   1   9  15    7.68    4.40
  -1  -9 -15    1.38    3.15
   1  10 -21    4.40    6.86
  -1 -10  21    5.85    6.42
   1  10 -20    5.85    5.73
  -1 -10  20    6.42    5.66
   1  10 -19    2.89    5.85
  -1 -10  19    3.65    5.29
   1  10 -18   10.70    5.29
  -1 -10  18   14.03    5.54
   1  10 -17  134.66    8.87
  -1 -10  17  151.97    9.38
   1  10 -16    4.59    4.22
  -1 -10  16    2.71    4.09
   1  10 -15   38.32    5.66
  -1 -10  15   36.31    5.16
   1  10 -14    8.62    3.46
  -1 -10  14    4.53    3.27
   1  10 -13    1.38    3.52
  -1 -10  13   -1.13    4.34
   1  10 -12   93.26    8.87
  -1 -10  12   99.74    6.54
   1  10 -11    1.64    3.21
  -1 -10  11    2.39    2.52
   1  10 -10   50.40    5.29
  -1 -10  10   56.38    4.34
   1  10  -9    7.30    3.27
  -1 -10   9    8.75    2.58
   1  10  -8    1.64    3.02
  -1 -10   8   -0.06    2.58
   1  10  -7   74.50    5.29
  -1 -10   7   76.83    4.85
   1  10  -6   35.18    3.15
  -1 -10   6   37.44    3.15
   1  10  -5  419.34   14.72
  -1 -10   5  435.45   15.23
   1  10  -4  335.46   11.52
  -1 -10   4  333.44   13.65
   1  10  -3   10.38    3.27
  -1 -10   3    7.61    2.89
   1  10  -2   39.58    3.15
  -1 -10   2   41.59    3.08
   1  10  -1   10.51    2.27
  -1 -10   1    9.00    2.27
   1  10   0    2.08    2.27
  -1 -10   0    3.15    1.89
   1  10   1   10.57    2.83
  -1 -10  -1    6.92    2.14
   1  10   2    4.09    2.58
  -1 -10  -2    2.08    2.64
   1  10   3  107.79    5.73
  -1 -10  -3   98.48    5.73
   1  10   4   23.09    3.34
  -1 -10  -4   25.55    4.22
   1  10   5    6.23    3.65
  -1 -10  -5    3.90    3.65
   1  10   6    3.27    3.84
  -1 -10  -6    2.83    3.02
   1  10   7   12.21    3.59
  -1 -10  -7    9.44    3.59
   1  10   8   19.70    3.21
  -1 -10  -8   14.28    4.47
   1  10   9   11.64    3.21
  -1 -10  -9    9.82    3.15
   1  10  10    0.31    3.40
  -1 -10 -10   -0.50    3.71
   1  10  11    4.03    4.09
  -1 -10 -11    3.08    3.84
   1  10  12   22.97    3.78
  -1 -10 -12   18.69    3.40
   1  10  13    0.82    5.29
  -1 -10 -13   -0.38    2.83
   1  10  14    0.76    3.27
  -1 -10 -14    1.57    2.27
  -1 -10 -15   -0.13    2.58
   1  11 -20    2.14    5.92
  -1 -11  20    3.02    6.42
   1  11 -19    6.73    5.92
  -1 -11  19    4.34    5.47
   1  11 -18   34.36    6.54
  -1 -11  18   35.43    6.29
   1  11 -17    9.06    5.47
  -1 -11  17    7.43    4.53
   1  11 -16   78.78    7.74
  -1 -11  16   74.00    6.80
   1  11 -15   12.02    4.78
  -1 -11  15    8.18    3.84
   1  11 -14    8.37    4.03
  -1 -11  14   13.21    6.42
   1  11 -13   38.83    6.42
  -1 -11  13   40.08    4.85
   1  11 -12    0.57    3.21
  -1 -11  12   -0.94    3.02
   1  11 -11   78.59    6.17
  -1 -11  11   74.06    5.22
   1  11 -10   41.53    4.72
  -1 -11  10   42.98    3.96
   1  11  -9   10.76    4.09
  -1 -11   9    5.29    2.89
   1  11  -8  106.03    6.54
  -1 -11   8  106.60    5.35
   1  11  -7   55.82    4.28
  -1 -11   7   55.44    4.15
   1  11  -6   51.98    4.72
  -1 -11   6   48.14    3.90
   1  11  -5   61.86    4.09
  -1 -11   5   58.14    3.59
   1  11  -4   51.41    3.96
  -1 -11   4   52.23    3.46
   1  11  -3  231.69   10.01
  -1 -11   3  237.73    8.87
   1  11  -2   17.81    3.40
  -1 -11   2   16.74    2.89
   1  11  -1    1.13    3.02
  -1 -11   1    2.52    2.71
   1  11   0    8.12    2.64
  -1 -11   0   11.01    3.34
   1  11   1    0.69    3.02
  -1 -11  -1    0.38    3.21
   1  11   2    2.14    3.08
  -1 -11  -2    0.57    3.78
   1  11   3   49.71    4.34
  -1 -11  -3   46.06    5.10
   1  11   4   39.52    4.97
  -1 -11  -4   37.00    4.59
   1  11   5    0.25    4.22
  -1 -11  -5    2.64    3.40
   1  11   6   -0.19    2.96
  -1 -11  -6    1.45    3.46
   1  11   7    2.27    3.21
  -1 -11  -7    0.38    3.59
   1  11   8    7.30    3.46
  -1 -11  -8    4.66    3.15
   1  11   9    7.87    3.40
  -1 -11  -9   11.89    3.96
   1  11  10    6.23    4.34
  -1 -11 -10    5.10    3.78
   1  11  11    7.80    4.15
  -1 -11 -11   11.89    3.52
   1  11  12    3.21    4.09
  -1 -11 -12    3.65    3.46
   1  11  13    5.73    5.54
  -1 -11 -13    1.20    4.09
   1  12 -20   20.58   15.54
  -1 -12  20    1.38    5.10
   1  12 -19    2.89    6.23
  -1 -12  19    2.77    5.47
   1  12 -18    2.52    5.85
  -1 -12  18    3.96    5.03
   1  12 -17   52.10    7.24
  -1 -12  17   50.34    7.17
   1  12 -16    1.38    7.24
  -1 -12  16    1.95    5.92
   1  12 -15    4.09    4.59
  -1 -12  15    4.72    6.29
   1  12 -14   31.09    7.43
  -1 -12  14   23.35    4.47
   1  12 -13    0.31    4.72
  -1 -12  13    0.25    3.84
   1  12 -12   72.68    7.05
  -1 -12  12   74.19    5.54
   1  12 -11    4.15    4.47
  -1 -12  11    2.39    3.34
   1  12 -10   22.28    4.28
  -1 -12  10   22.02    3.65
   1  12  -9  103.39    6.36
  -1 -12   9  100.49    5.73
   1  12  -8    0.38    3.21
  -1 -12   8    3.46    2.71
   1  12  -7   43.54    5.03
  -1 -12   7   46.88    3.96
   1  12  -6    9.31    3.34
  -1 -12   6    6.04    2.71
   1  12  -5   24.86    3.59
  -1 -12   5   18.75    3.34
   1  12  -4   37.38    4.03
  -1 -12   4   28.95    3.40
   1  12  -3   37.82    4.28
  -1 -12   3   36.81    3.59
   1  12  -2    6.04    3.27
  -1 -12   2   -0.38    2.58
   1  12  -1   67.58    5.41
  -1 -12   1   67.46    4.85
   1  12   0    0.82    3.27
  -1 -12   0    1.64    2.77
   1  12   1   16.23    3.08
  -1 -12  -1   16.61    3.08
   1  12   2   40.08    3.96
  -1 -12  -2   46.57    4.22
   1  12   3    6.42    3.40
  -1 -12  -3    3.46    3.59
   1  12   4    9.50    4.47
  -1 -12  -4    4.97    3.78
   1  12   5    2.39    3.40
  -1 -12  -5    3.71    3.59
   1  12   6   -1.01    3.65
  -1 -12  -6    0.88    3.90
   1  12   7   10.32    4.28
  -1 -12  -7    9.50    3.34
   1  12   8    6.17    3.46
  -1 -12  -8    6.98    3.46
   1  12   9    3.21    4.15
  -1 -12  -9    2.27    3.02
   1  12  10    3.65    4.91
  -1 -12 -10    0.50    4.40
   1  12  11    0.50    3.08
  -1 -12 -11   -0.13    3.46
   1  12  12   13.47    4.22
  -1 -12 -12   11.01    2.39
   1  12  13    1.20    3.27
  -1 -12 -13    0.25    2.52
   1  13 -19    3.02    5.10
  -1 -13  19    0.69    4.53
   1  13 -18   13.47    6.61
  -1 -13  18   11.20    5.73
   1  13 -17    2.77    6.36
  -1 -13  17    6.61    5.35
   1  13 -16    5.79    6.36
  -1 -13  16   13.97   11.45
   1  13 -15    1.70    6.61
  -1 -13  15    1.89    4.53
   1  13 -14    0.19    4.91
  -1 -13  14   -1.95    5.10
   1  13 -13   36.18    7.30
  -1 -13  13   41.03    6.36
   1  13 -12    4.15    4.91
  -1 -13  12    2.71    3.52
   1  13 -11   41.85    5.98
  -1 -13  11   41.91    4.85
   1  13 -10    8.75    4.03
  -1 -13  10   10.26    3.71
   1  13  -9   -0.06    4.15
  -1 -13   9   -0.19    3.21
   1  13  -8   46.12    4.85
  -1 -13   8   39.64    4.59
   1  13  -7   12.46    3.71
  -1 -13   7   16.93    3.15
   1  13  -6    0.31    3.34
  -1 -13   6    3.40    3.02
   1  13  -5    1.45    3.34
  -1 -13   5    0.00    3.02
   1  13  -4   17.62    3.65
  -1 -13   4   16.42    3.27
   1  13  -3    9.82    4.09
  -1 -13   3   16.86    3.15
   1  13  -2   12.27    3.46
  -1 -13   2   14.72    3.84
   1  13  -1   -1.76    4.40
  -1 -13   1    1.89    3.96
   1  13   0    1.64    4.28
  -1 -13   0    1.51    3.15
   1  13   1    3.27    3.52
  -1 -13  -1    2.52    3.08
   1  13   2   -0.50    3.78
  -1 -13  -2   -0.06    3.40
   1  13   3   35.99    4.40
  -1 -13  -3   31.84    4.28
   1  13   4    8.37    4.40
  -1 -13  -4    4.28    4.03
   1  13   5    0.94    3.52
  -1 -13  -5    1.13    3.34
   1  13   6    3.65    5.10
  -1 -13  -6    1.89    4.78
   1  13   7    2.14    3.59
  -1 -13  -7    3.34    3.65
   1  13   8    3.02    4.72
  -1 -13  -8    5.60    3.90
   1  13   9   -0.44    4.22
  -1 -13  -9    1.01    3.34
   1  13  10    1.70    3.52
  -1 -13 -10    0.38    3.34
  -1 -13 -11    1.51    3.46
   1  13  12   -2.71    7.36
  -1 -13 -12    2.45    3.96
   1  14 -18    0.88    7.87
  -1 -14  18   -1.07    6.17
   1  14 -17   26.30   11.83
  -1 -14  17   17.43   12.59
   1  14 -16    1.20    7.99
  -1 -14  16    2.39    4.72
   1  14 -15    0.94    5.35
  -1 -14  15   -0.50    4.66
   1  14 -14   -0.94    5.03
  -1 -14  14    2.58    4.15
   1  14 -13    4.97    5.22
  -1 -14  13    5.35    4.22
   1  14 -12   39.33    6.10
  -1 -14  12   44.68    6.29
   1  14 -11    2.71    5.41
  -1 -14  11   -0.50    4.66
   1  14 -10   28.76    5.85
  -1 -14  10   34.42    5.85
   1  14  -9   11.83    4.28
  -1 -14   9   11.89    3.71
   1  14  -8    2.96    3.78
  -1 -14   8   -0.06    3.15
   1  14  -7    0.57    3.71
  -1 -14   7    0.50    3.34
   1  14  -6   -3.08    3.96
  -1 -14   6    0.00    3.15
   1  14  -5   -0.50    3.46
  -1 -14   5   -1.51    3.02
   1  14  -4    0.38    3.90
  -1 -14   4    1.38    4.22
   1  14  -3   15.92    5.35
  -1 -14   3   11.14    3.52
   1  14  -2   -1.01    3.59
  -1 -14   2   -0.69    3.08
   1  14  -1    1.76    3.84
  -1 -14   1    7.11    3.71
   1  14   0   13.40    3.96
  -1 -14   0    8.12    3.52
   1  14   1    1.01    5.29
  -1 -14  -1    2.96    4.97
   1  14   2    9.00    4.15
  -1 -14  -2    4.40    3.15
   1  14   3    0.69    3.84
  -1 -14  -3   -0.82    3.34
   1  14   4    9.63    4.97
  -1 -14  -4    3.40    5.16
   1  14   5   41.03    4.78
  -1 -14  -5   43.48    4.97
   1  14   6    0.82    4.09
  -1 -14  -6   -0.82    3.96
   1  14   7    2.33    3.96
  -1 -14  -7    2.52    3.90
   1  14   8    2.89    3.21
  -1 -14  -8    1.13    3.08
   1  14   9    1.45    3.78
  -1 -14  -9    0.69    3.02
   1  15 -17   10.82    9.25
  -1 -15  17   -1.07   12.96
   1  15 -16   11.77    6.80
  -1 -15  16    4.34    5.98
   1  15 -15   28.38    6.80
  -1 -15  15   21.46    5.29
   1  15 -14    1.07    5.66
  -1 -15  14    2.39    4.72
   1  15 -13    0.44    5.79
  -1 -15  13    0.94    4.72
   1  15 -12   20.26    6.17
  -1 -15  12   17.37    5.03
   1  15 -11   33.92    6.42
  -1 -15  11   26.74    6.36
   1  15 -10   -2.01    6.98
  -1 -15  10    4.91    4.53
   1  15  -9    0.57    4.91
  -1 -15   9   -1.51    4.03
   1  15  -8    7.05    4.40
  -1 -15   8    9.56    3.65
   1  15  -7    0.19    4.15
  -1 -15   7    0.76    3.46
   1  15  -6   12.84    4.09
  -1 -15   6   12.84    4.66
   1  15  -5    1.07    4.28
  -1 -15   5    2.14    4.15
   1  15  -4    5.22    4.09
  -1 -15   4    4.97    3.46
   1  15  -3    6.17    4.47
  -1 -15   3    5.98    3.90
   1  15  -2    0.88    3.52
  -1 -15   2    2.01    3.52
   1  15  -1    0.31    4.34
  -1 -15   1   -0.63    4.53
   1  15   0    0.76    4.59
  -1 -15   0   -0.31    3.34
   1  15   1    5.79    4.03
  -1 -15  -1    3.52    3.71
   1  15   2    8.94    5.73
  -1 -15  -2   10.89    3.78
   1  15   3   -0.57    4.28
  -1 -15  -3   -1.76    3.78
   1  15   4   -1.45    4.59
  -1 -15  -4    0.50    4.59
   1  15   5    1.32    4.40
  -1 -15  -5    0.88    4.09
   1  15   6    8.05    4.09
  -1 -15  -6    8.37    3.40
   1  15   7   -1.76    4.40
  -1 -15  -7    1.38    3.21
   1  15   8    0.63    4.97
  -1 -15  -8    1.20    3.65
   1  16 -15    1.32    7.05
  -1 -16  15    0.82    5.54
   1  16 -14    2.20    6.10
  -1 -16  14    2.20    5.41
   1  16 -13    4.03    5.35
  -1 -16  13   -0.06    4.72
   1  16 -12    0.00    6.10
  -1 -16  12    0.88    4.91
   1  16 -11   -3.15    6.10
  -1 -16  11    2.45    5.54
   1  16 -10    4.40    6.29
  -1 -16  10    4.59    4.28
   1  16  -9    5.60    5.03
  -1 -16   9    3.27    4.40
   1  16  -8   17.87    5.29
  -1 -16   8   15.17    4.15
   1  16  -7    2.83    5.22
  -1 -16   7    3.15    4.97
   1  16  -6    4.91    4.97
  -1 -16   6    0.38    4.15
   1  16  -5    0.06    4.22
  -1 -16   5   -0.88    3.65
   1  16  -4   -0.25    4.59
  -1 -16   4   -0.63    3.71
   1  16  -3    2.14    5.29
  -1 -16   3    0.50    4.78
   1  16  -2   -2.14    4.91
  -1 -16   2    2.39    3.78
   1  16  -1    0.94    4.15
  -1 -16   1    0.00    3.71
   1  16   0    1.45    4.72
  -1 -16   0    6.54    4.85
   1  16   1   -0.13    3.84
  -1 -16  -1    0.76    3.34
   1  16   2   -0.31    3.21
  -1 -16  -2    1.07    3.78
   1  16   3    2.27    3.02
  -1 -16  -3    0.94    2.71
   1  16   4    0.38    3.78
  -1 -16  -4    1.82    3.90
   1  16   5    5.22    6.42
  -1 -16  -5   -0.38    5.54
   1  17 -14    2.71    5.22
  -1 -17  14   -2.52    5.41
   1  17 -13    5.35    5.79
  -1 -17  13   -1.95    5.10
   1  17 -12    0.82    6.92
  -1 -17  12    0.76    4.59
   1  17 -11    1.32    5.98
  -1 -17  11    2.52    5.16
   1  17 -10    3.59    5.85
  -1 -17  10    5.10    4.15
   1  17  -9    3.65    5.41
  -1 -17   9    1.45    4.34
   1  17  -8    1.70    4.97
  -1 -17   8    0.25    4.47
   1  17  -7    4.91    5.79
  -1 -17   7    2.64    3.78
   1  17  -6    0.31    4.47
  -1 -17   6    1.57    3.40
   1  17  -5    1.26    3.65
  -1 -17   5    4.03    3.15
   1  17  -4    2.08    7.24
  -1 -17   4    4.15    4.03
   1  17  -3    1.76    4.09
  -1 -17   3    0.69    2.77
   1  17  -2    4.15    6.17
  -1 -17   2    1.64    4.22
   1  17  -1    0.94    8.18
  -1 -17   1   -0.69    2.71
   1  17   0   -0.13    3.78
  -1 -17   0    1.45    4.22
   1  17   1   -1.51    4.15
  -1 -17  -1    0.94    3.21
   1  17   2   -2.39    4.72
  -1 -17  -2    0.25    3.46
   1  17   3    1.70    4.15
  -1 -17  -3    1.01    3.02
   1  18 -12    2.89    6.54
  -1 -18  12    2.33    5.85
   1  18 -11   -1.38    4.91
  -1 -18  11    0.13    4.09
   1  18 -10    1.26    4.03
  -1 -18  10    2.14    4.15
   1  18  -9    1.01    6.29
  -1 -18   9    1.70    4.47
   1  18  -8   -2.39    5.60
  -1 -18   8   -0.50    4.09
   1  18  -7   -1.70    6.61
  -1 -18   7   -0.57    4.15
   1  18  -6    0.44    6.36
  -1 -18   6    0.31    2.58
   1  18  -5    0.50    4.66
  -1 -18   5   -0.13    1.95
   1  18  -4    0.25    3.84
  -1 -18   4   -1.45    2.71
   1  18  -3   -0.76    4.97
  -1 -18   3    3.40    3.84
  -1 -18   2    0.13    3.21
  -1 -19   9    4.09    6.61
   1  19  -8   -2.20    8.37
  -1 -19   8   -0.19    3.96
   1  19  -7   -0.63    7.24
  -1 -19   7   -1.13    4.09
  -1 -19   6    0.31    3.34
   2 -20   1    5.16    5.92
   2 -20   2   -2.20    4.03
   2 -19  -3    0.13    3.27
   2 -19  -2   -1.26    3.08
   2 -19  -1    0.63    2.96
   2 -19   0    2.01    2.77
  -2  19   0    1.45    6.42
   2 -19   1    1.26    5.22
  -2  19  -1    0.00    5.29
   2 -19   2   -1.95    4.66
  -2  19  -2    2.52    5.66
   2 -19   3   -2.39    4.22
  -2  19  -3    1.64    4.09
   2 -19   4    1.45    4.15
  -2  19  -4    1.20    5.66
   2 -19   5    2.27    3.59
   2 -19   6    1.13    3.59
   2 -19   7    3.27    4.97
  -2  19  -7   -1.45    5.47
   2 -19   8    3.21    8.87
  -2  19  -8   -3.34    9.19
   2 -19   9   -0.31    5.10
  -2  19  -9   -0.76    6.61
   2 -19  10    1.13    3.90
  -2  19 -10   -1.64    6.61
   2 -18  -6    2.77    4.09
   2 -18  -5    0.38    4.15
   2 -18  -4   13.03    5.98
   2 -18  -3    0.63    3.96
   2 -18  -2    8.94    5.66
  -2  18   2    2.77    5.29
   2 -18  -1   -0.57    4.59
  -2  18   1    2.20    5.10
   2 -18   0    2.20    5.10
  -2  18   0   -0.69    5.60
   2 -18   1    5.41    4.53
  -2  18  -1    3.78    4.53
   2 -18   2    2.33    3.52
  -2  18  -2   -0.06    3.34
   2 -18   3    3.27    5.35
  -2  18  -3    2.77    3.46
   2 -18   4   -1.20    4.09
  -2  18  -4   -0.63    5.47
   2 -18   5   -1.51    3.65
  -2  18  -5   -2.27    5.29
   2 -18   6    3.96    4.59
  -2  18  -6    7.61    6.92
   2 -18   7   10.26    4.03
  -2  18  -7    1.32    5.29
   2 -18   8   13.59    5.35
  -2  18  -8    7.68    7.74
   2 -18   9    1.26    4.53
  -2  18  -9   -1.07    5.22
   2 -18  10    6.04    4.72
  -2  18 -10    4.40    5.16
   2 -18  11   -0.19    5.85
  -2  18 -11    4.15    9.12
   2 -18  12   -1.57    5.98
  -2  18 -12   16.61   10.13
   2 -18  13    0.13    4.72
  -2  18 -13   -3.78    6.48
   2 -17  -6    5.98    5.03
  -2  17   6    7.30    5.79
   2 -17  -5   -2.27    6.17
  -2  17   5   -1.82    6.29
   2 -17  -4    0.76    6.42
  -2  17   4   -3.21    9.06
   2 -17  -3    3.71    5.03
  -2  17   3    6.61    4.09
   2 -17  -2    4.97    5.29
  -2  17   2    0.00    5.66
   2 -17  -1    4.59    4.85
  -2  17   1    8.31    4.78
   2 -17   0    1.57    4.40
  -2  17   0   -2.89    5.60
   2 -17   1   10.01    6.36
  -2  17  -1   11.89    5.66
   2 -17   2   -1.01    4.91
  -2  17  -2    0.06    4.40
   2 -17   3    0.63    3.84
  -2  17  -3    1.32    4.78
   2 -17   4   -0.76    4.59
  -2  17  -4   -0.69    5.10
   2 -17   5   -1.01    4.47
  -2  17  -5   -0.25    4.59
   2 -17   6    3.96    5.22
  -2  17  -6    6.54    4.91
   2 -17   7    0.82    4.72
  -2  17  -7    1.89    5.92
   2 -17   8   25.11    4.97
  -2  17  -8   23.16    5.73
   2 -17   9    2.71    4.22
  -2  17  -9    2.39    5.22
   2 -17  10    0.76    5.22
  -2  17 -10    5.92    6.04
   2 -17  11    0.00    5.22
  -2  17 -11    1.45    6.17
   2 -17  12    0.69    4.85
  -2  17 -12    3.90    5.73
   2 -17  13   -0.19    8.05
  -2  17 -13    1.76    4.15
   2 -17  14   -5.03   10.19
  -2  17 -14    1.64    8.12
   2 -17  15   23.47    8.81
  -2  17 -15   12.21   11.52
   2 -16  -7    1.51    6.86
  -2  16   7    0.00    5.79
   2 -16  -6    6.17    6.67
  -2  16   6    5.29    6.92
   2 -16  -5   15.23    5.66
  -2  16   5   14.28    5.54
   2 -16  -4    2.45    5.73
  -2  16   4    0.31    4.85
   2 -16  -3    1.13    4.85
  -2  16   3    1.38    4.03
   2 -16  -2   12.27    5.79
  -2  16   2    6.23    6.61
   2 -16  -1   16.80    5.29
  -2  16   1   13.78    4.78
   2 -16   0    5.85    4.40
  -2  16   0    3.52    4.72
   2 -16   1   -0.76    3.84
  -2  16  -1   -0.19    4.22
   2 -16   2    1.07    5.47
  -2  16  -2    2.45    5.79
   2 -16   3   10.51    4.72
  -2  16  -3    8.18    5.10
   2 -16   4   10.51    3.78
  -2  16  -4    5.41    5.03
   2 -16   5    6.67    4.22
  -2  16  -5    8.94    5.35
   2 -16   6    4.66    4.47
  -2  16  -6   -1.20    4.72
   2 -16   7    3.40    3.90
  -2  16  -7    2.39    5.03
   2 -16   8    2.58    4.22
  -2  16  -8    1.32    4.59
   2 -16   9   13.15    5.16
  -2  16  -9   13.72    6.10
   2 -16  10    6.04    6.17
  -2  16 -10   -0.19    6.67
   2 -16  11    0.94    3.90
  -2  16 -11   -3.46    5.47
   2 -16  12   37.44    5.47
  -2  16 -12   37.57    8.37
   2 -16  13    1.13    4.66
  -2  16 -13   -1.57    5.66
   2 -16  14   13.72    5.79
  -2  16 -14   17.75    7.80
   2 -16  15    2.96    5.03
  -2  16 -15   -0.94    6.17
   2 -16  16   11.26    5.73
  -2  16 -16   10.01    4.59
  -2  15  11    2.77    4.59
  -2  15  10    3.21    4.03
  -2  15   9   -1.26    4.09
   2 -15  -8    3.78    5.35
  -2  15   8    2.52    5.22
   2 -15  -7   -0.50    3.59
  -2  15   7   -0.63    6.73
   2 -15  -6    1.70    5.22
  -2  15   6   10.32   11.58
   2 -15  -5    7.68    5.03
  -2  15   5    2.64    4.40
   2 -15  -4    2.96    5.22
  -2  15   4    0.19    5.03
   2 -15  -3   13.65    5.54
  -2  15   3    9.82    4.78
   2 -15  -2   -1.64    4.09
  -2  15   2   -2.71    4.22
   2 -15  -1   11.77    5.73
  -2  15   1    5.47    5.47
   2 -15   0    8.75    4.53
  -2  15   0    6.80    4.66
   2 -15   1    1.32    4.09
  -2  15  -1    0.13    4.03
   2 -15   2    4.91    4.09
  -2  15  -2    2.08    3.90
   2 -15   3    2.52    3.52
  -2  15  -3   -0.76    3.90
   2 -15   4    5.10    3.52
  -2  15  -4    7.80    4.22
   2 -15   5    8.68    3.96
  -2  15  -5    3.40    5.29
   2 -15   6    3.78    3.27
  -2  15  -6    1.64    4.22
   2 -15   7    4.72    3.96
  -2  15  -7    8.87    4.97
   2 -15   8    4.47    4.85
  -2  15  -8    2.14    5.35
   2 -15   9    0.19    4.28
  -2  15  -9   -1.76    5.16
   2 -15  10    2.64    4.91
  -2  15 -10    4.03    6.10
   2 -15  11    9.69    5.29
  -2  15 -11   17.49    8.12
   2 -15  12    1.95    4.40
  -2  15 -12    1.32    5.98
   2 -15  13   72.55    6.61
  -2  15 -13   74.06    7.55
   2 -15  14    3.65    5.03
  -2  15 -14    5.10    7.11
   2 -15  15    7.36    4.78
  -2  15 -15    8.62    6.04
   2 -15  16   -3.15    5.03
  -2  15 -16    2.89    6.29
   2 -15  17    4.40    5.03
  -2  15 -17    1.45    5.41
   2 -14 -12    2.27    5.54
  -2  14  12   -0.06    6.67
  -2  14  11    1.38    5.22
   2 -14 -10    2.27    5.03
  -2  14  10    3.34    4.03
   2 -14  -9    1.82    4.40
  -2  14   9   -0.57    5.22
   2 -14  -8    1.32    4.78
  -2  14   8   -4.09    5.60
   2 -14  -7   12.77    4.66
  -2  14   7   15.17    5.29
   2 -14  -6   -0.38    5.41
  -2  14   6    1.13    4.15
   2 -14  -5    5.29    4.34
  -2  14   5    6.54    4.40
   2 -14  -4    1.38    5.66
  -2  14   4    2.45    6.04
   2 -14  -3   -0.06    3.78
  -2  14   3    2.83    3.78
   2 -14  -2   17.05    4.53
  -2  14   2   16.99    4.66
   2 -14  -1   72.24    5.66
  -2  14   1   66.01    5.98
   2 -14   0    6.36    4.85
  -2  14   0    5.35    4.28
   2 -14   1    2.08    5.10
  -2  14  -1    0.31    5.16
   2 -14   2    3.40    3.52
  -2  14  -2    0.69    3.02
   2 -14   3   84.70    6.17
  -2  14  -3   96.09    6.04
   2 -14   4    4.03    3.34
  -2  14  -4    2.33    3.46
   2 -14   5    4.03    3.21
  -2  14  -5    4.72    3.59
   2 -14   6    2.08    3.08
  -2  14  -6   -1.76    3.40
   2 -14   7   38.95    4.66
  -2  14  -7   34.92    4.59
   2 -14   8    3.08    3.71
  -2  14  -8    7.80    3.84
   2 -14   9   49.21    5.29
  -2  14  -9   41.78    5.79
   2 -14  10   -1.57    6.23
  -2  14 -10    2.08    5.60
   2 -14  11    3.96    4.72
  -2  14 -11    2.77    5.22
   2 -14  12   43.04    5.85
  -2  14 -12   52.79    8.18
   2 -14  13    2.33    4.47
  -2  14 -13    1.45    5.41
   2 -14  14   43.17    6.17
  -2  14 -14   32.53    6.92
   2 -14  15   -0.31    5.29
  -2  14 -15    1.20    6.73
   2 -14  16    3.90    6.17
  -2  14 -16    3.65    7.05
   2 -14  17    4.66    6.17
  -2  14 -17    1.45    6.86
   2 -14  18   -0.94    6.23
  -2  14 -18    3.08    6.73
   2 -13 -13    2.58    3.40
  -2  13  13   -0.63    3.90
   2 -13 -12    1.32    3.65
  -2  13  12   -0.44    5.22
   2 -13 -11    6.48    4.03
  -2  13  11   20.45    5.54
   2 -13 -10   -0.25    4.72
  -2  13  10   -1.57    5.85
   2 -13  -9    4.28    4.91
  -2  13   9    0.88    5.35
   2 -13  -8   21.71    4.59
  -2  13   8   17.37    4.91
   2 -13  -7   13.40    4.40
  -2  13   7    5.79    6.10
   2 -13  -6    4.09    4.03
  -2  13   6    3.40    3.71
   2 -13  -5    2.89    4.09
  -2  13   5    4.34    4.91
   2 -13  -4    3.46    4.78
  -2  13   4    0.44    4.03
   2 -13  -3   98.23    6.80
  -2  13   3   97.60    6.73
   2 -13  -2   38.76    4.53
  -2  13   2   36.31    4.47
   2 -13  -1    1.57    3.34
  -2  13   1    0.13    3.21
   2 -13   0   13.40    3.84
  -2  13   0   15.67    3.59
   2 -13   1    7.93    3.34
  -2  13  -1    3.84    3.21
   2 -13   2   40.52    4.59
  -2  13  -2   38.07    4.78
   2 -13   3   25.55    4.03
  -2  13  -3   28.00    3.96
   2 -13   4    1.95    2.77
  -2  13  -4    1.20    3.21
   2 -13   5    6.42    3.27
  -2  13  -5    5.92    3.46
   2 -13   6   48.77    3.90
  -2  13  -6   52.29    5.41
   2 -13   7    2.96    2.89
  -2  13  -7    3.08    3.15
   2 -13   8  108.36    6.61
  -2  13  -8  109.87    7.17
   2 -13   9   -2.01    5.47
  -2  13  -9    0.69    5.29
   2 -13  10    3.90    3.90
  -2  13 -10    4.40    3.71
   2 -13  11   14.41    3.65
  -2  13 -11   13.47    4.85
   2 -13  12    2.83    3.34
  -2  13 -12    1.13    4.72
   2 -13  13   45.37    5.29
  -2  13 -13   50.03    6.54
   2 -13  14    0.63    3.90
  -2  13 -14    1.76    4.85
   2 -13  15    2.64    4.40
  -2  13 -15    7.11    6.42
   2 -13  16   -0.76    4.28
  -2  13 -16   -0.50    5.54
   2 -13  17    0.31    4.66
  -2  13 -17   -0.19    5.60
   2 -13  18    4.28    5.16
  -2  13 -18    4.59    6.04
   2 -13  19    6.04    5.60
  -2  13 -19    1.89    6.80
   2 -12 -15   -0.94    3.52
  -2  12  15    4.66    5.60
   2 -12 -14    2.27    6.54
  -2  12  14    2.52    7.87
   2 -12 -13   -4.34    4.66
  -2  12  13    1.38    5.16
   2 -12 -12    4.85    4.15
  -2  12  12    4.15    5.35
   2 -12 -11    2.52    4.15
  -2  12  11   -2.64    5.10
   2 -12 -10    1.51    4.28
  -2  12  10   -2.71    4.34
   2 -12  -9   22.46    6.73
  -2  12   9   19.70    5.60
   2 -12  -8    7.43    4.34
  -2  12   8    7.49    4.28
   2 -12  -7    1.70    4.40
  -2  12   7    0.19    4.34
   2 -12  -6    4.53    3.65
  -2  12   6    7.80    3.71
   2 -12  -5    8.81    3.90
  -2  12   5   11.64    5.66
   2 -12  -4   69.28    5.85
  -2  12   4   69.41    5.54
   2 -12  -3    4.34    3.78
  -2  12   3    8.56    3.34
   2 -12  -2   10.89    3.52
  -2  12   2   11.52    3.52
   2 -12  -1   55.31    4.78
  -2  12   1   49.21    4.40
   2 -12   0    3.59    3.02
  -2  12   0    1.26    2.83
   2 -12   1    3.84    2.96
  -2  12  -1    2.20    3.15
   2 -12   2    4.34    2.96
  -2  12  -2    4.85    2.83
   2 -12   3  183.62    8.50
  -2  12  -3  167.13    8.62
   2 -12   4   69.85    4.59
  -2  12  -4   72.62    4.72
   2 -12   5   68.78    4.66
  -2  12  -5   69.78    4.78
   2 -12   6    1.51    2.52
  -2  12  -6   -1.45    2.96
   2 -12   7  206.96    7.80
  -2  12  -7  203.82    8.68
   2 -12   8   31.65    6.42
  -2  12  -8   46.19    5.60
   2 -12   9   84.32    5.22
  -2  12  -9   83.25    5.73
   2 -12  10   10.32    3.27
  -2  12 -10    9.31    3.46
   2 -12  11   -0.13    2.89
  -2  12 -11    0.50    3.71
   2 -12  12  119.06    7.30
  -2  12 -12  113.46    8.31
   2 -12  13    0.25    3.46
  -2  12 -13   -1.45    3.90
   2 -12  14   29.76    4.85
  -2  12 -14   34.55    5.29
   2 -12  15    9.31    4.40
  -2  12 -15   11.70    6.23
   2 -12  16    4.47    4.91
  -2  12 -16    7.11    5.35
   2 -12  17   53.49    6.98
  -2  12 -17   60.28    8.24
   2 -12  18   -7.24    6.10
  -2  12 -18   -2.58    6.23
   2 -12  19   11.52    6.48
  -2  12 -19    3.59    7.68
   2 -12  20   -0.31    9.88
  -2  12 -20  -13.91   13.21
   2 -11 -16    0.31    3.84
  -2  11  16    2.45    5.16
   2 -11 -15    1.13    3.65
  -2  11  15   -0.69    3.78
   2 -11 -14    1.57    3.46
  -2  11  14    0.94    4.97
   2 -11 -13   21.08    4.97
  -2  11  13   15.42    5.22
   2 -11 -12    3.46    4.28
  -2  11  12    2.01    4.72
   2 -11 -11    3.34    6.17
  -2  11  11    4.85    5.29
   2 -11 -10    1.01    4.09
  -2  11  10    2.89    5.35
   2 -11  -9    2.89    4.15
  -2  11   9    0.82    4.34
   2 -11  -8   29.64    5.79
  -2  11   8   29.89    5.66
   2 -11  -7    7.30    4.03
  -2  11   7   11.14    3.78
   2 -11  -6   14.91    3.59
  -2  11   6   12.65    4.22
   2 -11  -5    3.84    4.66
  -2  11   5    2.27    3.34
   2 -11  -4    4.22    3.15
  -2  11   4    3.65    3.02
   2 -11  -3  229.43    8.75
  -2  11   3  236.92   10.32
   2 -11  -2   21.08    3.96
  -2  11   2   18.63    3.59
   2 -11  -1    1.57    2.64
  -2  11   1    2.20    2.77
   2 -11   0   15.17    3.59
  -2  11   0   21.39    3.15
   2 -11   1   29.32    3.84
  -2  11  -1   30.58    3.71
   2 -11   2    4.78    2.39
  -2  11  -2    6.61    2.64
   2 -11   3  103.07    5.29
  -2  11  -3   98.92    5.98
   2 -11   4    9.63    3.78
  -2  11  -4   10.76    3.90
   2 -11   5   44.49    3.40
  -2  11  -5   45.87    3.96
   2 -11   6  113.08    5.73
  -2  11  -6  113.83    6.23
   2 -11   7    3.52    3.90
  -2  11  -7   -0.25    3.78
   2 -11   8  120.88    5.35
  -2  11  -8  110.69    6.04
   2 -11   9   10.89    2.83
  -2  11  -9   12.46    3.02
   2 -11  10   19.19    3.52
  -2  11 -10   21.39    4.03
   2 -11  11   98.54    5.85
  -2  11 -11   97.72    6.42
   2 -11  12   36.50    4.91
  -2  11 -12   38.20    5.85
   2 -11  13   82.87    5.41
  -2  11 -13   94.45    6.67
   2 -11  14    2.58    3.21
  -2  11 -14   -0.82    4.15
   2 -11  15   -2.08    3.46
  -2  11 -15    2.58    5.29
   2 -11  16    4.34    3.71
  -2  11 -16    3.96    4.72
   2 -11  17    2.71    4.34
  -2  11 -17   -2.20    5.41
   2 -11  18   43.99    6.04
  -2  11 -18   46.06    7.17
   2 -11  19    3.78    5.16
  -2  11 -19    5.41    5.85
   2 -11  20    0.94    4.66
  -2  11 -20   -0.88    6.36
   2 -11  21    1.57    6.48
  -2  11 -21    3.59    8.18
  -2  10  17    0.13    7.99
   2 -10 -16   -1.64    4.72
  -2  10  16    0.88    4.09
   2 -10 -15    0.31    4.15
  -2  10  15   -0.25    2.83
   2 -10 -14   15.29    5.41
  -2  10  14   11.26    5.35
   2 -10 -13    1.70    5.98
  -2  10  13    2.27    7.36
   2 -10 -12   42.03    6.36
  -2  10  12   42.16    6.17
   2 -10 -11    3.02    4.22
  -2  10  11    0.31    4.15
   2 -10 -10    1.57    5.22
  -2  10  10    4.59    4.78
   2 -10  -9   28.44    5.54
  -2  10   9   26.81    5.47
   2 -10  -8   15.79    4.47
  -2  10   8   20.64    4.72
   2 -10  -7   52.48    5.41
  -2  10   7   42.79    5.10
   2 -10  -6   54.49    4.47
  -2  10   6   47.38    4.28
   2 -10  -5    5.29    3.84
  -2  10   5    2.89    3.34
   2 -10  -4   35.55    3.96
  -2  10   4   36.62    4.03
   2 -10  -3   12.65    2.89
  -2  10   3   18.19    3.08
   2 -10  -2   19.26    3.08
  -2  10   2   18.06    2.83
   2 -10  -1   15.42    3.34
  -2  10   1   13.97    3.08
   2 -10   0    7.80    2.39
  -2  10   0   10.45    2.83
   2 -10   1   11.77    2.33
  -2  10  -1    7.05    2.27
   2 -10   2   12.40    3.46
  -2  10  -2    7.74    2.64
   2 -10   3    0.13    1.95
  -2  10  -3   -0.44    2.01
   2 -10   4   54.43    3.96
  -2  10  -4   58.27    4.40
   2 -10   5   34.55    3.46
  -2  10  -5   32.28    3.65
   2 -10   6   23.35    5.10
  -2  10  -6   28.44    4.85
   2 -10   7    8.50    2.71
  -2  10  -7    8.75    2.71
   2 -10   8   12.33    2.45
  -2  10  -8   13.65    2.89
   2 -10   9    7.49    2.45
  -2  10  -9    5.54    2.96
   2 -10  10   64.12    4.72
  -2  10 -10   70.73    5.92
   2 -10  11    5.60    2.45
  -2  10 -11    5.03    3.08
   2 -10  12  132.96    6.67
  -2  10 -12  121.32    7.55
   2 -10  13    0.76    2.83
  -2  10 -13    4.91    3.59
   2 -10  14   45.50    5.35
  -2  10 -14   52.67    6.10
   2 -10  15    2.33    3.90
  -2  10 -15    3.15    4.91
   2 -10  16    1.32    3.78
  -2  10 -16   -3.78    5.29
   2 -10  17   57.45    5.73
  -2  10 -17   48.77    5.66
   2 -10  18    2.14    4.34
  -2  10 -18    1.95    4.78
   2 -10  19   32.85    6.29
  -2  10 -19   29.83    6.10
   2 -10  20    1.45    5.03
  -2  10 -20    4.03    6.48
   2 -10  21    4.97    5.35
  -2  10 -21    2.83    6.36
   2  -9 -18    5.10    4.34
  -2   9  18    4.47    6.67
   2  -9 -17    2.58    3.65
  -2   9  17   -0.69    3.59
   2  -9 -16    5.60    4.28
  -2   9  16    1.95    3.71
   2  -9 -15    3.84    5.16
  -2   9  15    5.85    6.73
   2  -9 -14    1.76    4.22
  -2   9  14    0.06    5.10
   2  -9 -13   31.15    5.03
  -2   9  13   31.40    5.35
   2  -9 -12    8.56    4.22
  -2   9  12   11.83    5.29
   2  -9 -11    6.48    3.84
  -2   9  11    7.68    4.40
   2  -9 -10   15.42    4.97
  -2   9  10   20.26    4.59
   2  -9  -9    0.82    3.96
  -2   9   9    5.16    3.52
   2  -9  -8   18.06    4.28
  -2   9   8   18.94    3.78
   2  -9  -7   49.15    4.53
  -2   9   7   49.90    4.85
   2  -9  -6   81.55    5.79
  -2   9   6   78.78    5.79
   2  -9  -5    8.50    2.77
  -2   9   5    9.44    2.89
   2  -9  -4    2.27    2.45
  -2   9   4    2.45    2.71
   2  -9  -3   33.16    3.34
  -2   9   3   35.05    3.40
   2  -9  -2   43.99    3.34
  -2   9   2   50.03    3.65
   2  -9  -1   63.74    4.03
  -2   9   1   67.65    4.09
   2  -9   0    2.27    2.33
  -2   9   0    1.45    2.14
   2  -9   1   38.07    3.46
  -2   9  -1   41.34    3.71
   2  -9   2   13.72    1.95
  -2   9  -2   13.91    2.52
   2  -9   3  147.56    5.66
  -2   9  -3  155.05    5.85
   2  -9   4    5.60    2.01
  -2   9  -4    7.87    2.33
   2  -9   5   28.32    3.59
  -2   9  -5   27.88    3.59
   2  -9   6   51.35    3.21
  -2   9  -6   46.19    3.46
   2  -9   7   31.21    3.27
  -2   9  -7   29.01    3.15
   2  -9   8   39.33    3.27
  -2   9  -8   31.34    3.52
   2  -9   9    8.94    2.45
  -2   9  -9    7.49    2.77
   2  -9  10    1.95    2.20
  -2   9 -10   -1.38    3.15
   2  -9  11  256.36   10.19
  -2   9 -11  261.02   10.51
   2  -9  12    7.55    2.96
  -2   9 -12   11.96    4.03
   2  -9  13   95.46    5.66
  -2   9 -13   93.76    6.17
   2  -9  14   -0.76    3.02
  -2   9 -14    2.45    4.03
   2  -9  15    7.43    4.97
  -2   9 -15    9.94    4.91
   2  -9  16   48.20    6.36
  -2   9 -16   40.90    5.73
   2  -9  17    8.05    4.09
  -2   9 -17    3.27    5.29
   2  -9  18   39.77    5.60
  -2   9 -18   42.22    6.61
   2  -9  19    3.65    5.16
  -2   9 -19    3.46    5.35
   2  -9  20   -4.59    5.47
  -2   9 -20    2.71    5.16
   2  -9  21    0.82    5.03
  -2   9 -21    1.20    5.22
   2  -9  22    1.89    5.60
  -2   9 -22   -5.35    8.24
  -2   8  19    1.51    6.23
   2  -8 -18   -3.02    6.48
  -2   8  18   -0.31    5.47
   2  -8 -17    6.04    4.91
  -2   8  17    4.03    4.78
   2  -8 -16   -1.70    4.09
  -2   8  16    0.82    4.28
   2  -8 -15    4.66    4.59
  -2   8  15    4.15    5.03
   2  -8 -14   13.78    4.28
  -2   8  14   14.22    5.98
   2  -8 -13    7.11    4.78
  -2   8  13    3.71    4.85
   2  -8 -12   65.51    5.79
  -2   8  12   64.62    5.98
   2  -8 -11   -0.57    3.84
  -2   8  11   -0.13    4.34
   2  -8 -10    1.32    4.03
  -2   8  10   -1.51    3.65
   2  -8  -9   71.36    5.66
  -2   8   9   75.13    5.35
   2  -8  -8   16.61    3.84
  -2   8   8   10.51    2.96
   2  -8  -7   61.29    5.35
  -2   8   7   61.42    4.22
   2  -8  -6   23.22    2.96
  -2   8   6   21.33    2.96
   2  -8  -5   37.38    3.34
  -2   8   5   39.08    3.21
   2  -8  -4  257.18    8.94
  -2   8   4  259.32    8.81
   2  -8  -3  190.04    7.30
  -2   8   3  186.58    7.87
   2  -8  -2  108.67    5.16
  -2   8   2  104.39    4.72
   2  -8  -1   93.32    4.22
  -2   8   1   87.03    4.15
   2  -8   0   42.29    2.71
  -2   8   0   40.21    2.77
   2  -8   1    1.76    1.76
  -2   8  -1   -0.63    1.64
   2  -8   2  222.25    7.30
  -2   8  -2  218.42    7.43
   2  -8   3   36.75    2.58
  -2   8  -3   44.68    3.46
   2  -8   4    1.26    2.45
  -2   8  -4    3.21    2.58
   2  -8   5  475.41   15.04
  -2   8  -5  485.29   16.11
   2  -8   6    2.08    1.57
  -2   8  -6    1.82    1.70
   2  -8   7  246.80    8.81
  -2   8  -7  253.91    9.75
   2  -8   8   19.76    2.45
  -2   8  -8   27.50    2.83
   2  -8   9   17.37    2.77
  -2   8  -9   14.47    2.58
   2  -8  10   33.04    2.96
  -2   8 -10   32.41    3.34
   2  -8  11    2.27    2.39
  -2   8 -11    3.08    3.08
   2  -8  12  403.73   13.72
  -2   8 -12  393.48   14.79
   2  -8  13    7.30    2.71
  -2   8 -13    5.66    3.15
   2  -8  14    1.38    2.77
  -2   8 -14    2.08    3.46
   2  -8  15    5.22    4.40
  -2   8 -15    8.94    4.97
   2  -8  16   -1.51    4.91
  -2   8 -16    1.07    4.28
   2  -8  17    1.38    4.22
  -2   8 -17    9.75    5.16
   2  -8  18    8.94    4.78
  -2   8 -18    6.86    5.47
   2  -8  19   22.15    4.78
  -2   8 -19   23.66    4.59
   2  -8  20    8.43    5.29
  -2   8 -20    1.32    5.22
   2  -8  21    0.69    5.10
  -2   8 -21    0.44    4.59
   2  -8  22   -0.25    4.40
  -2   8 -22    0.88    8.12
   2  -7 -19    1.64    4.78
  -2   7  19   -0.44    5.03
   2  -7 -18    7.93    4.53
  -2   7  18   11.07    7.93
   2  -7 -17    3.78    4.03
  -2   7  17   -3.08    5.29
   2  -7 -16    1.70    5.10
  -2   7  16    4.97    6.67
   2  -7 -15   19.95    6.29
  -2   7  15   26.62    5.66
   2  -7 -14    2.71    4.72
  -2   7  14   -1.01    5.22
   2  -7 -13   60.28    6.36
  -2   7  13   58.08    6.36
   2  -7 -12    7.61    4.59
  -2   7  12    4.22    4.03
   2  -7 -11    8.18    3.96
  -2   7  11    9.94    4.28
   2  -7 -10   14.10    3.78
  -2   7  10    9.82    3.40
   2  -7  -9   13.34    3.78
  -2   7   9   14.60    3.65
   2  -7  -8  237.61    9.50
  -2   7   8  247.49    9.44
   2  -7  -7    1.76    3.52
  -2   7   7    1.38    2.39
   2  -7  -6   46.75    3.78
  -2   7   6   52.42    3.59
   2  -7  -5  117.36    5.73
  -2   7   5  107.60    4.91
   2  -7  -4  213.51    7.93
  -2   7   4  222.76    7.93
   2  -7  -3  117.42    5.41
  -2   7   3  120.44    5.22
   2  -7  -2  138.94    5.79
  -2   7   2  136.36    5.35
   2  -7  -1    0.31    1.64
  -2   7   1   -0.82    1.70
   2  -7   0   23.16    2.01
  -2   7   0   19.07    2.01
   2  -7   1  174.68    6.17
  -2   7  -1  175.88    6.17
   2  -7   2  115.60    5.10
  -2   7  -2  115.03    4.91
   2  -7   3  770.84   32.47
  -2   7  -3  791.29   33.73
   2  -7   4  154.86    5.66
  -2   7  -4  143.22    5.85
   2  -7   5   17.37    2.01
  -2   7  -5   16.17    2.20
   2  -7   6  517.31   15.35
  -2   7  -6  529.71   15.79
   2  -7   7  156.12    5.60
  -2   7  -7  151.71    6.10
   2  -7   8  423.24   12.27
  -2   7  -8  400.46   12.65
   2  -7   9   10.51    2.14
  -2   7  -9   10.70    2.14
   2  -7  10   -0.25    1.82
  -2   7 -10    0.19    1.95
   2  -7  11  107.86    5.54
  -2   7 -11   96.21    6.48
   2  -7  12   43.04    3.52
  -2   7 -12   38.64    3.90
   2  -7  13  298.84   11.01
  -2   7 -13  309.28   11.26
   2  -7  14    3.08    3.78
  -2   7 -14    0.57    2.96
   2  -7  15   13.59    4.59
  -2   7 -15   10.19    4.09
   2  -7  16   64.81    5.85
  -2   7 -16   65.95    5.98
   2  -7  17   -0.82    3.71
  -2   7 -17    4.34    5.03
   2  -7  18   10.57    4.15
  -2   7 -18   13.15    4.28
   2  -7  19    0.94    4.47
  -2   7 -19    3.96    4.34
   2  -7  20   -1.64    4.66
  -2   7 -20    1.45    4.97
   2  -7  21   24.10    5.29
  -2   7 -21   22.28    5.79
   2  -7  22    0.38    4.91
  -2   7 -22    1.20    4.47
   2  -6 -20    0.88    3.02
  -2   6  20    4.03    5.29
   2  -6 -19    7.74    3.90
  -2   6  19   10.63    5.22
   2  -6 -18    1.76    4.47
  -2   6  18    1.07    5.35
   2  -6 -17    4.91    4.40
  -2   6  17   10.89    5.54
   2  -6 -16    1.95    3.90
  -2   6  16    6.73    4.91
   2  -6 -15   -0.63    4.15
  -2   6  15    0.06    4.40
   2  -6 -14   14.41    4.15
  -2   6  14   15.73    5.16
   2  -6 -13    1.64    3.52
  -2   6  13    2.52    4.66
   2  -6 -12   45.05    5.35
  -2   6  12   40.15    5.47
   2  -6 -11   37.76    4.66
  -2   6  11   31.40    4.09
   2  -6 -10   15.67    3.34
  -2   6  10   14.16    3.21
   2  -6  -9   27.56    4.28
  -2   6   9   23.60    3.59
   2  -6  -8  232.64    8.87
  -2   6   8  254.47    9.69
   2  -6  -7  132.40    6.17
  -2   6   7  127.87    5.79
   2  -6  -6    6.36    2.83
  -2   6   6    3.59    2.77
   2  -6  -5   61.23    4.22
  -2   6   5   59.53    4.22
   2  -6  -4  642.79   18.69
  -2   6   4  646.94   18.63
   2  -6  -3   30.58    2.64
  -2   6   3   27.50    2.33
   2  -6  -2  159.89    5.79
  -2   6   2  158.07    5.92
   2  -6  -1  246.23    7.99
  -2   6   1  240.50    7.93
   2  -6   0  501.77   15.29
  -2   6   0  505.86   14.79
   2  -6   1  375.86   11.96
  -2   6  -1  380.01   12.08
   2  -6   2 1845.62   69.03
  -2   6  -2 1777.85   66.20
   2  -6   3  108.61    4.28
  -2   6  -3  112.57    4.85
   2  -6   4  102.13    4.47
  -2   6  -4  111.13    4.59
   2  -6   5  256.93    9.06
  -2   6  -5  262.46    8.37
   2  -6   6  197.84    7.24
  -2   6  -6  201.87    7.30
   2  -6   7  523.86   15.29
  -2   6  -7  543.24   15.98
   2  -6   8   37.13    2.33
  -2   6  -8   35.18    2.71
   2  -6   9   11.14    1.82
  -2   6  -9    9.69    1.76
   2  -6  10  142.59    5.54
  -2   6 -10  156.43    7.43
   2  -6  11    0.63    1.95
  -2   6 -11    1.95    2.08
   2  -6  12  609.82   17.93
  -2   6 -12  610.82   18.56
   2  -6  13   -2.27    2.83
  -2   6 -13   -0.82    2.64
   2  -6  14    0.82    2.77
  -2   6 -14    2.83    3.15
   2  -6  15   40.96    4.59
  -2   6 -15   36.81    4.85
   2  -6  16    1.64    3.46
  -2   6 -16    4.34    4.09
   2  -6  17   44.74    4.40
  -2   6 -17   44.87    4.97
   2  -6  18    1.57    3.65
  -2   6 -18   -1.76    3.90
   2  -6  19   -0.88    4.09
  -2   6 -19    1.70    4.03
   2  -6  20   -2.08    4.47
  -2   6 -20    2.64    5.16
   2  -6  21    0.25    5.10
  -2   6 -21    0.57    4.28
   2  -6  22    7.49    5.47
  -2   6 -22   13.47    4.53
  -2   6 -23    1.89    5.35
   2  -5 -21   -1.45    4.53
  -2   5  21    1.20    5.22
   2  -5 -20   15.73    5.60
  -2   5  20   16.42    8.87
   2  -5 -19    0.94    4.34
  -2   5  19   -0.25    5.35
   2  -5 -18   19.13    5.16
  -2   5  18   20.20    5.73
   2  -5 -17   -2.14    4.34
  -2   5  17    1.13    5.41
   2  -5 -16   10.89    4.34
  -2   5  16   13.65    4.59
   2  -5 -15    8.81    4.03
  -2   5  15    5.47    4.47
   2  -5 -14   40.84    5.16
  -2   5  14   41.41    5.03
   2  -5 -13   41.72    4.66
  -2   5  13   34.99    4.66
   2  -5 -12   20.07    4.47
  -2   5  12   21.02    4.28
   2  -5 -11   43.80    4.09
  -2   5  11   48.83    4.28
   2  -5 -10   55.88    4.28
  -2   5  10   57.83    3.90
   2  -5  -9   29.70    3.40
  -2   5   9   32.03    3.52
   2  -5  -8  297.07   11.39
  -2   5   8  308.71   11.52
   2  -5  -7   49.96    3.90
  -2   5   7   41.72    3.21
   2  -5  -6   16.99    2.33
  -2   5   6   17.05    2.27
   2  -5  -5   23.79    2.45
  -2   5   5   19.88    1.95
   2  -5  -4 1255.25   37.82
  -2   5   4 1220.45   32.66
   2  -5  -3   41.59    2.71
  -2   5   3   39.83    2.58
   2  -5  -2    0.76    1.51
  -2   5   2    3.02    1.38
   2  -5  -1  107.73    4.72
  -2   5   1  109.24    4.59
   2  -5   0   75.20    3.15
  -2   5   0   74.19    3.40
   2  -5   1  121.51    7.87
  -2   5  -1  120.57    6.80
   2  -5   2    0.57    0.94
  -2   5  -2    1.64    1.01
   2  -5   3   78.66    3.27
  -2   5  -3   76.33    3.08
   2  -5   4  474.65   13.34
  -2   5  -4  479.75   13.72
   2  -5   5    6.98    1.38
  -2   5  -5    6.54    1.51
   2  -5   6  228.23    7.80
  -2   5  -6  213.19    7.49
   2  -5   7   55.44    2.96
  -2   5  -7   56.13    3.27
   2  -5   8   77.46    3.40
  -2   5  -8   68.27    4.28
   2  -5   9  239.37    7.99
  -2   5  -9  226.72    8.43
   2  -5  10   56.07    3.02
  -2   5 -10   59.34    3.40
   2  -5  11  203.88    6.92
  -2   5 -11  202.37    7.87
   2  -5  12    1.70    2.45
  -2   5 -12    1.38    2.01
   2  -5  13  174.49    7.87
  -2   5 -13  152.91   10.89
   2  -5  14   15.35    2.89
  -2   5 -14   16.11    2.89
   2  -5  15    0.25    3.21
  -2   5 -15   -3.65    7.68
   2  -5  16   50.84    5.35
  -2   5 -16   62.30    4.22
   2  -5  17    3.34    4.03
  -2   5 -17    2.64    2.58
   2  -5  18    2.89    4.47
  -2   5 -18    9.06    2.89
   2  -5  19    0.82    5.22
  -2   5 -19    2.58    3.52
   2  -5  20    4.66    6.17
  -2   5 -20    5.85    4.22
   2  -5  21   20.95    5.16
  -2   5 -21   21.90    5.41
   2  -5  22    1.64    4.59
  -2   5 -22    1.64    6.36
  -2   5 -23   -3.02    4.40
   2  -4 -21    2.27    4.34
  -2   4  21    2.45    6.54
   2  -4 -20    1.70    5.35
  -2   4  20    7.24    5.92
   2  -4 -19   40.46    6.29
  -2   4  19   41.91    7.93
   2  -4 -18    7.87    5.60
  -2   4  18   10.89    5.35
   2  -4 -17    6.10    4.91
  -2   4  17    1.07    5.66
   2  -4 -16    1.89    5.16
  -2   4  16   -1.13    6.04
   2  -4 -15    0.00    5.16
  -2   4  15    4.47    5.35
   2  -4 -14   90.49    6.23
  -2   4  14   93.26    6.61
   2  -4 -13  105.59    6.98
  -2   4  13  104.96    6.92
   2  -4 -12    1.51    3.52
  -2   4  12    1.32    3.59
   2  -4 -11    9.94    3.59
  -2   4  11    6.10    2.89
   2  -4 -10   62.42    3.84
  -2   4  10   63.18    4.09
   2  -4  -9   63.30    4.22
  -2   4   9   57.51    3.52
   2  -4  -8  155.11    7.11
  -2   4   8  166.82    6.67
   2  -4  -7  384.79   12.59
  -2   4   7  393.98   13.03
   2  -4  -6   12.21    2.01
  -2   4   6   11.26    1.95
   2  -4  -5  926.90   25.93
  -2   4   5  936.72   27.06
   2  -4  -4  410.72   13.91
  -2   4   4  408.58   13.09
   2  -4  -3 1187.04   33.16
  -2   4   3 1167.72   32.47
   2  -4  -2  336.78   11.45
  -2   4   2  339.23   11.33
   2  -4  -1  686.08   20.58
  -2   4   1  701.00   20.33
   2  -4   0    7.55    1.57
  -2   4   0    8.87    1.45
   2  -4   1  169.33    6.17
  -2   4  -1  172.04    6.36
   2  -4   2   11.20    1.20
  -2   4  -2   13.34    1.32
   2  -4   3  538.08   15.98
  -2   4  -3  533.17   16.30
   2  -4   4   59.15    2.52
  -2   4  -4   60.60    2.96
   2  -4   5  343.51   10.82
  -2   4  -5  347.85   11.52
   2  -4   6   66.32    3.21
  -2   4  -6   63.68    3.34
   2  -4   7  149.76    5.60
  -2   4  -7  150.71    5.73
   2  -4   8   34.11    2.27
  -2   4  -8   34.67    2.33
   2  -4   9    1.20    1.45
  -2   4  -9    0.69    1.57
   2  -4  10  416.26   12.33
  -2   4 -10  429.66   12.46
   2  -4  11   25.23    2.71
  -2   4 -11   24.86    2.89
   2  -4  12  218.04    8.05
  -2   4 -12  213.32    8.31
   2  -4  13   -0.50    2.39
  -2   4 -13    0.82    2.33
   2  -4  14    1.95    2.58
  -2   4 -14    3.78    2.58
   2  -4  15   82.31    5.85
  -2   4 -15   88.29    5.85
   2  -4  16   20.77    4.09
  -2   4 -16   18.56    4.15
   2  -4  17   39.58    4.59
  -2   4 -17   39.90    4.09
   2  -4  18    6.29    3.84
  -2   4 -18    0.94    3.15
   2  -4  19    0.94    4.72
  -2   4 -19    0.00    2.45
   2  -4  20   13.84    4.66
  -2   4 -20    8.87    3.15
   2  -4  21    8.81    4.53
  -2   4 -21   16.42    3.78
   2  -4  22    1.45    4.78
  -2   4 -22   -0.13    4.03
   2  -3 -21   -0.31    4.03
  -2   3  21    0.63    6.67
   2  -3 -20   10.26    5.47
  -2   3  20   13.78    6.48
   2  -3 -19   16.99    5.41
  -2   3  19   17.56    5.73
   2  -3 -18   13.34    5.10
  -2   3  18   11.77    6.36
   2  -3 -17   14.16    4.59
  -2   3  17   11.33    5.03
   2  -3 -16   -0.50    4.47
  -2   3  16   -1.07    4.22
   2  -3 -15   19.63    5.29
  -2   3  15   21.02    6.29
   2  -3 -14   22.84    4.53
  -2   3  14   25.93    4.66
   2  -3 -13  103.39    5.92
  -2   3  13  104.65    6.48
   2  -3 -12   14.79    3.21
  -2   3  12   19.00    3.34
   2  -3 -11    1.01    2.33
  -2   3  11    0.00    3.02
   2  -3 -10   14.10    3.21
  -2   3  10   15.17    2.96
   2  -3  -9  303.49    9.88
  -2   3   9  312.05   10.13
   2  -3  -8  269.07    8.68
  -2   3   8  261.52    9.94
   2  -3  -7  124.09    5.60
  -2   3   7  108.67    4.47
   2  -3  -6   70.67    3.40
  -2   3   6   69.85    3.78
   2  -3  -5   18.63    1.89
  -2   3   5   14.28    1.76
   2  -3  -4 2067.12   54.93
  -2   3   4 2072.84   54.31
   2  -3  -3 1086.73   30.77
  -2   3   3 1087.86   29.89
   2  -3  -2 4637.64  116.04
  -2   3   2 4637.20  114.65
   2  -3  -1 1777.03   69.34
  -2   3   1 1783.13   69.03
   2  -3   0  159.89    5.60
  -2   3   0  171.85    6.42
   2  -3   1 4078.11   98.73
  -2   3  -1 4131.72   99.80
   2  -3   2 1838.89   46.44
  -2   3  -2 1854.37   49.40
   2  -3   3    0.94    0.76
  -2   3  -3    2.01    0.69
   2  -3   4 1158.91   30.77
  -2   3  -4 1120.71   31.02
   2  -3   5  352.20   12.77
  -2   3  -5  371.96   11.83
   2  -3   6  661.04   19.00
  -2   3  -6  671.48   19.76
   2  -3   7   26.49    1.82
  -2   3  -7   23.72    1.76
   2  -3   8   10.70    1.57
  -2   3  -8   10.32    1.45
   2  -3   9  299.21    9.69
  -2   3  -9  306.70    9.82
   2  -3  10    7.49    1.89
  -2   3 -10    7.87    1.70
   2  -3  11  459.86   14.22
  -2   3 -11  456.84   14.28
   2  -3  12   11.77    2.58
  -2   3 -12   12.08    2.27
   2  -3  13   -1.45    2.33
  -2   3 -13    0.63    2.20
   2  -3  14   42.29    3.71
  -2   3 -14   33.29    3.27
   2  -3  15   12.90    3.40
  -2   3 -15   15.35    3.40
   2  -3  16   33.98    4.34
  -2   3 -16   33.10    3.84
   2  -3  17   11.58    3.59
  -2   3 -17    5.22    3.27
   2  -3  18    3.46    4.28
  -2   3 -18    4.22    4.28
   2  -3  19    2.96    4.53
  -2   3 -19    7.74    4.03
   2  -3  20    7.80    5.03
  -2   3 -20   14.79    4.97
   2  -3  21   15.10    6.10
  -2   3 -21   15.98    3.78
   2  -3  22    0.88    4.59
  -2   3 -22    1.32    2.83
   2  -2 -21    3.78    5.29
  -2   2  21    1.82    6.54
   2  -2 -20   13.28    6.61
  -2   2  20   20.83    6.23
   2  -2 -19   13.53    5.10
  -2   2  19   13.53    7.55
   2  -2 -18    6.48    4.34
  -2   2  18    2.71    5.10
   2  -2 -17   21.02    4.78
  -2   2  17    9.94    5.22
   2  -2 -16    7.17    3.65
  -2   2  16    3.90    4.22
   2  -2 -15    0.88    3.96
  -2   2  15    5.60    4.15
   2  -2 -14  203.94    8.94
  -2   2  14  202.18    9.19
   2  -2 -13   41.22    4.28
  -2   2  13   41.15    4.15
   2  -2 -12    0.19    2.45
  -2   2  12    1.57    2.64
   2  -2 -11    0.00    2.52
  -2   2  11    3.90    2.83
   2  -2 -10   98.86    4.97
  -2   2  10  106.53    5.29
   2  -2  -9   75.26    3.78
  -2   2   9   82.24    4.28
   2  -2  -8  295.56    9.12
  -2   2   8  272.60    9.06
   2  -2  -7   10.13    1.89
  -2   2   7   11.64    2.20
   2  -2  -6  350.12   11.07
  -2   2   6  341.37   11.20
   2  -2  -5  930.05   26.30
  -2   2   5  904.81   27.69
   2  -2  -4    1.57    1.26
  -2   2   4    0.69    1.13
   2  -2  -3 4536.58  110.88
  -2   2   3 4538.54  113.33
   2  -2  -2  232.95   10.89
  -2   2   2  225.09   10.57
   2  -2  -1 2979.42   73.43
  -2   2   1 2970.36   74.25
   2  -2   0  554.19   14.72
  -2   2   0  554.76   15.98
   2  -2   1 1330.82   33.92
  -2   2  -1 1332.96   35.05
   2  -2   2    9.25    0.76
  -2   2  -2   10.63    0.94
   2  -2   3  222.63    7.17
  -2   2  -3  221.25    7.49
   2  -2   4   18.44    1.13
  -2   2  -4   19.51    1.32
   2  -2   5  944.52   26.24
  -2   2  -5  966.86   26.68
   2  -2   6   23.60    1.70
  -2   2  -6   26.87    1.70
   2  -2   7  889.08   24.16
  -2   2  -7  865.74   26.55
   2  -2   8    7.11    1.38
  -2   2  -8    7.68    1.38
   2  -2   9    8.94    2.01
  -2   2  -9   13.15    2.20
   2  -2  10  462.13   14.98
  -2   2 -10  468.42   14.47
   2  -2  11   25.17    2.27
  -2   2 -11   23.60    2.45
   2  -2  12   59.65    3.71
  -2   2 -12   57.70    4.15
   2  -2  13  112.13    5.79
  -2   2 -13  105.34    5.79
   2  -2  14   23.53    3.40
  -2   2 -14   22.84    3.02
   2  -2  15   24.29    3.52
  -2   2 -15   30.08    3.15
   2  -2  16    2.14    4.40
  -2   2 -16    3.08    2.83
   2  -2  17    9.50    4.28
  -2   2 -17   10.38    3.40
   2  -2  18    4.53    4.47
  -2   2 -18    1.70    4.53
   2  -2  19    3.78    3.71
  -2   2 -19    0.19    3.40
   2  -2  20    6.48    5.47
  -2   2 -20    2.08    4.85
   2  -2  21   23.22    5.29
  -2   2 -21   21.46    4.59
   2  -2  22   -3.52    5.10
  -2   2 -22    2.45    3.08
   2  -1 -22    4.97    5.29
  -2   1  22    1.38    5.47
   2  -1 -21    4.15    4.72
  -2   1  21    7.87    6.04
   2  -1 -20   29.51    6.04
  -2   1  20   28.76    7.36
   2  -1 -19   36.56    6.73
  -2   1  19   30.90    6.29
   2  -1 -18    2.01    4.34
  -2   1  18    1.32    5.73
   2  -1 -17    1.89    3.71
  -2   1  17   -0.50    4.40
   2  -1 -16    7.43    4.15
  -2   1  16    3.21    4.72
   2  -1 -15   41.97    5.16
  -2   1  15   38.76    5.79
   2  -1 -14   77.90    5.60
  -2   1  14   84.64    6.23
   2  -1 -13   46.25    4.22
  -2   1  13   44.17    3.78
   2  -1 -12   -0.63    3.02
  -2   1  12   -0.44    2.58
   2  -1 -11  227.35    8.68
  -2   1  11  219.49    8.87
   2  -1 -10   75.20    3.90
  -2   1  10   64.69    3.96
   2  -1  -9  415.81   12.02
  -2   1   9  438.53   14.85
   2  -1  -8  196.14    6.98
  -2   1   8  198.85    7.11
   2  -1  -7  262.02    8.68
  -2   1   7  262.65    8.75
   2  -1  -6 1738.02   46.25
  -2   1   6 1693.97   43.48
   2  -1  -5 1414.14   37.94
  -2   1   5 1350.27   36.56
   2  -1  -4   69.91    3.21
  -2   1   4   72.99    3.52
   2  -1  -3    1.26    1.13
  -2   1   3    2.08    1.32
   2  -1  -2 1003.35   27.37
  -2   1   2  992.59   26.05
   2  -1  -1  297.95    8.50
  -2   1   1  289.77    8.43
   2  -1   0  405.12   11.26
  -2   1   0  398.51   11.33
   2  -1   1 1091.45   27.37
  -2   1  -1 1088.05   28.06
   2  -1   2  480.00   12.21
  -2   1  -2  475.66   12.40
   2  -1   3   29.76    1.38
  -2   1  -3   28.38    1.38
   2  -1   4  220.74    7.05
  -2   1  -4  210.05    7.43
   2  -1   5  159.64    5.73
  -2   1  -5  155.68    5.73
   2  -1   6  403.42   12.02
  -2   1  -6  404.36   12.14
   2  -1   7   42.16    2.52
  -2   1  -7   46.00    2.45
   2  -1   8  200.23    8.24
  -2   1  -8  197.90    7.68
   2  -1   9  194.94    6.42
  -2   1  -9  196.90    7.05
   2  -1  10   93.76    4.97
  -2   1 -10   86.02    4.03
   2  -1  11  179.53    8.37
  -2   1 -11  174.68    6.86
   2  -1  12  191.36    7.61
  -2   1 -12  184.81    8.62
   2  -1  13    1.45    2.39
  -2   1 -13    1.76    2.45
   2  -1  14   -0.50    2.58
  -2   1 -14   -0.13    2.14
   2  -1  15   31.21    3.78
  -2   1 -15   32.34    3.46
   2  -1  16   21.02    4.72
  -2   1 -16   19.63    3.21
   2  -1  17    2.45    3.59
  -2   1 -17   -1.38    2.83
   2  -1  18    1.57    4.03
  -2   1 -18    1.57    3.21
   2  -1  19    1.64    4.03
  -2   1 -19    2.08    4.03
   2  -1  20    6.10    4.40
  -2   1 -20    9.75    3.71
   2  -1  21    1.13    5.54
  -2   1 -21    1.64    5.47
   2   0 -22   -0.50    6.17
  -2   0  22   -0.25    7.74
   2   0 -21   10.13    6.48
  -2   0  21    5.10    6.42
   2   0 -20   14.10    5.47
  -2   0  20   14.54    6.04
   2   0 -19   11.83    4.59
  -2   0  19    9.38    6.23
   2   0 -18   10.07    6.23
  -2   0  18   15.17    5.98
   2   0 -17   -1.45    4.09
  -2   0  17    0.38    4.59
   2   0 -16    3.52    3.78
  -2   0  16   10.45    4.09
   2   0 -15   80.99    5.73
  -2   0  15   89.98    6.04
   2   0 -14    4.91    3.15
  -2   0  14    1.32    3.21
   2   0 -13   16.11    3.59
  -2   0  13   15.92    3.46
   2   0 -12    2.39    2.20
  -2   0  12    3.52    2.77
   2   0 -11  129.44    5.66
  -2   0  11  126.98    5.73
   2   0 -10  803.63   22.28
  -2   0  10  788.65   23.53
   2   0  -9   11.70    1.95
  -2   0   9    9.88    2.01
   2   0  -8  325.01   10.38
  -2   0   8  332.94   11.70
   2   0  -7   27.94    2.20
  -2   0   7   30.39    2.27
   2   0  -6  172.79    6.23
  -2   0   6  172.17    6.48
   2   0  -5 1297.03   34.55
  -2   0   5 1244.61   32.66
   2   0  -4  333.00   15.23
  -2   0   4  323.12   14.98
   2   0  -3   69.28    3.15
  -2   0   3   69.78    3.15
   2   0  -2  266.49    7.61
  -2   0   2  270.77    8.50
   2   0  -1   10.32    0.63
  -2   0   1    9.56    0.69
   2   0   0  602.58   21.46
  -2   0   0  595.09   14.91
   2   0   1  530.40   13.47
  -2   0  -1  547.71   14.35
   2   0   2  914.75   23.53
  -2   0  -2  900.79   22.15
   2   0   3  206.59    6.17
  -2   0  -3  201.93    6.10
   2   0   4    0.25    0.57
  -2   0  -4   -0.13    0.50
   2   0   5  563.57   15.67
  -2   0  -5  563.69   16.68
   2   0   6  133.91    4.78
  -2   0  -6  137.24    5.03
   2   0   7  120.75    5.16
  -2   0  -7  127.68    4.78
   2   0   8    0.31    1.26
  -2   0  -8    0.82    1.20
   2   0   9   55.44    3.34
  -2   0  -9   54.24    3.02
   2   0  10  128.31    5.73
  -2   0 -10  129.25    5.03
   2   0  11   59.28    4.03
  -2   0 -11   55.75    3.46
   2   0  12   26.62    3.15
  -2   0 -12   26.74    3.02
   2   0  13   -1.07    2.39
  -2   0 -13    1.20    1.89
   2   0  14   20.26    4.22
  -2   0 -14   20.95    3.84
   2   0  15   35.43    3.90
  -2   0 -15   45.12    3.71
   2   0  16    5.22    3.96
  -2   0 -16    5.16    2.71
   2   0  17   18.00    4.03
  -2   0 -17   18.56    4.03
   2   0  18    9.38    3.59
  -2   0 -18   10.01    3.52
   2   0  19   14.28    3.71
  -2   0 -19   13.84    3.71
   2   0  20    0.88    4.22
  -2   0 -20    7.55    5.10
   2   0  21   -0.50    3.78
  -2   0 -21    4.91    4.53
   2   1 -22    1.89    4.59
  -2  -1  22    3.90    5.73
   2   1 -21   -1.26    5.03
  -2  -1  21    3.59    6.54
   2   1 -20    5.35    4.85
  -2  -1  20    1.45    6.73
   2   1 -19   54.62    6.42
  -2  -1  19   66.01    7.24
   2   1 -18   17.05    6.23
  -2  -1  18   23.09    6.92
   2   1 -17    1.26    3.21
  -2  -1  17    6.17    4.15
   2   1 -16    3.15    4.34
  -2  -1  16    0.57    3.59
   2   1 -15  109.62    6.80
  -2  -1  15  125.66    7.68
   2   1 -14  116.35    6.23
  -2  -1  14  120.88    6.29
   2   1 -13    5.47    2.64
  -2  -1  13    3.59    2.71
   2   1 -12    2.20    2.77
  -2  -1  12    1.32    2.52
   2   1 -11  128.94    5.29
  -2  -1  11  124.15    5.73
   2   1 -10    1.13    2.52
  -2  -1  10   -0.44    2.45
   2   1  -9  855.10   22.84
  -2  -1   9  858.56   24.42
   2   1  -8   71.99    3.52
  -2  -1   8   71.36    3.52
   2   1  -7   15.86    1.89
  -2  -1   7   15.73    1.64
   2   1  -6 1016.76   27.00
  -2  -1   6  992.59   27.69
   2   1  -5  215.40   10.63
   2   1  -4 1362.16   35.55
  -2  -1   4 1305.02   35.55
   2   1  -3 2311.52   57.58
  -2  -1   3 2289.69   58.27
   2   1  -2 2386.78   58.02
  -2  -1   2 2372.62   57.83
   2   1  -1 1352.85   33.60
  -2  -1   1 1341.46   33.73
   2   1   0   56.07    1.89
  -2  -1   0   55.31    1.95
   2   1   1  202.31    6.10
  -2  -1  -1  195.45    5.73
   2   1   2   58.96    2.01
  -2  -1  -2   57.83    1.76
   2   1   3   59.91    2.14
  -2  -1  -3   58.71    2.39
   2   1   4  321.68    9.82
  -2  -1  -4  320.36    9.69
   2   1   5  130.57    4.97
  -2  -1  -5  132.96    4.66
   2   1   6  243.96    9.00
  -2  -1  -6  243.52    7.87
   2   1   7   18.06    1.95
  -2  -1  -7   16.36    1.64
   2   1   8    2.96    1.51
  -2  -1  -8    1.26    1.64
   2   1   9  471.88   15.61
  -2  -1  -9  471.06   14.22
   2   1  10   77.90    4.40
  -2  -1 -10   72.18    3.65
   2   1  11   62.11    4.15
  -2  -1 -11   59.72    4.47
   2   1  12    4.97    2.45
  -2  -1 -12    5.22    2.08
   2   1  13    6.23    2.52
  -2  -1 -13    6.42    2.08
   2   1  14   33.22    4.28
  -2  -1 -14   35.55    3.78
   2   1  15    9.19    3.34
  -2  -1 -15   12.90    2.96
   2   1  16   50.21    5.03
  -2  -1 -16   42.92    4.22
   2   1  17    3.71    4.78
  -2  -1 -17   -0.76    4.09
   2   1  18    1.70    3.52
  -2  -1 -18    0.44    3.21
   2   1  19    5.16    3.59
  -2  -1 -19    6.17    3.08
   2   1  20   10.89    3.46
  -2  -1 -20   11.83    4.03
   2   1  21    3.52    7.30
  -2  -1 -21    2.01    5.35
   2   2 -23    0.50    3.59
  -2  -2  23    2.08    5.29
   2   2 -22    0.94    6.36
  -2  -2  22    5.03    7.11
   2   2 -21   37.69    5.79
  -2  -2  21   34.86    6.86
   2   2 -20   12.77    6.92
  -2  -2  20   14.35    6.80
   2   2 -19   15.73    4.97
  -2  -2  19   17.24    5.22
   2   2 -18   28.82    5.92
  -2  -2  18   29.07    6.17
   2   2 -17    0.57    3.65
  -2  -2  17    1.45    3.90
   2   2 -16  102.00    6.67
  -2  -2  16  103.07    7.61
   2   2 -15   70.73    4.91
  -2  -2  15   70.54    5.47
   2   2 -14  130.38    6.10
  -2  -2  14  124.97    6.67
   2   2 -13   64.37    4.34
  -2  -2  13   62.23    4.91
   2   2 -12   26.74    3.02
  -2  -2  12   26.43    3.40
   2   2 -11   23.66    2.64
  -2  -2  11   25.80    2.77
   2   2 -10  427.52   14.98
  -2  -2  10  436.96   13.72
   2   2  -9  313.75    9.63
  -2  -2   9  294.87    9.82
   2   2  -8  188.34    6.04
  -2  -2   8  197.78    7.55
   2   2  -7  185.19    6.80
  -2  -2   7  186.64    7.36
   2   2  -6  379.25   15.98
  -2  -2   6  360.38   11.89
   2   2  -5  616.61   17.81
  -2  -2   5  625.99   18.44
   2   2  -4   25.80    1.64
  -2  -2   4   26.05    1.70
   2   2  -3  231.25    6.98
  -2  -2   3  224.21    7.61
   2   2  -2   44.17    1.89
  -2  -2   2   44.74    2.27
   2   2  -1  864.67   22.21
  -2  -2   1  829.05   23.97
   2   2   0  379.38   11.39
  -2  -2   0  371.96   11.45
   2   2   1   42.22    1.57
  -2  -2  -1   45.75    1.64
   2   2   2  192.18    6.04
  -2  -2  -2  197.46    6.10
   2   2   3  627.18   16.74
  -2  -2  -3  635.99   17.24
   2   2   4  133.09    5.16
  -2  -2  -4  132.65    4.59
   2   2   5   52.23    2.71
  -2  -2  -5   53.49    2.77
   2   2   6    0.44    1.01
  -2  -2  -6    0.00    1.07
   2   2   7    7.05    1.51
  -2  -2  -7    5.60    1.20
   2   2   8  129.88    5.35
  -2  -2  -8  126.10    5.66
   2   2   9  184.75    6.61
  -2  -2  -9  179.40    6.29
   2   2  10  109.30    4.78
  -2  -2 -10  110.69    4.59
   2   2  11   16.86    2.64
  -2  -2 -11   19.00    2.45
   2   2  12    1.82    3.15
  -2  -2 -12    3.27    1.89
   2   2  13    0.44    2.89
  -2  -2 -13    3.52    2.71
   2   2  14   31.65    3.27
  -2  -2 -14   32.72    4.09
   2   2  15   33.60    4.15
  -2  -2 -15   25.80    3.34
   2   2  16    1.32    3.15
  -2  -2 -16    2.39    2.77
   2   2  17    3.02    4.03
  -2  -2 -17    1.82    2.77
   2   2  18   -0.25    4.40
  -2  -2 -18    2.08    3.02
   2   2  19   12.84    4.22
  -2  -2 -19   10.38    4.22
   2   2  20   -0.82    3.96
  -2  -2 -20    1.07    5.22
   2   3 -23   -0.25    3.90
  -2  -3  23    2.20    4.15
   2   3 -22    9.69    6.10
  -2  -3  22   18.31    7.24
   2   3 -21    2.77    5.10
  -2  -3  21    9.82    5.98
   2   3 -20   19.76    4.72
  -2  -3  20   23.16    5.73
   2   3 -19   14.85    4.97
  -2  -3  19   24.60    5.22
   2   3 -18    0.57    4.34
  -2  -3  18   -0.06    4.53
   2   3 -17   -0.82    3.78
  -2  -3  17    0.94    3.65
   2   3 -16    1.57    3.27
  -2  -3  16    0.88    3.21
   2   3 -15  174.18    9.12
  -2  -3  15  175.69    8.62
   2   3 -14   13.21    2.83
  -2  -3  14   13.28    3.40
   2   3 -13  103.64    5.35
  -2  -3  13  115.85    6.29
   2   3 -12   33.92    3.27
  -2  -3  12   34.92    3.90
   2   3 -11  242.71    9.69
  -2  -3  11  244.97    9.63
   2   3 -10   42.54    3.34
  -2  -3  10   42.22    3.78
   2   3  -9  266.18    8.87
  -2  -3   9  271.40    9.44
   2   3  -8   60.91    3.21
  -2  -3   8   67.77    3.65
   2   3  -7    1.38    1.38
  -2  -3   7    3.59    1.70
   2   3  -6  158.57    5.73
  -2  -3   6  151.59    5.54
   2   3  -5   78.59    3.52
  -2  -3   5   81.61    3.46
   2   3  -4  818.92   23.35
  -2  -3   4  786.39   22.15
   2   3  -3  487.99   14.91
  -2  -3   3  496.80   15.61
   2   3  -2  671.11   19.76
  -2  -3   2  659.21   20.26
   2   3  -1  321.99    9.56
  -2  -3   1  321.43   10.38
   2   3   0   12.27    1.01
  -2  -3   0   13.78    0.94
   2   3   1  717.73   20.07
  -2  -3  -1  697.35   18.75
   2   3   2  303.30    9.75
  -2  -3  -2  293.74    9.25
   2   3   3    0.76    0.69
  -2  -3  -3    0.38    0.69
   2   3   4  123.46    5.35
  -2  -3  -4  127.30    4.72
   2   3   5  106.72    4.15
  -2  -3  -5  106.09    4.40
   2   3   6   10.70    1.26
  -2  -3  -6   11.64    1.45
   2   3   7   11.14    1.51
  -2  -3  -7   11.01    1.45
   2   3   8   36.18    2.77
  -2  -3  -8   35.24    2.64
   2   3   9  101.63    5.10
  -2  -3  -9   90.99    3.96
   2   3  10   76.27    4.09
  -2  -3 -10   75.70    3.96
   2   3  11   72.55    4.53
  -2  -3 -11   83.13    4.66
   2   3  12    4.03    2.20
  -2  -3 -12    1.70    2.71
   2   3  13   45.50    4.53
  -2  -3 -13   42.29    3.96
   2   3  14    5.47    3.40
  -2  -3 -14    2.27    3.15
   2   3  15   10.57    3.52
  -2  -3 -15    9.82    3.84
   2   3  16   14.22    3.84
  -2  -3 -16   15.35    3.78
   2   3  17    1.26    3.65
  -2  -3 -17    0.76    2.89
   2   3  18    3.08    3.27
  -2  -3 -18    2.89    3.27
   2   3  19    3.15    3.15
  -2  -3 -19    0.94    2.45
   2   3  20    2.64    3.27
  -2  -3 -20    1.45    3.27
  -2  -4  23   -5.35    8.87
   2   4 -22    4.59    5.41
  -2  -4  22    3.78    6.61
   2   4 -21   11.70    4.97
  -2  -4  21    8.62    6.61
   2   4 -20   25.86    5.29
  -2  -4  20   24.04    6.29
   2   4 -19   38.57    4.97
  -2  -4  19   42.54    5.98
   2   4 -18    2.27    5.41
  -2  -4  18    6.54    6.29
   2   4 -17    9.38    3.90
  -2  -4  17    8.68    4.09
   2   4 -16   28.19    4.53
  -2  -4  16   24.04    3.78
   2   4 -15   98.98    5.54
  -2  -4  15  108.17    6.29
   2   4 -14   10.32    3.46
  -2  -4  14   13.40    3.40
   2   4 -13    5.10    2.83
  -2  -4  13    7.61    3.46
   2   4 -12    0.19    2.33
  -2  -4  12   -1.26    2.96
   2   4 -11   30.14    3.15
  -2  -4  11   25.80    3.21
   2   4 -10  853.34   22.09
  -2  -4  10  841.13   24.60
   2   4  -9   66.83    3.90
  -2  -4   9   63.24    3.71
   2   4  -8  188.15    9.38
  -2  -4   8  185.19    6.42
   2   4  -7  704.27   20.77
  -2  -4   7  702.19   19.57
   2   4  -6   73.18    3.27
  -2  -4   6   66.95    2.89
   2   4  -5  106.28    4.09
  -2  -4   5  101.56    3.90
   2   4  -4 1031.10   29.58
  -2  -4   4 1017.83   28.57
   2   4  -3  241.01    7.80
  -2  -4   3  244.22    8.05
   2   4  -2  361.20   11.70
  -2  -4   2  366.73   10.82
   2   4  -1   99.80    3.71
  -2  -4   1  102.82    5.98
   2   4   0  937.28   25.80
  -2  -4   0  946.78   25.80
   2   4   1    7.36    0.82
  -2  -4  -1    6.36    0.82
   2   4   2   67.27    2.77
  -2  -4  -2   64.62    3.02
   2   4   3  389.57   12.33
  -2  -4  -3  395.62   12.40
   2   4   4   26.24    1.64
  -2  -4  -4   25.80    1.76
   2   4   5  245.22    9.31
  -2  -4  -5  238.05    7.74
   2   4   6   65.57    3.08
  -2  -4  -6   66.70    3.02
   2   4   7   35.11    3.02
  -2  -4  -7   33.54    2.58
   2   4   8   47.57    3.34
  -2  -4  -8   49.08    3.02
   2   4   9    4.78    1.89
  -2  -4  -9    4.47    1.89
   2   4  10  335.77   12.52
  -2  -4 -10  340.30   12.96
   2   4  11    2.27    2.14
  -2  -4 -11    2.01    1.95
   2   4  12    7.61    2.52
  -2  -4 -12    5.79    2.27
   2   4  13   -0.38    2.52
  -2  -4 -13    1.07    2.64
   2   4  14   39.64    4.09
  -2  -4 -14   45.43    4.28
   2   4  15    2.58    3.59
  -2  -4 -15    3.21    3.52
   2   4  16    5.79    5.22
  -2  -4 -16    4.66    3.46
   2   4  17   -1.64    4.15
  -2  -4 -17   -1.07    3.21
   2   4  18    2.27    6.73
  -2  -4 -18    0.13    3.78
   2   4  19    1.95    5.85
   2   5 -22   14.60    5.73
  -2  -5  22    8.24    6.17
   2   5 -21    6.80    7.93
  -2  -5  21    2.45    8.87
   2   5 -20   15.04    5.41
  -2  -5  20   18.31    5.16
   2   5 -19   27.56    5.16
  -2  -5  19   27.31    5.60
   2   5 -18    1.82    4.72
  -2  -5  18   -2.08    4.66
   2   5 -17   22.34    4.72
  -2  -5  17   20.33    5.16
   2   5 -16  109.68    7.36
  -2  -5  16  109.49    6.98
   2   5 -15   -0.19    3.08
  -2  -5  15    0.13    3.15
   2   5 -14   89.73    5.47
  -2  -5  14   83.69    5.22
   2   5 -13  208.41    8.68
  -2  -5  13  221.37    9.56
   2   5 -12   46.00    3.52
  -2  -5  12   51.22    4.03
   2   5 -11  369.12   11.77
  -2  -5  11  372.21   14.66
   2   5 -10  618.81   18.94
  -2  -5  10  638.45   28.57
   2   5  -9  117.55    6.80
  -2  -5   9  110.31    4.85
   2   5  -8  489.06   14.35
  -2  -5   8  484.97   14.47
   2   5  -7  103.83    4.15
  -2  -5   7  108.11    4.40
   2   5  -6  834.84   23.28
  -2  -5   6  842.52   23.60
   2   5  -5  143.03    5.10
  -2  -5   5  143.66    5.35
   2   5  -4   33.67    2.27
  -2  -5   4   31.40    2.45
   2   5  -3  143.47    5.73
  -2  -5   3  130.45    5.29
   2   5  -2    7.11    1.20
  -2  -5   2    6.80    1.38
   2   5  -1 1119.77   32.22
  -2  -5   1 1123.98   31.65
   2   5   0    6.42    1.01
  -2  -5   0    6.86    1.13
   2   5   1  308.65   10.07
  -2  -5  -1  299.34    9.94
   2   5   2   45.81    2.64
  -2  -5  -2   44.74    2.58
   2   5   3   64.50    3.08
  -2  -5  -3   57.83    2.89
   2   5   4  432.93   13.78
  -2  -5  -4  412.61   12.52
   2   5   5    7.55    1.76
  -2  -5  -5    5.79    1.76
   2   5   6  148.51    5.73
  -2  -5  -6  147.62    6.10
   2   5   7   29.64    2.96
  -2  -5  -7   29.07    2.52
   2   5   8    1.82    2.45
  -2  -5  -8    0.57    1.76
   2   5   9   55.88    4.40
  -2  -5  -9   53.24    3.59
   2   5  10   36.25    3.02
  -2  -5 -10   41.72    3.21
   2   5  11   74.76    4.78
  -2  -5 -11   75.70    4.22
   2   5  12    2.52    2.83
  -2  -5 -12    0.94    2.27
   2   5  13   -0.13    3.40
  -2  -5 -13    0.88    3.59
   2   5  14    5.03    4.22
  -2  -5 -14    6.54    3.71
   2   5  15   29.39    5.35
  -2  -5 -15   22.59    3.21
   2   5  16   -2.01    3.34
  -2  -5 -16    1.38    2.83
   2   5  17    3.02    3.21
  -2  -5 -17    1.64    2.71
   2   5  18   -1.89    5.35
  -2  -5 -18    1.20    2.58
   2   6 -22    3.65    5.73
  -2  -6  22   -0.31    5.66
   2   6 -21   15.98    6.42
  -2  -6  21   20.77    6.61
   2   6 -20    3.40    5.79
  -2  -6  20    7.93    5.29
   2   6 -19    3.21    4.22
  -2  -6  19    3.46    4.91
   2   6 -18    6.54    5.16
  -2  -6  18    2.33    4.59
   2   6 -17   10.13    3.90
  -2  -6  17   11.26    4.22
   2   6 -16   14.98    3.96
  -2  -6  16   16.11    4.34
   2   6 -15  159.58    7.61
  -2  -6  15  151.84    8.50
   2   6 -14   76.96    5.35
  -2  -6  14   69.22    5.16
   2   6 -13    1.51    2.45
  -2  -6  13    3.96    2.52
   2   6 -12  130.76    6.54
  -2  -6  12  129.94    6.23
   2   6 -11    4.78    2.83
  -2  -6  11    0.94    5.10
   2   6 -10  237.61   15.17
  -2  -6  10  232.70   11.26
   2   6  -9   50.03    3.46
  -2  -6   9   50.59    3.52
   2   6  -8    5.41    1.95
  -2  -6   8    6.80    1.76
   2   6  -7  899.72   26.18
  -2  -6   7  876.94   23.41
   2   6  -6   39.27    2.77
  -2  -6   6   37.00    2.52
   2   6  -5 1187.98   33.04
  -2  -6   5 1165.33   30.52
   2   6  -4  163.54    6.42
  -2  -6   4  143.79    5.47
   2   6  -3  150.64    6.92
  -2  -6   3  156.12    5.79
   2   6  -2   91.87    3.78
  -2  -6   2   87.28    3.84
   2   6  -1   -0.06    1.07
  -2  -6   1    0.76    0.94
   2   6   0  794.13   23.85
  -2  -6   0  834.96   25.67
   2   6   1  139.26    5.54
  -2  -6  -1  126.10    5.16
   2   6   2    3.52    1.45
  -2  -6  -2    3.84    1.64
   2   6   3  151.40    5.73
  -2  -6  -3  153.73    5.73
   2   6   4   65.95    3.40
  -2  -6  -4   68.53    3.59
   2   6   5  364.91   12.46
  -2  -6  -5  361.95   11.39
   2   6   6   13.91    1.70
  -2  -6  -6   13.15    2.01
   2   6   7    1.45    1.82
  -2  -6  -7    2.77    2.08
   2   6   8   15.23    2.27
  -2  -6  -8   14.28    2.45
   2   6   9   46.25    3.27
  -2  -6  -9   41.03    3.52
   2   6  10   40.90    3.84
  -2  -6 -10   42.22    3.46
   2   6  11   -0.63    2.83
  -2  -6 -11    0.31    2.14
   2   6  12    0.57    2.71
  -2  -6 -12   -0.25    2.39
   2   6  13   25.30    4.59
  -2  -6 -13   20.20    3.71
   2   6  14    6.10    4.53
  -2  -6 -14    4.59    2.77
   2   6  15    5.10    3.90
  -2  -6 -15    1.76    2.58
   2   6  16    4.53    3.34
  -2  -6 -16    6.23    3.52
   2   6  17    1.57    3.71
  -2  -6 -17    1.07    2.45
   2   7 -22    6.29    4.91
  -2  -7  22   14.47    9.12
   2   7 -21    8.31    6.54
  -2  -7  21    7.68    5.41
   2   7 -20    6.23    4.91
  -2  -7  20    5.16    5.22
   2   7 -19   19.76    4.85
  -2  -7  19    9.94    5.03
   2   7 -18    1.20    4.22
  -2  -7  18    1.38    4.78
   2   7 -17   12.59    6.23
  -2  -7  17   25.93    5.10
   2   7 -16  104.21    7.99
  -2  -7  16  107.04    8.37
   2   7 -15   12.84    4.47
  -2  -7  15   14.60    4.22
   2   7 -14   72.18    5.79
  -2  -7  14   65.32    6.10
   2   7 -13   86.77    5.22
  -2  -7  13   78.41    5.10
   2   7 -12    8.50    2.83
  -2  -7  12    7.24    4.78
   2   7 -11  196.27   10.70
  -2  -7  11  185.51    7.80
   2   7 -10  114.71    5.98
  -2  -7  10  114.90    5.10
   2   7  -9   51.54    4.03
  -2  -7   9   50.47    3.65
   2   7  -8   84.95    4.59
  -2  -7   8   86.71    4.03
   2   7  -7   -0.06    1.82
  -2  -7   7   -0.94    1.82
   2   7  -6 1372.16   34.86
  -2  -7   6 1365.49   36.06
   2   7  -5    2.64    1.51
  -2  -7   5    2.08    1.51
   2   7  -4  266.05    9.19
  -2  -7   4  263.97    8.75
   2   7  -3   58.52    3.08
  -2  -7   3   52.86    2.83
   2   7  -2   13.21    1.89
  -2  -7   2   14.60    1.70
   2   7  -1  161.28    5.66
  -2  -7   1  165.87    5.85
   2   7   0   80.73    3.71
  -2  -7   0   86.15    4.40
   2   7   1   19.88    1.95
  -2  -7  -1   19.32    2.08
   2   7   2    9.19    1.70
  -2  -7  -2    8.24    1.64
   2   7   3   76.90    4.09
  -2  -7  -3   71.74    3.65
   2   7   4   26.43    2.52
  -2  -7  -4   27.44    2.39
   2   7   5   29.51    2.58
  -2  -7  -5   28.69    3.08
   2   7   6    2.83    2.01
  -2  -7  -6    0.82    1.70
   2   7   7   41.09    2.96
  -2  -7  -7   40.21    3.34
   2   7   8   21.77    2.71
  -2  -7  -8   18.88    2.77
   2   7   9   26.05    2.89
  -2  -7  -9   24.54    3.34
   2   7  10   35.55    3.21
  -2  -7 -10   32.22    3.08
   2   7  11    0.38    3.65
  -2  -7 -11    2.89    2.64
   2   7  12    2.64    3.08
  -2  -7 -12   -1.20    2.83
   2   7  13    3.96    3.40
  -2  -7 -13    3.96    2.64
   2   7  14    1.38    3.34
  -2  -7 -14    1.70    2.71
   2   7  15    2.20    3.15
  -2  -7 -15    2.77    3.08
  -2  -7 -16   -0.63    1.76
  -2  -7 -17    0.00    2.08
   2   8 -22    6.10   11.39
  -2  -8  22    6.61   14.16
   2   8 -21   -1.07    4.66
  -2  -8  21    1.57    6.42
   2   8 -20   44.61    5.22
  -2  -8  20   39.90    7.05
   2   8 -19    8.12    3.65
  -2  -8  19    4.85    4.53
   2   8 -18   12.33    3.46
  -2  -8  18   12.52    4.28
   2   8 -17   29.83    3.65
  -2  -8  17   27.06    6.42
   2   8 -16   43.10    4.09
  -2  -8  16   39.45    5.29
   2   8 -15   58.58    4.53
  -2  -8  15   61.86    5.22
   2   8 -14    3.02    2.52
  -2  -8  14    0.44    3.15
   2   8 -13    6.42    2.64
  -2  -8  13    5.66    4.85
   2   8 -12  157.38    6.61
  -2  -8  12  158.13    7.80
   2   8 -11   70.92    4.40
  -2  -8  11   63.68    4.28
   2   8 -10  173.24    7.36
  -2  -8  10  176.44    6.98
   2   8  -9    2.77    2.52
  -2  -8   9    0.00    1.76
   2   8  -8    7.17    2.52
  -2  -8   8    7.17    2.08
   2   8  -7  251.77    9.31
  -2  -8   7  255.61    9.19
   2   8  -6  293.17   10.01
  -2  -8   6  279.89    9.56
   2   8  -5  140.14    5.54
  -2  -8   5  136.30    4.78
   2   8  -4   59.78    3.27
  -2  -8   4   65.13    3.34
   2   8  -3  219.11    7.99
  -2  -8   3  233.71    8.87
   2   8  -2  374.85   12.90
  -2  -8   2  363.90   11.89
   2   8  -1   -1.70    1.64
  -2  -8   1    0.50    1.70
   2   8   0   27.00    2.27
  -2  -8   0   24.73    2.20
   2   8   1   -0.57    1.76
  -2  -8  -1    1.01    1.76
   2   8   2    0.57    1.76
  -2  -8  -2    2.33    1.45
   2   8   3    2.01    2.20
  -2  -8  -3    1.07    2.20
   2   8   4   30.39    2.71
  -2  -8  -4   28.88    2.58
   2   8   5    2.01    2.14
  -2  -8  -5    0.57    1.70
   2   8   6   13.78    2.27
  -2  -8  -6   11.77    2.08
   2   8   7    0.69    1.89
  -2  -8  -7    2.77    2.27
   2   8   8    7.87    2.77
  -2  -8  -8   14.28    2.77
   2   8   9   83.13    5.22
  -2  -8  -9   88.98    6.67
   2   8  10    9.75    2.83
  -2  -8 -10    6.67    2.71
   2   8  11   10.07    3.59
  -2  -8 -11    9.44    3.02
   2   8  12   16.86    3.96
  -2  -8 -12   13.72    3.78
   2   8  13    0.06    3.02
  -2  -8 -13    1.01    2.64
   2   8  14   18.81    4.59
  -2  -8 -14   19.26    3.02
   2   8  15   -0.38    3.21
  -2  -8 -15    0.44    2.52
   2   8  16    1.89    3.71
  -2  -8 -16   -0.13    2.39
   2   9 -21   12.21    6.23
  -2  -9  21   17.93    6.67
   2   9 -20    2.45    5.47
  -2  -9  20    0.31    5.16
   2   9 -19   40.15    6.61
  -2  -9  19   42.10    6.10
   2   9 -18   17.87    5.79
  -2  -9  18   17.37    5.79
   2   9 -17    3.02    4.03
  -2  -9  17   -0.06    4.22
   2   9 -16   90.80    7.05
  -2  -9  16   90.80    7.11
   2   9 -15    1.57    3.78
  -2  -9  15    0.25    3.52
   2   9 -14    3.96    3.59
  -2  -9  14    4.72    5.29
   2   9 -13   21.02    5.35
  -2  -9  13   18.06    3.52
   2   9 -12    4.47    2.96
  -2  -9  12    2.39    2.71
   2   9 -11  430.04   14.03
  -2  -9  11  443.25   15.86
   2   9 -10   79.22    5.22
  -2  -9  10   71.42    4.59
   2   9  -9   14.16    2.83
  -2  -9   9   14.91    2.96
   2   9  -8   53.74    3.84
  -2  -9   8   58.90    3.90
   2   9  -7  123.40    5.79
  -2  -9   7  120.19    5.22
   2   9  -6  567.47   17.43
  -2  -9   6  535.88   18.94
   2   9  -5    7.11    2.08
  -2  -9   5    6.23    1.76
   2   9  -4  129.25    5.10
  -2  -9   4  124.91    5.79
   2   9  -3   10.70    2.01
  -2  -9   3    9.25    1.76
   2   9  -2  112.95    4.91
  -2  -9   2  107.79    4.78
   2   9  -1  209.04    7.43
  -2  -9   1  213.82    7.80
   2   9   0    0.13    1.76
  -2  -9   0   -0.19    2.08
   2   9   1   25.30    2.83
  -2  -9  -1   26.18    2.52
   2   9   2   45.43    3.08
  -2  -9  -2   50.78    3.08
   2   9   3    2.14    2.71
  -2  -9  -3    0.44    2.58
   2   9   4   24.79    2.64
  -2  -9  -4   21.84    3.02
   2   9   5   20.51    2.64
  -2  -9  -5   23.97    3.34
   2   9   6    4.22    2.52
  -2  -9  -6    2.58    2.83
   2   9   7   44.24    4.34
  -2  -9  -7   38.32    3.78
   2   9   8   42.79    3.78
  -2  -9  -8   44.24    3.65
   2   9   9    0.06    2.52
  -2  -9  -9    1.38    2.64
   2   9  10   13.47    4.22
  -2  -9 -10   21.33    3.40
   2   9  11   -0.19    3.52
  -2  -9 -11    2.83    3.52
   2   9  12    4.47    3.27
  -2  -9 -12    2.83    2.71
   2   9  13   12.21    3.52
  -2  -9 -13   10.63    2.71
   2   9  14   -0.57    2.96
  -2  -9 -14    1.01    3.02
   2   9  15    2.20    3.40
  -2  -9 -15   -0.25    1.89
   2  10 -21    3.46    5.47
  -2 -10  21    1.82    5.10
   2  10 -20   24.29    6.61
  -2 -10  20   26.43    6.80
   2  10 -19    4.59    5.85
  -2 -10  19    3.65    5.16
   2  10 -18   -0.57    4.85
  -2 -10  18    3.65    4.53
   2  10 -17   37.57    5.47
  -2 -10  17   31.15    5.35
   2  10 -16   -0.38    4.09
  -2 -10  16    1.32    4.40
   2  10 -15   62.80    6.29
  -2 -10  15   71.92    9.19
   2  10 -14    7.68    4.40
  -2 -10  14   10.32    3.78
   2  10 -13    2.27    3.46
  -2 -10  13    0.19    3.84
   2  10 -12  173.24    9.82
  -2 -10  12  160.08    7.87
   2  10 -11    0.94    3.78
  -2 -10  11    1.70    2.89
   2  10 -10  235.97    9.50
  -2 -10  10  216.72    8.43
   2  10  -9   17.81    3.46
  -2 -10   9   16.17    3.08
   2  10  -8   97.03    5.66
  -2 -10   8  100.81    4.59
   2  10  -7  231.57    8.62
  -2 -10   7  255.92    9.75
   2  10  -6    2.77    2.71
  -2 -10   6    1.13    2.58
   2  10  -5   22.21    3.65
  -2 -10   5   21.33    3.02
   2  10  -4    1.45    2.52
  -2 -10   4   -0.38    1.82
   2  10  -3    5.60    2.20
  -2 -10   3    3.21    1.82
   2  10  -2   53.36    3.59
  -2 -10   2   48.26    3.15
   2  10  -1   17.05    2.52
  -2 -10   1   18.75    2.39
   2  10   0    0.82    2.08
  -2 -10   0    2.52    1.95
   2  10   1    4.03    2.52
  -2 -10  -1    1.26    2.52
   2  10   2    0.25    3.40
  -2 -10  -2   -0.63    3.15
   2  10   3   74.88    5.22
  -2 -10  -3   77.90    4.97
   2  10   4    4.53    2.45
  -2 -10  -4    5.22    2.89
   2  10   5   10.82    2.89
  -2 -10  -5   13.34    2.96
   2  10   6    5.54    2.77
  -2 -10  -6    5.35    2.71
   2  10   7    0.25    3.15
  -2 -10  -7    1.26    2.83
   2  10   8    3.78    4.15
  -2 -10  -8    1.95    3.84
   2  10   9   19.88    3.40
  -2 -10  -9   20.26    3.65
   2  10  10    2.64    3.65
  -2 -10 -10    2.45    3.71
   2  10  11    3.71    3.27
  -2 -10 -11    2.14    2.83
   2  10  12    2.20    3.52
  -2 -10 -12    1.07    2.52
   2  10  13   -1.01    2.14
  -2 -10 -13    2.14    2.14
   2  10  14    9.75    3.40
  -2 -10 -14    2.52    2.27
   2  11 -20   -2.33    5.66
  -2 -11  20    3.46    5.16
   2  11 -19    3.34    5.79
  -2 -11  19    1.01    5.35
   2  11 -18   21.46    6.10
  -2 -11  18   19.51    5.66
   2  11 -17   12.33    5.47
  -2 -11  17   21.14    5.73
   2  11 -16   -0.31    4.34
  -2 -11  16    1.38    6.54
   2  11 -15    1.51    4.72
  -2 -11  15   -0.44    3.78
   2  11 -14   15.61    5.79
  -2 -11  14   19.07    4.72
   2  11 -13  137.43    8.12
  -2 -11  13  135.35    8.37
   2  11 -12    0.00    3.71
  -2 -11  12   -0.88    3.21
   2  11 -11   86.59    6.54
  -2 -11  11   85.39    5.47
   2  11 -10    1.57    4.03
  -2 -11  10    0.82    2.71
   2  11  -9   -1.07    3.15
  -2 -11   9   -0.44    2.52
   2  11  -8   48.77    4.40
  -2 -11   8   48.96    3.96
   2  11  -7   12.65    3.27
  -2 -11   7   13.97    2.89
   2  11  -6   67.77    4.66
  -2 -11   6   75.39    4.40
   2  11  -5   38.89    4.28
  -2 -11   5   32.66    3.59
   2  11  -4    2.20    2.58
  -2 -11   4    0.88    2.20
   2  11  -3    0.57    2.89
  -2 -11   3    2.71    2.71
   2  11  -2   23.47    3.08
  -2 -11   2   26.18    3.21
   2  11  -1   49.65    3.90
  -2 -11   1   56.89    3.96
   2  11   0   21.71    3.08
  -2 -11   0   19.95    2.96
   2  11   1   -1.51    2.89
  -2 -11  -1    1.07    2.45
   2  11   2    7.43    3.02
  -2 -11  -2    9.56    2.77
   2  11   3   47.70    4.28
  -2 -11  -3   45.18    4.15
   2  11   4   19.51    3.40
  -2 -11  -4   24.16    3.52
   2  11   5    4.28    3.21
  -2 -11  -5    2.89    2.64
   2  11   6    0.38    2.71
  -2 -11  -6    1.45    3.02
   2  11   7    0.25    3.27
  -2 -11  -7    0.57    3.84
   2  11   8   19.00    3.15
  -2 -11  -8   21.33    3.71
   2  11   9    1.95    3.59
  -2 -11  -9    1.20    3.27
   2  11  10   28.76    3.46
  -2 -11 -10   25.74    3.40
   2  11  11    0.38    3.52
  -2 -11 -11    6.04    2.39
   2  11  12   -0.06    4.03
  -2 -11 -12    2.14    2.71
   2  12 -19    0.00    5.98
  -2 -12  19    3.02    5.79
   2  12 -18    4.91    5.66
  -2 -12  18    9.88    5.85
   2  12 -17   25.74    6.04
  -2 -12  17   25.74    7.43
   2  12 -16   -3.21    5.85
  -2 -12  16    3.52    4.66
   2  12 -15    0.31    6.23
  -2 -12  15    1.51    4.91
   2  12 -14   15.10    5.66
  -2 -12  14   15.54    5.03
   2  12 -13   15.86    5.16
  -2 -12  13   16.30    4.97
   2  12 -12  140.64    9.12
  -2 -12  12  139.07    8.68
   2  12 -11   12.77    3.90
  -2 -12  11   16.99    3.46
   2  12 -10    5.73    3.52
  -2 -12  10    6.73    3.21
   2  12  -9    4.97    4.28
  -2 -12   9    3.90    3.46
   2  12  -8    8.81    4.03
  -2 -12   8   12.46    3.46
   2  12  -7  114.46    6.86
  -2 -12   7  113.33    6.80
   2  12  -6   62.49    5.41
  -2 -12   6   57.33    5.10
   2  12  -5   24.67    3.84
  -2 -12   5   31.40    3.27
   2  12  -4    3.84    2.83
  -2 -12   4    2.27    3.15
   2  12  -3   34.23    4.47
  -2 -12   3   34.23    4.22
   2  12  -2   35.80    4.40
  -2 -12   2   33.98    3.52
   2  12  -1    1.01    3.46
  -2 -12   1    0.00    3.02
   2  12   0   -0.06    4.03
  -2 -12   0    0.76    2.33
   2  12   1   -0.06    3.21
  -2 -12  -1   -0.25    2.77
   2  12   2   35.93    3.65
  -2 -12  -2   44.93    4.28
   2  12   3   -0.25    2.89
  -2 -12  -3   -0.76    2.89
   2  12   4   27.12    4.09
  -2 -12  -4   29.39    4.72
   2  12   5    0.44    2.83
  -2 -12  -5    3.52    3.34
   2  12   6    2.64    2.83
  -2 -12  -6    3.59    4.15
   2  12   7   17.05    3.90
  -2 -12  -7   16.93    3.84
   2  12   8    1.26    3.21
  -2 -12  -8    1.64    3.46
   2  12   9   16.42    3.40
  -2 -12  -9   16.05    2.96
   2  12  10    4.09    3.59
  -2 -12 -10    5.35    3.08
   2  12  11   -2.45    4.15
  -2 -12 -11   -0.25    2.77
   2  12  12    1.64    5.66
  -2 -12 -12   -0.25    3.71
   2  13 -18   13.21    8.94
  -2 -13  18   18.75    9.25
   2  13 -17   -2.20    7.24
  -2 -13  17    1.13    7.49
   2  13 -16    7.17    6.36
  -2 -13  16   12.65    5.10
   2  13 -15   20.26    6.67
  -2 -13  15   12.90    5.60
   2  13 -14   -0.94    5.22
  -2 -13  14   -0.69    4.03
   2  13 -13   51.73    6.17
  -2 -13  13   57.33    5.98
   2  13 -12    2.08    4.72
  -2 -13  12    0.76    4.72
   2  13 -11   63.37    6.92
  -2 -13  11   68.40    6.23
   2  13 -10    1.57    3.84
  -2 -13  10   -1.64    3.46
   2  13  -9    0.06    3.84
  -2 -13   9    0.69    3.15
   2  13  -8   51.85    5.79
  -2 -13   8   55.37    4.97
   2  13  -7    0.13    4.15
  -2 -13   7    0.38    2.64
   2  13  -6    9.44    3.65
  -2 -13   6   13.21    3.40
   2  13  -5    8.05    3.46
  -2 -13   5    5.41    3.65
   2  13  -4    1.89    4.09
  -2 -13   4   -0.57    3.52
   2  13  -3    6.36    4.66
  -2 -13   3    6.17    3.02
   2  13  -2    3.52    3.46
  -2 -13   2    7.30    3.08
   2  13  -1   27.37    3.90
  -2 -13   1   24.73    3.46
   2  13   0    4.85    3.21
  -2 -13   0    7.36    3.21
   2  13   1    8.24    4.03
  -2 -13  -1    3.52    3.46
   2  13   2    0.69    3.27
  -2 -13  -2    0.76    2.71
   2  13   3   29.32    4.15
  -2 -13  -3   27.75    3.65
   2  13   4   25.36    5.16
  -2 -13  -4   23.35    4.40
   2  13   5    6.17    3.65
  -2 -13  -5    4.72    3.71
   2  13   6    3.21    3.71
  -2 -13  -6    3.71    4.47
   2  13   7    8.05    2.89
  -2 -13  -7   10.76    3.46
   2  13   8    5.29    4.28
  -2 -13  -8    0.63    3.40
   2  13   9    0.69    2.58
  -2 -13  -9    1.38    2.33
   2  13  10    1.38    3.78
  -2 -13 -10    0.31    2.39
   2  13  11   -3.65    6.42
  -2 -13 -11    1.01    2.71
   2  14 -17    6.36    6.61
  -2 -14  17    9.12    5.35
   2  14 -16    4.78    7.05
  -2 -14  16    0.76    6.42
   2  14 -15   11.96    6.86
  -2 -14  15   11.01    4.97
   2  14 -14    4.97    5.66
  -2 -14  14    1.45    4.15
   2  14 -13   17.68    6.48
  -2 -14  13    8.56    4.59
   2  14 -12   41.66    6.48
  -2 -14  12   50.21    5.29
   2  14 -11    8.37    5.73
  -2 -14  11    1.07    5.22
   2  14 -10    0.88    4.97
  -2 -14  10    1.38    4.40
   2  14  -9    1.01    4.34
  -2 -14   9    3.59    3.59
   2  14  -8   23.03    4.78
  -2 -14   8   23.72    4.34
   2  14  -7   27.00    5.10
  -2 -14   7   36.87    4.28
   2  14  -6    9.12    3.71
  -2 -14   6    9.63    3.21
   2  14  -5    0.88    4.09
  -2 -14   5    0.31    3.90
   2  14  -4    3.65    3.90
  -2 -14   4    5.16    3.27
   2  14  -3    3.27    3.96
  -2 -14   3    0.88    3.40
   2  14  -2   25.80    4.28
  -2 -14   2   25.49    3.46
   2  14  -1    7.74    4.85
  -2 -14   1    8.12    3.52
   2  14   0    1.89    3.52
  -2 -14   0    2.52    3.34
   2  14   1   16.11    4.34
  -2 -14  -1    8.75    3.52
   2  14   2   -1.32    4.91
  -2 -14  -2   -0.19    4.34
   2  14   3   -1.89    3.96
  -2 -14  -3    0.31    3.15
   2  14   4    3.52    3.34
  -2 -14  -4    5.35    4.03
   2  14   5   -0.06    3.59
  -2 -14  -5    2.64    2.96
   2  14   6    4.03    5.73
  -2 -14  -6   -1.01    3.34
   2  14   7    2.14    3.78
  -2 -14  -7    2.83    3.52
   2  14   8    1.89    4.09
  -2 -14  -8    0.00    3.02
  -2 -14  -9    1.64    2.52
   2  15 -16   -0.82    7.49
  -2 -15  16    1.51    5.85
   2  15 -15    2.20    6.17
  -2 -15  15    2.39    6.29
   2  15 -14    0.69    5.92
  -2 -15  14    3.08    4.85
   2  15 -13   24.98    7.74
  -2 -15  13   31.34    6.04
   2  15 -12    6.17    5.35
  -2 -15  12    3.59    4.66
   2  15 -11   19.51    5.29
  -2 -15  11   20.14    4.53
   2  15 -10   -2.77    5.92
  -2 -15  10    1.57    5.54
   2  15  -9    8.68    4.85
  -2 -15   9   11.39    4.15
   2  15  -8   10.38    4.72
  -2 -15   8    6.23    4.03
   2  15  -7    5.22    4.28
  -2 -15   7    1.76    3.40
   2  15  -6   17.75    5.41
  -2 -15   6   11.89    4.78
   2  15  -5    6.54    4.15
  -2 -15   5    4.09    3.52
   2  15  -4    4.15    4.15
  -2 -15   4    1.89    3.59
   2  15  -3   -0.06    4.47
  -2 -15   3    1.64    3.84
   2  15  -2    2.58    3.78
  -2 -15   2    0.69    3.40
   2  15  -1   -0.76    4.40
  -2 -15   1    1.51    3.52
   2  15   0    1.26    3.84
  -2 -15   0    0.06    3.46
   2  15   1    3.40    3.96
  -2 -15  -1    2.39    3.21
   2  15   2    6.48    3.40
  -2 -15  -2    9.44    3.90
   2  15   3    8.87    3.46
  -2 -15  -3    7.24    2.89
   2  15   4   -0.57    2.77
  -2 -15  -4   -2.08    4.03
   2  15   5   -0.94    4.72
  -2 -15  -5   -1.20    6.67
  -2 -15  -6   -0.44    3.59
   2  16 -15    5.85    6.23
  -2 -16  15   -2.45    5.47
   2  16 -14    4.47    7.49
  -2 -16  14   -2.64    6.36
   2  16 -13    2.33    5.79
  -2 -16  13    7.74    5.16
   2  16 -12   26.87    6.42
  -2 -16  12   25.30    5.85
   2  16 -11    0.63    5.66
  -2 -16  11    1.45    4.53
   2  16 -10    0.88    7.30
  -2 -16  10    0.82    6.10
   2  16  -9    8.37    5.29
  -2 -16   9    5.92    4.34
   2  16  -8   -1.07    4.85
  -2 -16   8    1.20    3.46
   2  16  -7    5.41    5.22
  -2 -16   7    2.71    4.78
   2  16  -6   14.79    4.72
  -2 -16   6   13.91    4.15
   2  16  -5   -0.76    2.52
  -2 -16   5   -0.88    3.27
   2  16  -4    1.70    3.96
  -2 -16   4   -3.02    4.34
   2  16  -3    3.65    3.15
  -2 -16   3    3.52    3.84
   2  16  -2    0.06    3.34
  -2 -16   2    6.23    3.02
   2  16  -1    2.33    6.54
  -2 -16   1    3.21    5.47
   2  16   0    6.42    6.92
  -2 -16   0    0.88    2.64
  -2 -16  -1   -1.70    2.64
   2  16   2    1.64    2.20
  -2 -16  -2    2.52    2.83
   2  16   3    1.07    3.52
  -2 -16  -3    1.45    2.96
  -2 -16  -4    1.89    3.71
   2  17 -13    8.05    6.10
  -2 -17  13   11.20    5.35
   2  17 -12    4.78    6.92
  -2 -17  12   -4.47    5.60
   2  17 -11    1.26    5.92
  -2 -17  11    2.96    6.04
   2  17 -10    4.91    7.68
  -2 -17  10    2.39    4.66
   2  17  -9   -2.89    6.73
  -2 -17   9    1.89    4.59
   2  17  -8    5.79    5.29
  -2 -17   8   11.20    5.92
   2  17  -7    3.40    4.72
  -2 -17   7    3.08    4.34
   2  17  -6   -2.45    5.66
  -2 -17   6    1.07    4.59
   2  17  -5    0.19    4.28
  -2 -17   5   -0.63    6.29
   2  17  -4    0.25    4.34
  -2 -17   4    2.08    2.89
   2  17  -3   18.81    6.92
  -2 -17   3    2.64    3.08
  -2 -17   2    2.52    2.83
  -2 -17   1    0.57    2.52
  -2 -17   0   -0.06    3.15
   2  18 -11    0.19    6.42
  -2 -18  11   -1.45    5.79
   2  18 -10    0.50    3.34
  -2 -18  10    2.83    4.09
   2  18  -9   17.75    7.24
  -2 -18   9   16.42    4.40
   2  18  -8   -3.08    5.79
  -2 -18   8    4.66    4.47
   2  18  -7    1.76    6.67
  -2 -18   7    9.44    3.71
   2  18  -6    2.77    7.24
  -2 -18   6    2.14    6.80
   2  18  -5   -0.50    6.61
  -2 -18   5    1.45    3.02
   2  18  -4   -1.64    6.42
  -2 -18   4    2.89    3.21
  -2 -18   3    1.13    2.89
   2  19  -8   -2.33    5.73
  -2 -19   8    1.45    5.22
   2  19  -7   -1.32    7.43
  -2 -19   7    3.52    5.54
  -2 -19   6    1.20    3.46
  -2 -19   5   -0.44    3.40
   2  19  -3   -1.20    5.22
   3 -20   1   -0.57    4.47
   3 -20   2    0.31    4.47
   3 -20   3    2.96    4.34
   3 -19  -5   -2.52    4.91
   3 -19  -4    4.85    5.79
   3 -19  -3    1.32    3.59
   3 -19  -2    0.82    3.46
  -3  19   2    0.38    5.47
   3 -19  -1    1.70    3.71
  -3  19   1   -0.76    6.17
   3 -19   0   -1.13    3.21
  -3  19   0   -1.45    5.22
   3 -19   1    0.19    4.91
  -3  19  -1   -1.89    5.29
   3 -19   2    0.25    7.36
   3 -19   3    2.33    3.84
  -3  19  -3    0.94    5.92
   3 -19   4    5.47    4.09
  -3  19  -4    1.07    4.97
   3 -19   5    2.64    4.09
   3 -19   6    1.07    3.71
   3 -19   7    0.31    4.59
   3 -19   8    0.00    6.98
  -3  19  -8   -0.94    6.36
   3 -19   9    8.24    9.12
  -3  19  -9    8.37   10.95
   3 -19  10    0.88    5.16
  -3  19 -10    3.59   10.70
   3 -18  -6    2.58    6.80
   3 -18  -4    7.11    8.31
   3 -18  -3    0.06    5.54
  -3  18   3    2.27    4.34
   3 -18  -2    6.23    6.92
  -3  18   2   -1.64    5.29
   3 -18  -1    0.88    5.54
  -3  18   1    1.51    5.10
   3 -18   0    8.05    5.60
  -3  18   0   11.83    6.42
   3 -18   1   -0.76    4.47
  -3  18  -1   -0.06    4.85
   3 -18   2   -0.82    4.72
  -3  18  -2    0.13    5.41
   3 -18   3   -4.34    5.85
  -3  18  -3    0.25    5.92
   3 -18   4    0.63    3.84
  -3  18  -4    0.06    3.27
   3 -18   5    0.31    4.53
  -3  18  -5    1.01    3.21
   3 -18   6   -2.08    4.47
  -3  18  -6    1.76    4.59
   3 -18   7    2.64    4.78
  -3  18  -7   -1.01    5.79
   3 -18   8   -0.06    4.47
  -3  18  -8    1.01    5.16
   3 -18   9    1.64    5.03
  -3  18  -9    2.96    5.35
   3 -18  10    0.13    4.59
  -3  18 -10    3.46    5.85
   3 -18  11    1.70    4.40
  -3  18 -11   10.01    4.85
   3 -18  12    8.62   10.89
  -3  18 -12   -3.08    9.56
   3 -18  13   -0.44    4.34
  -3  18 -13   -1.38    3.71
   3 -17  -7   -1.82    6.29
   3 -17  -6   21.90   13.34
   3 -17  -5    3.59    4.09
  -3  17   5    3.59    4.72
   3 -17  -4   -2.52    7.49
  -3  17   4   -0.31    4.66
   3 -17  -3    0.82    5.35
  -3  17   3   -0.88    4.47
   3 -17  -2   25.49    6.80
  -3  17   2   21.52    5.85
   3 -17  -1   13.59    4.72
  -3  17   1    9.19    5.47
   3 -17   0    0.00    4.72
  -3  17   0   -0.31    5.41
   3 -17   1    8.87    6.36
  -3  17  -1    0.31    6.36
   3 -17   2   -0.82    4.85
  -3  17  -2    1.07    5.22
   3 -17   3   -0.13    5.10
  -3  17  -3    2.64    5.54
   3 -17   4    0.38    4.66
  -3  17  -4   -0.38    4.72
   3 -17   5   -0.06    4.59
  -3  17  -5   -2.39    4.66
   3 -17   6    2.96    7.93
  -3  17  -6    3.84    5.29
   3 -17   7    0.63    4.59
  -3  17  -7    1.13    4.53
   3 -17   8    6.29    4.59
  -3  17  -8    3.02    4.91
   3 -17   9   -0.88    4.40
  -3  17  -9    3.59    6.23
   3 -17  10   30.77    5.35
  -3  17 -10   22.15    5.66
   3 -17  11    8.12    9.12
  -3  17 -11    6.54    5.47
   3 -17  12    2.20    8.31
  -3  17 -12   -0.88    3.78
   3 -17  13   13.03    5.10
  -3  17 -13    7.43    5.41
   3 -17  14    1.38    4.34
  -3  17 -14    0.63    5.85
   3 -17  15    2.01    8.62
  -3  16  11    1.82    4.85
  -3  16  10    3.65    5.16
   3 -16  -7    3.15    7.11
  -3  16   7    2.27    7.24
   3 -16  -6    1.01    6.48
  -3  16   6   -7.05    9.50
   3 -16  -5    0.25    4.53
  -3  16   5   -0.13    6.73
   3 -16  -4    0.25    5.85
  -3  16   4   -0.76    5.47
   3 -16  -3    7.17    4.47
  -3  16   3    2.27    4.91
   3 -16  -2    0.94    5.03
  -3  16   2    0.06    4.91
   3 -16  -1   -0.31    5.16
  -3  16   1   -0.94    4.85
   3 -16   0   13.15    4.40
  -3  16   0   11.70    4.91
   3 -16   1    4.34    4.22
  -3  16  -1   -0.31    4.47
   3 -16   2   -3.46    4.09
  -3  16  -2    2.58    4.22
   3 -16   3    2.20    5.22
  -3  16  -3   -0.88    4.78
   3 -16   4   11.20    4.34
  -3  16  -4    6.80    4.22
   3 -16   5    0.88    3.96
  -3  16  -5    0.88    4.22
   3 -16   6    0.13    3.71
  -3  16  -6    0.94    4.34
   3 -16   7   -2.71    4.09
  -3  16  -7   -0.57    4.59
   3 -16   8    3.27    3.52
  -3  16  -8    4.40    4.47
   3 -16   9    0.00    4.09
  -3  16  -9   -0.94    5.98
   3 -16  10    5.79    8.31
  -3  16 -10   13.03    6.04
   3 -16  11    4.47    4.47
  -3  16 -11    4.28    4.72
   3 -16  12   25.61    4.91
  -3  16 -12   18.63    5.54
   3 -16  13    6.86    4.34
  -3  16 -13    3.52    6.80
   3 -16  14    2.71    4.53
  -3  16 -14   -0.31    6.23
   3 -16  15    4.40    5.54
  -3  16 -15    1.32    6.17
   3 -16  16    2.33    4.40
  -3  16 -16   -3.40    6.23
  -3  15  11   15.10    9.88
  -3  15  10    0.57    4.78
   3 -15  -9   -1.32    4.22
  -3  15   9    2.33    5.60
   3 -15  -8    0.38    4.34
  -3  15   8   -1.45    4.59
   3 -15  -7   -3.59    4.66
  -3  15   7   -3.27    5.16
   3 -15  -6   15.98    6.23
  -3  15   6   18.75    5.73
   3 -15  -5    0.25    4.40
  -3  15   5    1.26    4.78
   3 -15  -4   -0.13    5.10
  -3  15   4    5.60    6.10
   3 -15  -3    5.35    5.10
  -3  15   3    7.17    4.78
   3 -15  -2   10.45    4.47
  -3  15   2    8.62    4.66
   3 -15  -1    9.12    5.35
  -3  15   1    3.96    5.03
   3 -15   0    2.39    4.91
  -3  15   0    5.22    4.85
   3 -15   1    9.88    4.34
  -3  15  -1    5.73    4.22
   3 -15   2    2.20    3.84
  -3  15  -2    6.67    4.03
   3 -15   3   17.56    3.96
  -3  15  -3   20.26    4.85
   3 -15   4    0.13    3.78
  -3  15  -4    2.33    4.09
   3 -15   5   18.44    4.28
  -3  15  -5   15.67    4.34
   3 -15   6    7.68    3.52
  -3  15  -6    5.85    4.28
   3 -15   7    1.26    3.46
  -3  15  -7    0.63    4.09
   3 -15   8    8.31    3.90
  -3  15  -8    6.92    4.59
   3 -15   9    0.50    7.17
  -3  15  -9    3.15    5.73
   3 -15  10   11.70    3.96
  -3  15 -10   15.35    4.85
   3 -15  11    4.72    4.09
  -3  15 -11    9.82    6.23
   3 -15  12   -0.13    4.28
  -3  15 -12    2.52    4.53
   3 -15  13    8.31    4.85
  -3  15 -13   13.28    6.80
   3 -15  14    8.68    4.72
  -3  15 -14    4.28    6.04
   3 -15  15    2.71    4.85
  -3  15 -15    0.44    6.10
   3 -15  16   -0.63    5.85
  -3  15 -16   -4.28    7.55
   3 -15  17   -0.19    4.72
  -3  15 -17    6.04    6.04
   3 -14 -12    0.31    6.10
  -3  14  12   -1.89    5.03
   3 -14 -11    0.82    2.96
  -3  14  11    1.95    5.98
   3 -14 -10   -0.13    4.72
  -3  14  10    2.01    5.92
   3 -14  -9   -3.46    4.28
  -3  14   9    1.38    4.28
   3 -14  -8    5.92    4.85
  -3  14   8    9.12    4.85
   3 -14  -7   20.83    6.42
  -3  14   7   19.57    5.41
   3 -14  -6    5.85    4.53
  -3  14   6    0.76    4.66
   3 -14  -5   23.09    5.10
  -3  14   5   27.62    5.10
   3 -14  -4    1.70    5.66
  -3  14   4    3.40    4.66
   3 -14  -3   41.22    5.41
  -3  14   3   31.90    4.66
   3 -14  -2   19.00    4.28
  -3  14   2   19.32    4.47
   3 -14  -1    7.68    4.40
  -3  14   1    9.44    3.84
   3 -14   0    4.85    3.96
  -3  14   0    5.03    4.47
   3 -14   1    1.95    4.78
  -3  14  -1    6.80    4.47
   3 -14   2   10.95    4.22
  -3  14  -2   13.34    5.03
   3 -14   3    4.66    5.10
  -3  14  -3    0.31    5.10
   3 -14   4   23.97    4.85
  -3  14  -4   23.09    5.03
   3 -14   5   -0.06    3.96
  -3  14  -5    3.08    4.03
   3 -14   6   19.44    4.28
  -3  14  -6   10.01    4.09
   3 -14   7   59.72    5.41
  -3  14  -7   63.05    6.36
   3 -14   8    9.38    6.42
  -3  14  -8   11.83    5.47
   3 -14   9   50.78    4.78
  -3  14  -9   49.08    5.66
   3 -14  10    2.01    3.46
  -3  14 -10    1.89    3.96
   3 -14  11    0.44    3.27
  -3  14 -11    0.57    4.15
   3 -14  12   11.45    4.15
  -3  14 -12    9.00    5.22
   3 -14  13    5.73    4.28
  -3  14 -13    6.42    4.59
   3 -14  14   -3.84    4.72
  -3  14 -14    1.20    5.73
   3 -14  15   -2.01    4.78
  -3  14 -15    3.59    5.79
   3 -14  16    2.58    5.41
  -3  14 -16   -3.78    6.29
   3 -14  17    2.08    5.16
  -3  14 -17    7.05    7.30
   3 -14  18   -1.13    5.41
  -3  14 -18    4.15    7.55
   3 -13 -13   -0.38   10.13
  -3  13  13    0.57    5.29
   3 -13 -12    1.57    3.15
  -3  13  12    4.72    5.22
   3 -13 -11    5.47    4.66
  -3  13  11   12.33    5.41
   3 -13 -10    2.58    6.23
  -3  13  10    3.71    6.17
   3 -13  -9   -0.50    4.34
  -3  13   9    3.21    4.34
   3 -13  -8   14.41    4.47
  -3  13   8   11.96    5.03
   3 -13  -7    5.73    5.54
  -3  13   7    3.90    5.66
   3 -13  -6   12.52    4.66
  -3  13   6   15.29    4.47
   3 -13  -5   36.94    5.98
  -3  13   5   34.99    5.29
   3 -13  -4   -0.82    4.72
  -3  13   4   -3.59    4.22
   3 -13  -3    5.29    3.84
  -3  13   3    3.27    3.78
   3 -13  -2   18.50    4.03
  -3  13   2   19.63    4.03
   3 -13  -1   29.01    4.34
  -3  13   1   26.05    4.09
   3 -13   0   16.05    4.15
  -3  13   0   10.13    4.22
   3 -13   1   -1.76    3.08
  -3  13  -1    0.13    3.21
   3 -13   2   63.37    4.78
  -3  13  -2   64.62    5.03
   3 -13   3   19.19    3.65
  -3  13  -3   17.12    3.96
   3 -13   4   -2.08    3.15
  -3  13  -4    3.71    3.59
   3 -13   5   66.26    5.22
  -3  13  -5   56.13    5.60
   3 -13   6   32.60    5.03
  -3  13  -6   34.42    5.47
   3 -13   7    7.61    7.68
  -3  13  -7    0.13    7.49
   3 -13   8   73.18    5.16
  -3  13  -8   65.44    5.47
   3 -13   9   22.78    3.52
  -3  13  -9   18.12    4.34
   3 -13  10   16.30    3.40
  -3  13 -10   12.46    4.47
   3 -13  11   16.30    3.78
  -3  13 -11   17.68    4.15
   3 -13  12    1.70    3.21
  -3  13 -12   -2.14    4.22
   3 -13  13   10.45    4.78
  -3  13 -13    9.75    5.79
   3 -13  14    6.54    5.41
  -3  13 -14   -1.20    7.05
   3 -13  15   34.80    5.35
  -3  13 -15   38.26    6.67
   3 -13  16   35.87    5.85
  -3  13 -16   33.22    6.23
   3 -13  17    3.27    4.53
  -3  13 -17    1.32    5.66
   3 -13  18   18.81    7.05
  -3  13 -18   15.79    6.54
   3 -13  19    2.08    4.97
  -3  13 -19   -0.76    5.03
   3 -12 -14   -1.57    4.97
  -3  12  14    2.96    4.47
   3 -12 -13    0.94    5.92
  -3  12  13    0.00    6.80
   3 -12 -12    2.01    5.29
  -3  12  12    9.82    6.17
   3 -12 -11   -1.32    4.53
  -3  12  11   -0.50    5.16
   3 -12 -10    0.82    5.54
  -3  12  10   -1.64    6.04
   3 -12  -9    4.15    4.85
  -3  12   9    3.96    4.72
   3 -12  -8    5.22    4.28
  -3  12   8    2.96    3.96
   3 -12  -7   15.42    4.91
  -3  12   7   23.28    5.22
   3 -12  -6    5.73    3.84
  -3  12   6    5.66    3.84
   3 -12  -5   61.35    5.73
  -3  12   5   63.62    6.54
   3 -12  -4   40.08    5.47
  -3  12   4   35.62    4.66
   3 -12  -3    9.82    4.22
  -3  12   3    6.80    4.40
   3 -12  -2  160.21    7.74
  -3  12   2  152.41    7.80
   3 -12  -1   36.12    4.78
  -3  12   1   33.22    4.66
   3 -12   0    9.69    3.34
  -3  12   0   12.77    3.52
   3 -12   1   -0.50    3.02
  -3  12  -1    1.95    2.89
   3 -12   2  111.06    6.42
  -3  12  -2  115.41    6.61
   3 -12   3   70.98    4.91
  -3  12  -3   70.16    5.22
   3 -12   4    3.15    2.58
  -3  12  -4    4.15    3.02
   3 -12   5    6.80    2.83
  -3  12  -5   11.77    3.27
   3 -12   6    3.59    4.72
  -3  12  -6    1.20    3.90
   3 -12   7   78.59    4.85
  -3  12  -7   83.82    5.22
   3 -12   8   30.02    3.65
  -3  12  -8   33.04    4.34
   3 -12   9  104.52    6.04
  -3  12  -9  118.24    7.11
   3 -12  10   -1.89    3.02
  -3  12 -10    0.13    3.96
   3 -12  11    7.05    3.71
  -3  12 -11    7.87    4.28
   3 -12  12   58.14    4.85
  -3  12 -12   50.21    5.98
   3 -12  13    7.74    3.40
  -3  12 -13    5.29    4.53
   3 -12  14   19.19    4.72
  -3  12 -14   18.00    5.47
   3 -12  15   12.40    4.34
  -3  12 -15   10.32    4.78
   3 -12  16   -0.19    3.90
  -3  12 -16   -1.32    5.29
   3 -12  17   67.46    6.67
  -3  12 -17   58.71    7.74
   3 -12  18    2.45    4.66
  -3  12 -18    0.25    5.60
   3 -12  19    4.15    5.85
  -3  12 -19    5.54    5.54
   3 -12  20   -0.94    6.67
   3 -11 -15    0.00    3.65
  -3  11  15   -0.76    4.34
   3 -11 -14   -0.19    4.72
  -3  11  14    3.59    5.22
   3 -11 -13   17.37    5.41
  -3  11  13   12.90    5.79
   3 -11 -12    0.50    5.41
  -3  11  12    4.22    5.47
   3 -11 -11   44.87    6.73
  -3  11  11   44.93    6.17
   3 -11 -10    1.20    4.40
  -3  11  10    2.39    5.73
   3 -11  -9   11.20    4.97
  -3  11   9   18.06    4.40
   3 -11  -8   26.49    5.35
  -3  11   8   27.50    5.29
   3 -11  -7    4.47    4.66
  -3  11   7    9.12    4.72
   3 -11  -6  124.53    7.93
  -3  11   6  118.43    7.49
   3 -11  -5   18.06    5.03
  -3  11   5   24.92    4.59
   3 -11  -4   47.19    4.53
  -3  11   4   49.15    4.40
   3 -11  -3   57.95    5.35
  -3  11   3   63.30    5.22
   3 -11  -2    5.79    3.02
  -3  11   2    5.22    3.02
   3 -11  -1   22.72    3.46
  -3  11   1   31.97    3.65
   3 -11   0    4.34    3.27
  -3  11   0   -1.51    2.39
   3 -11   1    8.24    2.64
  -3  11  -1    7.55    3.40
   3 -11   2    1.51    2.64
  -3  11  -2   -0.31    2.64
   3 -11   3   68.59    4.78
  -3  11  -3   71.17    5.16
   3 -11   4   -0.06    2.64
  -3  11  -4    1.07    2.83
   3 -11   5   24.92    5.03
  -3  11  -5   30.64    4.66
   3 -11   6    1.70    2.20
  -3  11  -6    1.70    2.77
   3 -11   7   41.85    3.65
  -3  11  -7   50.78    3.96
   3 -11   8   15.86    3.08
  -3  11  -8   13.40    3.15
   3 -11   9    6.98    2.58
  -3  11  -9    3.15    3.52
   3 -11  10    4.53    2.89
  -3  11 -10    6.17    3.78
   3 -11  11  115.28    6.92
  -3  11 -11  106.28    6.29
   3 -11  12    6.48    3.21
  -3  11 -12    5.10    4.47
   3 -11  13   15.23    4.09
  -3  11 -13   19.38    4.59
   3 -11  14    0.44    4.47
  -3  11 -14    5.03    4.59
   3 -11  15    8.31    3.52
  -3  11 -15    8.31    5.22
   3 -11  16   17.49    3.90
  -3  11 -16   20.95    4.97
   3 -11  17   -0.69    3.78
  -3  11 -17   -5.73    5.10
   3 -11  18   21.58    5.10
  -3  11 -18   24.98    6.17
   3 -11  19    3.02    4.78
  -3  11 -19    3.52    5.54
   3 -11  20    0.69    3.52
  -3  11 -20   -2.01    4.91
  -3  10  18   -2.71    6.80
   3 -10 -17    4.40    3.71
  -3  10  17    6.17    5.60
   3 -10 -16    0.38    4.15
  -3  10  16   -5.16    7.05
   3 -10 -15    0.63    7.05
  -3  10  15    1.95    7.11
   3 -10 -14   13.59    5.60
  -3  10  14   13.53    6.67
   3 -10 -13    2.96    4.97
  -3  10  13   -2.01    5.41
   3 -10 -12   24.04    5.41
  -3  10  12   20.26    5.92
   3 -10 -11   -0.82    5.10
  -3  10  11    4.34    4.53
   3 -10 -10    3.65    4.15
  -3  10  10    3.15    3.84
   3 -10  -9   44.17    5.60
  -3  10   9   41.91    5.47
   3 -10  -8    9.38    3.71
  -3  10   8   10.01    3.90
   3 -10  -7   30.20    4.47
  -3  10   7   41.34    4.97
   3 -10  -6   -1.51    3.15
  -3  10   6   -2.39    3.21
   3 -10  -5   15.92    3.52
  -3  10   5   13.78    3.78
   3 -10  -4   30.33    3.71
  -3  10   4   33.10    3.78
   3 -10  -3   12.46    3.21
  -3  10   3   13.97    3.02
   3 -10  -2   10.51    2.96
  -3  10   2   12.21    2.89
   3 -10  -1   10.57    2.77
  -3  10   1   10.70    2.71
   3 -10   0   18.00    2.83
  -3  10   0   14.35    2.96
   3 -10   1    8.87    2.27
  -3  10  -1    7.55    2.39
   3 -10   2  105.72    5.47
  -3  10  -2   98.98    5.35
   3 -10   3   24.67    2.77
  -3  10  -3   27.00    2.96
   3 -10   4   59.09    7.05
  -3  10  -4   47.26    6.04
   3 -10   5   44.68    3.78
  -3  10  -5   42.48    4.15
   3 -10   6   10.32    2.89
  -3  10  -6    7.49    2.89
   3 -10   7    4.22    2.33
  -3  10  -7    3.27    2.58
   3 -10   8   34.48    3.34
  -3  10  -8   30.96    3.84
   3 -10   9  112.01    5.41
  -3  10  -9  102.44    6.04
   3 -10  10  157.31    7.30
  -3  10 -10  150.39    8.56
   3 -10  11    6.61    3.15
  -3  10 -11    1.51    3.27
   3 -10  12   46.82    4.03
  -3  10 -12   47.70    5.29
   3 -10  13   21.84    3.46
  -3  10 -13   17.43    4.22
   3 -10  14   46.19    4.91
  -3  10 -14   49.08    4.85
   3 -10  15    7.17    4.85
  -3  10 -15    8.87    6.17
   3 -10  16   13.40    3.96
  -3  10 -16   11.52    4.53
   3 -10  17   60.66    5.85
  -3  10 -17   59.09    6.42
   3 -10  18    0.19    4.22
  -3  10 -18   -4.97    4.72
   3 -10  19    5.35    4.72
  -3  10 -19    2.27    5.79
   3 -10  20    1.01    4.28
  -3  10 -20    1.89    5.66
  -3  10 -21    5.03    6.86
   3  -9 -18    2.08    5.54
  -3   9  18    1.89    4.66
   3  -9 -17    1.20    3.34
  -3   9  17    0.50    4.40
   3  -9 -16    9.63    3.40
  -3   9  16    8.05    5.10
   3  -9 -15    3.84    4.22
  -3   9  15    3.65    4.66
   3  -9 -14    1.01    4.72
  -3   9  14    8.87    5.79
   3  -9 -13   21.08    5.73
  -3   9  13   20.39    5.10
   3  -9 -12    4.97    4.28
  -3   9  12   11.58    4.97
   3  -9 -11   36.69    5.41
  -3   9  11   36.56    4.97
   3  -9 -10   10.07    4.78
  -3   9  10   15.17    5.73
   3  -9  -9    6.17    3.84
  -3   9   9    3.84    3.40
   3  -9  -8   29.76    5.16
  -3   9   8   37.88    5.35
   3  -9  -7   87.78    5.66
  -3   9   7   82.37    5.73
   3  -9  -6  191.80    8.43
  -3   9   6  188.59    8.50
   3  -9  -5    1.76    2.58
  -3   9   5   -0.50    2.77
   3  -9  -4   96.72    5.47
  -3   9   4  102.19    5.10
   3  -9  -3   60.98    4.03
  -3   9   3   59.09    4.34
   3  -9  -2   31.15    2.96
  -3   9   2   37.00    3.40
   3  -9  -1   92.56    4.78
  -3   9   1   94.51    4.78
   3  -9   0    8.24    2.39
  -3   9   0    9.82    2.33
   3  -9   1  329.35   10.51
  -3   9  -1  323.31   10.57
   3  -9   2    3.84    2.08
  -3   9  -2    1.76    1.82
   3  -9   3   85.77    6.73
  -3   9  -3   76.83    6.86
   3  -9   4  148.44    6.86
  -3   9  -4  132.59    6.10
   3  -9   5  113.71    4.85
  -3   9  -5  101.37    4.40
   3  -9   6  176.26    6.48
  -3   9  -6  186.14    6.92
   3  -9   7  145.55    7.30
  -3   9  -7  147.94    7.74
   3  -9   8  167.89    6.23
  -3   9  -8  166.75    7.05
   3  -9   9    5.98    2.27
  -3   9  -9    3.59    2.83
   3  -9  10   16.93    2.83
  -3   9 -10   14.66    3.59
   3  -9  11  280.59   10.26
  -3   9 -11  277.63   10.32
   3  -9  12   13.40    3.78
  -3   9 -12   17.68    4.28
   3  -9  13   18.25    3.46
  -3   9 -13   17.43    3.90
   3  -9  14    9.94    3.02
  -3   9 -14   10.32    3.84
   3  -9  15    5.79    3.52
  -3   9 -15    4.72    5.29
   3  -9  16   29.32    5.35
  -3   9 -16   26.11    6.10
   3  -9  17   27.75    4.78
  -3   9 -17   16.42    5.47
   3  -9  18   42.22    6.61
  -3   9 -18   47.32    6.42
   3  -9  19   10.07    5.35
  -3   9 -19   12.52    5.73
   3  -9  20    0.82    5.16
  -3   9 -20   -0.76    4.91
   3  -9  21    5.92    5.85
  -3   9 -21   -0.50    4.28
   3  -8 -19   -0.31    5.03
   3  -8 -18   -1.13    3.71
  -3   8  18    1.07    5.10
   3  -8 -17    7.05    4.15
  -3   8  17    9.12    6.86
   3  -8 -16    3.21    6.42
  -3   8  16    1.38    5.85
   3  -8 -15    5.73    4.97
  -3   8  15   -1.20    4.85
   3  -8 -14   17.68    4.91
  -3   8  14   13.34    4.91
   3  -8 -13   34.36    6.54
  -3   8  13   28.88    5.10
   3  -8 -12   43.23    6.04
  -3   8  12   42.73    6.73
   3  -8 -11    3.21    4.66
  -3   8  11   -0.63    3.90
   3  -8 -10    4.22    3.52
  -3   8  10    6.98    3.65
   3  -8  -9   56.26    5.29
  -3   8   9   55.25    5.41
   3  -8  -8   10.57    3.52
  -3   8   8   10.57    3.27
   3  -8  -7  168.14    8.24
  -3   8   7  166.69    8.31
   3  -8  -6   19.32    3.46
  -3   8   6   19.88    3.02
   3  -8  -5   19.26    3.08
  -3   8   5   17.30    2.89
   3  -8  -4  176.00    6.98
  -3   8   4  190.98    8.12
   3  -8  -3  235.59    8.94
  -3   8   3  235.72    8.68
   3  -8  -2   98.04    4.53
  -3   8   2   93.51    4.40
   3  -8  -1    1.57    1.89
  -3   8   1    4.03    1.82
   3  -8   0   23.03    2.39
  -3   8   0   24.29    2.58
   3  -8   1  295.50    9.38
  -3   8  -1  296.44   10.19
   3  -8   2  536.57   24.48
  -3   8  -2  492.46   16.55
   3  -8   3    5.54    2.27
  -3   8  -3    5.41    2.45
   3  -8   4   23.79    2.27
  -3   8  -4   26.18    2.52
   3  -8   5  167.89    6.80
  -3   8  -5  173.36    6.67
   3  -8   6   38.38    2.58
  -3   8  -6   40.52    2.83
   3  -8   7  385.99   11.89
  -3   8  -7  391.78   12.08
   3  -8   8   15.10    2.39
  -3   8  -8   11.14    2.52
   3  -8   9  205.52    9.44
  -3   8  -9  167.51    7.68
   3  -8  10  165.18    6.42
  -3   8 -10  160.96    7.80
   3  -8  11    1.82    2.14
  -3   8 -11    3.84    2.58
   3  -8  12   20.89    3.21
  -3   8 -12   23.16    3.96
   3  -8  13    2.52    2.58
  -3   8 -13    1.70    3.08
   3  -8  14  179.53    8.37
  -3   8 -14  165.62    8.43
   3  -8  15    9.82    3.59
  -3   8 -15   13.65    3.96
   3  -8  16    2.77    5.03
  -3   8 -16    3.96    4.66
   3  -8  17   32.78    4.97
  -3   8 -17   37.50    6.73
   3  -8  18    4.85    4.66
  -3   8 -18    2.52    3.90
   3  -8  19    2.33    4.40
  -3   8 -19    2.39    4.53
   3  -8  20   12.84    5.03
  -3   8 -20   20.83    5.16
   3  -8  21   -0.50    5.98
  -3   8 -21    0.88    3.90
   3  -7 -20    4.15    4.47
  -3   7  20    3.15    6.48
   3  -7 -19   -0.69    3.78
  -3   7  19    0.50    4.85
   3  -7 -18    4.59    4.22
  -3   7  18    7.17    4.72
   3  -7 -17   -0.19    4.47
  -3   7  17   -0.44    4.85
   3  -7 -16    2.08    4.09
  -3   7  16    4.09    5.35
   3  -7 -15    1.82    3.96
  -3   7  15    4.09    5.29
   3  -7 -14    6.73    4.03
  -3   7  14    9.56    5.03
   3  -7 -13   29.13    5.47
  -3   7  13   36.18    5.92
   3  -7 -12   -0.57    3.78
  -3   7  12    1.89    3.71
   3  -7 -11    3.08    3.65
  -3   7  11    2.52    3.71
   3  -7 -10   99.11    6.17
  -3   7  10   93.45    5.92
   3  -7  -9   24.16    3.90
  -3   7   9   31.02    4.22
   3  -7  -8   35.11    3.96
  -3   7   8   38.89    3.90
   3  -7  -7   11.89    3.15
  -3   7   7   10.95    2.71
   3  -7  -6   20.77    3.02
  -3   7   6   20.45    3.15
   3  -7  -5    3.84    2.71
  -3   7   5    3.02    2.52
   3  -7  -4   59.47    3.59
  -3   7   4   67.65    3.96
   3  -7  -3  399.71   12.40
  -3   7   3  416.19   13.21
   3  -7  -2  302.49   10.19
  -3   7   2  316.39   10.45
   3  -7  -1    4.59    1.76
  -3   7   1    3.71    1.76
   3  -7   0   13.53    1.89
  -3   7   0   11.33    1.82
   3  -7   1  598.80   27.18
  -3   7  -1  640.78   25.80
   3  -7   2  133.03    5.98
  -3   7  -2  137.18    5.60
   3  -7   3  543.74   15.98
  -3   7  -3  520.71   15.17
   3  -7   4   -0.44    1.51
  -3   7  -4    0.94    1.70
   3  -7   5    2.01    1.38
  -3   7  -5    2.20    1.70
   3  -7   6   54.81    3.08
  -3   7  -6   52.67    3.02
   3  -7   7   79.73    3.52
  -3   7  -7   83.88    4.03
   3  -7   8  722.33   21.33
  -3   7  -8  737.18   20.51
   3  -7   9   20.20    2.20
  -3   7  -9   21.46    2.45
   3  -7  10   21.58    2.39
  -3   7 -10   20.51    2.71
   3  -7  11  386.05   12.77
  -3   7 -11  383.22   12.52
   3  -7  12   46.44    3.71
  -3   7 -12   46.69    3.90
   3  -7  13   59.02    4.40
  -3   7 -13   58.84    4.72
   3  -7  14   15.73    3.59
  -3   7 -14   13.91    3.65
   3  -7  15    3.90    3.71
  -3   7 -15    6.23    3.27
   3  -7  16   43.54    4.72
  -3   7 -16   37.44    4.66
   3  -7  17    7.93    3.52
  -3   7 -17    9.94    4.28
   3  -7  18    7.55    4.03
  -3   7 -18    5.03    4.15
   3  -7  19    6.98    4.09
  -3   7 -19    7.05    4.28
   3  -7  20    0.00    4.34
  -3   7 -20   -1.70    4.15
   3  -7  21    7.05    5.98
  -3   7 -21    4.47    5.54
   3  -7  22   -0.57    5.10
  -3   7 -22    5.73    6.17
   3  -6 -20   -0.50    7.99
  -3   6  20   -0.76    4.66
   3  -6 -19    4.78    6.10
  -3   6  19    4.97    6.92
   3  -6 -18   -1.26    5.47
  -3   6  18    3.52    6.98
   3  -6 -17   10.89    6.86
  -3   6  17   10.07    7.43
   3  -6 -16    1.76    5.35
  -3   6  16    0.31    5.54
   3  -6 -15    3.21    5.66
  -3   6  15    4.59    4.78
   3  -6 -14    1.89    3.96
  -3   6  14    1.20    4.28
   3  -6 -13   14.41    4.28
  -3   6  13   20.58    4.40
   3  -6 -12   55.50    5.10
  -3   6  12   50.66    5.03
   3  -6 -11    8.87    3.65
  -3   6  11    8.94    3.59
   3  -6 -10   10.82    4.40
  -3   6  10   10.07    3.59
   3  -6  -9  384.04   16.80
  -3   6   9  391.90   15.54
   3  -6  -8  170.21    7.36
  -3   6   8  165.37    6.61
   3  -6  -7    5.22    2.39
  -3   6   7    4.97    2.27
   3  -6  -6  182.49    7.30
  -3   6   6  182.86    7.24
   3  -6  -5  636.37   17.87
  -3   6   5  625.80   19.76
   3  -6  -4   56.89    3.46
  -3   6   4   59.78    3.59
   3  -6  -3  270.20    9.75
  -3   6   3  267.81    9.38
   3  -6  -2  310.60   10.45
  -3   6   2  286.06   10.01
   3  -6  -1    8.87    1.70
  -3   6   1   11.83    1.82
   3  -6   0  889.08   37.50
  -3   6   0  825.15   28.76
   3  -6   1   76.27    3.90
  -3   6  -1   73.37    3.71
   3  -6   2  551.61   17.49
  -3   6  -2  540.97   15.73
   3  -6   3   91.31    4.15
  -3   6  -3   92.94    4.22
   3  -6   4   74.38    3.46
  -3   6  -4   73.75    3.34
   3  -6   5   60.85    3.21
  -3   6  -5   63.87    3.02
   3  -6   6   64.50    3.46
  -3   6  -6   69.66    3.52
   3  -6   7  676.83   19.63
  -3   6  -7  663.74   18.63
   3  -6   8    6.67    1.82
  -3   6  -8    9.94    2.14
   3  -6   9    5.29    2.08
  -3   6  -9    5.85    2.14
   3  -6  10  122.01    4.85
  -3   6 -10  121.13    4.85
   3  -6  11    5.22    2.27
  -3   6 -11    4.09    2.64
   3  -6  12  113.96    5.41
  -3   6 -12  119.87    5.29
   3  -6  13   32.91    3.71
  -3   6 -13   29.01    3.52
   3  -6  14   48.52    4.53
  -3   6 -14   42.41    3.90
   3  -6  15   29.83    3.52
  -3   6 -15   27.50    3.90
   3  -6  16   12.46    3.52
  -3   6 -16   17.12    3.27
   3  -6  17   14.66    3.59
  -3   6 -17    8.43    3.96
   3  -6  18   15.17    4.47
  -3   6 -18   16.93    4.59
   3  -6  19    1.20    4.28
  -3   6 -19   -2.71    4.66
   3  -6  20   11.39    5.85
  -3   6 -20   16.17    6.36
   3  -6  21    4.78    4.97
  -3   6 -21    1.45    4.66
   3  -6  22    6.98    4.85
  -3   6 -22    2.33    4.66
  -3   6 -23    2.77    4.03
   3  -5 -21    1.01    4.72
  -3   5  21    0.69    4.40
   3  -5 -20    1.64    4.59
  -3   5  20   -2.45    6.04
   3  -5 -19    4.78    5.60
  -3   5  19    5.03    7.30
   3  -5 -18   19.32    4.78
  -3   5  18   15.48    5.66
   3  -5 -17    0.00    4.40
  -3   5  17   -4.09    5.47
   3  -5 -16   11.58    4.40
  -3   5  16   11.39    5.92
   3  -5 -15   12.77    4.66
  -3   5  15   18.75    5.16
   3  -5 -14    4.22    3.65
  -3   5  14    2.33    3.90
   3  -5 -13   77.40    5.54
  -3   5  13   75.32    5.85
   3  -5 -12    2.71    3.21
  -3   5  12    6.10    3.52
   3  -5 -11    4.72    2.96
  -3   5  11    0.88    2.96
   3  -5 -10    8.18    4.15
  -3   5  10    6.86    4.03
   3  -5  -9  306.70   11.14
  -3   5   9  304.75   10.63
   3  -5  -8  199.10    7.24
  -3   5   8  197.84    7.17
   3  -5  -7    6.36    2.39
  -3   5   7    8.37    2.27
   3  -5  -6  226.28    8.05
  -3   5   6  214.96    8.31
   3  -5  -5  579.80   17.81
  -3   5   5  564.32   17.30
   3  -5  -4 1218.75   32.53
  -3   5   4 1267.96   36.18
   3  -5  -3    5.98    1.57
  -3   5   3    4.47    1.57
   3  -5  -2  527.32   16.23
  -3   5   2  531.98   15.48
   3  -5  -1    1.38    1.95
  -3   5   1    2.20    1.38
   3  -5   0  246.10    8.62
  -3   5   0  230.94    7.74
   3  -5   1  962.77   27.25
  -3   5  -1  931.81   26.24
   3  -5   2   31.27    2.08
  -3   5  -2   35.62    2.33
   3  -5   3   72.68    3.59
  -3   5  -3   71.92    3.27
   3  -5   4  248.18    8.12
  -3   5  -4  248.68    8.43
   3  -5   5    2.14    1.45
  -3   5  -5    1.82    1.38
   3  -5   6   88.85    3.96
  -3   5  -6   95.46    4.47
   3  -5   7    0.31    1.07
  -3   5  -7   -1.26    1.26
   3  -5   8  317.21   10.45
  -3   5  -8  311.80   10.19
   3  -5   9  191.80    6.61
  -3   5  -9  190.48    7.30
   3  -5  10    1.82    1.57
  -3   5 -10    2.45    1.70
   3  -5  11   68.46    3.78
  -3   5 -11   74.19    4.53
   3  -5  12   11.64    2.27
  -3   5 -12   10.63    2.39
   3  -5  13  138.37    7.30
  -3   5 -13  134.16    7.24
   3  -5  14    8.68    3.27
  -3   5 -14    5.22    2.83
   3  -5  15   22.72    3.90
  -3   5 -15   23.53    3.34
   3  -5  16   79.29    5.73
  -3   5 -16   89.73    5.60
   3  -5  17   29.89    3.96
  -3   5 -17   31.40    4.15
   3  -5  18   -0.57    3.65
  -3   5 -18   -0.63    3.21
   3  -5  19    7.11    4.85
  -3   5 -19   12.59    4.85
   3  -5  20   -0.88    4.34
  -3   5 -20    2.39    3.90
   3  -5  21   19.82    4.53
  -3   5 -21   24.35    4.40
   3  -5  22    0.88    4.72
  -3   5 -22    0.82    3.84
   3  -4 -21    0.38    5.73
  -3   4  21   -0.76    7.68
   3  -4 -20   -3.84    7.36
  -3   4  20    1.26    6.98
   3  -4 -19   24.29    6.80
  -3   4  19   28.95    7.49
   3  -4 -18    5.29    4.85
  -3   4  18    3.96    6.80
   3  -4 -17    5.35    4.15
  -3   4  17    6.86    5.22
   3  -4 -16    0.06    4.15
  -3   4  16    3.08    4.47
   3  -4 -15    3.40    4.15
  -3   4  15    1.01    3.84
   3  -4 -14   70.67    5.60
  -3   4  14   77.90    6.92
   3  -4 -13   49.21    5.16
  -3   4  13   44.87    4.72
   3  -4 -12    6.54    3.65
  -3   4  12    6.73    3.27
   3  -4 -11   -0.63    3.34
  -3   4  11    4.53    2.89
   3  -4 -10   56.07    4.59
  -3   4  10   58.90    4.34
   3  -4  -9   30.08    3.34
  -3   4   9   33.35    3.52
   3  -4  -8  154.48    6.17
  -3   4   8  148.82    6.36
   3  -4  -7  320.36   11.26
  -3   4   7  315.20   12.21
   3  -4  -6  493.84   15.35
  -3   4   6  473.90   15.17
   3  -4  -5 1296.78   34.92
  -3   4   5 1276.58   36.87
   3  -4  -4  188.09    6.92
  -3   4   4  192.74    7.49
   3  -4  -3  712.64   20.70
  -3   4   3  695.14   20.95
   3  -4  -2    7.30    2.14
  -3   4   2    6.17    1.38
   3  -4  -1    2.39    1.13
  -3   4   1    2.64    1.20
   3  -4   0  104.02    4.03
  -3   4   0  103.70    4.34
   3  -4   1   53.93    2.71
  -3   4  -1   55.75    2.71
   3  -4   2  384.79   11.89
  -3   4  -2  378.69   11.64
   3  -4   3  476.92   13.72
  -3   4  -3  495.04   16.93
   3  -4   4  327.15    9.63
  -3   4  -4  337.66   10.82
   3  -4   5  900.47   24.35
  -3   4  -5  890.34   25.11
   3  -4   6  103.01    4.15
  -3   4  -6  103.64    4.53
   3  -4   7  492.14   15.42
  -3   4  -7  486.61   14.98
   3  -4   8  119.50    4.78
  -3   4  -8  121.45    5.98
   3  -4   9   32.34    2.33
  -3   4  -9   29.76    2.39
   3  -4  10  222.51    7.49
  -3   4 -10  215.65    8.05
   3  -4  11  203.13    7.30
  -3   4 -11  195.26    7.43
   3  -4  12    3.27    2.01
  -3   4 -12    4.09    2.01
   3  -4  13   31.46    3.46
  -3   4 -13   28.44    3.27
   3  -4  14    2.96    2.64
  -3   4 -14    6.61    2.52
   3  -4  15   85.26    5.29
  -3   4 -15   82.37    5.16
   3  -4  16   43.42    4.59
  -3   4 -16   56.26    3.34
   3  -4  17    8.18    3.96
  -3   4 -17    5.35    2.58
   3  -4  18   -0.82    4.85
  -3   4 -18   -1.76    4.53
   3  -4  19    0.50    4.28
  -3   4 -19    4.78    3.71
   3  -4  20    7.74    4.91
  -3   4 -20    3.02    4.15
   3  -4  21    1.32    5.85
  -3   4 -21   -1.95    4.47
   3  -4  22    2.20    4.40
  -3   4 -22    6.61    4.85
   3  -3 -21    0.50    5.10
  -3   3  21    2.14    7.30
   3  -3 -20    2.83    5.35
  -3   3  20    1.57    5.92
   3  -3 -19   10.01    5.60
  -3   3  19   15.86    7.49
   3  -3 -18   21.84    6.54
  -3   3  18   15.42    5.92
   3  -3 -17   15.79    5.47
  -3   3  17   10.07    5.73
   3  -3 -16    0.38    4.22
  -3   3  16    3.08    5.03
   3  -3 -15   49.90    5.22
  -3   3  15   47.32    5.35
   3  -3 -14   33.79    4.28
  -3   3  14   40.96    4.78
   3  -3 -13   60.85    4.97
  -3   3  13   55.25    5.41
   3  -3 -12   38.13    4.34
  -3   3  12   30.83    4.28
   3  -3 -11   39.96    3.84
  -3   3  11   35.74    3.96
   3  -3 -10   65.32    4.59
  -3   3  10   60.35    3.78
   3  -3  -9  207.34    8.50
  -3   3   9  204.45    7.61
   3  -3  -8  138.63    5.54
  -3   3   8  138.44    5.47
   3  -3  -7   10.95    2.33
  -3   3   7    7.05    2.39
   3  -3  -6   75.13    3.78
  -3   3   6   74.94    4.47
   3  -3  -5  214.70    7.24
  -3   3   5  208.03    8.50
   3  -3  -4  842.45   25.04
  -3   3   4  843.96   24.10
   3  -3  -3  188.40    9.69
  -3   3   3  171.28    7.36
   3  -3  -2  195.45    7.17
  -3   3   2  194.00    7.49
   3  -3  -1  261.21    8.31
  -3   3   1  250.57    8.87
   3  -3   0    9.12    1.07
  -3   3   0    6.61    1.01
   3  -3   1  378.88   11.39
  -3   3  -1  391.21   12.59
   3  -3   2  157.13    5.54
  -3   3  -2  149.51    5.66
   3  -3   3  235.53    8.62
  -3   3  -3  244.09    7.87
   3  -3   4 1094.41   30.77
  -3   3  -4 1087.36   30.14
   3  -3   5   47.82    2.45
  -3   3  -5   47.26    2.39
   3  -3   6 1367.38   38.89
  -3   3  -6 1392.74   38.26
   3  -3   7   96.34    3.78
  -3   3  -7   95.84    4.28
   3  -3   8   49.27    2.58
  -3   3  -8   40.84    2.52
   3  -3   9   85.89    4.03
  -3   3  -9   80.99    3.90
   3  -3  10    0.19    1.38
  -3   3 -10    0.38    1.57
   3  -3  11    2.08    1.82
  -3   3 -11    3.02    1.57
   3  -3  12   68.40    3.71
  -3   3 -12   53.49    3.08
   3  -3  13   13.72    3.27
  -3   3 -13   10.57    2.77
   3  -3  14    4.66    2.58
  -3   3 -14    5.98    2.52
   3  -3  15    5.47    2.77
  -3   3 -15    1.89    2.58
   3  -3  16   29.83    3.65
  -3   3 -16   30.27    3.78
   3  -3  17   23.85    3.84
  -3   3 -17   17.37    8.37
   3  -3  18    3.52    3.71
  -3   3 -18    8.18    2.33
   3  -3  19    1.38    3.52
  -3   3 -19    0.31    2.39
   3  -3  20   32.03    5.47
  -3   3 -20   36.12    4.72
   3  -3  21    1.64    4.59
  -3   3 -21    2.14    3.46
  -3   3 -22    0.82    3.40
   3  -2 -22    4.59    7.17
  -3   2  22    3.65    9.69
   3  -2 -21    3.27    6.36
  -3   2  21   -0.76    7.55
   3  -2 -20    7.11    5.10
  -3   2  20   10.13    6.86
   3  -2 -19   12.65    4.97
  -3   2  19    8.43    5.66
   3  -2 -18    3.02    5.03
  -3   2  18    5.98    6.10
   3  -2 -17    2.71    5.10
  -3   2  17    4.85    4.66
   3  -2 -16   -0.82    3.59
  -3   2  16    2.08    4.78
   3  -2 -15   15.35    4.66
  -3   2  15    9.19    4.09
   3  -2 -14  158.45    8.37
  -3   2  14  157.31    7.99
   3  -2 -13   30.77    3.78
  -3   2  13   27.62    3.96
   3  -2 -12    2.96    3.78
  -3   2  12    4.03    4.09
   3  -2 -11    1.01    3.52
  -3   2  11    0.82    2.77
   3  -2 -10  232.57    7.99
  -3   2  10  232.70    9.63
   3  -2  -9  109.24    4.97
  -3   2   9  107.29    4.97
   3  -2  -8  157.88    6.04
  -3   2   8  154.42    6.73
   3  -2  -7    0.69    2.27
  -3   2   7    2.77    2.27
   3  -2  -6   82.12    3.90
  -3   2   6   78.97    3.96
   3  -2  -5   29.51    2.33
  -3   2   5   32.09    2.52
   3  -2  -4  348.86   15.79
  -3   2   4  314.50   10.82
   3  -2  -3 1301.69   35.11
  -3   2   3 1311.82   36.18
   3  -2  -2 2674.67   65.69
  -3   2   2 2639.24   67.71
   3  -2  -1  390.58   12.65
  -3   2   1  380.83   12.84
   3  -2   0 6526.81  153.85
  -3   2   0 6616.48  159.39
   3  -2   1  555.76   15.86
  -3   2  -1  553.06   16.23
   3  -2   2  220.68    7.49
  -3   2  -2  221.06    7.43
   3  -2   3   49.08    2.01
  -3   2  -3   51.35    2.39
   3  -2   4   91.37    3.27
  -3   2  -4   97.72    3.65
   3  -2   5  144.60    4.72
  -3   2  -5  151.53    6.04
   3  -2   6  514.67   14.03
  -3   2  -6  514.04   14.54
   3  -2   7  632.66   18.81
  -3   2  -7  632.09   20.51
   3  -2   8    5.47    1.13
  -3   2  -8    4.09    1.20
   3  -2   9    0.19    1.32
  -3   2  -9    0.31    1.01
   3  -2  10  136.74    5.29
  -3   2 -10  145.11    5.60
   3  -2  11  170.72    5.85
  -3   2 -11  164.99    6.04
   3  -2  12   75.57    4.53
  -3   2 -12   80.36    4.72
   3  -2  13   15.86    2.89
  -3   2 -13   17.75    3.21
   3  -2  14   -0.19    3.59
  -3   2 -14   -0.57    2.14
   3  -2  15   43.29    4.34
  -3   2 -15   39.08    3.46
   3  -2  16   31.97    3.78
  -3   2 -16   30.58    3.59
   3  -2  17   -0.57    3.71
  -3   2 -17    0.88    2.45
   3  -2  18    2.20    3.59
  -3   2 -18    0.63    2.89
   3  -2  19    4.72    4.59
  -3   2 -19    1.76    2.39
   3  -2  20    8.75    3.90
  -3   2 -20   11.52    3.27
   3  -2  21   15.98    3.90
  -3   2 -21   20.95    4.09
   3  -1 -21    3.08    5.16
  -3   1  21    5.35    6.04
   3  -1 -20   21.58    6.80
  -3   1  20   22.91    6.67
   3  -1 -19   -0.19    4.34
  -3   1  19    2.14    5.16
   3  -1 -18   31.53    5.10
  -3   1  18   27.94    5.60
   3  -1 -17    0.00    4.22
  -3   1  17    2.20    4.72
   3  -1 -16    0.44    3.84
  -3   1  16    1.89    4.78
   3  -1 -15   -0.50    3.15
  -3   1  15    1.70    3.59
   3  -1 -14  112.13    7.11
  -3   1  14  120.63    7.17
   3  -1 -13    4.78    3.40
  -3   1  13    3.27    3.34
   3  -1 -12    0.76    2.58
  -3   1  12   -3.08    2.77
   3  -1 -11  267.31   10.57
  -3   1  11  284.43   10.82
   3  -1 -10  181.10    7.17
  -3   1  10  198.66    7.74
   3  -1  -9  382.84   12.40
  -3   1   9  401.78   13.03
   3  -1  -8  136.23    5.85
  -3   1   8  142.34    5.54
   3  -1  -7    1.70    1.51
  -3   1   7    1.13    1.45
   3  -1  -6  490.89   14.54
  -3   1   6  466.85   15.04
   3  -1  -5  109.05    5.60
  -3   1   5  105.40    4.15
   3  -1  -4 1834.61   47.57
  -3   1   4 1823.34   48.33
   3  -1  -3  158.38    5.47
  -3   1   3  158.70    6.04
   3  -1  -2  577.91   16.74
  -3   1   2  567.72   17.24
   3  -1  -1 1459.57   39.14
  -3   1   1 1456.36   37.13
   3  -1   0 4980.28  122.83
  -3   1   0 4922.82  118.11
   3  -1   1 1483.86   37.44
  -3   1  -1 1473.85   38.26
   3  -1   2  218.10    6.73
  -3   1  -2  223.26    7.24
   3  -1   3  512.97   13.97
  -3   1  -3  495.48   13.84
   3  -1   4    3.84    0.57
  -3   1  -4    2.71    0.57
   3  -1   5   65.63    2.71
  -3   1  -5   64.44    2.64
   3  -1   6  811.62   23.72
  -3   1  -6  800.42   22.15
   3  -1   7  117.92    4.91
  -3   1  -7  119.81    4.53
   3  -1   8   31.09    2.01
  -3   1  -8   27.94    1.89
   3  -1   9  428.02   12.90
  -3   1  -9  432.24   12.46
   3  -1  10  101.63    4.78
  -3   1 -10  107.23    4.59
   3  -1  11    2.89    1.76
  -3   1 -11    1.76    1.57
   3  -1  12   17.93    2.27
  -3   1 -12   20.64    2.08
   3  -1  13   36.94    2.96
  -3   1 -13   37.63    3.34
   3  -1  14   93.38    6.10
  -3   1 -14   79.16    4.72
   3  -1  15    2.45    3.02
  -3   1 -15    1.82    2.27
   3  -1  16    5.66    3.40
  -3   1 -16    1.76    3.65
   3  -1  17    1.76    3.15
  -3   1 -17    3.59    3.08
   3  -1  18    1.95    3.59
  -3   1 -18    0.06    3.71
   3  -1  19    0.31    3.40
  -3   1 -19    0.94    3.27
   3  -1  20   10.45    4.91
  -3   1 -20    8.12    2.52
   3  -1  21    1.70    3.84
  -3   1 -21    0.82    2.39
   3   0 -22    5.85    5.85
  -3   0  22    3.96    6.48
   3   0 -21   -0.19    5.60
  -3   0  21   -0.69    6.92
   3   0 -20   22.53    5.60
  -3   0  20   25.86    6.42
   3   0 -19   18.00    6.23
  -3   0  19   18.25    6.17
   3   0 -18    0.82    4.40
  -3   0  18    4.91    5.03
   3   0 -17   31.09    4.78
  -3   0  17   34.92    5.22
   3   0 -16    8.05    3.65
  -3   0  16    7.05    4.09
   3   0 -15   22.40    3.96
  -3   0  15   22.02    4.40
   3   0 -14   20.20    4.03
  -3   0  14   22.91    4.22
   3   0 -13   17.87    2.89
  -3   0  13   16.86    3.27
   3   0 -12   72.99    4.91
  -3   0  12   71.30    4.85
   3   0 -11  161.91    6.92
  -3   0  11  161.15    7.11
   3   0 -10  247.99    8.31
  -3   0  10  229.81    8.50
   3   0  -9  113.14    4.78
  -3   0   9  121.20    5.54
   3   0  -8  286.31    9.56
  -3   0   8  274.11    9.19
   3   0  -7  135.35    5.22
  -3   0   7  127.68    5.85
   3   0  -6  122.27    6.67
  -3   0   6  109.11    4.53
   3   0  -5  666.13   20.14
  -3   0   5  645.75   18.00
   3   0  -4   18.19    1.57
  -3   0   4   17.37    1.45
   3   0  -3  394.92   12.27
  -3   0   3  398.26   12.52
   3   0  -2   14.79    1.13
  -3   0   2   17.81    1.26
   3   0  -1  666.01   18.25
  -3   0   1  651.85   18.69
   3   0   0  989.26   25.67
  -3   0   0  995.49   26.43
   3   0   1    2.83    0.25
  -3   0  -1    2.96    0.44
   3   0   2   66.70    2.14
  -3   0  -2   68.34    2.27
   3   0   3   23.97    1.07
  -3   0  -3   23.91    1.13
   3   0   4   61.35    2.45
  -3   0  -4   62.93    2.39
   3   0   5  216.15    7.11
  -3   0  -5  220.49    7.36
   3   0   6  450.30   13.53
  -3   0  -6  457.91   14.54
   3   0   7  384.10   12.46
  -3   0  -7  383.16   11.58
   3   0   8   58.96    3.27
  -3   0  -8   59.91    3.21
   3   0   9   31.71    2.39
  -3   0  -9   32.53    2.01
   3   0  10    1.01    1.45
  -3   0 -10    0.50    1.20
   3   0  11   81.93    4.28
  -3   0 -11   89.04    4.09
   3   0  12   60.47    4.47
  -3   0 -12   64.12    3.90
   3   0  13   10.95    2.71
  -3   0 -13   14.35    2.14
   3   0  14    0.44    3.21
  -3   0 -14   -1.07    2.64
   3   0  15   95.27    5.41
  -3   0 -15   98.98    5.60
   3   0  16    9.69    3.59
  -3   0 -16   10.89    2.96
   3   0  17    4.97    3.46
  -3   0 -17    5.16    2.83
   3   0  18   -1.32    4.03
  -3   0 -18    0.31    3.15
   3   0  19   10.13    3.96
  -3   0 -19    7.36    3.90
   3   0  20    4.78    4.03
  -3   0 -20    1.57    4.40
   3   1 -22   -3.90    4.91
  -3  -1  22    2.20    5.73
   3   1 -21    1.20    6.48
  -3  -1  21   -1.51    7.17
   3   1 -20   23.66    6.29
  -3  -1  20   35.30    7.61
   3   1 -19    7.74    5.60
  -3  -1  19   14.03    5.73
   3   1 -18   20.83    4.72
  -3  -1  18   19.88    5.60
   3   1 -17   20.77    4.97
  -3  -1  17   27.12    5.10
   3   1 -16   -0.82    3.15
  -3  -1  16    1.32    4.03
   3   1 -15  100.37    5.85
  -3  -1  15   88.03    6.67
   3   1 -14   36.87    3.59
  -3  -1  14   35.36    4.15
   3   1 -13  111.63    6.10
  -3  -1  13  109.24    6.23
   3   1 -12    5.92    2.45
  -3  -1  12    4.53    2.83
   3   1 -11   96.28    5.10
  -3  -1  11   90.68    5.16
   3   1 -10   17.18    2.27
  -3  -1  10   14.47    2.45
   3   1  -9  472.45   14.60
  -3  -1   9  450.74   14.10
   3   1  -8  131.33    5.73
  -3  -1   8  130.82    7.68
   3   1  -7   16.11    2.52
  -3  -1   7   22.15    2.27
   3   1  -6  449.04   13.97
  -3  -1   6  441.93   13.47
   3   1  -5    4.85    1.32
  -3  -1   5    5.16    1.45
   3   1  -4  347.04   11.07
  -3  -1   4  340.68   11.58
   3   1  -3  536.13   15.42
  -3  -1   3  533.23   16.93
   3   1  -2  277.82    8.18
  -3  -1   2  272.22    8.81
   3   1  -1  398.89   11.52
  -3  -1   1  391.65   10.95
   3   1   0   42.98    1.51
  -3  -1   0   41.28    1.70
   3   1   1   39.90    1.51
   3   1   3   11.01    0.69
  -3  -1  -3   10.45    0.57
   3   1   4  161.66    5.03
  -3  -1  -4  161.22    5.35
   3   1   5  469.49   14.54
  -3  -1  -5  473.83   14.60
   3   1   6  204.07    7.43
  -3  -1  -6  194.82    6.92
   3   1   7    0.00    1.01
  -3  -1  -7    0.63    0.94
   3   1   8   11.70    1.57
  -3  -1  -8   13.28    1.57
   3   1   9  138.12    5.98
  -3  -1  -9  128.94    4.66
   3   1  10   21.52    2.52
  -3  -1 -10   22.84    1.95
   3   1  11   80.99    4.66
  -3  -1 -11   80.67    3.52
   3   1  12    8.81    2.08
  -3  -1 -12    9.63    2.39
   3   1  13    1.45    2.52
  -3  -1 -13    2.01    2.08
   3   1  14  105.72    5.85
  -3  -1 -14  115.03    5.92
   3   1  15   16.36    3.84
  -3  -1 -15   19.57    2.89
   3   1  16    2.08    3.34
  -3  -1 -16    2.89    2.20
   3   1  17    2.01    3.08
  -3  -1 -17    2.33    3.08
   3   1  18    4.09    3.96
  -3  -1 -18    1.95    3.02
   3   1  19    1.01    3.40
  -3  -1 -19    5.35    2.77
   3   1  20    7.93    3.65
  -3  -1 -20    9.38    3.02
   3   2 -22    0.76    5.16
  -3  -2  22    0.25    6.54
   3   2 -21    8.56    6.73
  -3  -2  21    5.54    5.98
   3   2 -20    6.23    4.85
  -3  -2  20   10.82    5.22
   3   2 -19   20.95    5.41
  -3  -2  19   17.81    5.66
   3   2 -18    2.14    3.90
  -3  -2  18    0.69    4.85
   3   2 -17   -0.94    4.91
  -3  -2  17    0.06    3.96
   3   2 -16   30.08    4.09
  -3  -2  16   32.09    4.97
   3   2 -15   52.98    5.22
  -3  -2  15   48.89    5.22
   3   2 -14  102.07    6.17
  -3  -2  14  104.83    6.42
   3   2 -13   26.93    3.71
  -3  -2  13   29.01    3.71
   3   2 -12   58.58    4.34
  -3  -2  12   65.88    5.03
   3   2 -11    3.21    2.39
  -3  -2  11    1.45    2.77
   3   2 -10  353.27   12.21
  -3  -2  10  322.18   11.89
   3   2  -9  105.28    4.78
  -3  -2   9  102.88    7.87
   3   2  -8   74.06    4.85
  -3  -2   8   74.82    3.59
   3   2  -7  155.36    6.10
  -3  -2   7  149.20    5.85
   3   2  -6  106.41    3.96
  -3  -2   6  110.88    4.22
   3   2  -5   33.04    2.08
  -3  -2   5   30.46    2.33
   3   2  -4    5.92    1.01
  -3  -2   4    8.56    1.13
   3   2  -3  805.58   22.97
  -3  -2   3  790.79   24.04
   3   2  -2  267.31    8.37
  -3  -2   2  271.78    9.12
   3   2  -1    6.42    0.76
  -3  -2   1    4.34    0.69
   3   2   0  199.54    6.04
  -3  -2   0  196.77    6.10
   3   2   1  163.29    5.22
  -3  -2  -1  162.92    4.78
   3   2   2   36.25    1.57
  -3  -2  -2   38.01    1.57
   3   2   3    4.66    0.50
  -3  -2  -3    3.90    0.44
   3   2   4    1.01    0.63
  -3  -2  -4    0.94    0.57
   3   2   5  296.51    9.69
  -3  -2  -5  306.64    9.63
   3   2   6   28.06    1.76
  -3  -2  -6   24.92    1.51
   3   2   7  218.04    8.75
  -3  -2  -7  223.01    7.49
   3   2   8  746.93   25.86
  -3  -2  -8  719.06   21.84
   3   2   9    3.40    1.82
  -3  -2  -9    3.96    1.82
   3   2  10    1.13    1.70
  -3  -2 -10    0.88    1.57
   3   2  11   53.30    3.52
  -3  -2 -11   56.82    3.34
   3   2  12   -0.44    1.89
  -3  -2 -12    2.08    1.89
   3   2  13    1.76    3.15
  -3  -2 -13    0.94    1.95
   3   2  14   18.00    3.15
  -3  -2 -14   18.00    3.02
   3   2  15   22.02    3.21
  -3  -2 -15   20.14    2.52
   3   2  16    9.06    3.34
  -3  -2 -16   11.45    2.52
   3   2  17    0.76    3.52
  -3  -2 -17    0.13    2.45
   3   2  18    0.50    4.59
  -3  -2 -18   -0.38    3.34
   3   2  19    3.65    3.27
  -3  -2 -19    5.47    4.47
   3   3 -22    2.08    5.66
  -3  -3  22   -4.91    7.74
   3   3 -21    1.51    5.79
  -3  -3  21    4.09    6.61
   3   3 -20   34.92    5.85
  -3  -3  20   32.16    6.36
   3   3 -19   10.63    5.22
  -3  -3  19   14.79    5.29
   3   3 -18    0.25    3.90
  -3  -3  18    0.31    4.72
   3   3 -17   42.66    5.98
  -3  -3  17   33.92    5.60
   3   3 -16   79.22    5.92
  -3  -3  16   77.34    5.85
   3   3 -15   32.09    3.96
  -3  -3  15   33.92    4.28
   3   3 -14   81.93    5.85
  -3  -3  14   86.96    6.61
   3   3 -13    2.14    2.64
  -3  -3  13    1.76    2.64
   3   3 -12  127.80    5.92
  -3  -3  12  123.52    5.66
   3   3 -11   87.97    5.66
  -3  -3  11   85.14    6.61
   3   3 -10   -0.13    2.01
  -3  -3  10    3.59    3.21
   3   3  -9  785.13   29.70
  -3  -3   9  792.05   23.41
   3   3  -8    3.65    1.82
  -3  -3   8    4.40    1.57
   3   3  -7   44.80    2.96
  -3  -3   7   44.87    2.89
   3   3  -6   55.50    2.96
  -3  -3   6   48.89    3.02
   3   3  -5  463.07   13.78
  -3  -3   5  476.29   15.73
   3   3  -4  511.90   14.41
  -3  -3   4  496.36   14.60
   3   3  -3  214.89    7.55
  -3  -3   3  217.72    7.36
   3   3  -2  967.36   26.43
  -3  -3   2  980.26   27.88
   3   3  -1  586.34   16.11
  -3  -3   1  588.42   17.18
   3   3   0    0.94    0.63
  -3  -3   0    2.01    0.57
   3   3   1  568.72   16.42
  -3  -3  -1  567.40   16.11
   3   3   2  866.43   24.48
  -3  -3  -2  859.07   23.16
   3   3   3  748.38   21.27
  -3  -3  -3  717.23   20.20
   3   3   4  225.53    8.31
  -3  -3  -4  236.29    7.87
   3   3   5  203.63    7.11
  -3  -3  -5  205.39    7.87
   3   3   6  298.84   10.51
  -3  -3  -6  292.29    9.31
   3   3   7   -0.25    1.51
  -3  -3  -7    0.50    0.94
   3   3   8   -0.76    1.51
  -3  -3  -8    0.13    1.26
   3   3   9  155.43    6.67
  -3  -3  -9  153.92    6.36
   3   3  10   -0.19    2.20
  -3  -3 -10    0.63    1.82
   3   3  11   68.78    4.53
  -3  -3 -11   66.45    4.15
   3   3  12   21.02    3.15
  -3  -3 -12   21.08    2.96
   3   3  13   10.76    3.15
  -3  -3 -13    6.80    2.89
   3   3  14    3.84    3.59
  -3  -3 -14    1.32    2.96
   3   3  15   30.90    3.96
  -3  -3 -15   34.86    4.03
   3   3  16    6.23    3.02
  -3  -3 -16    3.52    2.96
   3   3  17    0.06    3.34
  -3  -3 -17   -0.82    2.64
   3   3  18    4.66    3.78
  -3  -3 -18    5.85    3.27
   3   3  19   -0.31    4.59
  -3  -3 -19    0.50    2.71
   3   4 -22    4.97    6.92
  -3  -4  22    4.66    8.75
   3   4 -21   13.21    5.66
  -3  -4  21   10.76    5.85
   3   4 -20   18.94    5.35
  -3  -4  20   13.40    5.66
   3   4 -19   13.97    4.85
  -3  -4  19   13.21    5.41
   3   4 -18    0.00    4.34
  -3  -4  18    0.13    4.47
   3   4 -17    4.28    3.90
  -3  -4  17    5.60    4.59
   3   4 -16   13.97    3.46
  -3  -4  16    9.82    3.71
   3   4 -15  221.81   10.13
  -3  -4  15  229.18    9.94
   3   4 -14    1.82    2.77
  -3  -4  14    6.42    3.02
   3   4 -13   22.65    3.15
  -3  -4  13   26.18    3.65
   3   4 -12  214.89    9.00
  -3  -4  12  223.89    8.87
   3   4 -11  149.89    6.67
  -3  -4  11  140.58    9.88
   3   4 -10  232.95   11.89
  -3  -4  10  243.96    8.56
   3   4  -9    0.50    1.82
  -3  -4   9    0.19    1.70
   3   4  -8  357.48   10.63
  -3  -4   8  349.93   10.70
   3   4  -7  739.44   21.77
  -3  -4   7  751.15   21.21
   3   4  -6    8.68    1.51
  -3  -4   6    6.67    1.51
   3   4  -5 1093.91   28.95
  -3  -4   5 1120.71   31.40
   3   4  -4   10.57    1.45
  -3  -4   4   11.20    1.38
   3   4  -3  133.21    5.03
  -3  -4   3  126.04    4.91
   3   4  -2  567.15   16.49
  -3  -4   2  564.13   16.74
   3   4  -1    0.50    0.82
  -3  -4   1    0.69    0.69
   3   4   0 1043.06   30.52
  -3  -4   0 1041.42   28.82
   3   4   1   25.17    1.76
  -3  -4  -1   23.41    1.26
   3   4   2  159.08    5.98
  -3  -4  -2  162.73    5.79
   3   4   3  215.27    7.05
  -3  -4  -3  215.33    7.30
   3   4   4    0.50    0.82
  -3  -4  -4    1.51    0.82
   3   4   5  310.16   10.26
  -3  -4  -5  301.67   10.07
   3   4   6   80.86    4.34
  -3  -4  -6   76.52    3.59
   3   4   7   15.42    1.89
  -3  -4  -7   13.97    1.89
   3   4   8   29.32    2.33
  -3  -4  -8   29.89    2.14
   3   4   9   17.56    2.20
  -3  -4  -9   15.23    2.33
   3   4  10  131.83    5.54
  -3  -4 -10  132.46    5.66
   3   4  11    0.00    1.82
  -3  -4 -11    0.57    2.14
   3   4  12   30.08    3.02
  -3  -4 -12   30.90    2.96
   3   4  13   10.07    2.96
  -3  -4 -13    7.99    2.64
   3   4  14   10.76    3.08
  -3  -4 -14   10.63    2.83
   3   4  15    0.25    3.34
  -3  -4 -15   -2.20    3.34
   3   4  16    4.28    4.22
  -3  -4 -16    3.46    3.34
   3   4  17    1.13    3.02
  -3  -4 -17    0.94    2.20
   3   4  18    1.01    5.10
  -3  -4 -18    1.64    2.77
   3   5 -22    5.29    5.85
  -3  -5  22    3.90    6.23
   3   5 -21   11.39    5.35
  -3  -5  21    9.56    6.04
   3   5 -20    9.19    5.98
  -3  -5  20    9.38    5.98
   3   5 -19    1.32    4.28
  -3  -5  19    3.96    4.91
   3   5 -18    0.82    3.71
  -3  -5  18    3.21    5.22
   3   5 -17    1.26    3.46
  -3  -5  17    0.94    3.52
   3   5 -16   46.75    5.60
  -3  -5  16   42.85    5.10
   3   5 -15    1.95    3.71
  -3  -5  15   -0.76    3.34
   3   5 -14   65.51    5.10
  -3  -5  14   60.72    5.16
   3   5 -13  105.72    5.85
  -3  -5  13   95.27    5.47
   3   5 -12   55.82    4.09
  -3  -5  12   56.44    5.92
   3   5 -11  221.06   14.03
  -3  -5  11  227.79    9.19
   3   5 -10   22.34    2.64
  -3  -5  10   17.43    2.52
   3   5  -9  263.03    9.06
  -3  -5   9  260.45    8.81
   3   5  -8  178.84    6.48
  -3  -5   8  171.72    6.61
   3   5  -7   21.21    2.14
  -3  -5   7   25.23    2.08
   3   5  -6  285.50    9.31
  -3  -5   6  305.63    9.94
   3   5  -5   23.28    2.01
  -3  -5   5   22.15    1.89
   3   5  -4 1189.87   36.62
  -3  -5   4 1227.81   34.42
   3   5  -3  101.25    4.22
  -3  -5   3  104.33    4.34
   3   5  -2    2.08    1.26
  -3  -5   2    1.51    1.01
   3   5  -1  769.33   22.15
  -3  -5   1  795.57   22.59
   3   5   0   95.02    3.90
  -3  -5   0   98.48    3.90
   3   5   1  209.67    7.30
  -3  -5  -1  198.85    6.86
   3   5   2   27.81    1.82
  -3  -5  -2   25.86    1.95
   3   5   3    1.89    1.07
  -3  -5  -3    2.14    1.07
   3   5   4  239.75    8.37
  -3  -5  -4  235.22    7.99
   3   5   5  225.40    8.05
  -3  -5  -5  219.30    7.74
   3   5   6  100.49    4.34
  -3  -5  -6  101.18    4.85
   3   5   7    1.51    1.76
  -3  -5  -7    1.32    1.26
   3   5   8   22.09    2.20
  -3  -5  -8   21.21    2.14
   3   5   9   25.67    2.77
  -3  -5  -9   28.57    2.58
   3   5  10   25.49    3.08
  -3  -5 -10   21.33    2.77
   3   5  11   16.30    2.52
  -3  -5 -11   15.17    2.52
   3   5  12    3.15    2.64
  -3  -5 -12    3.65    2.39
   3   5  13    7.30    3.78
  -3  -5 -13    5.35    2.64
   3   5  14    6.61    3.84
  -3  -5 -14    4.97    2.14
   3   5  15   16.49    3.84
  -3  -5 -15   19.44    3.02
   3   5  16    1.01    2.77
  -3  -5 -16    0.94    2.01
   3   5  17    0.25    2.14
  -3  -5 -17    0.50    2.33
   3   6 -22    5.41    6.17
  -3  -6  22   -0.06    6.36
   3   6 -21    4.91    5.60
  -3  -6  21    4.22    5.73
   3   6 -20   17.24    6.80
  -3  -6  20   15.10    6.80
   3   6 -19    2.14    4.78
  -3  -6  19    5.54    4.97
   3   6 -18    4.85    4.47
  -3  -6  18    1.45    5.35
   3   6 -17   12.21    3.90
  -3  -6  17   11.89    4.34
   3   6 -16    8.43    3.71
  -3  -6  16   15.04    3.78
   3   6 -15   67.90    4.85
  -3  -6  15   74.69    5.16
   3   6 -14   18.50    3.34
  -3  -6  14   19.32    3.84
   3   6 -13   11.77    3.71
  -3  -6  13   13.09    4.78
   3   6 -12   22.59    3.96
  -3  -6  12   24.16    3.27
   3   6 -11  276.43   10.26
  -3  -6  11  261.21   10.13
   3   6 -10  190.79    8.05
  -3  -6  10  187.02    7.87
   3   6  -9   76.14    3.96
  -3  -6   9   69.72    3.59
   3   6  -8  257.24    8.56
  -3  -6   8  244.03    9.06
   3   6  -7  608.62   18.63
  -3  -6   7  609.50   17.75
   3   6  -6    9.00    2.01
  -3  -6   6    9.44    1.89
   3   6  -5 1180.99   35.43
  -3  -6   5 1179.17   32.22
   3   6  -4    8.18    1.64
  -3  -6   4    7.24    1.45
   3   6  -3   31.90    2.33
  -3  -6   3   31.02    2.01
   3   6  -2  114.84    4.78
  -3  -6   2  103.51    3.96
   3   6  -1   61.86    3.21
  -3  -6   1   60.91    3.08
   3   6   0  101.81    3.84
  -3  -6   0  117.36    4.66
   3   6   1    5.03    1.26
  -3  -6  -1    4.78    1.01
   3   6   2    2.20    1.13
  -3  -6  -2    1.64    1.01
   3   6   3   32.41    2.45
  -3  -6  -3   33.85    2.08
   3   6   4  113.02    4.66
  -3  -6  -4  113.83    4.40
   3   6   5  219.42    8.81
  -3  -6  -5  227.92    8.05
   3   6   6   29.51    2.33
  -3  -6  -6   27.56    2.52
   3   6   7    1.38    1.51
  -3  -6  -7    1.95    1.32
   3   6   8    2.71    2.01
  -3  -6  -8    5.47    1.89
   3   6   9   11.52    2.01
  -3  -6  -9   15.61    2.20
   3   6  10    0.00    1.89
  -3  -6 -10   -0.19    2.39
   3   6  11   25.80    3.65
  -3  -6 -11   23.03    2.71
   3   6  12    2.83    2.27
  -3  -6 -12    1.82    2.77
   3   6  13   12.96    3.27
  -3  -6 -13   13.03    2.52
   3   6  14   13.47    3.08
  -3  -6 -14   13.97    2.58
   3   6  15   -1.07    2.83
  -3  -6 -15    1.45    3.08
   3   6  16    0.13    2.52
  -3  -6 -16    1.26    2.71
   3   7 -22   -0.31    6.29
  -3  -7  22   -1.13    7.11
   3   7 -21   43.67    6.67
  -3  -7  21   38.07    6.92
   3   7 -20   -0.44    6.42
  -3  -7  20   -2.71    5.98
   3   7 -19    0.06    4.22
  -3  -7  19    4.34    4.91
   3   7 -18    6.98    4.40
  -3  -7  18    8.31    5.29
   3   7 -17    2.01    4.09
  -3  -7  17    2.20    4.15
   3   7 -16   55.69    5.35
  -3  -7  16   48.39    5.22
   3   7 -15   15.29    4.22
  -3  -7  15   15.23    3.40
   3   7 -14   71.74    5.47
  -3  -7  14   77.08    6.80
   3   7 -13   67.71    6.29
  -3  -7  13   75.95    5.79
   3   7 -12   18.94    3.65
  -3  -7  12   24.98    3.65
   3   7 -11  148.69    6.67
  -3  -7  11  150.52    6.98
   3   7 -10    0.57    2.08
  -3  -7  10   -0.38    2.20
   3   7  -9  166.69    8.24
  -3  -7   9  171.16    6.86
   3   7  -8  341.25   11.39
  -3  -7   8  339.11   11.70
   3   7  -7   55.88    3.21
  -3  -7   7   59.21    3.96
   3   7  -6  144.73    7.05
  -3  -7   6  147.12    5.92
   3   7  -5   16.49    2.08
  -3  -7   5   14.66    2.33
   3   7  -4  123.08    5.47
  -3  -7   4  119.37    5.29
   3   7  -3   52.04    3.08
  -3  -7   3   47.76    2.77
   3   7  -2   -0.88    1.57
  -3  -7   2    0.13    1.38
   3   7  -1   54.43    2.64
  -3  -7   1   57.20    3.02
   3   7   0   19.82    2.01
  -3  -7   0   22.09    2.33
   3   7   1   51.03    3.15
  -3  -7  -1   50.09    2.64
   3   7   2    7.99    1.51
  -3  -7  -2    7.24    1.38
   3   7   3    2.27    1.51
  -3  -7  -3    1.64    1.70
   3   7   4  122.39    5.22
  -3  -7  -4  125.22    5.29
   3   7   5    1.76    2.01
  -3  -7  -5    1.57    1.95
   3   7   6   -0.13    1.51
  -3  -7  -6    0.94    1.70
   3   7   7    1.32    1.76
  -3  -7  -7    2.71    1.45
   3   7   8   17.49    2.33
  -3  -7  -8   19.95    2.20
   3   7   9   23.28    2.52
  -3  -7  -9   22.78    3.08
   3   7  10   23.09    3.08
  -3  -7 -10   24.98    2.96
   3   7  11    2.20    2.52
  -3  -7 -11    1.70    1.89
   3   7  12    8.87    3.40
  -3  -7 -12    9.38    2.52
   3   7  13   10.63    3.52
  -3  -7 -13   12.02    2.77
   3   7  14   -0.94    3.96
  -3  -7 -14   -0.44    2.96
   3   7  15    5.54    3.84
  -3  -7 -15    7.49    2.52
   3   7  16    0.82    4.34
  -3  -7 -16    0.38    2.96
   3   8 -21   -2.20    4.34
  -3  -8  21    4.09    6.17
   3   8 -20   41.78   11.14
  -3  -8  20   27.88    7.36
   3   8 -19    0.88    5.41
  -3  -8  19    4.03    5.10
   3   8 -18   16.17    5.10
  -3  -8  18    6.29    4.53
   3   8 -17   52.42    5.60
  -3  -8  17   49.90    5.22
   3   8 -16    5.79    3.90
  -3  -8  16    3.59    3.78
   3   8 -15   30.71    4.47
  -3  -8  15   28.63    6.29
   3   8 -14   32.47    4.91
  -3  -8  14   29.20    4.72
   3   8 -13   10.63    2.58
  -3  -8  13   10.95    2.89
   3   8 -12  109.43    5.47
  -3  -8  12  116.66    6.10
   3   8 -11   17.18    2.39
  -3  -8  11   22.97    3.27
   3   8 -10  138.25    6.48
  -3  -8  10  129.94    6.10
   3   8  -9    0.00    2.96
  -3  -8   9    0.69    2.33
   3   8  -8  296.51   10.82
  -3  -8   8  310.67    9.94
   3   8  -7   52.79    3.46
  -3  -8   7   46.69    3.15
   3   8  -6    7.49    2.14
  -3  -8   6    8.62    1.89
   3   8  -5  186.45    6.54
  -3  -8   5  178.65    6.61
   3   8  -4   19.51    2.58
  -3  -8   4   20.01    2.14
   3   8  -3    4.53    1.89
  -3  -8   3    4.22    1.70
   3   8  -2   60.85    3.27
  -3  -8   2   57.83    3.21
   3   8  -1    0.82    1.64
  -3  -8   1    1.57    1.57
   3   8   0  197.21    6.98
  -3  -8   0  202.68   10.07
   3   8   1    8.31    1.70
  -3  -8  -1    8.37    1.76
   3   8   2   52.48    3.21
  -3  -8  -2   54.37    2.96
   3   8   3   62.67    3.52
  -3  -8  -3   60.60    3.71
   3   8   4   42.10    2.77
  -3  -8  -4   38.38    2.71
   3   8   5   28.00    2.96
  -3  -8  -5   29.58    2.52
   3   8   6   13.40    2.83
  -3  -8  -6   12.52    2.27
   3   8   7    3.40    2.33
  -3  -8  -7    2.27    1.70
   3   8   8    1.32    2.20
  -3  -8  -8    1.51    2.20
   3   8   9   55.25    4.15
  -3  -8  -9   52.04    4.09
   3   8  10    2.33    2.64
  -3  -8 -10    0.19    2.71
   3   8  11    1.13    2.45
  -3  -8 -11    1.26    2.20
   3   8  12    5.85    3.71
  -3  -8 -12    9.06    2.39
   3   8  13    1.82    3.78
  -3  -8 -13    0.88    2.39
   3   8  14    4.59    2.45
  -3  -8 -14    7.74    1.95
   3   8  15   -0.25    3.71
  -3  -8 -15    0.63    1.70
   3   9 -21   -3.08    6.17
  -3  -9  21    3.34    6.29
   3   9 -20    4.53    8.05
  -3  -9  20    8.24    7.74
   3   9 -19    5.66    4.40
  -3  -9  19    5.47    5.16
   3   9 -18   -0.19    3.40
  -3  -9  18    4.97    4.78
   3   9 -17    1.38    3.08
  -3  -9  17    2.27    4.53
   3   9 -16  101.81    5.10
  -3  -9  16  104.46   10.51
   3   9 -15   17.12    6.92
  -3  -9  15   18.12    5.66
   3   9 -14   21.08    4.78
  -3  -9  14   22.72    4.09
   3   9 -13   32.09    4.34
  -3  -9  13   39.90    4.09
   3   9 -12    6.67    3.21
  -3  -9  12   10.82    3.21
   3   9 -11  215.90    9.12
  -3  -9  11  229.81    8.87
   3   9 -10   16.23    3.21
  -3  -9  10   13.78    2.89
   3   9  -9   27.18    3.52
  -3  -9   9   25.80    3.02
   3   9  -8   38.70    3.65
  -3  -9   8   39.83    3.21
   3   9  -7   29.45    3.08
  -3  -9   7   24.73    3.27
   3   9  -6  134.66    7.17
  -3  -9   6  124.72    6.29
   3   9  -5   30.71    2.96
  -3  -9   5   27.56    2.77
   3   9  -4   82.24    4.66
  -3  -9   4   80.42    4.22
   3   9  -3  127.74    5.41
  -3  -9   3  125.35    4.85
   3   9  -2   43.92    2.96
  -3  -9   2   46.57    2.89
   3   9  -1    0.13    1.76
  -3  -9   1    1.07    1.64
   3   9   0   25.49    2.71
  -3  -9   0   21.39    2.64
   3   9   1    9.94    2.01
  -3  -9  -1    8.81    2.01
   3   9   2   37.82    3.21
  -3  -9  -2   36.81    3.08
   3   9   3    3.46    1.82
  -3  -9  -3    3.59    1.95
   3   9   4   89.73    4.47
  -3  -9  -4   93.95    4.34
   3   9   5    7.11    2.08
  -3  -9  -5    8.12    2.20
   3   9   6    0.57    1.95
  -3  -9  -6    1.45    1.89
   3   9   7    2.71    2.20
  -3  -9  -7    1.07    2.77
   3   9   8   30.46    3.65
  -3  -9  -8   31.59    3.52
   3   9   9   -1.57    2.71
  -3  -9  -9    0.50    2.20
   3   9  10    7.17    3.52
  -3  -9 -10    7.05    2.96
   3   9  11   -0.19    2.77
  -3  -9 -11   -1.64    2.45
   3   9  12    2.83    2.96
  -3  -9 -12    1.45    2.33
   3   9  13    0.44    2.71
  -3  -9 -13    0.57    1.64
   3   9  14   -0.82    2.89
  -3  -9 -14   -0.25    1.64
   3  10 -20   -0.88    6.92
  -3 -10  20    5.54    6.17
   3  10 -19    0.69    5.98
  -3 -10  19    1.64    5.98
   3  10 -18    1.89    5.98
  -3 -10  18   -4.78    5.29
   3  10 -17    7.99    6.36
  -3 -10  17    6.92   10.45
   3  10 -16    7.05    7.74
  -3 -10  16   15.86    4.85
   3  10 -15   81.30    6.80
  -3 -10  15   72.24    6.36
   3  10 -14   67.52    5.73
  -3 -10  14   54.87    5.47
   3  10 -13    1.45    3.65
  -3 -10  13    2.83    3.21
   3  10 -12   80.80    5.92
  -3 -10  12   68.84    5.29
   3  10 -11   -0.76    3.34
  -3 -10  11   -0.69    3.27
   3  10 -10   20.51    3.71
  -3 -10  10   23.97    3.27
   3  10  -9   24.29    4.34
  -3 -10   9   23.72    3.46
   3  10  -8   17.93    3.84
  -3 -10   8   18.19    3.21
   3  10  -7   29.45    3.96
  -3 -10   7   25.55    3.21
   3  10  -6   25.67    3.65
  -3 -10   6   22.72    2.83
   3  10  -5   41.53    3.40
  -3 -10   5   38.45    3.02
   3  10  -4   19.76    3.21
  -3 -10   4   19.70    2.71
   3  10  -3   -0.88    2.14
  -3 -10   3    1.95    2.01
   3  10  -2  113.58    5.35
  -3 -10   2  118.05    5.47
   3  10  -1   16.30    2.58
  -3 -10   1   20.45    2.58
   3  10   0   -0.13    2.27
  -3 -10   0    0.63    2.33
   3  10   1   35.24    3.46
  -3 -10  -1   37.00    3.21
   3  10   2    4.22    2.20
  -3 -10  -2    3.71    1.89
   3  10   3   16.30    2.39
  -3 -10  -3   17.56    2.52
   3  10   4   27.31    2.89
  -3 -10  -4   24.98    2.71
   3  10   5   13.34    2.45
  -3 -10  -5   11.01    2.33
   3  10   6   15.79    2.77
  -3 -10  -6   11.39    3.15
   3  10   7    8.37    2.83
  -3 -10  -7    3.08    2.27
   3  10   8    1.13    2.45
  -3 -10  -8    1.38    2.08
   3  10   9   19.51    3.27
  -3 -10  -9   17.93    3.59
   3  10  10    2.52    2.89
  -3 -10 -10    3.40    3.02
   3  10  11   -0.50    2.71
  -3 -10 -11    0.13    2.14
   3  10  12   -0.06    1.95
  -3 -10 -12   -0.63    1.64
  -3 -10 -13    0.57    1.45
   3  11 -20   -1.95    4.09
  -3 -11  20    4.15    5.29
   3  11 -19    0.82    6.86
  -3 -11  19   -0.25    7.43
   3  11 -18    4.85    6.80
  -3 -11  18    8.56   12.21
   3  11 -17    4.97    9.44
  -3 -11  17   11.20    4.97
   3  11 -16   11.52    4.72
  -3 -11  16    8.31    4.78
   3  11 -15    7.36    4.78
  -3 -11  15    5.10    4.09
   3  11 -14    6.54    5.29
  -3 -11  14   10.13    4.91
   3  11 -13   61.67    6.61
  -3 -11  13   51.73    4.78
   3  11 -12    4.72    4.40
  -3 -11  12    9.25    3.52
   3  11 -11   55.63    5.66
  -3 -11  11   55.88    4.59
   3  11 -10    3.46    3.27
  -3 -11  10    2.52    2.89
   3  11  -9   14.72    3.65
  -3 -11   9   10.76    3.46
   3  11  -8   21.27    4.22
  -3 -11   8   21.02    3.71
   3  11  -7   49.15    4.91
  -3 -11   7   52.35    3.90
   3  11  -6  127.93    6.42
  -3 -11   6  117.42    5.47
   3  11  -5    6.80    2.83
  -3 -11   5    6.61    2.52
   3  11  -4   12.27    3.15
  -3 -11   4   13.09    2.58
   3  11  -3   68.27    4.85
  -3 -11   3   65.19    4.59
   3  11  -2   10.70    2.71
  -3 -11   2   11.45    2.58
   3  11  -1   48.58    4.09
  -3 -11   1   45.43    3.96
   3  11   0   13.34    2.77
  -3 -11   0   17.87    2.77
   3  11   1    3.52    2.39
  -3 -11  -1    2.45    2.71
   3  11   2    3.65    3.46
  -3 -11  -2    0.19    2.89
   3  11   3   51.41    5.03
  -3 -11  -3   51.28    3.46
   3  11   4   36.43    3.40
  -3 -11  -4   28.44    3.08
   3  11   5    5.41    2.71
  -3 -11  -5    5.10    2.58
   3  11   6   -1.20    3.59
  -3 -11  -6   -0.57    3.34
   3  11   7   -0.82    2.77
  -3 -11  -7    3.21    2.71
   3  11   8   15.42    3.90
  -3 -11  -8   10.26    2.96
   3  11   9   -0.13    2.83
  -3 -11  -9   -0.25    2.58
   3  11  10    2.64    3.78
  -3 -11 -10    1.89    2.14
   3  11  11   -0.82    4.03
  -3 -11 -11   -0.63    1.89
   3  12 -19    0.06   10.32
  -3 -12  19    6.17    9.94
   3  12 -18    3.27   10.51
  -3 -12  18    0.76   10.89
   3  12 -17    5.47    6.73
  -3 -12  17    5.10    6.17
   3  12 -16   10.19    5.85
  -3 -12  16    9.50    5.29
   3  12 -15    1.38    4.72
  -3 -12  15    3.52    4.09
   3  12 -14   39.33    6.80
  -3 -12  14   39.01    5.79
   3  12 -13    0.50    4.53
  -3 -12  13    2.27    3.84
   3  12 -12   41.15    5.98
  -3 -12  12   39.83    5.29
   3  12 -11    4.09    4.22
  -3 -12  11    3.65    3.40
   3  12 -10   35.68    5.41
  -3 -12  10   37.06    4.47
   3  12  -9   82.81    6.04
  -3 -12   9   88.66    5.79
   3  12  -8   15.48    4.34
  -3 -12   8   12.46    3.08
   3  12  -7   23.03    4.34
  -3 -12   7   25.42    4.03
   3  12  -6    3.27    4.66
  -3 -12   6    2.45    3.65
   3  12  -5   63.62    5.35
  -3 -12   5   59.28    4.03
   3  12  -4   25.55    3.46
  -3 -12   4   18.75    3.21
   3  12  -3    2.39    3.65
  -3 -12   3    2.20    2.45
   3  12  -2   21.27    3.59
  -3 -12   2   18.94    3.21
   3  12  -1    6.92    2.83
  -3 -12   1    9.25    3.40
   3  12   0   39.08    4.47
  -3 -12   0   39.71    3.65
   3  12   1    1.76    2.96
  -3 -12  -1    2.71    2.58
   3  12   2   24.48    3.34
  -3 -12  -2   27.62    3.15
   3  12   3    2.58    2.89
  -3 -12  -3    2.14    2.89
   3  12   4   11.77    3.78
  -3 -12  -4    7.68    2.71
   3  12   5   -1.64    3.02
  -3 -12  -5    1.20    2.45
   3  12   6    4.40    3.71
  -3 -12  -6    3.90    2.77
   3  12   7   -0.31    3.27
  -3 -12  -7   -0.19    3.52
   3  12   8    0.69    3.65
  -3 -12  -8    0.38    2.27
   3  12   9    4.72    3.52
  -3 -12  -9    6.10    2.83
   3  12  10   -0.13    5.16
  -3 -12 -10   -0.25    2.08
   3  13 -18    2.77    5.92
  -3 -13  18    3.15    4.97
   3  13 -17    3.34    5.92
  -3 -13  17    1.70    5.22
   3  13 -16   17.56    6.36
  -3 -13  16   11.26    5.79
   3  13 -15    1.07    6.23
  -3 -13  15    7.99    6.23
   3  13 -14    4.03    4.72
  -3 -13  14   -1.38    4.47
   3  13 -13    8.05    4.97
  -3 -13  13   13.34    4.85
   3  13 -12    0.25    5.79
  -3 -13  12    0.63    3.84
   3  13 -11    8.05    5.60
  -3 -13  11   15.79    5.35
   3  13 -10   -0.76    4.22
  -3 -13  10    0.13    3.46
   3  13  -9   30.27    4.72
  -3 -13   9   28.57    4.53
   3  13  -8   15.73    4.66
  -3 -13   8   15.29    3.78
   3  13  -7    1.89    4.59
  -3 -13   7    3.08    3.59
   3  13  -6   19.57    5.10
  -3 -13   6   15.04    3.65
   3  13  -5   -0.76    3.90
  -3 -13   5   -2.14    3.15
   3  13  -4    6.98    3.40
  -3 -13   4    9.19    3.21
   3  13  -3   17.43    4.03
  -3 -13   3   15.35    3.27
   3  13  -2    6.29    3.96
  -3 -13   2    9.00    3.90
   3  13  -1   16.49    3.65
  -3 -13   1   16.80    3.21
   3  13   0    1.38    3.08
  -3 -13   0    0.63    2.58
   3  13   1   12.46    3.65
  -3 -13  -1   10.76    2.77
   3  13   2    1.26    4.15
  -3 -13  -2    1.13    2.64
   3  13   3    1.64    3.52
  -3 -13  -3    1.57    2.83
   3  13   4    2.33    4.59
  -3 -13  -4    0.25    2.89
   3  13   5   -0.69    3.08
  -3 -13  -5    2.01    2.45
   3  13   6    2.39    3.71
  -3 -13  -6    3.02    2.45
   3  13   7    2.08    2.83
  -3 -13  -7    1.89    3.34
   3  13   8    2.01    5.03
  -3 -13  -8    0.06    2.27
  -3 -13  -9   -0.06    2.27
   3  14 -17   11.58    5.79
  -3 -14  17   14.66    5.29
   3  14 -16    5.79    6.80
  -3 -14  16    3.59    5.22
   3  14 -15    4.53    7.43
  -3 -14  15   -3.15    5.22
   3  14 -14   25.99    6.54
  -3 -14  14   39.58    6.73
   3  14 -13    3.02    4.91
  -3 -14  13    2.01    4.40
   3  14 -12   24.92    6.42
  -3 -14  12   23.79    4.97
   3  14 -11    6.04    5.66
  -3 -14  11    6.80    4.22
   3  14 -10    2.20    4.91
  -3 -14  10    9.88    4.15
   3  14  -9   -2.27    4.15
  -3 -14   9    1.07    3.52
   3  14  -8    2.71    4.47
  -3 -14   8    6.48    3.84
   3  14  -7   22.84    4.97
  -3 -14   7   22.02    4.72
   3  14  -6    4.22    4.59
  -3 -14   6   -0.76    3.27
   3  14  -5    4.34    3.78
  -3 -14   5    4.28    3.02
   3  14  -4    5.85    4.40
  -3 -14   4    3.65    3.40
   3  14  -3    0.63    4.15
  -3 -14   3    3.78    3.84
   3  14  -2    4.03    3.59
  -3 -14   2    3.02    3.21
   3  14  -1   -0.25    3.59
  -3 -14   1    1.01    2.96
   3  14   0    2.89    4.85
  -3 -14   0    1.45    3.59
   3  14   1    2.14    3.40
  -3 -14  -1    0.38    3.15
   3  14   2    5.60    3.96
  -3 -14  -2    4.22    5.29
   3  14   3    3.15    3.21
  -3 -14  -3    0.82    2.83
   3  14   4    1.01    2.33
  -3 -14  -4    3.96    3.59
   3  14   5    0.82    1.76
  -3 -14  -5    0.69    2.45
  -3 -14  -6    1.01    1.89
   3  15 -16   29.07    6.17
  -3 -15  16   21.71    5.73
   3  15 -15   -4.34    7.11
  -3 -15  15   -0.88    5.66
   3  15 -14    5.35    7.36
  -3 -15  14    4.09    6.10
   3  15 -13   10.57    7.17
  -3 -15  13   17.05    5.54
   3  15 -12    5.85    5.54
  -3 -15  12    9.06    4.91
   3  15 -11   21.52    5.98
  -3 -15  11   20.07    4.72
   3  15 -10   21.08    6.48
  -3 -15  10   24.23    6.36
   3  15  -9    3.46    5.22
  -3 -15   9    0.94    4.03
   3  15  -8    3.84    4.97
  -3 -15   8    0.06    3.71
   3  15  -7   20.64    5.85
  -3 -15   7   19.00    5.10
   3  15  -6   18.63    4.78
  -3 -15   6   14.91    3.59
   3  15  -5    2.71    4.09
  -3 -15   5    3.65    3.65
   3  15  -4    7.49    5.60
  -3 -15   4    1.45    4.47
   3  15  -3    1.45    4.15
  -3 -15   3   -2.14    3.21
   3  15  -2    4.53    3.65
  -3 -15   2    1.20    3.52
   3  15  -1    0.82    4.53
  -3 -15   1    0.38    2.96
   3  15   0    1.01    4.09
  -3 -15   0    1.51    2.71
   3  15   1    2.71    4.78
  -3 -15  -1    2.27    3.15
   3  15   2   -1.32    3.15
  -3 -15  -2    1.82    2.89
   3  15   3    2.83    6.86
  -3 -15  -3    4.78    2.64
  -3 -15  -4    2.89    4.78
  -3 -15  -5   -0.69    4.53
   3  16 -14    7.99    6.36
  -3 -16  14    6.73    5.29
   3  16 -13    6.73    9.82
  -3 -16  13    4.47    5.73
   3  16 -12    6.36    5.79
  -3 -16  12    6.61    5.66
   3  16 -11   10.38    5.92
  -3 -16  11   12.71    5.54
   3  16 -10   10.76    8.50
  -3 -16  10   13.65    5.73
   3  16  -9    5.35    5.29
  -3 -16   9    5.85    4.09
   3  16  -8    2.71    5.10
  -3 -16   8    0.31    4.03
   3  16  -7   15.29    5.66
  -3 -16   7   18.19    4.22
   3  16  -6    2.52    4.47
  -3 -16   6    1.95    3.84
   3  16  -5    6.29    6.73
  -3 -16   5    4.09    6.04
   3  16  -4    1.82    5.60
  -3 -16   4    8.12    3.46
   3  16  -3    3.02    5.92
  -3 -16   3    0.19    2.27
   3  16  -2    2.01    4.47
  -3 -16   2   10.76    2.96
  -3 -16   1    0.31    3.02
  -3 -16   0    1.45    3.21
  -3 -16  -1    0.88    4.28
   3  16   2    2.08    5.47
  -3 -16  -2    2.33    3.15
  -3 -16  -3   -0.13    3.90
   3  17 -13    0.88    6.42
  -3 -17  13   -2.71    5.35
   3  17 -12    2.77    5.85
  -3 -17  12    6.29    6.36
   3  17 -11   21.77    5.79
  -3 -17  11   15.86    4.59
   3  17 -10   16.30    5.35
  -3 -17  10   24.42    5.22
   3  17  -9    2.27    6.54
  -3 -17   9   -0.82    4.40
   3  17  -8    6.36    5.22
  -3 -17   8   14.47    5.54
   3  17  -7    1.57    4.34
  -3 -17   7    1.45    4.09
   3  17  -6   -1.13    6.54
  -3 -17   6   -1.64    4.78
   3  17  -5   -3.71    8.94
  -3 -17   5   -1.01    4.40
   3  17  -4   -0.69    8.56
  -3 -17   4    0.31    2.77
  -3 -17   3    2.20    2.83
  -3 -17   2    0.44    2.96
  -3 -17   1    0.88    2.71
   3  18 -10    1.95    3.90
  -3 -18  10    0.38    4.59
   3  18  -9    1.26    4.34
  -3 -18   9    2.01    3.96
   3  18  -8   -1.51    4.59
  -3 -18   8    1.26    5.35
   3  18  -7    3.90    4.85
  -3 -18   7    6.10    4.91
   3  18  -6   -1.82    6.48
  -3 -18   6   -0.94    5.22
   3  18  -5    0.94   10.76
  -3 -18   5    2.39    3.27
   3  18  -4    0.25    8.50
   3  18  -3   -1.26    4.53
   3  19  -4    2.71    6.42
   4 -19  -3    1.95    3.78
  -4  19   3    0.31    5.92
   4 -19  -2    1.01    4.66
  -4  19   2   -0.63    5.54
   4 -19  -1    3.90    5.16
  -4  19   1    3.27    4.59
   4 -19   0    1.57    9.44
  -4  19   0   -2.39    6.04
   4 -19   1    2.58    5.60
  -4  19  -1    1.13    6.29
   4 -19   2    0.25    5.10
  -4  19  -2   -3.46    6.48
   4 -19   3    0.13    4.47
  -4  19  -3   -2.89    5.73
   4 -19   4    2.71    3.78
   4 -19   5   -0.06    3.08
   4 -19   6    0.44    4.47
   4 -19   7    0.38    4.91
   4 -19   8    1.95    3.90
  -4  19  -8    3.08    6.98
   4 -19   9   -0.57    5.47
  -4  19  -9    0.82    5.79
   4 -19  10    0.38    5.66
  -4  19 -10   -0.25    9.06
   4 -18  -7    1.70    7.05
   4 -18  -6    2.01    8.37
   4 -18  -4    0.50    8.18
  -4  18   4   -2.58    8.62
   4 -18  -3    1.95    5.73
  -4  18   3    1.89    4.53
   4 -18  -2    2.64    7.68
  -4  18   2    3.52    7.17
   4 -18  -1    2.01    5.79
  -4  18   1    1.70    5.85
   4 -18   0    3.65    4.85
  -4  18   0    4.85    6.23
   4 -18   1    3.46    5.47
  -4  18  -1    6.23    6.04
   4 -18   2    1.45    5.29
  -4  18  -2    1.13    5.29
   4 -18   3    2.20    5.10
  -4  18  -3    0.38    4.53
   4 -18   4   -3.15    4.78
  -4  18  -4    1.07    3.46
   4 -18   5   13.15    4.78
  -4  18  -5    4.85    4.72
   4 -18   6    0.25    3.34
  -4  18  -6    0.94    3.46
   4 -18   7   -0.44    3.46
  -4  18  -7    1.32    4.03
   4 -18   8   -0.57    4.15
  -4  18  -8    2.64    6.61
   4 -18   9    9.25    4.15
  -4  18  -9    9.69    5.92
   4 -18  10    4.59   10.89
  -4  18 -10    2.52    7.80
   4 -18  11    3.40    6.73
  -4  18 -11    3.78    7.24
   4 -18  12    0.00    5.54
  -4  18 -12    0.63    6.80
   4 -18  13    0.19    2.64
  -4  18 -13    2.01    3.90
   4 -17  -7    3.34    7.49
   4 -17  -6   -0.31    3.96
   4 -17  -5    0.63    5.41
  -4  17   5   -0.69   10.51
   4 -17  -4   -1.32    5.35
  -4  17   4    3.84    7.55
   4 -17  -3    0.06    4.85
  -4  17   3    0.82    4.85
   4 -17  -2    2.52    5.54
  -4  17   2    3.40    4.78
   4 -17  -1   20.64    6.98
  -4  17   1   10.57    5.35
   4 -17   0    0.31    5.29
  -4  17   0    0.94    4.59
   4 -17   1    1.13    4.40
  -4  17  -1   -1.32    4.66
   4 -17   2    0.31    6.10
  -4  17  -2   -1.07    5.35
   4 -17   3   -1.07    4.40
  -4  17  -3    1.45    4.85
   4 -17   4    2.64    4.47
  -4  17  -4    1.70    4.72
   4 -17   5    3.02    4.59
  -4  17  -5    2.01    4.03
   4 -17   6    0.19    4.28
  -4  17  -6   -3.15    4.59
   4 -17   7    3.59    4.40
  -4  17  -7    2.08    5.03
   4 -17   8    0.63    4.91
  -4  17  -8    3.84    6.04
   4 -17   9   -1.01    9.56
  -4  17  -9    2.27    5.79
   4 -17  10    8.43    6.04
  -4  17 -10    7.24    5.98
   4 -17  11   -1.01    5.73
  -4  17 -11    1.51    5.85
   4 -17  12    2.45    5.92
  -4  17 -12    1.32    6.29
   4 -17  13    3.71    4.66
  -4  17 -13    0.76    6.04
   4 -17  14    1.45    4.97
  -4  17 -14    2.52    6.10
   4 -17  15   -0.44    5.10
  -4  17 -15   -3.90    9.25
  -4  16  11   -0.57    5.47
  -4  16  10    2.08    5.41
  -4  16   9    3.02    6.42
  -4  16   8    2.52    5.73
   4 -16  -7    7.43    5.60
  -4  16   7    6.04    5.85
   4 -16  -6   -1.01    4.85
  -4  16   6   -2.58   10.13
   4 -16  -5   -3.34    4.28
  -4  16   5   -1.38    7.30
   4 -16  -4   16.11    4.85
  -4  16   4   16.74    4.97
   4 -16  -3   -0.44    4.66
  -4  16   3    0.31    4.91
   4 -16  -2    4.85    5.10
  -4  16   2    5.10    4.91
   4 -16  -1    8.31    6.42
  -4  16   1    3.84    6.67
   4 -16   0   13.97    5.54
  -4  16   0   10.19    4.97
   4 -16   1    5.92    3.84
  -4  16  -1    2.45    4.91
   4 -16   2    6.10    4.34
  -4  16  -2    4.03    4.72
   4 -16   3   -1.13    3.90
  -4  16  -3    0.13    4.09
   4 -16   4   19.70    4.59
  -4  16  -4   20.51    4.97
   4 -16   5   -0.50    4.40
  -4  16  -5    1.20    5.29
   4 -16   6    2.27    4.59
  -4  16  -6    7.68    5.98
   4 -16   7    7.80   10.63
  -4  16  -7    0.50    6.29
   4 -16   8    3.08    7.49
  -4  16  -8    1.38    5.60
   4 -16   9    2.58    5.35
  -4  16  -9    4.47    6.23
   4 -16  10    1.20    5.79
  -4  16 -10   -1.51    6.98
   4 -16  11    0.31    5.54
  -4  16 -11   -4.53    6.23
   4 -16  12   -0.76    5.73
  -4  16 -12    4.47    7.99
   4 -16  13    3.08    5.79
  -4  16 -13    0.19    6.04
   4 -16  14    4.91    5.29
  -4  16 -14    7.93    7.05
   4 -16  15   -0.82    5.85
  -4  16 -15   -0.06    6.29
   4 -16  16   -1.32    5.35
  -4  16 -16    5.73    5.41
   4 -15 -11    2.96    5.03
  -4  15  11    3.40    6.54
   4 -15 -10   -0.13    3.96
  -4  15  10    4.85    7.11
   4 -15  -9    5.22    9.44
  -4  15   9    3.65    8.37
   4 -15  -8    7.05    4.91
  -4  15   8    3.15    5.03
   4 -15  -7    2.64    5.54
  -4  15   7    2.71    6.23
   4 -15  -6   13.40    6.86
  -4  15   6   12.71    5.98
   4 -15  -5    3.71    4.72
  -4  15   5    3.40    5.54
   4 -15  -4    2.58    4.40
  -4  15   4    6.42    4.85
   4 -15  -3    6.23    5.35
  -4  15   3    9.19    6.23
   4 -15  -2    3.46    4.47
  -4  15   2    2.01    4.22
   4 -15  -1   10.19    4.66
  -4  15   1    5.85    4.59
   4 -15   0    2.64    5.22
  -4  15   0    2.45    4.66
   4 -15   1    2.39    5.10
  -4  15  -1    5.29    4.72
   4 -15   2   -0.57    4.34
  -4  15  -2   -1.76    4.72
   4 -15   3   27.75    4.97
  -4  15  -3   25.30    5.85
   4 -15   4    0.76    4.03
  -4  15  -4    1.13    4.66
   4 -15   5   29.26    5.10
  -4  15  -5   36.81    5.47
   4 -15   6    0.38    3.40
  -4  15  -6   -0.63    4.15
   4 -15   7    2.45    7.05
  -4  15  -7    1.20    4.03
   4 -15   8    9.19    3.96
  -4  15  -8   12.27    4.85
   4 -15   9    0.88    3.40
  -4  15  -9   -2.45    4.47
   4 -15  10   30.96    5.66
  -4  15 -10   23.79    6.10
   4 -15  11    1.32    4.72
  -4  15 -11    3.34    5.73
   4 -15  12   -2.14    5.35
  -4  15 -12    3.34    5.41
   4 -15  13    1.89    5.54
  -4  15 -13    9.25    5.79
   4 -15  14    6.61    4.15
  -4  15 -14    1.13    5.54
   4 -15  15   13.15    5.79
  -4  15 -15   19.26    7.61
   4 -15  16    2.52    4.85
  -4  15 -16    1.38    6.42
   4 -15  17   -1.01    6.98
  -4  15 -17   -1.57    4.53
   4 -14 -12    1.45    6.36
  -4  14  12    3.90    7.30
   4 -14 -11    4.72    3.96
  -4  14  11    1.38    4.15
   4 -14 -10   -0.88    5.03
  -4  14  10    4.03    5.73
   4 -14  -9    2.64    4.85
  -4  14   9    5.41    4.53
   4 -14  -8   -0.88    5.10
  -4  14   8    5.35    7.93
   4 -14  -7   20.70    6.17
  -4  14   7   21.90    5.60
   4 -14  -6    3.08    5.60
  -4  14   6    1.70    5.41
   4 -14  -5   12.40    4.85
  -4  14   5    9.25    4.97
   4 -14  -4   23.72    5.79
  -4  14   4   22.78    5.41
   4 -14  -3    6.23    5.41
  -4  14   3    1.38    4.22
   4 -14  -2   30.90    5.22
  -4  14   2   33.04    4.85
   4 -14  -1    6.23    4.59
  -4  14   1    5.85    4.15
   4 -14   0    2.27    4.34
  -4  14   0    3.15    3.90
   4 -14   1   -0.82    3.78
  -4  14  -1   -2.14    3.78
   4 -14   2    4.22    3.65
  -4  14  -2    1.38    3.65
   4 -14   3   43.54    5.03
  -4  14  -3   51.47    5.35
   4 -14   4   80.42    5.60
  -4  14  -4   79.98    6.54
   4 -14   5    1.32    3.08
  -4  14  -5   -0.31    3.71
   4 -14   6    7.30    6.73
  -4  14  -6   -0.57    3.96
   4 -14   7   12.33    3.52
  -4  14  -7   11.96    4.22
   4 -14   8    4.53    3.27
  -4  14  -8    5.16    3.90
   4 -14   9   10.32    3.96
  -4  14  -9    9.06    5.10
   4 -14  10    9.12    4.28
  -4  14 -10    6.23    5.03
   4 -14  11   19.19    4.03
  -4  14 -11   16.80    5.29
   4 -14  12    3.27    3.65
  -4  14 -12    5.66    4.72
   4 -14  13    1.26    3.96
  -4  14 -13    6.92    6.29
   4 -14  14   20.64    4.85
  -4  14 -14   21.02    5.79
   4 -14  15    9.82    5.10
  -4  14 -15    4.59    5.92
   4 -14  16   13.72    5.35
  -4  14 -16   18.37    7.24
   4 -14  17    4.66    5.16
  -4  14 -17   13.21    5.98
   4 -14  18    0.76    3.27
  -4  14 -18    0.31    4.91
   4 -13 -13    0.57    4.15
  -4  13  13    2.52    4.97
   4 -13 -12   -0.31    4.03
  -4  13  12    5.29    5.79
   4 -13 -11    8.31    5.41
  -4  13  11    0.06    6.23
   4 -13 -10   -1.89    5.35
  -4  13  10   -2.64    6.10
   4 -13  -9    4.47    4.53
  -4  13   9   -1.82    5.10
   4 -13  -8   28.13    6.17
  -4  13   8   23.85    6.61
   4 -13  -7    0.38    4.72
  -4  13   7    2.52    4.53
   4 -13  -6    5.47    4.53
  -4  13   6    6.98    4.72
   4 -13  -5   -1.13    3.90
  -4  13   5   -1.82    3.96
   4 -13  -4   21.46    4.22
  -4  13   4   25.61    5.29
   4 -13  -3   84.38    7.05
  -4  13   3   80.36    6.23
   4 -13  -2   40.34    5.22
  -4  13   2   33.35    4.85
   4 -13  -1    2.83    3.71
  -4  13   1    0.63    3.52
   4 -13   0    7.05    3.71
  -4  13   0    7.11    3.34
   4 -13   1    0.63    3.27
  -4  13  -1   -1.51    3.34
   4 -13   2   32.85    4.47
  -4  13  -2   27.56    4.66
   4 -13   3    2.01    2.96
  -4  13  -3    2.83    3.65
   4 -13   4  203.69    9.56
  -4  13  -4  210.05    9.63
   4 -13   5    9.82    5.85
  -4  13  -5   10.76    3.71
   4 -13   6   -1.70    3.08
  -4  13  -6   -0.19    3.34
   4 -13   7    6.48    3.15
  -4  13  -7    1.32    3.15
   4 -13   8   74.25    5.60
  -4  13  -8   72.36    6.36
   4 -13   9   10.70    4.03
  -4  13  -9   11.26    4.47
   4 -13  10   21.90    3.90
  -4  13 -10   16.05    4.59
   4 -13  11    6.04    3.34
  -4  13 -11    3.34    4.97
   4 -13  12   -0.94    3.02
  -4  13 -12    2.08    4.03
   4 -13  13   21.52    4.53
  -4  13 -13   11.14    5.73
   4 -13  14    1.57    4.09
  -4  13 -14    4.03    4.85
   4 -13  15   28.44    5.66
  -4  13 -15   28.63    6.48
   4 -13  16    9.56    5.60
  -4  13 -16    8.05    6.54
   4 -13  17   -0.50    4.53
  -4  13 -17   -1.95    6.61
   4 -13  18   10.82    5.41
  -4  13 -18    7.49    7.24
   4 -13  19   -1.76    5.35
  -4  13 -19    0.63   10.07
   4 -12 -14    1.57    5.35
  -4  12  14    0.82    5.54
   4 -12 -13    0.69    5.66
  -4  12  13    3.84    6.67
   4 -12 -12   10.57    5.73
  -4  12  12   19.95    6.54
   4 -12 -11    1.32    5.54
  -4  12  11    4.09    5.92
   4 -12 -10    1.82    5.10
  -4  12  10    5.92    5.73
   4 -12  -9   11.20    5.85
  -4  12   9    5.54    6.10
   4 -12  -8    0.57    4.34
  -4  12   8    4.53    4.78
   4 -12  -7   19.76    5.22
  -4  12   7   18.63    5.10
   4 -12  -6   25.61    4.91
  -4  12   6   26.30    4.66
   4 -12  -5    2.14    3.71
  -4  12   5    2.83    3.90
   4 -12  -4   52.98    5.29
  -4  12   4   55.94    5.66
   4 -12  -3    1.45    4.15
  -4  12   3   -0.76    3.15
   4 -12  -2   49.40    5.35
  -4  12   2   46.75    4.97
   4 -12  -1   57.77    4.85
  -4  12   1   51.35    4.53
   4 -12   0    1.95    3.21
  -4  12   0    2.77    2.89
   4 -12   1   12.21    3.52
  -4  12  -1   13.09    4.15
   4 -12   2   19.07    3.59
  -4  12  -2   22.15    3.59
   4 -12   3    5.29    2.83
  -4  12  -3    4.47    3.21
   4 -12   4   48.01    8.87
  -4  12  -4   43.86    4.97
   4 -12   5  106.66    5.98
  -4  12  -5   92.25    6.67
   4 -12   6   19.19    3.59
  -4  12  -6   22.84    3.96
   4 -12   7   76.46    5.47
  -4  12  -7   87.84    6.42
   4 -12   8   10.95    3.15
  -4  12  -8    8.75    3.65
   4 -12   9   75.57    5.10
  -4  12  -9   77.65    5.22
   4 -12  10    1.51    2.89
  -4  12 -10    0.76    3.65
   4 -12  11    7.74    3.15
  -4  12 -11    6.61    3.40
   4 -12  12   10.45    4.03
  -4  12 -12    7.17    3.90
   4 -12  13    0.88    3.21
  -4  12 -13    3.78    4.28
   4 -12  14   18.37    4.53
  -4  12 -14   19.88    5.79
   4 -12  15    1.76    4.22
  -4  12 -15    5.66    4.97
   4 -12  16    5.03    3.90
  -4  12 -16    4.72    5.29
   4 -12  17   15.10    4.91
  -4  12 -17   25.74    6.04
   4 -12  18    3.90    5.10
  -4  12 -18    2.89    6.98
   4 -12  19    0.19    6.17
  -4  12 -19    2.64    6.04
   4 -12  20    1.32    6.67
  -4  12 -20    5.98    5.92
   4 -11 -17    0.44    6.29
  -4  11  17   -1.13    5.85
   4 -11 -16    1.01    3.65
  -4  11  16   -1.01    5.79
   4 -11 -15    0.50    3.96
  -4  11  15    1.01    5.41
   4 -11 -14    0.76    6.48
  -4  11  14    2.08    6.48
   4 -11 -13   17.93    5.66
  -4  11  13   15.17    5.79
   4 -11 -12   11.77    5.03
  -4  11  12   11.89    5.60
   4 -11 -11   14.54    6.61
  -4  11  11   12.46    6.48
   4 -11 -10    8.62    5.66
  -4  11  10    3.96    5.41
   4 -11  -9   -0.88    4.15
  -4  11   9    0.63    4.15
   4 -11  -8   32.78    5.10
  -4  11   8   30.83    5.10
   4 -11  -7   -1.32    4.09
  -4  11   7    0.76    4.53
   4 -11  -6    2.45    3.46
  -4  11   6    6.67    3.90
   4 -11  -5    1.45    4.22
  -4  11   5   -0.50    3.59
   4 -11  -4   23.53    4.53
  -4  11   4   19.38    3.78
   4 -11  -3   21.58    3.96
  -4  11   3   23.35    3.84
   4 -11  -2   26.62    3.65
  -4  11   2   23.66    3.59
   4 -11  -1    1.64    3.27
  -4  11   1    2.45    3.21
   4 -11   0   14.28    3.34
  -4  11   0   13.47    3.59
   4 -11   1    4.15    2.39
  -4  11  -1    2.27    2.39
   4 -11   2   10.38    3.21
  -4  11  -2    8.68    3.34
   4 -11   3  141.52   10.76
  -4  11  -3  137.43    6.54
   4 -11   4    2.52    2.77
  -4  11  -4    3.46    2.52
   4 -11   5   16.61    2.89
  -4  11  -5   16.17    3.27
   4 -11   6    7.17    2.77
  -4  11  -6    7.49    2.77
   4 -11   7   11.64    2.58
  -4  11  -7   13.03    3.27
   4 -11   8   78.85    4.97
  -4  11  -8   84.07    5.54
   4 -11   9   -0.69    2.64
  -4  11  -9   -0.82    3.02
   4 -11  10   34.55    3.96
  -4  11 -10   31.78    4.72
   4 -11  11   41.78    4.03
  -4  11 -11   41.53    4.34
   4 -11  12    0.38    2.77
  -4  11 -12    0.69    3.52
   4 -11  13   64.69    5.16
  -4  11 -13   56.63    5.73
   4 -11  14    9.31    4.85
  -4  11 -14    6.92    4.97
   4 -11  15    3.08    3.71
  -4  11 -15    6.98    5.60
   4 -11  16   26.43    4.78
  -4  11 -16   34.99    5.73
   4 -11  17    3.27    3.90
  -4  11 -17    1.20    5.22
   4 -11  18   10.63    5.16
  -4  11 -18    5.98    4.97
   4 -11  19    0.06    4.53
  -4  11 -19    1.64    5.60
   4 -11  20   -1.01    5.35
  -4  11 -20   -0.88    5.03
   4 -10 -18    2.27    5.47
  -4  10  18   -1.70    4.53
   4 -10 -17    9.19    3.71
  -4  10  17   18.12   11.14
   4 -10 -16    0.19    3.90
  -4  10  16    0.19    4.09
   4 -10 -15    4.85    5.29
  -4  10  15   11.33    6.23
   4 -10 -14    0.76    4.72
  -4  10  14    6.17    5.73
   4 -10 -13    5.03    6.23
  -4  10  13    3.27    6.04
   4 -10 -12   18.00    5.92
  -4  10  12   16.61    5.16
   4 -10 -11    3.65    4.91
  -4  10  11    4.47    4.40
   4 -10 -10   14.54    5.54
  -4  10  10   22.65    4.97
   4 -10  -9   28.06    5.47
  -4  10   9   26.24    5.54
   4 -10  -8   16.61    4.34
  -4  10   8   15.98    4.22
   4 -10  -7  134.10    7.99
  -4  10   7  131.26    7.24
   4 -10  -6   55.94    5.22
  -4  10   6   51.28    5.22
   4 -10  -5   84.82    6.23
  -4  10   5   91.81    5.98
   4 -10  -4    8.81    3.02
  -4  10   4    5.41    2.96
   4 -10  -3    8.43    2.89
  -4  10   3   14.66    2.89
   4 -10  -2    0.94    2.77
  -4  10   2    1.51    2.45
   4 -10  -1   72.43    6.04
  -4  10   1   75.07    5.66
   4 -10   0   32.60    3.34
  -4  10   0   27.56    3.65
   4 -10   1    2.77    2.45
  -4  10  -1    3.78    2.83
   4 -10   2   64.81    6.23
  -4  10  -2   58.77    4.47
   4 -10   3   32.60    3.27
  -4  10  -3   30.14    3.15
   4 -10   4  242.08   11.33
  -4  10  -4  223.70    9.56
   4 -10   5   23.09    2.71
  -4  10  -5   22.59    2.96
   4 -10   6    5.10    2.14
  -4  10  -6    4.78    2.39
   4 -10   7   80.92    4.78
  -4  10  -7   76.77    5.47
   4 -10   8    1.38    2.01
  -4  10  -8    2.27    2.58
   4 -10   9  163.04    7.30
  -4  10  -9  166.50    7.74
   4 -10  10   19.76    2.96
  -4  10 -10   16.68    3.90
   4 -10  11   21.96    3.02
  -4  10 -11   26.18    3.96
   4 -10  12  126.48    6.54
  -4  10 -12  125.98    7.74
   4 -10  13   -0.76    2.77
  -4  10 -13   -0.63    3.96
   4 -10  14    3.65    3.21
  -4  10 -14    3.52    4.22
   4 -10  15    4.15    4.53
  -4  10 -15    1.45    5.54
   4 -10  16    3.08    3.71
  -4  10 -16    1.45    4.72
   4 -10  17   52.10    5.22
  -4  10 -17   51.85    5.66
   4 -10  18    1.51    4.22
  -4  10 -18    2.83    4.72
   4 -10  19    5.54    4.97
  -4  10 -19   16.42    5.35
   4 -10  20    0.06    3.40
  -4  10 -20   -1.26    8.37
   4  -9 -18    4.66    5.47
  -4   9  18    5.47    9.44
   4  -9 -17    0.06    5.16
  -4   9  17    3.34    5.41
   4  -9 -16    3.08    5.73
  -4   9  16    4.34    5.54
   4  -9 -15    3.27    5.35
  -4   9  15   -0.13    5.47
   4  -9 -14    4.53    5.03
  -4   9  14   11.64    5.41
   4  -9 -13    9.06    5.10
  -4   9  13    9.19    4.85
   4  -9 -12   18.19    5.60
  -4   9  12   21.65    5.22
   4  -9 -11   82.75    7.43
  -4   9  11   70.85    7.68
   4  -9 -10   22.72    4.47
  -4   9  10   27.50    4.91
   4  -9  -9    3.90    3.90
  -4   9   9    5.60    3.65
   4  -9  -8  122.08    7.74
  -4   9   8  141.65    8.24
   4  -9  -7   56.00    5.10
  -4   9   7   44.61    4.91
   4  -9  -6    3.21    3.08
  -4   9   6    4.97    3.27
   4  -9  -5   11.20    3.21
  -4   9   5    7.43    2.96
   4  -9  -4    1.64    2.96
  -4   9   4    0.63    2.83
   4  -9  -3   46.25    3.52
  -4   9   3   48.58    3.59
   4  -9  -2   53.74    3.84
  -4   9   2   48.70    4.15
   4  -9  -1    1.45    2.96
  -4   9   1    0.82    3.08
   4  -9   0   81.30    4.72
  -4   9   0   85.39    4.66
   4  -9   1   24.29    4.15
  -4   9  -1   24.42    2.83
   4  -9   2   36.43    2.77
  -4   9  -2   32.97    3.15
   4  -9   3  205.58    8.12
  -4   9  -3  197.65    8.12
   4  -9   4    1.76    1.70
  -4   9  -4    1.01    2.08
   4  -9   5   34.80    3.27
  -4   9  -5   33.73    3.27
   4  -9   6  267.12    9.38
  -4   9  -6  279.71    9.82
   4  -9   7   18.88    2.52
  -4   9  -7   14.28    2.83
   4  -9   8  142.15    6.42
  -4   9  -8  146.55    7.17
   4  -9   9    6.04    2.27
  -4   9  -9    6.04    2.96
   4  -9  10   93.19    5.60
  -4   9 -10   99.05    5.73
   4  -9  11    0.50    2.39
  -4   9 -11    1.32    3.08
   4  -9  12   17.18    4.09
  -4   9 -12   14.28    3.90
   4  -9  13  164.11    7.74
  -4   9 -13  164.43    7.49
   4  -9  14    4.22    3.08
  -4   9 -14    4.15    3.96
   4  -9  15   -1.07    3.02
  -4   9 -15    2.83    4.03
   4  -9  16   18.31    5.35
  -4   9 -16   20.89    4.47
   4  -9  17    0.57    4.09
  -4   9 -17    3.34    5.22
   4  -9  18   27.00    5.73
  -4   9 -18   29.95    6.23
   4  -9  19    0.94    5.10
  -4   9 -19   -0.50    4.28
   4  -9  20   -0.57    3.52
  -4   9 -20   -2.08    6.23
   4  -8 -19    0.31    6.86
  -4   8  19   -0.31    7.43
   4  -8 -18    0.94    4.72
  -4   8  18    0.94    4.85
   4  -8 -17    6.29    4.59
  -4   8  17    2.71    5.16
   4  -8 -16    1.01    4.72
  -4   8  16   -0.82    5.29
   4  -8 -15    5.16    5.10
  -4   8  15    2.71    4.85
   4  -8 -14   33.41    5.41
  -4   8  14   29.26    6.42
   4  -8 -13   13.21    5.60
  -4   8  13   11.33    5.03
   4  -8 -12   32.72    5.16
  -4   8  12   41.22    5.29
   4  -8 -11    3.96    4.03
  -4   8  11    8.81    3.78
   4  -8 -10    0.63    3.90
  -4   8  10    1.45    3.59
   4  -8  -9   -2.71    4.47
  -4   8   9    0.57    3.84
   4  -8  -8   15.92    3.65
  -4   8   8   14.98    3.52
   4  -8  -7   16.49    3.59
  -4   8   7   14.03    3.40
   4  -8  -6   29.89    4.09
  -4   8   6   34.99    4.59
   4  -8  -5    4.34    3.59
  -4   8   5    4.09    3.40
   4  -8  -4   69.53    4.97
  -4   8   4   80.61    4.72
   4  -8  -3  140.77    5.98
  -4   8   3  140.83    5.79
   4  -8  -2   28.32    3.21
  -4   8   2   25.36    3.27
   4  -8  -1  221.44    8.31
  -4   8   1  216.59    8.62
   4  -8   0   34.23    4.59
  -4   8   0   41.97    3.15
   4  -8   1    0.63    2.01
  -4   8  -1    0.63    1.76
   4  -8   2  254.91    8.50
  -4   8  -2  250.57    8.31
   4  -8   3  220.37    7.87
  -4   8  -3  217.72    7.36
   4  -8   4  124.78    5.22
  -4   8  -4  123.27    5.16
   4  -8   5   23.47    2.64
  -4   8  -5   19.76    2.45
   4  -8   6   16.30    2.77
  -4   8  -6   12.21    2.83
   4  -8   7  377.74   12.21
  -4   8  -7  379.76   12.77
   4  -8   8   72.62    3.65
  -4   8  -8   74.63    3.90
   4  -8   9  269.32   12.21
  -4   8  -9  227.16   11.14
   4  -8  10   56.70    3.96
  -4   8 -10   58.27    4.34
   4  -8  11   74.50    4.09
  -4   8 -11   71.80    4.66
   4  -8  12   71.67    4.85
  -4   8 -12   69.16    5.16
   4  -8  13   40.65    3.65
  -4   8 -13   40.27    4.66
   4  -8  14   55.75    4.40
  -4   8 -14   48.58    4.53
   4  -8  15    7.93    3.84
  -4   8 -15    9.94    4.03
   4  -8  16    7.30    3.40
  -4   8 -16   10.38    3.96
   4  -8  17   33.54    4.59
  -4   8 -17   33.60    5.03
   4  -8  18    5.47    4.09
  -4   8 -18    4.28    3.90
   4  -8  19    3.90    4.40
  -4   8 -19    0.82    4.59
   4  -8  20   -0.50    3.52
  -4   8 -20    1.76    4.78
   4  -8  21    3.46    3.90
  -4   8 -21   -1.57    5.79
   4  -7 -19    0.88    3.40
  -4   7  19   -1.07    4.53
   4  -7 -18    9.63    5.54
  -4   7  18    6.92    5.66
   4  -7 -17   -2.14    5.29
  -4   7  17    0.76    6.73
   4  -7 -16    0.76    4.34
  -4   7  16    2.64    5.29
   4  -7 -15    1.51    5.54
  -4   7  15    3.52    5.73
   4  -7 -14    6.67    4.66
  -4   7  14    2.08    4.34
   4  -7 -13   22.65    5.35
  -4   7  13   25.67    4.91
   4  -7 -12   15.42    4.53
  -4   7  12   17.24    4.28
   4  -7 -11    9.25    4.34
  -4   7  11    1.26    4.28
   4  -7 -10   25.04    4.72
  -4   7  10   23.53    4.78
   4  -7  -9    7.87    3.46
  -4   7   9    2.39    3.34
   4  -7  -8    0.25    3.59
  -4   7   8    2.77    3.40
   4  -7  -7 1122.66   36.12
  -4   7   7 1168.72   39.33
   4  -7  -6   40.15    3.34
  -4   7   6   34.67    3.46
   4  -7  -5   22.46    2.89
  -4   7   5   20.64    3.02
   4  -7  -4  239.12    9.75
  -4   7   4  227.79    9.75
   4  -7  -3  290.09   10.07
  -4   7   3  283.73    9.56
   4  -7  -2   31.65    2.52
  -4   7   2   36.75    2.89
   4  -7  -1  151.59    8.18
  -4   7   1  153.35    5.85
   4  -7   0  106.85    4.85
  -4   7   0  110.62    4.72
   4  -7   1  755.87   20.51
  -4   7  -1  760.21   21.46
   4  -7   2  475.78   12.96
  -4   7  -2  470.81   14.10
   4  -7   3  327.40   11.01
  -4   7  -3  323.63    9.56
   4  -7   4  106.85    4.78
  -4   7  -4  111.19    4.53
   4  -7   5   71.67    3.21
  -4   7  -5   71.92    3.78
   4  -7   6  550.92   16.23
  -4   7  -6  571.12   16.86
   4  -7   7   13.47    1.76
  -4   7  -7   10.45    2.20
   4  -7   8  361.51   11.45
  -4   7  -8  341.94   10.76
   4  -7   9    3.65    1.95
  -4   7  -9    3.15    2.33
   4  -7  10   14.60    2.52
  -4   7 -10   14.72    2.71
   4  -7  11  138.63    6.29
  -4   7 -11  139.00    6.36
   4  -7  12   32.34    3.21
  -4   7 -12   30.20    3.59
   4  -7  13   55.63    4.40
  -4   7 -13   54.37    5.03
   4  -7  14    6.48    3.34
  -4   7 -14    5.85    3.52
   4  -7  15   -0.63    2.89
  -4   7 -15    1.26    3.15
   4  -7  16   12.27    3.71
  -4   7 -16   19.70    4.15
   4  -7  17    8.37    3.71
  -4   7 -17    5.47    3.59
   4  -7  18   16.93    4.78
  -4   7 -18   15.92    4.66
   4  -7  19    6.04    4.85
  -4   7 -19    0.88    5.73
   4  -7  20    2.77    4.85
  -4   7 -20   -1.26    5.29
   4  -7  21    0.50    3.21
  -4   7 -21    4.03    6.23
   4  -7  22    4.85    5.54
  -4   7 -22    0.19    5.73
   4  -6 -20   -2.39    4.28
  -4   6  20   -0.38    5.54
   4  -6 -19    4.78    5.22
  -4   6  19    6.17    6.92
   4  -6 -18    2.08    4.66
  -4   6  18    0.69    5.92
   4  -6 -17   13.78    5.22
  -4   6  17   11.45    5.41
   4  -6 -16    1.64    4.85
  -4   6  16    0.69    4.78
   4  -6 -15    2.52    4.34
  -4   6  15    3.21    5.54
   4  -6 -14   11.33    5.16
  -4   6  14   13.91    4.91
   4  -6 -13   40.27    5.66
  -4   6  13   49.08    5.98
   4  -6 -12    9.31    4.59
  -4   6  12   10.70    4.28
   4  -6 -11    3.65    4.09
  -4   6  11    4.72    4.03
   4  -6 -10    2.01    3.71
  -4   6  10    2.77    3.08
   4  -6  -9  199.79    8.37
  -4   6   9  200.67    8.50
   4  -6  -8   88.35    5.41
  -4   6   8   80.17    4.91
   4  -6  -7   93.13    5.29
  -4   6   7  101.31    5.29
   4  -6  -6  500.64   16.17
  -4   6   6  497.56   16.23
   4  -6  -5  182.04    6.86
  -4   6   5  186.70    6.67
   4  -6  -4  150.71    5.92
  -4   6   4  146.87    6.10
   4  -6  -3   17.05    2.58
  -4   6   3   22.91    4.22
   4  -6  -2   70.67    5.35
  -4   6   2   74.63    3.96
   4  -6  -1  163.42    6.61
  -4   6   1  153.35    5.54
   4  -6   0   44.49    2.77
  -4   6   0   45.62    2.77
   4  -6   1   49.40    2.83
  -4   6  -1   49.46    3.15
   4  -6   2 1713.79   45.43
  -4   6  -2 1671.44   42.48
   4  -6   3   71.11    3.34
  -4   6  -3   67.65    2.89
   4  -6   4   38.45    2.45
  -4   6  -4   33.60    2.39
   4  -6   5  135.61    4.78
  -4   6  -5  128.81    5.16
   4  -6   6  163.86    6.17
  -4   6  -6  160.21    6.17
   4  -6   7  683.06   20.20
  -4   6  -7  699.49   19.13
   4  -6   8   10.07    1.76
  -4   6  -8   12.40    2.64
   4  -6   9   25.23    2.45
  -4   6  -9   24.79    2.89
   4  -6  10   15.67    2.01
  -4   6 -10   13.15    2.33
   4  -6  11    0.63    1.76
  -4   6 -11    2.01    2.27
   4  -6  12  145.93    6.67
  -4   6 -12  147.50    7.30
   4  -6  13    4.53    3.46
  -4   6 -13    5.03    3.21
   4  -6  14   10.32    2.89
  -4   6 -14   13.21    3.52
   4  -6  15   16.74    3.46
  -4   6 -15   16.11    3.71
   4  -6  16    7.55    3.65
  -4   6 -16    4.34    3.52
   4  -6  17   16.68    3.90
  -4   6 -17   18.94    4.47
   4  -6  18    2.83    3.78
  -4   6 -18    4.03    4.47
   4  -6  19   10.38    4.53
  -4   6 -19    2.45    3.71
   4  -6  20    8.81    6.04
  -4   6 -20    6.86    4.47
   4  -6  21    1.07    3.46
  -4   6 -21    2.08    5.22
   4  -6  22   20.14   11.83
  -4   6 -22   15.10    5.66
  -4   5  21   -1.32    5.41
   4  -5 -20    3.46    5.60
  -4   5  20   -3.46    8.05
   4  -5 -19   -0.25    5.98
  -4   5  19    0.63    5.73
   4  -5 -18   16.68    6.23
  -4   5  18   17.18    7.36
   4  -5 -17    2.33    7.05
  -4   5  17    5.60    7.49
   4  -5 -16   14.72    4.97
  -4   5  16   16.68    6.04
   4  -5 -15   14.41    4.91
  -4   5  15   11.01    5.66
   4  -5 -14    0.76    4.15
  -4   5  14    0.88    4.15
   4  -5 -13   81.68    6.36
  -4   5  13   77.40    6.86
   4  -5 -12    6.10    3.34
  -4   5  12   10.70    4.28
   4  -5 -11    1.07    3.40
  -4   5  11    1.07    3.59
   4  -5 -10    4.85    3.59
  -4   5  10    5.41    2.89
   4  -5  -9   18.44    3.46
  -4   5   9   14.16    3.40
   4  -5  -8   56.70    3.96
  -4   5   8   55.37    4.28
   4  -5  -7  330.99   11.14
  -4   5   7  341.50   11.01
   4  -5  -6   56.95    3.59
  -4   5   6   60.85    3.96
   4  -5  -5   98.23    4.66
  -4   5   5  106.16    4.78
   4  -5  -4   78.91    4.03
  -4   5   4   74.69    5.92
   4  -5  -3  235.72   12.02
  -4   5   3  263.60    9.50
   4  -5  -2  445.14   14.85
  -4   5   2  431.04   13.21
   4  -5  -1    7.74    1.57
  -4   5   1    9.50    1.64
   4  -5   0   76.77    3.65
  -4   5   0   74.50    3.52
   4  -5   1  496.80   15.86
  -4   5  -1  505.67   15.92
   4  -5   2   18.12    1.76
  -4   5  -2   15.92    1.64
   4  -5   3  976.74   28.25
  -4   5  -3 1011.35   31.46
   4  -5   4    1.26    1.13
  -4   5  -4    1.95    1.01
   4  -5   5   74.38    3.15
  -4   5  -5   73.81    3.27
   4  -5   6  635.36   18.75
  -4   5  -6  637.75   20.64
   4  -5   7   56.44    2.83
  -4   5  -7   45.43    2.83
   4  -5   8  212.19    6.92
  -4   5  -8  214.45    7.05
   4  -5   9   49.02    2.77
  -4   5  -9   53.55    3.27
   4  -5  10   94.01    4.66
  -4   5 -10   89.17    4.03
   4  -5  11  135.35    5.35
  -4   5 -11  122.27    5.54
   4  -5  12    7.17    2.01
  -4   5 -12    4.34    2.14
   4  -5  13   34.42    3.78
  -4   5 -13   33.79    4.03
   4  -5  14    9.12    3.02
  -4   5 -14    7.61    3.34
   4  -5  15   39.52    3.71
  -4   5 -15   33.54    3.90
   4  -5  16   41.53    4.09
  -4   5 -16   36.87    4.72
   4  -5  17    7.43    3.65
  -4   5 -17    7.49    3.84
   4  -5  18   -3.34    4.15
  -4   5 -18    0.13    3.52
   4  -5  19    1.51    4.47
  -4   5 -19    0.94    3.84
   4  -5  20   -2.77    4.78
  -4   5 -20    4.59    4.85
   4  -5  21    9.63    4.47
  -4   5 -21   16.42    4.97
   4  -5  22    1.20    4.78
  -4   5 -22    2.14    5.22
   4  -4 -21   -1.76    6.61
  -4   4  21    2.08   12.14
   4  -4 -20    0.19    5.29
  -4   4  20   -5.41    6.73
   4  -4 -19   25.67    5.92
  -4   4  19   26.05    7.11
   4  -4 -18    1.32    4.78
  -4   4  18    5.35    5.41
   4  -4 -17   26.37    5.92
  -4   4  17   30.14    6.29
   4  -4 -16    3.40    5.85
  -4   4  16   -0.25    4.97
   4  -4 -15   17.05    6.42
  -4   4  15   15.17    6.48
   4  -4 -14   52.67    5.98
  -4   4  14   51.66    6.23
   4  -4 -13  143.91    7.36
  -4   4  13  146.68    8.05
   4  -4 -12   64.81    4.72
  -4   4  12   67.33    5.22
   4  -4 -11   71.86    4.78
  -4   4  11   68.34    5.35
   4  -4 -10   11.33    3.27
  -4   4  10    7.36    3.52
   4  -4  -9  180.22    7.87
  -4   4   9  185.25    7.99
   4  -4  -8  100.24    4.78
  -4   4   8   97.41    4.97
   4  -4  -7  482.77   14.16
  -4   4   7  467.04   14.41
   4  -4  -6   43.29    3.71
  -4   4   6   52.17    3.65
   4  -4  -5  112.07    4.91
  -4   4   5  109.37    6.86
   4  -4  -4  382.15   15.73
  -4   4   4  386.99   13.09
   4  -4  -3  126.04    5.10
  -4   4   3  125.66    4.97
   4  -4  -2  215.33    7.74
  -4   4   2  212.75    7.43
   4  -4  -1   94.83    4.40
  -4   4   1   92.44    4.40
   4  -4   0  112.20    5.03
  -4   4   0  105.46    4.09
   4  -4   1  322.50   10.19
  -4   4  -1  312.62    9.44
   4  -4   2  351.32   11.39
  -4   4  -2  362.58   11.33
   4  -4   3    0.19    1.13
  -4   4  -3    1.26    0.94
   4  -4   4   13.03    1.26
  -4   4  -4   14.79    1.38
   4  -4   5  595.22   18.12
  -4   4  -5  579.04   18.31
   4  -4   6    9.69    1.45
  -4   4  -6   10.32    1.64
   4  -4   7  169.96    6.04
  -4   4  -7  169.59    6.54
   4  -4   8   36.69    2.27
  -4   4  -8   40.02    2.52
   4  -4   9   20.39    1.95
  -4   4  -9   22.72    2.14
   4  -4  10    2.33    1.70
  -4   4 -10    1.38    1.82
   4  -4  11   20.07    2.39
  -4   4 -11   22.72    2.52
   4  -4  12   34.74    3.02
  -4   4 -12   27.06    2.83
   4  -4  13    5.10    3.08
  -4   4 -13    2.58    3.02
   4  -4  14    4.40    3.40
  -4   4 -14    1.82    2.96
   4  -4  15   55.06    4.97
  -4   4 -15   61.23    4.78
   4  -4  16   11.77    3.78
  -4   4 -16   14.79    3.46
   4  -4  17   18.63    3.84
  -4   4 -17   19.13    3.52
   4  -4  18    0.94    3.59
  -4   4 -18    3.08    3.40
   4  -4  19   -0.06    3.90
  -4   4 -19    2.39    5.35
   4  -4  20    1.01    3.59
  -4   4 -20   -0.25    3.90
   4  -4  21    7.55    4.40
  -4   4 -21   11.52    5.92
   4  -3 -21   11.96    5.35
  -4   3  21    6.80    6.92
   4  -3 -20    8.43    6.92
  -4   3  20   10.76    8.12
   4  -3 -19    9.31    5.35
  -4   3  19   10.82    7.11
   4  -3 -18   12.77    5.41
  -4   3  18    4.28    5.22
   4  -3 -17   12.65    4.97
  -4   3  17    6.73    5.66
   4  -3 -16    2.58    4.40
  -4   3  16    2.45    4.34
   4  -3 -15   25.36    5.41
  -4   3  15   17.68    4.97
   4  -3 -14   56.07    5.47
  -4   3  14   71.92    6.48
   4  -3 -13   21.46    4.03
  -4   3  13   16.11    4.28
   4  -3 -12  125.29    6.61
  -4   3  12  126.42    6.36
   4  -3 -11   -0.82    2.52
  -4   3  11   -1.32    2.52
   4  -3 -10   48.96    3.78
  -4   3  10   45.75    3.52
   4  -3  -9    2.71    2.39
  -4   3   9   -0.38    2.71
   4  -3  -8    0.06    2.14
  -4   3   8    0.13    1.89
   4  -3  -7  221.12    7.55
  -4   3   7  225.34    8.18
   4  -3  -6    1.45    1.57
  -4   3   6   -0.06    2.27
   4  -3  -5  196.14   11.20
  -4   3   5  187.65    7.24
   4  -3  -4   94.45    3.90
  -4   3   4   97.09    4.15
   4  -3  -3   76.71    3.84
  -4   3   3   74.88    3.71
   4  -3  -2  291.91    9.94
  -4   3   2  301.42   10.26
   4  -3  -1  233.20    7.93
  -4   3   1  233.27    7.68
   4  -3   0  228.99    8.05
  -4   3   0  227.29    8.37
   4  -3   1  836.60   22.34
  -4   3  -1  830.69   23.53
   4  -3   2  428.97   13.40
  -4   3  -2  406.25   12.65
   4  -3   3   43.04    2.27
  -4   3  -3   43.23    2.14
   4  -3   4    8.18    0.88
  -4   3  -4    7.55    1.07
   4  -3   5   38.83    2.08
  -4   3  -5   36.69    2.08
   4  -3   6  515.36   15.61
  -4   3  -6  508.88   15.73
   4  -3   7   33.85    1.76
  -4   3  -7   39.08    2.45
   4  -3   8  284.68    9.69
  -4   3  -8  270.64    9.12
   4  -3   9  219.05    7.68
  -4   3  -9  218.67    7.11
   4  -3  10    0.19    1.57
  -4   3 -10   -0.69    1.64
   4  -3  11  171.54    6.98
  -4   3 -11  192.99    7.05
   4  -3  12    0.25    2.45
  -4   3 -12    1.45    1.82
   4  -3  13   96.03    6.42
  -4   3 -13   94.89    4.91
   4  -3  14    6.73    2.96
  -4   3 -14    5.85    2.33
   4  -3  15   21.02    3.59
  -4   3 -15   24.35    2.89
   4  -3  16   26.18    3.71
  -4   3 -16   24.10    2.96
   4  -3  17    3.02    3.34
  -4   3 -17    2.39    2.89
   4  -3  18    0.94    3.71
  -4   3 -18    3.71    3.71
   4  -3  19   -2.33    3.27
  -4   3 -19    1.64    3.40
   4  -3  20    9.44    3.46
  -4   3 -20    3.52    4.47
   4  -3  21    1.32    3.90
  -4   3 -21   -0.63    3.40
   4  -2 -22    4.91    6.23
  -4   2  22    2.89    6.80
   4  -2 -21   -1.01    5.22
  -4   2  21    0.06    6.04
   4  -2 -20    6.29    5.73
  -4   2  20    6.67    6.17
   4  -2 -19   25.49    6.80
  -4   2  19   41.34    7.17
   4  -2 -18    2.58    5.29
  -4   2  18    6.98    7.17
   4  -2 -17   -2.20    4.72
  -4   2  17    3.40    4.78
   4  -2 -16    2.71    4.03
  -4   2  16    0.69    4.22
   4  -2 -15    1.32    4.34
  -4   2  15    6.29    4.47
   4  -2 -14   40.65    4.66
  -4   2  14   40.59    4.40
   4  -2 -13   46.63    4.22
  -4   2  13   42.85    4.47
   4  -2 -12    0.82    3.71
  -4   2  12    0.82    3.15
   4  -2 -11    2.33    2.96
  -4   2  11    5.29    2.83
   4  -2 -10   10.82    3.08
  -4   2  10    6.10    2.39
   4  -2  -9   34.74    3.40
  -4   2   9   35.93    3.71
   4  -2  -8  581.94   17.18
  -4   2   8  566.59   17.62
   4  -2  -7  143.60    5.92
  -4   2   7  140.64    8.50
   4  -2  -6   48.64    3.40
  -4   2   6   48.20    3.21
   4  -2  -5  359.81   11.77
  -4   2   5  359.62   11.07
   4  -2  -4   12.77    1.64
  -4   2   4   14.66    1.57
   4  -2  -3  426.64   14.28
  -4   2   3  430.41   13.91
   4  -2  -2   87.28    3.90
  -4   2   2   92.56    3.96
   4  -2  -1    8.24    1.26
  -4   2   1    8.75    1.26
   4  -2   0  323.69   10.38
  -4   2   0  335.84   11.20
   4  -2   1  396.50   12.27
  -4   2  -1  376.93   13.03
   4  -2   2 3579.61   86.65
  -4   2  -2 3710.74   92.69
   4  -2   3  989.07   31.90
  -4   2  -3  985.99   26.68
   4  -2   4   12.08    0.88
  -4   2  -4   13.03    1.07
   4  -2   5  649.02   18.06
  -4   2  -5  650.21   19.57
   4  -2   6  184.37    6.29
  -4   2  -6  192.30    6.48
   4  -2   7  566.84   16.36
  -4   2  -7  552.93   17.49
   4  -2   8  122.58    5.10
  -4   2  -8  117.80    4.85
   4  -2   9    2.33    1.32
  -4   2  -9    0.44    1.57
   4  -2  10  315.01    9.88
  -4   2 -10  312.93   10.57
   4  -2  11    0.44    1.82
  -4   2 -11   -0.38    1.45
   4  -2  12  189.47    8.12
  -4   2 -12  188.15    7.61
   4  -2  13    5.85    2.52
  -4   2 -13    6.36    2.20
   4  -2  14    7.05    2.71
  -4   2 -14    4.53    2.33
   4  -2  15    9.31    2.71
  -4   2 -15    8.56    2.58
   4  -2  16    3.27    3.08
  -4   2 -16    2.83    2.71
   4  -2  17    8.05    3.40
  -4   2 -17    3.34    3.78
   4  -2  18   -0.31    3.27
  -4   2 -18    1.57    2.83
   4  -2  19    2.96    3.34
  -4   2 -19    0.63    3.90
   4  -2  20   12.77    2.58
  -4   2 -20   11.70    3.59
   4  -1 -21   -1.07    7.24
  -4   1  21    3.78    8.68
   4  -1 -20   10.82    5.35
  -4   1  20    5.98    5.73
   4  -1 -19    0.38    4.85
  -4   1  19    0.13    6.48
   4  -1 -18   90.55    8.37
  -4   1  18   81.49    8.75
   4  -1 -17    2.33    4.34
  -4   1  17   -1.13    5.16
   4  -1 -16   17.37    4.28
  -4   1  16   15.79    4.47
   4  -1 -15   52.42    5.47
  -4   1  15   51.66    5.73
   4  -1 -14   57.45    5.29
  -4   1  14   60.47    4.85
   4  -1 -13    1.64    2.77
  -4   1  13    1.26    3.02
   4  -1 -12   20.58    4.28
  -4   1  12   17.12    4.09
   4  -1 -11   32.16    4.22
  -4   1  11   30.39    4.09
   4  -1 -10  278.07    9.00
  -4   1  10  281.40   10.13
   4  -1  -9  246.54    8.24
  -4   1   9  240.57    8.37
   4  -1  -8  224.46    8.05
  -4   1   8  208.98   10.32
   4  -1  -7  257.74    9.12
  -4   1   7  270.96    8.62
   4  -1  -6  132.27    5.29
  -4   1   6  126.92    5.35
   4  -1  -5  204.95    6.92
  -4   1   5  202.18    7.43
   4  -1  -4  107.10    4.78
  -4   1   4  110.62    4.34
   4  -1  -3   66.01    3.02
  -4   1   3   62.74    2.83
   4  -1  -2  111.32    4.47
  -4   1   2  113.08    4.53
   4  -1  -1  956.98   26.30
  -4   1   1  947.85   28.00
   4  -1   0  232.89    7.55
  -4   1   0  236.48    7.80
   4  -1   1 1658.16   42.66
  -4   1  -1 1687.74   44.74
   4  -1   2  973.46   25.99
  -4   1  -2  956.29   25.74
   4  -1   3    1.01    0.31
  -4   1  -3    0.88    0.50
   4  -1   4   33.92    1.76
  -4   1  -4   29.70    1.45
   4  -1   5    2.20    0.69
  -4   1  -5    1.82    0.63
   4  -1   6  997.44   27.88
  -4   1  -6 1024.88   27.69
   4  -1   7    9.94    1.26
  -4   1  -7    9.88    1.20
   4  -1   8  131.64    5.47
  -4   1  -8  125.29    4.78
   4  -1   9    0.44    1.07
  -4   1  -9    0.44    1.07
   4  -1  10   21.33    2.45
  -4   1 -10   23.03    2.33
   4  -1  11   70.10    3.40
  -4   1 -11   79.16    4.40
   4  -1  12    9.25    2.01
  -4   1 -12   10.13    2.20
   4  -1  13   34.29    3.15
  -4   1 -13   30.33    2.83
   4  -1  14    8.18    3.02
  -4   1 -14   10.89    2.20
   4  -1  15   13.97    2.96
  -4   1 -15   16.36    2.64
   4  -1  16   16.55    4.53
  -4   1 -16   23.47    6.10
   4  -1  17   10.45    3.46
  -4   1 -17   10.07    3.08
   4  -1  18    1.38    3.65
  -4   1 -18    3.08    2.58
   4  -1  19    2.45    3.27
  -4   1 -19    3.96    3.40
   4  -1  20    1.07    3.08
  -4   1 -20   -1.07    4.97
   4   0 -22    2.33    7.11
  -4   0  22    2.96    9.00
   4   0 -21    5.79    5.47
  -4   0  21    4.91    6.54
   4   0 -20    1.38    5.85
  -4   0  20    1.76    6.23
   4   0 -19    6.42    5.35
  -4   0  19   12.59    5.79
   4   0 -18    0.57    5.35
  -4   0  18   -0.31    6.04
   4   0 -17   41.72    5.29
  -4   0  17   44.05    6.17
   4   0 -16    8.43    4.28
  -4   0  16    5.35    3.90
   4   0 -15    8.24    3.71
  -4   0  15   14.79    4.28
   4   0 -14   83.75    5.54
  -4   0  14   76.14    5.85
   4   0 -13   46.82    5.29
  -4   0  13   45.18    4.47
   4   0 -12    7.05    2.83
  -4   0  12    1.32    3.02
   4   0 -11   38.45    4.09
  -4   0  11   38.95    3.96
   4   0 -10   16.80    2.58
  -4   0  10   18.81    2.83
   4   0  -9  114.71    5.29
  -4   0   9  117.29    8.87
   4   0  -8  245.91    9.12
  -4   0   8  220.56    7.24
   4   0  -7   60.03    3.52
  -4   0   7   57.20    3.52
   4   0  -6    6.04    1.64
  -4   0   6    6.10    1.51
   4   0  -5  315.20   10.13
  -4   0   5  310.41   10.70
   4   0  -4    2.20    1.20
  -4   0   4    1.32    1.07
   4   0  -3 1242.16   33.04
  -4   0   3 1260.91   34.23
   4   0  -2    3.78    0.88
  -4   0   2    3.84    0.82
   4   0  -1  117.42    3.78
  -4   0   1  112.89    4.28
   4   0   0 1202.83   30.71
  -4   0   0 1225.61   32.41
   4   0   1   11.33    0.82
  -4   0  -1   12.08    0.63
   4   0   4   28.19    1.26
  -4   0  -4   29.83    1.51
   4   0   5  625.55   17.75
  -4   0  -5  636.18   18.88
   4   0   6   19.13    1.26
  -4   0  -6   21.08    1.32
   4   0   7  861.20   25.36
  -4   0  -7  852.90   25.42
   4   0   8   53.24    3.02
  -4   0  -8   55.56    3.02
   4   0   9    8.43    1.64
  -4   0  -9   11.07    1.32
   4   0  10   26.87    2.14
  -4   0 -10   24.98    2.20
   4   0  11   77.97    3.78
  -4   0 -11   80.80    3.78
   4   0  12   27.12    2.83
  -4   0 -12   24.23    2.58
   4   0  13   10.45    2.64
  -4   0 -13   11.07    2.27
   4   0  14   30.83    3.15
  -4   0 -14   25.61    2.77
   4   0  15   27.12    3.34
  -4   0 -15   21.77    3.27
   4   0  16    8.31    3.15
  -4   0 -16    6.54    2.64
   4   0  17    1.01    2.83
  -4   0 -17    4.85    2.39
   4   0  18   -0.31    2.96
  -4   0 -18    0.25    1.70
   4   0  19    1.32    4.15
  -4   0 -19   -1.38    3.34
   4   1 -22    0.38    3.84
  -4  -1  22   -0.88    6.73
   4   1 -21   -0.63    6.23
  -4  -1  21    0.63    6.98
   4   1 -20    7.80    6.92
  -4  -1  20   11.70    8.12
   4   1 -19   14.66    4.66
  -4  -1  19   16.68    5.35
   4   1 -18    2.64    6.23
  -4  -1  18    4.03    4.78
   4   1 -17   -1.13    3.90
  -4  -1  17    1.82    4.09
   4   1 -16    0.57    3.40
  -4  -1  16   -0.44    3.46
   4   1 -15   69.03    5.54
  -4  -1  15   87.84    6.23
   4   1 -14   74.19    5.60
  -4  -1  14   74.25    5.54
   4   1 -13   72.43    4.78
  -4  -1  13   79.35    5.29
   4   1 -12  102.32    5.47
  -4  -1  12  107.67    6.48
   4   1 -11    0.19    2.33
  -4  -1  11    0.69    2.27
   4   1 -10    3.52    2.33
  -4  -1  10    1.20    3.65
   4   1  -9  360.44   11.83
  -4  -1   9  356.48   13.53
   4   1  -8  139.32    5.92
  -4  -1   8  138.37    5.60
   4   1  -7  121.45    4.78
  -4  -1   7  119.12    5.10
   4   1  -6  139.76    5.66
  -4  -1   6  140.14    5.16
   4   1  -5    1.45    1.32
  -4  -1   5    1.38    1.20
   4   1  -4  568.91   17.05
  -4  -1   4  556.33   16.49
   4   1  -3    3.90    0.88
  -4  -1   3    4.59    0.94
   4   1  -2 1009.58   27.12
  -4  -1   2  981.96   27.81
   4   1  -1  532.48   15.73
  -4  -1   1  526.50   15.35
   4   1   0  280.65    8.68
  -4  -1   0  279.83    8.37
  -4  -1  -1 2011.99   70.73
   4   1   5   41.22    2.08
  -4  -1  -5   40.84    1.95
   4   1   6  664.25   20.83
  -4  -1  -6  653.42   19.32
   4   1   7   53.99    2.77
  -4  -1  -7   53.55    2.71
   4   1   8    5.79    1.26
  -4  -1  -8    4.15    1.07
   4   1   9   31.97    2.27
  -4  -1  -9   35.05    2.45
   4   1  10   37.06    2.64
  -4  -1 -10   39.14    2.77
   4   1  11   40.15    3.34
  -4  -1 -11   38.51    2.71
   4   1  12    2.45    1.76
  -4  -1 -12    4.28    1.45
   4   1  13    6.42    2.14
  -4  -1 -13    3.84    2.14
   4   1  14   32.91    3.40
  -4  -1 -14   28.82    2.71
   4   1  15    0.31    2.83
  -4  -1 -15    1.01    2.89
   4   1  16    2.01    2.77
  -4  -1 -16    3.46    2.08
   4   1  17    9.75    4.22
  -4  -1 -17    8.18    2.77
   4   1  18   -0.76    3.02
   4   1  19   -0.06    3.27
  -4  -1 -19    0.69    1.51
   4   2 -22    1.57    7.11
  -4  -2  22    3.96    8.62
   4   2 -21   10.38    5.85
  -4  -2  21    3.34    6.73
   4   2 -20    5.29    5.16
  -4  -2  20   10.32    6.10
   4   2 -19   25.04    5.35
  -4  -2  19   15.98    5.54
   4   2 -18   82.37    7.93
  -4  -2  18   79.04    7.55
   4   2 -17   10.70    5.03
  -4  -2  17   10.82    5.41
   4   2 -16    0.13    4.53
  -4  -2  16   -1.95    4.15
   4   2 -15   76.64    5.60
  -4  -2  15   72.55    6.29
   4   2 -14  101.63    5.60
  -4  -2  14   95.77    6.36
   4   2 -13   44.74    3.90
  -4  -2  13   46.06    4.15
   4   2 -12    5.10    2.45
  -4  -2  12    6.92    2.71
   4   2 -11  192.87    8.24
  -4  -2  11  182.23   14.16
   4   2 -10  596.60   17.43
  -4  -2  10  556.83   16.30
   4   2  -9   83.88    4.40
  -4  -2   9   74.50    4.09
   4   2  -8  444.45   13.59
  -4  -2   8  425.32   13.91
   4   2  -7    7.80    1.89
  -4  -2   7    7.24    1.76
   4   2  -6    1.01    1.82
  -4  -2   6    1.20    1.82
   4   2  -5   79.54    3.90
  -4  -2   5   80.67    4.03
   4   2  -4  205.52    6.98
  -4  -2   4  201.49    7.36
   4   2  -3 1305.27   32.97
  -4  -2   3 1279.16   33.92
   4   2  -2  126.36    4.66
  -4  -2   2  122.08    4.34
   4   2  -1   71.61    2.83
  -4  -2   1   68.72    2.58
   4   2   0  991.65   27.31
  -4  -2   0  961.26   24.98
   4   2   1    0.19    0.31
  -4  -2  -1    0.50    0.31
   4   2   4   11.83    0.76
  -4  -2  -4   11.45    0.63
   4   2   5  304.94   10.13
  -4  -2  -5  313.50    9.75
   4   2   6    2.77    0.88
  -4  -2  -6    2.89    0.63
   4   2   7  138.06    5.85
  -4  -2  -7  139.82    5.60
   4   2   8    6.73    1.38
  -4  -2  -8    6.54    1.07
   4   2   9  195.01    7.43
  -4  -2  -9  191.67    7.49
   4   2  10  267.31   10.95
  -4  -2 -10  248.18    8.87
   4   2  11   37.32    3.08
  -4  -2 -11   37.88    2.83
   4   2  12    9.88    2.77
  -4  -2 -12   11.39    1.89
   4   2  13   -0.44    2.08
  -4  -2 -13   -0.50    2.08
   4   2  14   21.14    3.08
  -4  -2 -14   20.51    2.14
   4   2  15   21.21    3.40
  -4  -2 -15   24.23    2.64
   4   2  16    7.11    3.71
  -4  -2 -16    2.45    2.71
   4   2  17    3.02    2.58
  -4  -2 -17    0.00    3.65
   4   2  18   -1.20    3.46
  -4  -2 -18    0.44    2.89
   4   3 -22    1.64    5.41
  -4  -3  22   -1.82    7.11
   4   3 -21    1.64    5.29
  -4  -3  21    0.63    5.79
   4   3 -20   10.38    5.10
  -4  -3  20   14.79    5.66
   4   3 -19   21.71    5.60
  -4  -3  19   20.58    6.73
   4   3 -18    5.16    5.35
  -4  -3  18    8.68    5.66
   4   3 -17   40.46    4.91
  -4  -3  17   33.41    4.91
   4   3 -16   77.52    5.66
  -4  -3  16   81.80    6.42
   4   3 -15   14.10    4.03
  -4  -3  15   20.33    3.78
   4   3 -14  105.15    6.10
  -4  -3  14   94.83    6.42
   4   3 -13    5.47    2.89
  -4  -3  13    5.29    2.83
   4   3 -12   17.49    2.96
  -4  -3  12   18.56    4.91
   4   3 -11    8.31    3.40
  -4  -3  11    7.11    3.52
   4   3 -10    8.43    2.45
  -4  -3  10    4.28    2.20
   4   3  -9  930.93   26.24
  -4  -3   9  963.59   26.05
   4   3  -8   30.52    2.45
  -4  -3   8   29.39    2.77
   4   3  -7  257.56    9.00
  -4  -3   7  274.92    9.31
   4   3  -6  258.56    9.63
  -4  -3   6  250.19    8.81
   4   3  -5    0.38    1.26
  -4  -3   5   -0.13    1.20
   4   3  -4  690.93   20.26
  -4  -3   4  661.60   19.76
   4   3  -3  158.26    5.92
  -4  -3   3  156.94    5.73
   4   3  -2  179.15    6.23
  -4  -3   2  176.26    6.29
   4   3  -1  269.45    8.75
  -4  -3   1  264.67    8.56
   4   3   0  347.35   10.57
  -4  -3   0  351.57   11.01
   4   3   1  609.50   18.31
  -4  -3  -1  624.41   16.99
   4   3   2   18.25    1.13
  -4  -3  -2   18.50    1.01
   4   3   3  140.20    5.03
  -4  -3  -3  140.20    4.97
   4   3   4  283.17    9.12
  -4  -3  -4  288.01    9.19
   4   3   5   44.17    2.39
  -4  -3  -5   44.05    2.01
   4   3   6  753.79   23.47
  -4  -3  -6  761.09   22.40
   4   3   7    8.05    1.13
  -4  -3  -7    7.80    1.07
   4   3   8    9.19    1.64
  -4  -3  -8   11.45    1.20
   4   3   9   35.49    2.96
  -4  -3  -9   34.67    2.33
   4   3  10    0.44    1.95
  -4  -3 -10    1.57    1.20
   4   3  11  156.81    7.24
  -4  -3 -11  161.72    6.98
   4   3  12    0.94    2.39
  -4  -3 -12    0.82    1.57
   4   3  13   14.10    2.64
  -4  -3 -13   14.16    2.27
   4   3  14    3.46    2.52
  -4  -3 -14    3.46    2.27
   4   3  15    4.91    2.33
  -4  -3 -15    2.83    1.89
   4   3  16   -0.25    2.71
  -4  -3 -16    1.13    1.95
   4   3  17   -1.01    3.90
  -4  -3 -17    0.82    1.89
   4   3  18    2.52    2.96
  -4  -3 -18   -1.38    2.08
   4   4 -22   -1.20    5.35
  -4  -4  22   -1.07    5.47
   4   4 -21    5.41    5.41
  -4  -4  21    7.93    7.43
   4   4 -20    2.96    5.29
  -4  -4  20    6.73    5.73
   4   4 -19    3.08    5.54
  -4  -4  19    4.15    5.03
   4   4 -18   13.97    5.41
  -4  -4  18   16.30    5.85
   4   4 -17   -1.89    4.09
  -4  -4  17    3.21    3.84
   4   4 -16    8.50    4.03
  -4  -4  16    4.47    4.03
   4   4 -15   85.08    6.17
  -4  -4  15   95.65    6.23
   4   4 -14   78.28    6.23
  -4  -4  14   72.30    6.04
   4   4 -13    4.47    3.21
  -4  -4  13   10.07    6.17
   4   4 -12   39.27    3.71
  -4  -4  12   40.02    3.78
   4   4 -11   67.27    4.09
  -4  -4  11   62.99    4.47
   4   4 -10  352.64   14.16
  -4  -4  10  347.92   13.03
   4   4  -9    5.60    1.95
  -4  -4   9    6.29    1.95
   4   4  -8  661.73   19.57
  -4  -4   8  653.99   18.75
   4   4  -7  215.33    7.87
  -4  -4   7  211.93    7.43
   4   4  -6   15.67    2.01
  -4  -4   6   14.16    1.89
   4   4  -5  449.73   12.71
  -4  -4   5  446.40   14.47
   4   4  -4   47.45    2.64
  -4  -4   4   50.09    2.83
   4   4  -3  122.77    4.72
  -4  -4   3  127.74    4.97
   4   4  -2  190.67    6.54
  -4  -4   2  180.91    5.92
   4   4  -1  179.21    6.48
  -4  -4   1  175.25    5.92
   4   4   0  574.20   16.61
  -4  -4   0  609.94   18.88
   4   4   1  233.58    8.12
  -4  -4  -1  240.88    8.18
   4   4   2  395.74   13.15
  -4  -4  -2  388.44   12.02
   4   4   3    7.55    0.94
  -4  -4  -3    7.05    0.82
   4   4   4   68.15    2.96
  -4  -4  -4   70.73    3.15
   4   4   5  350.18   11.64
  -4  -4  -5  345.90   10.89
   4   4   6   62.36    2.83
  -4  -4  -6   64.44    2.96
   4   4   7    1.07    1.26
  -4  -4  -7    1.20    0.82
   4   4   8    2.71    1.45
  -4  -4  -8    2.14    1.32
   4   4   9    4.66    1.70
  -4  -4  -9    2.52    1.13
   4   4  10   43.86    3.08
  -4  -4 -10   40.96    2.52
   4   4  11    2.58    2.14
  -4  -4 -11    4.34    1.76
   4   4  12    0.69    2.14
  -4  -4 -12    1.64    1.82
   4   4  13    9.31    3.21
  -4  -4 -13    9.82    2.20
   4   4  14   12.96    3.08
  -4  -4 -14   13.09    2.33
   4   4  15    1.82    3.08
  -4  -4 -15    2.33    2.33
   4   4  16    8.37    2.77
  -4  -4 -16    4.22    2.58
   4   4  17    0.38    4.03
   4   5 -22    2.77    6.17
  -4  -5  22   -0.57    6.29
   4   5 -21    4.59    6.86
  -4  -5  21    4.91    7.17
   4   5 -20    3.71    5.10
  -4  -5  20    3.71    4.97
   4   5 -19    5.60    4.72
  -4  -5  19    8.94    5.73
   4   5 -18    1.70    5.03
  -4  -5  18    7.17    5.60
   4   5 -17    5.92    4.15
  -4  -5  17    6.86    4.09
   4   5 -16   35.36    4.66
  -4  -5  16   39.52    5.66
   4   5 -15   11.89    3.34
  -4  -5  15    8.43    3.84
   4   5 -14   42.98    4.34
  -4  -5  14   38.20    6.67
   4   5 -13    2.20    2.89
  -4  -5  13    1.89    2.96
   4   5 -12   -0.63    2.64
  -4  -5  12    0.57    3.15
   4   5 -11  117.36    5.79
  -4  -5  11  113.90    5.16
   4   5 -10    2.08    2.20
  -4  -5  10    3.78    2.27
   4   5  -9  541.73   16.68
  -4  -5   9  540.60   16.17
   4   5  -8   67.58    3.78
  -4  -5   8   68.59    4.03
   4   5  -7   44.99    3.02
  -4  -5   7   50.21    2.77
   4   5  -6  270.08    8.56
  -4  -5   6  271.78    9.19
   4   5  -5   20.77    1.89
  -4  -5   5   17.49    1.82
   4   5  -4  216.40    7.93
  -4  -5   4  220.93    7.05
   4   5  -3   24.73    2.08
  -4  -5   3   27.69    1.76
   4   5  -2   16.11    1.45
  -4  -5   2   16.42    1.70
   4   5  -1  727.42   21.71
  -4  -5   1  720.63   20.83
   4   5   0  207.72    7.80
  -4  -5   0  202.31    6.86
   4   5   1  225.59    8.31
  -4  -5  -1  225.72    7.30
   4   5   2    2.96    0.88
  -4  -5  -2    0.94    1.07
   4   5   3   13.40    1.20
  -4  -5  -3   14.35    1.32
   4   5   4  215.02    7.68
  -4  -5  -4  217.85    7.68
   4   5   5   89.92    3.65
  -4  -5  -5   96.72    4.09
   4   5   6   95.14    4.40
  -4  -5  -6  103.07    4.47
   4   5   7  114.40    5.29
  -4  -5  -7  118.36    4.78
   4   5   8    1.01    1.13
  -4  -5  -8    0.19    1.38
   4   5   9    2.64    1.57
  -4  -5  -9    2.27    1.76
   4   5  10   50.97    3.40
  -4  -5 -10   53.05    3.34
   4   5  11    6.10    2.01
  -4  -5 -11    4.03    1.89
   4   5  12    3.40    2.14
  -4  -5 -12    3.34    1.76
   4   5  13   32.53    3.84
  -4  -5 -13   29.20    2.64
   4   5  14    3.90    2.96
  -4  -5 -14    1.07    1.76
   4   5  15    4.22    3.02
  -4  -5 -15    8.81    1.57
   4   5  16    1.07    1.64
  -4  -5 -16   -1.07    1.76
   4   6 -22    4.59    6.17
  -4  -6  22   14.66    9.50
   4   6 -21   -2.71    6.73
  -4  -6  21   -2.39    6.48
   4   6 -20   14.79    5.54
  -4  -6  20   10.63    5.22
   4   6 -19    5.03    4.72
  -4  -6  19    8.43    5.92
   4   6 -18    8.24    4.40
  -4  -6  18    8.62    4.72
   4   6 -17    1.57    4.59
  -4  -6  17   -0.50    4.34
   4   6 -16   24.73    5.66
  -4  -6  16   22.59    5.60
   4   6 -15  141.58    7.24
  -4  -6  15  140.39    9.38
   4   6 -14    4.40    3.02
  -4  -6  14    4.22    3.21
   4   6 -13   89.98    5.92
  -4  -6  13   89.80    5.98
   4   6 -12    0.38    3.65
  -4  -6  12    0.76    3.65
   4   6 -11    1.20    2.52
  -4  -6  11   -0.06    2.39
   4   6 -10  534.49   17.87
  -4  -6  10  522.41   18.00
   4   6  -9    7.49    2.27
  -4  -6   9    9.88    2.20
   4   6  -8   26.93    2.64
  -4  -6   8   29.51    2.52
   4   6  -7  157.31    6.17
  -4  -6   7  155.74    6.17
   4   6  -6   10.95    1.64
  -4  -6   6   10.63    2.01
   4   6  -5  260.58    8.94
  -4  -6   5  254.98    8.81
   4   6  -4    5.54    1.51
  -4  -6   4    4.66    1.51
   4   6  -3  306.20   10.38
  -4  -6   3  311.92    9.82
   4   6  -2  113.83    4.72
  -4  -6   2  119.56    4.78
   4   6  -1   47.01    2.77
  -4  -6   1   49.77    2.58
   4   6   0  536.19   16.99
  -4  -6   0  526.06   16.80
   4   6   1    5.92    1.26
  -4  -6  -1    5.98    1.38
   4   6   2    2.45    1.38
  -4  -6  -2    2.96    0.82
   4   6   3   67.77    3.02
  -4  -6  -3   73.06    3.02
   4   6   4    6.61    1.20
  -4  -6  -4    5.47    1.38
   4   6   5  212.94    7.55
  -4  -6  -5  213.13    7.68
   4   6   6   62.86    3.40
  -4  -6  -6   60.98    3.27
   4   6   7    3.90    1.38
  -4  -6  -7    6.61    1.38
   4   6   8    4.34    1.57
  -4  -6  -8    3.15    1.45
   4   6   9   19.19    2.45
  -4  -6  -9   19.19    2.33
   4   6  10    8.94    2.27
  -4  -6 -10    7.49    1.70
   4   6  11   17.49    2.52
  -4  -6 -11   16.42    2.27
   4   6  12   19.19    3.02
  -4  -6 -12   16.05    2.39
   4   6  13   -0.38    2.71
  -4  -6 -13    0.44    1.64
   4   6  14    3.96    2.14
  -4  -6 -14    2.39    2.20
   4   6  15   -1.26    3.90
  -4  -6 -15    0.06    1.82
   4   7 -21    1.57    7.24
  -4  -7  21    4.34    5.54
   4   7 -20    3.02    5.85
  -4  -7  20    3.46    5.73
   4   7 -19   15.48    5.47
  -4  -7  19   21.27    5.41
   4   7 -18   -0.44    4.40
  -4  -7  18    0.44    4.40
   4   7 -17   -1.89    4.34
  -4  -7  17    5.73    4.47
   4   7 -16   81.24    6.92
  -4  -7  16   76.39    9.06
   4   7 -15    8.18    3.08
  -4  -7  15    7.68    3.71
   4   7 -14  116.10    6.67
  -4  -7  14  111.44    6.86
   4   7 -13    3.84    3.15
  -4  -7  13    2.77    3.21
   4   7 -12   26.87    4.28
  -4  -7  12   19.19    3.84
   4   7 -11    6.10    3.21
  -4  -7  11    8.81    3.08
   4   7 -10   36.69    3.59
  -4  -7  10   32.53    3.21
   4   7  -9  417.95   13.40
  -4  -7   9  451.93   14.66
   4   7  -8   42.41    3.46
  -4  -7   8   40.96    3.78
   4   7  -7   -1.32    1.89
  -4  -7   7   -1.45    1.64
   4   7  -6   26.05    2.64
  -4  -7   6   24.67    2.52
   4   7  -5    5.66    1.89
  -4  -7   5    5.22    1.89
   4   7  -4    1.32    1.45
  -4  -7   4   -0.19    1.82
   4   7  -3  105.59    4.85
  -4  -7   3   97.66    4.28
   4   7  -2    3.21    1.51
  -4  -7   2    2.89    1.38
   4   7  -1  517.31   16.42
  -4  -7   1  496.42   14.91
   4   7   0    0.19    1.70
  -4  -7   0    1.51    1.32
   4   7   1  157.44    5.98
  -4  -7  -1  163.92    6.10
   4   7   2    2.77    1.76
  -4  -7  -2    1.45    1.01
   4   7   3    0.76    1.32
  -4  -7  -3    0.13    1.32
   4   7   4   74.94    3.78
  -4  -7  -4   76.39    3.40
   4   7   5    9.75    1.64
  -4  -7  -5   11.39    1.82
   4   7   6    3.27    1.38
  -4  -7  -6    0.88    1.45
   4   7   7    6.42    1.57
  -4  -7  -7    6.04    1.70
   4   7   8   13.72    2.33
  -4  -7  -8    9.25    1.57
   4   7   9   20.83    2.39
  -4  -7  -9   23.35    2.27
   4   7  10    1.57    1.70
  -4  -7 -10    2.33    1.89
   4   7  11    8.12    2.77
  -4  -7 -11    7.49    1.70
   4   7  12   -0.69    2.33
  -4  -7 -12   -0.44    1.95
   4   7  13    3.71    2.45
  -4  -7 -13    5.10    2.14
   4   7  14    1.57    3.02
  -4  -7 -14    0.69    1.20
   4   8 -21   14.98    5.92
  -4  -8  21   24.29    6.23
   4   8 -20    6.23    5.47
  -4  -8  20    7.24    5.54
   4   8 -19   21.39    6.23
  -4  -8  19   20.95    5.41
   4   8 -18   16.30    5.54
  -4  -8  18   13.15    5.10
   4   8 -17   39.45    5.79
  -4  -8  17   43.04    8.31
   4   8 -16    5.16    4.03
  -4  -8  16    2.52    3.90
   4   8 -15   77.02    6.36
  -4  -8  15   87.97    5.98
   4   8 -14   10.07    3.59
  -4  -8  14   12.90    3.84
   4   8 -13   36.81    4.72
  -4  -8  13   38.26    4.78
   4   8 -12   16.05    2.64
  -4  -8  12   13.09    3.52
   4   8 -11   15.35    2.33
  -4  -8  11   15.35    3.08
   4   8 -10  107.35    6.04
  -4  -8  10   96.03    5.22
   4   8  -9  154.11    6.92
  -4  -8   9  154.61    6.42
   4   8  -8   54.93    3.90
  -4  -8   8   55.56    3.59
   4   8  -7   17.30    3.02
  -4  -8   7   17.43    2.71
   4   8  -6   11.33    2.20
  -4  -8   6    9.69    2.45
   4   8  -5   38.13    3.52
  -4  -8   5   38.83    2.89
   4   8  -4   20.89    2.64
  -4  -8   4   21.21    2.33
   4   8  -3    1.20    1.95
  -4  -8   3    1.76    1.82
   4   8  -2   -0.13    2.33
  -4  -8   2    2.33    2.01
   4   8  -1  102.76    4.40
  -4  -8   1   97.54    4.09
   4   8   0   98.29    4.85
  -4  -8   0  100.12    4.34
   4   8   1    8.50    1.89
  -4  -8  -1    7.49    1.45
   4   8   2    8.56    1.76
  -4  -8  -2   10.45    1.57
   4   8   3   81.74    4.66
  -4  -8  -3   77.15    3.65
   4   8   4   15.86    2.33
  -4  -8  -4   15.86    1.95
   4   8   5   14.54    2.01
  -4  -8  -5   14.72    2.14
   4   8   6   48.39    2.96
  -4  -8  -6   45.56    3.27
   4   8   7    9.63    1.64
  -4  -8  -7   11.26    2.14
   4   8   8    4.03    2.33
  -4  -8  -8    1.38    1.64
   4   8   9    2.64    2.27
  -4  -8  -9    3.21    1.45
   4   8  10   13.53    2.20
  -4  -8 -10   15.04    2.52
   4   8  11    0.88    2.08
  -4  -8 -11    2.08    1.76
   4   8  12    2.71    2.52
  -4  -8 -12    2.27    1.95
   4   8  13    0.88    2.27
  -4  -8 -13    0.69    1.76
   4   8  14    0.88    1.89
   4   9 -21   22.40    8.31
  -4  -9  21    4.97    8.50
   4   9 -20   16.74    4.66
  -4  -9  20   11.89    5.98
   4   9 -19    4.72    3.84
  -4  -9  19    6.42    5.16
   4   9 -18    2.08    4.28
  -4  -9  18   -2.52    7.11
   4   9 -17    3.84    3.21
  -4  -9  17    4.59    4.78
   4   9 -16   79.98    5.29
  -4  -9  16   83.38    7.05
   4   9 -15    3.65    2.45
  -4  -9  15    0.94    3.78
   4   9 -14   39.27    4.09
  -4  -9  14   39.27    5.79
   4   9 -13    2.33    3.08
  -4  -9  13   -0.50    3.34
   4   9 -12    5.47    3.27
  -4  -9  12    5.98    3.21
   4   9 -11   87.34    5.66
  -4  -9  11   76.52    5.03
   4   9 -10   19.70    3.59
  -4  -9  10   22.97    3.21
   4   9  -9   38.32    4.53
  -4  -9   9   39.01    3.71
   4   9  -8    5.85    2.96
  -4  -9   8    8.05    2.39
   4   9  -7   -0.25    2.58
  -4  -9   7    0.94    2.08
   4   9  -6   56.26    4.47
  -4  -9   6   56.70    4.09
   4   9  -5   11.96    2.52
  -4  -9   5   14.72    2.33
   4   9  -4   67.27    3.84
  -4  -9   4   67.14    3.40
   4   9  -3   87.97    4.59
  -4  -9   3   83.00    4.15
   4   9  -2    0.31    1.89
  -4  -9   2    0.69    1.64
   4   9  -1   29.76    2.77
  -4  -9   1   23.97    2.45
   4   9   0  108.17    5.16
  -4  -9   0  106.28    4.47
   4   9   1    2.83    2.08
  -4  -9  -1    1.01    1.64
   4   9   2    0.38    1.70
  -4  -9  -2    0.31    1.51
   4   9   3   43.29    2.96
  -4  -9  -3   46.12    3.08
   4   9   4   60.98    3.46
  -4  -9  -4   64.31    3.71
   4   9   5   15.54    2.14
  -4  -9  -5   16.61    2.20
   4   9   6   -0.06    2.39
  -4  -9  -6    2.08    1.89
   4   9   7   15.23    2.39
  -4  -9  -7   17.05    2.77
   4   9   8   14.98    2.33
  -4  -9  -8   13.28    2.20
   4   9   9    7.24    2.39
  -4  -9  -9    5.60    2.39
   4   9  10    1.26    2.08
  -4  -9 -10    0.25    2.08
   4   9  11    0.06    2.52
  -4  -9 -11    0.31    1.64
   4   9  12   -0.06    2.83
  -4  -9 -12    0.31    1.45
   4  10 -20    7.24    4.34
  -4 -10  20   21.08    4.59
   4  10 -19    4.59    6.36
  -4 -10  19    9.75    9.31
   4  10 -18    1.32    5.47
  -4 -10  18    2.01    4.66
   4  10 -17   37.06    6.29
  -4 -10  17   23.72    5.54
   4  10 -16   -0.50    4.72
  -4 -10  16    3.40    4.03
   4  10 -15   34.17    6.48
  -4 -10  15   31.46    5.85
   4  10 -14    1.82    4.09
  -4 -10  14   -2.52    3.52
   4  10 -13   18.69    4.34
  -4 -10  13   19.00    3.84
   4  10 -12   25.49    4.97
  -4 -10  12   25.61    3.96
   4  10 -11    2.33    3.78
  -4 -10  11    1.20    3.65
   4  10 -10   91.62    6.36
  -4 -10  10   96.97    6.04
   4  10  -9    1.13    3.46
  -4 -10   9    1.64    3.02
   4  10  -8   10.82    3.27
  -4 -10   8   11.45    2.89
   4  10  -7  141.14    6.54
  -4 -10   7  146.55    6.04
   4  10  -6    1.76    3.78
  -4 -10   6   -0.50    2.77
   4  10  -5  109.81    6.48
  -4 -10   5  102.76    5.16
   4  10  -4    2.20    3.15
  -4 -10   4    5.10    2.45
   4  10  -3    7.36    2.45
  -4 -10   3    8.75    2.33
   4  10  -2   99.11    5.60
  -4 -10   2  121.20    5.73
   4  10  -1   73.56    4.66
  -4 -10   1   75.51    3.96
   4  10   0    8.68    2.45
  -4 -10   0    7.11    1.82
   4  10   1   16.49    2.71
  -4 -10  -1   14.54    2.52
   4  10   2    1.32    2.83
  -4 -10  -2    0.31    1.64
   4  10   3   51.28    4.15
  -4 -10  -3   46.88    3.21
   4  10   4    8.75    2.20
  -4 -10  -4   10.26    2.01
   4  10   5   33.92    3.34
  -4 -10  -5   33.98    3.27
   4  10   6   13.15    2.71
  -4 -10  -6   15.48    2.77
   4  10   7    7.24    3.02
  -4 -10  -7    8.50    2.01
   4  10   8    0.38    2.27
  -4 -10  -8    1.76    2.33
   4  10   9    7.87    2.45
  -4 -10  -9    9.19    2.45
   4  10  10    0.88    2.52
  -4 -10 -10    3.84    1.64
   4  10  11   -0.06    1.51
  -4 -10 -11   -0.88    1.51
   4  11 -19    3.84    6.10
  -4 -11  19    3.65    7.80
   4  11 -18    1.26    5.47
  -4 -11  18    0.06    5.35
   4  11 -17    5.92    6.29
  -4 -11  17    7.74    5.98
   4  11 -16   14.98    6.42
  -4 -11  16   22.02    6.04
   4  11 -15   -1.89    4.66
  -4 -11  15    3.27    4.22
   4  11 -14   24.73    5.35
  -4 -11  14   21.96    4.59
   4  11 -13   13.59    5.92
  -4 -11  13   11.64    4.53
   4  11 -12   -0.19    3.84
  -4 -11  12    0.94    3.21
   4  11 -11  110.88    7.80
  -4 -11  11  111.82    7.11
   4  11 -10    3.40    3.78
  -4 -11  10    0.19    2.89
   4  11  -9    3.08    3.90
  -4 -11   9    1.51    3.59
   4  11  -8   58.84    4.91
  -4 -11   8   60.60    4.59
   4  11  -7    0.06    3.15
  -4 -11   7   -1.01    2.64
   4  11  -6   98.10    5.79
  -4 -11   6   89.23    5.16
   4  11  -5   -0.19    3.52
  -4 -11   5    2.01    3.40
   4  11  -4   19.32    3.84
  -4 -11   4   17.68    3.08
   4  11  -3   64.00    5.41
  -4 -11   3   69.03    4.47
   4  11  -2    2.14    3.02
  -4 -11   2    1.57    2.45
   4  11  -1  100.18    5.66
  -4 -11   1  104.21    5.98
   4  11   0   11.39    3.52
  -4 -11   0    9.00    2.64
   4  11   1    1.76    2.77
  -4 -11  -1    1.57    2.01
   4  11   2    3.71    2.33
  -4 -11  -2    6.92    2.52
   4  11   3    8.05    2.96
  -4 -11  -3    7.68    2.14
   4  11   4   23.28    2.89
  -4 -11  -4   25.55    3.08
   4  11   5    2.08    2.58
  -4 -11  -5    2.14    2.01
   4  11   6    7.49    2.77
  -4 -11  -6    9.69    2.77
   4  11   7    0.31    2.39
  -4 -11  -7    1.07    2.58
   4  11   8    2.01    2.39
  -4 -11  -8    2.64    1.57
   4  11   9    1.20    2.01
  -4 -11  -9   -1.07    2.71
  -4 -12  19   -2.71    7.87
   4  12 -18   -0.57    5.60
  -4 -12  18    0.38    5.10
   4  12 -17   18.06    7.43
  -4 -12  17   18.06    6.98
   4  12 -16   -0.76    6.61
  -4 -12  16    0.00    6.42
   4  12 -15   16.80    5.41
  -4 -12  15   25.42    5.22
   4  12 -14    1.38    4.34
  -4 -12  14    0.19    4.09
   4  12 -13    0.76    4.28
  -4 -12  13    2.20    3.65
   4  12 -12   16.42    5.85
  -4 -12  12   25.86    5.66
   4  12 -11   -0.19    3.96
  -4 -12  11    1.89    3.52
   4  12 -10   12.90    5.22
  -4 -12  10   12.14    4.22
   4  12  -9    4.47    3.65
  -4 -12   9    5.66    3.46
   4  12  -8   -0.44    3.96
  -4 -12   8   -0.13    3.59
   4  12  -7   15.92    3.90
  -4 -12   7   14.72    3.78
   4  12  -6    1.82    3.96
  -4 -12   6    2.08    2.96
   4  12  -5   25.04    4.15
  -4 -12   5   30.83    3.71
   4  12  -4    1.26    3.46
  -4 -12   4    1.13    3.02
   4  12  -3   -0.57    3.15
  -4 -12   3    2.20    2.58
   4  12  -2   31.15    4.09
  -4 -12   2   37.06    3.21
   4  12  -1    8.05    3.27
  -4 -12   1    9.06    3.34
   4  12   0   31.09    4.72
  -4 -12   0   25.49    3.40
   4  12   1   -0.88    3.02
  -4 -12  -1    0.44    2.27
   4  12   2   -0.44    3.02
  -4 -12  -2    3.78    2.71
   4  12   3    6.61    2.77
  -4 -12  -3   10.76    2.45
   4  12   4    0.19    2.77
  -4 -12  -4   -0.13    5.47
   4  12   5   -0.31    2.64
  -4 -12  -5    0.50    2.14
   4  12   6    1.64    3.08
  -4 -12  -6    2.33    3.15
   4  12   7    0.88    1.51
  -4 -12  -7    0.38    2.58
   4  12   8    0.57    1.26
  -4 -12  -8    3.90    3.27
   4  13 -18   12.59    7.36
  -4 -13  18   10.51    6.86
   4  13 -17   -1.32    5.79
  -4 -13  17   -2.83    5.47
   4  13 -16    5.22    5.98
  -4 -13  16    4.47    5.60
   4  13 -15   -0.25    5.47
  -4 -13  15    6.17    4.66
   4  13 -14   95.58    9.25
  -4 -13  14   83.88    7.43
   4  13 -13    6.17    4.91
  -4 -13  13    9.50    4.28
   4  13 -12    5.92    5.41
  -4 -13  12    5.79    4.28
   4  13 -11   31.27    5.98
  -4 -13  11   28.88    5.60
   4  13 -10   36.50    5.47
  -4 -13  10   31.34    4.40
   4  13  -9    2.64    4.28
  -4 -13   9    0.06    3.40
   4  13  -8    6.42    5.22
  -4 -13   8    8.94    3.96
   4  13  -7   12.14    4.15
  -4 -13   7    9.25    3.34
   4  13  -6   28.32    4.66
  -4 -13   6   29.89    3.78
   4  13  -5   -2.64    3.59
  -4 -13   5   -1.01    3.65
   4  13  -4   -3.27    4.72
  -4 -13   4   -0.06    2.96
   4  13  -3   10.57    3.59
  -4 -13   3   13.15    3.27
   4  13  -2    7.11    3.52
  -4 -13   2   12.14    3.52
   4  13  -1   15.17    4.85
  -4 -13   1   11.52    3.34
   4  13   0    4.15    3.46
  -4 -13   0    9.25    3.27
   4  13   1    2.39    3.21
  -4 -13  -1    1.13    3.34
   4  13   2    1.38    3.40
  -4 -13  -2    1.95    2.64
   4  13   3    3.27    4.22
  -4 -13  -3    4.15    3.15
   4  13   4    4.03    2.20
  -4 -13  -4    2.27    1.89
   4  13   5    1.64    2.39
  -4 -13  -5    1.20    2.14
   4  13   6    0.88    2.39
  -4 -13  -6   -0.50    2.08
   4  13   7    0.25    1.38
  -4 -13  -7    1.01    2.58
   4  13   8    0.13    1.70
   4  14 -17   20.26    6.61
  -4 -14  17    9.06    6.80
   4  14 -16    1.45    7.17
  -4 -14  16    2.58    6.04
   4  14 -15   -1.95    5.92
  -4 -14  15    2.83    5.41
   4  14 -14   -0.19    7.17
  -4 -14  14    0.25    5.79
   4  14 -13   38.26    6.86
  -4 -14  13   33.79    5.54
   4  14 -12   93.07    8.62
  -4 -14  12   92.06    7.87
   4  14 -11    1.38    6.29
  -4 -14  11   -2.96    6.10
   4  14 -10    6.17    5.92
  -4 -14  10    7.17    4.66
   4  14  -9    9.69    4.91
  -4 -14   9    8.31    3.96
   4  14  -8   -0.25    4.59
  -4 -14   8   -0.76    4.22
   4  14  -7   13.21    4.66
  -4 -14   7   11.20    3.65
   4  14  -6    0.19    4.40
  -4 -14   6    1.13    3.02
   4  14  -5   19.07    4.91
  -4 -14   5   20.51    4.66
   4  14  -4    2.58    4.09
  -4 -14   4    1.95    3.02
   4  14  -3   -0.94    3.78
  -4 -14   3    2.08    2.77
   4  14  -2    1.70    4.47
  -4 -14   2    5.22    3.02
   4  14  -1    2.08    4.03
  -4 -14   1    1.07    2.77
   4  14   0   -1.95    4.03
  -4 -14   0    0.94    3.84
   4  14   1    0.82    3.34
  -4 -14  -1    0.50    2.64
   4  14   2    2.64    2.89
  -4 -14  -2    6.42    2.52
   4  14   3   -0.19    3.02
  -4 -14  -3    1.70    3.27
  -4 -14  -4    7.87    3.59
  -4 -14  -5   -0.19    2.08
  -4 -14  -6    1.26    3.59
   4  15 -15    9.19    8.31
  -4 -15  15    5.98    6.29
   4  15 -14    8.75    6.80
  -4 -15  14    4.34    6.10
   4  15 -13    0.94    8.50
  -4 -15  13    5.47    5.41
   4  15 -12   11.64    6.54
  -4 -15  12   10.32    5.47
   4  15 -11   36.62    6.73
  -4 -15  11   37.50    5.98
   4  15 -10    6.42    6.42
  -4 -15  10    4.59    4.59
   4  15  -9    6.23    4.91
  -4 -15   9    3.78    4.78
   4  15  -8   21.21    5.60
  -4 -15   8   13.72    4.97
   4  15  -7   -0.13    4.28
  -4 -15   7   -1.07    3.21
   4  15  -6   18.19    4.97
  -4 -15   6   20.89    4.53
   4  15  -5   -1.20    5.47
  -4 -15   5   -1.70    3.52
   4  15  -4   -0.82    4.03
  -4 -15   4    1.76    3.46
   4  15  -3    3.02    4.40
  -4 -15   3    5.60    4.47
   4  15  -2    2.33    3.02
  -4 -15   2    2.14    3.78
   4  15  -1    1.51    3.96
  -4 -15   1   -1.01    4.59
   4  15   0    0.44    2.27
  -4 -15   0    0.94    2.45
   4  15   1    0.76    4.78
  -4 -15  -1    0.00    2.52
   4  15   2    1.51    2.20
  -4 -15  -2   -0.13    3.46
   4  15   3    3.08    3.52
  -4 -15  -3    2.33    2.08
  -4 -15  -4   -1.20    2.58
   4  16 -14   -1.13    5.16
  -4 -16  14    1.32    6.98
   4  16 -13    4.15    9.50
  -4 -16  13   -0.76    6.61
   4  16 -12   31.02    6.92
  -4 -16  12   30.14    5.92
   4  16 -11   -1.07    6.04
  -4 -16  11    3.96    4.85
   4  16 -10   17.68    6.73
  -4 -16  10   12.27    4.97
   4  16  -9    3.34    6.54
  -4 -16   9    7.49    5.29
   4  16  -8    4.72    5.35
  -4 -16   8    3.46    6.04
   4  16  -7    5.60    4.53
  -4 -16   7    3.84    4.78
   4  16  -6    4.59    4.40
  -4 -16   6    6.80    7.05
   4  16  -5   -0.13    4.78
  -4 -16   5   -0.19    3.34
   4  16  -4    4.97    5.73
  -4 -16   4    2.27    3.46
   4  16  -3    2.83    6.04
  -4 -16   3    3.46    3.15
   4  16  -2    0.06    4.47
  -4 -16   2    1.01    4.09
   4  16  -1    1.07    3.21
   4  17 -12   -0.31    6.42
  -4 -17  12   -1.89    5.92
   4  17 -11    2.08    6.29
  -4 -17  11    0.19    5.60
   4  17 -10   -0.88    5.66
  -4 -17  10   -0.13    4.22
   4  17  -9    0.06    5.66
  -4 -17   9   -0.94    4.59
   4  17  -8   -0.88    5.16
  -4 -17   8    2.45    4.85
  -4 -17   7    0.82    3.71
   4  17  -6    0.88    8.87
  -4 -17   6    1.82    3.59
   4  17  -5    5.29    6.61
  -4 -17   5    6.92    3.02
   4  17  -4   12.77    5.92
  -4 -17   4    7.36    2.83
   4  17  -3    0.44    5.60
   4  18  -8    2.27    7.93
  -4 -18   8    4.22    7.05
   4  18  -7   -0.13    6.92
  -4 -18   7   -2.52    6.23
   4  18  -6   -3.21    5.85
  -4 -18   6    0.57    3.78
   4  18  -5    0.19    5.98
  -4 -18   5   -1.20    4.34
   4  18  -4   -0.88    4.22
  -4 -18   4    0.44    4.22
  -4 -18   3    0.25    3.27
   4  19  -5   -1.13    5.29
   5 -19  -3    2.08    7.68
  -5  19   3    2.96    6.48
  -5  19   2   19.38   12.14
  -5  19   1    3.15    5.41
   5 -19   0   -1.82    8.68
  -5  19   0    1.82    4.15
  -5  19  -1    1.13    7.68
  -5  19  -2    1.82    5.73
   5 -19   3   -0.50    3.78
  -5  19  -3    0.06    4.72
   5 -19   4    2.39    5.22
  -5  19  -4    6.92   10.82
   5 -19   5   -0.88    3.46
  -5  19  -5    5.41    8.56
   5 -19   6   -1.45    3.40
   5 -19   7    2.89    4.47
   5 -19   8    2.71    8.94
   5 -19   9   -2.83    7.05
  -5  19  -9   -2.89    7.61
   5 -19  10    0.06    4.72
  -5  19 -10    0.63    7.30
   5 -18  -7   -3.40    8.56
   5 -18  -6    2.77    7.05
   5 -18  -4   -0.13    4.28
  -5  18   4    1.20    7.80
   5 -18  -3   -0.06    5.16
  -5  18   3    6.04    7.93
   5 -18  -2    0.38    4.53
  -5  18   2    3.02    4.40
   5 -18  -1   -2.33    7.61
  -5  18   1    1.01    6.54
   5 -18   0    5.79    5.98
  -5  18   0    1.76    5.66
   5 -18   1    2.52    6.17
  -5  18  -1    0.94    5.16
   5 -18   2    0.38    5.92
  -5  18  -2    2.20    5.54
   5 -18   3    3.21    4.97
  -5  18  -3    1.26    4.97
   5 -18   4    3.15    4.09
  -5  18  -4   -0.76    4.72
   5 -18   5    1.64    3.27
  -5  18  -5    2.14    3.40
   5 -18   6   -1.32    3.08
  -5  18  -6    0.88    6.98
   5 -18   7   -0.82    4.91
  -5  18  -7    1.76   10.26
   5 -18   8    3.46    9.82
  -5  18  -8   -0.50    5.29
   5 -18   9    7.93    4.47
  -5  18  -9    4.28    4.34
   5 -18  10   10.38    5.35
  -5  18 -10    7.93    5.73
   5 -18  11    1.07    4.34
  -5  18 -11    3.27    4.66
   5 -18  12    2.27    4.72
  -5  18 -12   -0.13    4.85
   5 -18  13   -0.19    3.02
  -5  18 -13    1.51    5.22
  -5  17   9    0.19    4.66
   5 -17  -7    4.53    7.74
   5 -17  -6    1.95    4.78
   5 -17  -5   -2.14    8.05
  -5  17   5    6.23   13.03
   5 -17  -4    0.88    5.16
  -5  17   4    4.09    6.92
   5 -17  -3    0.94    5.16
  -5  17   3    4.78    8.12
   5 -17  -2    4.03    5.54
  -5  17   2    1.13    5.35
   5 -17  -1   17.12    5.66
  -5  17   1    7.99    5.54
   5 -17   0   -2.27    6.04
  -5  17   0   -1.64    5.10
   5 -17   1   -0.19    4.78
  -5  17  -1    3.02    4.78
   5 -17   2    4.53    4.85
  -5  17  -2    3.59    4.85
   5 -17   3   23.03    5.47
  -5  17  -3   26.18    5.22
   5 -17   4    2.96    5.10
  -5  17  -4    2.27    5.29
   5 -17   5    1.32    5.60
  -5  17  -5    1.13    5.66
   5 -17   6   -0.50    4.22
  -5  17  -6    3.59   10.07
   5 -17   7   -0.50    8.43
  -5  17  -7   -1.32    4.53
   5 -17   8   -2.39    4.34
  -5  17  -8    1.76    5.35
   5 -17   9    0.00    4.78
  -5  17  -9    2.27    6.23
   5 -17  10   -2.08    4.40
  -5  17 -10    1.32    5.73
   5 -17  11    0.00    4.34
  -5  17 -11   -1.32    4.78
   5 -17  12    0.25    4.72
  -5  17 -12   -1.76    5.79
   5 -17  13    8.05    6.29
  -5  17 -13    4.72    6.04
   5 -17  14    1.01    4.28
  -5  17 -14    2.52    5.35
   5 -16  -8    0.63    4.72
  -5  16   8    0.76    7.30
   5 -16  -7    6.73    8.43
  -5  16   7    5.10    8.75
   5 -16  -6    1.89    6.67
  -5  16   6    4.40    6.10
   5 -16  -5    9.50    6.67
  -5  16   5   18.69    5.79
   5 -16  -4    5.54    5.16
  -5  16   4    1.64    5.22
   5 -16  -3    1.64    6.42
  -5  16   3    3.15    5.79
   5 -16  -2    5.10    5.03
  -5  16   2    7.61    5.10
   5 -16  -1    4.91    4.78
  -5  16   1    3.27    5.29
   5 -16   0    3.71    5.03
  -5  16   0    9.00    5.66
   5 -16   1    0.31    6.48
  -5  16  -1    0.50    6.73
   5 -16   2   -0.57    4.53
  -5  16  -2   -2.77    5.29
   5 -16   3   -0.13    5.03
  -5  16  -3    0.19    5.35
   5 -16   4    4.53    4.15
  -5  16  -4   15.04    5.10
   5 -16   5   10.76    3.52
  -5  16  -5    9.75    7.17
   5 -16   6   -1.57    7.99
  -5  16  -6    3.40    4.72
   5 -16   7    1.70    4.59
  -5  16  -7   -2.27    4.85
   5 -16   8    0.13    4.09
  -5  16  -8    2.52    5.79
   5 -16   9   14.79    4.03
  -5  16  -9    7.80    4.78
   5 -16  10   12.14    4.40
  -5  16 -10   14.35    5.10
   5 -16  11    1.76    4.40
  -5  16 -11   -0.76    5.54
   5 -16  12    9.94    4.28
  -5  16 -12   12.08    6.04
   5 -16  13    4.40    4.85
  -5  16 -13   -0.88    5.29
   5 -16  14   26.37    5.16
  -5  16 -14   25.42    6.61
   5 -16  15    1.07    4.97
  -5  16 -15   -2.52    6.80
   5 -16  16    3.08    5.03
  -5  16 -16   -1.51    5.35
   5 -15 -11    3.34    5.98
  -5  15  11   -0.44    4.97
   5 -15 -10    5.98    8.12
  -5  15  10    0.82    3.52
   5 -15  -9    3.08    4.28
  -5  15   9    6.98   11.70
   5 -15  -8    1.95    5.03
  -5  15   8    0.13    6.48
   5 -15  -7    9.25    7.99
  -5  15   7    3.84    6.48
   5 -15  -6   20.58    5.73
  -5  15   6   19.26    5.79
   5 -15  -5    0.69    5.79
  -5  15   5    1.45    4.72
   5 -15  -4    4.40    5.03
  -5  15   4    5.22    5.03
   5 -15  -3   -2.14    4.53
  -5  15   3   -1.13    5.29
   5 -15  -2    0.00    4.78
  -5  15   2    2.77    4.91
   5 -15  -1   41.78    6.29
  -5  15   1   46.25    5.98
   5 -15   0   -0.69    4.66
  -5  15   0   -1.70    3.96
   5 -15   1   27.44    5.22
  -5  15  -1   23.22    4.72
   5 -15   2   19.07    4.40
  -5  15  -2   20.20    4.40
   5 -15   3    3.90    4.40
  -5  15  -3    1.82    4.34
   5 -15   4   16.05    3.84
  -5  15  -4   14.72    7.43
   5 -15   5   19.76    7.61
  -5  15  -5   19.88    4.59
   5 -15   6   10.82    3.84
  -5  15  -6    6.29    4.47
   5 -15   7    2.96    3.71
  -5  15  -7    6.54    5.29
   5 -15   8   34.74    5.03
  -5  15  -8   31.71    5.10
   5 -15   9   20.14    3.96
  -5  15  -9   16.80    5.03
   5 -15  10   16.11    4.72
  -5  15 -10   24.29    6.04
   5 -15  11   -0.82    3.71
  -5  15 -11    2.39    4.72
   5 -15  12   -0.25    3.78
  -5  15 -12   -3.34    6.10
   5 -15  13   37.38    5.73
  -5  15 -13   37.44    6.92
   5 -15  14    0.13    6.04
  -5  15 -14    0.88    6.17
   5 -15  15   12.52    5.92
  -5  15 -15   10.95    7.43
   5 -15  16    2.58    6.36
  -5  15 -16   -3.59    6.54
   5 -15  17   -0.31    7.36
   5 -14 -12    3.78    4.78
  -5  14  12    0.25    6.86
   5 -14 -11    0.06    4.09
  -5  14  11    1.38    3.96
   5 -14 -10    9.19    5.16
  -5  14  10   10.07    6.48
   5 -14  -9    5.85    6.48
  -5  14   9   -0.38    5.22
   5 -14  -8   -0.50    5.47
  -5  14   8    1.89    5.79
   5 -14  -7    8.94    5.29
  -5  14   7   14.03    5.22
   5 -14  -6    2.96    4.59
  -5  14   6    1.57    4.72
   5 -14  -5   41.28    6.36
  -5  14   5   41.53    6.48
   5 -14  -4    8.94    5.03
  -5  14   4    5.79    4.59
   5 -14  -3    3.78    4.91
  -5  14   3    0.63    4.59
   5 -14  -2   25.04    5.60
  -5  14   2   30.83    6.17
   5 -14  -1   12.90    4.47
  -5  14   1   14.47    4.34
   5 -14   0   20.14    4.78
  -5  14   0   17.68    4.34
   5 -14   1    0.19    3.46
  -5  14  -1    0.57    3.71
   5 -14   2   -0.69    4.15
  -5  14  -2    0.19    4.09
   5 -14   3  135.29    8.75
  -5  14  -3  142.53   13.40
   5 -14   4    8.81    8.68
  -5  14  -4    4.72    4.53
   5 -14   5    5.16    3.71
  -5  14  -5    5.85    4.72
   5 -14   6    5.41    4.15
  -5  14  -6    7.30    4.09
   5 -14   7    6.98    3.40
  -5  14  -7    5.16    3.84
   5 -14   8   -0.25    3.27
  -5  14  -8    2.33    4.15
   5 -14   9   55.19    5.41
  -5  14  -9   60.72    5.92
   5 -14  10   32.78    4.72
  -5  14 -10   34.48    5.54
   5 -14  11    1.95    3.65
  -5  14 -11   -0.57    4.09
   5 -14  12   10.32    4.85
  -5  14 -12    9.69    5.98
   5 -14  13    2.27    4.28
  -5  14 -13    1.70    4.78
   5 -14  14   42.35    5.66
  -5  14 -14   40.65    7.05
   5 -14  15   -2.20    4.72
  -5  14 -15   -2.89    6.17
   5 -14  16   -1.64    4.85
  -5  14 -16   -1.64    6.23
   5 -14  17    1.57    4.85
  -5  14 -17    0.94    5.10
  -5  13  14    0.19    4.03
   5 -13 -13    1.38    5.60
  -5  13  13    2.01    7.30
   5 -13 -12    0.76    6.42
  -5  13  12    0.00    5.98
   5 -13 -11   15.17    6.36
  -5  13  11   10.45    7.05
   5 -13 -10   -1.20    4.91
  -5  13  10   -1.01    6.10
   5 -13  -9    0.76    4.53
  -5  13   9   -0.50    5.29
   5 -13  -8    8.37    5.60
  -5  13   8    5.54    6.80
   5 -13  -7   -1.38    4.34
  -5  13   7   -1.01    4.91
   5 -13  -6   35.24    5.60
  -5  13   6   33.60    5.98
   5 -13  -5    0.38    4.03
  -5  13   5    0.50    4.28
   5 -13  -4    0.44    4.03
  -5  13   4    4.40    4.85
   5 -13  -3   16.55    4.15
  -5  13   3   17.49    4.40
   5 -13  -2   11.20    4.40
  -5  13   2    9.38    4.28
   5 -13  -1   10.01    4.53
  -5  13   1   16.61    4.53
   5 -13   0   31.21    5.92
  -5  13   0   35.30    5.79
   5 -13   1    4.78    4.03
  -5  13  -1    3.34    3.90
   5 -13   2    0.76    3.02
  -5  13  -2    1.64    4.72
   5 -13   3   80.36    9.31
  -5  13  -3   78.09    5.54
   5 -13   4  124.15    7.11
  -5  13  -4  141.77    7.30
   5 -13   5   -2.27    2.77
  -5  13  -5    1.38    3.21
   5 -13   6    4.09    3.52
  -5  13  -6    5.10    3.27
   5 -13   7   12.21    4.03
  -5  13  -7   14.03    3.90
   5 -13   8   98.86    6.29
  -5  13  -8  102.25    8.12
   5 -13   9   30.20    4.28
  -5  13  -9   32.91    4.78
   5 -13  10  105.21    6.67
  -5  13 -10  101.12    6.92
   5 -13  11   -0.76    4.78
  -5  13 -11    1.01    5.98
   5 -13  12   14.66    3.78
  -5  13 -12   17.68    4.85
   5 -13  13   23.85    4.66
  -5  13 -13   12.96    6.04
   5 -13  14   -0.38    3.59
  -5  13 -14   -0.31    4.78
   5 -13  15   28.19    5.10
  -5  13 -15   27.18    6.86
   5 -13  16    5.54    5.10
  -5  13 -16    3.46    6.23
   5 -13  17    0.57    5.10
  -5  13 -17    0.63    6.36
   5 -13  18   13.59    5.35
  -5  13 -18   12.40    5.54
   5 -13  19   -2.52    4.47
  -5  12  15    2.77    7.49
   5 -12 -14    1.07    4.78
  -5  12  14   -0.82    5.22
   5 -12 -13    1.45    5.16
  -5  12  13    1.82    5.79
   5 -12 -12   21.52    6.48
  -5  12  12   35.99    7.61
   5 -12 -11   -1.26    6.36
  -5  12  11    1.13    5.29
   5 -12 -10   33.67    6.10
  -5  12  10   30.20    7.30
   5 -12  -9    6.23    4.91
  -5  12   9    6.48    4.85
   5 -12  -8    2.08    4.47
  -5  12   8    2.45    4.34
   5 -12  -7   23.16    5.92
  -5  12   7   23.47    6.04
   5 -12  -6   -0.38    4.66
  -5  12   6   -0.19    4.59
   5 -12  -5   29.95    5.03
  -5  12   5   18.63    4.34
   5 -12  -4    1.76    4.47
  -5  12   4    1.13    4.53
   5 -12  -3   36.43    5.22
  -5  12   3   38.13    4.66
   5 -12  -2    6.36    3.52
  -5  12   2    3.15    3.52
   5 -12  -1   38.32    4.66
  -5  12   1   36.75    4.85
   5 -12   0   24.04    3.59
  -5  12   0   31.27    4.03
   5 -12   1   -0.19    3.21
  -5  12  -1    2.14    4.28
   5 -12   2   93.32    8.31
  -5  12  -2   65.32    4.91
   5 -12   3   29.95    4.34
  -5  12  -3   23.91    4.34
   5 -12   4  100.24    6.10
  -5  12  -4  106.79    6.54
   5 -12   5    0.57    2.71
  -5  12  -5    2.89    2.83
   5 -12   6    8.56    2.89
  -5  12  -6    8.81    3.71
   5 -12   7  137.62    7.30
  -5  12  -7  126.04    8.56
   5 -12   8    0.38    2.71
  -5  12  -8    3.40    3.21
   5 -12   9   81.17    5.73
  -5  12  -9   68.78    5.66
   5 -12  10   -1.20    3.52
  -5  12 -10    1.51    3.78
   5 -12  11    1.70    3.08
  -5  12 -11    2.39    3.34
   5 -12  12   38.76    4.09
  -5  12 -12   43.10    5.22
   5 -12  13    3.71    3.96
  -5  12 -13    3.84    5.16
   5 -12  14   39.90    4.85
  -5  12 -14   42.16    6.98
   5 -12  15    1.38    4.53
  -5  12 -15    4.03    5.29
   5 -12  16   24.04    5.03
  -5  12 -16   21.77    6.04
   5 -12  17   11.83    4.72
  -5  12 -17   13.78    6.61
   5 -12  18    5.54    5.85
  -5  12 -18    6.42    6.54
   5 -12  19    3.65    6.17
  -5  12 -19    8.68    5.47
   5 -11 -17    0.00    5.41
  -5  11  17   -0.38    7.30
   5 -11 -16   15.67    8.12
  -5  11  16    5.03    5.29
   5 -11 -15   -0.38    5.41
  -5  11  15    1.89    7.68
   5 -11 -14    1.70    6.10
  -5  11  14   27.81   10.01
   5 -11 -13   12.65    6.42
  -5  11  13   13.03    7.68
   5 -11 -12    3.27    5.10
  -5  11  12   -0.44    5.03
   5 -11 -11   42.79    6.98
  -5  11  11   37.00    6.42
   5 -11 -10   -1.89    5.22
  -5  11  10    3.40    5.16
   5 -11  -9   14.85    4.72
  -5  11   9    9.44    5.54
   5 -11  -8    0.13    4.22
  -5  11   8   -0.19    4.15
   5 -11  -7   -0.06    5.54
  -5  11   7    2.52    5.35
   5 -11  -6  151.02    8.56
  -5  11   6  152.09    8.43
   5 -11  -5    5.60    3.84
  -5  11   5    6.54    3.59
   5 -11  -4    3.84    3.90
  -5  11   4    8.81    3.90
   5 -11  -3    2.27    3.02
  -5  11   3   -0.50    2.89
   5 -11  -2   69.72    5.03
  -5  11   2   68.97    4.66
   5 -11  -1    0.38    2.96
  -5  11   1   -0.13    2.64
   5 -11   0    1.07    2.83
  -5  11   0    3.34    3.90
   5 -11   1    1.76    4.85
  -5  11  -1    3.27    2.52
   5 -11   2    2.83    3.27
  -5  11  -2    3.21    3.59
   5 -11   3  237.73   10.45
  -5  11  -3  253.65    9.82
   5 -11   4   22.15    3.21
  -5  11  -4   25.42    3.40
   5 -11   5   36.25    3.21
  -5  11  -5   27.31    3.40
   5 -11   6    3.84    2.33
  -5  11  -6    4.03    2.71
   5 -11   7   16.93    3.02
  -5  11  -7   14.22    3.27
   5 -11   8  170.09    7.68
  -5  11  -8  180.09    8.12
   5 -11   9    0.69    3.34
  -5  11  -9    4.78    3.21
   5 -11  10   24.54    3.40
  -5  11 -10   19.76    4.40
   5 -11  11   95.21    6.10
  -5  11 -11  100.05    6.98
   5 -11  12    0.57    3.02
  -5  11 -12    3.52    4.40
   5 -11  13   41.78    4.47
  -5  11 -13   46.19    5.41
   5 -11  14   14.28    3.40
  -5  11 -14   15.35    5.35
   5 -11  15   25.93    4.91
  -5  11 -15   28.57    6.29
   5 -11  16   20.89    4.03
  -5  11 -16   24.98    5.54
   5 -11  17   -1.07    4.40
  -5  11 -17   -3.27    4.97
   5 -11  18   20.26    4.97
  -5  11 -18   20.83    5.66
   5 -11  19    1.70    5.60
  -5  11 -19    6.29    5.73
   5 -11  20    4.34    5.73
  -5  11 -20   -0.19    5.92
   5 -10 -18    1.07    8.12
  -5  10  18    2.89    6.67
   5 -10 -17    7.11    4.40
  -5  10  17    4.34    6.04
   5 -10 -16    2.33    4.34
  -5  10  16    3.27    6.17
   5 -10 -15    5.73    6.54
  -5  10  15   18.50    6.61
   5 -10 -14   -3.27    6.48
  -5  10  14    4.15    5.92
   5 -10 -13   -1.51    5.73
  -5  10  13   -0.13    5.22
   5 -10 -12   67.27    7.93
  -5  10  12   72.68    7.49
   5 -10 -11    3.27    5.54
  -5  10  11    8.18    5.03
   5 -10 -10    4.59    4.22
  -5  10  10    1.32    4.22
   5 -10  -9    2.39    4.28
  -5  10   9    0.94    4.72
   5 -10  -8    4.03    3.90
  -5  10   8    3.71    4.03
   5 -10  -7  129.63    7.24
  -5  10   7  145.36    7.55
   5 -10  -6   10.51    3.96
  -5  10   6   12.40    4.03
   5 -10  -5   44.93    4.47
  -5  10   5   44.74    4.28
   5 -10  -4    7.30    3.59
  -5  10   4    8.24    3.65
   5 -10  -3   23.60    4.03
  -5  10   3   20.77    3.84
   5 -10  -2   10.76    2.89
  -5  10   2   13.97    3.02
   5 -10  -1   25.49    3.40
  -5  10   1   27.56    5.10
   5 -10   0   20.20    4.40
  -5  10   0   11.33    2.89
   5 -10   1   12.96    3.71
  -5  10  -1   14.79    4.03
   5 -10   2   46.25    4.40
  -5  10  -2   39.08    3.90
   5 -10   3   84.76    5.73
  -5  10  -3   90.99    5.41
   5 -10   4  157.25    7.36
  -5  10  -4  163.36    8.31
   5 -10   5   20.39    2.96
  -5  10  -5   21.14    2.89
   5 -10   6    8.75    2.33
  -5  10  -6    8.18    3.15
   5 -10   7  125.47    5.79
  -5  10  -7  131.52    6.04
   5 -10   8   28.38    3.65
  -5  10  -8   24.23    3.65
   5 -10   9  252.96   10.07
  -5  10  -9  253.84   11.83
   5 -10  10   11.83    3.15
  -5  10 -10   11.20    3.21
   5 -10  11    0.19    2.71
  -5  10 -11   -0.38    3.21
   5 -10  12  122.08    6.48
  -5  10 -12  120.19    7.05
   5 -10  13   -1.70    2.96
  -5  10 -13    2.52    3.65
   5 -10  14    2.52    3.46
  -5  10 -14    2.71    3.96
   5 -10  15    1.70    4.47
  -5  10 -15    4.91    4.66
   5 -10  16    0.69    3.78
  -5  10 -16    1.45    5.10
   5 -10  17   43.48    5.60
  -5  10 -17   46.25    6.54
   5 -10  18   13.78    5.10
  -5  10 -18   15.79    5.79
   5 -10  19    6.54    5.60
  -5  10 -19    6.17    9.69
   5 -10  20    1.13    4.85
  -5  10 -20    1.57    4.03
   5  -9 -18    1.51    4.47
  -5   9  18   -1.89    9.25
   5  -9 -17    3.52    4.66
  -5   9  17    4.78    4.78
   5  -9 -16    3.90    5.03
  -5   9  16    7.68    5.29
   5  -9 -15   -3.84    5.22
  -5   9  15   -0.57    5.60
   5  -9 -14    1.45    5.29
  -5   9  14   -0.38    5.54
   5  -9 -13   26.37    5.54
  -5   9  13   25.74    5.79
   5  -9 -12    5.35    5.79
  -5   9  12    2.77    5.47
   5  -9 -11   75.76    7.17
  -5   9  11   64.25    6.10
   5  -9 -10   23.16    5.73
  -5   9  10   20.33    4.97
   5  -9  -9   68.21    6.36
  -5   9   9   77.59    6.17
   5  -9  -8    1.95    3.27
  -5   9   8    0.00    3.52
   5  -9  -7    0.38    3.21
  -5   9   7    1.26    3.46
   5  -9  -6   80.04    5.79
  -5   9   6   82.68    5.66
   5  -9  -5   16.61    3.78
  -5   9   5   10.38    3.46
   5  -9  -4   29.95    3.52
  -5   9   4   33.16    3.59
   5  -9  -3   10.26    3.71
  -5   9   3   13.03    3.27
   5  -9  -2  173.86    7.30
  -5   9   2  187.02   11.20
   5  -9  -1   82.31    7.17
  -5   9   1   90.36    4.91
   5  -9   0   33.48    3.52
  -5   9   0   33.60    3.40
   5  -9   1   21.96    2.58
  -5   9  -1   20.77    2.83
   5  -9   2  146.30    5.85
  -5   9  -2  145.55    6.04
   5  -9   3  185.63    7.61
  -5   9  -3  177.39    6.61
   5  -9   4   21.27    2.64
  -5   9  -4   22.78    2.64
   5  -9   5   50.66    3.21
  -5   9  -5   44.05    3.46
   5  -9   6   33.22    3.34
  -5   9  -6   35.87    3.59
   5  -9   7   10.13    2.64
  -5   9  -7   15.48    3.65
   5  -9   8  459.30   14.54
  -5   9  -8  447.09   14.41
   5  -9   9    0.82    2.01
  -5   9  -9    1.89    2.64
   5  -9  10  131.07    6.10
  -5   9 -10  138.31    6.73
   5  -9  11   36.43    3.96
  -5   9 -11   39.27    4.66
   5  -9  12   39.20    3.71
  -5   9 -12   34.61    4.40
   5  -9  13   26.49    3.84
  -5   9 -13   25.04    4.66
   5  -9  14    0.94    2.89
  -5   9 -14    2.89    3.34
   5  -9  15    6.80    3.90
  -5   9 -15    6.54    4.22
   5  -9  16   15.61    3.78
  -5   9 -16   21.27    4.59
   5  -9  17   -2.08    3.78
  -5   9 -17    0.19    4.09
   5  -9  18   39.96    5.22
  -5   9 -18   53.74    6.61
   5  -9  19    1.38    4.97
  -5   9 -19    1.07    5.03
   5  -9  20    0.76    4.09
  -5   9 -20   -0.38    3.21
   5  -8 -19   -1.45    7.36
  -5   8  19    5.85    8.50
   5  -8 -18    2.83    5.54
  -5   8  18   -2.14    6.29
   5  -8 -17    8.24    8.05
  -5   8  17   11.96    7.24
   5  -8 -16    6.86    6.61
  -5   8  16   -2.96    5.54
   5  -8 -15   -2.01    6.42
  -5   8  15    1.89    5.22
   5  -8 -14    0.19    5.10
  -5   8  14    0.69    4.85
   5  -8 -13    0.76    4.91
  -5   8  13   -1.45    4.47
   5  -8 -12  160.02    9.88
  -5   8  12  144.35    8.50
   5  -8 -11    2.39    3.90
  -5   8  11    3.21    4.53
   5  -8 -10   53.11    5.66
  -5   8  10   42.41    5.03
   5  -8  -9   69.22    6.17
  -5   8   9   70.98    5.92
   5  -8  -8  464.02   17.93
  -5   8   8  459.99   17.49
   5  -8  -7   10.51    3.40
  -5   8   7    3.21    3.27
   5  -8  -6    7.43    3.46
  -5   8   6    8.18    3.46
   5  -8  -5   18.69    3.15
  -5   8   5   13.09    3.08
   5  -8  -4   19.76    3.40
  -5   8   4   24.10    3.08
   5  -8  -3  144.48    6.23
  -5   8   3  130.63    8.81
   5  -8  -2  282.79   13.84
  -5   8   2  289.08   10.82
   5  -8  -1  274.61    9.25
  -5   8   1  270.46   10.63
   5  -8   0  112.32    4.97
  -5   8   0  116.10    6.04
   5  -8   1    2.20    1.89
  -5   8  -1    5.03    2.08
   5  -8   2  906.20   26.81
  -5   8  -2  896.32   26.05
   5  -8   3  167.57    6.54
  -5   8  -3  156.62    6.36
   5  -8   4  530.97   17.05
  -5   8  -4  557.52   17.43
   5  -8   5   55.82    3.02
  -5   8  -5   61.29    3.52
   5  -8   6   16.80    2.01
  -5   8  -6   13.34    2.20
   5  -8   7  102.32    4.91
  -5   8  -7  105.72    5.29
   5  -8   8  114.84    4.72
  -5   8  -8  107.54    4.91
   5  -8   9  175.69    8.12
  -5   8  -9  175.44    8.94
[truncated: 450,283 more chars]
