# Supplementary material for: Origamic metal-organic framework toward mechanical metamaterial
Source: Nat Commun. 2023 Dec 1;14:7938. doi: 10.1038/s41467-023-43647-8 (PMC10692132; doi:10.1038/s41467-023-43647-8)
Supplement: Supplementary file 4 — Supplementary Data 1 [file 41467_2023_43647_MOESM4_ESM.zip › Crystallographic data/PPF-301_200K.cif]

 
data_P-1_a
 
_audit_creation_method            'SHELXL-2018/3'
_shelx_SHELXL_version_number      '2018/3'
_chemical_name_systematic         ?
_chemical_name_common             ?
_chemical_melting_point           ?
_chemical_formula_moiety          ?
_chemical_formula_sum
 'C70 H74 N10 O18 Zn3' 
_chemical_formula_weight          1539.50

loop_
 _atom_type_symbol
 _atom_type_description
 _atom_type_scat_dispersion_real
 _atom_type_scat_dispersion_imag
 _atom_type_scat_source
 'C'  'C'   0.0024   0.0013
 'International Tables Vol C Tables 4.2.6.8 and 6.1.1.4'
 'H'  'H'   0.0000   0.0000
 'International Tables Vol C Tables 4.2.6.8 and 6.1.1.4'
 'N'  'N'   0.0048   0.0026
 'International Tables Vol C Tables 4.2.6.8 and 6.1.1.4'
 'O'  'O'   0.0085   0.0048
 'International Tables Vol C Tables 4.2.6.8 and 6.1.1.4'
 'Zn'  'Zn'   0.3273   1.1646
 'International Tables Vol C Tables 4.2.6.8 and 6.1.1.4'
 
_space_group_crystal_system       triclinic
_space_group_IT_number            2
_space_group_name_H-M_alt         'P -1'
_space_group_name_Hall            '-P 1'
 
_shelx_space_group_comment
;
The symmetry employed for this shelxl refinement is uniquely defined
by the following loop, which should always be used as a source of
symmetry information in preference to the above space-group names.
They are only intended as comments.
;
 
loop_
 _space_group_symop_operation_xyz
 'x, y, z'
 '-x, -y, -z'
 
_cell_length_a                    10.941(2)
_cell_length_b                    12.674(3)
_cell_length_c                    14.043(3)
_cell_angle_alpha                 100.78(3)
_cell_angle_beta                  101.10(3)
_cell_angle_gamma                 108.21(3)
_cell_volume                      1750.3(7)
_cell_formula_units_Z             1
_cell_measurement_temperature     200(2)
_cell_measurement_reflns_used     27556
_cell_measurement_theta_min       1.358
_cell_measurement_theta_max       26.500
 
_exptl_crystal_description        rectangle
_exptl_crystal_colour             purple
_exptl_crystal_density_meas       ?
_exptl_crystal_density_method     'not measured'
_exptl_crystal_density_diffrn     1.461          
_exptl_crystal_F_000              798
_exptl_transmission_factor_min    ?
_exptl_transmission_factor_max    ?
_exptl_crystal_size_max           0.862
_exptl_crystal_size_mid           0.198
_exptl_crystal_size_min           0.127
_exptl_absorpt_coefficient_mu     0.793
_shelx_estimated_absorpt_T_min    0.548
_shelx_estimated_absorpt_T_max    0.906
_exptl_absorpt_correction_type    'empirical'
_exptl_absorpt_correction_T_min   0.548
_exptl_absorpt_correction_T_max   0.906
_exptl_absorpt_process_details    'HKL3000 Scaplepack'
_exptl_absorpt_special_details    ?
_diffrn_ambient_temperature       200(2)
_diffrn_radiation_wavelength      0.630
_diffrn_radiation_type            synchrotron
_diffrn_source                    'PLSII 2D bending magnet'
_diffrn_measurement_device_type   'Rayonix MX225HS CCD area detector'
_diffrn_measurement_method        'omega scan'
_diffrn_detector_area_resol_mean  ?
_diffrn_reflns_number             19519
_diffrn_reflns_av_unetI/netI      0.0487
_diffrn_reflns_av_R_equivalents   0.0236
_diffrn_reflns_limit_h_min        -15
_diffrn_reflns_limit_h_max        15
_diffrn_reflns_limit_k_min        -17
_diffrn_reflns_limit_k_max        17
_diffrn_reflns_limit_l_min        -19
_diffrn_reflns_limit_l_max        19
_diffrn_reflns_theta_min          1.358
_diffrn_reflns_theta_max          26.500
_diffrn_reflns_theta_full         22.210
_diffrn_measured_fraction_theta_max   0.939
_diffrn_measured_fraction_theta_full  0.956
_diffrn_reflns_Laue_measured_fraction_max    0.939
_diffrn_reflns_Laue_measured_fraction_full   0.956
_diffrn_reflns_point_group_measured_fraction_max   0.939
_diffrn_reflns_point_group_measured_fraction_full  0.956
_reflns_number_total              9774
_reflns_number_gt                 6570
_reflns_threshold_expression      'I > 2\s(I)'
_reflns_Friedel_coverage          0.000
_reflns_Friedel_fraction_max      .
_reflns_Friedel_fraction_full     .
 
_reflns_special_details
;
 Reflections were merged by SHELXL according to the crystal
 class for the calculation of statistics and refinement.
 
 _reflns_Friedel_fraction is defined as the number of unique
 Friedel pairs measured divided by the number that would be
 possible theoretically, ignoring centric projections and
 systematic absences.
;
 
_computing_data_collection        'PAL BL2D-SMDC Program' 
_computing_cell_refinement        'HKL3000' 
_computing_data_reduction         'HKL3000'
_computing_structure_solution     'SHELXT 2018/2 (Sheldrick, 2018)'
_computing_structure_refinement 'SHELXL-2018/3 (Sheldrick, 2018)'
_computing_molecular_graphics     ?
_computing_publication_material   ?
_refine_special_details           ?
_refine_ls_structure_factor_coef  Fsqd
_refine_ls_matrix_type            full
_refine_ls_weighting_scheme       calc
_refine_ls_weighting_details
'w=1/[\s^2^(Fo^2^)+(0.1035P)^2^] where P=(Fo^2^+2Fc^2^)/3'
_atom_sites_solution_primary      ?
_atom_sites_solution_secondary    ?
_atom_sites_solution_hydrogens    geom
_refine_ls_hydrogen_treatment     constr
_refine_ls_extinction_method      none
_refine_ls_extinction_coef        .
_refine_ls_number_reflns          9774
_refine_ls_number_parameters      571
_refine_ls_number_restraints      280
_refine_ls_R_factor_all           0.0746
_refine_ls_R_factor_gt            0.0533
_refine_ls_wR_factor_ref          0.1648
_refine_ls_wR_factor_gt           0.1563
_refine_ls_goodness_of_fit_ref    1.008
_refine_ls_restrained_S_all       1.046
_refine_ls_shift/su_max           0.001
_refine_ls_shift/su_mean          0.000
 
loop_
 _atom_site_label
 _atom_site_type_symbol
 _atom_site_fract_x
 _atom_site_fract_y
 _atom_site_fract_z
 _atom_site_U_iso_or_equiv
 _atom_site_adp_type
 _atom_site_occupancy
 _atom_site_site_symmetry_order  
 _atom_site_calc_flag
 _atom_site_refinement_flags_posn
 _atom_site_refinement_flags_adp
 _atom_site_refinement_flags_occupancy
 _atom_site_disorder_assembly
 _atom_site_disorder_group
Zn1 Zn 0.97910(3) 0.01878(3) 1.10186(2) 0.03865(11) Uani 1 1 d . . . . .
Zn2 Zn 0.99689(8) 0.51920(6) 0.51587(5) 0.02662(16) Uani 0.5 1 d . . P . .
O1 O 0.5845(2) -0.0459(2) 0.78915(16) 0.0551(6) Uani 1 1 d . . . . .
O2 O 0.7924(2) 0.0043(2) 1.03511(16) 0.0550(6) Uani 1 1 d . . . . .
O3 O 0.82740(19) -0.03295(18) 0.88351(16) 0.0463(5) Uani 1 1 d . . . . .
O4 O 0.18041(19) 0.41653(17) 0.12034(16) 0.0457(5) Uani 1 1 d . . . . .
O5 O 0.0466(2) 0.18532(18) 0.08269(16) 0.0478(5) Uani 1 1 d . . . . .
O6 O 0.0781(2) 0.15630(19) -0.07122(16) 0.0537(5) Uani 1 1 d . . . . .
N1 N 0.93319(19) 0.57004(17) 0.38888(14) 0.0295(4) Uani 1 1 d . . . . .
N2 N 0.80910(19) 0.40114(17) 0.48678(14) 0.0292(4) Uani 1 1 d . . . . .
C1 C 1.0105(2) 0.6538(2) 0.35340(17) 0.0310(5) Uani 1 1 d . . . . .
C2 C 0.9253(3) 0.6829(2) 0.27850(19) 0.0374(6) Uani 1 1 d . . . . .
H2 H 0.953546 0.738687 0.242766 0.045 Uiso 1 1 calc R U . . .
C3 C 0.7972(3) 0.6156(2) 0.2689(2) 0.0379(6) Uani 1 1 d . . . . .
H3 H 0.719105 0.615406 0.225328 0.045 Uiso 1 1 calc R U . . .
C4 C 0.8024(2) 0.5443(2) 0.33763(17) 0.0300(5) Uani 1 1 d . . . . .
C5 C 0.6911(2) 0.4641(2) 0.35214(17) 0.0292(5) Uani 1 1 d . . . . .
C6 C 0.6958(2) 0.3977(2) 0.42118(17) 0.0301(5) Uani 1 1 d . . . . .
C7 C 0.5806(2) 0.3139(2) 0.4334(2) 0.0374(6) Uani 1 1 d . . . . .
H7 H 0.490466 0.294154 0.396656 0.045 Uiso 1 1 calc R U . . .
C8 C 0.6235(3) 0.2682(2) 0.5066(2) 0.0388(6) Uani 1 1 d . . . . .
H8 H 0.569431 0.211407 0.531764 0.047 Uiso 1 1 calc R U . . .
C9 C 0.7672(2) 0.3220(2) 0.53962(17) 0.0301(5) Uani 1 1 d . . . . .
C10 C 0.8500(2) 0.2960(2) 0.61445(17) 0.0303(5) Uani 1 1 d . . . . .
C11 C 0.7829(2) 0.2069(2) 0.66304(18) 0.0329(5) Uani 1 1 d . . . . .
C12 C 0.7139(3) 0.0930(2) 0.6075(2) 0.0446(7) Uani 1 1 d . . . . .
H12 H 0.711266 0.071140 0.538405 0.054 Uiso 1 1 calc R U . . .
C13 C 0.6490(3) 0.0111(3) 0.6518(2) 0.0498(7) Uani 1 1 d . . . . .
H13 H 0.601371 -0.066278 0.612823 0.060 Uiso 1 1 calc R U . . .
C14 C 0.6533(3) 0.0416(3) 0.7532(2) 0.0420(6) Uani 1 1 d . . . . .
C15 C 0.7218(3) 0.1538(3) 0.8095(2) 0.0408(6) Uani 1 1 d . . . . .
H15 H 0.725441 0.175083 0.878875 0.049 Uiso 1 1 calc R U . . .
C16 C 0.7858(3) 0.2359(2) 0.76418(19) 0.0369(5) Uani 1 1 d . . . . .
H16 H 0.832451 0.313375 0.803224 0.044 Uiso 1 1 calc R U . . .
C17 C 0.6162(3) -0.0286(3) 0.8953(2) 0.0487(7) Uani 1 1 d . . . . .
H17A H 0.553481 -0.093748 0.911404 0.058 Uiso 1 1 calc R U . . .
H17B H 0.603606 0.042623 0.926606 0.058 Uiso 1 1 calc R U . . .
C18 C 0.7583(3) -0.0188(2) 0.9406(2) 0.0401(6) Uani 1 1 d . . . . .
C19 C 0.5552(2) 0.4482(2) 0.28999(18) 0.0307(5) Uani 1 1 d . . . . .
C20 C 0.4700(3) 0.4927(2) 0.3320(2) 0.0383(6) Uani 1 1 d . . . . .
H20 H 0.497884 0.533013 0.401257 0.046 Uiso 1 1 calc R U . . .
C21 C 0.3456(3) 0.4789(2) 0.2743(2) 0.0409(6) Uani 1 1 d . . . . .
H21 H 0.289136 0.509983 0.304140 0.049 Uiso 1 1 calc R U . . .
C22 C 0.3030(2) 0.4199(2) 0.1731(2) 0.0362(5) Uani 1 1 d . . . . .
C23 C 0.3844(3) 0.3729(3) 0.1310(2) 0.0460(7) Uani 1 1 d . . . . .
H23 H 0.355079 0.330423 0.062260 0.055 Uiso 1 1 calc R U . . .
C24 C 0.5089(3) 0.3876(3) 0.1891(2) 0.0423(6) Uani 1 1 d . . . . .
H24 H 0.564373 0.355318 0.159043 0.051 Uiso 1 1 calc R U . . .
C25 C 0.1283(3) 0.3473(3) 0.0197(2) 0.0471(7) Uani 1 1 d . . . . .
H25A H 0.198165 0.366601 -0.016409 0.056 Uiso 1 1 calc R U . . .
H25B H 0.052510 0.366068 -0.013818 0.056 Uiso 1 1 calc R U . . .
C26 C 0.0804(3) 0.2177(2) 0.0111(2) 0.0415(6) Uani 1 1 d . . . . .
O1A O 0.9959(4) 0.6507(3) 0.6357(2) 0.0568(11) Uani 0.631(5) 1 d D . P A 1
C1A C 1.0287(5) 0.6421(6) 0.7220(4) 0.0487(16) Uani 0.631(5) 1 d D . P A 1
H1A H 0.966718 0.586626 0.743329 0.058 Uiso 0.631(5) 1 calc R U P A 1
N1A N 1.1490(4) 0.7077(4) 0.7883(3) 0.0493(10) Uani 0.631(5) 1 d D . P A 1
C2A C 1.1794(8) 0.6872(8) 0.8879(4) 0.084(3) Uani 0.631(5) 1 d D . P A 1
H2A1 H 1.180391 0.752079 0.938874 0.126 Uiso 0.631(5) 1 calc R U P A 1
H2A2 H 1.267165 0.679737 0.902314 0.126 Uiso 0.631(5) 1 calc R U P A 1
H2A3 H 1.111122 0.616142 0.889095 0.126 Uiso 0.631(5) 1 calc R U P A 1
C3A C 1.2442(5) 0.8000(4) 0.7633(5) 0.0667(16) Uani 0.631(5) 1 d D . P A 1
H3A1 H 1.203632 0.808500 0.697971 0.100 Uiso 0.631(5) 1 calc R U P A 1
H3A2 H 1.324140 0.781596 0.759880 0.100 Uiso 0.631(5) 1 calc R U P A 1
H3A3 H 1.269150 0.872194 0.815154 0.100 Uiso 0.631(5) 1 calc R U P A 1
O1B O 1.3508(9) 0.7831(11) 0.9497(7) 0.128(5) Uani 0.369(5) 1 d D . P A 2
C1B C 1.2698(10) 0.7787(9) 0.8722(8) 0.090(4) Uani 0.369(5) 1 d D . P A 2
H1B H 1.285977 0.838417 0.838958 0.108 Uiso 0.369(5) 1 calc R U P A 2
N1B N 1.1556(9) 0.6822(8) 0.8379(8) 0.080(3) Uani 0.369(5) 1 d D . P A 2
C2B C 1.1408(16) 0.5962(10) 0.8958(11) 0.116(6) Uani 0.369(5) 1 d D . P A 2
H2B1 H 1.219324 0.622028 0.953583 0.174 Uiso 0.369(5) 1 calc R U P A 2
H2B2 H 1.132597 0.522471 0.852856 0.174 Uiso 0.369(5) 1 calc R U P A 2
H2B3 H 1.060509 0.586483 0.919687 0.174 Uiso 0.369(5) 1 calc R U P A 2
C3B C 1.0507(14) 0.6667(13) 0.7497(10) 0.090(5) Uani 0.369(5) 1 d D . P A 2
H3B1 H 1.016083 0.729172 0.761201 0.135 Uiso 0.369(5) 1 calc R U P A 2
H3B2 H 0.978268 0.592611 0.737208 0.135 Uiso 0.369(5) 1 calc R U P A 2
H3B3 H 1.087077 0.667798 0.691169 0.135 Uiso 0.369(5) 1 calc R U P A 2
O2A O 0.9953(2) 0.06120(19) 1.24748(14) 0.0491(5) Uani 0.67(2) 1 d D . P B 1
C4A C 1.0971(3) 0.1374(3) 1.3022(2) 0.0538(7) Uani 0.67(2) 1 d D . P B 1
H4A H 1.161696 0.171671 1.269724 0.065 Uiso 0.67(2) 1 calc R U P B 1
N2A N 1.1285(7) 0.1777(7) 1.3993(3) 0.059(2) Uani 0.67(2) 1 d D . P B 1
C5A C 1.0425(14) 0.1266(10) 1.4581(5) 0.107(4) Uani 0.67(2) 1 d D . P B 1
H5A1 H 0.980968 0.167403 1.466508 0.161 Uiso 0.67(2) 1 calc R U P B 1
H5A2 H 1.097176 0.132443 1.524311 0.161 Uiso 0.67(2) 1 calc R U P B 1
H5A3 H 0.991204 0.045275 1.423169 0.161 Uiso 0.67(2) 1 calc R U P B 1
C6A C 1.2447(6) 0.2846(8) 1.4542(5) 0.065(2) Uani 0.67(2) 1 d D . P B 1
H6A1 H 1.286466 0.318618 1.405925 0.097 Uiso 0.67(2) 1 calc R U P B 1
H6A2 H 1.309848 0.266126 1.500071 0.097 Uiso 0.67(2) 1 calc R U P B 1
H6A3 H 1.214646 0.339545 1.492980 0.097 Uiso 0.67(2) 1 calc R U P B 1
O2B O 0.9953(2) 0.06120(19) 1.24748(14) 0.0491(5) Uani 0.33(2) 1 d D . P B 2
C4B C 1.0971(3) 0.1374(3) 1.3022(2) 0.0538(7) Uani 0.33(2) 1 d D . P B 2
H4B H 1.166908 0.176871 1.276281 0.065 Uiso 0.33(2) 1 calc R U P B 2
N2B N 1.1057(14) 0.1635(15) 1.4043(5) 0.069(4) Uani 0.33(2) 1 d D . P B 2
C5B C 0.9863(16) 0.1316(16) 1.4402(8) 0.076(5) Uani 0.33(2) 1 d D . P B 2
H5B1 H 0.949612 0.193127 1.443077 0.114 Uiso 0.33(2) 1 calc R U P B 2
H5B2 H 1.009374 0.120304 1.507557 0.114 Uiso 0.33(2) 1 calc R U P B 2
H5B3 H 0.919575 0.059983 1.394095 0.114 Uiso 0.33(2) 1 calc R U P B 2
C6B C 1.2306(14) 0.2480(17) 1.4736(10) 0.074(4) Uani 0.33(2) 1 d D U P B 2
H6B1 H 1.291571 0.280679 1.435032 0.111 Uiso 0.33(2) 1 calc R U P B 2
H6B2 H 1.272104 0.210155 1.517825 0.111 Uiso 0.33(2) 1 calc R U P B 2
H6B3 H 1.211711 0.309668 1.514344 0.111 Uiso 0.33(2) 1 calc R U P B 2
O3A O 0.6318(7) 0.8704(6) 0.3891(4) 0.105(2) Uani 0.544(7) 1 d D U P C 1
C7A C 0.5784(10) 0.8009(9) 0.3093(5) 0.072(2) Uani 0.544(7) 1 d D U P C 1
H7A H 0.516761 0.731802 0.314535 0.087 Uiso 0.544(7) 1 calc R U P C 1
N3A N 0.5843(3) 0.7965(3) 0.2123(3) 0.0833(9) Uani 0.544(7) 1 d D U P C 1
C8A C 0.6573(13) 0.8953(9) 0.1835(10) 0.154(5) Uani 0.544(7) 1 d D U P C 1
H8A1 H 0.678887 0.965045 0.237330 0.231 Uiso 0.544(7) 1 calc R U P C 1
H8A2 H 0.602766 0.900374 0.121598 0.231 Uiso 0.544(7) 1 calc R U P C 1
H8A3 H 0.740072 0.887897 0.171781 0.231 Uiso 0.544(7) 1 calc R U P C 1
C9A C 0.4935(10) 0.6926(6) 0.1341(6) 0.086(2) Uani 0.544(7) 1 d D U P C 1
H9A1 H 0.442409 0.637276 0.165301 0.129 Uiso 0.544(7) 1 calc R U P C 1
H9A2 H 0.545382 0.657950 0.097651 0.129 Uiso 0.544(7) 1 calc R U P C 1
H9A3 H 0.431914 0.713068 0.086978 0.129 Uiso 0.544(7) 1 calc R U P C 1
O3B O 0.4976(10) 0.7703(9) 0.0402(6) 0.134(3) Uani 0.456(7) 1 d D U P C 2
C7B C 0.5074(12) 0.7436(11) 0.1190(6) 0.120(3) Uani 0.456(7) 1 d D U P C 2
H7B H 0.446899 0.668658 0.112758 0.144 Uiso 0.456(7) 1 calc R U P C 2
N3B N 0.5843(3) 0.7965(3) 0.2123(3) 0.0833(9) Uani 0.456(7) 1 d D U P C 2
C8B C 0.7185(10) 0.8837(13) 0.2317(11) 0.137(5) Uani 0.456(7) 1 d D U P C 2
H8B1 H 0.784454 0.846116 0.233861 0.205 Uiso 0.456(7) 1 calc R U P C 2
H8B2 H 0.740036 0.940188 0.296274 0.205 Uiso 0.456(7) 1 calc R U P C 2
H8B3 H 0.720324 0.922902 0.177744 0.205 Uiso 0.456(7) 1 calc R U P C 2
C9B C 0.5362(15) 0.7792(17) 0.3005(8) 0.109(5) Uani 0.456(7) 1 d D U P C 2
H9B1 H 0.446022 0.720524 0.278777 0.163 Uiso 0.456(7) 1 calc R U P C 2
H9B2 H 0.534205 0.851797 0.337980 0.163 Uiso 0.456(7) 1 calc R U P C 2
H9B3 H 0.596232 0.753605 0.343931 0.163 Uiso 0.456(7) 1 calc R U P C 2
 
loop_
 _atom_site_aniso_label
 _atom_site_aniso_U_11
 _atom_site_aniso_U_22
 _atom_site_aniso_U_33
 _atom_site_aniso_U_23
 _atom_site_aniso_U_13
 _atom_site_aniso_U_12
Zn1 0.04329(18) 0.0481(2) 0.02581(15) 0.01199(13) 0.01324(12) 0.01450(14)
Zn2 0.0306(2) 0.0283(5) 0.0248(4) 0.0115(3) 0.0120(3) 0.0105(3)
O1 0.0431(10) 0.0628(13) 0.0512(12) 0.0389(11) 0.0051(9) -0.0010(10)
O2 0.0477(11) 0.0797(16) 0.0398(11) 0.0242(11) 0.0146(9) 0.0196(11)
O3 0.0461(11) 0.0534(12) 0.0452(11) 0.0197(9) 0.0156(9) 0.0200(9)
O4 0.0428(10) 0.0443(11) 0.0476(11) 0.0078(9) 0.0023(8) 0.0206(9)
O5 0.0594(12) 0.0434(11) 0.0466(11) 0.0160(9) 0.0192(9) 0.0212(9)
O6 0.0657(14) 0.0483(12) 0.0393(11) 0.0072(9) 0.0153(10) 0.0120(10)
N1 0.0328(9) 0.0306(10) 0.0280(9) 0.0131(8) 0.0125(7) 0.0097(8)
N2 0.0335(9) 0.0301(10) 0.0265(9) 0.0109(8) 0.0108(7) 0.0113(8)
C1 0.0378(12) 0.0322(12) 0.0272(11) 0.0125(9) 0.0140(9) 0.0127(9)
C2 0.0417(13) 0.0425(14) 0.0351(12) 0.0224(11) 0.0148(10) 0.0150(11)
C3 0.0407(13) 0.0448(14) 0.0350(12) 0.0209(11) 0.0125(10) 0.0175(11)
C4 0.0337(11) 0.0322(12) 0.0280(11) 0.0116(9) 0.0120(9) 0.0130(9)
C5 0.0318(11) 0.0317(11) 0.0275(10) 0.0096(9) 0.0116(9) 0.0130(9)
C6 0.0322(11) 0.0305(11) 0.0296(11) 0.0096(9) 0.0121(9) 0.0106(9)
C7 0.0323(11) 0.0394(13) 0.0380(13) 0.0156(11) 0.0094(10) 0.0065(10)
C8 0.0390(13) 0.0388(13) 0.0387(13) 0.0170(11) 0.0146(11) 0.0077(11)
C9 0.0357(11) 0.0286(11) 0.0271(10) 0.0094(9) 0.0137(9) 0.0088(9)
C10 0.0358(11) 0.0298(11) 0.0265(10) 0.0111(9) 0.0126(9) 0.0089(9)
C11 0.0358(11) 0.0347(12) 0.0316(11) 0.0173(10) 0.0135(9) 0.0096(10)
C12 0.0606(17) 0.0359(14) 0.0329(13) 0.0116(11) 0.0139(12) 0.0095(12)
C13 0.0594(18) 0.0380(15) 0.0416(15) 0.0189(12) 0.0078(13) 0.0024(13)
C14 0.0378(13) 0.0465(15) 0.0440(14) 0.0283(12) 0.0101(11) 0.0092(11)
C15 0.0488(14) 0.0490(15) 0.0320(12) 0.0207(11) 0.0178(11) 0.0179(12)
C16 0.0454(13) 0.0371(13) 0.0301(12) 0.0135(10) 0.0139(10) 0.0124(11)
C17 0.0387(13) 0.0639(19) 0.0496(16) 0.0379(15) 0.0147(12) 0.0117(13)
C18 0.0380(13) 0.0418(14) 0.0432(14) 0.0245(12) 0.0131(11) 0.0090(11)
C19 0.0326(11) 0.0314(12) 0.0308(11) 0.0118(9) 0.0101(9) 0.0123(9)
C20 0.0419(13) 0.0403(14) 0.0327(12) 0.0031(10) 0.0104(10) 0.0182(11)
C21 0.0387(13) 0.0406(14) 0.0441(14) 0.0031(11) 0.0106(11) 0.0202(11)
C22 0.0345(12) 0.0347(13) 0.0384(13) 0.0106(10) 0.0061(10) 0.0128(10)
C23 0.0444(15) 0.0562(18) 0.0321(13) 0.0004(12) 0.0063(11) 0.0202(13)
C24 0.0389(13) 0.0524(16) 0.0355(13) 0.0021(12) 0.0112(10) 0.0212(12)
C25 0.0472(15) 0.0447(15) 0.0441(15) 0.0140(12) 0.0016(12) 0.0147(13)
C26 0.0373(13) 0.0427(15) 0.0418(14) 0.0112(12) 0.0040(11) 0.0147(11)
O1A 0.073(2) 0.055(2) 0.0441(16) 0.0090(15) 0.0146(15) 0.0295(19)
C1A 0.047(2) 0.056(4) 0.041(2) 0.006(2) 0.0111(17) 0.021(2)
N1A 0.0481(19) 0.060(2) 0.039(2) -0.0026(18) 0.0099(16) 0.0293(17)
C2A 0.095(5) 0.132(7) 0.042(3) 0.016(4) 0.015(3) 0.071(5)
C3A 0.053(3) 0.053(3) 0.082(4) -0.004(2) 0.014(3) 0.017(2)
O1B 0.142(8) 0.219(13) 0.092(6) 0.058(7) 0.057(5) 0.133(8)
C1B 0.108(6) 0.085(6) 0.096(7) 0.034(6) 0.035(5) 0.052(5)
N1B 0.103(6) 0.079(5) 0.087(8) 0.021(6) 0.052(5) 0.055(5)
C2B 0.184(16) 0.080(8) 0.136(12) 0.043(8) 0.095(11) 0.078(10)
C3B 0.126(10) 0.071(9) 0.087(8) 0.001(7) 0.036(6) 0.062(9)
O2A 0.0569(11) 0.0572(12) 0.0294(9) 0.0102(8) 0.0146(8) 0.0145(9)
C4A 0.0509(14) 0.0658(18) 0.0400(12) -0.0001(12) 0.0125(10) 0.0229(12)
N2A 0.065(3) 0.062(4) 0.0374(15) 0.0008(17) 0.0091(17) 0.018(3)
C5A 0.084(6) 0.145(8) 0.042(4) 0.024(4) 0.001(4) -0.017(5)
C6A 0.071(3) 0.065(4) 0.040(3) -0.001(3) 0.013(2) 0.012(3)
O2B 0.0569(11) 0.0572(12) 0.0294(9) 0.0102(8) 0.0146(8) 0.0145(9)
C4B 0.0509(14) 0.0658(18) 0.0400(12) -0.0001(12) 0.0125(10) 0.0229(12)
N2B 0.085(6) 0.077(9) 0.041(2) -0.003(3) 0.015(3) 0.037(5)
C5B 0.079(7) 0.120(11) 0.010(4) -0.007(5) 0.000(4) 0.032(7)
C6B 0.074(4) 0.076(4) 0.071(4) 0.016(2) 0.017(2) 0.029(2)
O3A 0.108(5) 0.088(4) 0.098(3) 0.009(3) 0.014(3) 0.021(4)
C7A 0.068(4) 0.061(4) 0.090(2) 0.026(2) 0.033(3) 0.015(3)
N3A 0.076(2) 0.098(2) 0.105(2) 0.0457(19) 0.0510(18) 0.0432(17)
C8A 0.137(9) 0.165(7) 0.189(11) 0.108(8) 0.090(9) 0.033(7)
C9A 0.117(6) 0.094(4) 0.084(4) 0.040(3) 0.041(4) 0.069(4)
O3B 0.134(4) 0.141(4) 0.130(3) 0.037(2) 0.038(2) 0.050(2)
C7B 0.122(6) 0.131(7) 0.117(3) 0.023(3) 0.037(3) 0.063(6)
N3B 0.076(2) 0.098(2) 0.105(2) 0.0457(19) 0.0510(18) 0.0432(17)
C8B 0.094(5) 0.154(10) 0.170(12) 0.087(9) 0.053(6) 0.020(5)
C9B 0.120(11) 0.126(11) 0.117(6) 0.067(7) 0.067(6) 0.051(8)
 
_geom_special_details
;
 All esds (except the esd in the dihedral angle between two l.s. planes)
 are estimated using the full covariance matrix.  The cell esds are taken
 into account individually in the estimation of esds in distances, angles
 and torsion angles; correlations between esds in cell parameters are only
 used when they are defined by crystal symmetry.  An approximate (isotropic)
 treatment of cell esds is used for estimating esds involving l.s. planes.
;
 
loop_
 _geom_bond_atom_site_label_1
 _geom_bond_atom_site_label_2
 _geom_bond_distance
 _geom_bond_site_symmetry_2
 _geom_bond_publ_flag
Zn1 O2B 1.973(2) . ?
Zn1 O2A 1.973(2) . ?
Zn1 O2 2.012(2) . ?
Zn1 O3 2.034(2) 2_757 ?
Zn1 O6 2.043(2) 2_656 ?
Zn1 O5 2.095(2) 1_656 ?
Zn1 Zn1 2.9581(9) 2_757 ?
Zn2 Zn2 0.6257(10) 2_766 ?
Zn2 N2 2.038(2) . ?
Zn2 N2 2.057(2) 2_766 ?
Zn2 N1 2.077(2) . ?
Zn2 N1 2.090(2) 2_766 ?
Zn2 O1A 2.140(4) . ?
O1 C14 1.373(3) . ?
O1 C17 1.422(4) . ?
O2 C18 1.258(3) . ?
O3 C18 1.230(4) . ?
O4 C22 1.385(3) . ?
O4 C25 1.416(4) . ?
O5 C26 1.233(4) . ?
O6 C26 1.257(4) . ?
N1 C1 1.374(3) . ?
N1 C4 1.377(3) . ?
N2 C9 1.374(3) . ?
N2 C6 1.378(3) . ?
C1 C10 1.399(3) 2_766 ?
C1 C2 1.448(3) . ?
C2 C3 1.359(4) . ?
C2 H2 0.9500 . ?
C3 C4 1.445(3) . ?
C3 H3 0.9500 . ?
C4 C5 1.399(3) . ?
C5 C6 1.401(3) . ?
C5 C19 1.503(3) . ?
C6 C7 1.436(3) . ?
C7 C8 1.349(4) . ?
C7 H7 0.9500 . ?
C8 C9 1.443(3) . ?
C8 H8 0.9500 . ?
C9 C10 1.408(3) . ?
C10 C11 1.497(3) . ?
C11 C16 1.390(3) . ?
C11 C12 1.390(4) . ?
C12 C13 1.387(4) . ?
C12 H12 0.9500 . ?
C13 C14 1.391(4) . ?
C13 H13 0.9500 . ?
C14 C15 1.377(4) . ?
C15 C16 1.395(4) . ?
C15 H15 0.9500 . ?
C16 H16 0.9500 . ?
C17 C18 1.518(4) . ?
C17 H17A 0.9900 . ?
C17 H17B 0.9900 . ?
C19 C24 1.389(4) . ?
C19 C20 1.397(4) . ?
C20 C21 1.383(4) . ?
C20 H20 0.9500 . ?
C21 C22 1.388(4) . ?
C21 H21 0.9500 . ?
C22 C23 1.380(4) . ?
C23 C24 1.382(4) . ?
C23 H23 0.9500 . ?
C24 H24 0.9500 . ?
C25 C26 1.533(4) . ?
C25 H25A 0.9900 . ?
C25 H25B 0.9900 . ?
O1A C1A 1.231(6) . ?
C1A N1A 1.359(5) . ?
C1A H1A 0.9500 . ?
N1A C3A 1.453(6) . ?
N1A C2A 1.464(6) . ?
C2A H2A1 0.9800 . ?
C2A H2A2 0.9800 . ?
C2A H2A3 0.9800 . ?
C3A H3A1 0.9800 . ?
C3A H3A2 0.9800 . ?
C3A H3A3 0.9800 . ?
O1B C1B 1.244(8) . ?
C1B N1B 1.372(8) . ?
C1B H1B 0.9500 . ?
N1B C3B 1.453(8) . ?
N1B C2B 1.466(8) . ?
C2B H2B1 0.9800 . ?
C2B H2B2 0.9800 . ?
C2B H2B3 0.9800 . ?
C3B H3B1 0.9800 . ?
C3B H3B2 0.9800 . ?
C3B H3B3 0.9800 . ?
O2A C4A 1.218(3) . ?
C4A N2A 1.299(5) . ?
C4A H4A 0.9500 . ?
N2A C5A 1.451(6) . ?
N2A C6A 1.484(6) . ?
C5A H5A1 0.9800 . ?
C5A H5A2 0.9800 . ?
C5A H5A3 0.9800 . ?
C6A H6A1 0.9800 . ?
C6A H6A2 0.9800 . ?
C6A H6A3 0.9800 . ?
O2B C4B 1.218(3) . ?
C4B N2B 1.388(7) . ?
C4B H4B 0.9500 . ?
N2B C5B 1.458(8) . ?
N2B C6B 1.464(8) . ?
C5B H5B1 0.9800 . ?
C5B H5B2 0.9800 . ?
C5B H5B3 0.9800 . ?
C6B H6B1 0.9800 . ?
C6B H6B2 0.9800 . ?
C6B H6B3 0.9800 . ?
O3A C7A 1.196(7) . ?
C7A N3A 1.367(6) . ?
C7A H7A 0.9500 . ?
N3A C8A 1.435(7) . ?
N3A C9A 1.466(7) . ?
C8A H8A1 0.9800 . ?
C8A H8A2 0.9800 . ?
C8A H8A3 0.9800 . ?
C9A H9A1 0.9800 . ?
C9A H9A2 0.9800 . ?
C9A H9A3 0.9800 . ?
O3B C7B 1.210(8) . ?
C7B N3B 1.330(7) . ?
C7B H7B 0.9500 . ?
N3B C9B 1.463(7) . ?
N3B C8B 1.474(7) . ?
C8B H8B1 0.9800 . ?
C8B H8B2 0.9800 . ?
C8B H8B3 0.9800 . ?
C9B H9B1 0.9800 . ?
C9B H9B2 0.9800 . ?
C9B H9B3 0.9800 . ?
 
loop_
 _geom_angle_atom_site_label_1
 _geom_angle_atom_site_label_2
 _geom_angle_atom_site_label_3
 _geom_angle
 _geom_angle_site_symmetry_1
 _geom_angle_site_symmetry_3
 _geom_angle_publ_flag
O2B Zn1 O2 104.95(10) . . ?
O2A Zn1 O2 104.95(10) . . ?
O2A Zn1 O3 95.76(9) . 2_757 ?
O2 Zn1 O3 158.67(9) . 2_757 ?
O2A Zn1 O6 101.49(10) . 2_656 ?
O2 Zn1 O6 90.69(11) . 2_656 ?
O3 Zn1 O6 90.12(10) 2_757 2_656 ?
O2A Zn1 O5 98.17(10) . 1_656 ?
O2 Zn1 O5 88.17(10) . 1_656 ?
O3 Zn1 O5 83.83(9) 2_757 1_656 ?
O6 Zn1 O5 159.92(9) 2_656 1_656 ?
O2A Zn1 Zn1 167.09(6) . 2_757 ?
O2 Zn1 Zn1 86.79(7) . 2_757 ?
O3 Zn1 Zn1 72.13(7) 2_757 2_757 ?
O6 Zn1 Zn1 83.41(7) 2_656 2_757 ?
O5 Zn1 Zn1 76.50(7) 1_656 2_757 ?
Zn2 Zn2 N2 82.92(17) 2_766 . ?
Zn2 Zn2 N2 79.51(17) 2_766 2_766 ?
N2 Zn2 N2 162.43(3) . 2_766 ?
Zn2 Zn2 N1 82.53(17) 2_766 . ?
N2 Zn2 N1 88.99(9) . . ?
N2 Zn2 N1 88.73(9) 2_766 . ?
Zn2 Zn2 N1 80.20(17) 2_766 2_766 ?
N2 Zn2 N1 88.89(9) . 2_766 ?
N2 Zn2 N1 88.14(9) 2_766 2_766 ?
N1 Zn2 N1 162.73(3) . 2_766 ?
Zn2 Zn2 O1A 173.4(2) 2_766 . ?
N2 Zn2 O1A 100.98(13) . . ?
N2 Zn2 O1A 96.52(13) 2_766 . ?
N1 Zn2 O1A 102.74(12) . . ?
N1 Zn2 O1A 94.49(12) 2_766 . ?
C14 O1 C17 117.2(2) . . ?
C18 O2 Zn1 117.4(2) . . ?
C18 O3 Zn1 136.40(19) . 2_757 ?
C22 O4 C25 117.2(2) . . ?
C26 O5 Zn1 129.7(2) . 1_454 ?
C26 O6 Zn1 122.7(2) . 2_656 ?
C1 N1 C4 106.76(19) . . ?
C1 N1 Zn2 126.07(16) . . ?
C4 N1 Zn2 125.92(15) . . ?
C1 N1 Zn2 126.02(16) . 2_766 ?
C4 N1 Zn2 126.51(16) . 2_766 ?
Zn2 N1 Zn2 17.27(3) . 2_766 ?
C9 N2 C6 106.50(19) . . ?
C9 N2 Zn2 126.58(16) . . ?
C6 N2 Zn2 126.18(16) . . ?
C9 N2 Zn2 125.87(16) . 2_766 ?
C6 N2 Zn2 126.35(16) . 2_766 ?
Zn2 N2 Zn2 17.57(3) . 2_766 ?
N1 C1 C10 125.3(2) . 2_766 ?
N1 C1 C2 109.5(2) . . ?
C10 C1 C2 125.2(2) 2_766 . ?
C3 C2 C1 107.1(2) . . ?
C3 C2 H2 126.4 . . ?
C1 C2 H2 126.4 . . ?
C2 C3 C4 107.0(2) . . ?
C2 C3 H3 126.5 . . ?
C4 C3 H3 126.5 . . ?
N1 C4 C5 125.3(2) . . ?
N1 C4 C3 109.6(2) . . ?
C5 C4 C3 125.1(2) . . ?
C4 C5 C6 125.1(2) . . ?
C4 C5 C19 117.9(2) . . ?
C6 C5 C19 117.0(2) . . ?
N2 C6 C5 126.3(2) . . ?
N2 C6 C7 109.4(2) . . ?
C5 C6 C7 124.3(2) . . ?
C8 C7 C6 107.5(2) . . ?
C8 C7 H7 126.2 . . ?
C6 C7 H7 126.2 . . ?
C7 C8 C9 107.1(2) . . ?
C7 C8 H8 126.5 . . ?
C9 C8 H8 126.5 . . ?
N2 C9 C10 126.0(2) . . ?
N2 C9 C8 109.5(2) . . ?
C10 C9 C8 124.5(2) . . ?
C1 C10 C9 125.3(2) 2_766 . ?
C1 C10 C11 117.6(2) 2_766 . ?
C9 C10 C11 117.1(2) . . ?
C16 C11 C12 118.2(2) . . ?
C16 C11 C10 121.1(2) . . ?
C12 C11 C10 120.7(2) . . ?
C13 C12 C11 120.7(3) . . ?
C13 C12 H12 119.6 . . ?
C11 C12 H12 119.6 . . ?
C12 C13 C14 120.3(3) . . ?
C12 C13 H13 119.9 . . ?
C14 C13 H13 119.9 . . ?
O1 C14 C15 124.6(3) . . ?
O1 C14 C13 115.5(3) . . ?
C15 C14 C13 119.8(2) . . ?
C14 C15 C16 119.5(3) . . ?
C14 C15 H15 120.2 . . ?
C16 C15 H15 120.2 . . ?
C11 C16 C15 121.4(3) . . ?
C11 C16 H16 119.3 . . ?
C15 C16 H16 119.3 . . ?
O1 C17 C18 113.1(2) . . ?
O1 C17 H17A 109.0 . . ?
C18 C17 H17A 109.0 . . ?
O1 C17 H17B 109.0 . . ?
C18 C17 H17B 109.0 . . ?
H17A C17 H17B 107.8 . . ?
O3 C18 O2 127.0(3) . . ?
O3 C18 C17 118.4(3) . . ?
O2 C18 C17 114.7(3) . . ?
C24 C19 C20 117.4(2) . . ?
C24 C19 C5 121.4(2) . . ?
C20 C19 C5 121.2(2) . . ?
C21 C20 C19 121.0(2) . . ?
C21 C20 H20 119.5 . . ?
C19 C20 H20 119.5 . . ?
C20 C21 C22 120.3(3) . . ?
C20 C21 H21 119.8 . . ?
C22 C21 H21 119.8 . . ?
C23 C22 O4 124.5(2) . . ?
C23 C22 C21 119.4(2) . . ?
O4 C22 C21 116.0(2) . . ?
C22 C23 C24 119.8(2) . . ?
C22 C23 H23 120.1 . . ?
C24 C23 H23 120.1 . . ?
C23 C24 C19 122.0(3) . . ?
C23 C24 H24 119.0 . . ?
C19 C24 H24 119.0 . . ?
O4 C25 C26 113.5(2) . . ?
O4 C25 H25A 108.9 . . ?
C26 C25 H25A 108.9 . . ?
O4 C25 H25B 108.9 . . ?
C26 C25 H25B 108.9 . . ?
H25A C25 H25B 107.7 . . ?
O5 C26 O6 127.6(3) . . ?
O5 C26 C25 117.8(3) . . ?
O6 C26 C25 114.6(3) . . ?
C1A O1A Zn2 117.3(4) . . ?
O1A C1A N1A 123.4(6) . . ?
O1A C1A H1A 118.3 . . ?
N1A C1A H1A 118.3 . . ?
C1A N1A C3A 121.1(5) . . ?
C1A N1A C2A 118.8(5) . . ?
C3A N1A C2A 120.1(5) . . ?
N1A C2A H2A1 109.5 . . ?
N1A C2A H2A2 109.5 . . ?
H2A1 C2A H2A2 109.5 . . ?
N1A C2A H2A3 109.5 . . ?
H2A1 C2A H2A3 109.5 . . ?
H2A2 C2A H2A3 109.5 . . ?
N1A C3A H3A1 109.5 . . ?
N1A C3A H3A2 109.5 . . ?
H3A1 C3A H3A2 109.5 . . ?
N1A C3A H3A3 109.5 . . ?
H3A1 C3A H3A3 109.5 . . ?
H3A2 C3A H3A3 109.5 . . ?
O1B C1B N1B 115.8(9) . . ?
O1B C1B H1B 122.1 . . ?
N1B C1B H1B 122.1 . . ?
C1B N1B C3B 121.8(8) . . ?
C1B N1B C2B 117.4(7) . . ?
C3B N1B C2B 120.8(8) . . ?
N1B C2B H2B1 109.5 . . ?
N1B C2B H2B2 109.5 . . ?
H2B1 C2B H2B2 109.5 . . ?
N1B C2B H2B3 109.5 . . ?
H2B1 C2B H2B3 109.5 . . ?
H2B2 C2B H2B3 109.5 . . ?
N1B C3B H3B1 109.5 . . ?
N1B C3B H3B2 109.5 . . ?
H3B1 C3B H3B2 109.5 . . ?
N1B C3B H3B3 109.5 . . ?
H3B1 C3B H3B3 109.5 . . ?
H3B2 C3B H3B3 109.5 . . ?
C4A O2A Zn1 118.2(2) . . ?
O2A C4A N2A 128.2(4) . . ?
O2A C4A H4A 115.9 . . ?
N2A C4A H4A 115.9 . . ?
C4A N2A C5A 121.0(5) . . ?
C4A N2A C6A 122.3(5) . . ?
C5A N2A C6A 116.5(5) . . ?
N2A C5A H5A1 109.5 . . ?
N2A C5A H5A2 109.5 . . ?
H5A1 C5A H5A2 109.5 . . ?
N2A C5A H5A3 109.5 . . ?
H5A1 C5A H5A3 109.5 . . ?
H5A2 C5A H5A3 109.5 . . ?
N2A C6A H6A1 109.5 . . ?
N2A C6A H6A2 109.5 . . ?
H6A1 C6A H6A2 109.5 . . ?
N2A C6A H6A3 109.5 . . ?
H6A1 C6A H6A3 109.5 . . ?
H6A2 C6A H6A3 109.5 . . ?
C4B O2B Zn1 118.2(2) . . ?
O2B C4B N2B 116.5(6) . . ?
O2B C4B H4B 121.7 . . ?
N2B C4B H4B 121.7 . . ?
C4B N2B C5B 121.0(7) . . ?
C4B N2B C6B 118.3(8) . . ?
C5B N2B C6B 118.9(7) . . ?
N2B C5B H5B1 109.5 . . ?
N2B C5B H5B2 109.5 . . ?
H5B1 C5B H5B2 109.5 . . ?
N2B C5B H5B3 109.5 . . ?
H5B1 C5B H5B3 109.5 . . ?
H5B2 C5B H5B3 109.5 . . ?
N2B C6B H6B1 109.5 . . ?
N2B C6B H6B2 109.5 . . ?
H6B1 C6B H6B2 109.5 . . ?
N2B C6B H6B3 109.5 . . ?
H6B1 C6B H6B3 109.5 . . ?
H6B2 C6B H6B3 109.5 . . ?
O3A C7A N3A 135.7(8) . . ?
O3A C7A H7A 112.1 . . ?
N3A C7A H7A 112.1 . . ?
C7A N3A C8A 122.3(6) . . ?
C7A N3A C9A 117.4(5) . . ?
C8A N3A C9A 119.4(6) . . ?
N3A C8A H8A1 109.5 . . ?
N3A C8A H8A2 109.5 . . ?
H8A1 C8A H8A2 109.5 . . ?
N3A C8A H8A3 109.5 . . ?
H8A1 C8A H8A3 109.5 . . ?
H8A2 C8A H8A3 109.5 . . ?
N3A C9A H9A1 109.5 . . ?
N3A C9A H9A2 109.5 . . ?
H9A1 C9A H9A2 109.5 . . ?
N3A C9A H9A3 109.5 . . ?
H9A1 C9A H9A3 109.5 . . ?
H9A2 C9A H9A3 109.5 . . ?
O3B C7B N3B 134.0(11) . . ?
O3B C7B H7B 113.0 . . ?
N3B C7B H7B 113.0 . . ?
C7B N3B C9B 122.0(7) . . ?
C7B N3B C8B 121.2(6) . . ?
C9B N3B C8B 116.5(7) . . ?
N3B C8B H8B1 109.5 . . ?
N3B C8B H8B2 109.5 . . ?
H8B1 C8B H8B2 109.5 . . ?
N3B C8B H8B3 109.5 . . ?
H8B1 C8B H8B3 109.5 . . ?
H8B2 C8B H8B3 109.5 . . ?
N3B C9B H9B1 109.5 . . ?
N3B C9B H9B2 109.5 . . ?
H9B1 C9B H9B2 109.5 . . ?
N3B C9B H9B3 109.5 . . ?
H9B1 C9B H9B3 109.5 . . ?
H9B2 C9B H9B3 109.5 . . ?
 
_refine_diff_density_max    1.010
_refine_diff_density_min   -0.693
_refine_diff_density_rms    0.082

_shelx_res_file
;
TITL P-1_a.res in P-1
    P-1_a.res
    created by SHELXL-2018/3 at 11:30:06 on 15-Nov-2021
REM Old TITL P-1 in P-1
REM SHELXT solution in P-1: R1 0.243, Rweak 0.030, Alpha 0.090
REM <I/s>   0.000 for    0 systematic absences,  Orientation as input
REM Formula found by SHELXT:  C74 N8 O14 Zn3
CELL  0.63000  10.9410  12.6740  14.0430  100.777  101.096  108.206
ZERR   1.000   0.0022   0.0025   0.0028    0.030    0.030    0.030
LATT  1
SFAC C H N O ZN
DISP $C  0.00236  0.00129  8.99872
DISP $H -0.00002  0.00000  0.66424
DISP $N  0.00479  0.00261 14.77496
DISP $O  0.00848  0.00477 23.75245
DISP $Zn  0.32734  1.16463 4209.23095
UNIT 70 74 10 18 3
L.S. 35
BOND $H
ACTA
OMIT -3 53
SIZE 0.862 0.198 0.127
TEMP -73
FMAP 2
PLAN 1
LIST 4
WGHT    0.103500
FVAR       0.47097   0.63079   0.67250   0.54440
ZN1   5    0.979097    0.018779    1.101857    11.00000    0.04329    0.04805 =
         0.02581    0.01199    0.01324    0.01450
ZN2   5    0.996889    0.519205    0.515869    10.50000    0.03056    0.02831 =
         0.02481    0.01147    0.01201    0.01046
O1    4    0.584514   -0.045866    0.789152    11.00000    0.04306    0.06282 =
         0.05123    0.03893    0.00508   -0.00102
O2    4    0.792417    0.004316    1.035113    11.00000    0.04774    0.07973 =
         0.03976    0.02415    0.01456    0.01962
O3    4    0.827403   -0.032952    0.883512    11.00000    0.04611    0.05337 =
         0.04524    0.01970    0.01557    0.02003
O4    4    0.180408    0.416527    0.120344    11.00000    0.04278    0.04426 =
         0.04759    0.00778    0.00231    0.02063
O5    4    0.046577    0.185323    0.082692    11.00000    0.05940    0.04342 =
         0.04658    0.01601    0.01919    0.02119
O6    4    0.078084    0.156300   -0.071219    11.00000    0.06565    0.04831 =
         0.03934    0.00723    0.01529    0.01203
N1    3    0.933190    0.570040    0.388880    11.00000    0.03281    0.03059 =
         0.02801    0.01311    0.01253    0.00969
N2    3    0.809103    0.401143    0.486780    11.00000    0.03348    0.03012 =
         0.02648    0.01089    0.01081    0.01131
C1    1    1.010540    0.653750    0.353397    11.00000    0.03776    0.03225 =
         0.02724    0.01249    0.01404    0.01268
C2    1    0.925284    0.682936    0.278500    11.00000    0.04174    0.04253 =
         0.03510    0.02241    0.01483    0.01504
AFIX  43
H2    2    0.953546    0.738687    0.242766    11.00000   -1.20000
AFIX   0
C3    1    0.797232    0.615578    0.268933    11.00000    0.04072    0.04484 =
         0.03504    0.02089    0.01248    0.01753
AFIX  43
H3    2    0.719105    0.615406    0.225328    11.00000   -1.20000
AFIX   0
C4    1    0.802412    0.544283    0.337630    11.00000    0.03373    0.03222 =
         0.02799    0.01158    0.01198    0.01302
C5    1    0.691057    0.464098    0.352141    11.00000    0.03185    0.03170 =
         0.02754    0.00960    0.01161    0.01298
C6    1    0.695761    0.397737    0.421184    11.00000    0.03218    0.03047 =
         0.02960    0.00962    0.01215    0.01058
C7    1    0.580553    0.313881    0.433431    11.00000    0.03231    0.03935 =
         0.03796    0.01558    0.00941    0.00652
AFIX  43
H7    2    0.490466    0.294154    0.396656    11.00000   -1.20000
AFIX   0
C8    1    0.623534    0.268233    0.506645    11.00000    0.03900    0.03876 =
         0.03871    0.01699    0.01464    0.00767
AFIX  43
H8    2    0.569431    0.211407    0.531764    11.00000   -1.20000
AFIX   0
C9    1    0.767239    0.322017    0.539625    11.00000    0.03575    0.02860 =
         0.02706    0.00936    0.01369    0.00884
C10   1    0.850026    0.295977    0.614452    11.00000    0.03577    0.02981 =
         0.02650    0.01113    0.01262    0.00893
C11   1    0.782915    0.206937    0.663041    11.00000    0.03576    0.03472 =
         0.03164    0.01725    0.01345    0.00965
C12   1    0.713932    0.093038    0.607492    11.00000    0.06059    0.03594 =
         0.03295    0.01162    0.01391    0.00946
AFIX  43
H12   2    0.711266    0.071140    0.538405    11.00000   -1.20000
AFIX   0
C13   1    0.648984    0.011060    0.651831    11.00000    0.05941    0.03804 =
         0.04159    0.01891    0.00776    0.00241
AFIX  43
H13   2    0.601371   -0.066278    0.612823    11.00000   -1.20000
AFIX   0
C14   1    0.653264    0.041589    0.753153    11.00000    0.03783    0.04648 =
         0.04399    0.02834    0.01015    0.00917
C15   1    0.721796    0.153777    0.809542    11.00000    0.04884    0.04903 =
         0.03199    0.02068    0.01779    0.01791
AFIX  43
H15   2    0.725441    0.175083    0.878875    11.00000   -1.20000
AFIX   0
C16   1    0.785829    0.235928    0.764180    11.00000    0.04539    0.03713 =
         0.03011    0.01348    0.01394    0.01239
AFIX  43
H16   2    0.832451    0.313375    0.803224    11.00000   -1.20000
AFIX   0
C17   1    0.616249   -0.028590    0.895292    11.00000    0.03866    0.06392 =
         0.04958    0.03790    0.01475    0.01165
AFIX  23
H17A  2    0.553481   -0.093748    0.911404    11.00000   -1.20000
H17B  2    0.603606    0.042623    0.926606    11.00000   -1.20000
AFIX   0
C18   1    0.758267   -0.018824    0.940617    11.00000    0.03796    0.04181 =
         0.04318    0.02448    0.01313    0.00902
C19   1    0.555237    0.448159    0.289993    11.00000    0.03265    0.03139 =
         0.03082    0.01183    0.01010    0.01226
C20   1    0.469987    0.492677    0.332009    11.00000    0.04194    0.04027 =
         0.03267    0.00312    0.01044    0.01824
AFIX  43
H20   2    0.497884    0.533013    0.401257    11.00000   -1.20000
AFIX   0
C21   1    0.345637    0.478915    0.274331    11.00000    0.03874    0.04057 =
         0.04413    0.00310    0.01065    0.02018
AFIX  43
H21   2    0.289136    0.509983    0.304140    11.00000   -1.20000
AFIX   0
C22   1    0.302963    0.419946    0.173120    11.00000    0.03448    0.03473 =
         0.03838    0.01056    0.00608    0.01284
C23   1    0.384440    0.372852    0.130988    11.00000    0.04436    0.05622 =
         0.03214    0.00040    0.00632    0.02020
AFIX  43
H23   2    0.355079    0.330423    0.062260    11.00000   -1.20000
AFIX   0
C24   1    0.508898    0.387586    0.189065    11.00000    0.03889    0.05237 =
         0.03555    0.00215    0.01115    0.02118
AFIX  43
H24   2    0.564373    0.355318    0.159043    11.00000   -1.20000
AFIX   0
C25   1    0.128300    0.347343    0.019710    11.00000    0.04723    0.04470 =
         0.04406    0.01401    0.00163    0.01468
AFIX  23
H25A  2    0.198165    0.366601   -0.016409    11.00000   -1.20000
H25B  2    0.052510    0.366068   -0.013818    11.00000   -1.20000
AFIX   0
C26   1    0.080408    0.217714    0.011051    11.00000    0.03733    0.04271 =
         0.04185    0.01120    0.00397    0.01475
REM  coordinated DMF to Zn2
PART 1 21
DFIX 1.22 0.01 O1A C1A
DFIX 1.37 0.01 C1A N1A
DANG 2.26 0.01 O1A N1A
DFIX 1.47 0.01 N1A C2A N1A C3A
DANG 2.46 0.01 C1A C2A C1A C3A
DANG 2.53 0.01 C2A C3A
RIGU 0.001 O1A > C3A
FLAT O1A > C3A
O1A   4    0.995852    0.650683    0.635721    21.00000    0.07345    0.05516 =
         0.04405    0.00896    0.01456    0.02954
C1A   1    1.028719    0.642055    0.722000    21.00000    0.04731    0.05604 =
         0.04123    0.00598    0.01112    0.02106
AFIX  43
H1A   2    0.966718    0.586626    0.743329    21.00000   -1.20000
AFIX   0
N1A   3    1.149037    0.707670    0.788306    21.00000    0.04814    0.06026 =
         0.03907   -0.00261    0.00988    0.02926
C2A   1    1.179442    0.687217    0.887878    21.00000    0.09543    0.13216 =
         0.04247    0.01587    0.01461    0.07062
AFIX 133
H2A1  2    1.180391    0.752079    0.938874    21.00000   -1.50000
H2A2  2    1.267165    0.679737    0.902314    21.00000   -1.50000
H2A3  2    1.111122    0.616142    0.889095    21.00000   -1.50000
AFIX   0
C3A   1    1.244235    0.800002    0.763293    21.00000    0.05279    0.05293 =
         0.08169   -0.00372    0.01425    0.01683
AFIX 133
H3A1  2    1.203632    0.808500    0.697971    21.00000   -1.50000
H3A2  2    1.324140    0.781596    0.759880    21.00000   -1.50000
H3A3  2    1.269150    0.872194    0.815154    21.00000   -1.50000
AFIX   0
REM  Free DMF near Zn2
PART 2 -21
DFIX 1.22 0.01 O1B C1B
DFIX 1.37 0.01 C1B N1B
DANG 2.26 0.01 O1B N1B
DFIX 1.47 0.01 N1B C2B N1B C3B
DANG 2.46 0.01 C1B C2B C1B C3B
DANG 2.53 0.01 C2B C3B
RIGU 0.001 O1B > C3B
FLAT O1B > C3B
O1B   4    1.350801    0.783146    0.949708   -21.00000    0.14218    0.21862 =
         0.09236    0.05792    0.05694    0.13327
C1B   1    1.269807    0.778727    0.872241   -21.00000    0.10778    0.08495 =
         0.09647    0.03393    0.03517    0.05163
AFIX  43
H1B   2    1.285977    0.838417    0.838958   -21.00000   -1.20000
AFIX   0
N1B   3    1.155625    0.682185    0.837896   -21.00000    0.10283    0.07891 =
         0.08673    0.02066    0.05194    0.05523
C2B   1    1.140785    0.596167    0.895802   -21.00000    0.18449    0.08013 =
         0.13605    0.04348    0.09485    0.07845
AFIX 133
H2B1  2    1.219324    0.622028    0.953583   -21.00000   -1.50000
H2B2  2    1.132597    0.522471    0.852856   -21.00000   -1.50000
H2B3  2    1.060509    0.586483    0.919687   -21.00000   -1.50000
AFIX   0
C3B   1    1.050727    0.666680    0.749691   -21.00000    0.12588    0.07097 =
         0.08679    0.00076    0.03576    0.06230
AFIX 133
H3B1  2    1.016083    0.729172    0.761201   -21.00000   -1.50000
H3B2  2    0.978268    0.592611    0.737208   -21.00000   -1.50000
H3B3  2    1.087077    0.667798    0.691169   -21.00000   -1.50000
AFIX   0
PART 0
REM COORDINATED DMF TO ZN
EXYZ O2A O2B
EADP O2A O2B
EXYZ C4A C4B
EADP C4A C4B
PART 1 31
DFIX 1.22 0.01 O2A C4A
DFIX 1.37 0.01 C4A N2A
DANG 2.26 0.01 O2A N2A
DFIX 1.47 0.01 N2A C5A N2A C6A
DANG 2.46 0.01 C4A C5A C4A C6A
DANG 2.53 0.01 C5A C6A
RIGU 0.001 O2A > C6A
FLAT O2A > C6A
O2A   4    0.995307    0.061199    1.247478    31.00000    0.05686    0.05719 =
         0.02938    0.01019    0.01457    0.01453
C4A   1    1.097086    0.137382    1.302184    31.00000    0.05092    0.06584 =
         0.04002   -0.00008    0.01246    0.02285
AFIX  43
H4A   2    1.161696    0.171671    1.269724    31.00000   -1.20000
AFIX   0
N2A   3    1.128488    0.177688    1.399278    31.00000    0.06481    0.06243 =
         0.03738    0.00082    0.00911    0.01831
C5A   1    1.042477    0.126551    1.458090    31.00000    0.08410    0.14465 =
         0.04228    0.02377    0.00081   -0.01694
AFIX 133
H5A1  2    0.980968    0.167403    1.466508    31.00000   -1.50000
H5A2  2    1.097176    0.132443    1.524311    31.00000   -1.50000
H5A3  2    0.991204    0.045275    1.423169    31.00000   -1.50000
AFIX   0
C6A   1    1.244735    0.284572    1.454230    31.00000    0.07138    0.06537 =
         0.04032   -0.00075    0.01343    0.01151
AFIX 133
H6A1  2    1.286466    0.318618    1.405925    31.00000   -1.50000
H6A2  2    1.309848    0.266126    1.500071    31.00000   -1.50000
H6A3  2    1.214646    0.339545    1.492980    31.00000   -1.50000
AFIX   0
PART 2 -31
DFIX 1.22 0.01 O2B C4B
DFIX 1.37 0.01 C4B N2B
DANG 2.26 0.01 O2B N2B
DFIX 1.47 0.01 N2B C5B N2B C6B
DANG 2.46 0.01 C4B C5B C4B C6B
DANG 2.53 0.01 C5B C6B
RIGU 0.001 O2B > C6B
FLAT O2B > C6B
O2B   4    0.995307    0.061199    1.247478   -31.00000    0.05686    0.05719 =
         0.02938    0.01019    0.01457    0.01453
C4B   1    1.097086    0.137382    1.302184   -31.00000    0.05092    0.06584 =
         0.04002   -0.00008    0.01246    0.02285
AFIX  43
H4B   2    1.166908    0.176871    1.276281   -31.00000   -1.20000
AFIX   0
N2B   3    1.105743    0.163492    1.404318   -31.00000    0.08525    0.07703 =
         0.04103   -0.00285    0.01527    0.03710
C5B   1    0.986289    0.131615    1.440202   -31.00000    0.07937    0.11955 =
         0.00952   -0.00680    0.00019    0.03167
AFIX 133
H5B1  2    0.949612    0.193127    1.443077   -31.00000   -1.50000
H5B2  2    1.009374    0.120304    1.507557   -31.00000   -1.50000
H5B3  2    0.919575    0.059983    1.394095   -31.00000   -1.50000
AFIX   0
ISOR 0.001 C6B
C6B   1    1.230608    0.247986    1.473610   -31.00000    0.07417    0.07571 =
         0.07117    0.01577    0.01707    0.02871
AFIX 133
H6B1  2    1.291571    0.280679    1.435032   -31.00000   -1.50000
H6B2  2    1.272104    0.210155    1.517825   -31.00000   -1.50000
H6B3  2    1.211711    0.309668    1.514344   -31.00000   -1.50000
AFIX   0
PART 0
REM FREE DMF
EXYZ N3A N3B
EADP N3A N3B
PART 1 41
DFIX 1.22 0.01 O3A C7A
DFIX 1.37 0.01 C7A N3A
DANG 2.26 0.01 O3A N3A
DFIX 1.47 0.01 N3A C8A N3A C9A
DANG 2.46 0.01 C7A C8A C7A C9A
DANG 2.53 0.01 C8A C9A
SIMU 0.01 O3A > C9A
DELU 0.01 O3A > C9A
RIGU 0.001 O3A > C9A
FLAT O3A > C9A
O3A   4    0.631767    0.870391    0.389092    41.00000    0.10753    0.08754 =
         0.09768    0.00934    0.01387    0.02149
C7A   1    0.578425    0.800934    0.309259    41.00000    0.06802    0.06124 =
         0.08953    0.02607    0.03276    0.01513
AFIX  43
H7A   2    0.516761    0.731802    0.314535    41.00000   -1.20000
AFIX   0
N3A   3    0.584298    0.796482    0.212278    41.00000    0.07621    0.09780 =
         0.10463    0.04567    0.05097    0.04318
C8A   1    0.657289    0.895277    0.183464    41.00000    0.13741    0.16541 =
         0.18901    0.10766    0.08977    0.03332
AFIX 133
H8A1  2    0.678887    0.965045    0.237330    41.00000   -1.50000
H8A2  2    0.602766    0.900374    0.121598    41.00000   -1.50000
H8A3  2    0.740072    0.887897    0.171781    41.00000   -1.50000
AFIX   0
C9A   1    0.493474    0.692583    0.134070    41.00000    0.11676    0.09438 =
         0.08366    0.03966    0.04075    0.06869
AFIX 133
H9A1  2    0.442409    0.637276    0.165301    41.00000   -1.50000
H9A2  2    0.545382    0.657950    0.097651    41.00000   -1.50000
H9A3  2    0.431914    0.713068    0.086978    41.00000   -1.50000
AFIX   0
PART 2 -41
DFIX 1.22 0.01 O3B C7B
DFIX 1.37 0.01 C7B N3B
DANG 2.26 0.01 O3B N3B
DFIX 1.47 0.01 N3B C8B N3B C9B
DANG 2.46 0.01 C7B C8B C7B C9B
DANG 2.53 0.01 C8B C9B
SIMU 0.01 O3B > C9B
DELU 0.01 O3B > C9B
RIGU 0.001 O3B > C9B
FLAT O3B > C9B
ISOR 0.001 O3B
O3B   4    0.497625    0.770296    0.040233   -41.00000    0.13420    0.14091 =
         0.13032    0.03655    0.03838    0.05036
C7B   1    0.507365    0.743645    0.118956   -41.00000    0.12217    0.13105 =
         0.11696    0.02290    0.03669    0.06349
AFIX  43
H7B   2    0.446899    0.668658    0.112758   -41.00000   -1.20000
AFIX   0
N3B   3    0.584298    0.796482    0.212278   -41.00000    0.07621    0.09780 =
         0.10463    0.04567    0.05097    0.04318
C8B   1    0.718522    0.883731    0.231663   -41.00000    0.09403    0.15397 =
         0.17025    0.08692    0.05320    0.01961
AFIX 133
H8B1  2    0.784454    0.846116    0.233861   -41.00000   -1.50000
H8B2  2    0.740036    0.940188    0.296274   -41.00000   -1.50000
H8B3  2    0.720324    0.922902    0.177744   -41.00000   -1.50000
AFIX   0
C9B   1    0.536220    0.779173    0.300528   -41.00000    0.11952    0.12594 =
         0.11726    0.06704    0.06711    0.05137
AFIX 133
H9B1  2    0.446022    0.720524    0.278777   -41.00000   -1.50000
H9B2  2    0.534205    0.851797    0.337980   -41.00000   -1.50000
H9B3  2    0.596232    0.753605    0.343931   -41.00000   -1.50000
PART 0

AFIX   0
HKLF 4


REM  P-1_a.res in P-1
REM wR2 = 0.1648, GooF = S = 1.008, Restrained GooF = 1.046 for all data
REM R1 = 0.0533 for 6570 Fo > 4sig(Fo) and 0.0746 for all 9774 data
REM 571 parameters refined using 280 restraints

END

WGHT      0.1029      0.0000

REM Highest difference peak  1.010,  deepest hole -0.693,  1-sigma level  0.082
Q1    1   0.5672  0.8385  0.0983  11.00000  0.05    1.01
;
_shelx_res_checksum    9894

_shelx_hkl_file
;
   0   0   1   44.20    1.39
   0   0  -1   44.20    1.39
   0   0   2    2.33    0.38
   0   0  -2    1.07    0.38
   0   0   3  211.24    6.49
   0   0  -3  207.40    6.62
   0   0   4  123.40    4.60
   0   0  -4  125.99    4.79
   0   0   5 1243.38   32.47
   0   0  -5 1241.93   33.93
   0   0   6  307.22    9.65
   0   0  -6  332.51    9.96
   0   0   7  468.84   14.00
   0   0  -7  471.49   13.94
   0   0   8  552.96   16.27
   0   0  -8  560.52   16.65
   0   0   9  103.16    4.48
   0   0  -9  108.21    4.48
   0   0  10  338.05   11.29
   0   0 -10  329.23   11.67
   0   0  11   42.88    3.28
   0   0 -11   48.24    3.28
   0   0  12    1.95    2.59
   0   0 -12    4.04    2.14
   0   0  13   93.83    6.87
   0   0 -13   90.30    4.79
   0   0  14   53.91    4.22
   0   0 -14   52.91    4.29
   0   0  15   12.36    3.97
   0   0 -15   11.67    3.97
   0   0  16   15.83    4.10
   0   0 -16   19.17    3.97
   0   0  17    0.32    3.28
   0   0 -17    1.39    3.53
   0   0  18    5.93    5.23
   0   0 -18   11.22    4.79
   0   0  19   -0.82    4.41
   0   0 -19   -1.58    4.04
   0   0  20    5.42    5.99
   0   0 -20    8.89    4.41
   0   0  21    2.08    5.49
   0   0 -21   -0.44    3.59
   0   0  22    2.71    5.99
   0  -1  22    2.27    5.93
   0   1 -21    0.44    4.41
   0  -1  21   -1.51    4.98
   0   1 -20   56.88    7.31
   0  -1  20   58.01    7.00
   0   1 -19   12.99    4.04
   0  -1  19   12.30    4.79
   0   1 -18   -0.38    3.91
   0  -1  18    3.47    4.16
   0   1 -17    1.32    3.34
   0  -1  17    2.21    4.10
   0   1 -16   25.66    4.73
   0  -1  16   25.16    4.73
   0   1 -15   40.67    3.66
   0  -1  15   38.09    4.60
   0   1 -14  105.69    5.74
   0  -1  14  102.97    5.99
   0   1 -13    9.33    2.84
   0  -1  13   15.39    3.97
   0   1 -12   13.43    2.59
   0  -1  12   12.42    2.40
   0   1 -11   92.82    4.41
   0  -1  11   93.07    4.10
   0   1 -10  237.29    7.82
   0  -1  10  226.38    8.45
   0   1  -9  372.55   12.04
   0  -1   9  356.28   11.60
   0   1  -8    5.86    1.70
   0  -1   8    5.86    1.64
   0   1  -7  172.72    6.68
   0  -1   7  171.20    7.38
   0   1  -6 3755.62   94.33
   0  -1   6 3665.06   91.69
   0   1  -5   39.35    2.21
   0  -1   5   36.38    1.95
   0   1  -4  870.08   24.66
   0  -1   4  852.48   23.21
   0   1  -3  519.72   14.44
   0  -1   3  514.81   14.00
   0   1  -2  509.45   13.68
   0  -1   2  513.04   14.38
   0   1  -1 5713.95  186.84
   0  -1   1 5484.42  183.75
   0   1   0  115.14    3.41
   0  -1   0  114.14    4.48
   0   1   1 4160.07   99.25
   0  -1  -1 4066.05  131.41
   0   1   2  356.59   10.78
   0  -1  -2  350.86   10.40
   0   1   3  443.80   12.86
   0  -1  -3  441.53   12.80
   0   1   4  139.67    4.92
   0  -1  -4  139.67    5.55
   0   1   5  143.39    5.49
   0  -1  -5  139.74    5.23
   0   1   6  935.53   26.86
   0  -1  -6  930.17   25.41
   0   1   7   67.22    3.59
   0  -1  -7   63.25    3.22
   0   1   8   12.49    1.83
   0  -1  -8   12.42    1.70
   0   1   9  528.17   15.89
   0  -1  -9  539.59   15.45
   0   1  10   18.10    2.90
   0  -1 -10   16.77    2.40
   0   1  11    7.69    2.08
   0  -1 -11   11.22    2.52
   0   1  12   17.47    2.84
   0  -1 -12   16.02    2.33
   0   1  13    1.07    2.84
   0  -1 -13    2.96    2.52
   0   1  14  122.27    7.00
   0  -1 -14  113.88    5.55
   0   1  15   64.57    5.04
   0  -1 -15   66.65    5.23
   0   1  16    3.09    3.66
   0  -1 -16   -0.69    3.22
   0   1  17    4.79    4.35
   0  -1 -17    9.96    3.47
   0   1  18    4.54    5.23
   0  -1 -18   -0.38    4.92
   0   1  19    6.18    4.79
   0  -1 -19    7.19    4.22
   0   1  20   22.76    5.99
   0  -1 -20    9.40    5.04
   0   1  21   -2.33    4.67
   0  -1 -21    1.70    4.22
   0   2 -22   -0.06    4.67
   0  -2  22    1.01    5.42
   0   2 -21    5.11    4.79
   0  -2  21   13.56    5.86
   0   2 -20   27.62    4.86
   0  -2  20   25.60    5.74
   0   2 -19    2.14    3.53
   0  -2  19    5.68    5.42
   0   2 -18    0.95    4.16
   0  -2  18    3.34    4.41
   0   2 -17   21.25    3.72
   0  -2  17   22.26    5.55
   0   2 -16    7.19    3.28
   0  -2  16    7.00    3.28
   0   2 -15   78.44    5.42
   0  -2  15   90.30    5.49
   0   2 -14   22.13    3.72
   0  -2  14   22.07    3.15
   0   2 -13  120.76    5.80
   0  -2  13  114.89    6.05
   0   2 -12   29.13    2.96
   0  -2  12   27.11    3.15
   0   2 -11   16.84    2.65
   0  -2  11   22.45    2.77
   0   2 -10  180.47    6.37
   0  -2  10  175.18    6.87
   0   2  -9   69.99    3.72
   0  -2   9   65.96    3.34
   0   2  -8  160.36    6.37
   0  -2   8  157.71    6.31
   0   2  -7  639.79   20.12
   0  -2   7  632.47   18.67
   0   2  -6  111.23    4.79
   0  -2   6  120.50    4.54
   0   2  -5  872.16   25.66
   0  -2   5  886.98   24.34
   0   2  -4   34.68    1.89
   0  -2   4   34.11    1.83
   0   2  -3   35.63    1.64
   0  -2   3   36.32    1.64
   0   2  -2  238.93   10.66
   0  -2   2  240.82   11.10
   0   2  -1   10.85    0.76
   0  -2   1   11.35    0.76
   0   2   0 1033.46   25.85
   0  -2   0 1047.90   26.55
   0   2   1  795.98   20.81
   0  -2  -1  795.67   21.44
   0   2   2  232.56    7.06
   0  -2  -2  234.13    7.63
   0   2   3    3.72    0.82
   0  -2  -3    1.32    0.69
   0   2   4 1058.56   29.70
   0  -2  -4 1081.26   29.70
   0   2   5 1606.53   44.20
   0  -2  -5 1605.52   43.19
   0   2   6    3.15    1.32
   0  -2  -6    3.28    1.20
   0   2   7    2.59    1.26
   0  -2  -7    2.14    1.51
   0   2   8  256.39    8.83
   0  -2  -8  256.84    9.02
   0   2   9   52.65    3.53
   0  -2  -9   51.77    2.90
   0   2  10  111.93    4.79
   0  -2 -10  108.71    5.04
   0   2  11   12.23    2.33
   0  -2 -11   13.62    2.65
   0   2  12    4.92    2.77
   0  -2 -12    3.41    2.27
   0   2  13   95.03    5.93
   0  -2 -13   93.39    4.86
   0   2  14  112.12    6.81
   0  -2 -14  103.98    6.68
   0   2  15    9.27    3.91
   0  -2 -15   12.93    3.78
   0   2  16   31.40    4.48
   0  -2 -16   35.94    4.22
   0   2  17   31.15    5.42
   0  -2 -17   32.98    4.60
   0   2  18    6.43    4.60
   0  -2 -18    5.55    3.66
   0   2  19   27.87    6.87
   0  -2 -19   27.43    5.61
   0   2  20    2.52    4.98
   0  -2 -20    3.28    5.11
   0   2  21    0.25    4.22
   0  -2 -21   -0.50    3.53
   0   3 -22    4.73    3.53
   0  -3  22    4.22    4.54
   0   3 -21    0.06    5.36
   0  -3  21    2.33    5.74
   0   3 -20    8.26    4.60
   0  -3  20    5.93    5.49
   0   3 -19   37.27    6.05
   0  -3  19   34.05    5.93
   0   3 -18   -1.07    3.66
   0  -3  18    2.33    4.22
   0   3 -17   -0.32    3.15
   0  -3  17    1.83    3.91
   0   3 -16  132.67    7.06
   0  -3  16  141.69    7.57
   0   3 -15   63.06    4.79
   0  -3  15   71.82    5.17
   0   3 -14  104.68    5.42
   0  -3  14  102.60    5.55
   0   3 -13   32.35    3.97
   0  -3  13   28.75    3.91
   0   3 -12   21.69    2.84
   0  -3  12   21.76    3.09
   0   3 -11  399.91   12.55
   0  -3  11  385.10   13.37
   0   3 -10   32.92    2.59
   0  -3  10   26.17    2.65
   0   3  -9  480.06   13.62
   0  -3   9  473.00   14.76
   0   3  -8   11.67    1.58
   0  -3   8   12.30    1.83
   0   3  -7   73.34    3.22
   0  -3   7   83.24    3.78
   0   3  -6 2263.28   57.82
   0  -3   6 2251.05   57.95
   0   3  -5   44.01    2.33
   0  -3   5   43.45    2.14
   0   3  -4  462.47   14.94
   0  -3   4  469.03   14.63
   0   3  -3   93.07    5.23
   0  -3   3   91.50    5.36
   0   3  -2 1242.56   31.02
   0  -3   2 1257.95   33.04
   0   3  -1 5438.95  131.85
   0  -3   1 5546.40  136.46
   0   3   0  951.42   25.16
   0  -3   0  951.86   25.92
   0   3   1   23.14    1.20
   0  -3  -1   25.66    1.58
   0   3   2  266.11    8.64
   0  -3  -2  271.09    9.58
   0   3   3  173.98    6.62
   0  -3  -3  176.75    6.31
   0   3   4  325.63   10.47
   0  -3  -4  335.34   10.28
   0   3   5   16.77    1.70
   0  -3  -5   21.44    1.83
   0   3   6    5.42    1.51
   0  -3  -6    4.29    1.45
   0   3   7   51.27    2.84
   0  -3  -7   51.83    2.77
   0   3   8  346.13   11.22
   0  -3  -8  367.88   12.61
   0   3   9  148.38    5.49
   0  -3  -9  160.80    6.31
   0   3  10    0.63    2.02
   0  -3 -10    0.38    1.89
   0   3  11   14.69    2.65
   0  -3 -11   21.69    2.96
   0   3  12   50.26    4.48
   0  -3 -12   48.30    4.22
   0   3  13   65.27    5.61
   0  -3 -13   65.71    5.80
   0   3  14   12.99    4.73
   0  -3 -14   14.50    4.35
   0   3  15   47.67    4.60
   0  -3 -15   56.56    4.98
   0   3  16   10.97    4.04
   0  -3 -16   16.40    4.22
   0   3  17    8.26    4.86
   0  -3 -17    0.25    4.10
   0   3  18    5.30    4.22
   0  -3 -18    7.95    3.97
   0   3  19    5.30    5.61
   0  -3 -19    4.29    4.22
   0   3  20    1.26    4.41
   0  -3 -20    3.34    4.04
   0   4 -22    3.22    4.04
   0  -4  22    0.57    5.86
   0   4 -21   18.35    5.61
   0  -4  21   19.55    5.04
   0   4 -20   25.29    4.92
   0  -4  20   22.01    5.23
   0   4 -19   10.85    4.22
   0  -4  19   11.73    4.79
   0   4 -18    4.10    3.47
   0  -4  18    1.26    4.16
   0   4 -17   15.83    3.91
   0  -4  17   15.07    4.22
   0   4 -16   30.46    4.54
   0  -4  16   33.86    4.48
   0   4 -15  197.31    8.89
   0  -4  15  189.87    8.64
   0   4 -14   14.00    2.77
   0  -4  14   14.94    2.84
   0   4 -13   22.70    2.96
   0  -4  13   26.11    3.22
   0   4 -12  118.80    6.24
   0  -4  12  134.57    6.94
   0   4 -11    5.23    2.14
   0  -4  11    5.68    2.14
   0   4 -10  551.57   15.64
   0  -4  10  550.69   16.08
   0   4  -9   53.09    3.28
   0  -4   9   52.15    2.84
   0   4  -8   -0.13    1.20
   0  -4   8    1.07    1.39
   0   4  -7  874.62   23.27
   0  -4   7  901.54   26.30
   0   4  -6   85.51    3.78
   0  -4   6   88.91    3.59
   0   4  -5 1145.07   31.78
   0  -4   5 1120.54   30.14
   0   4  -4   57.51    3.78
   0  -4   4   57.19    4.04
   0   4  -3    3.34    1.01
   0  -4   3    2.46    0.88
   0   4  -2 1057.30   29.57
   0  -4   2 1012.08   28.19
   0   4  -1  450.49   13.37
   0  -4   1  441.47   13.12
   0   4   0  764.26   21.25
   0  -4   0  738.73   22.39
   0   4   1   27.24    1.64
   0  -4  -1   27.62    1.70
   0   4   2   23.71    1.83
   0  -4  -2   24.59    1.77
   0   4   3   17.28    1.64
   0  -4  -3   16.84    1.45
   0   4   4    1.01    1.39
   0  -4  -4    1.95    1.20
   0   4   5  710.98   21.94
   0  -4  -5  659.78   21.00
   0   4   6   45.84    2.71
   0  -4  -6   46.79    2.84
   0   4   7   45.91    2.96
   0  -4  -7   48.30    2.96
   0   4   8  321.91   11.79
   0  -4  -8  313.71   10.78
   0   4   9  263.14    9.52
   0  -4  -9  279.85    9.46
   0   4  10    4.41    2.46
   0  -4 -10    2.65    2.46
   0   4  11    6.68    2.52
   0  -4 -11    6.62    2.71
   0   4  12    2.96    3.34
   0  -4 -12    3.91    3.15
   0   4  13   16.46    3.15
   0  -4 -13   19.36    4.29
   0   4  14   47.86    5.36
   0  -4 -14   47.04    5.80
   0   4  15    4.79    4.41
   0  -4 -15   -0.50    3.66
   0   4  16   24.59    5.49
   0  -4 -16   30.08    4.79
   0   4  17    2.71    4.92
   0  -4 -17   -0.32    4.60
   0   4  18   14.88    4.86
   0  -4 -18   21.06    5.04
   0   4  19    6.81    4.41
   0  -4 -19    3.85    5.04
   0   4  20    1.26    7.69
   0  -4 -20    1.07    3.09
   0  -5  23    0.76    4.73
   0   5 -22    1.26    4.41
   0  -5  22    3.28    5.30
   0   5 -21    4.48    5.04
   0  -5  21    4.98    4.98
   0   5 -20   27.68    5.80
   0  -5  20   17.21    5.74
   0   5 -19    5.55    3.91
   0  -5  19    0.00    4.29
   0   5 -18    3.09    3.59
   0  -5  18    1.01    3.72
   0   5 -17    3.59    3.09
   0  -5  17    2.21    3.41
   0   5 -16   80.65    6.62
   0  -5  16   75.42    5.93
   0   5 -15   25.10    4.04
   0  -5  15   16.58    3.41
   0   5 -14  123.03    6.62
   0  -5  14  120.06    6.12
   0   5 -13   14.63    2.71
   0  -5  13   18.79    2.84
   0   5 -12  128.95    6.43
   0  -5  12  133.68    5.61
   0   5 -11  214.08    8.45
   0  -5  11  221.71    8.89
   0   5 -10   13.68    2.08
   0  -5  10   12.42    2.14
   0   5  -9  160.61    6.37
   0  -5   9  153.99    6.68
   0   5  -8  230.92    8.26
   0  -5   8  223.79    7.31
   0   5  -7   61.36    3.53
   0  -5   7   52.65    3.03
   0   5  -6  754.30   20.68
   0  -5   6  754.18   22.51
   0   5  -5   46.92    3.28
   0  -5   5   44.33    3.47
   0   5  -4  255.32    8.64
   0  -5   4  259.93    9.77
   0   5  -3  110.67    4.41
   0  -5   3  107.64    3.97
   0   5  -2  869.19   25.48
   0  -5   2  865.35   24.09
   0   5  -1 4286.94  104.87
   0  -5   1 4345.21  107.45
   0   5   0  827.76   23.08
   0  -5   0  823.98   23.96
   0   5   1  877.20   26.99
   0  -5  -1  904.38   25.54
   0   5   2  478.42   14.19
   0  -5  -2  487.88   14.63
   0   5   3   49.25    2.59
   0  -5  -3   51.96    3.09
   0   5   4  578.12   16.65
   0  -5  -4  572.13   16.90
   0   5   5  148.88    6.18
   0  -5  -5  153.74    5.99
   0   5   6   13.37    2.21
   0  -5  -6   12.11    2.46
   0   5   7    3.66    1.89
   0  -5  -7    2.21    2.59
   0   5   8  152.41    6.49
   0  -5  -8  157.71    6.43
   0   5   9   84.88    4.35
   0  -5  -9   93.01    4.73
   0   5  10  106.63    5.36
   0  -5 -10  101.08    5.74
   0   5  11    0.76    2.96
   0  -5 -11    0.69    2.52
   0   5  12    2.02    3.34
   0  -5 -12    4.98    3.09
   0   5  13   39.66    4.86
   0  -5 -13   37.39    5.04
   0   5  14    2.90    4.86
   0  -5 -14    1.77    4.22
   0   5  15   21.50    4.60
   0  -5 -15   21.19    4.10
   0   5  16    1.07    4.22
   0  -5 -16    2.77    3.47
   0   5  17    7.95    4.41
   0  -5 -17    9.52    3.78
   0   5  18   -0.25    4.67
   0  -5 -18    2.84    4.48
   0   5  19   -0.32    5.80
   0  -5 -19   -1.26    2.84
   0   6 -22    2.14    4.29
   0  -6  22    2.14    6.12
   0   6 -21    3.22    3.59
   0  -6  21    6.94    5.55
   0   6 -20    2.33    4.73
   0  -6  20    8.32    5.55
   0   6 -19    8.45    4.54
   0  -6  19    4.92    4.79
   0   6 -18    8.39    3.97
   0  -6  18    2.84    3.78
   0   6 -17    9.90    3.78
   0  -6  17   14.31    3.97
   0   6 -16   23.46    3.72
   0  -6  16   21.50    4.41
   0   6 -15   79.58    5.99
   0  -6  15   73.71    5.74
   0   6 -14    0.57    3.03
   0  -6  14    0.38    3.22
   0   6 -13    8.77    2.77
   0  -6  13    9.84    2.96
   0   6 -12   41.11    3.47
   0  -6  12   42.63    3.41
   0   6 -11  392.85   13.94
   0  -6  11  407.36   14.38
   0   6 -10   72.20    4.16
   0  -6  10   73.65    4.04
   0   6  -9    2.96    1.77
   0  -6   9    3.28    1.45
   0   6  -8   47.10    2.71
   0  -6   8   54.04    3.09
   0   6  -7 1025.33   28.94
   0  -6   7 1006.60   27.30
   0   6  -6    3.28    1.89
   0  -6   6    5.23    2.08
   0   6  -5  725.29   21.94
   0  -6   5  709.15   20.81
   0   6  -4   57.64    2.96
   0  -6   4   51.52    2.52
   0   6  -3 1283.61   33.55
   0  -6   3 1264.82   33.17
   0   6  -2 1686.68   45.40
   0  -6   2 1630.49   44.39
   0   6  -1  568.97   17.34
   0  -6   1  575.34   17.15
   0   6   0 1081.76   30.39
   0  -6   0 1088.57   31.72
   0   6   1    0.57    1.32
   0  -6  -1    0.25    1.39
   0   6   2  110.41    4.92
   0  -6  -2  119.68    4.86
   0   6   3  258.48    9.14
   0  -6  -3  247.44    9.02
   0   6   4  101.90    4.98
   0  -6  -4  100.89    5.04
   0   6   5  210.36    8.13
   0  -6  -5  204.31    8.77
   0   6   6   34.93    2.84
   0  -6  -6   33.67    2.77
   0   6   7   43.45    3.15
   0  -6  -7   45.21    3.47
   0   6   8    0.63    2.02
   0  -6  -8   -0.38    2.02
   0   6   9   60.35    4.22
   0  -6  -9   65.52    4.48
   0   6  10    2.77    2.46
   0  -6 -10    1.64    3.22
   0   6  11   -0.88    2.90
   0  -6 -11   -0.32    2.77
   0   6  12    6.12    3.78
   0  -6 -12    6.31    2.96
   0   6  13   44.71    6.05
   0  -6 -13   41.11    5.55
   0   6  14    4.22    3.91
   0  -6 -14    6.24    3.91
   0   6  15    1.32    4.16
   0  -6 -15    1.77    3.28
   0   6  16   12.49    4.22
   0  -6 -16   15.32    3.78
   0   6  17    3.03    3.85
   0  -6 -17   -0.19    3.28
   0   6  18    0.32    4.79
   0  -6 -18    3.59    4.86
   0   6  19   -4.22    6.37
   0  -6 -19   -1.14    2.96
   0   7 -22    2.65    5.42
   0  -7  22    2.52    6.12
   0   7 -21   22.57    6.68
   0  -7  21   27.05    7.57
   0   7 -20   10.91    3.28
   0  -7  20    5.23    4.86
   0   7 -19    3.91    3.53
   0  -7  19    2.27    4.60
   0   7 -18    6.43    3.09
   0  -7  18    8.20    4.10
   0   7 -17   15.83    3.03
   0  -7  17   13.18    3.97
   0   7 -16   54.42    4.16
   0  -7  16   61.99    5.11
   0   7 -15    3.85    2.52
   0  -7  15    3.59    3.53
   0   7 -14   25.16    3.15
   0  -7  14   23.52    3.53
   0   7 -13   29.89    2.71
   0  -7  13   23.84    3.09
   0   7 -12    2.59    1.89
   0  -7  12    0.57    2.14
   0   7 -11  251.03   10.85
   0  -7  11  275.88   11.04
   0   7 -10   83.17    4.92
   0  -7  10   78.89    4.29
   0   7  -9    5.68    2.40
   0  -7   9    5.36    2.02
   0   7  -8  266.93    9.77
   0  -7   8  263.65    9.08
   0   7  -7  239.56   11.92
   0  -7   7  205.00   10.53
   0   7  -6  291.64    9.84
   0  -7   6  314.41    9.40
   0   7  -5    0.95    1.51
   0  -7   5    0.76    1.20
   0   7  -4  248.70    8.39
   0  -7   4  250.72    8.51
   0   7  -3   20.81    1.83
   0  -7   3   17.21    1.77
   0   7  -2  434.53   13.24
   0  -7   2  432.39   13.05
   0   7  -1  549.49   16.02
   0  -7   1  535.74   16.52
   0   7   0   60.85    3.22
   0  -7   0   56.63    3.22
   0   7   1    0.95    1.32
   0  -7  -1    1.45    1.64
   0   7   2    7.57    2.21
   0  -7  -2    8.26    2.46
   0   7   3  202.42    7.44
   0  -7  -3  201.41    8.26
   0   7   4  566.01   16.46
   0  -7  -4  570.61   16.52
   0   7   5   96.35    4.73
   0  -7  -5   91.88    4.54
   0   7   6   24.97    2.52
   0  -7  -6   27.49    2.59
   0   7   7  113.69    5.23
   0  -7  -7  111.30    5.11
   0   7   8   -0.82    2.40
   0  -7  -8    0.82    2.14
   0   7   9    5.42    2.84
   0  -7  -9    2.33    2.46
   0   7  10   42.88    4.98
   0  -7 -10   45.15    4.41
   0   7  11    6.43    3.22
   0  -7 -11    6.18    3.03
   0   7  12   16.65    4.92
   0  -7 -12   19.67    4.22
   0   7  13   15.83    4.41
   0  -7 -13   13.12    3.78
   0   7  14   15.39    4.86
   0  -7 -14   13.68    4.35
   0   7  15   15.64    4.35
   0  -7 -15   23.08    5.55
   0   7  16    2.02    5.68
   0  -7 -16    2.71    4.48
   0   7  17    0.76    4.48
   0  -7 -17    2.96    3.28
   0   7  18   10.28    4.29
   0  -7 -18    6.37    3.34
   0   8 -22   13.49    5.74
   0  -8  22    2.46    8.20
   0   8 -21    3.47    6.24
   0  -8  21   -4.22    6.62
   0   8 -20   20.43    5.49
   0  -8  20   14.13    5.17
   0   8 -19   -0.19    4.04
   0  -8  19   -3.66    4.67
   0   8 -18    2.77    4.41
   0  -8  18    2.52    4.22
   0   8 -17   77.18    5.74
   0  -8  17   75.54    6.18
   0   8 -16   27.62    4.35
   0  -8  16   29.13    4.10
   0   8 -15   86.70    6.05
   0  -8  15   67.41    5.36
   0   8 -14   -0.13    3.09
   0  -8  14    1.07    2.77
   0   8 -13   23.71    3.72
   0  -8  13   27.62    3.28
   0   8 -12  111.68    6.43
   0  -8  12  111.93    5.80
   0   8 -11   14.13    2.90
   0  -8  11   13.68    3.09
   0   8 -10  225.56    9.46
   0  -8  10  238.17    8.58
   0   8  -9  102.09    5.42
   0  -8   9  108.02    6.05
   0   8  -8   38.21    4.35
   0  -8   8   32.85    3.72
   0   8  -7  247.69    8.01
   0  -8   7  241.45    8.07
   0   8  -6    2.96    1.64
   0  -8   6    1.64    1.45
   0   8  -5  368.57   11.92
   0  -8   5  360.19   12.17
   0   8  -4   12.86    2.02
   0  -8   4   11.67    1.89
   0   8  -3  108.59    5.04
   0  -8   3  111.93    4.41
   0   8  -2  588.46   17.28
   0  -8   2  592.43   16.58
   0   8  -1  181.17    6.81
   0  -8   1  178.20    6.43
   0   8   0    7.88    1.77
   0  -8   0    8.01    1.89
   0   8   1   28.94    2.46
   0  -8  -1   28.06    2.52
   0   8   2    8.39    2.21
   0  -8  -2    7.95    2.21
   0   8   3  205.00    7.95
   0  -8  -3  202.79    7.82
   0   8   4    2.33    1.95
   0  -8  -4    0.50    2.02
   0   8   5   28.75    2.84
   0  -8  -5   26.93    3.15
   0   8   6   58.20    3.85
   0  -8  -6   54.86    4.04
   0   8   7   12.80    2.96
   0  -8  -7   10.47    2.90
   0   8   8   45.02    3.78
   0  -8  -8   44.83    4.16
   0   8   9   45.97    4.79
   0  -8  -9   48.18    4.35
   0   8  10    3.85    3.34
   0  -8 -10    6.12    2.84
   0   8  11    4.73    3.41
   0  -8 -11    2.33    3.47
   0   8  12    9.02    3.97
   0  -8 -12    8.13    3.72
   0   8  13   26.48    5.04
   0  -8 -13   22.45    4.29
   0   8  14    7.82    4.67
   0  -8 -14    3.53    4.98
   0   8  15    0.63    4.16
   0  -8 -15    0.13    4.04
   0   8  16   -2.59    4.41
   0  -8 -16   -1.83    4.16
   0   8  17    3.53    4.35
   0  -8 -17    4.10    5.11
   0   8  18    0.06    3.78
   0   9 -22   -3.34    6.12
   0   9 -21    8.39    5.61
   0  -9  21    6.87    5.04
   0   9 -20   10.85    5.49
   0  -9  20    6.56    5.11
   0   9 -19   -3.41    4.67
   0  -9  19    0.25    4.48
   0   9 -18    3.34    4.04
   0  -9  18    4.92    4.35
   0   9 -17   16.27    4.41
   0  -9  17   15.58    4.35
   0   9 -16   67.98    6.75
   0  -9  16   72.14    5.74
   0   9 -15   11.10    3.78
   0  -9  15    6.87    3.78
   0   9 -14   11.29    3.28
   0  -9  14    9.21    3.41
   0   9 -13   28.38    4.60
   0  -9  13   25.79    3.97
   0   9 -12   -0.69    2.65
   0  -9  12    2.84    2.46
   0   9 -11  535.74   17.34
   0  -9  11  532.34   16.40
   0   9 -10   32.35    3.97
   0  -9  10   39.10    3.78
   0   9  -9   66.84    6.18
   0  -9   9   59.53    4.29
   0   9  -8   80.46    4.54
   0  -9   8   77.06    4.22
   0   9  -7   -0.76    2.14
   0  -9   7   -1.14    1.77
   0   9  -6   75.99    4.10
   0  -9   6   76.49    3.97
   0   9  -5    0.25    1.70
   0  -9   5    0.25    1.45
   0   9  -4    4.73    2.14
   0  -9   4    6.12    2.21
   0   9  -3  650.26   19.11
   0  -9   3  640.23   18.29
   0   9  -2    3.15    2.65
   0  -9   2    4.86    2.33
   0   9  -1  188.17    7.50
   0  -9   1  174.80    7.00
   0   9   0    4.10    2.46
   0  -9   0    0.38    2.40
   0   9   1    1.20    2.14
   0  -9  -1    2.46    2.08
   0   9   2    2.65    1.95
   0  -9  -2    1.32    1.83
   0   9   3    3.66    2.71
   0  -9  -3    2.77    2.46
   0   9   4  131.48    5.93
   0  -9  -4  136.46    6.18
   0   9   5    0.06    2.14
   0  -9  -5    1.45    2.90
   0   9   6   42.50    3.91
   0  -9  -6   37.14    4.16
   0   9   7   14.00    4.22
   0  -9  -7   17.59    3.47
   0   9   8   15.01    3.22
   0  -9  -8   12.30    3.03
   0   9   9   12.30    3.91
   0  -9  -9    8.77    4.41
   0   9  10    3.47    3.28
   0  -9 -10    2.77    2.84
   0   9  11   11.16    4.04
   0  -9 -11   15.70    4.16
   0   9  12    3.53    3.59
   0  -9 -12    0.32    4.86
   0   9  13    3.59    3.91
   0  -9 -13    3.91    3.41
   0   9  14   -1.58    3.85
   0  -9 -14    1.39    3.15
   0   9  15    0.25    3.34
   0  -9 -15    1.51    6.05
   0   9  16   -0.63    5.86
   0  -9 -16   -0.13    4.29
   0  -9 -17    0.25    3.85
   0  10 -21    6.56    5.42
   0 -10  21    2.90    3.72
   0  10 -20    8.51    6.05
   0 -10  20    4.22    4.73
   0  10 -19    2.14    4.86
   0 -10  19    1.14    4.67
   0  10 -18    0.13    4.73
   0 -10  18    0.95    4.22
   0  10 -17   63.12    6.81
   0 -10  17   57.45    5.61
   0  10 -16   15.20    4.73
   0 -10  16   18.67    4.60
   0  10 -15   34.18    4.79
   0 -10  15   32.66    4.35
   0  10 -14    3.03    3.97
   0 -10  14    3.97    3.09
   0  10 -13    0.57    3.09
   0 -10  13    0.25    2.77
   0  10 -12  162.50    8.26
   0 -10  12  180.03    8.45
   0  10 -11    1.89    3.41
   0 -10  11    6.62    2.90
   0  10 -10  143.58    9.52
   0 -10  10  152.85    5.74
   0  10  -9  104.42    5.74
   0 -10   9  108.46    5.49
   0  10  -8    2.46    3.72
   0 -10   8    0.63    2.46
   0  10  -7   73.08    4.98
   0 -10   7   81.79    4.54
   0  10  -6   30.96    3.09
   0 -10   6   23.84    2.84
   0  10  -5   56.44    4.48
   0 -10   5   51.83    3.91
   0  10  -4   17.97    2.84
   0 -10   4   24.84    3.03
   0  10  -3   28.19    2.96
   0 -10   3   31.97    2.84
   0  10  -2  560.78   17.21
   0 -10   2  582.22   18.79
   0  10  -1    1.07    2.08
   0 -10   1    1.14    2.52
   0  10   0   38.97    3.09
   0 -10   0   40.10    3.66
   0  10   1    5.30    2.08
   0 -10  -1    5.93    2.27
   0  10   2   45.72    3.41
   0 -10  -2   42.63    3.72
   0  10   3  111.17    5.61
   0 -10  -3  111.49    5.74
   0  10   4   42.06    3.85
   0 -10  -4   39.92    3.78
   0  10   5   -0.25    3.34
   0 -10  -5   -0.76    2.84
   0  10   6    2.02    2.84
   0 -10  -6    2.08    2.90
   0  10   7   19.80    4.04
   0 -10  -7   18.54    3.47
   0  10   8    2.52    4.41
   0 -10  -8   -4.48    4.16
   0  10   9   28.06    4.16
   0 -10  -9   26.93    4.22
   0  10  10   -1.20    3.78
   0 -10 -10   -1.64    3.15
   0  10  11    3.78    3.91
   0 -10 -11    6.24    4.98
   0  10  12    9.96    3.91
   0 -10 -12    4.98    3.47
   0  10  13    1.58    3.53
   0 -10 -13    0.95    3.78
   0  10  14   11.41    4.04
   0 -10 -14   12.30    3.09
   0 -10 -15    1.39    4.54
   0  11 -20    0.57    5.49
   0 -11  20   -0.57    5.23
   0  11 -19    1.20    5.99
   0 -11  19    3.72    5.99
   0  11 -18    9.96    6.56
   0 -11  18   10.22    5.68
   0  11 -17   -1.39    5.74
   0 -11  17    1.70    5.23
   0  11 -16  102.85    8.07
   0 -11  16  120.95    7.82
   0  11 -15    0.76    4.60
   0 -11  15    2.21    3.66
   0  11 -14    6.81    5.30
   0 -11  14    7.06    3.72
   0  11 -13   30.39    4.54
   0 -11  13   33.99    4.04
   0  11 -12   10.09    3.59
   0 -11  12    9.14    4.98
   0  11 -11   89.04    8.26
   0 -11  11  102.66    6.31
   0  11 -10   10.59    3.85
   0 -11  10    9.84    3.22
   0  11  -9   15.83    3.28
   0 -11   9   13.18    2.84
   0  11  -8  150.58    8.01
   0 -11   8  163.19    6.87
   0  11  -7   41.05    4.04
   0 -11   7   40.29    3.41
   0  11  -6   34.81    4.10
   0 -11   6   31.40    2.96
   0  11  -5    6.18    2.59
   0 -11   5    4.67    2.08
   0  11  -4   23.52    3.78
   0 -11   4   22.01    3.53
   0  11  -3  447.71   14.19
   0 -11   3  455.97   14.94
   0  11  -2   98.06    5.30
   0 -11   2   96.16    5.49
   0  11  -1   36.51    3.72
   0 -11   1   45.84    3.59
   0  11   0    8.26    2.65
   0 -11   0    6.81    2.65
   0  11   1    8.13    3.22
   0 -11  -1    9.84    3.28
   0  11   2   36.38    4.60
   0 -11  -2   29.51    3.78
   0  11   3   19.11    3.28
   0 -11  -3   16.52    3.47
   0  11   4   16.52    3.34
   0 -11  -4   18.16    3.41
   0  11   5    8.26    3.15
   0 -11  -5   11.73    3.09
   0  11   6    9.33    3.66
   0 -11  -6    9.65    3.34
   0  11   7    6.62    4.67
   0 -11  -7   -1.45    3.66
   0  11   8   41.43    4.67
   0 -11  -8   47.42    4.73
   0  11   9   -1.70    4.29
   0 -11  -9    1.89    3.85
   0  11  10    5.30    4.67
   0 -11 -10    2.40    3.78
   0  11  11    2.71    4.10
   0 -11 -11    2.84    3.34
   0  11  12   -0.50    4.60
   0 -11 -12    3.15    3.34
   0  11  13    3.72    4.22
   0 -11 -13    4.22    3.28
   0  11  14   -0.38    6.24
   0 -11 -14    0.82    2.27
   0  12 -20    1.95    7.00
   0 -12  20    1.58    8.13
   0  12 -19    8.70    6.49
   0 -12  19   14.69    5.55
   0  12 -18    0.50    5.42
   0 -12  18    0.95    4.67
   0  12 -17   42.44    7.13
   0 -12  17   38.02    5.68
   0  12 -16    2.33    4.67
   0 -12  16   -0.88    3.91
   0  12 -15   47.48    6.49
   0 -12  15   48.55    5.61
   0  12 -14   22.07    5.68
   0 -12  14   24.21    4.92
   0  12 -13   -0.82    3.91
   0 -12  13   -0.50    4.98
   0  12 -12   89.04    9.08
   0 -12  12   95.22    6.24
   0  12 -11    9.02    3.97
   0 -12  11    5.11    3.03
   0  12 -10   -3.34    4.10
   0 -12  10    4.04    3.28
   0  12  -9  112.05    6.87
   0 -12   9  111.99    6.24
   0  12  -8    4.60    3.47
   0 -12   8    1.58    2.46
   0  12  -7   96.86    5.61
   0 -12   7   96.61    5.80
   0  12  -6    6.24    3.15
   0 -12   6    9.27    2.90
   0  12  -5   -0.69    2.59
   0 -12   5   -0.19    2.33
   0  12  -4   45.40    4.79
   0 -12   4   43.89    3.85
   0  12  -3    2.65    3.28
   0 -12   3    0.82    2.46
   0  12  -2  297.70   12.86
   0 -12   2  285.34   10.66
   0  12  -1    5.86    3.47
   0 -12   1    6.18    3.59
   0  12   0    0.63    3.97
   0 -12   0   -1.77    3.91
   0  12   1    0.00    3.53
   0 -12  -1   -1.26    3.78
   0  12   2   33.29    4.10
   0 -12  -2   31.84    4.54
   0  12   3   22.64    3.97
   0 -12  -3   21.50    4.22
   0  12   4   34.87    3.91
   0 -12  -4   34.81    4.54
   0  12   5    2.14    3.34
   0 -12  -5   -0.63    3.09
   0  12   6    0.88    4.04
   0 -12  -6   -0.25    4.10
   0  12   7   14.88    4.48
   0 -12  -7   12.74    4.29
   0  12   8    3.66    4.35
   0 -12  -8    0.95    4.16
   0  12   9    2.77    3.53
   0 -12  -9    2.14    3.34
   0  12  10    0.88    5.61
   0 -12 -10    2.84    3.53
   0  12  11    0.38    4.04
   0 -12 -11   -0.50    4.04
   0  12  12    0.25    4.35
   0 -12 -12    3.41    4.54
   0 -12 -13   -1.01    2.84
   0  13 -19    3.03    6.37
   0 -13  19    2.59    5.61
   0  13 -18   45.28    7.82
   0 -13  18   32.60    7.06
   0  13 -17   -0.13    6.68
   0 -13  17   -0.44    5.99
   0  13 -16   32.47    6.81
   0 -13  16   30.96    4.60
   0  13 -15    4.22    4.67
   0 -13  15   11.98    4.67
   0  13 -14    1.95    5.68
   0 -13  14    2.77    9.40
   0  13 -13   52.78    8.45
   0 -13  13   50.64    4.86
   0  13 -12    1.26    5.17
   0 -13  12   -1.39    3.41
   0  13 -11   25.03    4.60
   0 -13  11   22.89    3.85
   0  13 -10   15.64    4.54
   0 -13  10   14.31    3.41
   0  13  -9    6.94    4.16
   0 -13   9    5.80    2.65
   0  13  -8  131.67    7.57
   0 -13   8  115.59    6.31
   0  13  -7   -1.20    3.28
   0 -13   7   -0.13    2.65
   0  13  -6   26.42    3.91
   0 -13   6   27.43    3.34
   0  13  -5    0.13    3.15
   0 -13   5    0.44    2.71
   0  13  -4   16.58    4.41
   0 -13   4   17.21    3.78
   0  13  -3  111.17    6.94
   0 -13   3  115.96    6.56
   0  13  -2    2.33    3.22
   0 -13   2    2.65    3.09
   0  13  -1    6.49    3.47
   0 -13   1    2.14    3.28
   0  13   0    0.44    3.47
   0 -13   0    0.88    3.03
   0  13   1   18.92    4.41
   0 -13  -1   21.31    3.66
   0  13   2    8.20    4.22
   0 -13  -2   13.68    4.16
   0  13   3   32.22    4.41
   0 -13  -3   42.19    4.54
   0  13   4    1.70    4.22
   0 -13  -4    0.95    3.28
   0  13   5    1.45    3.59
   0 -13  -5    1.39    4.16
   0  13   6    2.84    3.66
   0 -13  -6   -1.07    3.72
   0  13   7    3.72    4.29
   0 -13  -7    2.14    3.78
   0  13   8    2.65    3.85
   0 -13  -8    3.47    3.66
   0  13   9    3.47    4.67
   0 -13  -9    0.50    3.09
   0  13  10    3.09    3.59
   0 -13 -10   -0.88    3.78
   0  13  11    0.25    5.93
   0 -13 -11   -0.76    2.96
   0 -13 -12    2.08    4.60
   0 -13 -13   -1.89    2.59
   0  14 -18    1.95    6.12
   0 -14  18    3.91    5.17
   0  14 -17   15.58    7.13
   0 -14  17   15.01    5.74
   0  14 -16   -3.53    6.12
   0 -14  16    1.95    4.92
   0  14 -15    7.38    5.99
   0 -14  15   10.15    7.13
   0  14 -14   14.00    6.94
   0 -14  14   10.47    5.30
   0  14 -13   -0.50    5.11
   0 -14  13    3.66    4.92
   0  14 -12   21.63    6.56
   0 -14  12   23.90    4.67
   0  14 -11    2.77    4.22
   0 -14  11    2.71    3.53
   0  14 -10   16.71    4.54
   0 -14  10   18.67    3.85
   0  14  -9   32.98    5.68
   0 -14   9   30.71    5.36
   0  14  -8    2.02    4.04
   0 -14   8    0.44    3.15
   0  14  -7   18.16    3.91
   0 -14   7   20.05    3.53
   0  14  -6   -1.45    3.72
   0 -14   6   -1.20    3.15
   0  14  -5    2.84    3.97
   0 -14   5    2.02    2.77
   0  14  -4    5.74    3.41
   0 -14   4    9.40    3.91
   0  14  -3   29.01    5.23
   0 -14   3   40.80    4.60
   0  14  -2    9.77    4.73
   0 -14   2   13.49    4.16
   0  14  -1    2.84    3.97
   0 -14   1   -2.59    3.28
   0  14   0   -0.44    3.66
   0 -14   0   -0.95    3.41
   0  14   1    7.95    3.66
   0 -14  -1    4.98    3.78
   0  14   2   18.41    4.48
   0 -14  -2   19.61    3.78
   0  14   3   -1.64    4.73
   0 -14  -3    2.14    4.22
   0  14   4    6.24    3.91
   0 -14  -4   12.55    4.04
   0  14   5    8.39    4.29
   0 -14  -5   10.40    5.55
   0  14   6    9.84    4.04
   0 -14  -6    3.53    4.04
   0  14   7    0.13    4.67
   0 -14  -7    1.77    4.10
   0  14   8   -0.44    2.90
   0 -14  -8    0.88    3.47
   0  14   9    3.03    5.11
   0 -14  -9    6.68    4.67
   0  14  10    2.27    5.30
   0 -14 -10    2.90    3.85
   0  14  11    0.76    2.71
   0 -14 -11   -0.63    4.41
   0  14  12    0.44    3.53
   0 -14 -12   -2.08    4.48
   0  15 -17   -1.39    4.73
   0 -15  17    3.91    4.86
   0  15 -16    8.45    9.90
   0 -15  16   19.80    8.26
   0  15 -15    0.50    8.20
   0 -15  15    1.14    4.48
   0  15 -14    6.75    6.05
   0 -15  14    6.49    4.79
   0  15 -13   10.72    5.86
   0 -15  13    4.92    5.80
   0  15 -12   13.43    7.44
   0 -15  12   12.99    6.62
   0  15 -11    8.83    5.36
   0 -15  11   13.31    4.16
   0  15 -10   20.94    5.74
   0 -15  10   14.00    4.35
   0  15  -9    8.32    5.55
   0 -15   9   12.86    4.41
   0  15  -8    9.90    4.60
   0 -15   8   16.14    3.78
   0  15  -7    8.07    4.22
   0 -15   7    4.98    3.41
   0  15  -6    5.49    4.22
   0 -15   6    3.28    3.41
   0  15  -5    1.32    4.22
   0 -15   5   -1.89    4.29
   0  15  -4   19.42    4.48
   0 -15   4   19.86    3.91
   0  15  -3    6.37    4.16
   0 -15   3    5.99    3.78
   0  15  -2   19.80    4.54
   0 -15   2   24.91    3.91
   0  15  -1    3.53    3.91
   0 -15   1   -1.14    3.66
   0  15   0    0.00    5.61
   0 -15   0   -2.21    4.92
   0  15   1   15.26    4.54
   0 -15  -1   19.93    4.22
   0  15   2    2.46    3.78
   0 -15  -2    3.34    4.67
   0  15   3    0.63    4.86
   0 -15  -3    4.67    4.67
   0  15   4    3.03    3.78
   0 -15  -4    0.50    3.85
   0  15   5    5.11    4.92
   0 -15  -5    9.84    4.73
   0  15   6   19.42    4.48
   0 -15  -6   17.53    4.22
   0  15   7   -2.14    7.44
   0 -15  -7    0.38    3.15
   0  15   8   -3.59    4.54
   0 -15  -8   -5.17    7.44
   0  16 -16    1.51    5.11
   0 -16  16    3.41    8.70
   0  16 -15    4.04    5.42
   0 -16  15    1.77    4.22
   0  16 -14   16.71    6.24
   0 -16  14   23.96    5.42
   0  16 -13    2.84    5.74
   0 -16  13    1.07    4.92
   0  16 -12    4.41    7.69
   0 -16  12    4.98    5.80
   0  16 -11   -0.95    4.79
   0 -16  11   -1.14    4.54
   0  16 -10    5.86    4.79
   0 -16  10    0.82    4.16
   0  16  -9   12.93    5.99
   0 -16   9   18.35    4.67
   0  16  -8    3.28    4.67
   0 -16   8   -1.58    3.85
   0  16  -7   10.03    4.60
   0 -16   7    7.00    4.22
   0  16  -6    2.27    4.98
   0 -16   6   -1.77    4.79
   0  16  -5    3.97    3.91
   0 -16   5    1.45    3.53
   0  16  -4    1.95    4.35
   0 -16   4    2.33    3.34
   0  16  -3    1.89    4.54
   0 -16   3    7.69    4.10
   0  16  -2    0.95    5.99
   0 -16   2    0.50    4.98
   0  16  -1    0.69    4.04
   0 -16   1   -0.63    3.34
   0  16   0    4.48    4.16
   0 -16   0    9.52    3.78
   0  16   1    2.52    5.93
   0 -16  -1   -0.88    5.30
   0  16   2    8.01    4.10
   0 -16  -2    9.90    4.16
   0  16   3    0.76    2.46
   0 -16  -3    4.10    5.36
   0  16   4    1.45    3.97
   0 -16  -4    3.09    4.04
   0  16   5    0.25    4.98
   0 -16  -5    0.69    5.55
   0  16   6    0.63    4.86
   0 -16  -6   -0.57    2.65
   0 -16  -7    0.69    3.34
   0  17 -14   -0.44    6.94
   0 -17  14   -1.51    4.16
   0  17 -13    3.28    4.29
   0 -17  13    5.74    4.98
   0  17 -12    0.38    7.57
   0 -17  12   -4.67    6.05
   0  17 -11    5.42    5.74
   0 -17  11    2.21    4.48
   0  17 -10    5.04    5.23
   0 -17  10    6.37    4.54
   0  17  -9   -1.26    5.11
   0 -17   9   -0.57    4.22
   0  17  -8    2.84    4.60
   0 -17   8   -0.63    3.53
   0  17  -7   -1.70    5.74
   0 -17   7    3.34    4.16
   0  17  -6    0.25    4.48
   0 -17   6   -1.70    4.22
   0  17  -5    2.65    3.85
   0 -17   5   -0.32    3.72
   0  17  -4    3.85    4.60
   0 -17   4    2.52    4.79
   0  17  -3    2.90    4.04
   0 -17   3    2.08    3.78
   0  17  -2    4.86    4.67
   0 -17   2    4.60    3.97
   0  17  -1    1.26    7.57
   0 -17   1   -2.65    4.98
   0  17   0    0.32    3.22
   0 -17   0   -1.64    2.40
   0  17   1    2.65    3.91
   0 -17  -1    2.08    4.54
   0  17   2    0.76    3.03
   0 -17  -2    1.14    3.85
   0  17   3   -0.69    2.14
   0 -17  -3    1.39    3.15
   0 -17  -4   -0.38    7.50
   0 -18  12    2.21    4.92
   0 -18  11    2.08    5.86
   0 -18  10   -1.32    3.03
   0  18  -9    4.60   10.22
   0 -18   9    5.17    4.41
   0 -18   8    0.44    3.66
   0  18  -7    1.95    6.43
   0 -18   7   -0.63    4.35
   0  18  -6    2.21    5.80
   0 -18   6    1.51    4.60
   0  18  -5    4.67    5.36
   0 -18   5    4.67    5.68
   0  18  -4    1.70    3.41
   0 -18   4    2.21    4.41
   0  18  -3    2.77    4.73
   0 -18   3    9.65    3.72
   0  18  -2   -0.50    3.78
   0 -18   2   -0.44    3.78
   0  18  -1    1.89    5.42
   0  18   2   -1.07    5.68
   0 -19   8   -0.32    3.41
   0 -19   4    4.79    5.04
   0 -19   3   -0.38    3.47
   0 -19   2    0.57    3.15
  -1  19  -2    2.65    4.92
   1 -19   3    2.33    4.22
  -1  19  -3    0.76    4.60
   1 -19   4    3.66    5.74
  -1  19  -4    2.52    6.87
   1 -19   5    4.73    4.29
  -1  19  -5    1.70    4.22
  -1  18   3    0.57    3.03
   1 -18  -2    2.27    7.38
  -1  18   2    2.46    2.84
   1 -18  -1   -0.44    4.79
  -1  18   1    1.39    3.28
  -1  18   0    3.22    5.49
   1 -18   1    0.44    3.09
  -1  18  -1    0.00    6.56
   1 -18   2    0.57    2.46
   1 -18   3    2.65    3.03
  -1  18  -3    4.48    4.98
   1 -18   4   10.72    4.92
  -1  18  -4   -0.06    4.10
   1 -18   5    2.65    4.48
  -1  18  -5   12.42   10.47
   1 -18   6   -2.40    4.41
  -1  18  -6   -0.06    4.10
   1 -18   7    3.97    4.60
  -1  18  -7    2.90    7.25
   1 -18   8    1.14    5.17
  -1  18  -8    3.91    5.68
   1 -18   9   -1.32    5.36
  -1  18  -9   -3.15    6.37
   1 -18  10    1.70    3.28
  -1  18 -10   -0.69    8.07
   1 -18  11    1.95    6.62
  -1  18 -11   -0.50    5.68
   1 -18  12    0.76    3.85
   1 -17  -6    1.26    2.77
   1 -17  -5    1.26    2.90
   1 -17  -4   -0.38    4.16
  -1  17   4   -0.13    5.61
   1 -17  -3    2.27    5.55
  -1  17   3    4.10    4.04
   1 -17  -2    0.13    5.49
  -1  17   2   -1.01    5.11
   1 -17  -1    4.60    4.54
  -1  17   1   10.59    3.97
   1 -17   0    7.00    4.22
  -1  17   0    5.55    4.54
   1 -17   1    1.20    4.86
  -1  17  -1    4.29    4.79
   1 -17   2   -1.20    4.10
  -1  17  -2    2.27    4.16
   1 -17   3    4.41    4.10
  -1  17  -3    1.45    3.78
   1 -17   4    7.88    4.16
  -1  17  -4    8.51    5.17
   1 -17   5    2.71    3.66
  -1  17  -5    1.83    3.91
   1 -17   6    0.44    3.97
  -1  17  -6    0.38    3.78
   1 -17   7   -0.25    4.22
  -1  17  -7   -0.63    4.86
   1 -17   8   21.25    6.94
  -1  17  -8   12.55    7.57
   1 -17   9   11.79    4.22
  -1  17  -9   16.46    6.12
   1 -17  10    0.95    4.35
  -1  17 -10    1.32    5.04
   1 -17  11    3.15    5.23
  -1  17 -11    1.64    6.56
   1 -17  12   -0.44    4.92
  -1  17 -12    3.41    5.49
   1 -17  13    4.54    4.79
  -1  17 -13    1.95    5.99
   1 -17  14   -0.88    5.61
  -1  17 -14    3.97    7.44
   1 -16  -7    0.44    7.57
  -1  16   7    0.32    4.54
   1 -16  -6    2.46    3.97
  -1  16   6    1.83    3.59
   1 -16  -5    1.64    4.29
  -1  16   5    1.26    4.29
   1 -16  -4    0.76    5.04
  -1  16   4   -4.41    5.68
   1 -16  -3    2.46    3.91
  -1  16   3    1.58    3.91
   1 -16  -2   18.03    4.10
  -1  16   2   17.21    5.68
   1 -16  -1   -1.89    4.10
  -1  16   1    2.02    4.35
   1 -16   0   18.92    4.35
  -1  16   0   13.49    4.35
   1 -16   1   13.68    4.10
  -1  16  -1    4.54    4.22
   1 -16   2    4.16    5.23
  -1  16  -2   -1.95    6.12
   1 -16   3   10.22    3.97
  -1  16  -3   12.11    4.60
   1 -16   4   10.59    4.22
  -1  16  -4    6.62    4.10
   1 -16   5    1.26    3.78
  -1  16  -5    1.45    4.04
   1 -16   6    4.86    3.59
  -1  16  -6    3.34    5.30
   1 -16   7   11.67    5.49
  -1  16  -7   10.53    4.98
   1 -16   8    0.44    3.85
  -1  16  -8   -0.25    5.80
   1 -16   9   31.53    4.54
  -1  16  -9   26.48    5.61
   1 -16  10    0.06    3.85
  -1  16 -10    1.70    4.98
   1 -16  11    3.85    4.22
  -1  16 -11   -0.06    5.86
   1 -16  12    6.87    4.79
  -1  16 -12    9.65    5.86
   1 -16  13    9.58    5.36
  -1  16 -13    8.64    7.76
   1 -16  14    2.33   10.22
  -1  16 -14    2.08    7.69
   1 -16  15    3.28    9.08
  -1  16 -15    5.36    9.14
   1 -16  16    7.63    4.92
  -1  16 -16    1.07    4.35
   1 -15 -10   -1.89    4.60
  -1  15  10   -0.76    3.97
   1 -15  -8    0.88    2.90
  -1  15   8   -1.07    3.72
   1 -15  -7    2.27    3.91
  -1  15   7    0.76    3.66
   1 -15  -6    8.01    4.60
  -1  15   6    5.99    5.04
   1 -15  -5    5.04    4.60
  -1  15   5    0.32    5.23
   1 -15  -4   10.53    4.54
  -1  15   4   12.36    5.11
   1 -15  -3    6.31    5.11
  -1  15   3   12.17    4.79
   1 -15  -2    0.76    4.10
  -1  15   2    2.08    4.16
   1 -15  -1   13.81    5.36
  -1  15   1   11.67    4.86
   1 -15   0   -2.21    4.16
  -1  15   0    2.71    4.29
   1 -15   1   27.81    4.41
  -1  15  -1   29.13    4.35
   1 -15   2    7.95    3.91
  -1  15  -2    6.43    4.29
   1 -15   3    1.83    3.72
  -1  15  -3    0.32    4.41
   1 -15   4    3.59    5.11
  -1  15  -4    8.07    5.55
   1 -15   5    2.90    3.28
  -1  15  -5    2.14    4.54
   1 -15   6    3.97    3.59
  -1  15  -6    8.07    4.22
   1 -15   7    0.06    3.59
  -1  15  -7    1.77    4.54
   1 -15   8   15.39    3.97
  -1  15  -8   18.67    5.42
   1 -15   9    1.77    3.78
  -1  15  -9    2.52    4.22
   1 -15  10    6.75    3.53
  -1  15 -10    8.58    5.23
   1 -15  11   38.15    5.17
  -1  15 -11   24.40    6.56
   1 -15  12    3.09    4.54
  -1  15 -12    2.59    5.55
   1 -15  13   27.56    5.68
  -1  15 -13   25.03    9.71
   1 -15  14    2.84    8.95
  -1  15 -14    2.08    5.17
   1 -15  15    1.01    4.92
  -1  15 -15    2.52    6.24
   1 -15  16    3.41    7.13
  -1  15 -16   10.53    9.02
   1 -15  17   -0.76    4.60
  -1  15 -17    0.06   14.44
  -1  14  12   -2.08    6.31
   1 -14 -11   -0.38    4.73
  -1  14  11   -0.19    3.03
   1 -14 -10    0.25    3.28
   1 -14  -9    0.38    3.15
  -1  14   9    1.83    3.85
   1 -14  -8   -0.25    3.41
  -1  14   8    1.07    5.23
   1 -14  -7   12.42    3.66
  -1  14   7   11.41    3.72
   1 -14  -6   -2.65    4.79
  -1  14   6   -1.20    5.86
   1 -14  -5   -1.51    3.97
  -1  14   5    4.10    4.16
   1 -14  -4    0.06    3.91
  -1  14   4    1.07    5.55
   1 -14  -3    0.00    3.91
  -1  14   3   -0.38    3.85
   1 -14  -2   11.35    4.22
  -1  14   2   10.15    4.35
   1 -14  -1    0.06    3.53
  -1  14   1   -1.64    3.53
   1 -14   0   -0.13    4.29
  -1  14   0    1.45    4.22
   1 -14   1    4.22    4.67
  -1  14  -1    5.68    4.16
   1 -14   2   47.42    4.60
  -1  14  -2   54.10    5.30
   1 -14   3   20.30    3.97
  -1  14  -3   19.36    4.16
   1 -14   4   11.48    3.59
  -1  14  -4   12.42    4.29
   1 -14   5    0.38    3.28
  -1  14  -5   -0.25    4.22
   1 -14   6    1.83    3.53
  -1  14  -6    2.77    4.22
   1 -14   7   52.15    4.98
  -1  14  -7   53.41    5.86
   1 -14   8    6.43    3.15
  -1  14  -8    7.31    4.73
   1 -14   9   18.03    3.59
  -1  14  -9   16.71    4.54
   1 -14  10    2.14    3.22
  -1  14 -10    4.29    4.60
   1 -14  11    0.00    3.97
  -1  14 -11    5.30    5.30
   1 -14  12   25.79    4.29
  -1  14 -12   29.01    7.00
   1 -14  13    4.60    4.60
  -1  14 -13   -1.32    6.49
   1 -14  14   35.75    5.11
  -1  14 -14   37.02    6.24
   1 -14  15   14.50    4.86
  -1  14 -15    9.65    5.99
   1 -14  16    6.62    5.04
  -1  14 -16    0.57    6.87
   1 -14  17   29.64    5.86
  -1  14 -17   25.79    7.57
   1 -14  18    0.88    5.30
  -1  14 -18   -0.69    5.99
   1 -13 -13    0.44    3.22
   1 -13 -12   -1.45    4.60
  -1  13  12   -1.77    7.82
   1 -13 -11    2.71    4.10
  -1  13  11   -1.32    4.35
   1 -13 -10    1.14    3.03
  -1  13  10   -0.38    5.55
   1 -13  -9    2.08    3.78
  -1  13   9   -0.63    4.41
   1 -13  -8   11.04    5.68
  -1  13   8   13.31    5.30
   1 -13  -7    2.77    4.16
  -1  13   7    4.04    3.78
   1 -13  -6   14.63    5.74
  -1  13   6   12.04    4.67
   1 -13  -5    0.95    3.53
  -1  13   5    3.22    4.10
   1 -13  -4    1.70    5.11
  -1  13   4    0.25    4.16
   1 -13  -3   45.53    4.92
  -1  13   3   50.07    4.79
   1 -13  -2   45.34    4.79
  -1  13   2   54.48    4.98
   1 -13  -1    3.85    3.28
  -1  13   1    4.79    3.91
   1 -13   0    6.56    3.59
  -1  13   0    9.27    3.78
   1 -13   1   72.83    5.23
  -1  13  -1   75.86    5.49
   1 -13   2    2.02    2.96
  -1  13  -2    2.46    2.90
   1 -13   3  106.25    5.93
  -1  13  -3  106.88    6.56
   1 -13   4   44.58    4.29
  -1  13  -4   58.58    4.86
   1 -13   5   13.05    3.53
  -1  13  -5   11.16    3.59
   1 -13   6   59.78    5.17
  -1  13  -6   50.32    5.17
   1 -13   7   10.85    3.28
  -1  13  -7   12.30    4.22
   1 -13   8   96.29    6.12
  -1  13  -8   91.94    6.43
   1 -13   9    1.39    2.84
  -1  13  -9   -1.45    3.53
   1 -13  10    3.85    3.28
  -1  13 -10    1.64    3.97
   1 -13  11   18.79    4.16
  -1  13 -11   19.74    9.40
   1 -13  12   12.55    3.72
  -1  13 -12    9.65    4.29
   1 -13  13   50.95    5.80
  -1  13 -13   60.22    7.25
   1 -13  14   18.41    4.48
  -1  13 -14   22.64    5.55
   1 -13  15   23.52    4.60
  -1  13 -15   21.06    5.61
   1 -13  16   12.80    4.98
  -1  13 -16   16.90    6.81
   1 -13  17    6.62    4.79
  -1  13 -17    7.38    5.99
   1 -13  18    2.21    5.17
  -1  13 -18    4.16    6.12
   1 -13  19    3.22    6.12
  -1  13 -19    2.02    5.99
   1 -12 -14    0.88    3.15
   1 -12 -13    0.13    3.34
  -1  12  13    0.00    3.41
   1 -12 -12   12.61    4.04
  -1  12  12    8.64    4.86
   1 -12 -11    1.77    3.78
  -1  12  11    0.32    3.78
   1 -12 -10    1.14    3.91
  -1  12  10    5.11    4.67
   1 -12  -9   13.87    4.92
  -1  12   9   18.10    4.79
   1 -12  -8    2.40    4.29
  -1  12   8    4.10    4.16
   1 -12  -7   14.50    4.48
  -1  12   7   15.58    5.04
   1 -12  -6    1.32    3.85
  -1  12   6   -0.13    3.28
   1 -12  -5    1.83    3.09
  -1  12   5    0.44    3.28
   1 -12  -4   35.50    4.92
  -1  12   4   35.06    4.73
   1 -12  -3   76.93    6.24
  -1  12   3   81.47    5.61
   1 -12  -2   17.97    3.72
  -1  12   2   14.82    3.15
   1 -12  -1    4.67    3.15
  -1  12   1    2.96    2.90
   1 -12   0   42.25    4.16
  -1  12   0   46.28    4.73
   1 -12   1    6.43    2.96
  -1  12  -1    5.42    2.96
   1 -12   2  113.19    6.43
  -1  12  -2  105.81    6.12
   1 -12   3    3.47    3.53
  -1  12  -3    5.17    3.34
   1 -12   4   33.29    4.10
  -1  12  -4   34.05    4.48
   1 -12   5    9.27    2.96
  -1  12  -5    6.31    3.34
   1 -12   6   22.83    3.66
  -1  12  -6   23.90    4.16
   1 -12   7  157.27    6.94
  -1  12  -7  149.01    7.69
   1 -12   8    7.06    3.28
  -1  12  -8    9.71    3.53
   1 -12   9   41.37    4.35
  -1  12  -9   44.39    4.73
   1 -12  10   24.91    4.29
  -1  12 -10   25.54    5.42
   1 -12  11    0.82    4.04
  -1  12 -11    2.46    5.30
   1 -12  12   37.08    4.67
  -1  12 -12   38.02    5.61
   1 -12  13    1.14    3.59
  -1  12 -13   -0.38    4.92
   1 -12  14   18.10    4.29
  -1  12 -14   17.34    4.86
   1 -12  15   13.12    3.97
  -1  12 -15   17.59    5.04
   1 -12  16    6.37    4.73
  -1  12 -16    7.38    6.24
   1 -12  17    4.92    5.04
  -1  12 -17    5.17    6.62
   1 -12  18   19.80    5.49
  -1  12 -18   19.42    6.24
   1 -12  19   -2.71    4.92
  -1  12 -19   -4.29    6.43
   1 -12  20    3.85    8.13
  -1  12 -20   -2.65    7.06
   1 -11 -15   -0.38    2.21
  -1  11  15    1.77    5.42
   1 -11 -14    0.44    3.78
  -1  11  14    1.51    4.35
   1 -11 -13   10.72    3.47
  -1  11  13    6.18    4.22
   1 -11 -12   -0.38    3.66
  -1  11  12    2.59    3.97
   1 -11 -11    3.03    4.48
  -1  11  11    4.16    5.42
   1 -11 -10    1.07    3.47
  -1  11  10    0.82    4.04
   1 -11  -9   -2.14    3.53
  -1  11   9    0.50    3.97
   1 -11  -8   26.23    4.10
  -1  11   8   28.75    5.68
   1 -11  -7    2.08    3.28
  -1  11   7    1.07    3.72
   1 -11  -6    1.45    3.91
  -1  11   6    0.44    3.34
   1 -11  -5    1.39    3.47
  -1  11   5    0.82    4.22
   1 -11  -4   16.52    3.72
  -1  11   4   15.13    3.28
   1 -11  -3   23.90    3.59
  -1  11   3   23.90    3.47
   1 -11  -2   70.31    5.17
  -1  11   2   87.84    5.74
   1 -11  -1    6.12    3.41
  -1  11   1    9.40    2.90
   1 -11   0    7.19    3.28
  -1  11   0    7.69    3.03
   1 -11   1  144.47    7.00
  -1  11  -1  142.20    6.68
   1 -11   2   32.85    3.28
  -1  11  -2   36.76    3.53
   1 -11   3   29.76    2.96
  -1  11  -3   21.38    2.90
   1 -11   4   24.15    3.47
  -1  11  -4   23.58    3.28
   1 -11   5    1.70    2.40
  -1  11  -5    3.34    3.09
   1 -11   6  135.01    6.05
  -1  11  -6  128.95    6.81
   1 -11   7    0.57    2.08
  -1  11  -7   -0.13    2.65
   1 -11   8  359.56   12.30
  -1  11  -8  356.66   13.24
   1 -11   9   29.51    5.80
  -1  11  -9   19.48    5.86
   1 -11  10    4.60    2.71
  -1  11 -10    7.00    3.09
   1 -11  11   95.66    5.93
  -1  11 -11  110.73    6.62
   1 -11  12    2.40    2.71
  -1  11 -12    2.21    3.41
   1 -11  13   36.01    4.67
  -1  11 -13   38.59    5.42
   1 -11  14   -2.21    3.15
  -1  11 -14    1.07    4.41
   1 -11  15    4.92    3.78
  -1  11 -15    4.16    4.29
   1 -11  16   28.75    4.73
  -1  11 -16   20.81    6.43
   1 -11  17   19.48    5.11
  -1  11 -17   20.24    6.31
   1 -11  18    3.22    4.86
  -1  11 -18    4.22    6.43
   1 -11  19    1.58    4.86
  -1  11 -19    2.96    6.68
   1 -11  20   -0.57    5.86
  -1  11 -20    1.95    5.23
   1 -11  21    0.38    4.35
  -1  11 -21    3.34    7.19
  -1  10  16    0.69    6.49
   1 -10 -15    0.19    3.47
  -1  10  15    0.00    4.04
   1 -10 -14    3.85    4.54
  -1  10  14    2.90    5.61
   1 -10 -13   -4.92    5.17
  -1  10  13    1.70    4.35
   1 -10 -12   33.23    4.86
  -1  10  12   24.34    5.30
   1 -10 -11    5.55    4.35
  -1  10  11    7.44    4.41
   1 -10 -10   -0.76    3.53
  -1  10  10    2.65    3.85
   1 -10  -9    4.86    4.10
  -1  10   9    3.72    4.79
   1 -10  -8   15.01    3.53
  -1  10   8   14.57    3.66
   1 -10  -7    8.20    3.34
  -1  10   7   12.80    3.22
   1 -10  -6   17.40    4.29
  -1  10   6   17.97    3.91
   1 -10  -5    9.96    2.96
  -1  10   5   10.91    3.28
   1 -10  -4    7.88    3.15
  -1  10   4   12.74    2.77
   1 -10  -3   49.31    3.91
  -1  10   3   42.31    3.66
   1 -10  -2   78.38    4.73
  -1  10   2   73.27    4.73
   1 -10  -1    1.20    2.65
  -1  10   1    1.95    2.46
   1 -10   0   -0.44    2.27
  -1  10   0   -1.51    2.46
   1 -10   1   84.25    4.54
  -1  10  -1   87.65    4.86
   1 -10   2  446.45   14.44
  -1  10  -2  448.34   13.94
   1 -10   3   52.15    3.41
  -1  10  -3   54.99    3.66
   1 -10   4    0.06    1.83
  -1  10  -4    1.32    2.08
   1 -10   5    8.51    2.71
  -1  10  -5    5.80    2.71
   1 -10   6   12.17    2.40
  -1  10  -6   11.98    2.71
   1 -10   7  100.20    5.49
  -1  10  -7  100.89    5.74
   1 -10   8    5.86    4.04
  -1  10  -8    1.64    3.66
   1 -10   9   75.35    4.79
  -1  10  -9   89.42    6.12
   1 -10  10  490.97   16.40
  -1  10 -10  503.01   17.72
   1 -10  11    9.46    3.28
  -1  10 -11   11.16    4.04
   1 -10  12   82.48    5.30
  -1  10 -12   82.16    5.93
   1 -10  13    0.06    2.59
  -1  10 -13   -1.39    3.53
   1 -10  14   16.40    3.28
  -1  10 -14   18.60    3.72
   1 -10  15   32.29    4.73
  -1  10 -15   37.39    4.86
   1 -10  16    9.14    4.04
  -1  10 -16   13.37    4.48
   1 -10  17    3.09    4.29
  -1  10 -17    3.53    5.42
   1 -10  18    0.25    4.79
  -1  10 -18    2.33    5.04
   1 -10  19    5.11    5.42
  -1  10 -19    2.71    6.18
   1 -10  20   11.29    5.74
  -1  10 -20   20.18    5.17
   1 -10  21    1.14    3.34
  -1  10 -21   -1.45    4.22
  -1   9  18   15.83   10.59
   1  -9 -17   -0.19    4.67
  -1   9  17    0.38    3.47
   1  -9 -16    2.84    3.78
  -1   9  16    0.38    3.53
   1  -9 -15    3.09    4.60
  -1   9  15    0.95    4.41
   1  -9 -14    4.22    4.04
  -1   9  14    5.61    4.35
   1  -9 -13   18.92    4.35
  -1   9  13   22.95    4.67
   1  -9 -12    9.21    4.60
  -1   9  12    5.23    3.97
   1  -9 -11   21.38    4.29
  -1   9  11   25.10    3.91
   1  -9 -10   14.19    4.86
  -1   9  10   16.96    5.36
   1  -9  -9   22.76    3.72
  -1   9   9   17.40    3.91
   1  -9  -8    9.33    3.85
  -1   9   8   10.09    3.72
   1  -9  -7   20.37    4.04
  -1   9   7   21.76    4.10
   1  -9  -6   20.62    3.41
  -1   9   6   21.44    3.22
   1  -9  -5    1.51    2.40
  -1   9   5    1.51    2.27
   1  -9  -4   22.89    2.77
  -1   9   4   25.10    3.03
   1  -9  -3   32.16    3.22
  -1   9   3   32.10    3.09
   1  -9  -2    1.20    2.08
  -1   9   2   -0.63    1.95
   1  -9  -1   14.13    2.21
  -1   9   1   12.99    2.59
   1  -9   0   92.19    4.60
  -1   9   0   84.25    4.41
   1  -9   1   87.71    4.60
  -1   9  -1   83.05    4.54
   1  -9   2   20.12    2.52
  -1   9  -2   19.99    2.52
   1  -9   3  217.24    7.31
  -1   9  -3  222.28    7.88
   1  -9   4   39.29    2.90
  -1   9  -4   39.60    2.77
   1  -9   5    0.88    1.64
  -1   9  -5    0.44    1.83
   1  -9   6   92.44    4.22
  -1   9  -6   91.37    4.41
   1  -9   7   25.22    3.78
  -1   9  -7   26.23    4.29
   1  -9   8   11.79    2.33
  -1   9  -8    8.45    2.59
   1  -9   9   66.90    4.10
  -1   9  -9   62.74    4.86
   1  -9  10    0.88    2.33
  -1   9 -10   -0.38    2.90
   1  -9  11  202.86    8.20
  -1   9 -11  195.48    8.89
   1  -9  12    1.20    2.77
  -1   9 -12   -0.50    3.78
   1  -9  13   27.18    4.04
  -1   9 -13   25.29    4.10
   1  -9  14    6.12    3.91
  -1   9 -14    4.60    3.34
   1  -9  15    0.13    3.22
  -1   9 -15   -1.01    3.53
   1  -9  16   60.03    5.74
  -1   9 -16   64.70    6.18
   1  -9  17   17.21    5.11
  -1   9 -17   25.79    5.42
   1  -9  18    6.49    5.04
  -1   9 -18    0.00    5.49
   1  -9  19    3.53    4.29
  -1   9 -19    8.64    4.98
   1  -9  20    6.87    4.54
  -1   9 -20    3.59    5.42
   1  -9  21    4.41    3.41
  -1   9 -21   14.25    5.49
  -1   8  19    0.13    5.11
   1  -8 -18   -1.77    6.87
  -1   8  18    3.72    5.04
   1  -8 -17   22.20    4.48
  -1   8  17   27.30    7.13
   1  -8 -16    0.13    3.53
  -1   8  16    0.76    4.04
   1  -8 -15   -0.82    3.41
  -1   8  15    0.88    4.29
   1  -8 -14    4.92    4.79
  -1   8  14    6.81    4.67
   1  -8 -13    0.69    3.85
  -1   8  13   -0.95    4.35
   1  -8 -12   59.09    5.23
  -1   8  12   58.58    5.11
   1  -8 -11    4.92    4.60
  -1   8  11    2.96    5.04
   1  -8 -10    3.47    3.15
  -1   8  10    7.38    3.41
   1  -8  -9   27.18    4.54
  -1   8   9   41.87    4.35
   1  -8  -8    8.51    2.90
  -1   8   8    9.58    3.09
   1  -8  -7   70.06    4.73
  -1   8   7   64.38    4.67
   1  -8  -6   10.85    2.59
  -1   8   6    9.96    2.59
   1  -8  -5   29.70    3.03
  -1   8   5   33.80    3.09
   1  -8  -4   75.92    4.16
  -1   8   4   84.75    4.67
   1  -8  -3  230.04    8.20
  -1   8   3  239.62    8.70
   1  -8  -2   28.19    2.46
  -1   8   2   26.42    2.46
   1  -8  -1    4.16    1.89
  -1   8   1    2.90    1.83
   1  -8   0   65.90    3.59
  -1   8   0   61.29    3.34
   1  -8   1  136.21    5.49
  -1   8  -1  141.75    5.61
   1  -8   2  237.54    8.32
  -1   8  -2  238.86    8.20
   1  -8   3   13.81    1.89
  -1   8  -3   15.95    2.08
   1  -8   4   13.31    1.95
  -1   8  -4   19.99    2.21
   1  -8   5  249.65    9.08
  -1   8  -5  256.65    8.83
   1  -8   6  199.71   10.15
  -1   8  -6  193.21    9.02
   1  -8   7  219.51    8.07
  -1   8  -7  211.06    7.69
   1  -8   8   35.94    2.65
  -1   8  -8   33.67    2.90
   1  -8   9   10.97    2.33
  -1   8  -9   12.74    2.65
   1  -8  10   53.85    3.97
  -1   8 -10   52.40    3.72
   1  -8  11    2.27    2.27
  -1   8 -11    2.33    2.33
   1  -8  12   46.03    3.85
  -1   8 -12   48.68    4.16
   1  -8  13   17.15    3.03
  -1   8 -13   17.21    3.59
   1  -8  14    0.69    3.22
  -1   8 -14   -0.32    3.53
   1  -8  15   76.49    5.99
  -1   8 -15   80.53    6.05
   1  -8  16   22.89    4.41
  -1   8 -16   18.60    4.86
   1  -8  17   16.71    4.73
  -1   8 -17   15.45    5.04
   1  -8  18   -0.76    4.16
  -1   8 -18   -0.06    3.97
   1  -8  19    0.06    4.10
  -1   8 -19    5.86    4.41
   1  -8  20    6.31    4.79
  -1   8 -20    7.63    5.11
   1  -8  21    1.14    3.66
  -1   8 -21   -3.15    4.98
  -1   8 -22    1.26    6.37
   1  -7 -19   -0.82    4.16
  -1   7  19    0.63    4.86
   1  -7 -18   16.77    3.78
  -1   7  18   19.23    4.98
   1  -7 -17    2.21    3.72
  -1   7  17   -1.14    6.05
   1  -7 -16   -0.82    5.42
  -1   7  16   -2.33    6.12
   1  -7 -15    4.79    4.10
  -1   7  15    3.53    4.41
   1  -7 -14    6.81    4.10
  -1   7  14    8.58    4.04
   1  -7 -13   50.45    5.55
  -1   7  13   48.49    5.11
   1  -7 -12    1.64    4.41
  -1   7  12    2.52    4.79
   1  -7 -11   48.87    4.60
  -1   7  11   47.99    5.23
   1  -7 -10   39.66    3.72
  -1   7  10   38.97    4.67
   1  -7  -9    6.87    3.22
  -1   7   9    7.38    2.65
   1  -7  -8   20.49    3.22
  -1   7   8   18.98    3.41
   1  -7  -7   41.24    3.66
  -1   7   7   42.63    3.66
   1  -7  -6   86.14    4.60
  -1   7   6   87.40    4.86
   1  -7  -5   84.06    4.54
  -1   7   5   79.45    4.67
   1  -7  -4  316.93   10.85
  -1   7   4  305.33    9.77
   1  -7  -3  146.48    6.37
  -1   7   3  144.84    5.80
   1  -7  -2   92.38    4.41
  -1   7   2   93.52    4.48
   1  -7  -1   29.32    2.52
  -1   7   1   25.79    2.40
   1  -7   0   71.00    3.47
  -1   7   0   75.42    3.72
   1  -7   1  470.60   14.44
  -1   7  -1  472.94   14.19
   1  -7   2  271.02    8.45
  -1   7  -2  273.42    9.65
   1  -7   3  166.79    5.80
  -1   7  -3  157.65    6.24
   1  -7   4  131.03    5.04
  -1   7  -4  131.03    5.04
   1  -7   5    0.69    2.21
  -1   7  -5    2.02    2.08
   1  -7   6  460.95   13.62
  -1   7  -6  449.29   14.25
   1  -7   7  194.16    7.38
  -1   7  -7  187.66    7.06
   1  -7   8  262.07    8.70
  -1   7  -8  256.39    8.83
   1  -7   9   66.53    3.66
  -1   7  -9   71.63    4.73
   1  -7  10  248.20   12.61
  -1   7 -10  273.67   13.81
   1  -7  11    3.66    2.02
  -1   7 -11    1.64    2.71
   1  -7  12    1.64    2.27
  -1   7 -12    2.77    2.52
   1  -7  13  240.44    9.52
  -1   7 -13  251.66   10.15
   1  -7  14   15.26    4.16
  -1   7 -14   12.61    3.15
   1  -7  15   -0.38    3.53
  -1   7 -15   -2.59    4.22
   1  -7  16   32.98    4.54
  -1   7 -16   37.14    4.98
   1  -7  17   14.57    4.29
  -1   7 -17   15.07    3.72
   1  -7  18    0.95    4.04
  -1   7 -18    1.01    3.66
   1  -7  19    0.76    4.16
  -1   7 -19    1.95    4.16
   1  -7  20    1.51    4.54
  -1   7 -20    2.27    4.41
   1  -7  21   17.28    5.04
  -1   7 -21    7.06    6.05
   1  -7  22   -5.93   11.85
  -1   7 -22    1.45    4.79
   1  -6 -20    1.32    3.15
   1  -6 -19    0.88    3.22
  -1   6  19    1.26    7.88
   1  -6 -18   -0.88    4.16
  -1   6  18    1.07    4.10
   1  -6 -17    9.27    3.97
  -1   6  17   14.63    4.67
   1  -6 -16    1.14    3.72
  -1   6  16   -0.19    4.41
   1  -6 -15    0.76    3.97
  -1   6  15    4.29    4.41
   1  -6 -14   35.88    4.98
  -1   6  14   25.98    4.73
   1  -6 -13   15.51    5.11
  -1   6  13   19.93    5.17
   1  -6 -12   65.52    5.61
  -1   6  12   66.27    5.42
   1  -6 -11   29.20    3.47
  -1   6  11   27.93    4.29
   1  -6 -10   74.53    5.49
  -1   6  10   65.52    5.36
   1  -6  -9    2.84    2.40
  -1   6   9    1.32    2.33
   1  -6  -8   39.66    3.59
  -1   6   8   39.35    3.47
   1  -6  -7   67.22    4.22
  -1   6   7   68.48    4.86
   1  -6  -6    1.58    1.95
  -1   6   6    0.69    2.40
   1  -6  -5  161.68    6.56
  -1   6   5  156.57    6.87
   1  -6  -4  518.21   16.08
  -1   6   4  522.50   16.52
   1  -6  -3  353.38   11.92
  -1   6   3  352.56   12.67
   1  -6  -2   13.56    2.08
  -1   6   2   14.88    2.02
   1  -6  -1   15.26    2.08
  -1   6   1   17.15    1.95
   1  -6   0  922.73   26.36
  -1   6   0  921.59   25.22
   1  -6   1  929.04   25.79
  -1   6  -1  933.39   26.74
   1  -6   2 1006.41   28.12
  -1   6  -2 1000.48   28.25
   1  -6   3   38.09    2.21
  -1   6  -3   39.98    2.46
   1  -6   4  164.96    9.21
  -1   6  -4  167.04    8.01
   1  -6   5  157.46    6.43
  -1   6  -5  164.14    6.12
   1  -6   6   44.08    2.52
  -1   6  -6   47.48    2.77
   1  -6   7  889.62   23.84
  -1   6  -7  916.42   26.23
   1  -6   8   59.72    3.15
  -1   6  -8   48.43    3.03
   1  -6   9   21.69    2.33
  -1   6  -9   22.20    2.59
   1  -6  10  499.23   15.01
  -1   6 -10  497.28   15.76
   1  -6  11   70.06    4.60
  -1   6 -11   57.82    4.48
   1  -6  12   18.85    3.09
  -1   6 -12   18.54    2.90
   1  -6  13    3.15    2.59
  -1   6 -13   -0.32    1.83
   1  -6  14  132.61    6.62
  -1   6 -14   95.03    5.49
   1  -6  15   73.15    5.61
  -1   6 -15   60.35    4.86
   1  -6  16   19.99    4.04
  -1   6 -16   18.29    2.77
   1  -6  17   36.38    4.86
  -1   6 -17   33.48    3.66
   1  -6  18    0.50    3.59
  -1   6 -18    1.32    2.84
   1  -6  19   11.79    4.41
  -1   6 -19   11.79    3.28
   1  -6  20    0.57    4.48
  -1   6 -20    4.41    3.22
   1  -6  21    3.03    5.86
  -1   6 -21    0.25    4.79
   1  -6  22    1.95    5.11
  -1   6 -22    3.41    4.98
   1  -5 -20   -0.44    3.22
  -1   5  20   -0.57    5.86
   1  -5 -19    2.21    4.29
  -1   5  19    6.49    5.68
   1  -5 -18   51.01    6.31
  -1   5  18   52.21    8.01
   1  -5 -17    3.66    4.22
  -1   5  17    8.58    4.98
   1  -5 -16   -1.83    3.97
  -1   5  16    2.77    4.73
   1  -5 -15    1.77    3.59
  -1   5  15    0.82    4.16
   1  -5 -14   17.47    4.29
  -1   5  14   12.23    5.42
   1  -5 -13   68.92    6.49
  -1   5  13   74.28    5.93
   1  -5 -12    0.63    3.41
  -1   5  12    0.44    3.66
   1  -5 -11    4.35    2.90
  -1   5  11    4.35    3.28
   1  -5 -10   80.53    4.35
  -1   5  10   83.11    5.49
   1  -5  -9   44.27    3.41
  -1   5   9   53.66    3.47
   1  -5  -8   40.04    3.53
  -1   5   8   40.99    3.97
   1  -5  -7   58.71    3.41
  -1   5   7   58.58    3.22
   1  -5  -6    5.99    1.77
  -1   5   6    6.31    1.95
   1  -5  -5  768.30   22.32
  -1   5   5  758.27   21.88
   1  -5  -4  744.02   21.69
  -1   5   4  742.26   20.56
   1  -5  -3  191.38    7.13
  -1   5   3  196.74    8.20
   1  -5  -2   19.23    1.89
  -1   5   2   19.99    1.83
   1  -5  -1  753.48   24.28
  -1   5   1  748.37   21.50
   1  -5   0   97.68    3.85
  -1   5   0   99.19    3.85
   1  -5   1  514.55   15.32
  -1   5  -1  512.54   15.45
   1  -5   2  364.41   11.41
  -1   5  -2  382.64   12.30
   1  -5   3   83.80    5.30
  -1   5  -3   81.66    4.54
   1  -5   4 1402.79   36.95
  -1   5  -4 1302.34   35.38
   1  -5   5  149.70    5.55
  -1   5  -5  151.34    5.36
   1  -5   6  740.11   21.31
  -1   5  -6  741.75   20.43
   1  -5   7    0.38    1.32
  -1   5  -7    0.06    1.32
   1  -5   8   48.05    2.65
  -1   5  -8   48.30    2.90
   1  -5   9  579.31   16.71
  -1   5  -9  577.04   18.41
   1  -5  10   22.20    2.33
  -1   5 -10   23.02    2.40
   1  -5  11  264.15    9.52
  -1   5 -11  250.78    9.77
   1  -5  12   -0.88    1.95
  -1   5 -12   -0.19    1.95
   1  -5  13   35.94    3.53
  -1   5 -13   36.20    3.22
   1  -5  14   72.64    4.92
  -1   5 -14   74.85    4.86
   1  -5  15    1.95    2.90
  -1   5 -15   -0.06    2.90
   1  -5  16   49.19    4.67
  -1   5 -16   50.01    5.30
   1  -5  17    1.70    3.85
  -1   5 -17   -1.64    3.03
   1  -5  18    4.67    3.72
  -1   5 -18    5.11    3.78
   1  -5  19    6.43    4.60
  -1   5 -19    6.68    4.16
   1  -5  20    5.23    5.61
  -1   5 -20    2.65    3.15
   1  -5  21   13.24    4.92
  -1   5 -21    4.86    3.28
   1  -5  22   10.03    4.67
  -1   5 -22    2.21    3.78
   1  -5  23   -2.08    4.79
   1  -4 -20    2.08    4.22
  -1   4  20   -1.64    5.23
   1  -4 -19   21.69    5.23
  -1   4  19   33.48    5.93
   1  -4 -18    0.50    4.10
  -1   4  18    0.57    4.92
   1  -4 -17   18.03    5.93
  -1   4  17   17.91    5.74
   1  -4 -16   -0.69    4.54
  -1   4  16   -1.64    3.85
   1  -4 -15    0.25    4.10
  -1   4  15    0.95    4.48
   1  -4 -14   44.14    4.60
  -1   4  14   41.43    5.93
   1  -4 -13   43.70    5.23
  -1   4  13   45.15    5.11
   1  -4 -12   11.85    3.47
  -1   4  12   16.08    3.09
   1  -4 -11   -0.44    2.77
  -1   4  11   -0.82    2.40
   1  -4 -10   37.90    3.53
  -1   4  10   38.40    3.47
   1  -4  -9   97.24    5.17
  -1   4   9   95.47    4.98
   1  -4  -8   32.03    2.77
  -1   4   8   36.89    2.59
   1  -4  -7    0.19    1.58
  -1   4   7    0.95    1.64
   1  -4  -6   15.64    2.46
  -1   4   6   16.02    2.33
   1  -4  -5    1.83    1.32
  -1   4   5    1.51    1.58
   1  -4  -4  102.85    4.35
  -1   4   4  105.05    4.73
   1  -4  -3  770.70   21.44
  -1   4   3  727.63   20.43
   1  -4  -2    5.36    1.26
  -1   4   2    5.11    1.45
   1  -4  -1  369.02   11.60
  -1   4   1  354.32   12.04
   1  -4   0  131.60    5.23
  -1   4   0  133.75    5.11
   1  -4   1  483.66   14.94
  -1   4  -1  480.50   14.63
   1  -4   2 1126.09   45.91
  -1   4  -2 1079.30   43.95
   1  -4   3  703.79   18.98
  -1   4  -3  700.51   20.49
   1  -4   4  110.92    4.54
  -1   4  -4  114.58    4.41
   1  -4   5  977.78   27.81
  -1   4  -5  934.90   26.30
   1  -4   6    4.60    1.26
  -1   4  -6    4.10    1.26
   1  -4   7  145.16    5.42
  -1   4  -7  147.11    5.99
   1  -4   8  160.36    5.61
  -1   4  -8  166.60    6.43
   1  -4   9  122.52    5.49
  -1   4  -9  123.66    5.11
   1  -4  10  444.50   12.74
  -1   4 -10  418.33   13.05
   1  -4  11   10.03    2.33
  -1   4 -11   11.04    2.33
   1  -4  12  107.89    5.36
  -1   4 -12  111.68    6.31
   1  -4  13   25.29    2.96
  -1   4 -13   26.55    3.09
   1  -4  14    1.89    2.71
  -1   4 -14    1.58    2.65
   1  -4  15  170.70    7.57
  -1   4 -15  162.00    7.88
   1  -4  16    8.83    3.34
  -1   4 -16    9.65    3.91
   1  -4  17    6.37    4.16
  -1   4 -17   10.34    3.34
   1  -4  18    3.03    4.29
  -1   4 -18    1.70    3.53
   1  -4  19    2.59    4.73
  -1   4 -19   -1.20    3.47
   1  -4  20    0.82    4.86
  -1   4 -20    1.01    4.22
   1  -4  21   16.84    4.92
  -1   4 -21   19.36    4.86
   1  -4  22    2.59    4.10
  -1   4 -22    0.95    2.96
   1  -4  23    0.76    4.67
   1  -3 -21    0.06    4.29
  -1   3  21   -1.20    7.57
   1  -3 -20    5.74    4.48
  -1   3  20    3.15    5.30
   1  -3 -19    8.20    4.79
  -1   3  19   -0.06    6.05
   1  -3 -18   71.07    6.68
  -1   3  18   76.68    6.87
   1  -3 -17   -0.69    3.78
  -1   3  17   -5.49    4.48
   1  -3 -16    0.69    3.72
  -1   3  16    0.95    3.91
   1  -3 -15   17.53    4.54
  -1   3  15   17.59    4.54
   1  -3 -14   52.53    4.60
  -1   3  14   47.55    5.17
   1  -3 -13  141.12    8.45
  -1   3  13  144.91    7.63
   1  -3 -12   49.06    4.60
  -1   3  12   54.17    4.54
   1  -3 -11   37.46    3.47
  -1   3  11   33.17    3.28
   1  -3 -10   16.21    2.59
  -1   3  10   18.79    2.52
   1  -3  -9  253.94    9.02
  -1   3   9  251.48    9.14
   1  -3  -8   90.68    4.48
  -1   3   8  101.46    4.35
   1  -3  -7  175.62    7.06
  -1   3   7  178.45    6.68
   1  -3  -6    4.35    1.83
  -1   3   6    7.13    1.83
   1  -3  -5  575.78   19.17
  -1   3   5  579.25   17.85
   1  -3  -4  611.29   17.72
  -1   3   4  621.75   18.54
   1  -3  -3  386.74   11.98
  -1   3   3  399.79   12.42
   1  -3  -2 1842.18   48.05
  -1   3   2 1871.94   46.03
   1  -3  -1 2233.39   57.70
  -1   3   1 2175.76   55.93
   1  -3   0 1817.46   46.22
  -1   3   0 1843.82   46.16
   1  -3   1 1057.67   41.11
  -1   3  -1 1056.60   39.03
   1  -3   2 2503.28   60.98
  -1   3  -2 2519.42   64.45
   1  -3   3  157.20    7.88
  -1   3  -3  155.63    5.80
   1  -3   4  478.74   14.13
  -1   3  -4  491.10   14.82
   1  -3   5    0.82    0.95
  -1   3  -5    2.27    0.88
   1  -3   6  879.79   25.22
  -1   3  -6  857.97   24.91
   1  -3   7   32.41    2.02
  -1   3  -7   27.87    2.02
   1  -3   8  269.95    8.45
  -1   3  -8  262.07    9.77
   1  -3   9  310.50   10.78
  -1   3  -9  300.28   10.40
   1  -3  10   21.69    2.40
  -1   3 -10   19.11    2.40
   1  -3  11  166.54    5.99
  -1   3 -11  189.05    7.76
   1  -3  12    2.96    2.77
  -1   3 -12   -0.50    2.65
   1  -3  13    2.71    3.34
  -1   3 -13    5.11    3.34
   1  -3  14   86.58    5.68
  -1   3 -14   93.26    5.36
   1  -3  15   40.23    4.35
  -1   3 -15   39.66    4.16
   1  -3  16   81.91    5.93
  -1   3 -16   84.88    6.24
   1  -3  17    4.35    3.47
  -1   3 -17    2.14    2.90
   1  -3  18    0.19    3.78
  -1   3 -18    3.78    3.28
   1  -3  19    2.02    5.04
  -1   3 -19    7.19    4.48
   1  -3  20    2.40    4.54
  -1   3 -20    2.40    4.04
   1  -3  21    3.15    5.55
  -1   3 -21    2.08    4.92
   1  -3  22    0.00    4.35
  -1   3 -22   -0.13    4.04
   1  -2 -21   -0.88    4.35
  -1   2  21    0.06    5.23
   1  -2 -20   28.50    5.93
  -1   2  20   35.56    6.94
   1  -2 -19   66.40    8.01
  -1   2  19   56.82    7.82
   1  -2 -18   -1.14    3.85
  -1   2  18    2.46    5.42
   1  -2 -17    6.12    3.72
  -1   2  17    3.97    4.04
   1  -2 -16    3.03    3.59
  -1   2  16    2.90    4.22
   1  -2 -15   51.77    4.60
  -1   2  15   49.44    4.92
   1  -2 -14   64.70    4.73
  -1   2  14   78.89    5.99
   1  -2 -13   73.15    5.17
  -1   2  13   84.25    5.55
   1  -2 -12    3.28    2.40
  -1   2  12    4.98    2.46
   1  -2 -11   16.08    2.52
  -1   2  11   14.25    2.96
   1  -2 -10  244.54    8.89
  -1   2  10  237.22    8.64
   1  -2  -9   55.11    3.34
  -1   2   9   52.59    3.34
   1  -2  -8   68.92    3.85
  -1   2   8   65.71    4.10
   1  -2  -7  161.55    6.37
  -1   2   7  159.92    6.24
   1  -2  -6  175.18    6.24
  -1   2   6  160.55    5.99
   1  -2  -5 1104.46   30.27
  -1   2   5 1082.64   30.02
   1  -2  -4    1.14    1.01
  -1   2   4    0.50    1.01
   1  -2  -3 3316.92   85.19
  -1   2   3 3274.73   81.16
   1  -2  -2 9999.00  233.88
  -1   2   2 9375.99  225.81
   1  -2  -1 1025.96   27.56
  -1   2   1  997.26   26.17
   1  -2   0  662.24   25.60
  -1   2   0  666.46   26.11
   1  -2   1  214.27    6.62
  -1   2  -1  215.03    6.87
   1  -2   2   27.30    1.20
  -1   2  -2   26.04    1.26
   1  -2   3  842.71   22.13
  -1   2  -3  831.36   23.90
   1  -2   4  132.11    4.98
  -1   2  -4  136.14    5.36
   1  -2   5 1164.87   32.66
  -1   2  -5 1153.84   33.04
   1  -2   6   58.45    2.59
  -1   2  -6   56.06    2.52
   1  -2   7   98.81    4.16
  -1   2  -7   94.90    4.22
   1  -2   8  169.44    5.93
  -1   2  -8  165.28    6.24
   1  -2   9   23.52    2.46
  -1   2  -9   21.44    2.14
   1  -2  10  308.98   10.78
  -1   2 -10  305.14    9.58
   1  -2  11    2.52    1.95
  -1   2 -11    5.49    1.83
   1  -2  12   55.49    3.66
  -1   2 -12   55.55    3.22
   1  -2  13    1.58    2.71
  -1   2 -13    5.17    2.59
   1  -2  14    2.84    3.72
  -1   2 -14    5.11    3.53
   1  -2  15  117.23    6.24
  -1   2 -15  116.34    6.43
   1  -2  16    1.07    3.22
  -1   2 -16    0.76    2.71
   1  -2  17    6.68    3.66
  -1   2 -17   11.85    3.59
   1  -2  18    3.22    3.78
  -1   2 -18    3.41    3.47
   1  -2  19    2.02    4.60
  -1   2 -19    5.93    4.10
   1  -2  20   -1.39    4.29
  -1   2 -20    0.50    4.41
   1  -2  21    4.86    4.41
  -1   2 -21    5.36    3.91
   1  -2  22   -0.44    4.67
  -1   2 -22    6.43    5.80
   1  -1 -21   -1.51    5.80
  -1   1  21    0.00    5.68
   1  -1 -20    1.70    4.54
  -1   1  20    2.14    4.79
   1  -1 -19    3.78    4.86
  -1   1  19    9.84    5.36
   1  -1 -18   12.99    4.92
  -1   1  18    8.01    5.23
   1  -1 -17   -2.14    3.03
  -1   1  17    1.45    3.97
   1  -1 -16   10.97    3.53
  -1   1  16    6.31    4.22
   1  -1 -15   14.31    4.22
  -1   1  15   11.16    3.85
   1  -1 -14  154.93    7.31
  -1   1  14  155.69    7.95
   1  -1 -13   42.82    3.78
  -1   1  13   34.75    3.97
   1  -1 -12    2.46    2.33
  -1   1  12    3.22    2.27
   1  -1 -11   11.73    3.09
  -1   1  11   10.15    3.09
   1  -1 -10   21.12    2.65
  -1   1  10   19.61    2.71
   1  -1  -9  110.73    4.73
  -1   1   9  103.98    4.48
   1  -1  -8  144.47    6.37
  -1   1   8  148.25    5.80
   1  -1  -7  379.74   13.68
  -1   1   7  399.41   12.93
   1  -1  -6  356.34   11.79
  -1   1   6  352.75   11.67
   1  -1  -5 1402.73   38.34
  -1   1   5 1361.99   36.95
   1  -1  -4  793.46   22.01
  -1   1   4  776.25   21.12
   1  -1  -3  231.93    7.69
  -1   1   3  230.16    7.31
   1  -1  -2 1323.15   33.99
  -1   1   2 1335.57   34.62
   1  -1  -1 3711.16  125.36
  -1   1   1 3729.00  125.17
   1  -1   0   70.50    2.33
  -1   1   0   68.48    2.21
   1  -1   1 2445.84   58.77
  -1   1  -1 2410.21   56.06
   1  -1   2 1189.97   29.64
  -1   1  -2 1184.42   30.02
   1  -1   3  164.64    4.98
  -1   1  -3  163.51    4.98
   1  -1   4  639.66   17.09
  -1   1  -4  651.64   19.36
   1  -1   5  283.13    9.14
  -1   1  -5  290.32   10.28
   1  -1   6 1300.95   35.56
  -1   1  -6 1336.39   37.08
   1  -1   7  687.96   20.56
  -1   1  -7  672.07   19.17
   1  -1   8   30.33    2.08
  -1   1  -8   27.30    2.40
   1  -1   9  346.25   10.66
  -1   1  -9  356.34   12.67
   1  -1  10  128.20    6.12
  -1   1 -10  125.11    4.73
   1  -1  11  421.67   12.49
  -1   1 -11  409.18   12.36
   1  -1  12    1.39    2.46
  -1   1 -12    1.32    2.40
   1  -1  13    9.46    2.71
  -1   1 -13   11.73    2.65
   1  -1  14    3.28    2.90
  -1   1 -14   -1.20    2.59
   1  -1  15   28.50    3.66
  -1   1 -15   30.27    3.47
   1  -1  16    4.22    3.28
  -1   1 -16    5.49    2.96
   1  -1  17    0.57    3.53
  -1   1 -17   -1.01    2.96
   1  -1  18    0.19    4.60
  -1   1 -18    1.70    4.79
   1  -1  19    2.90    4.04
  -1   1 -19    0.88    3.59
   1  -1  20   13.68    5.04
  -1   1 -20   17.59    4.79
   1  -1  21   -0.82    4.10
  -1   1 -21    2.40    3.53
   1  -1  22    0.44    3.34
  -1   1 -22   -0.82    3.72
   1   0 -22    3.34    5.36
  -1   0  22    2.08    7.25
   1   0 -21    3.09    5.30
  -1   0  21   -0.13    5.17
   1   0 -20    9.65    4.98
  -1   0  20   13.05    6.18
   1   0 -19   15.76    4.73
  -1   0  19   16.84    5.36
   1   0 -18   45.40    5.68
  -1   0  18   38.78    5.23
   1   0 -17    0.50    3.85
  -1   0  17    0.95    4.41
   1   0 -16    2.84    3.28
  -1   0  16    2.65    3.47
   1   0 -15  123.09    7.13
  -1   0  15  127.06    7.25
   1   0 -14   44.33    4.29
  -1   0  14   37.33    3.78
   1   0 -13    1.32    2.40
  -1   0  13    1.39    2.65
   1   0 -12    2.52    2.33
  -1   0  12    4.48    2.46
   1   0 -11  222.15    7.95
  -1   0  11  228.33    8.64
   1   0 -10  190.12    7.38
  -1   0  10  192.83    7.44
   1   0  -9   61.48    3.22
  -1   0   9   59.15    3.34
   1   0  -8  442.35   13.56
  -1   0   8  445.44   12.93
   1   0  -7  232.43    8.58
  -1   0   7  231.23    7.88
   1   0  -6  780.85   21.88
  -1   0   6  797.75   23.52
   1   0  -5 2092.71   55.30
  -1   0   5 2054.75   52.15
   1   0  -4  270.33    9.40
  -1   0   4  267.49    8.32
   1   0  -3  333.96    9.65
  -1   0   3  339.32   10.03
   1   0  -2 2102.36   74.03
  -1   0   2 2017.17   69.05
   1   0  -1  363.40    9.96
  -1   0   1  359.18    9.58
   1   0   0 3393.72   79.83
  -1   0   0 3347.06   80.34
   1   0   1    6.31    0.25
  -1   0  -1    7.13    0.25
   1   0   2 1225.09   32.22
  -1   0  -2 1266.02   30.02
   1   0   3   68.48    2.40
  -1   0  -3   70.50    2.46
   1   0   4   27.05    1.45
  -1   0  -4   28.00    1.51
   1   0   5  645.15   18.73
  -1   0  -5  643.32   19.67
   1   0   6  197.56    7.76
  -1   0  -6  196.11    6.75
   1   0   7  117.41    4.98
  -1   0  -7  111.68    4.60
   1   0   8  658.20   19.04
  -1   0  -8  664.63   18.54
   1   0   9    0.63    1.70
  -1   0  -9    0.25    1.83
   1   0  10  200.65    7.50
  -1   0 -10  200.90    7.13
   1   0  11   46.79    3.09
  -1   0 -11   43.76    3.28
   1   0  12   43.95    3.34
  -1   0 -12   48.49    3.47
   1   0  13   -1.20    3.09
  -1   0 -13    0.44    2.65
   1   0  14   44.20    4.73
  -1   0 -14   46.35    3.78
   1   0  15    0.25    3.41
  -1   0 -15    0.19    2.46
   1   0  16   33.11    4.29
  -1   0 -16   42.12    4.10
   1   0  17    0.57    3.97
  -1   0 -17   -1.14    3.03
   1   0  18    3.66    4.60
  -1   0 -18    4.86    4.29
   1   0  19    9.96    4.29
  -1   0 -19    7.19    3.72
   1   0  20    9.08    4.60
  -1   0 -20    2.71    3.41
   1   0  21   -2.71    4.92
  -1   0 -21    1.51    4.73
   1   1 -22   -3.15    5.23
  -1  -1  22   -2.08    4.73
   1   1 -21   30.02    5.93
  -1  -1  21   27.05    6.56
   1   1 -20   18.41    5.49
  -1  -1  20   18.48    6.43
   1   1 -19   -2.46    3.97
  -1  -1  19    1.58    4.73
   1   1 -18    2.33    3.72
  -1  -1  18    5.11    4.86
   1   1 -17    2.27    3.34
  -1  -1  17    5.86    3.72
   1   1 -16    9.40    3.59
  -1  -1  16    7.82    3.78
   1   1 -15   42.12    3.91
  -1  -1  15   43.13    5.80
   1   1 -14  135.83    6.68
  -1  -1  14  135.51    6.56
   1   1 -13    1.77    2.52
  -1  -1  13    1.89    2.52
   1   1 -12    5.80    2.46
  -1  -1  12    3.09    2.77
   1   1 -11  125.04    5.17
  -1  -1  11  118.74    5.74
   1   1 -10   47.04    3.22
  -1  -1  10   48.87    3.41
   1   1  -9  434.66   13.43
  -1  -1   9  406.72   14.63
   1   1  -8  456.04   14.38
  -1  -1   8  459.82   14.44
   1   1  -7   19.74    1.89
  -1  -1   7   20.87    1.95
   1   1  -6  765.59   20.30
  -1  -1   6  776.62   22.57
   1   1  -5  208.09    7.19
  -1  -1   5  210.42    7.00
   1   1  -4  362.84   10.66
  -1  -1   4  354.32   11.73
   1   1  -3    1.14    0.82
  -1  -1   3    1.20    1.14
   1   1  -2  227.39    6.94
  -1  -1   2  223.67    6.81
   1   1  -1 3190.05   76.30
  -1  -1   1 3234.63   76.30
   1   1   0  520.54   13.12
  -1  -1   0  526.35   13.05
   1   1   1  208.91    5.93
  -1  -1  -1  203.61    5.74
   1   1   2   19.30    0.88
  -1  -1  -2   19.48    0.95
   1   1   3  248.07    7.57
  -1  -1  -3  247.88    8.01
   1   1   4  582.66   16.96
  -1  -1  -4  597.16   17.66
   1   1   5  300.54    8.89
  -1  -1  -5  305.71    9.96
   1   1   6  459.32   13.75
  -1  -1  -6  448.66   14.44
   1   1   7   50.57    2.77
  -1  -1  -7   45.09    2.71
   1   1   8    3.59    1.51
  -1  -1  -8    1.83    1.70
   1   1   9  275.37   10.09
  -1  -1  -9  275.31    9.33
   1   1  10    5.04    1.89
  -1  -1 -10    5.93    1.58
   1   1  11   16.46    2.65
  -1  -1 -11   15.45    2.27
   1   1  12   23.84    2.90
  -1  -1 -12   17.15    2.59
   1   1  13   35.94    3.72
  -1  -1 -13   36.76    3.53
   1   1  14   28.12    3.53
  -1  -1 -14   31.72    3.47
   1   1  15   74.47    5.23
  -1  -1 -15   77.31    5.04
   1   1  16    0.38    3.59
  -1  -1 -16   -0.13    3.72
   1   1  17   -0.13    4.22
  -1  -1 -17    0.95    3.66
   1   1  18    1.07    4.41
  -1  -1 -18    0.19    3.09
   1   1  19    2.71    5.17
  -1  -1 -19    1.89    4.54
   1   1  20    8.70    4.98
  -1  -1 -20    2.90    4.04
   1   1  21    0.82    5.68
  -1  -1 -21    0.50    2.65
   1   2 -22    2.90    5.93
  -1  -2  22    2.59    5.23
   1   2 -21   18.35    5.17
  -1  -2  21   14.82    5.49
   1   2 -20   10.72    5.30
  -1  -2  20    7.19    5.55
   1   2 -19    7.13    3.91
  -1  -2  19    4.04    4.73
   1   2 -18    9.46    4.73
  -1  -2  18    7.63    4.73
   1   2 -17    9.84    4.04
  -1  -2  17    9.84    4.04
   1   2 -16    3.28    3.34
  -1  -2  16    1.45    3.53
   1   2 -15  141.25    7.25
  -1  -2  15  145.85    7.63
   1   2 -14  152.16    7.06
  -1  -2  14  153.55    7.63
   1   2 -13  152.85    6.75
  -1  -2  13  149.20    6.62
   1   2 -12   52.59    4.22
  -1  -2  12   59.97    4.29
   1   2 -11   -0.19    2.02
  -1  -2  11    0.00    2.02
   1   2 -10  116.47    5.17
  -1  -2  10  113.63    4.79
   1   2  -9   32.66    2.46
  -1  -2   9   30.77    2.59
   1   2  -8  758.78   20.68
  -1  -2   8  734.06   21.38
   1   2  -7  332.57   10.22
  -1  -2   7  325.25    9.96
   1   2  -6  103.35    4.48
  -1  -2   6  105.75    4.54
   1   2  -5  745.22   22.01
  -1  -2   5  740.18   21.44
   1   2  -4  120.31    5.93
  -1  -2   4  120.50    7.00
   1   2  -3 1212.80   30.96
  -1  -2   3 1198.48   33.29
   1   2  -2  727.50   19.04
  -1  -2   2  733.24   21.00
   1   2  -1 4275.66  102.66
  -1  -2   1 4286.06  106.25
   1   2   0  100.20    3.97
  -1  -2   0  104.61    3.47
   1   2   1  486.18   13.05
  -1  -2  -1  481.32   13.05
   1   2   2   38.65    1.70
  -1  -2  -2   36.32    1.58
   1   2   3  609.96   17.78
  -1  -2  -3  595.39   17.34
   1   2   4    5.80    1.14
  -1  -2  -4    6.43    1.01
   1   2   5  473.69   14.69
  -1  -2  -5  481.01   14.76
   1   2   6   43.76    2.40
  -1  -2  -6   38.59    2.33
   1   2   7  145.10    5.49
  -1  -2  -7  139.48    5.30
   1   2   8  162.44    5.80
  -1  -2  -8  163.51    6.18
   1   2   9  218.24    8.07
  -1  -2  -9  207.21    7.13
   1   2  10   55.18    3.53
  -1  -2 -10   57.45    3.22
   1   2  11    6.05    2.40
  -1  -2 -11    6.49    2.08
   1   2  12    0.57    2.84
  -1  -2 -12   -0.76    2.40
   1   2  13    9.77    2.90
  -1  -2 -13   11.29    2.71
   1   2  14   79.64    5.42
  -1  -2 -14   82.73    4.73
   1   2  15    1.77    4.54
  -1  -2 -15    2.65    2.96
   1   2  16   -2.08    3.78
  -1  -2 -16    1.14    3.59
   1   2  17    0.76    4.54
  -1  -2 -17   -0.19    3.47
   1   2  18   -2.02    4.04
  -1  -2 -18    0.88    3.41
   1   2  19    7.57    4.98
  -1  -2 -19    4.41    4.04
   1   2  20   -1.32    4.41
  -1  -2 -20   -0.76    2.84
   1   2  21   -1.70    4.41
  -1  -2 -21    0.69    5.49
   1   3 -22    3.03    4.60
  -1  -3  22    8.51    5.74
   1   3 -21   14.00    5.86
  -1  -3  21   16.40    6.62
   1   3 -20   38.09    5.42
  -1  -3  20   32.85    6.12
   1   3 -19   15.70    5.04
  -1  -3  19   12.99    6.24
   1   3 -18    1.20    3.66
  -1  -3  18   -0.25    4.41
   1   3 -17    1.01    3.34
  -1  -3  17    1.07    3.66
   1   3 -16  105.18    6.75
  -1  -3  16  110.86    6.43
   1   3 -15  151.97    7.82
  -1  -3  15  163.01    8.13
   1   3 -14   38.21    3.85
  -1  -3  14   41.43    4.48
   1   3 -13    7.38    3.03
  -1  -3  13    8.39    3.15
   1   3 -12   20.87    3.09
  -1  -3  12   25.92    3.28
   1   3 -11  165.53    6.75
  -1  -3  11  171.39    6.75
   1   3 -10   59.40    3.34
  -1  -3  10   57.32    3.28
   1   3  -9  546.46   16.52
  -1  -3   9  566.89   19.11
   1   3  -8  154.87    5.99
  -1  -3   8  162.19    6.18
   1   3  -7   12.80    1.77
  -1  -3   7   14.13    1.64
   1   3  -6  406.91   12.74
  -1  -3   6  417.76   12.86
   1   3  -5    4.92    1.64
  -1  -3   5    6.12    2.33
   1   3  -4   52.97    2.40
  -1  -3   4   52.09    2.59
   1   3  -3 1963.31   49.94
  -1  -3   3 1965.77   52.02
   1   3  -2   98.81    3.34
  -1  -3   2   96.86    4.04
   1   3  -1   14.76    1.07
  -1  -3   1   15.13    1.20
   1   3   0  135.89    4.60
  -1  -3   0  137.78    4.98
   1   3   1   26.55    1.39
  -1  -3  -1   24.78    1.32
   1   3   2   33.48    1.64
  -1  -3  -2   34.30    1.77
   1   3   3   71.07    2.90
  -1  -3  -3   71.51    3.03
   1   3   4  133.05    5.04
  -1  -3  -4  132.93    5.61
   1   3   5   64.26    2.90
  -1  -3  -5   65.71    3.15
   1   3   6   11.16    1.45
  -1  -3  -6   10.91    1.45
   1   3   7  144.91    5.42
  -1  -3  -7  146.11    5.49
   1   3   8  260.56    8.83
  -1  -3  -8  262.51    8.89
   1   3   9   -0.63    1.64
  -1  -3  -9    0.25    1.51
   1   3  10   38.97    3.34
  -1  -3 -10   32.29    2.77
   1   3  11  125.30    5.93
  -1  -3 -11  122.02    5.80
   1   3  12   -0.88    3.15
  -1  -3 -12    0.50    2.27
   1   3  13   24.40    4.60
  -1  -3 -13   28.57    3.41
   1   3  14   32.47    4.98
  -1  -3 -14   30.46    3.72
   1   3  15    9.90    4.73
  -1  -3 -15    9.27    3.09
   1   3  16    3.03    4.35
  -1  -3 -16   10.34    3.85
   1   3  17    1.89    5.49
  -1  -3 -17    2.40    4.48
   1   3  18    1.77    4.35
  -1  -3 -18    2.77    4.16
   1   3  19    7.00    5.42
  -1  -3 -19   11.29    4.60
   1   3  20    2.02    3.03
  -1  -3 -20   -0.88    4.16
   1   4 -23    1.39    3.91
   1   4 -22    0.13    5.23
  -1  -4  22   -0.44    5.23
   1   4 -21   26.93    5.42
  -1  -4  21   29.01    6.24
   1   4 -20    7.76    4.86
  -1  -4  20    5.80    5.23
   1   4 -19   20.94    5.42
  -1  -4  19   21.57    5.86
   1   4 -18    8.51    4.29
  -1  -4  18    5.36    4.35
   1   4 -17   16.90    4.48
  -1  -4  17   14.63    4.54
   1   4 -16   20.68    4.35
  -1  -4  16   24.97    4.35
   1   4 -15   75.17    4.92
  -1  -4  15   75.29    5.17
   1   4 -14  176.00    8.01
  -1  -4  14  171.01    7.38
   1   4 -13   22.64    2.71
  -1  -4  13   22.70    3.09
   1   4 -12   41.87    3.22
  -1  -4  12   40.29    3.53
   1   4 -11   11.41    2.52
  -1  -4  11   12.42    2.21
   1   4 -10  237.92    7.95
  -1  -4  10  252.36    8.64
   1   4  -9   39.22    2.52
  -1  -4   9   38.91    2.59
   1   4  -8   98.88    4.48
  -1  -4   8  103.10    4.35
   1   4  -7  413.35   12.67
  -1  -4   7  424.07   13.68
   1   4  -6  325.06   13.94
  -1  -4   6  324.56   14.00
   1   4  -5    3.28    1.20
  -1  -4   5    3.41    1.07
   1   4  -4   41.05    2.14
  -1  -4   4   37.96    2.02
   1   4  -3 1271.31   34.49
  -1  -4   3 1309.02   35.25
   1   4  -2  365.11   11.04
  -1  -4   2  350.48   11.60
   1   4  -1  822.47   23.39
  -1  -4   1  829.78   23.39
   1   4   0  265.47    9.65
  -1  -4   0  260.18    8.70
   1   4   1   23.52    1.51
  -1  -4  -1   21.12    1.45
   1   4   2  241.32    8.20
  -1  -4  -2  237.10    8.58
   1   4   3  380.11   12.23
  -1  -4  -3  368.95   13.18
   1   4   4  504.15   14.82
  -1  -4  -4  509.45   15.51
   1   4   5  160.48    6.43
  -1  -4  -5  161.74    5.55
   1   4   6   25.79    2.08
  -1  -4  -6   23.84    2.33
   1   4   7   78.19    3.72
  -1  -4  -7   75.17    3.91
   1   4   8  117.60    5.74
  -1  -4  -8  119.43    4.98
   1   4   9    4.98    1.89
  -1  -4  -9    2.14    2.02
   1   4  10  176.12    7.44
  -1  -4 -10  168.43    6.75
   1   4  11   37.33    3.66
  -1  -4 -11   39.22    3.85
   1   4  12   -1.32    3.34
  -1  -4 -12    2.27    3.41
   1   4  13    6.43    4.10
  -1  -4 -13    6.75    2.84
   1   4  14   64.13    6.12
  -1  -4 -14   65.39    4.73
   1   4  15    0.63    3.47
  -1  -4 -15    0.19    2.77
   1   4  16    2.40    3.47
  -1  -4 -16    1.39    3.22
   1   4  17    1.39    4.35
  -1  -4 -17    0.57    3.47
   1   4  18    1.89    4.48
  -1  -4 -18    2.65    3.15
   1   4  19    2.96    5.74
  -1  -4 -19    3.41    2.59
   1   5 -22    5.04    6.18
  -1  -5  22    8.07    7.00
   1   5 -21   14.31    4.98
  -1  -5  21   16.58    5.93
   1   5 -20   18.16    4.92
  -1  -5  20   17.72    5.23
   1   5 -19    3.78    5.61
  -1  -5  19    1.14    4.67
   1   5 -18    7.19    4.16
  -1  -5  18    2.71    3.85
   1   5 -17    1.45    3.34
  -1  -5  17   -2.27    3.41
   1   5 -16  139.67    7.50
  -1  -5  16  135.76    7.19
   1   5 -15   38.28    5.36
  -1  -5  15   47.55    4.98
   1   5 -14   86.01    5.99
  -1  -5  14   83.17    5.74
   1   5 -13   34.11    4.04
  -1  -5  13   35.44    3.91
   1   5 -12  155.38    7.00
  -1  -5  12  157.39    6.81
   1   5 -11    5.30    2.40
  -1  -5  11    3.41    2.46
   1   5 -10  100.83    4.79
  -1  -5  10   99.82    4.86
   1   5  -9  171.52    6.81
  -1  -5   9  159.03    5.86
   1   5  -8   72.20    3.66
  -1  -5   8   73.15    3.53
   1   5  -7   36.01    3.59
  -1  -5   7   37.58    2.84
   1   5  -6 1349.89   38.34
  -1  -5   6 1401.21   37.96
   1   5  -5  574.40   17.47
  -1  -5   5  584.04   17.03
   1   5  -4   72.96    3.53
  -1  -5   4   74.09    3.41
   1   5  -3  926.01   27.37
  -1  -5   3  910.37   26.67
   1   5  -2 1604.39   42.56
  -1  -5   2 1650.61   42.69
   1   5  -1  440.27   13.56
  -1  -5   1  443.61   13.43
   1   5   0  172.02    5.80
  -1  -5   0  180.28    6.37
   1   5   1  170.89    5.99
  -1  -5  -1  165.72    6.12
   1   5   2  345.18   11.29
  -1  -5  -2  346.95   11.22
   1   5   3   67.41    3.53
  -1  -5  -3   74.53    3.59
   1   5   4  401.55   14.00
  -1  -5  -4  413.16   13.31
   1   5   5    9.96    1.77
  -1  -5  -5   10.03    1.70
   1   5   6   98.88    4.10
  -1  -5  -6  103.23    4.73
   1   5   7   20.94    2.08
  -1  -5  -7   21.50    2.46
   1   5   8  277.39    9.40
  -1  -5  -8  291.27   10.09
   1   5   9    8.51    2.46
  -1  -5  -9    9.84    2.27
   1   5  10    6.75    2.71
  -1  -5 -10    4.16    2.40
   1   5  11   21.19    2.96
  -1  -5 -11   20.56    2.71
   1   5  12   -0.95    3.34
  -1  -5 -12    1.39    2.90
   1   5  13    8.83    3.59
  -1  -5 -13   12.30    2.84
   1   5  14   -0.19    3.09
  -1  -5 -14    1.77    2.71
   1   5  15   16.77    3.72
  -1  -5 -15   15.07    3.34
   1   5  16   -0.25    3.59
  -1  -5 -16   -0.06    3.03
   1   5  17    2.27    4.22
  -1  -5 -17    4.35    3.91
   1   5  18    1.64    3.22
  -1  -5 -18    3.22    5.17
  -1  -5 -19   -0.69    3.97
   1   6 -22   11.67    5.36
  -1  -6  22    7.44    5.04
   1   6 -21   16.14    5.99
  -1  -6  21   12.86    6.94
   1   6 -20    7.31    4.86
  -1  -6  20    5.23    4.67
   1   6 -19   -0.88    5.17
  -1  -6  19    0.50    3.91
   1   6 -18    0.57    3.72
  -1  -6  18    0.25    3.91
   1   6 -17    5.11    3.59
  -1  -6  17    5.30    3.78
   1   6 -16   29.45    4.04
  -1  -6  16   28.75    4.41
   1   6 -15   86.45    5.42
  -1  -6  15   88.09    5.74
   1   6 -14    0.82    2.77
  -1  -6  14    1.20    2.65
   1   6 -13    2.59    2.65
  -1  -6  13    0.38    2.65
   1   6 -12  295.99   10.40
  -1  -6  12  300.79   10.03
   1   6 -11   16.40    2.59
  -1  -6  11   15.39    2.40
   1   6 -10   31.15    3.28
  -1  -6  10   33.86    3.41
   1   6  -9   53.35    3.47
  -1  -6   9   58.08    3.59
   1   6  -8    0.82    2.14
  -1  -6   8    2.02    1.58
   1   6  -7  563.42   15.64
  -1  -6   7  566.89   15.70
   1   6  -6   63.06    3.09
  -1  -6   6   59.91    3.15
   1   6  -5  356.15   11.85
  -1  -6   5  366.62   11.22
   1   6  -4  394.62   12.61
  -1  -6   4  392.10   11.85
   1   6  -3   48.74    2.65
  -1  -6   3   49.31    3.15
   1   6  -2   42.63    2.46
  -1  -6   2   37.83    2.40
   1   6  -1  133.18    5.04
  -1  -6   1  130.22    5.36
   1   6   0  471.80   14.50
  -1  -6   0  491.66   15.51
   1   6   1  139.42    5.55
  -1  -6  -1  137.97    5.61
   1   6   2  202.16    7.95
  -1  -6  -2  195.35    7.44
   1   6   3  119.18    5.36
  -1  -6  -3  112.62    4.73
   1   6   4  175.18    7.31
  -1  -6  -4  175.74    7.31
   1   6   5  317.81   10.47
  -1  -6  -5  312.20    9.40
   1   6   6    1.58    1.77
  -1  -6  -6    0.76    1.58
   1   6   7    2.02    2.02
  -1  -6  -7    2.46    1.89
   1   6   8    1.89    1.95
  -1  -6  -8    2.96    1.95
   1   6   9   14.76    2.71
  -1  -6  -9   13.24    2.46
   1   6  10   33.17    4.16
  -1  -6 -10   33.36    3.47
   1   6  11    8.51    2.90
  -1  -6 -11    6.56    2.84
   1   6  12    3.28    3.41
  -1  -6 -12    2.59    3.28
   1   6  13   12.61    3.22
  -1  -6 -13   13.87    3.28
   1   6  14    9.27    3.78
  -1  -6 -14   10.97    3.34
   1   6  15   11.60    3.59
  -1  -6 -15   11.04    3.66
   1   6  16   12.93    4.54
  -1  -6 -16   13.05    4.48
   1   6  17    3.97    5.42
  -1  -6 -17    6.62    3.78
   1   6  18    1.39    4.54
  -1  -6 -18    1.64    2.59
   1   7 -22   -2.52    4.10
  -1  -7  22   14.50    5.55
   1   7 -21    1.07    4.35
  -1  -7  21    2.02    6.81
   1   7 -20   10.78    3.85
  -1  -7  20    9.02    6.05
   1   7 -19    0.19    4.29
  -1  -7  19   -0.19    4.54
   1   7 -18   -0.69    3.66
  -1  -7  18    2.77    4.41
   1   7 -17   -1.20    3.78
  -1  -7  17   -0.38    3.78
   1   7 -16   99.82    6.62
  -1  -7  16   94.08    6.49
   1   7 -15   30.46    3.85
  -1  -7  15   36.89    4.10
   1   7 -14  109.97    6.43
  -1  -7  14   97.68    5.49
   1   7 -13  150.96    7.06
  -1  -7  13  132.55    6.62
   1   7 -12   26.23    3.22
  -1  -7  12   35.75    3.72
   1   7 -11  168.18    7.88
  -1  -7  11  165.40    6.94
   1   7 -10   17.34    2.84
  -1  -7  10   18.54    2.65
   1   7  -9   81.16    5.74
  -1  -7   9   79.52    4.29
   1   7  -8  276.70   10.34
  -1  -7   8  276.89    9.33
   1   7  -7   20.12    2.59
  -1  -7   7   24.21    2.33
   1   7  -6  409.69   13.87
  -1  -7   6  394.55   11.98
   1   7  -5   14.63    1.83
  -1  -7   5   11.10    1.64
   1   7  -4  425.64   13.75
  -1  -7   4  415.17   12.17
   1   7  -3   71.07    3.72
  -1  -7   3   77.37    3.85
   1   7  -2  117.86    5.23
  -1  -7   2  120.38    5.23
   1   7  -1  329.29   10.53
  -1  -7   1  337.11   11.35
   1   7   0   10.15    1.70
  -1  -7   0   12.67    1.70
   1   7   1   55.43    3.41
  -1  -7  -1   57.38    3.91
   1   7   2  493.93   15.45
  -1  -7  -2  516.00   15.58
   1   7   3   68.29    3.47
  -1  -7  -3   70.37    3.41
   1   7   4  110.48    4.67
  -1  -7  -4  113.95    5.04
   1   7   5    2.27    1.77
  -1  -7  -5    4.29    2.14
   1   7   6    0.76    1.70
  -1  -7  -6    0.57    1.89
   1   7   7   37.65    3.28
  -1  -7  -7   39.92    3.09
   1   7   8    7.00    2.33
  -1  -7  -8    6.75    2.21
   1   7   9   49.50    3.91
  -1  -7  -9   52.02    3.97
   1   7  10   16.40    3.41
  -1  -7 -10   15.95    3.22
   1   7  11    2.14    3.22
  -1  -7 -11   -0.32    2.96
   1   7  12   16.40    3.97
  -1  -7 -12   22.20    3.15
   1   7  13   12.17    3.53
  -1  -7 -13   12.86    3.22
   1   7  14   19.42    4.60
  -1  -7 -14   19.86    4.10
   1   7  15    3.72    4.48
  -1  -7 -15   -1.39    2.96
   1   7  16    6.94    4.41
  -1  -7 -16    0.69    2.96
   1   7  17    3.09    4.22
  -1  -7 -17    0.44    4.98
   1   7  18    1.14    5.55
   1   8 -22    0.32    6.24
  -1  -8  22    4.16    5.80
   1   8 -21   20.37    5.68
  -1  -8  21   10.66    5.93
   1   8 -20    5.61    6.05
  -1  -8  20   -1.51    5.17
   1   8 -19    3.15    3.41
  -1  -8  19    0.76    4.29
   1   8 -18   -0.88    3.28
  -1  -8  18    1.89    4.22
   1   8 -17   46.16    4.48
  -1  -8  17   52.59    5.42
   1   8 -16   48.24    4.22
  -1  -8  16   38.28    4.48
   1   8 -15   93.52    4.98
  -1  -8  15  100.26    6.05
   1   8 -14   11.98    2.59
  -1  -8  14   15.70    3.28
   1   8 -13   38.34    4.41
  -1  -8  13   39.41    3.91
   1   8 -12  131.60    6.81
  -1  -8  12  135.89    5.99
   1   8 -11   10.47    2.59
  -1  -8  11   14.38    4.48
   1   8 -10  274.68   13.37
  -1  -8  10  258.98    9.21
   1   8  -9    1.26    2.21
  -1  -8   9    1.58    2.21
   1   8  -8   41.62    3.66
  -1  -8   8   46.35    3.53
   1   8  -7  176.81    6.24
  -1  -8   7  162.00    6.12
   1   8  -6   20.37    2.27
  -1  -8   6   20.37    2.21
   1   8  -5  236.97    8.64
  -1  -8   5  251.54    8.89
   1   8  -4  763.07   21.76
  -1  -8   4  737.53   20.05
   1   8  -3   41.43    2.90
  -1  -8   3   44.65    2.59
   1   8  -2  195.61    7.25
  -1  -8   2  199.14    7.50
   1   8  -1   25.41    2.40
  -1  -8   1   25.73    2.33
   1   8   0    3.34    1.89
  -1  -8   0    2.21    1.77
   1   8   1   61.92    3.22
  -1  -8  -1   62.30    3.59
   1   8   2   10.40    2.40
  -1  -8  -2   11.85    2.14
   1   8   3   31.40    2.84
  -1  -8  -3   29.13    2.40
   1   8   4    4.48    2.14
  -1  -8  -4    5.23    2.21
   1   8   5    0.38    1.95
  -1  -8  -5    1.45    1.83
   1   8   6   45.46    3.78
  -1  -8  -6   39.66    3.09
   1   8   7   30.20    3.41
  -1  -8  -7   27.30    3.09
   1   8   8   25.10    3.03
  -1  -8  -8   24.47    3.34
   1   8   9   13.62    3.15
  -1  -8  -9   14.38    3.15
   1   8  10    1.45    2.65
  -1  -8 -10    1.89    2.65
   1   8  11    5.86    4.10
  -1  -8 -11    3.09    3.85
   1   8  12    7.19    3.53
  -1  -8 -12    9.52    3.09
   1   8  13    1.89    3.72
  -1  -8 -13    0.82    3.53
   1   8  14   -0.63    3.28
  -1  -8 -14   -0.06    3.09
   1   8  15    4.41    3.72
  -1  -8 -15    3.03    3.47
   1   8  16    1.51    7.31
  -1  -8 -16   -1.26    3.09
   1   8  17   -0.76    4.35
   1   9 -21    5.68    6.37
  -1  -9  21    9.84    6.12
   1   9 -20    7.13    6.31
  -1  -9  20    5.80    5.93
   1   9 -19   10.53    5.04
  -1  -9  19    6.87    5.11
   1   9 -18   19.86    4.92
  -1  -9  18   23.39    4.73
   1   9 -17    2.02    3.97
  -1  -9  17    0.95    3.91
   1   9 -16   61.10    5.99
  -1  -9  16   61.99    5.86
   1   9 -15    7.69    3.97
  -1  -9  15    6.31    3.91
   1   9 -14   10.72    4.86
  -1  -9  14    9.96    4.41
   1   9 -13   39.03    4.98
  -1  -9  13   38.78    4.73
   1   9 -12   11.54    3.66
  -1  -9  12   12.36    4.79
   1   9 -11  146.48    9.71
  -1  -9  11  144.28    6.62
   1   9 -10   12.49    3.15
  -1  -9  10   10.72    2.59
   1   9  -9   98.62    5.17
  -1  -9   9   97.99    4.86
   1   9  -8    8.70    2.77
  -1  -9   8    9.52    2.40
   1   9  -7   14.50    2.77
  -1  -9   7   16.52    2.59
   1   9  -6   60.54    4.29
  -1  -9   6   65.08    3.97
   1   9  -5   80.78    4.41
  -1  -9   5   75.35    3.41
   1   9  -4   46.28    3.28
  -1  -9   4   46.03    2.84
   1   9  -3  129.08    5.55
  -1  -9   3  120.00    5.23
   1   9  -2   39.16    2.59
  -1  -9   2   44.01    2.71
   1   9  -1   94.52    4.48
  -1  -9   1   88.16    4.60
   1   9   0    0.38    1.83
  -1  -9   0    1.14    1.83
   1   9   1   35.31    2.96
  -1  -9  -1   39.92    3.22
   1   9   2   17.91    2.77
  -1  -9  -2   19.42    2.84
   1   9   3   51.46    3.41
  -1  -9  -3   46.92    3.53
   1   9   4   20.18    2.40
  -1  -9  -4   18.22    2.90
   1   9   5    6.31    2.65
  -1  -9  -5    6.18    2.46
   1   9   6   30.71    3.03
  -1  -9  -6   32.22    3.41
   1   9   7    0.69    2.33
  -1  -9  -7   -1.32    2.77
   1   9   8   17.91    4.29
  -1  -9  -8   17.15    3.03
   1   9   9   18.73    3.66
  -1  -9  -9   11.35    3.34
   1   9  10   10.09    3.59
  -1  -9 -10    5.11    3.34
   1   9  11   -0.13    3.03
  -1  -9 -11   -0.13    3.28
   1   9  12    2.14    4.10
  -1  -9 -12   -2.27    3.72
   1   9  13   20.68    3.97
  -1  -9 -13   20.94    3.59
   1   9  14    5.68    3.85
  -1  -9 -14   -0.69    3.72
   1   9  15    2.65    3.85
  -1  -9 -15    5.74    2.77
   1  10 -21    2.02    5.55
  -1 -10  21    0.88    3.97
   1  10 -20    9.58    5.49
  -1 -10  20    8.26    5.04
   1  10 -19    1.14    4.98
  -1 -10  19    2.96    4.29
   1  10 -18   14.25    5.17
  -1 -10  18   12.61    5.30
   1  10 -17  131.10    9.58
  -1 -10  17  130.34    8.64
   1  10 -16    0.95    4.10
  -1 -10  16    3.53    3.72
   1  10 -15   36.64    5.68
  -1 -10  15   35.00    4.92
   1  10 -14    4.60    3.53
  -1 -10  14    4.22    3.09
   1  10 -13    0.00    3.53
  -1 -10  13    0.57    4.73
   1  10 -12   70.81    8.01
  -1 -10  12   86.96    5.99
   1  10 -11   -0.06    2.84
  -1 -10  11    1.32    2.59
   1  10 -10   54.99    4.98
  -1 -10  10   56.94    4.48
   1  10  -9    7.76    3.09
  -1 -10   9    5.86    2.65
   1  10  -8    2.14    3.03
  -1 -10   8    2.21    2.77
   1  10  -7   67.28    4.48
  -1 -10   7   72.71    4.54
   1  10  -6   25.98    3.03
  -1 -10   6   28.19    2.90
   1  10  -5  394.87   15.64
  -1 -10   5  438.44   14.31
   1  10  -4  293.60   11.35
  -1 -10   4  290.19   12.04
   1  10  -3    6.81    2.90
  -1 -10   3    4.92    2.84
   1  10  -2   35.44    2.96
  -1 -10   2   38.97    2.90
   1  10  -1    7.82    2.33
  -1 -10   1    9.90    2.27
   1  10   0    3.22    2.02
  -1 -10   0    0.13    1.83
   1  10   1   10.72    2.77
  -1 -10  -1    7.88    2.21
   1  10   2    3.34    2.52
  -1 -10  -2    2.14    2.52
   1  10   3   90.99    5.23
  -1 -10  -3  104.17    5.74
   1  10   4   19.11    3.09
  -1 -10  -4   16.33    4.10
   1  10   5    6.62    3.53
  -1 -10  -5    0.95    3.34
   1  10   6    4.04    3.97
  -1 -10  -6    1.32    3.15
   1  10   7   10.03    3.41
  -1 -10  -7    9.58    3.15
   1  10   8   19.11    3.28
  -1 -10  -8   13.68    4.16
   1  10   9    8.51    3.28
  -1 -10  -9    8.26    3.09
   1  10  10    1.14    3.15
  -1 -10 -10    0.00    3.41
   1  10  11   -0.25    3.59
  -1 -10 -11    1.07    3.72
   1  10  12   18.29    3.47
  -1 -10 -12   14.88    3.34
   1  10  13   -1.70    4.60
  -1 -10 -13   -0.76    2.52
   1  10  14    5.30    6.87
  -1 -10 -14    0.63    2.46
  -1 -10 -15   -0.88    3.66
   1  11 -20   -2.96    5.61
  -1 -11  20   -1.39    5.61
   1  11 -19    3.91    5.42
  -1 -11  19    4.10    4.79
   1  11 -18   33.36    5.68
  -1 -11  18   26.80    5.30
   1  11 -17    7.50    4.73
  -1 -11  17    7.44    4.22
   1  11 -16   65.01    7.44
  -1 -11  16   64.26    6.68
   1  11 -15   11.54    4.79
  -1 -11  15    8.32    3.97
   1  11 -14    8.83    4.29
  -1 -11  14   10.91    6.62
   1  11 -13   31.91    6.31
  -1 -11  13   28.06    4.35
   1  11 -12   -0.19    3.41
  -1 -11  12    1.07    2.96
   1  11 -11   70.63    5.86
  -1 -11  11   74.41    5.36
   1  11 -10   35.25    4.60
  -1 -11  10   37.52    3.91
   1  11  -9    9.52    3.91
  -1 -11   9    8.89    3.15
   1  11  -8   92.38    6.68
  -1 -11   8  102.22    5.49
   1  11  -7   54.99    4.41
  -1 -11   7   63.31    4.48
   1  11  -6   57.64    4.73
  -1 -11   6   50.76    3.97
   1  11  -5   51.39    4.22
  -1 -11   5   55.11    3.66
   1  11  -4   44.46    3.85
  -1 -11   4   43.76    3.15
   1  11  -3  205.82    9.27
  -1 -11   3  208.28    8.20
   1  11  -2   14.76    3.15
  -1 -11   2   14.00    2.90
   1  11  -1    2.21    2.96
  -1 -11   1    0.82    2.84
   1  11   0   10.28    2.84
  -1 -11   0    6.56    3.22
   1  11   1   -1.01    2.96
  -1 -11  -1   -0.13    3.09
   1  11   2    0.82    3.03
  -1 -11  -2   -0.57    3.72
   1  11   3   47.23    4.29
  -1 -11  -3   40.86    4.41
   1  11   4   30.96    4.29
  -1 -11  -4   37.39    4.60
   1  11   5    2.96    4.04
  -1 -11  -5    1.32    3.09
   1  11   6    1.07    2.65
  -1 -11  -6    2.84    3.72
   1  11   7   -0.95    3.15
  -1 -11  -7    0.25    4.10
   1  11   8    5.86    3.59
  -1 -11  -8    5.11    2.96
   1  11   9   12.49    3.85
  -1 -11  -9    9.84    3.66
   1  11  10    6.31    3.85
  -1 -11 -10    3.28    3.34
   1  11  11    5.49    3.91
  -1 -11 -11    3.15    3.85
   1  11  12    2.08    3.91
  -1 -11 -12    7.44    3.03
   1  11  13    4.29    4.22
  -1 -11 -13    1.14    3.72
  -1 -12  20    9.02    9.77
   1  12 -19    1.89    6.18
  -1 -12  19    1.45    4.60
   1  12 -18   -0.63    5.55
  -1 -12  18   -3.47    5.04
   1  12 -17   44.96    8.13
  -1 -12  17   46.10    6.62
   1  12 -16    3.59    6.94
  -1 -12  16    3.66    6.31
   1  12 -15    4.10    4.92
  -1 -12  15    0.19    6.81
   1  12 -14   22.13    6.31
  -1 -12  14   25.16    4.04
   1  12 -13    2.96    4.73
  -1 -12  13    2.77    3.91
   1  12 -12   60.79    6.43
  -1 -12  12   55.87    5.17
   1  12 -11    1.77    3.97
  -1 -12  11    3.28    3.72
   1  12 -10   20.18    4.10
  -1 -12  10   17.40    3.66
   1  12  -9   76.43    6.18
  -1 -12   9   90.36    5.36
   1  12  -8    0.88    3.34
  -1 -12   8   -0.13    2.71
   1  12  -7   42.69    4.67
  -1 -12   7   39.10    3.85
   1  12  -6    6.75    3.28
  -1 -12   6    9.14    2.77
   1  12  -5   20.75    3.72
  -1 -12   5   24.53    3.09
   1  12  -4   25.03    3.59
  -1 -12   4   33.67    3.47
   1  12  -3   29.89    3.85
  -1 -12   3   31.66    3.34
   1  12  -2    3.41    2.96
  -1 -12   2    5.68    2.65
   1  12  -1   59.02    4.79
  -1 -12   1   67.54    4.67
   1  12   0    0.06    3.15
  -1 -12   0    0.00    2.84
   1  12   1   16.14    3.09
  -1 -12  -1   14.44    3.09
   1  12   2   34.75    3.97
  -1 -12  -2   40.48    4.10
   1  12   3    8.83    3.28
  -1 -12  -3    4.54    3.66
   1  12   4    7.13    3.59
  -1 -12  -4    3.97    3.41
   1  12   5    3.72    3.78
  -1 -12  -5    1.77    2.84
   1  12   6    2.65    3.85
  -1 -12  -6    1.83    3.34
   1  12   7    7.19    4.04
  -1 -12  -7    7.00    3.22
   1  12   8    7.13    3.47
  -1 -12  -8    8.07    3.15
   1  12   9    1.64    3.15
  -1 -12  -9    1.20    2.65
   1  12  10    2.14    4.92
  -1 -12 -10    1.20    4.22
   1  12  11    1.01    2.71
  -1 -12 -11    1.14    3.47
   1  12  12    1.83    3.78
  -1 -12 -12   10.03    2.77
   1  12  13    2.08    3.72
  -1 -12 -13   -0.38    3.53
   1  13 -19   -5.04    8.89
  -1 -13  19    0.76    4.86
   1  13 -18    9.71    6.12
  -1 -13  18    8.83    5.30
   1  13 -17    4.04    6.87
  -1 -13  17    4.41    4.60
   1  13 -16   14.44    6.87
  -1 -13  16   15.76   11.60
   1  13 -15   -0.32    6.94
  -1 -13  15   -2.71    4.54
   1  13 -14    2.21    4.22
  -1 -13  14   -1.01    4.29
   1  13 -13   28.12    6.56
  -1 -13  13   31.09    6.05
   1  13 -12    3.85    4.79
  -1 -13  12    6.31    4.04
   1  13 -11   38.28    5.61
  -1 -13  11   45.59    4.92
   1  13 -10    7.06    3.78
  -1 -13  10   11.35    3.34
   1  13  -9   -1.95    3.72
  -1 -13   9   -0.44    2.84
   1  13  -8   42.25    4.41
  -1 -13   8   41.93    4.41
   1  13  -7   20.30    3.91
  -1 -13   7   17.34    3.22
   1  13  -6    2.40    3.28
  -1 -13   6    0.88    2.71
   1  13  -5    0.76    3.03
  -1 -13   5   -0.50    2.71
   1  13  -4   10.66    3.59
  -1 -13   4   12.42    3.28
   1  13  -3   13.81    4.60
  -1 -13   3   11.79    3.09
   1  13  -2   15.32    3.22
  -1 -13   2   16.14    3.15
   1  13  -1    1.32    4.29
  -1 -13   1    1.01    4.10
   1  13   0    0.06    4.04
  -1 -13   0    1.26    3.66
   1  13   1    3.09    3.22
  -1 -13  -1    3.91    3.09
   1  13   2   -0.32    3.59
  -1 -13  -2    1.32    3.34
   1  13   3   36.83    4.54
  -1 -13  -3   29.45    4.22
   1  13   4    6.68    4.04
  -1 -13  -4    5.30    4.04
   1  13   5   -0.32    3.22
  -1 -13  -5   -2.33    3.41
   1  13   6    1.64    3.91
  -1 -13  -6    2.02    4.92
   1  13   7    2.02    3.78
  -1 -13  -7   -0.13    3.59
   1  13   8    6.18    4.60
  -1 -13  -8    3.41    3.53
   1  13   9    1.01    3.28
  -1 -13  -9   -0.82    2.96
   1  13  10   -0.06    3.53
  -1 -13 -10    1.64    3.53
   1  13  11   12.80    5.55
  -1 -13 -11    9.14    5.36
   1  13  12   -1.45    4.79
  -1 -13 -12    0.06    1.83
   1  14 -18   -1.32    6.43
  -1 -14  18    2.08    6.49
   1  14 -17   16.21   10.59
  -1 -14  17   28.50   12.61
   1  14 -16   -1.32    7.00
  -1 -14  16   -3.09    4.73
   1  14 -15   -0.44    6.12
  -1 -14  15   -3.15    4.54
   1  14 -14    0.63    5.42
  -1 -14  14    1.77    4.41
   1  14 -13    2.71    5.04
  -1 -14  13    4.67    4.35
   1  14 -12   41.43    5.86
  -1 -14  12   44.71    5.42
   1  14 -11   -0.06    4.92
  -1 -14  11    4.54    4.48
   1  14 -10   25.79    5.86
  -1 -14  10   23.84    4.79
   1  14  -9   12.11    4.54
  -1 -14   9    6.12    4.22
   1  14  -8    2.14    3.85
  -1 -14   8    1.45    3.41
   1  14  -7   -1.01    3.72
  -1 -14   7    0.95    3.22
   1  14  -6    1.20    3.66
  -1 -14   6    2.08    3.22
   1  14  -5    1.45    3.72
  -1 -14   5   -0.25    3.22
   1  14  -4   -2.14    3.41
  -1 -14   4    4.29    3.85
   1  14  -3   12.86    5.23
  -1 -14   3   12.17    3.22
   1  14  -2    0.25    3.53
  -1 -14   2    1.07    3.09
   1  14  -1    7.25    3.91
  -1 -14   1    3.85    3.53
   1  14   0   10.59    3.28
  -1 -14   0    8.70    3.41
   1  14   1    1.39    5.30
  -1 -14  -1    4.54    4.73
   1  14   2    5.80    3.59
  -1 -14  -2    5.49    3.66
   1  14   3    0.13    3.34
  -1 -14  -3    1.26    3.34
   1  14   4    7.69    5.11
  -1 -14  -4    9.02    4.98
   1  14   5   32.66    4.67
  -1 -14  -5   38.15    4.54
   1  14   6    3.15    3.91
  -1 -14  -6   -1.70    3.85
   1  14   7    2.84    3.66
  -1 -14  -7    6.87    3.66
   1  14   8   -1.64    5.55
  -1 -14  -8    3.59    4.67
   1  14   9   -0.44    2.65
  -1 -14  -9   -0.25    3.85
  -1 -14 -10   -1.45    3.66
   1  14  11   -0.88    3.47
   1  15 -17    8.51   10.53
  -1 -15  17    2.52   10.85
   1  15 -16    4.73    6.68
  -1 -15  16    1.51    6.68
   1  15 -15   16.90    6.49
  -1 -15  15   18.73    5.04
   1  15 -14    0.50    5.61
  -1 -15  14   -3.09    5.17
   1  15 -13    3.28    6.12
  -1 -15  13    1.26    4.48
   1  15 -12   14.06    5.55
  -1 -15  12   13.43    4.48
   1  15 -11   25.79    6.75
  -1 -15  11   25.54    5.93
   1  15 -10    1.77    6.81
  -1 -15  10    2.14    5.42
   1  15  -9    0.88    4.86
  -1 -15   9   -0.69    3.59
   1  15  -8    3.85    4.35
  -1 -15   8    5.61    3.53
   1  15  -7    0.50    4.16
  -1 -15   7    0.38    3.47
   1  15  -6   14.13    4.29
  -1 -15   6   10.40    3.34
   1  15  -5   -0.32    4.48
  -1 -15   5    0.76    4.10
   1  15  -4    2.40    3.78
  -1 -15   4    0.95    3.09
   1  15  -3    4.98    4.54
  -1 -15   3    3.78    3.91
   1  15  -2    2.71    3.53
  -1 -15   2    1.51    3.41
   1  15  -1    2.08    4.48
  -1 -15   1    2.90    4.10
   1  15   0    0.63    4.48
  -1 -15   0    0.06    3.34
   1  15   1    4.92    3.59
  -1 -15  -1    2.27    3.34
   1  15   2    4.48    5.68
  -1 -15  -2    7.38    3.78
   1  15   3    2.71    3.78
  -1 -15  -3    1.83    3.59
   1  15   4    3.41    3.85
  -1 -15  -4    1.39    4.16
   1  15   5    0.19    4.04
  -1 -15  -5    0.82    4.04
   1  15   6    4.35    3.97
  -1 -15  -6    8.20    3.72
   1  15   7   -0.13    3.15
  -1 -15  -7    1.20    4.35
  -1 -15  -8   -0.19    2.90
   1  16 -15    1.45    5.86
  -1 -16  15    2.02    6.81
   1  16 -14    6.24    6.37
  -1 -16  14    0.57    5.55
   1  16 -13    2.02    5.61
  -1 -16  13   -0.13    4.48
   1  16 -12    6.12    5.74
  -1 -16  12   -0.44    5.30
   1  16 -11    0.95    6.12
  -1 -16  11   -1.07    5.55
   1  16 -10    6.75    6.94
  -1 -16  10    6.68    4.73
   1  16  -9    4.98    5.30
  -1 -16   9    5.68    4.16
   1  16  -8   10.09    5.55
  -1 -16   8   15.70    4.73
   1  16  -7   -0.32    4.79
  -1 -16   7    0.76    3.34
   1  16  -6    2.77    4.73
  -1 -16   6    0.82    4.60
   1  16  -5    0.06    3.78
  -1 -16   5    2.08    3.66
   1  16  -4    0.25    3.66
  -1 -16   4   -0.63    3.34
   1  16  -3    3.28    5.04
  -1 -16   3    3.34    4.86
   1  16  -2   -0.44    4.10
  -1 -16   2    0.88    3.41
   1  16  -1    1.20    4.10
  -1 -16   1   -1.70    3.59
   1  16   0    0.13    4.54
  -1 -16   0   -1.32    4.67
   1  16   1    0.06    3.78
  -1 -16  -1    1.77    3.28
   1  16   2    1.07    3.53
  -1 -16  -2   -0.19    4.48
   1  16   3    0.88    2.08
  -1 -16  -3    0.06    2.33
   1  16   4   -1.39    6.12
  -1 -16  -4    1.26    3.59
   1  16   5    2.46    4.54
  -1 -16  -5    4.54    4.29
   1  17 -14    1.58    9.21
  -1 -17  14   -0.19    4.92
   1  17 -13    0.44    4.16
  -1 -17  13    0.13    4.48
   1  17 -12    0.69    6.62
  -1 -17  12   -0.82    5.11
   1  17 -11    1.39    5.99
  -1 -17  11    1.58    5.74
   1  17 -10    3.66    5.30
  -1 -17  10    0.38    5.11
   1  17  -9    3.47   10.40
  -1 -17   9    0.25    4.48
   1  17  -8    0.32    6.31
  -1 -17   8    0.76    3.85
   1  17  -7    3.78    5.36
  -1 -17   7    2.90    3.97
   1  17  -6   -1.58    5.23
  -1 -17   6    1.77    4.67
   1  17  -5    0.25    5.74
  -1 -17   5    1.70    4.41
   1  17  -4    0.82    4.16
  -1 -17   4    5.93    4.29
   1  17  -3    0.44    2.90
  -1 -17   3    1.77    3.85
  -1 -17   2    5.68    3.09
   1  17  -1    0.38    3.53
  -1 -17   1    0.82    2.77
   1  17   0   -1.95    4.48
  -1 -17   0   -0.38    2.52
   1  17   1    0.63    4.41
  -1 -17  -1    1.51    2.46
   1  17   2   -1.58    3.09
  -1 -17  -2    2.52    2.40
  -1 -17  -3    0.44    2.65
   1  18 -11   -0.13    6.05
  -1 -18  11    2.77    6.94
   1  18 -10    1.01    5.49
  -1 -18  10    1.64    5.55
  -1 -18   9    0.95    3.91
  -1 -18   8   -0.44    4.41
  -1 -18   7   -0.25    3.28
  -1 -18   6    2.40    3.15
   1  18  -5    2.40    5.23
  -1 -18   5    0.13    2.96
   1  18  -4   -1.64    4.04
  -1 -18   4    0.76    2.84
  -1 -18   3   -0.13    5.42
  -1 -18   2   -0.32    3.22
  -1 -18   1   -1.83    4.79
  -1 -18   0    0.19    3.22
  -1 -19   7    1.01    3.41
  -1 -19   6    2.77    3.15
   2 -19   0   -2.77    4.79
  -2  19   0    0.06    3.78
  -2  19  -1   -2.90    4.86
  -2  19  -2    0.13    5.49
   2 -19   4    1.89    4.67
   2 -19   5    1.64    4.35
  -2  19  -5    0.95    4.92
   2 -19   6    0.25    3.78
  -2  19  -6   -1.20    5.23
   2 -19   7   -0.25    4.16
  -2  19  -7    1.70    6.24
   2 -19   8   -1.14    4.22
  -2  19  -8    2.02    6.49
   2 -19   9    2.77    4.54
  -2  19  -9    0.69    5.23
  -2  18   3    1.07    3.28
   2 -18  -2    5.49    6.24
  -2  18   2    3.53    4.54
   2 -18  -1    3.72    5.55
  -2  18   1    2.84    4.29
   2 -18   0   -1.39    4.73
  -2  18   0    2.46    4.16
   2 -18   1   -0.38    3.72
  -2  18  -1   -0.50    3.72
   2 -18   2    1.58    3.34
  -2  18  -2   -0.82    5.36
   2 -18   3    4.73    3.22
  -2  18  -3    3.72    5.86
   2 -18   4    1.95    4.04
  -2  18  -4   -1.58    6.24
   2 -18   5    1.64    4.54
  -2  18  -5    0.13    3.91
   2 -18   6    3.66    6.94
  -2  18  -6    0.06    6.75
   2 -18   7    9.77    4.29
  -2  18  -7    0.95    4.60
   2 -18   8    5.68    5.61
  -2  18  -8    4.98    7.44
   2 -18   9   -0.69    3.91
  -2  18  -9   -4.60    6.05
   2 -18  10   -2.90    3.72
  -2  18 -10    2.21    4.22
   2 -18  11   -2.40    4.92
  -2  18 -11   -2.71    5.74
   2 -18  12    4.22    5.49
  -2  18 -12    2.27    6.12
   2 -17  -6    3.85    6.31
  -2  17   6    0.00    4.16
   2 -17  -5   -2.02    4.41
  -2  17   5    1.45    5.17
   2 -17  -4    2.59    4.92
  -2  17   4    1.32    5.04
   2 -17  -3    2.08    4.04
  -2  17   3    2.02    3.66
   2 -17  -2   -3.22    5.49
  -2  17   2   -1.70    5.17
   2 -17  -1    2.27    4.79
  -2  17   1    6.62    4.79
   2 -17   0    1.01    4.29
  -2  17   0    1.77    4.92
   2 -17   1    7.57    5.17
  -2  17  -1    6.18    5.42
   2 -17   2    1.32    4.29
  -2  17  -2    2.46    4.10
   2 -17   3    1.64    3.85
  -2  17  -3    0.25    4.54
   2 -17   4    1.51    4.60
  -2  17  -4    0.38    5.30
   2 -17   5   -0.13    3.78
  -2  17  -5   -1.39    4.22
   2 -17   6    4.79    4.48
  -2  17  -6    4.79    4.54
   2 -17   7    1.07    3.97
  -2  17  -7   -4.92    5.80
   2 -17   8   10.72    4.79
  -2  17  -8   24.09    5.80
   2 -17   9    1.58    4.16
  -2  17  -9    1.77    5.42
   2 -17  10   -0.57    5.30
  -2  17 -10    5.80    5.99
   2 -17  11   -0.13    4.92
  -2  17 -11    1.39    5.80
   2 -17  12   -2.84    5.17
  -2  17 -12   -2.40    5.80
   2 -17  13   -2.40    5.74
  -2  17 -13    7.76    8.01
   2 -17  14    2.90   10.78
  -2  17 -14    1.07    6.43
   2 -17  15   19.55    5.36
  -2  17 -15    2.96    8.58
   2 -16  -7   -1.26    3.15
  -2  16   7    1.01    3.47
   2 -16  -6   -0.06    4.79
  -2  16   6    1.89    5.23
   2 -16  -5    7.31    5.42
  -2  16   5   11.16    5.11
   2 -16  -4    2.27    4.48
  -2  16   4    3.28    5.11
   2 -16  -3   -3.66    4.35
  -2  16   3    3.91    4.10
   2 -16  -2    9.90    4.92
  -2  16   2    9.46    7.06
   2 -16  -1   18.67    5.36
  -2  16   1   11.29    4.35
   2 -16   0    5.11    4.48
  -2  16   0    5.42    4.67
   2 -16   1    0.88    3.91
  -2  16  -1   -2.71    3.97
   2 -16   2    2.84    4.98
  -2  16  -2    1.95    4.73
   2 -16   3   12.74    4.98
  -2  16  -3    8.45    5.42
   2 -16   4   10.22    4.29
  -2  16  -4    7.50    5.30
   2 -16   5    4.22    4.10
  -2  16  -5    8.32    5.04
   2 -16   6   -3.09    3.97
  -2  16  -6   -4.29    5.23
   2 -16   7    2.59    3.53
  -2  16  -7    4.41    4.04
   2 -16   8    3.91    3.47
  -2  16  -8    2.96    5.17
   2 -16   9    5.99    5.74
  -2  16  -9    9.77    5.86
   2 -16  10    6.49    5.80
  -2  16 -10    2.40    6.49
   2 -16  11    0.82    3.91
  -2  16 -11    8.01    5.68
   2 -16  12   31.91    5.61
  -2  16 -12   34.30    9.46
   2 -16  13    0.76    4.86
  -2  16 -13    2.96    6.24
   2 -16  14    7.88    5.49
  -2  16 -14    2.52    5.36
   2 -16  15   -2.02    4.79
  -2  16 -15    3.78    6.18
   2 -16  16    1.95    4.98
  -2  15  12    2.96    5.99
  -2  15  11   -1.14    5.74
  -2  15  10    2.71    4.73
  -2  15   9    1.89    4.73
   2 -15  -8    6.75    4.04
  -2  15   8    2.96    4.86
   2 -15  -7    1.07    3.28
  -2  15   7   -1.26    3.72
   2 -15  -6    3.72    4.60
  -2  15   6    0.63    3.97
   2 -15  -5    6.94    4.41
  -2  15   5    4.86    4.67
   2 -15  -4   -2.71    5.11
  -2  15   4   -1.32    5.23
   2 -15  -3    6.05    4.98
  -2  15   3    3.91    4.54
   2 -15  -2   -2.02    3.91
  -2  15   2   -2.90    4.04
   2 -15  -1    9.96    5.30
  -2  15   1    6.37    4.79
   2 -15   0    5.99    4.48
  -2  15   0    9.02    4.86
   2 -15   1   -2.96    3.78
  -2  15  -1    0.19    3.85
   2 -15   2    5.49    3.53
  -2  15  -2    1.07    4.04
   2 -15   3    2.14    3.41
  -2  15  -3    3.28    3.59
   2 -15   4    4.67    3.47
  -2  15  -4    7.44    4.35
   2 -15   5   13.24    4.86
  -2  15  -5    3.34    5.23
   2 -15   6    0.32    3.28
  -2  15  -6    1.32    4.41
   2 -15   7    5.68    4.54
  -2  15  -7    4.48    4.60
   2 -15   8    4.92    4.29
  -2  15  -8    4.60    4.79
   2 -15   9    1.14    4.10
  -2  15  -9    4.04    4.86
   2 -15  10    1.39    5.30
  -2  15 -10    2.84    6.24
   2 -15  11    7.57    7.95
  -2  15 -11    2.90    7.19
   2 -15  12   -0.57    3.97
  -2  15 -12    3.91    6.12
   2 -15  13   61.73    6.05
  -2  15 -13   58.33    7.69
   2 -15  14   -1.95    4.79
  -2  15 -14    4.60    7.44
   2 -15  15    8.39    4.73
  -2  15 -15    6.56    5.99
   2 -15  16    0.13    4.48
  -2  15 -16    1.64    6.24
   2 -15  17   -0.13    4.92
  -2  15 -17   -4.67    9.52
   2 -14 -12   -0.63    5.17
   2 -14 -11    2.40    5.17
  -2  14  11   -0.13    4.41
   2 -14 -10    0.57    4.41
  -2  14  10    1.39    5.49
   2 -14  -9    3.78    4.35
  -2  14   9    4.16    5.04
   2 -14  -8    3.47    4.67
  -2  14   8    2.90    4.60
   2 -14  -7    8.13    4.54
  -2  14   7   11.67    4.35
   2 -14  -6    3.41    5.30
  -2  14   6    2.59    4.29
   2 -14  -5    5.74    4.04
  -2  14   5    5.23    4.16
   2 -14  -4    2.08    5.68
  -2  14   4    2.59    5.80
   2 -14  -3    2.21    3.97
  -2  14   3   -0.19    3.85
   2 -14  -2   14.38    4.04
  -2  14   2   17.72    4.60
   2 -14  -1   62.30    5.36
  -2  14   1   62.93    6.31
   2 -14   0    6.12    4.48
  -2  14   0   10.22    4.16
   2 -14   1    2.46    5.04
  -2  14  -1   -1.83    4.16
   2 -14   2    0.57    3.15
  -2  14  -2   -0.63    3.34
   2 -14   3   75.48    5.74
  -2  14  -3   82.61    5.93
   2 -14   4    4.29    3.28
  -2  14  -4    4.41    3.72
   2 -14   5    5.55    3.34
  -2  14  -5    4.22    3.28
   2 -14   6    2.27    2.96
  -2  14  -6    0.38    3.41
   2 -14   7   29.39    4.35
  -2  14  -7   38.21    4.86
   2 -14   8    4.29    3.03
  -2  14  -8    5.42    3.97
   2 -14   9   38.28    4.67
  -2  14  -9   40.04    5.61
   2 -14  10    1.70    5.80
  -2  14 -10    5.61    4.92
   2 -14  11    2.46    4.29
  -2  14 -11    1.01    5.04
   2 -14  12   44.08    6.56
  -2  14 -12   39.29    7.31
   2 -14  13    1.51    4.60
  -2  14 -13   -0.82    5.55
   2 -14  14   38.09    6.43
  -2  14 -14   31.72    7.50
   2 -14  15   -2.21    5.36
  -2  14 -15   -2.84    6.56
   2 -14  16    3.34    5.80
  -2  14 -16    7.76    6.31
   2 -14  17    0.82    5.99
  -2  14 -17    3.09    6.87
   2 -14  18    0.95    5.49
  -2  14 -18    4.92    7.69
   2 -13 -13    0.44    3.85
   2 -13 -12   -0.13    4.41
  -2  13  12   -4.41    5.55
   2 -13 -11    7.82    4.35
  -2  13  11    8.13    4.48
   2 -13 -10    1.51    4.41
  -2  13  10    0.06    4.16
   2 -13  -9   -0.13    4.35
  -2  13   9    0.76    5.36
   2 -13  -8   19.48    4.67
  -2  13   8   15.13    4.92
   2 -13  -7    8.26    4.67
  -2  13   7    4.86    5.68
   2 -13  -6   10.47    4.41
  -2  13   6    0.63    4.10
   2 -13  -5    1.64    3.72
  -2  13   5    0.88    3.72
   2 -13  -4    4.22    4.54
  -2  13   4    3.15    3.66
   2 -13  -3   83.36    6.18
  -2  13   3   79.58    6.12
   2 -13  -2   29.83    4.04
  -2  13   2   28.69    4.29
   2 -13  -1    1.01    3.34
  -2  13   1   -1.45    3.41
   2 -13   0   11.29    3.47
  -2  13   0   10.72    3.41
   2 -13   1    4.92    3.41
  -2  13  -1    5.68    3.15
   2 -13   2   33.74    4.35
  -2  13  -2   39.60    4.73
   2 -13   3   14.31    3.34
  -2  13  -3   16.14    3.53
   2 -13   4    3.09    2.90
  -2  13  -4    2.65    2.90
   2 -13   5    9.58    3.28
  -2  13  -5    6.75    3.47
   2 -13   6   51.52    4.41
  -2  13  -6   44.71    4.35
   2 -13   7    2.40    2.90
  -2  13  -7    1.83    3.53
   2 -13   8   96.73    5.30
  -2  13  -8   98.43    6.87
   2 -13   9   -1.32    6.24
  -2  13  -9   -1.39    4.98
   2 -13  10    4.41    3.91
  -2  13 -10    6.75    4.41
   2 -13  11   13.94    3.66
  -2  13 -11   14.88    4.73
   2 -13  12   -1.14    3.47
  -2  13 -12    2.65    5.23
   2 -13  13   38.91    4.98
  -2  13 -13   45.28    6.05
   2 -13  14    2.33    3.97
  -2  13 -14    2.65    4.92
   2 -13  15    9.77    4.04
  -2  13 -15   11.35    6.31
   2 -13  16   -0.32    3.91
  -2  13 -16    2.33    5.80
   2 -13  17    5.04    4.67
  -2  13 -17    0.38    5.93
   2 -13  18    3.97    5.42
  -2  13 -18    3.34    6.24
   2 -13  19   -0.19    5.36
  -2  13 -19    1.07    6.75
  -2  12  15    2.46    5.23
   2 -12 -14    1.70    3.78
   2 -12 -13    1.07    4.16
  -2  12  13   -2.21    4.04
   2 -12 -12    4.41    4.41
  -2  12  12    4.35    4.67
   2 -12 -11    2.77    4.29
  -2  12  11    2.65    4.29
   2 -12 -10    3.28    3.91
  -2  12  10   -0.88    4.29
   2 -12  -9   15.45    4.86
  -2  12   9   18.54    5.80
   2 -12  -8    4.22    3.91
  -2  12   8    8.13    4.35
   2 -12  -7    0.38    3.66
  -2  12   7    0.19    4.54
   2 -12  -6    7.69    4.04
  -2  12   6    2.71    3.72
   2 -12  -5    6.75    5.30
  -2  12   5    4.29    4.92
   2 -12  -4   58.52    4.73
  -2  12   4   66.97    5.30
   2 -12  -3    8.45    3.91
  -2  12   3    1.77    3.72
   2 -12  -2    9.96    3.47
  -2  12   2    8.13    3.28
   2 -12  -1   49.69    4.35
  -2  12   1   48.05    4.60
   2 -12   0    7.76    3.28
  -2  12   0    4.41    2.90
   2 -12   1    2.90    3.22
  -2  12  -1    1.39    3.09
   2 -12   2    6.24    3.22
  -2  12  -2    2.96    2.77
   2 -12   3  167.10    7.57
  -2  12  -3  155.75    7.50
   2 -12   4   60.03    4.29
  -2  12  -4   61.42    4.92
   2 -12   5   65.20    4.67
  -2  12  -5   65.77    4.60
   2 -12   6    0.00    2.40
  -2  12  -6    1.95    2.84
   2 -12   7  191.89    7.63
  -2  12  -7  182.55    8.26
   2 -12   8   43.64    6.75
  -2  12  -8   36.32    5.74
   2 -12   9   82.92    5.86
  -2  12  -9   75.86    6.05
   2 -12  10   10.28    2.96
  -2  12 -10    7.63    3.72
   2 -12  11    1.39    3.03
  -2  12 -11    0.44    3.53
   2 -12  12  107.14    6.49
  -2  12 -12  104.30    7.69
   2 -12  13    1.70    3.53
  -2  12 -13    0.57    3.78
   2 -12  14   27.24    4.54
  -2  12 -14   24.40    4.92
   2 -12  15    4.22    4.35
  -2  12 -15   11.35    6.24
   2 -12  16    5.23    4.73
  -2  12 -16    4.67    5.17
   2 -12  17   36.01    5.99
  -2  12 -17   43.38    7.19
   2 -12  18    0.13    5.86
  -2  12 -18   -1.26    6.94
   2 -12  19    2.08    6.81
  -2  12 -19   11.16    7.57
   2 -12  20    1.70    9.14
  -2  12 -20   -0.19    3.03
   2 -11 -16   -0.13    4.16
  -2  11  16    1.77    3.34
   2 -11 -15    3.47    5.55
  -2  11  15    1.83    4.73
   2 -11 -14   -0.32    3.59
  -2  11  14    2.02    5.11
   2 -11 -13    8.51    5.17
  -2  11  13   15.89    4.73
   2 -11 -12    1.89    4.16
  -2  11  12    0.88    4.54
   2 -11 -11    4.29    4.35
  -2  11  11    6.43    5.42
   2 -11 -10    1.20    4.04
  -2  11  10    3.78    4.73
   2 -11  -9    2.52    3.66
  -2  11   9    2.96    4.10
   2 -11  -8   34.11    5.86
  -2  11   8   23.21    4.41
   2 -11  -7   10.85    3.72
  -2  11   7    9.65    3.53
   2 -11  -6   15.58    4.04
  -2  11   6   13.43    4.35
   2 -11  -5    2.71    3.41
  -2  11   5    1.01    3.47
   2 -11  -4    0.44    3.15
  -2  11   4    4.67    3.09
   2 -11  -3  215.03    9.14
  -2  11   3  230.10    9.58
   2 -11  -2   23.39    3.72
  -2  11   2   17.28    3.78
   2 -11  -1    4.35    2.84
  -2  11   1    3.41    2.71
   2 -11   0   15.95    3.09
  -2  11   0   14.31    3.03
   2 -11   1   29.95    4.04
  -2  11  -1   31.84    3.97
   2 -11   2    5.04    2.46
  -2  11  -2    6.62    2.59
   2 -11   3   86.64    5.11
  -2  11  -3   89.29    5.36
   2 -11   4    9.58    3.59
  -2  11  -4    9.40    3.22
   2 -11   5   38.97    3.41
  -2  11  -5   45.40    3.78
   2 -11   6  102.78    5.04
  -2  11  -6   99.82    5.61
   2 -11   7   -1.83    3.85
  -2  11  -7    5.17    3.53
   2 -11   8  110.86    5.04
  -2  11  -8   97.74    5.80
   2 -11   9   11.67    2.71
  -2  11  -9    9.46    3.53
   2 -11  10   14.31    3.28
  -2  11 -10   16.52    3.59
   2 -11  11   82.48    5.42
  -2  11 -11   87.21    6.24
   2 -11  12   32.29    4.73
  -2  11 -12   35.25    6.31
   2 -11  13   84.43    5.61
  -2  11 -13   69.55    6.18
   2 -11  14    1.70    3.09
  -2  11 -14   -0.69    4.35
   2 -11  15   -0.44    3.85
  -2  11 -15    2.59    5.17
   2 -11  16    7.00    4.04
  -2  11 -16    6.05    4.79
   2 -11  17    0.76    4.10
  -2  11 -17    1.58    5.11
   2 -11  18   39.66    5.61
  -2  11 -18   40.74    6.81
   2 -11  19    7.38    5.30
  -2  11 -19    6.62    5.55
   2 -11  20    3.15    4.98
  -2  11 -20    1.70    5.30
   2 -11  21    4.10    6.05
  -2  11 -21    0.50    4.22
  -2  10  17   -1.51    7.25
  -2  10  16    0.95    3.97
   2 -10 -15    0.06    4.22
  -2  10  15   -1.14    4.29
   2 -10 -14   13.81    4.98
  -2  10  14   15.95    5.11
   2 -10 -13   -0.13    4.54
  -2  10  13   -1.32    5.42
   2 -10 -12   32.10    6.24
  -2  10  12   36.07    5.93
   2 -10 -11    2.27    3.72
  -2  10  11    2.71    3.85
   2 -10 -10    2.71    4.41
  -2  10  10    1.83    4.92
   2 -10  -9   24.09    4.67
  -2  10   9   22.76    4.79
   2 -10  -8   17.09    4.41
  -2  10   8   19.80    4.48
   2 -10  -7   38.65    4.73
  -2  10   7   46.28    4.79
   2 -10  -6   42.12    4.54
  -2  10   6   47.67    4.48
   2 -10  -5    2.65    2.90
  -2  10   5    2.08    3.22
   2 -10  -4   25.03    3.72
  -2  10   4   30.46    3.47
   2 -10  -3    8.13    2.71
  -2  10   3   12.67    2.84
   2 -10  -2   14.57    3.22
  -2  10   2   13.12    2.96
   2 -10  -1   15.76    2.84
  -2  10   1   16.84    3.22
   2 -10   0    6.68    2.65
  -2  10   0    6.56    2.90
   2 -10   1    9.52    2.52
  -2  10  -1   11.35    2.59
   2 -10   2    7.88    2.84
  -2  10  -2    9.58    2.65
   2 -10   3   -0.95    1.95
  -2  10  -3    0.50    2.02
   2 -10   4   56.37    3.85
  -2  10  -4   58.01    4.54
   2 -10   5   31.21    3.28
  -2  10  -5   31.78    4.04
   2 -10   6   23.14    4.92
  -2  10  -6   24.84    4.92
   2 -10   7    5.80    2.52
  -2  10  -7    4.41    3.15
   2 -10   8   13.68    2.65
  -2  10  -8   12.42    2.96
   2 -10   9    4.54    2.33
  -2  10  -9    5.99    2.84
   2 -10  10   58.14    4.41
  -2  10 -10   59.46    5.11
   2 -10  11    4.16    2.52
  -2  10 -11    3.66    2.77
   2 -10  12  118.80    6.31
  -2  10 -12  121.39    7.31
   2 -10  13    0.57    2.96
  -2  10 -13    0.00    3.03
   2 -10  14   47.99    5.30
  -2  10 -14   41.18    5.61
   2 -10  15   -0.25    3.53
  -2  10 -15    0.38    4.86
   2 -10  16    1.58    3.85
  -2  10 -16    0.44    4.92
   2 -10  17   41.93    5.11
  -2  10 -17   49.44    5.80
   2 -10  18    2.65    4.35
  -2  10 -18    2.84    4.79
   2 -10  19   19.61    5.30
  -2  10 -19   25.35    5.68
   2 -10  20    0.32    5.30
  -2  10 -20   -0.32    5.86
   2 -10  21    1.14    3.85
  -2  10 -21    1.58    4.41
  -2   9  19    6.12    7.50
   2  -9 -18    3.09    5.68
  -2   9  18    0.19    4.35
  -2   9  17   -0.88    4.48
   2  -9 -16    5.17    4.29
  -2   9  16    2.59    4.79
   2  -9 -15    7.44    4.86
  -2   9  15    4.22    5.49
   2  -9 -14   -1.01    4.10
  -2   9  14   -1.58    4.60
   2  -9 -13   32.41    5.11
  -2   9  13   24.47    4.92
   2  -9 -12    9.52    3.78
  -2   9  12    5.74    5.17
   2  -9 -11    6.37    3.91
  -2   9  11    8.95    4.16
   2  -9 -10   14.13    4.16
  -2   9  10   13.68    4.29
   2  -9  -9    1.32    4.16
  -2   9   9    4.29    3.34
   2  -9  -8   16.65    4.16
  -2   9   8   20.43    4.10
   2  -9  -7   52.28    4.04
  -2   9   7   44.71    4.10
   2  -9  -6   72.20    5.55
  -2   9   6   72.33    5.74
   2  -9  -5    7.63    2.59
  -2   9   5    8.07    2.84
   2  -9  -4    2.02    2.33
  -2   9   4    2.90    2.59
   2  -9  -3   30.71    2.90
  -2   9   3   33.23    3.47
   2  -9  -2   48.93    3.47
  -2   9   2   51.71    3.59
   2  -9  -1   64.00    3.91
  -2   9   1   53.41    3.53
   2  -9   0    0.76    2.21
  -2   9   0    0.76    2.33
   2  -9   1   44.14    2.90
  -2   9  -1   39.98    3.41
   2  -9   2   11.73    2.02
  -2   9  -2   11.22    2.40
   2  -9   3  139.74    5.74
  -2   9  -3  147.62    5.74
   2  -9   4    8.32    1.89
  -2   9  -4    9.14    2.02
   2  -9   5   32.16    3.72
  -2   9  -5   28.88    3.91
   2  -9   6   48.43    3.03
  -2   9  -6   45.59    3.59
   2  -9   7   30.39    2.71
  -2   9  -7   31.34    3.15
   2  -9   8   31.53    3.15
  -2   9  -8   30.52    3.41
   2  -9   9    7.44    2.21
  -2   9  -9   12.49    2.84
   2  -9  10   -1.14    2.27
  -2   9 -10   -1.58    2.84
   2  -9  11  244.73    9.84
  -2   9 -11  243.28    9.08
   2  -9  12    6.12    2.59
  -2   9 -12   10.28    3.91
   2  -9  13   85.44    5.04
  -2   9 -13   82.80    5.68
   2  -9  14   -1.45    2.96
  -2   9 -14    0.32    3.41
   2  -9  15    9.33    4.48
  -2   9 -15    7.57    4.98
   2  -9  16   36.20    5.80
  -2   9 -16   29.39    5.23
   2  -9  17    7.31    3.91
  -2   9 -17    7.25    5.23
   2  -9  18   29.51    5.17
  -2   9 -18   35.06    6.49
   2  -9  19    1.51    4.29
  -2   9 -19    1.39    5.55
   2  -9  20   -1.64    4.41
  -2   9 -20   -0.06    4.54
   2  -9  21    0.13    6.24
  -2   9 -21    0.06    4.67
  -2   9 -22    0.32    4.35
   2  -8 -19    6.94    5.11
  -2   8  19   -0.44    6.18
   2  -8 -18    0.63    4.48
  -2   8  18    3.15    5.23
   2  -8 -17    5.36    8.32
  -2   8  17    5.11    3.85
   2  -8 -16   -0.06    4.29
  -2   8  16    0.95    4.73
   2  -8 -15    3.22    3.85
  -2   8  15    4.35    4.92
   2  -8 -14   15.89    4.48
  -2   8  14   20.49    4.98
   2  -8 -13    5.49    4.60
  -2   8  13    6.94    5.04
   2  -8 -12   62.87    5.68
  -2   8  12   66.46    6.24
   2  -8 -11    0.19    4.16
  -2   8  11    0.69    4.22
   2  -8 -10    0.50    4.04
  -2   8  10   -0.13    4.04
   2  -8  -9   63.56    5.11
  -2   8   9   67.16    5.04
   2  -8  -8   11.73    3.59
  -2   8   8    9.33    3.53
   2  -8  -7   50.38    4.48
  -2   8   7   49.56    3.72
   2  -8  -6   20.43    2.84
  -2   8   6   25.54    3.15
   2  -8  -5   35.06    3.59
  -2   8   5   32.47    3.03
   2  -8  -4  243.15    8.20
  -2   8   4  243.78    8.95
   2  -8  -3  180.03    6.94
  -2   8   3  181.99    6.81
   2  -8  -2  114.51    5.23
  -2   8   2   96.79    4.48
   2  -8  -1   76.68    3.85
  -2   8   1   87.97    4.29
   2  -8   0   45.28    2.90
  -2   8   0   46.41    2.77
   2  -8   1    2.02    1.83
  -2   8  -1    1.95    1.77
   2  -8   2  208.91    6.75
  -2   8  -2  207.27    7.19
   2  -8   3   37.33    2.77
  -2   8  -3   41.68    3.03
   2  -8   4    2.77    2.65
  -2   8  -4    1.89    2.40
   2  -8   5  453.14   13.75
  -2   8  -5  456.35   14.88
   2  -8   6   -0.25    1.58
  -2   8  -6    1.95    1.70
   2  -8   7  222.41    8.70
  -2   8  -7  243.85   10.03
   2  -8   8   19.11    2.59
  -2   8  -8   20.05    2.84
   2  -8   9   11.35    2.27
  -2   8  -9   13.31    2.46
   2  -8  10   25.48    2.65
  -2   8 -10   23.58    2.90
   2  -8  11   -1.51    2.46
  -2   8 -11    3.85    3.09
   2  -8  12  365.36   13.12
  -2   8 -12  365.17   13.56
   2  -8  13    7.31    2.96
  -2   8 -13    7.50    3.41
   2  -8  14    2.65    3.03
  -2   8 -14    2.46    3.15
   2  -8  15    3.85    4.29
  -2   8 -15   10.03    5.04
   2  -8  16   -0.19    4.67
  -2   8 -16    1.26    4.48
   2  -8  17    2.52    3.97
  -2   8 -17    5.11    4.67
   2  -8  18    4.48    4.92
  -2   8 -18    1.26    4.79
   2  -8  19   28.12    5.23
  -2   8 -19   18.85    4.79
   2  -8  20    3.34    4.54
  -2   8 -20    9.08    5.04
  -2   8 -21    1.39    4.92
   2  -8  22    2.46    7.00
  -2   8 -22    0.50    4.41
   2  -7 -19    1.51    3.97
  -2   7  19    3.09    6.62
   2  -7 -18   16.33    4.04
  -2   7  18    5.68    4.86
   2  -7 -17   -0.57    4.22
  -2   7  17    1.45    4.98
   2  -7 -16    3.97    5.55
  -2   7  16    2.84    6.62
   2  -7 -15   15.13    5.99
  -2   7  15   19.42    6.37
   2  -7 -14    1.39    4.41
  -2   7  14    2.40    4.35
   2  -7 -13   50.64    5.80
  -2   7  13   46.79    5.30
   2  -7 -12    4.60    4.10
  -2   7  12    7.00    3.91
   2  -7 -11    7.69    4.16
  -2   7  11    4.22    4.73
   2  -7 -10   14.06    3.47
  -2   7  10   13.68    3.47
   2  -7  -9    9.77    3.66
  -2   7   9   15.39    3.72
   2  -7  -8  212.82    8.64
  -2   7   8  222.41    8.51
   2  -7  -7    1.14    3.34
  -2   7   7    2.08    3.28
   2  -7  -6   41.74    3.53
  -2   7   6   48.11    3.53
   2  -7  -5  108.33    5.11
  -2   7   5  108.14    4.60
   2  -7  -4  200.34    7.63
  -2   7   4  206.20    8.77
   2  -7  -3  113.50    4.86
  -2   7   3  126.75    5.80
   2  -7  -2  123.34    5.36
  -2   7   2  130.72    4.98
   2  -7  -1   -0.38    1.51
  -2   7   1    1.58    1.64
   2  -7   0   19.67    1.89
  -2   7   0   25.60    2.40
   2  -7   1  178.52    6.24
  -2   7  -1  164.90    6.56
   2  -7   2  115.65    5.17
  -2   7  -2  106.19    4.92
   2  -7   3  750.39   32.03
  -2   7  -3  767.23   33.61
   2  -7   4  148.00    5.55
  -2   7  -4  149.89    6.05
   2  -7   5   16.96    2.02
  -2   7  -5   14.50    2.27
   2  -7   6  480.69   14.13
  -2   7  -6  481.26   15.45
   2  -7   7  155.56    5.74
  -2   7  -7  146.93    6.12
   2  -7   8  415.55   12.04
  -2   7  -8  402.12   12.49
   2  -7   9   12.42    2.65
  -2   7  -9   10.22    2.21
   2  -7  10    1.51    1.95
  -2   7 -10   -1.39    1.95
   2  -7  11   98.81    5.49
  -2   7 -11   89.29    5.74
   2  -7  12   41.30    3.66
  -2   7 -12   45.15    3.78
   2  -7  13  295.11   11.04
  -2   7 -13  267.05   10.91
   2  -7  14    1.14    3.53
  -2   7 -14    0.57    3.22
   2  -7  15    8.32    4.22
  -2   7 -15   15.32    4.35
   2  -7  16   61.54    5.55
  -2   7 -16   64.82    6.49
   2  -7  17    2.08    3.85
  -2   7 -17   -2.71    4.29
   2  -7  18   11.92    4.29
  -2   7 -18   14.19    4.29
   2  -7  19    3.78    4.22
  -2   7 -19    1.45    4.35
   2  -7  20   -1.51    4.04
  -2   7 -20   -2.33    4.41
   2  -7  21   16.46    5.04
  -2   7 -21   22.20    6.37
   2  -7  22    0.69    4.60
  -2   7 -22    1.45    4.16
   2  -6 -20    1.26    3.66
  -2   6  20    3.66    7.00
   2  -6 -19   10.09    4.41
  -2   6  19    5.61    5.74
   2  -6 -18    5.55    4.54
  -2   6  18    2.02    5.42
   2  -6 -17    5.30    4.10
  -2   6  17    3.72    5.11
   2  -6 -16    4.54    4.10
  -2   6  16    3.91    4.54
   2  -6 -15    1.89    3.91
  -2   6  15    2.52    4.10
   2  -6 -14   15.45    4.04
  -2   6  14   12.42    4.67
   2  -6 -13    2.77    3.53
  -2   6  13    4.41    4.48
   2  -6 -12   39.98    4.60
  -2   6  12   45.97    5.55
   2  -6 -11   30.58    4.29
  -2   6  11   28.38    3.78
   2  -6 -10   10.09    3.22
  -2   6  10   15.26    3.47
   2  -6  -9   23.65    4.35
  -2   6   9   26.04    3.53
   2  -6  -8  231.36    8.89
  -2   6   8  247.69    9.08
   2  -6  -7  117.86    6.12
  -2   6   7  127.63    6.62
   2  -6  -6    5.17    2.77
  -2   6   6    8.32    2.46
   2  -6  -5   64.70    4.35
  -2   6   5   63.50    3.53
   2  -6  -4  645.97   19.67
  -2   6   4  628.25   18.92
   2  -6  -3   25.10    2.40
  -2   6   3   23.39    2.21
   2  -6  -2  149.57    5.55
  -2   6   2  143.71    5.80
   2  -6  -1  220.33    7.25
  -2   6   1  226.50    7.38
   2  -6   0  514.49   15.26
  -2   6   0  522.69   15.45
   2  -6   1  364.03   11.85
  -2   6  -1  365.04   11.92
   2  -6   2 1740.53   62.36
  -2   6  -2 1764.18   68.42
   2  -6   3  114.58    4.73
  -2   6  -3  119.24    4.79
   2  -6   4  116.97    5.04
  -2   6  -4  108.46    4.41
   2  -6   5  272.28    9.21
  -2   6  -5  270.39    8.95
   2  -6   6  193.59    7.19
  -2   6  -6  201.09    7.25
   2  -6   7  494.94   15.51
  -2   6  -7  510.58   14.63
   2  -6   8   33.11    2.33
  -2   6  -8   34.56    2.46
   2  -6   9   10.53    1.77
  -2   6  -9    7.31    1.70
   2  -6  10  142.01    5.74
  -2   6 -10  139.93    6.05
   2  -6  11    2.59    1.95
  -2   6 -11    3.03    2.21
   2  -6  12  537.26   16.08
  -2   6 -12  553.90   16.84
   2  -6  13    1.32    3.34
  -2   6 -13    0.13    2.90
   2  -6  14    2.08    3.03
  -2   6 -14    1.14    3.41
   2  -6  15   37.33    4.10
  -2   6 -15   30.96    4.48
   2  -6  16    3.34    3.34
  -2   6 -16    2.96    4.29
   2  -6  17   40.80    5.04
  -2   6 -17   36.26    4.79
   2  -6  18   -0.25    3.53
  -2   6 -18   -0.95    3.78
   2  -6  19    0.13    3.66
  -2   6 -19    1.01    4.04
   2  -6  20   -1.20    4.22
  -2   6 -20    1.95    5.30
   2  -6  21   -1.01    5.11
  -2   6 -21    1.26    4.48
   2  -6  22    3.66    4.35
  -2   6 -22   11.16    4.73
  -2   6 -23   -1.64    7.06
   2  -5 -21    1.95    3.97
   2  -5 -20   15.32    4.92
  -2   5  20    8.89    6.62
   2  -5 -19   -1.26    4.54
  -2   5  19    1.39    5.36
   2  -5 -18   12.86    4.79
  -2   5  18   22.64    5.49
   2  -5 -17    2.02    4.41
  -2   5  17    2.96    5.23
   2  -5 -16    6.31    3.59
  -2   5  16    6.05    4.54
   2  -5 -15    5.74    3.78
  -2   5  15    8.89    4.35
   2  -5 -14   38.97    4.73
  -2   5  14   42.75    4.79
   2  -5 -13   32.16    4.16
  -2   5  13   35.25    4.67
   2  -5 -12   24.34    4.48
  -2   5  12   15.13    3.97
   2  -5 -11   43.83    4.04
  -2   5  11   47.99    4.16
   2  -5 -10   50.51    4.16
  -2   5  10   54.42    3.72
   2  -5  -9   30.33    3.28
  -2   5   9   34.68    3.34
   2  -5  -8  280.80    9.65
  -2   5   8  294.36   10.53
   2  -5  -7   41.30    3.41
  -2   5   7   44.90    3.34
   2  -5  -6   19.74    2.27
  -2   5   6   18.22    2.33
   2  -5  -5   19.42    2.21
  -2   5   5   23.02    2.14
   2  -5  -4 1245.15   32.85
  -2   5   4 1214.06   35.19
   2  -5  -3   28.38    2.27
  -2   5   3   33.61    2.14
   2  -5  -2    2.65    1.45
  -2   5   2    3.72    1.45
   2  -5  -1  100.70    4.48
  -2   5   1  105.94    4.60
   2  -5   0   82.29    3.41
  -2   5   0   80.46    3.59
   2  -5   1  122.33    6.56
  -2   5  -1  113.00    6.56
   2  -5   2    1.32    1.01
  -2   5  -2    1.39    1.07
   2  -5   3   74.85    3.22
  -2   5  -3   84.12    3.28
   2  -5   4  452.44   12.86
  -2   5  -4  455.53   13.81
   2  -5   5    5.61    1.26
  -2   5  -5    4.73    1.45
   2  -5   6  211.12    7.44
  -2   5  -6  217.68    7.44
   2  -5   7   56.12    2.90
  -2   5  -7   57.32    3.34
   2  -5   8   66.27    3.34
  -2   5  -8   62.24    3.91
   2  -5   9  233.95    7.95
  -2   5  -9  237.73    9.08
   2  -5  10   47.92    3.22
  -2   5 -10   49.50    3.03
   2  -5  11  192.77    7.13
  -2   5 -11  184.13    7.25
   2  -5  12    1.95    2.46
  -2   5 -12    0.38    2.21
   2  -5  13  163.70    7.69
  -2   5 -13  136.02   11.29
   2  -5  14   17.47    3.53
  -2   5 -14   16.27    2.77
   2  -5  15   -0.19    3.15
  -2   5 -15    0.82    7.57
   2  -5  16   52.40    5.36
  -2   5 -16   52.53    4.35
   2  -5  17    6.94    3.85
  -2   5 -17    1.58    2.46
   2  -5  18   10.09    4.41
  -2   5 -18    1.20    2.96
   2  -5  19   -0.13    4.92
  -2   5 -19    0.06    2.71
   2  -5  20    2.40    5.99
  -2   5 -20    2.90    4.67
   2  -5  21   16.77    4.22
  -2   5 -21   16.96    4.86
   2  -5  22   -1.89    4.10
  -2   5 -22    1.32    5.86
  -2   5 -23   -0.25    4.48
   2  -4 -21    4.29    3.97
   2  -4 -20    0.88    4.60
  -2   4  20   -0.50    5.55
   2  -4 -19   40.92    6.43
  -2   4  19   28.69    7.19
   2  -4 -18   10.85    5.61
  -2   4  18   10.34    6.24
   2  -4 -17    4.98    4.92
  -2   4  17   -2.02    5.23
   2  -4 -16    0.88    5.30
  -2   4  16    0.57    5.86
   2  -4 -15    5.11    3.91
  -2   4  15   -0.06    5.55
   2  -4 -14   79.71    5.93
  -2   4  14   81.85    6.24
   2  -4 -13   91.81    5.49
  -2   4  13  100.83    6.37
   2  -4 -12    3.28    3.59
  -2   4  12    3.34    3.22
   2  -4 -11    4.98    3.34
  -2   4  11    0.06    3.15
   2  -4 -10   61.92    3.91
  -2   4  10   60.54    4.10
   2  -4  -9   59.78    4.04
  -2   4   9   60.72    3.78
   2  -4  -8  153.80    6.31
  -2   4   8  157.14    6.12
   2  -4  -7  361.83   12.11
  -2   4   7  363.91   12.36
   2  -4  -6   10.34    1.95
  -2   4   6   13.87    1.95
   2  -4  -5  909.68   25.54
  -2   4   5  902.49   26.48
   2  -4  -4  400.10   12.80
  -2   4   4  400.55   13.31
   2  -4  -3 1203.72   33.67
  -2   4   3 1187.64   32.54
   2  -4  -2  333.70   11.22
  -2   4   2  330.99   10.97
   2  -4  -1  683.93   19.48
  -2   4   1  684.62   20.62
   2  -4   0    7.69    1.77
  -2   4   0    7.82    1.32
   2  -4   1  171.46    5.99
  -2   4  -1  180.22    6.37
   2  -4   2   12.30    1.32
  -2   4  -2   13.31    1.39
   2  -4   3  528.87   15.83
  -2   4  -3  522.25   15.95
   2  -4   4   54.55    2.52
  -2   4  -4   59.91    2.96
   2  -4   5  335.78   10.97
  -2   4  -5  343.98   11.79
   2  -4   6   64.38    3.03
  -2   4  -6   63.75    3.28
   2  -4   7  136.65    5.04
  -2   4  -7  147.30    5.55
   2  -4   8   29.64    2.02
  -2   4  -8   30.14    2.40
   2  -4   9    1.14    1.45
  -2   4  -9    1.32    1.58
   2  -4  10  409.25   11.98
  -2   4 -10  406.66   12.36
   2  -4  11   30.20    2.71
  -2   4 -11   24.15    3.28
   2  -4  12  192.39    7.69
  -2   4 -12  204.06    7.63
   2  -4  13    0.25    2.33
  -2   4 -13    0.63    2.08
   2  -4  14    1.26    2.52
  -2   4 -14    2.40    2.33
   2  -4  15   89.92    5.74
  -2   4 -15   81.16    5.80
   2  -4  16   22.51    4.16
  -2   4 -16   20.37    4.16
   2  -4  17   39.16    4.60
  -2   4 -17   40.61    4.22
   2  -4  18    3.85    3.72
  -2   4 -18    3.28    3.22
   2  -4  19    2.52    4.41
  -2   4 -19    0.69    2.65
   2  -4  20    5.80    4.35
  -2   4 -20    9.21    3.22
   2  -4  21   10.66    4.60
  -2   4 -21   10.91    3.72
   2  -4  22    0.32    3.78
  -2   4 -22   -2.14    3.78
   2  -3 -21    1.58    4.10
  -2   3  21   -0.69    6.18
   2  -3 -20    8.51    5.74
  -2   3  20   15.07    6.75
   2  -3 -19   16.58    4.86
  -2   3  19   17.72    5.68
   2  -3 -18    8.39    4.92
  -2   3  18    6.37    5.42
   2  -3 -17   13.05    4.29
  -2   3  17   11.54    5.30
   2  -3 -16   -1.39    4.60
  -2   3  16    0.06    4.29
   2  -3 -15   25.35    5.36
  -2   3  15   17.21    6.18
   2  -3 -14   25.29    4.10
  -2   3  14   27.75    4.73
   2  -3 -13  101.15    5.61
  -2   3  13   92.32    6.12
   2  -3 -12   18.60    3.09
  -2   3  12   17.03    3.22
   2  -3 -11    1.58    2.27
  -2   3  11   -0.76    2.77
   2  -3 -10   16.71    2.71
  -2   3  10   21.12    3.59
   2  -3  -9  293.35   10.09
  -2   3   9  297.57    9.27
   2  -3  -8  241.13    8.20
  -2   3   8  248.64    8.77
   2  -3  -7  110.04    4.54
  -2   3   7  114.20    4.73
   2  -3  -6   68.73    3.22
  -2   3   6   71.07    3.66
   2  -3  -5   13.62    1.64
  -2   3   5   16.08    1.77
   2  -3  -4 2063.07   54.73
  -2   3   4 2048.25   55.11
   2  -3  -3 1090.02   29.20
  -2   3   3 1075.14   29.01
   2  -3  -2 4469.24  112.75
  -2   3   2 4388.40  110.04
   2  -3  -1 1789.27   70.31
  -2   3   1 1776.85   66.97
   2  -3   0  160.80    5.49
  -2   3   0  165.15    5.80
   2  -3   1 3945.36   94.97
  -2   3  -1 4007.47   98.69
   2  -3   2 1858.45   45.53
  -2   3  -2 1844.01   48.55
   2  -3   3    1.89    0.76
  -2   3  -3    1.95    0.69
   2  -3   4 1107.49   29.45
  -2   3  -4 1105.22   30.33
   2  -3   5  341.77   12.67
  -2   3  -5  357.67   11.22
   2  -3   6  647.42   18.54
  -2   3  -6  671.13   19.55
   2  -3   7   26.67    1.83
  -2   3  -7   25.10    1.95
   2  -3   8   10.03    1.51
  -2   3  -8   10.22    1.45
   2  -3   9  285.15    9.90
  -2   3  -9  275.12    9.27
   2  -3  10    4.16    1.77
  -2   3 -10    6.31    1.64
   2  -3  11  448.09   14.57
  -2   3 -11  410.57   12.86
   2  -3  12   13.24    2.52
  -2   3 -12   10.40    1.95
   2  -3  13    0.76    2.40
  -2   3 -13    1.64    2.21
   2  -3  14   35.19    3.28
  -2   3 -14   27.62    3.15
   2  -3  15   14.06    3.03
  -2   3 -15    8.45    3.41
   2  -3  16   29.83    4.41
  -2   3 -16   31.59    3.72
   2  -3  17    4.92    3.34
  -2   3 -17    5.74    3.15
   2  -3  18    1.07    4.04
  -2   3 -18    1.01    4.22
   2  -3  19   12.17    4.41
  -2   3 -19    7.38    4.04
   2  -3  20    9.46    4.67
  -2   3 -20   10.15    4.22
   2  -3  21   14.25    4.67
  -2   3 -21   16.40    3.59
   2  -3  22   -0.82    5.93
  -2   3 -22   -0.63    3.53
   2  -2 -21    1.58    4.86
  -2   2  21   -5.86    7.13
   2  -2 -20    9.90    6.43
  -2   2  20   12.55    5.93
   2  -2 -19   11.16    5.30
  -2   2  19    7.38    7.25
   2  -2 -18    7.82    4.16
  -2   2  18   -0.25    4.79
   2  -2 -17   16.52    4.67
  -2   2  17   16.27    5.36
   2  -2 -16    1.64    3.72
  -2   2  16    2.40    3.91
   2  -2 -15    5.74    4.16
  -2   2  15    5.55    4.35
   2  -2 -14  190.18    8.26
  -2   2  14  205.13    9.14
   2  -2 -13   30.96    3.66
  -2   2  13   33.23    3.91
   2  -2 -12   -0.13    2.46
  -2   2  12    0.69    2.46
   2  -2 -11    2.84    2.27
  -2   2  11    1.89    2.71
   2  -2 -10  112.12    4.98
  -2   2  10   99.13    4.79
   2  -2  -9   76.99    4.16
  -2   2   9   81.60    4.04
   2  -2  -8  263.27    8.20
  -2   2   8  270.77    8.51
   2  -2  -7    8.26    1.83
  -2   2   7    8.58    2.02
   2  -2  -6  334.71   10.72
  -2   2   6  329.35   10.53
   2  -2  -5  915.86   24.66
  -2   2   5  896.69   25.85
   2  -2  -4    1.07    1.32
  -2   2   4    1.45    1.14
   2  -2  -3 4398.75  108.33
  -2   2   3 4397.80  109.22
   2  -2  -2  237.86   12.23
  -2   2   2  242.65   10.66
   2  -2  -1 2996.52   75.61
  -2   2   1 2949.86   73.40
   2  -2   0  557.50   14.57
  -2   2   0  553.65   16.02
   2  -2   1 1341.56   33.67
  -2   2  -1 1335.95   33.99
   2  -2   2   11.98    0.88
  -2   2  -2   11.67    1.01
   2  -2   3  215.53    7.19
  -2   2  -3  212.19    7.38
   2  -2   4   15.45    1.01
  -2   2  -4   18.03    1.26
   2  -2   5  920.02   25.54
  -2   2  -5  908.54   25.79
   2  -2   6   21.50    1.64
  -2   2  -6   25.66    1.64
   2  -2   7  878.02   24.40
  -2   2  -7  883.76   26.42
   2  -2   8    9.21    1.39
  -2   2  -8    7.06    1.32
   2  -2   9   11.60    2.02
  -2   2  -9   11.60    2.02
   2  -2  10  454.21   15.01
  -2   2 -10  463.54   14.06
   2  -2  11   23.58    2.33
  -2   2 -11   23.33    2.52
   2  -2  12   68.80    3.97
  -2   2 -12   56.82    4.16
   2  -2  13   98.69    5.61
  -2   2 -13   96.73    5.36
   2  -2  14   21.76    3.22
  -2   2 -14   19.30    2.65
   2  -2  15   23.84    3.34
  -2   2 -15   25.73    3.47
   2  -2  16    6.31    4.41
  -2   2 -16    5.74    2.65
   2  -2  17    8.58    4.29
  -2   2 -17   11.41    3.09
   2  -2  18   -0.25    4.10
  -2   2 -18    2.27    4.10
   2  -2  19    1.83    3.72
  -2   2 -19   -0.06    3.22
   2  -2  20    1.51    4.79
  -2   2 -20    4.16    4.10
   2  -2  21   11.10    3.59
  -2   2 -21   11.41    3.91
   2  -2  22    0.25    5.61
  -2   2 -22    0.76    2.65
   2  -1 -22    0.50    4.98
  -2   1  22    1.95    6.18
   2  -1 -21    3.15    4.41
  -2   1  21    1.20    4.79
   2  -1 -20   18.41    5.49
  -2   1  20   23.08    6.68
   2  -1 -19   22.83    6.05
  -2   1  19   27.18    5.80
   2  -1 -18    0.32    4.35
  -2   1  18    1.89    4.48
   2  -1 -17    1.95    3.78
  -2   1  17   -0.95    4.22
   2  -1 -16    6.12    4.29
  -2   1  16    6.05    3.66
   2  -1 -15   41.62    4.98
  -2   1  15   34.24    5.11
   2  -1 -14   71.00    5.61
  -2   1  14   66.78    5.93
   2  -1 -13   44.39    3.97
  -2   1  13   43.76    4.10
   2  -1 -12    0.32    3.03
  -2   1  12   -0.82    2.65
   2  -1 -11  202.48    7.82
  -2   1  11  203.05    7.63
   2  -1 -10   59.34    3.47
  -2   1  10   56.00    3.59
   2  -1  -9  420.66   12.61
  -2   1   9  391.59   12.99
   2  -1  -8  186.72    6.43
  -2   1   8  187.53    7.06
   2  -1  -7  262.51    8.07
  -2   1   7  259.61    9.40
   2  -1  -6 1699.42   44.27
  -2   1   6 1659.44   43.45
   2  -1  -5 1381.92   36.89
  -2   1   5 1355.94   36.76
   2  -1  -4   68.99    3.15
  -2   1   4   67.28    3.03
   2  -1  -3    0.44    1.14
  -2   1   3    0.50    1.26
   2  -1  -2 1063.79   28.31
  -2   1   2 1061.08   28.63
   2  -1  -1  289.56    8.39
  -2   1   1  287.99    8.77
   2  -1   0  396.13   11.04
  -2   1   0  389.95   10.91
   2  -1   1 1086.93   30.08
  -2   1  -1 1104.08   27.93
   2  -1   2  470.79   12.17
  -2   1  -2  459.13   12.42
   2  -1   3   32.66    1.39
  -2   1  -3   33.04    1.45
   2  -1   4  204.12    6.68
  -2   1  -4  207.59    7.50
   2  -1   5  145.29    5.17
  -2   1  -5  143.65    5.30
   2  -1   6  402.56   12.49
  -2   1  -6  396.00   11.92
   2  -1   7   42.88    2.59
  -2   1  -7   44.14    2.33
   2  -1   8  186.72    7.63
  -2   1  -8  189.55    7.63
   2  -1   9  200.46    7.25
  -2   1  -9  202.86    6.81
   2  -1  10   86.26    4.73
  -2   1 -10   85.95    4.04
   2  -1  11  165.02    6.87
  -2   1 -11  166.03    6.31
   2  -1  12  157.71    6.94
  -2   1 -12  170.76    7.82
   2  -1  13    1.01    2.33
  -2   1 -13    0.63    2.59
   2  -1  14    1.14    2.52
  -2   1 -14    1.51    2.27
   2  -1  15   24.97    3.47
  -2   1 -15   31.78    3.72
   2  -1  16   16.96    4.73
  -2   1 -16   16.40    2.90
   2  -1  17    1.45    3.78
  -2   1 -17    0.50    2.96
   2  -1  18    1.83    3.34
  -2   1 -18    2.52    3.28
   2  -1  19    1.39    3.85
  -2   1 -19   -0.88    3.59
   2  -1  20    6.75    3.85
  -2   1 -20   11.41    3.53
   2  -1  21    2.46    5.11
  -2   1 -21   -2.52    4.86
   2  -1  22    2.40    5.86
   2   0 -22    0.95    5.61
  -2   0  22    1.01    6.87
   2   0 -21    9.14    6.31
  -2   0  21    7.06    5.99
   2   0 -20   17.78    5.04
  -2   0  20   14.57    5.42
   2   0 -19   10.22    5.11
  -2   0  19   12.55    5.93
   2   0 -18    8.70    6.31
  -2   0  18   11.22    5.99
   2   0 -17    0.00    3.78
  -2   0  17   -2.21    4.04
   2   0 -16    5.30    3.72
  -2   0  16    8.26    4.10
   2   0 -15   87.08    6.05
  -2   0  15   83.80    5.74
   2   0 -14    2.33    3.03
  -2   0  14    3.66    3.03
   2   0 -13   18.10    3.47
  -2   0  13   12.86    3.41
   2   0 -12    2.65    2.27
  -2   0  12    4.16    2.77
   2   0 -11  115.90    5.04
  -2   0  11  113.19    5.61
   2   0 -10  762.75   21.19
  -2   0  10  738.79   22.95
   2   0  -9   11.54    2.08
  -2   0   9   11.04    2.02
   2   0  -8  309.49   10.15
  -2   0   8  304.00   11.29
   2   0  -7   25.66    2.08
  -2   0   7   25.66    2.46
   2   0  -6  176.88    6.24
  -2   0   6  181.73    6.87
   2   0  -5 1298.43   34.81
  -2   0   5 1302.53   33.86
   2   0  -4  320.08   14.06
  -2   0   4  313.27   14.76
   2   0  -3   68.99    3.03
  -2   0   3   66.84    2.96
   2   0  -2  272.41    7.69
  -2   0   2  268.94    8.58
   2   0  -1   12.61    0.69
  -2   0   1   12.93    0.82
   2   0   0  600.94   14.76
  -2   0   0  595.90   14.76
   2   0   1  527.23   12.80
  -2   0  -1  549.87   19.36
   2   0   2  884.58   33.36
  -2   0  -2  859.92   21.63
   2   0   3  205.19    5.99
  -2   0  -3  203.24    6.18
   2   0   4    0.44    0.50
  -2   0  -4    0.25    0.57
   2   0   5  540.60   14.69
  -2   0  -5  525.34   15.70
   2   0   6  132.86    4.67
  -2   0  -6  133.37    4.73
   2   0   7  125.42    5.17
  -2   0  -7  123.09    4.67
   2   0   8    0.44    1.32
  -2   0  -8    1.51    1.14
   2   0   9   48.87    2.96
  -2   0  -9   54.42    2.96
   2   0  10  124.35    5.36
  -2   0 -10  118.04    4.98
   2   0  11   54.99    3.47
  -2   0 -11   60.03    3.47
   2   0  12   23.46    3.15
  -2   0 -12   25.03    2.96
   2   0  13    0.69    2.02
  -2   0 -13    1.26    2.08
   2   0  14   22.64    4.16
  -2   0 -14   23.84    3.59
   2   0  15   36.76    3.97
  -2   0 -15   41.56    4.10
   2   0  16    2.27    3.59
  -2   0 -16    5.49    2.90
   2   0  17   11.10    3.91
  -2   0 -17   15.39    4.16
   2   0  18   10.91    3.85
  -2   0 -18   11.35    3.41
   2   0  19   11.35    5.49
  -2   0 -19   10.85    3.15
   2   0  20    2.65    4.92
  -2   0 -20    2.52    4.35
   2   0  21   -0.50    3.15
  -2   0 -21    3.47    3.91
   2   1 -22    2.02    4.60
  -2  -1  22    0.06    6.05
   2   1 -21    3.28    4.73
  -2  -1  21   -1.14    5.49
   2   1 -20    4.79    4.67
  -2  -1  20    3.28    5.30
   2   1 -19   50.45    6.05
  -2  -1  19   50.45    6.37
   2   1 -18   16.02    6.31
  -2  -1  18   17.09    5.74
   2   1 -17    3.47    3.72
  -2  -1  17    3.03    3.97
   2   1 -16    2.52    4.22
  -2  -1  16    1.64    3.53
   2   1 -15  106.57    6.37
  -2  -1  15   98.75    6.49
   2   1 -14  114.70    6.31
  -2  -1  14  112.87    6.24
   2   1 -13    5.74    2.40
  -2  -1  13    7.00    2.77
   2   1 -12    1.01    2.84
  -2  -1  12    6.12    3.15
   2   1 -11  125.99    5.74
  -2  -1  11  121.20    5.68
   2   1 -10   -0.32    2.52
  -2  -1  10    1.51    2.65
   2   1  -9  805.88   21.94
  -2  -1   9  835.08   24.66
   2   1  -8   76.74    3.85
  -2  -1   8   77.37    3.97
   2   1  -7   13.56    2.02
  -2  -1   7   12.23    1.95
   2   1  -6 1014.73   27.30
  -2  -1   6  978.85   26.17
   2   1  -5  205.44   10.34
   2   1  -4 1308.14   34.68
  -2  -1   4 1276.11   34.11
   2   1  -3 2258.68   55.81
  -2  -1   3 2231.56   56.25
   2   1  -2 2389.90   57.64
  -2  -1   2 2358.88   57.64
   2   1  -1 1347.55   33.74
  -2  -1   1 1358.78   35.31
   2   1   0   55.05    1.95
  -2  -1   0   53.91    1.95
   2   1   1  201.16    5.80
  -2  -1  -1  201.66    7.82
   2   1   2   56.44    1.83
  -2  -1  -2   55.43    1.77
   2   1   3   63.00    2.27
  -2  -1  -3   62.24    2.65
   2   1   4  329.10    9.71
  -2  -1  -4  337.42   10.03
   2   1   5  121.58    4.73
  -2  -1  -5  123.78    4.35
   2   1   6  243.09    8.58
  -2  -1  -6  233.63    7.57
   2   1   7   15.26    1.83
  -2  -1  -7   18.10    1.77
   2   1   8    1.07    1.51
  -2  -1  -8    0.88    1.64
   2   1   9  464.04   15.20
  -2  -1  -9  450.68   13.37
   2   1  10   67.16    3.85
  -2  -1 -10   65.52    3.41
   2   1  11   66.78    4.22
  -2  -1 -11   60.22    4.22
   2   1  12    8.45    2.40
  -2  -1 -12    6.37    2.02
   2   1  13    5.55    2.52
  -2  -1 -13    5.80    2.40
   2   1  14   28.00    4.04
  -2  -1 -14   29.89    3.66
   2   1  15   10.22    3.22
  -2  -1 -15   10.28    3.09
   2   1  16   47.36    4.35
  -2  -1 -16   43.51    4.41
   2   1  17    0.57    4.60
  -2  -1 -17   -0.76    3.78
   2   1  18    4.60    3.66
  -2  -1 -18   -0.44    3.66
   2   1  19    5.30    3.78
  -2  -1 -19    2.46    3.15
   2   1  20   13.94    4.67
  -2  -1 -20    8.45    3.78
   2   1  21    1.14    3.78
  -2  -1 -21    2.65    3.28
   2   2 -23    1.45    3.34
   2   2 -22    2.21    5.68
  -2  -2  22    2.52    6.75
   2   2 -21   25.16    5.68
  -2  -2  21   29.45    6.18
   2   2 -20   10.66    6.94
  -2  -2  20   15.89    6.56
   2   2 -19   18.92    5.30
  -2  -2  19   16.40    5.04
   2   2 -18   22.07    5.55
  -2  -2  18   27.43    6.12
   2   2 -17   -0.69    3.34
  -2  -2  17    2.02    3.97
   2   2 -16   82.16    6.62
  -2  -2  16   77.75    7.69
   2   2 -15   69.55    5.49
  -2  -2  15   72.77    5.36
   2   2 -14  129.02    6.12
  -2  -2  14  130.97    6.62
   2   2 -13   57.45    4.41
  -2  -2  13   56.37    4.73
   2   2 -12   19.23    2.96
  -2  -2  12   19.48    2.96
   2   2 -11   24.40    2.46
  -2  -2  11   28.00    2.96
   2   2 -10  405.97   12.99
  -2  -2  10  391.84   13.49
   2   2  -9  290.57    9.33
  -2  -2   9  297.82    9.96
   2   2  -8  189.43    6.94
  -2  -2   8  196.93    7.44
   2   2  -7  179.72    6.49
  -2  -2   7  182.93    7.31
   2   2  -6  366.12   15.64
  -2  -2   6  343.98   12.23
   2   2  -5  650.19   18.79
  -2  -2   5  640.99   18.85
   2   2  -4   23.39    1.58
  -2  -2   4   23.65    1.58
   2   2  -3  228.96    6.75
  -2  -2   3  223.35    7.38
   2   2  -2   44.58    1.89
  -2  -2   2   43.83    2.40
   2   2  -1  851.16   22.45
  -2  -2   1  816.10   21.94
   2   2   0  389.19   11.85
  -2  -2   0  387.87   11.29
   2   2   1   42.50    1.70
  -2  -2  -1   44.27    1.64
   2   2   2  181.54    5.74
  -2  -2  -2  178.20    5.61
   2   2   3  621.75   16.96
  -2  -2  -3  624.09   17.47
   2   2   4  131.48    5.23
  -2  -2  -4  132.80    4.60
   2   2   5   54.86    2.65
  -2  -2  -5   58.58    3.03
   2   2   6   -0.06    0.95
  -2  -2  -6    0.76    1.07
   2   2   7    6.81    1.45
  -2  -2  -7    5.99    1.20
   2   2   8  114.64    4.60
  -2  -2  -8  117.04    4.86
   2   2   9  173.47    6.05
  -2  -2  -9  175.68    6.43
   2   2  10  103.29    4.73
  -2  -2 -10   96.23    4.35
   2   2  11   15.95    2.77
  -2  -2 -11   18.98    2.52
   2   2  12    3.03    3.22
  -2  -2 -12    4.35    2.02
   2   2  13    0.95    3.03
  -2  -2 -13    0.76    2.33
   2   2  14   29.07    3.53
  -2  -2 -14   28.75    4.16
   2   2  15   22.13    4.10
  -2  -2 -15   24.09    3.03
   2   2  16    3.91    3.22
  -2  -2 -16    2.59    2.77
   2   2  17    6.56    3.72
  -2  -2 -17    3.41    2.90
   2   2  18    3.85    4.16
  -2  -2 -18    2.65    2.77
   2   2  19    6.18    4.41
  -2  -2 -19    9.58    3.47
   2   2  20   -0.25    3.15
  -2  -2 -20   -0.19    3.66
   2   3 -23    3.28    3.66
   2   3 -22   12.93    5.55
  -2  -3  22    9.02    7.13
   2   3 -21    8.83    5.17
  -2  -3  21    4.73    6.05
   2   3 -20   22.57    5.36
  -2  -3  20   19.80    5.61
   2   3 -19   19.93    5.49
  -2  -3  19   18.60    4.86
   2   3 -18    1.39    4.41
  -2  -3  18   -0.57    4.35
   2   3 -17   -0.38    3.28
  -2  -3  17    0.82    3.59
   2   3 -16    4.48    3.28
  -2  -3  16    2.71    3.28
   2   3 -15  160.48    8.07
  -2  -3  15  159.98    8.45
   2   3 -14   13.62    3.15
  -2  -3  14   18.10    3.47
   2   3 -13  108.02    5.80
  -2  -3  13   93.83    5.23
   2   3 -12   28.82    3.47
  -2  -3  12   28.06    2.96
   2   3 -11  214.52    7.50
  -2  -3  11  230.60    8.45
   2   3 -10   39.10    3.28
  -2  -3  10   41.87    3.91
   2   3  -9  256.46    9.27
  -2  -3   9  270.96    9.08
   2   3  -8   64.32    3.66
  -2  -3   8   58.08    3.34
   2   3  -7    2.14    1.58
  -2  -3   7    2.02    1.51
   2   3  -6  143.84    5.36
  -2  -3   6  152.29    5.55
   2   3  -5   76.68    3.28
  -2  -3   5   72.26    3.15
   2   3  -4  764.58   21.69
  -2  -3   4  749.76   21.38
   2   3  -3  470.16   16.02
  -2  -3   3  488.51   15.58
   2   3  -2  674.22   19.30
  -2  -3   2  695.91   20.30
   2   3  -1  295.81    9.27
  -2  -3   1  297.82    9.65
   2   3   0   11.79    0.95
  -2  -3   0   11.22    0.82
   2   3   1  710.10   19.30
  -2  -3  -1  687.14   18.79
   2   3   2  283.51    8.95
  -2  -3  -2  278.15    8.51
   2   3   3    0.19    0.69
  -2  -3  -3    0.50    0.69
   2   3   4  121.39    5.11
  -2  -3  -4  116.85    4.35
   2   3   5  102.41    4.16
  -2  -3  -5  111.80    4.48
   2   3   6   13.49    1.32
  -2  -3  -6   11.54    1.51
   2   3   7   12.93    1.51
  -2  -3  -7   11.41    1.45
   2   3   8   32.98    2.71
  -2  -3  -8   32.22    2.52
   2   3   9   98.37    4.98
  -2  -3  -9   92.70    3.97
   2   3  10   76.74    4.16
  -2  -3 -10   77.88    4.10
   2   3  11   71.26    4.48
  -2  -3 -11   72.14    4.35
   2   3  12    2.65    2.33
  -2  -3 -12    2.14    2.65
   2   3  13   41.30    4.29
  -2  -3 -13   41.11    4.10
   2   3  14    0.82    3.34
  -2  -3 -14    3.66    2.90
   2   3  15    9.33    3.22
  -2  -3 -15    8.13    3.85
   2   3  16   16.77    3.53
  -2  -3 -16   20.05    3.34
   2   3  17    0.69    3.41
  -2  -3 -17   -0.19    2.90
   2   3  18    3.72    3.66
  -2  -3 -18    1.01    2.33
   2   3  19    1.70    2.96
  -2  -3 -19    2.71    3.66
   2   3  20    1.51    4.86
  -2  -3 -20    1.83    2.21
   2   4 -22    3.34    5.04
  -2  -4  22   -0.63    5.86
   2   4 -21    7.06    5.42
  -2  -4  21    9.14    6.18
   2   4 -20   18.92    5.23
  -2  -4  20   21.82    5.74
   2   4 -19   36.76    4.92
  -2  -4  19   33.11    5.74
   2   4 -18    8.77    5.36
  -2  -4  18    6.43    4.86
   2   4 -17    4.35    3.72
  -2  -4  17    6.37    3.85
   2   4 -16   22.57    4.41
  -2  -4  16   24.53    4.35
   2   4 -15  104.11    5.68
  -2  -4  15   94.52    5.86
   2   4 -14    9.52    3.41
  -2  -4  14    7.76    3.53
   2   4 -13    9.27    3.09
  -2  -4  13    7.25    3.34
   2   4 -12    0.95    2.46
  -2  -4  12    2.02    2.52
   2   4 -11   28.57    3.28
  -2  -4  11   23.71    3.09
   2   4 -10  796.30   21.38
  -2  -4  10  783.37   21.88
   2   4  -9   66.72    3.91
  -2  -4   9   68.61    4.04
   2   4  -8  198.38    9.77
  -2  -4   8  186.78    6.56
   2   4  -7  640.29   19.61
  -2  -4   7  639.72   18.54
   2   4  -6   63.81    3.28
  -2  -4   6   68.99    2.96
   2   4  -5   91.94    3.41
  -2  -4   5   98.69    3.85
   2   4  -4 1030.68   29.13
  -2  -4   4 1001.87   28.94
   2   4  -3  238.42    7.69
  -2  -4   3  247.63    8.32
   2   4  -2  367.00   11.79
  -2  -4   2  359.37   10.72
   2   4  -1   88.03    3.41
  -2  -4   1   93.26    3.78
   2   4   0  898.96   24.97
  -2  -4   0  914.66   25.10
   2   4   1    7.57    0.88
  -2  -4  -1    8.01    0.88
   2   4   2   65.90    2.77
  -2  -4  -2   69.17    2.90
   2   4   3  371.73   12.30
  -2  -4  -3  385.22   12.11
   2   4   4   21.38    1.64
  -2  -4  -4   21.94    1.58
   2   4   5  235.59    8.70
  -2  -4  -5  231.86    7.31
   2   4   6   58.90    3.09
  -2  -4  -6   62.24    3.15
   2   4   7   27.75    2.71
  -2  -4  -7   31.40    2.33
   2   4   8   44.14    3.28
  -2  -4  -8   40.17    2.84
   2   4   9    2.08    1.77
  -2  -4  -9    4.29    1.70
   2   4  10  305.96   11.98
  -2  -4 -10  311.44   11.73
   2   4  11    2.21    2.08
  -2  -4 -11    4.98    1.95
   2   4  12    4.98    2.52
  -2  -4 -12    7.06    2.14
   2   4  13   -0.13    2.52
  -2  -4 -13    3.85    2.84
   2   4  14   35.82    3.72
  -2  -4 -14   33.36    3.85
   2   4  15    4.35    3.41
  -2  -4 -15    1.64    3.47
   2   4  16    4.98    4.79
  -2  -4 -16    5.30    3.34
   2   4  17    1.51    3.72
  -2  -4 -17    0.88    3.34
   2   4  18   -1.45    6.31
   2   4  19    1.83    4.86
   2   5 -22   10.22    5.49
  -2  -5  22    1.51    5.86
   2   5 -21    4.16    7.44
  -2  -5  21    6.62    8.51
   2   5 -20   19.11    5.36
  -2  -5  20   14.13    5.17
   2   5 -19   32.73    5.36
  -2  -5  19   29.83    5.68
   2   5 -18    3.34    4.73
  -2  -5  18    0.57    4.54
   2   5 -17   17.78    4.35
  -2  -5  17   16.52    4.79
   2   5 -16  109.09    7.25
  -2  -5  16   99.76    6.62
   2   5 -15    1.01    2.96
  -2  -5  15    1.64    3.03
   2   5 -14   88.79    5.17
  -2  -5  14   90.24    5.23
   2   5 -13  182.24    8.32
  -2  -5  13  184.57    8.26
   2   5 -12   46.85    3.78
  -2  -5  12   40.23    3.59
   2   5 -11  327.84   11.41
  -2  -5  11  350.29   13.81
   2   5 -10  608.70   18.10
  -2  -5  10  591.80   28.25
   2   5  -9  112.62    6.24
  -2  -5   9  116.85    5.17
   2   5  -8  447.33   13.43
  -2  -5   8  448.85   13.68
   2   5  -7   98.18    3.78
  -2  -5   7   94.65    4.16
   2   5  -6  829.84   23.58
  -2  -5   6  862.57   23.58
   2   5  -5  127.19    4.60
  -2  -5   5  141.75    5.36
   2   5  -4   31.09    2.14
  -2  -5   4   33.42    2.33
   2   5  -3  128.13    4.98
  -2  -5   3  126.81    5.04
   2   5  -2    5.86    1.51
  -2  -5   2    6.94    1.32
   2   5  -1 1098.79   29.39
  -2  -5   1 1091.28   30.46
   2   5   0    5.30    0.95
  -2  -5   0    6.62    1.07
   2   5   1  305.83    9.58
  -2  -5  -1  296.81   10.09
   2   5   2   46.28    2.46
  -2  -5  -2   41.49    2.33
   2   5   3   56.44    2.84
  -2  -5  -3   59.97    2.71
   2   5   4  420.60   13.43
  -2  -5  -4  399.60   13.24
   2   5   5    4.22    1.70
  -2  -5  -5    3.41    1.64
   2   5   6  145.10    6.05
  -2  -5  -6  147.18    5.61
   2   5   7   24.72    2.59
  -2  -5  -7   24.91    2.40
   2   5   8    0.13    1.95
  -2  -5  -8    0.00    1.83
   2   5   9   44.90    3.72
  -2  -5  -9   48.05    2.96
   2   5  10   36.57    3.09
  -2  -5 -10   36.01    3.03
   2   5  11   65.52    4.54
  -2  -5 -11   69.81    4.29
   2   5  12    0.38    2.71
  -2  -5 -12    2.84    2.21
   2   5  13    1.01    3.41
  -2  -5 -13    0.38    3.66
   2   5  14   10.91    4.29
  -2  -5 -14    8.13    3.66
   2   5  15   20.18    4.86
  -2  -5 -15   18.79    3.15
   2   5  16    1.14    2.96
  -2  -5 -16    1.07    2.52
   2   5  17    0.19    3.09
  -2  -5 -17    1.70    2.40
  -2  -5 -18    0.95    2.33
   2   6 -22    0.69    5.55
  -2  -6  22   -1.77    5.49
   2   6 -21   10.03    7.50
  -2  -6  21    9.33    6.12
   2   6 -20   11.54    5.42
  -2  -6  20   13.05    4.98
   2   6 -19    2.21    4.04
  -2  -6  19    3.03    4.48
   2   6 -18    1.64    5.04
  -2  -6  18    5.11    4.35
   2   6 -17    9.46    4.79
  -2  -6  17    8.77    3.85
   2   6 -16   13.12    4.10
  -2  -6  16   16.14    4.04
   2   6 -15  150.39    6.94
  -2  -6  15  140.81    7.95
   2   6 -14   63.63    4.73
  -2  -6  14   63.88    4.86
   2   6 -13    0.95    2.40
  -2  -6  13    0.38    2.52
   2   6 -12  134.19    6.12
  -2  -6  12  124.41    6.05
   2   6 -11    2.27    2.96
  -2  -6  11    0.63    4.92
   2   6 -10  213.58   14.50
  -2  -6  10  223.79   12.11
   2   6  -9   44.58    3.47
  -2  -6   9   42.00    3.15
   2   6  -8    6.68    1.95
  -2  -6   8    7.25    1.70
   2   6  -7  885.40   25.48
  -2  -6   7  873.86   24.34
   2   6  -6   36.64    2.52
  -2  -6   6   39.79    2.46
   2   6  -5 1123.63   31.02
  -2  -6   5 1099.86   29.01
   2   6  -4  157.71    5.61
  -2  -6   4  147.56    5.80
   2   6  -3  156.57    6.24
  -2  -6   3  161.18    6.37
   2   6  -2   89.04    4.04
  -2  -6   2   85.76    4.04
   2   6  -1    0.82    1.20
  -2  -6   1    1.07    0.95
   2   6   0  824.99   25.54
  -2  -6   0  813.01   23.46
   2   6   1  126.24    5.11
  -2  -6  -1  119.56    5.30
   2   6   2    4.22    1.39
  -2  -6  -2    3.78    1.64
   2   6   3  144.28    5.68
  -2  -6  -3  145.35    5.80
   2   6   4   62.30    2.96
  -2  -6  -4   62.36    3.41
   2   6   5  344.61   13.05
  -2  -6  -5  343.60   10.85
   2   6   6   12.74    1.70
  -2  -6  -6   14.63    1.89
   2   6   7    1.20    1.70
  -2  -6  -7    0.57    1.89
   2   6   8   12.11    2.21
  -2  -6  -8   13.62    2.52
   2   6   9   38.97    3.03
  -2  -6  -9   42.88    3.34
   2   6  10   37.20    3.66
  -2  -6 -10   43.57    3.59
   2   6  11   -0.50    2.71
  -2  -6 -11    0.25    1.95
   2   6  12    0.76    2.65
  -2  -6 -12   -0.50    2.46
   2   6  13   24.59    4.35
  -2  -6 -13   23.21    3.53
   2   6  14    2.59    4.29
  -2  -6 -14    5.23    2.59
   2   6  15   -0.06    3.72
  -2  -6 -15    1.14    2.59
   2   6  16    4.92    2.84
  -2  -6 -16    5.04    2.96
   2   6  17    1.07    3.97
  -2  -6 -17   -0.88    2.96
   2   7 -22    3.72    4.41
  -2  -7  22   10.40    8.07
   2   7 -21    8.07    5.23
  -2  -7  21    8.51    5.42
   2   7 -20    6.37    4.73
  -2  -7  20    3.34    4.92
   2   7 -19   20.81    5.11
  -2  -7  19   18.10    5.04
   2   7 -18   -0.50    3.78
  -2  -7  18    3.41    4.29
   2   7 -17   10.15    5.23
  -2  -7  17   15.58    4.35
   2   7 -16   97.17    7.63
  -2  -7  16   80.21    7.00
   2   7 -15   11.67    4.41
  -2  -7  15    9.08    3.97
   2   7 -14   56.12    5.23
  -2  -7  14   66.21    6.18
   2   7 -13   72.96    4.86
  -2  -7  13   79.77    4.92
   2   7 -12   13.56    3.22
  -2  -7  12    9.02    4.79
   2   7 -11  173.47    9.52
  -2  -7  11  156.01    7.06
   2   7 -10  114.20    5.42
  -2  -7  10  114.83    5.17
   2   7  -9   48.24    3.72
  -2  -7   9   56.75    3.97
   2   7  -8   93.07    4.29
  -2  -7   8   85.13    3.91
   2   7  -7    0.38    1.95
  -2  -7   7    1.95    1.95
   2   7  -6 1329.96   34.62
  -2  -7   6 1339.10   35.31
   2   7  -5    3.41    1.64
  -2  -7   5    3.53    1.32
   2   7  -4  254.94    9.14
  -2  -7   4  255.89    8.26
   2   7  -3   54.99    2.90
  -2  -7   3   51.77    2.65
   2   7  -2   13.18    1.70
  -2  -7   2   13.62    1.51
   2   7  -1  172.72    5.99
  -2  -7   1  165.97    6.37
   2   7   0   77.12    3.85
  -2  -7   0   79.20    3.66
   2   7   1   17.21    1.83
  -2  -7  -1   20.62    1.95
   2   7   2    8.64    1.64
  -2  -7  -2    8.32    1.70
   2   7   3   69.55    3.78
  -2  -7  -3   65.08    3.91
   2   7   4   25.60    2.40
  -2  -7  -4   28.12    2.40
   2   7   5   23.96    2.46
  -2  -7  -5   25.54    3.09
   2   7   6    2.84    1.64
  -2  -7  -6    2.65    1.64
   2   7   7   38.84    3.22
  -2  -7  -7   37.39    2.90
   2   7   8   19.80    2.59
  -2  -7  -8   18.79    2.46
   2   7   9   22.51    3.03
  -2  -7  -9   19.30    3.28
   2   7  10   32.41    3.34
  -2  -7 -10   32.73    2.96
   2   7  11    4.35    3.53
  -2  -7 -11    1.20    2.33
   2   7  12   -1.32    2.84
  -2  -7 -12   -0.06    2.84
   2   7  13    6.31    3.47
  -2  -7 -13    1.26    2.40
   2   7  14    1.70    2.90
  -2  -7 -14    1.70    3.41
   2   7  15    1.77    2.96
  -2  -7 -15    2.33    3.28
  -2  -7 -16    0.69    2.14
  -2  -7 -17   -0.38    2.14
   2   8 -22    0.88   11.41
   2   8 -21    2.27    4.22
  -2  -8  21   -1.70    5.61
   2   8 -20   30.14    4.73
  -2  -8  20   38.40    6.24
   2   8 -19    6.31    3.59
  -2  -8  19    6.05    4.73
   2   8 -18    7.50    3.41
  -2  -8  18    5.49    4.04
   2   8 -17   26.42    3.72
  -2  -8  17   32.29    5.49
   2   8 -16   33.80    3.47
  -2  -8  16   34.18    5.68
   2   8 -15   52.46    4.35
  -2  -8  15   63.12    5.23
   2   8 -14   -0.13    2.52
  -2  -8  14   -2.21    3.03
   2   8 -13    6.49    2.52
  -2  -8  13    6.75    4.54
   2   8 -12  145.54    7.19
  -2  -8  12  137.28    6.94
   2   8 -11   59.34    4.41
  -2  -8  11   65.14    4.04
   2   8 -10  168.49    7.82
  -2  -8  10  169.56    7.13
   2   8  -9    1.64    2.33
  -2  -8   9   -0.63    1.83
   2   8  -8    9.08    2.52
  -2  -8   8    9.40    2.14
   2   8  -7  276.01   10.53
  -2  -8   7  250.47    9.27
   2   8  -6  267.81    8.89
  -2  -8   6  258.98    9.27
   2   8  -5  124.73    5.68
  -2  -8   5  126.37    4.92
   2   8  -4   55.68    3.28
  -2  -8   4   59.02    3.22
   2   8  -3  220.33    8.32
  -2  -8   3  222.60    8.39
   2   8  -2  347.64   12.23
  -2  -8   2  343.86   11.79
   2   8  -1   -0.82    1.70
  -2  -8   1   -0.95    1.77
   2   8   0   25.22    2.27
  -2  -8   0   24.34    2.40
   2   8   1    1.20    1.77
  -2  -8  -1   -0.44    1.89
   2   8   2    1.95    1.64
  -2  -8  -2    1.20    1.32
   2   8   3    0.00    2.27
  -2  -8  -3    2.02    2.21
   2   8   4   33.23    2.52
  -2  -8  -4   28.82    2.40
   2   8   5    1.70    2.08
  -2  -8  -5    1.58    1.77
   2   8   6   13.31    2.21
  -2  -8  -6   11.54    2.21
   2   8   7    1.70    2.08
  -2  -8  -7    2.21    2.14
   2   8   8    9.02    2.84
  -2  -8  -8    8.26    2.59
   2   8   9   80.59    4.92
  -2  -8  -9   74.53    5.61
   2   8  10    6.05    2.59
  -2  -8 -10    7.31    2.33
   2   8  11    8.89    3.53
  -2  -8 -11    8.64    3.03
   2   8  12   11.35    3.53
  -2  -8 -12   15.20    3.34
   2   8  13    0.82    3.09
  -2  -8 -13   -0.88    3.03
   2   8  14   12.49    3.97
  -2  -8 -14   13.87    2.84
   2   8  15    1.20    2.96
  -2  -8 -15   -0.32    2.33
   2   8  16    1.20    2.90
   2   9 -21   17.59    5.68
  -2  -9  21    8.20    5.80
   2   9 -20   -0.25    5.17
  -2  -9  20   -0.44    5.11
   2   9 -19   38.78    6.12
  -2  -9  19   41.87    6.24
   2   9 -18   10.78    5.80
  -2  -9  18   11.41    5.61
   2   9 -17   -0.63    4.04
  -2  -9  17   -0.69    4.04
   2   9 -16   80.59    6.24
  -2  -9  16   78.89    6.43
   2   9 -15    2.84    3.53
  -2  -9  15    2.21    3.97
   2   9 -14    7.06    3.47
  -2  -9  14    4.73    5.55
   2   9 -13   18.03    5.17
  -2  -9  13   19.55    3.41
   2   9 -12    6.18    3.03
  -2  -9  12    4.29    2.71
   2   9 -11  382.83   13.62
  -2  -9  11  383.27   14.57
   2   9 -10   70.63    4.48
  -2  -9  10   76.93    4.29
   2   9  -9   17.66    3.15
  -2  -9   9   20.37    2.96
   2   9  -8   57.76    3.78
  -2  -9   8   49.00    3.78
   2   9  -7  115.90    6.31
  -2  -9   7  120.00    5.36
   2   9  -6  502.26   15.58
  -2  -9   6  495.07   17.15
   2   9  -5    7.00    2.14
  -2  -9   5    4.86    1.83
   2   9  -4  114.64    4.92
  -2  -9   4  122.65    5.36
   2   9  -3   11.41    2.08
  -2  -9   3   11.48    2.14
   2   9  -2   98.62    4.41
  -2  -9   2   95.79    4.22
   2   9  -1  211.43    7.88
  -2  -9   1  204.88    7.44
   2   9   0    0.38    1.77
  -2  -9   0    1.51    1.64
   2   9   1   19.04    2.40
  -2  -9  -1   23.02    2.21
   2   9   2   43.51    3.22
  -2  -9  -2   45.59    3.15
   2   9   3    0.88    2.52
  -2  -9  -3   -0.32    2.52
   2   9   4   21.94    2.59
  -2  -9  -4   24.40    3.09
   2   9   5   18.98    2.65
  -2  -9  -5   21.88    3.34
   2   9   6    4.35    2.33
  -2  -9  -6    4.04    2.59
   2   9   7   36.38    3.59
  -2  -9  -7   36.70    3.78
   2   9   8   37.46    3.28
  -2  -9  -8   34.24    3.28
   2   9   9    0.44    2.46
  -2  -9  -9    0.50    2.59
   2   9  10   15.13    4.10
  -2  -9 -10   12.36    3.03
   2   9  11    2.52    3.34
  -2  -9 -11    0.00    3.41
   2   9  12    5.86    3.22
  -2  -9 -12    5.99    2.65
   2   9  13   10.53    3.28
  -2  -9 -13    7.57    2.59
   2   9  14    3.15    2.84
  -2  -9 -14   -0.19    2.84
  -2  -9 -15    1.83    2.77
   2  10 -21   -0.32    4.60
  -2 -10  21    1.70    4.22
   2  10 -20   13.56    5.68
  -2 -10  20   15.20    6.18
   2  10 -19    3.34    5.11
  -2 -10  19   -1.45    4.86
   2  10 -18   -2.90    5.23
  -2 -10  18   -1.07    4.35
   2  10 -17   29.51    5.11
  -2 -10  17   31.02    5.30
   2  10 -16    0.06    3.97
  -2 -10  16    0.19    4.22
   2  10 -15   66.40    6.43
  -2 -10  15   60.03    8.13
   2  10 -14   11.92    4.29
  -2 -10  14   14.69    3.53
   2  10 -13   -0.88    3.72
  -2 -10  13    0.50    3.97
   2  10 -12  152.98    8.77
  -2 -10  12  141.06    7.38
   2  10 -11    4.22    4.29
  -2 -10  11   -2.52    3.09
   2  10 -10  208.22    8.51
  -2 -10  10  204.31    7.82
   2  10  -9   10.15    3.34
  -2 -10   9   10.59    2.84
   2  10  -8   92.38    6.05
  -2 -10   8   77.50    4.67
   2  10  -7  217.99    8.58
  -2 -10   7  234.70    8.70
   2  10  -6    0.95    2.77
  -2 -10   6    1.20    2.52
   2  10  -5   21.06    2.90
  -2 -10   5   22.76    3.15
   2  10  -4   -1.26    2.40
  -2 -10   4   -0.19    1.77
   2  10  -3    6.12    2.33
  -2 -10   3    4.16    1.89
   2  10  -2   53.73    3.47
  -2 -10   2   49.44    3.09
   2  10  -1   18.60    2.59
  -2 -10   1   18.29    2.40
   2  10   0    1.20    2.40
  -2 -10   0    1.51    2.14
   2  10   1    4.79    2.46
  -2 -10  -1    3.91    2.40
   2  10   2    1.58    3.34
  -2 -10  -2    0.38    3.03
   2  10   3   70.63    5.04
  -2 -10  -3   79.83    5.11
   2  10   4    1.51    2.59
  -2 -10  -4    6.49    2.65
   2  10   5   12.30    2.90
  -2 -10  -5    9.52    2.84
   2  10   6    4.41    2.77
  -2 -10  -6    4.67    2.52
   2  10   7    0.69    3.03
  -2 -10  -7    3.22    2.77
   2  10   8    4.29    3.34
  -2 -10  -8    3.15    3.78
   2  10   9   12.99    3.09
  -2 -10  -9   18.16    3.53
   2  10  10   -0.76    3.15
  -2 -10 -10    1.32    3.72
   2  10  11    4.29    3.22
  -2 -10 -11    2.52    2.71
   2  10  12    0.25    2.84
  -2 -10 -12    1.32    2.40
   2  10  13    0.38    2.96
  -2 -10 -13   -0.76    2.77
   2  10  14   11.29    6.62
  -2 -10 -14    7.06    2.02
   2  11 -20   -0.50    5.17
  -2 -11  20    2.40    4.54
   2  11 -19   -0.32    5.11
  -2 -11  19    0.00    4.98
   2  11 -18   16.65    5.68
  -2 -11  18   23.02    5.30
   2  11 -17    9.77    5.30
  -2 -11  17   10.53    5.36
   2  11 -16   -0.19    4.73
  -2 -11  16    2.33    6.75
   2  11 -15    0.44    4.67
  -2 -11  15   -0.44    3.72
   2  11 -14   17.34    6.12
  -2 -11  14   23.65    4.67
   2  11 -13  119.62    7.00
  -2 -11  13  110.86    7.31
   2  11 -12    0.63    3.15
  -2 -11  12    0.63    3.34
   2  11 -11   77.56    5.74
  -2 -11  11   85.13    5.80
   2  11 -10    0.88    4.04
  -2 -11  10   -2.21    3.34
   2  11  -9    2.02    3.15
  -2 -11   9   -1.51    2.52
   2  11  -8   45.15    4.16
  -2 -11   8   46.47    3.97
   2  11  -7   14.88    3.22
  -2 -11   7   12.23    2.59
   2  11  -6   62.43    4.41
  -2 -11   6   61.36    4.16
   2  11  -5   35.63    3.91
  -2 -11   5   33.48    3.53
   2  11  -4    2.08    2.52
  -2 -11   4    0.13    2.21
   2  11  -3    0.57    2.96
  -2 -11   3    2.77    2.33
   2  11  -2   21.12    2.96
  -2 -11   2   18.16    2.52
   2  11  -1   40.48    3.53
  -2 -11   1   47.92    3.66
   2  11   0   19.61    3.22
  -2 -11   0   21.88    3.28
   2  11   1    1.64    2.77
  -2 -11  -1   -0.44    2.40
   2  11   2    1.26    2.59
  -2 -11  -2    4.79    2.65
   2  11   3   37.96    3.78
  -2 -11  -3   38.28    4.35
   2  11   4   17.97    3.34
  -2 -11  -4   21.38    3.59
   2  11   5    3.47    3.28
  -2 -11  -5    1.39    2.46
   2  11   6    1.58    2.59
  -2 -11  -6    1.51    2.71
   2  11   7    1.77    2.65
  -2 -11  -7    0.57    3.85
   2  11   8   16.84    3.53
  -2 -11  -8   16.33    3.47
   2  11   9   -2.27    3.66
  -2 -11  -9   -0.63    3.22
   2  11  10   19.48    3.28
  -2 -11 -10   23.52    3.22
   2  11  11    0.19    3.09
  -2 -11 -11    1.20    2.65
   2  11  12    3.09    3.91
  -2 -11 -12   -0.25    2.71
   2  11  13    1.07    4.04
  -2 -11 -13    1.58    2.46
   2  12 -19   -3.15    6.62
  -2 -12  19    0.38    5.86
   2  12 -18    1.70    5.99
  -2 -12  18    0.88    4.92
   2  12 -17   16.84    5.86
  -2 -12  17   15.39    7.44
   2  12 -16    6.56    5.80
  -2 -12  16    1.77    3.91
   2  12 -15   -2.02    5.42
  -2 -12  15   -1.14    4.54
   2  12 -14   12.99    5.17
  -2 -12  14   16.02    4.67
   2  12 -13    6.94    5.04
  -2 -12  13    7.88    4.67
   2  12 -12  120.25    8.07
  -2 -12  12  124.98    8.01
   2  12 -11    9.02    3.66
  -2 -12  11   14.13    3.59
   2  12 -10    5.93    3.59
  -2 -12  10    6.75    2.96
   2  12  -9    1.64    4.54
  -2 -12   9    6.37    3.34
   2  12  -8    6.12    4.29
  -2 -12   8    8.20    3.22
   2  12  -7   97.93    6.05
  -2 -12   7   93.58    5.93
   2  12  -6   51.58    4.86
  -2 -12   6   61.29    5.17
   2  12  -5   30.77    3.97
  -2 -12   5   31.53    3.34
   2  12  -4    1.01    2.65
  -2 -12   4    1.95    2.46
   2  12  -3   35.06    4.16
  -2 -12   3   27.81    4.22
   2  12  -2   35.06    4.35
  -2 -12   2   24.72    6.56
   2  12  -1    2.77    3.41
  -2 -12   1    1.58    3.03
   2  12   0    5.17    4.10
  -2 -12   0    0.00    2.40
   2  12   1   -0.69    3.41
  -2 -12  -1    0.25    2.96
   2  12   2   31.78    4.04
  -2 -12  -2   33.99    3.85
   2  12   3   -0.63    2.90
  -2 -12  -3    0.76    3.34
   2  12   4   30.84    4.41
  -2 -12  -4   31.15    4.67
   2  12   5    2.65    2.84
  -2 -12  -5    2.71    2.90
   2  12   6    2.02    2.84
  -2 -12  -6    3.15    3.28
   2  12   7   12.74    3.78
  -2 -12  -7   10.85    3.47
   2  12   8    0.57    3.15
  -2 -12  -8   -0.44    3.03
   2  12   9   15.58    3.34
  -2 -12  -9   12.42    2.65
   2  12  10    4.48    3.41
  -2 -12 -10    5.36    3.15
   2  12  11    2.90    5.23
  -2 -12 -11    0.44    2.52
   2  12  12    0.63    2.84
  -2 -12 -12    0.69    3.03
   2  13 -18    5.04    9.21
  -2 -13  18   16.96    9.02
   2  13 -17   -5.11    7.82
  -2 -13  17   -3.15    8.64
   2  13 -16    7.19    5.68
  -2 -13  16    6.75    4.92
   2  13 -15   11.04    7.00
  -2 -13  15    9.96    5.23
   2  13 -14    0.32    4.67
  -2 -13  14    3.41    4.22
   2  13 -13   50.89    6.18
  -2 -13  13   53.85    5.42
   2  13 -12    3.66    4.60
  -2 -13  12   -0.32    3.53
   2  13 -11   55.93    6.49
  -2 -13  11   51.71    5.74
   2  13 -10   -0.50    4.16
  -2 -13  10   -1.01    3.34
   2  13  -9    0.88    3.66
  -2 -13   9   -0.38    3.28
   2  13  -8   53.73    5.74
  -2 -13   8   49.25    4.67
   2  13  -7    2.84    4.29
  -2 -13   7   -0.19    2.77
   2  13  -6    9.90    3.66
  -2 -13   6   12.80    3.22
   2  13  -5    4.92    3.41
  -2 -13   5    2.59    2.65
   2  13  -4   -0.32    3.78
  -2 -13   4    0.19    3.41
   2  13  -3    4.86    4.67
  -2 -13   3    1.83    2.96
   2  13  -2    4.92    3.09
  -2 -13   2    1.01    2.77
   2  13  -1   24.97    3.59
  -2 -13   1   26.17    3.85
   2  13   0    5.99    3.28
  -2 -13   0    4.79    3.09
   2  13   1    2.71    3.78
  -2 -13  -1    5.11    3.41
   2  13   2   -4.22    4.16
  -2 -13  -2   -0.19    2.71
   2  13   3   25.98    3.91
  -2 -13  -3   22.39    3.47
   2  13   4   18.03    3.85
  -2 -13  -4   19.99    4.10
   2  13   5    8.13    3.97
  -2 -13  -5    4.35    3.28
   2  13   6    2.65    3.59
  -2 -13  -6    6.05    4.16
   2  13   7    4.73    2.59
  -2 -13  -7    3.97    3.78
   2  13   8    4.16    3.53
  -2 -13  -8    2.77    4.04
   2  13   9    0.57    2.27
  -2 -13  -9    0.06    3.09
   2  13  10   -0.44    2.71
  -2 -13 -10    1.70    3.47
  -2 -13 -11   -0.25    2.46
   2  14 -17    8.13    6.68
  -2 -14  17    9.65    5.55
   2  14 -16    0.00    6.24
  -2 -14  16   -0.19    5.36
   2  14 -15   14.19    7.06
  -2 -14  15    8.89    6.05
   2  14 -14    2.08    5.42
  -2 -14  14   -0.06    4.79
   2  14 -13   11.16    6.56
  -2 -14  13    6.12    4.60
   2  14 -12   46.35    6.68
  -2 -14  12   46.85    5.42
   2  14 -11    3.66    5.42
  -2 -14  11    0.13    4.10
   2  14 -10    1.01    5.04
  -2 -14  10    1.07    4.67
   2  14  -9    0.57    4.86
  -2 -14   9    3.66    3.66
   2  14  -8   21.69    4.48
  -2 -14   8   21.25    3.91
   2  14  -7   29.39    4.73
  -2 -14   7   22.39    3.72
   2  14  -6    8.45    4.29
  -2 -14   6    8.39    3.41
   2  14  -5    0.63    4.16
  -2 -14   5    4.92    4.22
   2  14  -4    1.89    3.72
  -2 -14   4   -1.07    3.34
   2  14  -3    0.00    3.59
  -2 -14   3   -0.50    3.09
   2  14  -2   19.93    3.91
  -2 -14   2   20.24    3.59
   2  14  -1    4.98    4.86
  -2 -14   1    6.68    5.80
   2  14   0    0.76    3.34
  -2 -14   0    2.90    3.22
   2  14   1   12.67    3.28
  -2 -14  -1   14.19    3.34
   2  14   2    1.26    4.73
  -2 -14  -2    1.20    4.10
   2  14   3    0.38    3.47
  -2 -14  -3   -1.07    3.41
   2  14   4    3.72    3.41
  -2 -14  -4    1.01    3.72
   2  14   5    1.07    3.09
  -2 -14  -5   -2.21    2.90
   2  14   6    0.00    3.41
  -2 -14  -6    0.25    3.41
   2  14   7    1.26    2.90
  -2 -14  -7    4.48    3.78
   2  14   8   -0.06    2.71
  -2 -14  -8   -0.88    3.09
  -2 -14  -9    1.58    2.59
   2  15 -16    1.58    7.57
  -2 -15  16   -2.33    5.86
   2  15 -15   -1.58    6.49
  -2 -15  15    0.19    4.98
   2  15 -14    6.05    6.75
  -2 -15  14    5.86    4.92
   2  15 -13   28.88    7.19
  -2 -15  13   24.15    5.93
   2  15 -12    6.12    4.92
  -2 -15  12    3.72    4.48
   2  15 -11   13.87    5.23
  -2 -15  11   17.40    4.86
   2  15 -10   -2.40    5.61
  -2 -15  10   -1.01    6.18
   2  15  -9   11.35    5.11
  -2 -15   9    8.64    4.29
   2  15  -8    5.17    4.98
  -2 -15   8    1.51    3.85
   2  15  -7    6.62    4.16
  -2 -15   7    0.88    3.15
   2  15  -6    9.96    4.92
  -2 -15   6    9.27    4.22
   2  15  -5    4.22    3.97
  -2 -15   5    1.51    3.72
   2  15  -4   -0.63    3.85
  -2 -15   4    2.33    3.66
   2  15  -3    2.65    4.41
  -2 -15   3    2.77    3.22
   2  15  -2    2.40    4.10
  -2 -15   2   -0.06    3.15
   2  15  -1    1.20    3.91
  -2 -15   1   -0.06    3.34
   2  15   0    0.13    3.53
  -2 -15   0    1.89    3.09
   2  15   1    0.69    3.85
  -2 -15  -1    2.27    3.22
   2  15   2    9.27    3.34
  -2 -15  -2    0.76    2.96
   2  15   3    5.30    3.41
  -2 -15  -3   12.49    3.15
   2  15   4    0.44    2.02
  -2 -15  -4   -0.95    5.86
   2  15   5    1.14    2.14
  -2 -15  -5    1.39    6.05
   2  15   6    0.32    3.47
   2  16 -15   -1.89    5.61
  -2 -16  15    4.67    5.42
   2  16 -14   -2.52    6.87
  -2 -16  14    1.01    6.49
   2  16 -13   -1.83    5.49
  -2 -16  13    1.95    4.41
   2  16 -12   21.12    6.37
  -2 -16  12   15.64    5.61
   2  16 -11    1.51    5.11
  -2 -16  11    3.66    4.22
   2  16 -10    4.86    7.31
  -2 -16  10    2.21    6.56
   2  16  -9    8.83    5.17
  -2 -16   9   11.16    4.48
   2  16  -8    4.98    5.49
  -2 -16   8    1.64    4.10
   2  16  -7   -1.07    4.79
  -2 -16   7    4.54    4.48
   2  16  -6    8.39    4.16
  -2 -16   6   12.23    3.78
   2  16  -5    0.50    3.59
  -2 -16   5    1.83    3.22
   2  16  -4    0.19    3.15
  -2 -16   4    0.00    4.41
   2  16  -3    1.32    3.28
  -2 -16   3    2.02    3.47
   2  16  -2    2.33    3.66
  -2 -16   2    0.95    3.03
   2  16  -1    1.95    6.18
  -2 -16   1    4.48    4.22
   2  16   0    0.63    3.78
  -2 -16   0   -0.82    2.21
   2  16   1    0.82    4.92
  -2 -16  -1   -0.69    2.21
   2  16   2    0.76    2.46
  -2 -16  -2    0.19    2.02
   2  16   3    0.76    4.48
  -2 -16  -3    1.26    2.14
  -2 -16  -4    1.45    2.59
   2  17 -13    2.14    5.23
  -2 -17  13    5.17    4.73
   2  17 -12    1.58    5.68
  -2 -17  12    1.14    5.55
   2  17 -11    2.71    5.04
  -2 -17  11    1.89    4.67
   2  17 -10    2.14    6.62
  -2 -17  10    1.64    4.16
   2  17  -9   -1.58    4.98
  -2 -17   9   -2.90    5.36
   2  17  -8    2.84    3.03
  -2 -17   8   11.16    4.41
   2  17  -7    5.23    5.04
  -2 -17   7    3.22    4.35
  -2 -17   6    0.88    4.41
  -2 -17   5    3.72    5.17
   2  17  -4   -0.88    3.72
  -2 -17   4   -0.19    3.03
  -2 -17   3   10.28    2.71
  -2 -17   2    1.20    2.71
  -2 -17   1   -2.40    3.41
  -2 -17   0   -0.32    2.77
   2  18 -11    0.63    5.99
  -2 -18  11   -0.57    5.74
  -2 -18  10    2.02    3.47
   2  18  -9    4.29    6.31
  -2 -18   9    3.15    3.85
  -2 -18   8    3.15    5.04
  -2 -18   7    1.70    2.96
  -2 -18   6    1.58    4.41
   2  18  -5   -0.82    4.86
  -2 -18   5   -0.32    4.04
   2  18  -4    1.77    5.80
  -2 -18   4    1.07    2.84
  -2 -18   3   -1.64    2.90
  -2 -18   2    2.59    2.77
   3 -19  -1    2.71    4.60
   3 -19   0    0.88    4.98
  -3  19   0   -1.70    3.66
   3 -19   1    0.57    5.36
  -3  19  -1    1.32    3.03
  -3  19  -2   -1.89    5.74
   3 -19   6    2.52    4.92
  -3  19  -6    0.88    4.79
   3 -19   7    1.77    4.86
  -3  19  -7   -0.13    5.42
   3 -19   8    1.77    5.23
  -3  19  -8   -0.76    8.83
   3 -19   9    4.10    7.76
  -3  19  -9    0.50   10.34
   3 -19  10    2.71    5.42
   3 -18  -6   -0.88    8.58
  -3  18   4   -1.70    3.78
   3 -18  -3    2.65    4.10
  -3  18   3    1.45    2.84
   3 -18  -2    1.70    8.20
  -3  18   2    1.07    4.41
   3 -18  -1   -0.44    5.49
  -3  18   1   -0.32    4.29
   3 -18   0   11.04    5.86
  -3  18   0   17.40    5.86
   3 -18   1    0.38    4.10
  -3  18  -1    1.45    4.35
   3 -18   2   -0.50    4.41
  -3  18  -2    1.77    5.93
   3 -18   3    1.07    4.35
  -3  18  -3   -0.32    8.58
   3 -18   4    1.70    4.41
  -3  18  -4    0.82    3.72
   3 -18   5    0.25    4.29
  -3  18  -5    0.32    3.78
   3 -18   6   -0.13    4.54
  -3  18  -6    1.14    3.91
   3 -18   7    5.68    4.79
  -3  18  -7    5.49    6.81
   3 -18   8   -3.15    7.19
  -3  18  -8    3.03    5.55
   3 -18   9    4.22    4.41
  -3  18  -9    0.38    5.11
   3 -18  10    1.14    4.10
  -3  18 -10    7.50    5.36
   3 -18  11   -1.70    5.61
  -3  18 -11    2.21    7.25
  -3  18 -12    3.22   11.73
   3 -17  -7   -2.02    6.37
   3 -17  -6   17.34    7.19
   3 -17  -5    3.53    5.30
  -3  17   5    3.53    5.49
   3 -17  -4    3.72    5.30
  -3  17   4    1.26    7.13
   3 -17  -3    1.32    3.97
  -3  17   3    3.97    4.48
   3 -17  -2   16.90    5.36
  -3  17   2   16.40    5.80
   3 -17  -1    3.28    5.30
  -3  17   1    4.22    5.04
   3 -17   0    0.38    4.35
  -3  17   0    0.50    4.79
   3 -17   1    5.74    6.68
  -3  17  -1    7.57    6.75
   3 -17   2   -0.32    4.92
  -3  17  -2   -0.32    5.42
   3 -17   3    0.44    5.30
  -3  17  -3    0.44    5.68
   3 -17   4   -3.22    3.85
  -3  17  -4    3.34    5.49
   3 -17   5    3.15    5.23
  -3  17  -5    2.90    6.49
   3 -17   6   -2.08    3.66
  -3  17  -6   -0.57    5.86
   3 -17   7    1.45    4.04
  -3  17  -7    1.51    4.60
   3 -17   8    8.77    4.22
  -3  17  -8    1.64    5.04
   3 -17   9   -1.64    4.10
  -3  17  -9    4.35    6.49
   3 -17  10   13.87    4.16
  -3  17 -10   21.57    5.99
   3 -17  11    4.79    7.76
  -3  17 -11   14.88    6.31
   3 -17  12    2.84    3.97
  -3  17 -12    2.96    5.17
   3 -17  13    2.71    4.16
  -3  17 -13    7.95    6.05
   3 -17  14   -1.01    5.30
  -3  17 -14   -1.45    8.70
   3 -17  15    2.08    6.94
  -3  16  11   -0.50    6.68
  -3  16  10   14.76   12.04
   3 -16  -7    2.71    4.04
  -3  16   7    2.08    3.97
   3 -16  -6   -0.82    4.73
  -3  16   6    2.90    5.17
   3 -16  -5    2.08    3.53
  -3  16   5    1.14    3.91
   3 -16  -4    0.82    5.36
  -3  16   4   -0.06    5.80
   3 -16  -3    8.58    4.48
  -3  16   3    1.70    4.48
   3 -16  -2    0.82    4.92
  -3  16   2    1.26    5.86
   3 -16  -1    0.69    4.29
  -3  16   1    1.07    4.92
   3 -16   0    8.39    4.60
  -3  16   0    8.51    4.86
   3 -16   1   -0.63    4.54
  -3  16  -1    1.89    4.16
   3 -16   2    4.54    4.92
  -3  16  -2    1.64    5.11
   3 -16   3    1.77    5.36
  -3  16  -3    3.78    4.98
   3 -16   4    5.86    4.22
  -3  16  -4    8.07    4.48
   3 -16   5    2.02    3.59
  -3  16  -5   -0.88    4.54
   3 -16   6    1.14    3.72
  -3  16  -6    2.21    4.10
   3 -16   7    3.34    3.85
  -3  16  -7    2.21    4.92
   3 -16   8    3.41    3.91
  -3  16  -8    2.33    4.73
   3 -16   9    2.02    3.97
  -3  16  -9    0.06    5.68
   3 -16  10   18.41    8.51
  -3  16 -10    4.16    7.76
   3 -16  11    6.56    4.04
  -3  16 -11    2.14    5.55
   3 -16  12   20.81    4.73
  -3  16 -12   24.34    5.61
   3 -16  13    3.97    4.41
  -3  16 -13    4.98    6.81
   3 -16  14    4.92    5.36
  -3  16 -14   -0.69    5.61
   3 -16  15    0.25    5.11
  -3  16 -15   -0.25    5.68
   3 -16  16    1.45    5.36
  -3  16 -16    1.26    4.48
  -3  15  11    3.47    5.93
   3 -15 -10    0.63    4.48
  -3  15  10    3.47    5.49
   3 -15  -9    0.00    6.81
  -3  15   9    2.02    4.92
   3 -15  -8   -0.25    5.42
  -3  15   8    3.15    5.49
   3 -15  -7   -2.33    5.11
  -3  15   7   -1.95    5.42
   3 -15  -6   20.30    7.06
  -3  15   6   13.81    5.17
   3 -15  -5    2.65    4.41
  -3  15   5    1.45    4.73
   3 -15  -4    2.96    5.30
  -3  15   4    1.14    5.93
   3 -15  -3    5.93    4.86
  -3  15   3    3.22    4.60
   3 -15  -2    9.14    4.86
  -3  15   2   13.05    4.54
   3 -15  -1    6.18    5.17
  -3  15   1   12.67    5.04
   3 -15   0    0.88    4.41
  -3  15   0    9.08    4.41
   3 -15   1    6.62    4.41
  -3  15  -1    7.06    4.10
   3 -15   2    9.14    4.16
  -3  15  -2    2.40    3.85
   3 -15   3   14.00    4.54
  -3  15  -3   18.03    4.60
   3 -15   4   -0.88    3.53
  -3  15  -4    0.44    3.85
   3 -15   5   12.36    3.91
  -3  15  -5   16.90    3.91
   3 -15   6   12.04    3.72
  -3  15  -6   10.85    3.97
   3 -15   7    0.63    3.41
  -3  15  -7   -0.63    4.04
   3 -15   8    6.05    4.10
  -3  15  -8    7.50    5.17
   3 -15   9   -0.88    7.57
  -3  15  -9   -2.52    6.18
   3 -15  10    8.70    3.72
  -3  15 -10    8.13    4.86
   3 -15  11    5.68    4.29
  -3  15 -11   -0.57    6.05
   3 -15  12   -1.14    4.10
  -3  15 -12   -1.45    4.67
   3 -15  13    5.55    4.86
  -3  15 -13    6.37    7.31
   3 -15  14    9.84    4.73
  -3  15 -14    7.00    5.74
   3 -15  15    0.13    4.98
  -3  15 -15   -1.45    5.74
   3 -15  16    4.60    4.92
  -3  15 -16    0.32    7.50
   3 -15  17   -0.69    5.17
  -3  15 -17   -0.69   10.78
   3 -14 -12    0.76    3.47
  -3  14  12   -0.82    4.98
   3 -14 -11   -2.27    4.73
  -3  14  11   -1.20    4.29
   3 -14 -10    4.67    5.11
  -3  14  10    6.24    5.23
   3 -14  -9   -0.69    4.10
  -3  14   9   -1.89    5.17
   3 -14  -8    7.76    4.98
  -3  14   8    5.55    5.17
   3 -14  -7   15.07    5.42
  -3  14   7   16.96    5.49
   3 -14  -6    0.95    4.41
  -3  14   6   -0.06    4.92
   3 -14  -5   21.44    4.60
  -3  14   5   26.30    4.67
   3 -14  -4    3.03    5.61
  -3  14   4    3.66    4.86
   3 -14  -3   34.81    5.11
  -3  14   3   34.18    5.17
   3 -14  -2   17.72    4.10
  -3  14   2   21.94    4.54
   3 -14  -1    6.43    4.92
  -3  14   1    4.79    3.85
   3 -14   0    6.62    4.67
  -3  14   0   -0.76    4.10
   3 -14   1    6.37    4.79
  -3  14  -1    5.30    3.97
   3 -14   2   16.46    4.79
  -3  14  -2   11.60    5.23
   3 -14   3    7.00    4.92
  -3  14  -3    1.01    5.17
   3 -14   4   22.64    4.92
  -3  14  -4   22.07    4.86
   3 -14   5    3.66    3.91
  -3  14  -5    1.45    4.22
   3 -14   6   12.11    4.29
  -3  14  -6   10.09    4.22
   3 -14   7   56.31    5.04
  -3  14  -7   51.01    5.99
   3 -14   8    4.54    6.62
  -3  14  -8    3.59    4.98
   3 -14   9   40.80    4.79
  -3  14  -9   49.31    5.23
   3 -14  10    3.28    3.34
  -3  14 -10    0.88    3.91
   3 -14  11   -1.07    3.03
  -3  14 -11   -1.39    4.16
   3 -14  12   12.36    3.85
  -3  14 -12    9.33    4.79
   3 -14  13    5.86    3.72
  -3  14 -13    6.43    5.61
   3 -14  14   -0.06    4.29
  -3  14 -14    0.82    5.68
   3 -14  15    1.51    4.22
  -3  14 -15    1.89    5.55
   3 -14  16    5.55    4.48
  -3  14 -16    5.55    5.74
   3 -14  17   -0.06    5.74
  -3  14 -17    4.67    7.19
   3 -14  18    2.02    4.48
  -3  14 -18    5.36    7.06
   3 -13 -13    2.52    3.53
  -3  13  13    3.09    7.13
   3 -13 -12   -1.01    3.47
  -3  13  12   -1.01    4.86
   3 -13 -11    7.00    4.54
  -3  13  11    1.95    4.35
   3 -13 -10    0.57    5.93
  -3  13  10    1.26    5.11
   3 -13  -9    6.75    4.73
  -3  13   9    0.82    4.67
   3 -13  -8    9.27    4.35
  -3  13   8   11.16    4.86
   3 -13  -7    4.79    6.43
  -3  13   7    3.03    6.31
   3 -13  -6   14.19    4.41
  -3  13   6   13.18    4.22
   3 -13  -5   32.22    4.86
  -3  13   5   39.10    5.49
   3 -13  -4   -0.13    4.60
  -3  13   4   -0.06    3.59
   3 -13  -3    5.49    3.66
  -3  13   3    1.77    3.85
   3 -13  -2   11.41    4.10
  -3  13   2   17.97    3.97
   3 -13  -1   22.39    4.16
  -3  13   1   18.48    3.91
   3 -13   0   13.43    3.78
  -3  13   0    9.46    3.91
   3 -13   1   -1.83    3.09
  -3  13  -1    1.39    3.34
   3 -13   2   65.77    5.42
  -3  13  -2   61.48    5.04
   3 -13   3   16.33    3.53
  -3  13  -3   14.38    3.72
   3 -13   4    2.77    3.09
  -3  13  -4   -1.32    2.84
   3 -13   5   45.78    4.79
  -3  13  -5   49.56    5.17
   3 -13   6   35.50    4.73
  -3  13  -6   33.99    5.36
   3 -13   7    7.13    5.11
  -3  13  -7    0.13    7.25
   3 -13   8   63.12    4.98
  -3  13  -8   63.12    5.42
   3 -13   9   15.70    3.41
  -3  13  -9   21.57    4.04
   3 -13  10   15.26    3.47
  -3  13 -10   15.83    4.54
   3 -13  11   13.31    3.34
  -3  13 -11   18.98    4.79
   3 -13  12    0.57    3.41
  -3  13 -12    2.02    4.48
   3 -13  13   14.13    4.79
  -3  13 -13    6.75    5.36
   3 -13  14    5.99    5.23
  -3  13 -14    9.90    7.19
   3 -13  15   25.03    5.42
  -3  13 -15   26.30    5.68
   3 -13  16   29.39    5.11
  -3  13 -16   35.50    5.99
   3 -13  17    0.00    4.73
  -3  13 -17    6.87    5.55
   3 -13  18    9.96    6.81
  -3  13 -18   20.30    7.88
   3 -13  19   -0.32    5.68
  -3  13 -19    3.03    6.94
  -3  12  16    0.19    4.16
  -3  12  15   16.71   11.35
   3 -12 -14    2.46    3.97
  -3  12  14    4.86    3.78
   3 -12 -13    0.38    6.12
  -3  12  13   -3.34    5.49
   3 -12 -12    2.52    5.11
  -3  12  12    5.17    5.42
   3 -12 -11   -0.76    4.22
  -3  12  11    1.58    4.73
   3 -12 -10    0.19    4.16
  -3  12  10    1.64    5.55
   3 -12  -9    7.00    4.86
  -3  12   9    4.79    4.73
   3 -12  -8    1.26    4.16
  -3  12   8    6.68    4.22
   3 -12  -7    9.02    4.73
  -3  12   7   15.70    5.17
   3 -12  -6   -1.64    3.53
  -3  12   6    3.66    3.72
   3 -12  -5   51.14    7.00
  -3  12   5   68.04    7.50
   3 -12  -4   32.16    4.29
  -3  12   4   27.62    4.29
   3 -12  -3    8.89    4.16
  -3  12   3   12.42    4.29
   3 -12  -2  146.74    7.88
  -3  12   2  144.84    7.38
   3 -12  -1   29.83    4.16
  -3  12   1   30.65    4.73
   3 -12   0    7.38    3.03
  -3  12   0   10.85    3.15
   3 -12   1    0.95    2.90
  -3  12  -1   -0.38    2.77
   3 -12   2  109.09    6.56
  -3  12  -2  104.49    6.12
   3 -12   3   57.89    4.86
  -3  12  -3   54.73    4.48
   3 -12   4    3.97    2.59
  -3  12  -4    5.80    3.15
   3 -12   5    8.64    2.77
  -3  12  -5    8.32    3.22
   3 -12   6   -1.26    4.41
  -3  12  -6    0.19    3.85
   3 -12   7   64.76    4.54
  -3  12  -7   71.26    5.68
   3 -12   8   21.44    3.15
  -3  12  -8   26.48    3.91
   3 -12   9  104.49    6.12
  -3  12  -9  114.95    6.94
   3 -12  10    2.77    2.77
  -3  12 -10    4.41    4.16
   3 -12  11    3.59    3.66
  -3  12 -11    8.45    4.10
   3 -12  12   57.82    5.11
  -3  12 -12   50.82    5.74
   3 -12  13    3.03    3.47
  -3  12 -13    5.30    4.16
   3 -12  14    9.96    3.91
  -3  12 -14    7.82    5.30
   3 -12  15    7.95    4.29
  -3  12 -15    5.23    5.11
   3 -12  16    2.40    3.72
  -3  12 -16    1.20    4.73
   3 -12  17   43.01    5.86
  -3  12 -17   57.13    7.57
   3 -12  18   -1.14    4.79
  -3  12 -18   -0.13    6.12
   3 -12  19    1.83    5.23
  -3  12 -19   10.59    5.93
  -3  12 -20    1.32    4.10
  -3  11  17    0.95    5.55
   3 -11 -16    0.25    6.18
  -3  11  16   -0.32    3.78
   3 -11 -15    0.88    3.53
  -3  11  15    2.08    3.53
   3 -11 -14    2.14    4.67
  -3  11  14    2.14    4.41
   3 -11 -13   17.09    4.92
  -3  11  13    9.90    5.61
   3 -11 -12    0.95    5.04
  -3  11  12   -0.19    6.12
   3 -11 -11   33.93    5.68
  -3  11  11   42.06    5.86
   3 -11 -10    1.20    5.04
  -3  11  10   -1.89    5.17
   3 -11  -9    7.13    5.04
  -3  11   9    8.51    5.23
   3 -11  -8   24.21    5.23
  -3  11   8   27.75    5.36
   3 -11  -7    8.58    4.35
  -3  11   7    7.31    4.29
   3 -11  -6  107.77    6.68
  -3  11   6  116.78    7.69
   3 -11  -5   19.80    4.48
  -3  11   5   18.03    4.67
   3 -11  -4   43.51    4.73
  -3  11   4   44.96    3.91
   3 -11  -3   50.01    4.92
  -3  11   3   55.87    5.17
   3 -11  -2    8.32    2.90
  -3  11   2    8.83    3.03
   3 -11  -1   24.72    3.34
  -3  11   1   25.66    3.53
   3 -11   0    1.45    2.65
  -3  11   0    2.33    2.71
   3 -11   1    2.65    4.22
  -3  11  -1    1.77    3.03
   3 -11   2   -0.19    2.46
  -3  11  -2    2.40    2.65
   3 -11   3   67.60    4.73
  -3  11  -3   67.98    4.86
   3 -11   4    0.69    2.77
  -3  11  -4   -1.70    2.90
   3 -11   5   29.26    5.04
  -3  11  -5   30.65    4.60
   3 -11   6    1.95    2.27
  -3  11  -6    1.20    2.52
   3 -11   7   45.21    3.72
  -3  11  -7   34.68    3.78
   3 -11   8    7.44    2.71
  -3  11  -8   13.05    2.96
   3 -11   9    6.87    2.77
  -3  11  -9    5.36    3.34
   3 -11  10    5.30    3.09
  -3  11 -10    1.14    3.59
   3 -11  11  112.81    6.62
  -3  11 -11  114.01    6.62
   3 -11  12    3.09    2.96
  -3  11 -12    3.59    4.10
   3 -11  13   11.67    3.53
  -3  11 -13   13.75    4.92
   3 -11  14    6.62    4.48
  -3  11 -14    4.35    4.10
   3 -11  15    6.12    3.41
  -3  11 -15   12.11    5.80
   3 -11  16   15.83    3.91
  -3  11 -16   18.41    4.86
   3 -11  17   -2.77    4.29
  -3  11 -17    4.67    5.11
   3 -11  18   24.40    5.04
  -3  11 -18   25.22    5.61
   3 -11  19    0.44    4.86
  -3  11 -19   -2.65    5.11
   3 -11  20    1.77    4.16
  -3  11 -20   -0.38    4.41
  -3  10  18    2.46    5.23
  -3  10  17    0.25    4.48
   3 -10 -16   -0.63    4.10
  -3  10  16   -0.82    5.93
   3 -10 -15    0.63    6.49
  -3  10  15    3.78    5.49
   3 -10 -14   13.94    5.17
  -3  10  14   11.54    4.60
   3 -10 -13   -3.34    4.67
  -3  10  13   -3.47    5.23
   3 -10 -12   23.39    4.98
  -3  10  12   21.00    6.18
   3 -10 -11    1.77    4.86
  -3  10  11    3.59    5.49
   3 -10 -10   -1.89    3.97
  -3  10  10    3.47    4.22
   3 -10  -9   37.33    5.68
  -3  10   9   48.11    5.68
   3 -10  -8    8.32    3.47
  -3  10   8    6.62    3.72
   3 -10  -7   39.73    4.79
  -3  10   7   36.45    4.54
   3 -10  -6    2.21    3.03
  -3  10   6   -0.69    2.96
   3 -10  -5   16.21    3.34
  -3  10   5   18.16    3.53
   3 -10  -4   34.56    3.91
  -3  10   4   26.99    3.41
   3 -10  -3   14.44    3.47
  -3  10   3    9.14    2.77
   3 -10  -2   11.04    3.15
  -3  10   2   10.85    2.84
   3 -10  -1   12.23    2.84
  -3  10   1   12.61    2.65
   3 -10   0   11.48    3.09
  -3  10   0   16.84    3.59
   3 -10   1   10.85    2.27
  -3  10  -1    5.68    2.46
   3 -10   2  115.71    5.74
  -3  10  -2  103.98    5.99
   3 -10   3   25.79    3.09
  -3  10  -3   22.01    2.71
   3 -10   4   42.44    7.06
  -3  10  -4   45.72    6.68
   3 -10   5   42.19    3.85
  -3  10  -5   36.76    3.78
   3 -10   6    6.81    2.52
  -3  10  -6    4.86    2.71
   3 -10   7    1.95    2.08
  -3  10  -7    3.59    2.59
   3 -10   8   28.19    2.90
  -3  10  -8   34.93    3.66
   3 -10   9  102.72    5.11
  -3  10  -9  104.11    5.74
   3 -10  10  147.93    6.87
  -3  10 -10  133.24    7.76
   3 -10  11    3.15    2.90
  -3  10 -11    4.41    3.41
   3 -10  12   41.30    3.85
  -3  10 -12   40.04    5.04
   3 -10  13   20.24    3.59
  -3  10 -13   17.15    3.97
   3 -10  14   38.47    4.67
  -3  10 -14   35.88    4.60
   3 -10  15   12.86    4.92
  -3  10 -15    9.08    6.12
   3 -10  16   12.93    4.16
  -3  10 -16    9.46    4.22
   3 -10  17   49.69    5.74
  -3  10 -17   51.64    6.24
   3 -10  18    0.38    3.97
  -3  10 -18   -0.44    4.67
   3 -10  19    2.96    4.54
  -3  10 -19    5.68    5.23
   3 -10  20    0.63    3.78
  -3  10 -20   -0.44    5.42
   3 -10  21   -5.61    8.01
   3  -9 -18    0.95    6.05
  -3   9  18    4.29    7.00
   3  -9 -17    5.80    6.56
  -3   9  17    3.15    3.97
   3  -9 -16    7.88    3.66
  -3   9  16    6.81    4.29
   3  -9 -15    2.02    4.73
  -3   9  15    7.38    4.16
   3  -9 -14    0.88    4.48
  -3   9  14    6.75    5.74
   3  -9 -13   21.12    6.12
  -3   9  13   19.42    5.68
   3  -9 -12    1.89    3.91
  -3   9  12    7.76    4.16
   3  -9 -11   25.16    4.60
  -3   9  11   36.20    4.79
   3  -9 -10   11.48    5.36
  -3   9  10   10.28    5.49
   3  -9  -9    2.65    3.47
  -3   9   9    1.32    3.28
   3  -9  -8   38.15    5.23
  -3   9   8   36.07    4.73
   3  -9  -7   78.51    5.49
  -3   9   7   75.54    5.17
   3  -9  -6  175.87    7.88
  -3   9   6  179.09    8.64
   3  -9  -5   -0.32    2.52
  -3   9   5    3.78    3.28
   3  -9  -4   96.04    5.36
  -3   9   4   98.37    5.42
   3  -9  -3   67.03    4.48
  -3   9   3   63.18    4.29
   3  -9  -2   33.99    3.28
  -3   9   2   30.33    3.15
   3  -9  -1   86.83    4.86
  -3   9   1   88.98    4.67
   3  -9   0   10.47    2.27
  -3   9   0    4.48    2.08
   3  -9   1  314.09   10.59
  -3   9  -1  297.00    9.21
   3  -9   2    4.35    2.14
  -3   9  -2    5.36    1.89
   3  -9   3   88.53    7.00
  -3   9  -3   72.08    5.86
   3  -9   4  129.77    5.93
  -3   9  -4  133.81    6.05
   3  -9   5   99.06    4.60
  -3   9  -5  103.10    4.86
   3  -9   6  182.99    7.06
  -3   9  -6  176.18    7.19
   3  -9   7  136.14    6.62
  -3   9  -7  137.85    7.13
   3  -9   8  144.47    6.05
  -3   9  -8  155.19    6.75
   3  -9   9    6.31    2.21
  -3   9  -9    7.19    2.65
   3  -9  10   11.10    2.71
  -3   9 -10   15.20    3.78
   3  -9  11  250.85    9.02
  -3   9 -11  268.69   10.53
   3  -9  12   15.01    4.04
  -3   9 -12   18.16    4.10
   3  -9  13   13.49    3.28
  -3   9 -13   14.38    3.47
   3  -9  14    7.44    3.03
  -3   9 -14    6.62    3.28
   3  -9  15    1.32    3.59
  -3   9 -15    4.98    5.42
   3  -9  16   24.21    5.36
  -3   9 -16   19.42    5.86
   3  -9  17   25.16    4.22
  -3   9 -17   20.62    5.74
   3  -9  18   31.40    5.17
  -3   9 -18   36.70    6.18
   3  -9  19   12.30    4.86
  -3   9 -19    2.08    5.61
   3  -9  20    3.09    4.48
  -3   9 -20    1.95    4.22
   3  -9  21    5.55    5.74
  -3   9 -21    5.42    4.35
  -3   9 -22    0.19    4.67
   3  -8 -19    1.45    3.28
  -3   8  19    2.14    6.56
   3  -8 -18    1.77    4.92
  -3   8  18    1.77    5.36
   3  -8 -17    6.24    5.36
  -3   8  17   12.17    6.37
   3  -8 -16   -0.44    6.18
  -3   8  16   -0.44    4.67
   3  -8 -15   -0.32    4.35
  -3   8  15    2.08    4.48
   3  -8 -14   14.25    4.48
  -3   8  14   11.10    4.60
   3  -8 -13   24.59    5.04
  -3   8  13   24.47    5.11
   3  -8 -12   45.59    5.99
  -3   8  12   47.73    6.12
   3  -8 -11    0.32    4.60
  -3   8  11   -2.40    4.10
   3  -8 -10    3.66    3.09
  -3   8  10    8.20    3.78
   3  -8  -9   55.43    4.54
  -3   8   9   59.09    4.60
   3  -8  -8   10.72    3.34
  -3   8   8   10.09    3.22
   3  -8  -7  152.47    7.06
  -3   8   7  164.71    8.13
   3  -8  -6   18.29    3.15
  -3   8   6   16.46    2.84
   3  -8  -5   19.74    3.03
  -3   8   5   21.31    3.03
   3  -8  -4  185.45    7.57
  -3   8   4  185.33    7.69
   3  -8  -3  228.52    8.83
  -3   8   3  225.87    7.95
   3  -8  -2   80.97    4.22
  -3   8   2   80.46    4.10
   3  -8  -1    3.34    2.02
  -3   8   1    4.29    1.89
   3  -8   0   19.74    2.33
  -3   8   0   19.99    2.52
   3  -8   1  292.15    9.52
  -3   8  -1  296.63    9.46
   3  -8   2  518.53   24.59
  -3   8  -2  508.12   23.46
   3  -8   3    5.74    2.33
  -3   8  -3    7.31    2.27
   3  -8   4   22.39    2.14
  -3   8  -4   26.11    2.33
   3  -8   5  148.69    5.68
  -3   8  -5  155.44    6.24
   3  -8   6   40.92    2.90
  -3   8  -6   40.92    2.84
   3  -8   7  375.01   11.60
  -3   8  -7  382.51   12.55
   3  -8   8   14.76    2.52
  -3   8  -8   14.44    2.59
   3  -8   9  195.10    8.70
  -3   8  -9  189.74    9.90
   3  -8  10  163.01    7.00
  -3   8 -10  157.71    7.57
   3  -8  11   -0.06    2.21
  -3   8 -11    4.29    2.59
   3  -8  12   23.96    3.41
  -3   8 -12   25.54    4.60
   3  -8  13    0.13    2.52
  -3   8 -13    0.88    2.90
   3  -8  14  145.98    7.88
  -3   8 -14  153.67    7.88
   3  -8  15   16.84    4.41
  -3   8 -15   17.09    4.16
   3  -8  16    3.91    4.86
  -3   8 -16    6.18    4.35
   3  -8  17   27.43    5.11
  -3   8 -17   24.78    5.04
   3  -8  18    2.52    4.22
  -3   8 -18    2.02    3.72
   3  -8  19    1.01    4.29
  -3   8 -19    6.05    4.16
   3  -8  20    7.57    2.96
  -3   8 -20   18.22    5.36
   3  -8  21    1.07    6.31
  -3   8 -21    2.77    3.91
  -3   8 -22    2.59    5.74
   3  -7 -20    1.51    4.60
   3  -7 -19    0.00    4.54
  -3   7  19   -1.01    5.17
   3  -7 -18    8.01    4.22
  -3   7  18    5.49    5.23
   3  -7 -17   -0.63    4.41
  -3   7  17    0.38    4.60
   3  -7 -16    0.63    4.60
  -3   7  16    1.77    5.23
   3  -7 -15   -1.70    4.04
  -3   7  15   -0.25    4.67
   3  -7 -14    4.10    4.41
  -3   7  14    4.48    4.67
   3  -7 -13   38.72    5.80
  -3   7  13   38.78    5.99
   3  -7 -12    0.88    3.78
  -3   7  12   -0.50    3.59
   3  -7 -11    4.04    3.47
  -3   7  11    2.33    3.41
   3  -7 -10   82.29    5.68
  -3   7  10   78.51    5.49
   3  -7  -9   28.63    4.73
  -3   7   9   24.59    4.16
   3  -7  -8   31.47    4.16
  -3   7   8   34.93    3.85
   3  -7  -7   10.53    2.96
  -3   7   7   12.30    2.59
   3  -7  -6   16.08    3.03
  -3   7   6   20.18    3.03
   3  -7  -5    1.64    2.46
  -3   7   5    4.48    2.33
   3  -7  -4   74.85    4.10
  -3   7   4   69.24    4.04
   3  -7  -3  398.97   12.99
  -3   7   3  409.50   13.18
   3  -7  -2  301.92   10.03
  -3   7   2  292.90    9.65
   3  -7  -1    3.41    1.83
  -3   7   1    2.71    1.64
   3  -7   0    7.69    1.64
  -3   7   0    8.07    1.64
   3  -7   1  641.17   27.56
  -3   7  -1  642.94   27.49
   3  -7   2  134.12    5.86
  -3   7  -2  142.13    5.36
   3  -7   3  517.45   15.32
  -3   7  -3  520.36   15.76
   3  -7   4   -0.19    1.58
  -3   7  -4   -0.69    1.70
   3  -7   5    2.33    1.26
  -3   7  -5    1.70    1.83
   3  -7   6   56.31    2.84
  -3   7  -6   52.21    3.15
   3  -7   7   80.46    3.66
  -3   7  -7   79.33    3.97
   3  -7   8  680.08   20.24
  -3   7  -8  646.98   21.06
   3  -7   9   19.11    2.27
  -3   7  -9   17.34    2.46
   3  -7  10   19.17    2.33
  -3   7 -10   15.13    2.71
   3  -7  11  394.18   13.18
  -3   7 -11  394.87   12.23
   3  -7  12   36.95    3.59
  -3   7 -12   43.57    3.78
   3  -7  13   50.45    4.04
  -3   7 -13   50.64    4.22
   3  -7  14   15.95    3.03
  -3   7 -14   15.39    3.78
   3  -7  15    5.11    3.72
  -3   7 -15    6.37    3.53
   3  -7  16   35.75    4.29
  -3   7 -16   42.06    4.48
   3  -7  17    9.46    3.53
  -3   7 -17   14.19    3.85
   3  -7  18    6.31    3.85
  -3   7 -18    4.79    4.41
   3  -7  19    5.74    4.35
  -3   7 -19    9.14    4.22
   3  -7  20    0.57    3.78
  -3   7 -20    2.27    4.79
   3  -7  21    0.32    4.73
  -3   7 -21    5.93    4.41
   3  -7  22    5.99    4.73
  -3   7 -22    2.71    5.23
   3  -6 -20   -0.88    8.01
  -3   6  20    2.08   11.60
   3  -6 -19   -0.50    5.23
  -3   6  19   -1.64    6.87
   3  -6 -18    2.33    5.30
  -3   6  18    9.65    6.37
   3  -6 -17   14.38    6.49
  -3   6  17    5.99    7.38
   3  -6 -16    2.59    5.42
  -3   6  16    1.64    5.80
   3  -6 -15    1.58    5.23
  -3   6  15    2.33    5.17
   3  -6 -14    2.46    4.92
  -3   6  14   -0.95    3.85
   3  -6 -13   20.24    4.48
  -3   6  13   19.30    4.54
   3  -6 -12   50.38    4.79
  -3   6  12   55.24    5.11
   3  -6 -11    5.80    3.09
  -3   6  11    7.31    3.15
   3  -6 -10    8.13    3.47
  -3   6  10    8.01    3.78
   3  -6  -9  362.02   16.77
  -3   6   9  358.61   14.25
   3  -6  -8  157.65    6.94
  -3   6   8  165.53    6.43
   3  -6  -7    1.83    2.33
  -3   6   7    2.65    2.21
   3  -6  -6  169.63    7.57
  -3   6   6  170.89    6.75
   3  -6  -5  634.49   18.41
  -3   6   5  622.38   19.93
   3  -6  -4   55.49    3.34
  -3   6   4   51.83    3.34
   3  -6  -3  267.18    9.27
  -3   6   3  260.37    9.33
   3  -6  -2  280.86   10.15
  -3   6   2  306.53   10.40
   3  -6  -1    9.52    1.58
  -3   6   1   10.22    1.83
   3  -6   0  890.44   37.58
  -3   6   0  882.25   39.03
   3  -6   1   67.22    3.41
  -3   6  -1   61.17    3.66
   3  -6   2  525.53   16.21
  -3   6  -2  521.93   15.51
   3  -6   3   90.11    4.67
  -3   6  -3   92.00    3.85
   3  -6   4   70.56    3.22
  -3   6  -4   70.50    3.03
   3  -6   5   65.52    3.15
  -3   6  -5   72.45    3.72
   3  -6   6   64.70    2.77
  -3   6  -6   63.18    3.47
   3  -6   7  611.29   18.41
  -3   6  -7  599.68   16.84
   3  -6   8    9.46    1.77
  -3   6  -8    9.02    2.08
   3  -6   9    7.95    2.14
  -3   6  -9    7.19    2.27
   3  -6  10  117.16    4.60
  -3   6 -10  116.85    4.60
   3  -6  11    6.68    2.21
  -3   6 -11    5.04    2.65
   3  -6  12  120.69    5.49
  -3   6 -12  103.04    5.11
   3  -6  13   24.28    3.66
  -3   6 -13   28.82    3.53
   3  -6  14   44.65    3.85
  -3   6 -14   42.63    3.78
   3  -6  15   27.05    3.66
  -3   6 -15   31.02    3.91
   3  -6  16   10.22    3.34
  -3   6 -16   14.06    3.28
   3  -6  17    9.84    3.41
  -3   6 -17    9.08    3.66
   3  -6  18   14.06    4.54
  -3   6 -18    9.90    4.35
   3  -6  19   -1.39    4.60
  -3   6 -19   -2.40    4.22
   3  -6  20    8.58    5.99
  -3   6 -20    6.81    5.86
   3  -6  21    2.02    3.91
  -3   6 -21    1.07    4.48
   3  -6  22    4.79    4.22
  -3   6 -22    6.24    5.04
   3  -5 -21   -2.08    3.66
   3  -5 -20    0.06    4.29
  -3   5  20    2.71    5.93
   3  -5 -19    5.30    5.42
  -3   5  19    8.07    6.81
   3  -5 -18   21.57    5.23
  -3   5  18   13.62    5.68
   3  -5 -17   -0.38    4.60
  -3   5  17    0.76    5.17
   3  -5 -16    7.50    4.41
  -3   5  16    7.00    4.79
   3  -5 -15   17.78    4.98
  -3   5  15   18.67    5.11
   3  -5 -14    5.61    3.66
  -3   5  14    4.54    4.16
   3  -5 -13   77.37    5.93
  -3   5  13   74.98    6.18
   3  -5 -12    3.15    3.34
  -3   5  12    5.55    3.28
   3  -5 -11    0.57    2.90
  -3   5  11    2.14    2.77
   3  -5 -10    8.45    3.34
  -3   5  10    5.23    4.04
   3  -5  -9  283.32   11.10
  -3   5   9  297.57   11.35
   3  -5  -8  184.19    7.38
  -3   5   8  190.25    7.57
   3  -5  -7    9.71    2.65
  -3   5   7    4.16    2.02
   3  -5  -6  196.55    8.13
  -3   5   6  209.04    7.76
   3  -5  -5  555.61   16.90
  -3   5   5  563.49   17.66
   3  -5  -4 1228.94   32.66
  -3   5   4 1215.89   35.75
   3  -5  -3    4.41    1.45
  -3   5   3    3.91    1.58
   3  -5  -2  541.35   16.46
  -3   5   2  549.30   16.21
   3  -5  -1    2.77    2.02
  -3   5   1    2.52    1.45
   3  -5   0  249.39    8.89
  -3   5   0  243.34    7.25
   3  -5   1  888.43   24.78
  -3   5  -1  922.60   26.17
   3  -5   2   34.43    2.08
  -3   5  -2   31.15    2.08
   3  -5   3   71.07    3.41
  -3   5  -3   68.48    3.34
   3  -5   4  247.69    8.07
  -3   5  -4  249.84    8.77
   3  -5   5    3.53    1.07
  -3   5  -5    2.46    1.39
   3  -5   6   99.25    4.29
  -3   5  -6   94.08    4.48
   3  -5   7    0.57    1.20
  -3   5  -7    0.95    1.32
   3  -5   8  319.89   10.59
  -3   5  -8  301.35    9.77
   3  -5   9  178.45    6.49
  -3   5  -9  179.90    6.62
   3  -5  10    0.00    1.51
  -3   5 -10    1.64    1.70
   3  -5  11   68.86    3.72
  -3   5 -11   62.30    3.91
   3  -5  12   13.43    2.33
  -3   5 -12   12.23    2.40
   3  -5  13  129.08    6.81
  -3   5 -13  126.49    6.62
   3  -5  14    9.90    3.15
  -3   5 -14    9.21    3.09
   3  -5  15   17.78    3.66
  -3   5 -15   21.50    3.47
   3  -5  16   80.08    5.99
  -3   5 -16   85.19    5.42
   3  -5  17   27.05    3.97
  -3   5 -17   29.57    4.10
   3  -5  18    0.82    3.28
  -3   5 -18    0.50    3.09
   3  -5  19    7.69    4.16
  -3   5 -19    9.71    4.48
   3  -5  20   -0.50    3.85
  -3   5 -20    1.51    3.78
   3  -5  21   18.54    4.22
  -3   5 -21   20.75    4.86
   3  -5  22    3.66    4.04
  -3   5 -22    1.70    4.41
   3  -4 -21   -0.95    3.72
  -3   4  21   -4.60    5.86
   3  -4 -20    0.69    7.38
  -3   4  20    9.27    8.83
   3  -4 -19   27.30    7.00
  -3   4  19   35.50    7.82
   3  -4 -18    3.78    4.60
  -3   4  18   10.53    6.24
   3  -4 -17    6.87    4.41
  -3   4  17    4.67    5.23
   3  -4 -16    3.22    4.29
  -3   4  16   -1.77    4.48
   3  -4 -15    0.95    3.78
  -3   4  15    1.07    4.16
   3  -4 -14   66.78    5.86
  -3   4  14   63.31    6.31
   3  -4 -13   47.29    4.86
  -3   4  13   51.52    4.54
   3  -4 -12    3.85    3.09
  -3   4  12    7.44    3.22
   3  -4 -11    1.77    2.84
  -3   4  11    0.69    2.52
   3  -4 -10   60.03    4.73
  -3   4  10   60.47    4.22
   3  -4  -9   34.49    3.41
  -3   4   9   36.83    3.72
   3  -4  -8  143.71    6.31
  -3   4   8  140.87    5.74
   3  -4  -7  338.56   11.41
  -3   4   7  328.85   11.22
   3  -4  -6  452.38   14.06
  -3   4   6  448.97   14.88
   3  -4  -5 1245.78   33.86
  -3   4   5 1234.49   35.00
   3  -4  -4  162.19    6.68
  -3   4   4  164.33    6.37
   3  -4  -3  688.72   19.80
  -3   4   3  705.75   21.31
   3  -4  -2    4.29    2.02
  -3   4   2    3.53    1.32
   3  -4  -1    3.15    1.20
  -3   4   1    3.34    1.20
   3  -4   0  104.11    3.97
  -3   4   0  105.75    3.85
   3  -4   1   51.58    2.46
  -3   4  -1   54.10    2.71
   3  -4   2  368.64   11.22
  -3   4  -2  371.16   11.29
   3  -4   3  466.06   14.06
  -3   4  -3  484.54   15.07
   3  -4   4  321.91    9.65
  -3   4  -4  308.29   10.15
   3  -4   5  912.64   25.22
  -3   4  -5  893.97   25.54
   3  -4   6  105.94    4.35
  -3   4  -6  113.69    4.60
   3  -4   7  480.76   15.13
  -3   4  -7  477.85   15.64
   3  -4   8  110.92    4.60
  -3   4  -8  117.16    5.80
   3  -4   9   31.09    2.27
  -3   4  -9   30.46    2.33
   3  -4  10  221.84    7.69
  -3   4 -10  219.00    7.95
   3  -4  11  177.38    6.81
  -3   4 -11  174.48    6.81
   3  -4  12    0.95    2.02
  -3   4 -12    3.78    2.08
   3  -4  13   30.33    2.96
  -3   4 -13   26.23    3.22
   3  -4  14    3.59    2.40
  -3   4 -14    4.35    2.40
   3  -4  15   80.21    5.36
  -3   4 -15   77.69    4.04
   3  -4  16   45.21    4.67
  -3   4 -16   44.77    3.28
   3  -4  17    3.03    3.47
  -3   4 -17    6.18    2.46
   3  -4  18    2.71    5.11
  -3   4 -18    0.44    4.54
   3  -4  19    1.58    4.22
  -3   4 -19    3.15    4.22
   3  -4  20    3.41    4.54
  -3   4 -20    3.41    4.29
   3  -4  21   -0.06    5.17
  -3   4 -21    3.53    4.41
   3  -4  22    3.09    5.49
  -3   4 -22    2.14    5.55
   3  -3 -21   -0.50    4.86
  -3   3  21   -0.13    6.31
   3  -3 -20    5.36    5.11
  -3   3  20    6.43    5.99
   3  -3 -19    7.13    5.86
  -3   3  19    5.23    6.68
   3  -3 -18   24.47    5.99
  -3   3  18   24.09    6.68
   3  -3 -17   11.79    4.04
  -3   3  17    6.87    5.74
   3  -3 -16    0.69    4.16
  -3   3  16    2.84    4.35
   3  -3 -15   42.44    5.04
  -3   3  15   45.21    4.98
   3  -3 -14   26.93    4.35
  -3   3  14   34.05    4.60
   3  -3 -13   50.26    5.23
  -3   3  13   56.25    5.74
   3  -3 -12   34.81    4.16
  -3   3  12   26.93    4.16
   3  -3 -11   35.88    3.28
  -3   3  11   35.56    4.10
   3  -3 -10   58.14    3.66
  -3   3  10   54.42    3.72
   3  -3  -9  206.39    8.13
  -3   3   9  216.23    7.82
   3  -3  -8  145.10    5.86
  -3   3   8  142.39    5.86
   3  -3  -7    7.63    2.14
  -3   3   7   10.40    2.46
   3  -3  -6   68.48    3.53
  -3   3   6   66.46    4.10
   3  -3  -5  237.60    7.88
  -3   3   5  240.95    8.51
   3  -3  -4  837.73   24.53
  -3   3   4  837.85   23.84
   3  -3  -3  188.92    9.65
  -3   3   3  168.05    6.75
   3  -3  -2  187.35    7.13
  -3   3   2  177.82    6.75
   3  -3  -1  273.17    8.64
  -3   3   1  272.35    9.02
   3  -3   0    6.37    0.95
  -3   3   0    6.05    1.01
   3  -3   1  364.92   10.91
  -3   3  -1  358.42   12.11
   3  -3   2  150.52    5.42
  -3   3  -2  145.92    6.05
   3  -3   3  231.04    7.63
  -3   3  -3  234.83    7.95
   3  -3   4 1025.64   28.75
  -3   3  -4 1040.14   28.69
   3  -3   5   54.67    2.65
  -3   3  -5   50.45    2.40
   3  -3   6 1346.42   38.65
  -3   3  -6 1349.25   37.14
   3  -3   7   93.83    3.85
  -3   3  -7   99.88    4.16
   3  -3   8   45.34    2.46
  -3   3  -8   45.09    2.52
   3  -3   9   86.14    3.97
  -3   3  -9   79.39    3.91
   3  -3  10    0.95    1.51
  -3   3 -10   -0.13    1.58
   3  -3  11    0.38    2.14
  -3   3 -11    1.45    1.64
   3  -3  12   61.48    3.59
  -3   3 -12   65.77    3.47
   3  -3  13   14.25    3.22
  -3   3 -13   10.15    2.77
   3  -3  14    4.41    3.03
  -3   3 -14    7.76    2.46
   3  -3  15    3.47    2.65
  -3   3 -15    3.66    2.65
   3  -3  16   29.32    3.66
  -3   3 -16   25.29    3.78
   3  -3  17   13.43    3.97
  -3   3 -17   18.35    8.45
   3  -3  18    2.08    3.66
  -3   3 -18    2.46    2.33
   3  -3  19   -0.88    3.47
  -3   3 -19   -0.76    2.65
   3  -3  20   19.86    4.22
  -3   3 -20   26.48    4.54
   3  -3  21    1.70    5.36
  -3   3 -21    4.79    5.49
  -3   3 -22   -0.95    3.53
   3  -2 -21    2.21    6.37
  -3   2  21    3.85    6.49
   3  -2 -20    8.83    5.55
  -3   2  20    4.92    6.94
   3  -2 -19   16.77    5.04
  -3   2  19   10.40    5.86
   3  -2 -18    3.91    4.60
  -3   2  18   11.04    5.93
   3  -2 -17   -1.95    4.73
  -3   2  17    6.43    5.23
   3  -2 -16    2.33    3.28
  -3   2  16    0.88    3.91
   3  -2 -15   10.09    4.29
  -3   2  15    8.64    3.72
   3  -2 -14  144.66    7.76
  -3   2  14  132.55    8.20
   3  -2 -13   33.04    4.04
  -3   2  13   28.25    3.85
   3  -2 -12    4.29    3.85
  -3   2  12    1.20    4.16
   3  -2 -11   -0.13    2.52
  -3   2  11    0.19    2.77
   3  -2 -10  241.76    8.26
  -3   2  10  213.89    8.26
   3  -2  -9  114.58    4.79
  -3   2   9  120.76    5.86
   3  -2  -8  154.05    6.12
  -3   2   8  167.04    6.68
   3  -2  -7    0.19    2.21
  -3   2   7    0.82    2.21
   3  -2  -6   78.76    3.72
  -3   2   6   79.52    3.66
   3  -2  -5   35.06    2.21
  -3   2   5   37.83    2.65
   3  -2  -4  346.95   16.58
  -3   2   4  329.98   11.22
   3  -2  -3 1306.12   35.75
  -3   2   3 1299.25   36.26
   3  -2  -2 2613.70   66.40
  -3   2   2 2659.73   68.10
   3  -2  -1  393.99   12.23
  -3   2   1  404.52   13.62
   3  -2   0 6542.72  153.04
  -3   2   0 6567.44  156.07
   3  -2   1  497.65   13.81
  -3   2  -1  506.99   14.82
   3  -2   2  208.47    7.06
  -3   2  -2  223.10    7.57
   3  -2   3   51.58    2.27
  -3   2  -3   51.14    2.46
   3  -2   4   96.67    3.72
  -3   2  -4   98.56    3.78
   3  -2   5  147.24    4.67
  -3   2  -5  149.32    5.99
   3  -2   6  492.23   13.37
  -3   2  -6  471.99   13.05
   3  -2   7  611.60   18.60
  -3   2  -7  622.70   19.61
   3  -2   8    4.92    1.20
  -3   2  -8    4.10    1.26
   3  -2   9    0.57    1.39
  -3   2  -9   -0.32    1.07
   3  -2  10  155.82    5.49
  -3   2 -10  163.51    6.05
   3  -2  11  164.33    5.99
  -3   2 -11  162.88    6.12
   3  -2  12   66.78    4.29
  -3   2 -12   70.18    4.35
   3  -2  13   12.86    3.22
  -3   2 -13   11.73    3.09
   3  -2  14   -0.44    3.28
  -3   2 -14    0.57    2.14
   3  -2  15   38.02    4.29
  -3   2 -15   39.66    3.85
   3  -2  16   27.05    3.72
  -3   2 -16   25.79    3.59
   3  -2  17    0.19    4.04
  -3   2 -17   -1.58    2.46
   3  -2  18    1.58    3.34
  -3   2 -18   -2.27    2.90
   3  -2  19   -0.13    3.66
  -3   2 -19    3.91    2.71
   3  -2  20    9.71    3.66
  -3   2 -20    8.95    2.77
   3  -2  21   12.49    3.85
  -3   2 -21   15.95    3.66
   3  -1 -21    1.95    5.04
  -3   1  21    5.36    5.99
   3  -1 -20   26.42    6.24
  -3   1  20   18.92    6.81
   3  -1 -19    3.47    4.67
  -3   1  19    1.70    5.55
   3  -1 -18   21.88    4.86
  -3   1  18   23.96    5.30
   3  -1 -17   -0.32    3.97
  -3   1  17   -1.14    4.22
   3  -1 -16    2.52    3.97
  -3   1  16    3.59    4.10
   3  -1 -15    3.09    3.22
  -3   1  15    0.19    3.59
   3  -1 -14   96.04    6.31
  -3   1  14  107.77    6.37
   3  -1 -13    1.26    3.41
  -3   1  13    4.10    3.15
   3  -1 -12    1.07    2.59
  -3   1  12    2.33    2.96
   3  -1 -11  259.48    9.77
  -3   1  11  271.72   10.34
   3  -1 -10  186.02    7.63
  -3   1  10  185.52    7.25
   3  -1  -9  364.85   12.17
  -3   1   9  391.09   13.31
   3  -1  -8  138.22    5.74
  -3   1   8  149.07    5.55
   3  -1  -7    0.50    1.51
  -3   1   7    1.07    1.39
   3  -1  -6  482.58   14.06
  -3   1   6  469.34   14.63
   3  -1  -5  109.34    5.55
  -3   1   5  108.90    4.60
   3  -1  -4 1783.28   45.84
  -3   1   4 1815.76   46.22
   3  -1  -3  155.12    5.17
  -3   1   3  148.75    5.42
   3  -1  -2  585.56   17.47
  -3   1   2  584.36   18.03
   3  -1  -1 1478.21   38.15
  -3   1   1 1470.52   38.09
   3  -1   0 4908.25  116.09
  -3   1   0 4906.17  115.46
   3  -1   1 1490.13   38.02
  -3   1  -1 1489.31   38.47
   3  -1   2  221.96    6.31
  -3   1  -2  218.94    7.19
   3  -1   3  500.11   13.81
  -3   1  -3  493.49   14.19
   3  -1   4    5.86    0.57
  -3   1  -4    5.49    0.63
   3  -1   5   61.36    2.71
  -3   1  -5   62.81    2.65
   3  -1   6  799.32   24.91
  -3   1  -6  791.82   22.07
   3  -1   7  120.00    5.11
  -3   1  -7  115.90    3.97
   3  -1   8   32.60    2.02
  -3   1  -8   31.02    2.02
   3  -1   9  397.20   12.17
  -3   1  -9  391.84   11.67
   3  -1  10   92.76    4.10
  -3   1 -10   88.41    4.10
   3  -1  11    0.69    1.64
  -3   1 -11    1.58    1.77
   3  -1  12   19.80    2.40
  -3   1 -12   15.26    1.95
   3  -1  13   35.69    3.03
  -3   1 -13   34.68    2.84
   3  -1  14   85.19    5.99
  -3   1 -14   78.32    4.92
   3  -1  15    1.89    3.22
  -3   1 -15   -0.13    2.27
   3  -1  16    5.23    3.41
  -3   1 -16    7.06    3.53
   3  -1  17    1.70    3.15
  -3   1 -17    0.19    2.71
   3  -1  18    1.83    3.15
  -3   1 -18    1.07    3.91
   3  -1  19    3.09    3.15
  -3   1 -19   -1.45    2.71
   3  -1  20    6.62    4.10
  -3   1 -20    5.68    2.59
   3  -1  21   -0.25    2.52
  -3   1 -21    1.01    2.71
   3   0 -22    2.65    5.61
  -3   0  22   -1.39    5.36
   3   0 -21   -1.70    5.55
  -3   0  21   -0.57    6.43
   3   0 -20   14.13    5.49
  -3   0  20   18.67    6.12
   3   0 -19   12.49    5.93
  -3   0  19   17.09    6.31
   3   0 -18    2.08    4.41
  -3   0  18    4.79    4.92
   3   0 -17   26.93    4.73
  -3   0  17   28.63    5.17
   3   0 -16    7.38    3.47
  -3   0  16    8.07    4.04
   3   0 -15   20.24    3.78
  -3   0  15   19.74    4.10
   3   0 -14   19.04    3.97
  -3   0  14   22.13    4.35
   3   0 -13   13.56    3.03
  -3   0  13   11.10    2.96
   3   0 -12   65.14    4.54
  -3   0  12   62.05    4.60
   3   0 -11  146.67    6.43
  -3   0  11  142.95    6.75
   3   0 -10  230.29    8.32
  -3   0  10  227.45    8.51
   3   0  -9  115.40    4.98
  -3   0   9  115.27    5.30
   3   0  -8  273.86    9.21
  -3   0   8  279.16    9.65
   3   0  -7  137.78    5.55
  -3   0   7  123.97    5.93
   3   0  -6  109.97    6.12
  -3   0   6  111.42    4.54
   3   0  -5  675.35   19.67
  -3   0   5  669.80   19.36
   3   0  -4   13.56    1.51
  -3   0   4   15.20    1.51
   3   0  -3  410.00   12.36
  -3   0   3  395.19   12.04
   3   0  -2   10.15    1.01
  -3   0   2   10.59    1.07
   3   0  -1  680.84   18.16
  -3   0   1  683.17   18.29
   3   0   0  964.54   24.40
  -3   0   0  965.17   24.34
   3   0   1    3.34    0.32
  -3   0  -1    3.47    0.38
   3   0   2   67.35    3.03
  -3   0  -2   68.29    2.46
   3   0   3   24.84    1.14
  -3   0  -3   23.90    1.01
   3   0   4   64.00    2.71
  -3   0  -4   66.08    2.52
   3   0   5  218.31    7.25
  -3   0  -5  215.41    6.94
   3   0   6  445.95   13.18
  -3   0  -6  438.13   14.13
   3   0   7  352.18   11.67
  -3   0  -7  367.44   11.10
   3   0   8   50.89    2.84
  -3   0  -8   51.01    3.22
   3   0   9   34.30    2.52
  -3   0  -9   32.41    2.14
   3   0  10    2.33    1.45
  -3   0 -10   -0.06    1.26
   3   0  11   77.62    4.16
  -3   0 -11   82.04    3.85
   3   0  12   58.08    4.04
  -3   0 -12   60.41    3.41
   3   0  13   14.06    2.40
  -3   0 -13   13.24    2.08
   3   0  14    1.39    3.34
  -3   0 -14   -0.32    2.71
   3   0  15   90.61    5.17
  -3   0 -15   90.24    5.11
   3   0  16    8.26    3.78
  -3   0 -16    9.14    3.22
   3   0  17    3.53    3.34
  -3   0 -17    3.03    2.65
   3   0  18    1.77    3.85
  -3   0 -18    0.38    3.09
   3   0  19    6.49    3.22
  -3   0 -19    6.81    3.66
   3   0  20    0.76    3.85
  -3   0 -20    0.57    3.91
   3   1 -22    1.51    4.22
  -3  -1  22   -1.45    5.99
   3   1 -21    0.50    5.23
  -3  -1  21    2.71    6.75
   3   1 -20   20.87    6.31
  -3  -1  20   27.05    6.87
   3   1 -19   14.57    5.80
  -3  -1  19   10.22    5.55
   3   1 -18   24.09    4.92
  -3  -1  18   27.43    5.86
   3   1 -17   22.13    4.48
  -3  -1  17   26.80    4.48
   3   1 -16    0.63    3.41
  -3  -1  16    0.32    3.59
   3   1 -15   86.39    5.99
  -3  -1  15   67.91    5.80
   3   1 -14   29.95    3.41
  -3  -1  14   30.33    4.04
   3   1 -13   92.70    5.61
  -3  -1  13   88.41    5.42
   3   1 -12    5.68    2.65
  -3  -1  12    6.56    2.59
   3   1 -11   99.57    5.11
  -3  -1  11   95.28    4.98
   3   1 -10   18.41    2.52
  -3  -1  10   14.50    2.52
   3   1  -9  446.51   13.68
  -3  -1   9  441.85   13.62
   3   1  -8  131.03    5.30
  -3  -1   8  129.40    6.68
   3   1  -7   19.42    2.40
  -3  -1   7   15.45    1.77
   3   1  -6  427.72   13.43
  -3  -1   6  425.83   12.80
   3   1  -5    9.84    1.64
  -3  -1   5    7.82    1.58
   3   1  -4  352.37   10.97
  -3  -1   4  347.39   11.29
   3   1  -3  534.54   15.13
  -3  -1   3  507.74   16.33
   3   1  -2  292.65    8.70
  -3  -1   2  292.09    9.27
   3   1  -1  369.84   10.85
  -3  -1   1  362.33   10.40
   3   1   0   39.47    1.70
  -3  -1   0   39.85    1.58
   3   1   1   37.14    1.95
   3   1   3    9.14    0.76
  -3  -1  -3    8.83    0.50
   3   1   4  152.03    5.04
  -3  -1  -4  153.80    5.23
   3   1   5  444.12   13.81
  -3  -1  -5  454.71   14.38
   3   1   6  200.02    7.25
  -3  -1  -6  197.18    7.06
   3   1   7    0.13    0.88
  -3  -1  -7    0.50    0.82
   3   1   8   13.49    1.58
  -3  -1  -8   13.62    1.58
   3   1   9  134.31    6.37
  -3  -1  -9  132.04    4.98
   3   1  10   19.48    2.21
  -3  -1 -10   21.76    2.08
   3   1  11   77.94    4.16
  -3  -1 -11   80.21    3.66
   3   1  12    6.43    2.02
  -3  -1 -12    9.58    2.27
   3   1  13   -1.26    2.46
  -3  -1 -13    3.09    2.02
   3   1  14   94.02    5.04
  -3  -1 -14  106.57    5.80
   3   1  15   13.05    3.53
  -3  -1 -15   15.51    2.65
   3   1  16    0.57    3.41
  -3  -1 -16    1.89    2.40
   3   1  17    2.14    3.09
  -3  -1 -17    0.50    3.03
   3   1  18    6.24    3.85
  -3  -1 -18    2.96    2.90
   3   1  19    1.26    3.03
  -3  -1 -19    1.20    2.46
   3   1  20    6.87    4.60
  -3  -1 -20    2.27    2.46
   3   2 -22    0.69    4.79
  -3  -2  22   -1.01    6.81
   3   2 -21    5.30    6.18
  -3  -2  21   13.24    6.24
   3   2 -20    5.55    4.67
  -3  -2  20    7.13    4.79
   3   2 -19   19.99    6.18
  -3  -2  19   18.35    6.05
   3   2 -18    3.41    4.04
  -3  -2  18    3.91    4.60
   3   2 -17    3.22    4.16
  -3  -2  17   -2.27    3.53
   3   2 -16   29.57    4.22
  -3  -2  16   26.99    4.92
   3   2 -15   52.59    4.79
  -3  -2  15   48.30    5.11
   3   2 -14   98.24    6.31
  -3  -2  14   97.05    5.86
   3   2 -13   26.99    3.41
  -3  -2  13   27.75    3.41
   3   2 -12   63.06    4.35
  -3  -2  12   66.40    4.67
   3   2 -11    2.90    2.08
  -3  -2  11    3.59    2.65
   3   2 -10  328.85   11.10
  -3  -2  10  318.88   10.97
   3   2  -9  108.21    4.67
  -3  -2   9  103.48    8.01
   3   2  -8   74.53    4.60
  -3  -2   8   71.70    3.47
   3   2  -7  147.49    5.74
  -3  -2   7  142.07    5.61
   3   2  -6  110.41    4.10
  -3  -2   6  103.16    3.97
   3   2  -5   29.76    2.08
  -3  -2   5   33.48    2.27
   3   2  -4    6.81    1.14
  -3  -2   4    5.55    1.01
   3   2  -3  787.60   21.57
  -3  -2   3  776.69   23.33
   3   2  -2  266.99    8.64
  -3  -2   2  268.75    9.21
   3   2  -1    8.07    0.76
  -3  -2   1    8.07    0.69
   3   2   0  202.29    6.49
  -3  -2   0  197.31    6.05
   3   2   1  155.94    5.04
  -3  -2  -1  164.58    5.04
   3   2   2   37.77    1.58
  -3  -2  -2   39.41    1.64
   3   2   3    4.60    0.50
  -3  -2  -3    4.22    0.44
   3   2   4    2.14    0.69
  -3  -2  -4    2.21    0.57
   3   2   5  298.08   10.15
  -3  -2  -5  300.03    9.58
   3   2   6   30.39    1.95
  -3  -2  -6   28.19    1.51
   3   2   7  209.29    8.58
  -3  -2  -7  207.65    7.13
   3   2   8  682.60   21.94
  -3  -2  -8  668.10   20.24
   3   2   9    1.89    1.77
  -3  -2  -9    3.41    1.77
   3   2  10    1.32    1.45
  -3  -2 -10    1.45    1.64
   3   2  11   48.24    3.47
  -3  -2 -11   51.58    3.15
   3   2  12    1.45    1.83
  -3  -2 -12   -0.57    1.70
   3   2  13   -0.32    3.03
  -3  -2 -13    0.82    1.95
   3   2  14   15.45    3.03
  -3  -2 -14   15.64    2.71
   3   2  15   18.41    3.03
  -3  -2 -15   21.06    3.03
   3   2  16    6.75    3.41
  -3  -2 -16    7.38    2.71
   3   2  17    0.32    3.53
  -3  -2 -17   -0.19    2.21
   3   2  18    2.27    4.29
  -3  -2 -18    0.13    2.90
   3   2  19    9.08    4.04
  -3  -2 -19    4.04    3.03
   3   3 -22   -3.53    5.61
  -3  -3  22   -1.26    6.75
   3   3 -21    3.85    5.68
  -3  -3  21    4.35    6.62
   3   3 -20   29.13    5.42
  -3  -3  20   29.13    6.43
   3   3 -19    7.50    4.92
  -3  -3  19   10.59    5.30
   3   3 -18    1.64    3.97
  -3  -3  18   -1.51    4.54
   3   3 -17   39.60    5.55
  -3  -3  17   32.73    5.49
   3   3 -16   85.07    6.75
  -3  -3  16   77.69    6.31
   3   3 -15   26.99    4.35
  -3  -3  15   32.66    3.97
   3   3 -14   80.97    5.55
  -3  -3  14   81.16    6.24
   3   3 -13    0.88    2.65
  -3  -3  13    4.86    2.59
   3   3 -12  123.28    5.93
  -3  -3  12  116.47    6.05
   3   3 -11   80.84    4.98
  -3  -3  11   85.32    5.93
   3   3 -10    1.20    2.14
  -3  -3  10    1.64    3.41
   3   3  -9  731.73   29.45
  -3  -3   9  746.99   22.26
   3   3  -8    3.91    1.70
  -3  -3   8    2.52    1.70
   3   3  -7   44.71    3.15
  -3  -3   7   45.91    2.77
   3   3  -6   50.45    2.46
  -3  -3   6   51.27    2.77
   3   3  -5  464.04   14.31
  -3  -3   5  449.54   14.50
   3   3  -4  528.68   15.07
  -3  -3   4  515.37   14.94
   3   3  -3  220.96    7.13
  -3  -3   3  224.61    7.63
   3   3  -2  918.82   26.48
  -3  -3   2  937.04   26.36
   3   3  -1  579.31   15.95
  -3  -3   1  576.92   16.96
   3   3   0    0.50    0.57
  -3  -3   0    1.83    0.57
   3   3   1  571.62   15.95
  -3  -3  -1  545.20   15.58
   3   3   2  856.96   23.65
  -3  -3  -2  829.09   22.64
   3   3   3  696.41   20.05
  -3  -3  -3  688.66   20.18
   3   3   4  224.61    7.88
  -3  -3  -4  220.20    7.50
   3   3   5  186.97    6.62
  -3  -3  -5  197.62    7.19
   3   3   6  285.15   10.59
  -3  -3  -6  284.83    8.89
   3   3   7    0.00    1.51
  -3  -3  -7    0.38    1.07
   3   3   8   -0.38    1.32
  -3  -3  -8    1.20    1.07
   3   3   9  145.98    5.74
  -3  -3  -9  146.48    5.86
   3   3  10    0.76    2.08
  -3  -3 -10    0.32    1.89
   3   3  11   61.73    4.35
  -3  -3 -11   65.01    3.78
   3   3  12   21.06    2.84
  -3  -3 -12   18.54    2.84
   3   3  13    7.19    2.77
  -3  -3 -13    7.44    2.71
   3   3  14    1.64    3.53
  -3  -3 -14    0.38    2.90
   3   3  15   28.63    3.78
  -3  -3 -15   26.36    3.41
   3   3  16    0.95    2.84
  -3  -3 -16    3.66    2.96
   3   3  17   -0.69    3.15
  -3  -3 -17    0.63    2.33
   3   3  18    3.97    4.29
  -3  -3 -18    6.24    2.21
   3   3  19   -1.14    4.29
  -3  -3 -19    0.44    2.40
   3   4 -22   -0.57    6.75
  -3  -4  22   -2.65    6.43
   3   4 -21    5.55    5.23
  -3  -4  21    3.09    5.86
   3   4 -20   15.76    5.04
  -3  -4  20   19.04    5.61
   3   4 -19   15.70    5.04
  -3  -4  19   15.32    5.68
   3   4 -18   -0.69    4.54
  -3  -4  18   -0.95    4.67
   3   4 -17    3.97    3.72
  -3  -4  17    8.51    4.10
   3   4 -16    4.73    3.47
  -3  -4  16    6.37    3.47
   3   4 -15  195.67    9.71
  -3  -4  15  208.22    9.58
   3   4 -14    4.48    2.96
  -3  -4  14    6.75    3.03
   3   4 -13   22.64    3.34
  -3  -4  13   25.48    3.53
   3   4 -12  194.53    8.20
  -3  -4  12  196.80    8.20
   3   4 -11  137.47    6.12
  -3  -4  11  139.80    9.71
   3   4 -10  229.59   10.59
  -3  -4  10  219.57    8.70
   3   4  -9    0.32    1.83
  -3  -4   9    1.39    1.77
   3   4  -8  360.69   11.41
  -3  -4   8  348.77   10.66
   3   4  -7  717.92   20.94
  -3  -4   7  717.48   20.94
   3   4  -6    9.08    1.58
  -3  -4   6    7.44    1.45
   3   4  -5 1101.81   29.70
  -3  -4   5 1100.93   30.33
   3   4  -4   12.80    1.39
  -3  -4   4   14.50    1.51
   3   4  -3  139.80    5.36
  -3  -4   3  136.90    5.36
   3   4  -2  566.96   15.95
  -3  -4   2  574.84   17.28
   3   4  -1   -0.19    0.88
  -3  -4   1    0.06    0.69
   3   4   0 1021.29   29.95
  -3  -4   0  988.81   27.43
   3   4   1   26.48    1.83
  -3  -4  -1   28.31    1.39
   3   4   2  156.76    6.18
  -3  -4  -2  158.40    5.61
   3   4   3  211.12    6.81
  -3  -4  -3  210.93    7.13
   3   4   4    1.26    0.82
  -3  -4  -4    0.95    0.82
   3   4   5  286.91    9.52
  -3  -4  -5  293.72    9.77
   3   4   6   78.57    4.22
  -3  -4  -6   78.44    3.59
   3   4   7   16.58    1.95
  -3  -4  -7   17.09    1.70
   3   4   8   30.20    2.40
  -3  -4  -8   27.05    2.08
   3   4   9   15.01    2.52
  -3  -4  -9   16.02    2.21
   3   4  10  122.96    5.80
  -3  -4 -10  120.06    5.11
   3   4  11    0.88    2.02
  -3  -4 -11   -0.13    2.21
   3   4  12   26.36    3.03
  -3  -4 -12   25.10    2.77
   3   4  13    9.65    3.03
  -3  -4 -13    9.33    2.52
   3   4  14    5.61    2.96
  -3  -4 -14    6.24    2.65
   3   4  15    1.26    2.90
  -3  -4 -15   -0.13    3.09
   3   4  16    1.26    4.22
  -3  -4 -16    2.96    2.40
   3   4  17    0.50    2.84
  -3  -4 -17    1.20    1.64
   3   4  18   -1.77    4.73
  -3  -4 -18    2.08    2.40
   3   5 -22   -0.13    4.98
  -3  -5  22    2.65    5.11
   3   5 -21   12.11    5.11
  -3  -5  21   11.54    6.18
   3   5 -20   13.31    4.67
  -3  -5  20    9.65    6.31
   3   5 -19    3.47    4.16
  -3  -5  19    4.79    4.92
   3   5 -18    2.14    4.22
  -3  -5  18   -0.06    4.86
   3   5 -17    1.64    3.15
  -3  -5  17    0.19    3.66
   3   5 -16   44.96    5.80
  -3  -5  16   42.56    4.92
   3   5 -15    1.45    3.85
  -3  -5  15    0.00    3.78
   3   5 -14   63.31    5.30
  -3  -5  14   66.59    5.30
   3   5 -13   86.96    5.23
  -3  -5  13   91.18    4.98
   3   5 -12   50.89    3.34
  -3  -5  12   59.53    5.93
   3   5 -11  216.23   14.06
  -3  -5  11  222.09    8.89
   3   5 -10   23.08    2.77
  -3  -5  10   16.14    2.52
   3   5  -9  244.92    8.70
  -3  -5   9  256.33    8.95
   3   5  -8  170.57    6.05
  -3  -5   8  168.24    6.75
   3   5  -7   20.18    2.08
  -3  -5   7   23.46    2.08
   3   5  -6  280.92    9.21
  -3  -5   6  285.84    9.02
   3   5  -5   19.86    1.70
  -3  -5   5   18.03    1.83
   3   5  -4 1175.28   32.10
  -3  -5   4 1194.70   32.98
   3   5  -3   97.30    4.04
  -3  -5   3   93.01    4.04
   3   5  -2    2.40    1.01
  -3  -5   2    1.95    1.14
   3   5  -1  745.35   22.57
  -3  -5   1  760.54   21.12
   3   5   0   87.27    3.66
  -3  -5   0   95.85    3.72
   3   5   1  195.54    6.81
  -3  -5  -1  200.52    7.06
   3   5   2   26.55    1.64
  -3  -5  -2   24.97    1.83
   3   5   3    1.20    1.14
  -3  -5  -3    1.14    1.01
   3   5   4  222.09    7.82
  -3  -5  -4  218.81    7.25
   3   5   5  207.59    7.63
  -3  -5  -5  208.97    7.31
   3   5   6   97.74    4.29
  -3  -5  -6   92.38    4.60
   3   5   7    1.01    1.77
  -3  -5  -7   -0.76    1.32
   3   5   8   19.23    1.95
  -3  -5  -8   18.10    2.08
   3   5   9   27.05    2.84
  -3  -5  -9   28.88    2.40
   3   5  10   21.63    2.84
  -3  -5 -10   19.99    2.59
   3   5  11   15.13    2.40
  -3  -5 -11   15.70    2.21
   3   5  12    4.22    2.59
  -3  -5 -12    4.04    2.40
   3   5  13    4.48    3.47
  -3  -5 -13    3.22    2.33
   3   5  14    4.04    3.59
  -3  -5 -14    3.66    2.02
   3   5  15   12.86    3.53
  -3  -5 -15   12.23    2.65
   3   5  16    2.02    2.59
  -3  -5 -16   -0.69    2.02
   3   5  17    0.13    2.14
  -3  -5 -17    0.63    2.14
   3   6 -22   -3.91    6.56
  -3  -6  22    6.05    6.24
   3   6 -21    4.67    5.68
  -3  -6  21    0.32    5.61
   3   6 -20   13.62    5.86
  -3  -6  20   10.72    6.62
   3   6 -19    4.41    4.29
  -3  -6  19    2.90    4.79
   3   6 -18    0.76    4.10
  -3  -6  18    0.63    5.11
   3   6 -17   15.26    4.22
  -3  -6  17    7.69    4.29
   3   6 -16    5.68    3.53
  -3  -6  16    6.37    3.41
   3   6 -15   66.78    5.36
  -3  -6  15   55.87    5.17
   3   6 -14   19.99    3.47
  -3  -6  14   23.52    3.72
   3   6 -13   12.23    3.47
  -3  -6  13   10.03    4.73
   3   6 -12   22.57    3.78
  -3  -6  12   15.89    2.84
   3   6 -11  247.94    9.27
  -3  -6  11  238.61    9.84
   3   6 -10  184.26    7.82
  -3  -6  10  188.61    7.63
   3   6  -9   69.93    3.59
  -3  -6   9   73.02    3.53
   3   6  -8  242.14    8.51
  -3  -6   8  225.81    8.70
   3   6  -7  559.51   16.77
  -3  -6   7  578.87   17.85
   3   6  -6    7.19    1.89
  -3  -6   6    7.00    1.64
   3   6  -5 1135.68   30.90
  -3  -6   5 1136.94   30.52
   3   6  -4    9.40    1.77
  -3  -6   4    8.77    1.64
   3   6  -3   26.80    2.08
  -3  -6   3   30.27    2.02
   3   6  -2  105.94    4.54
  -3  -6   2  104.55    4.22
   3   6  -1   53.47    2.84
  -3  -6   1   53.79    2.65
   3   6   0  112.37    4.48
  -3  -6   0  108.21    4.48
   3   6   1    3.85    1.14
  -3  -6  -1    5.17    1.07
   3   6   2    1.14    1.26
  -3  -6  -2    0.95    0.95
   3   6   3   31.97    2.52
  -3  -6  -3   28.06    1.95
   3   6   4  101.21    4.16
  -3  -6  -4  102.34    4.04
   3   6   5  213.07    8.64
  -3  -6  -5  216.42    7.69
   3   6   6   24.84    2.40
  -3  -6  -6   25.10    2.27
   3   6   7   -0.06    1.39
  -3  -6  -7    1.39    1.32
   3   6   8    5.11    1.95
  -3  -6  -8    4.48    1.95
   3   6   9    9.77    2.14
  -3  -6  -9   14.06    2.21
   3   6  10    0.57    1.95
  -3  -6 -10    0.32    2.27
   3   6  11   20.12    3.47
  -3  -6 -11   22.89    2.52
   3   6  12    1.32    2.14
  -3  -6 -12    0.76    2.65
   3   6  13   12.74    3.22
  -3  -6 -13   11.16    2.33
   3   6  14   11.04    2.84
  -3  -6 -14   11.29    2.46
   3   6  15    1.51    2.65
  -3  -6 -15   -0.76    2.84
   3   6  16    1.45    2.71
  -3  -6 -16   -0.38    2.21
   3   7 -22   -4.48    5.99
  -3  -7  22    0.63    6.31
   3   7 -21   36.07    6.05
  -3  -7  21   25.98    5.86
   3   7 -20    0.13    6.12
  -3  -7  20    0.13    5.49
   3   7 -19    2.77    4.10
  -3  -7  19    7.69    5.17
   3   7 -18    8.77    4.41
  -3  -7  18    6.31    4.98
   3   7 -17    0.06    3.72
  -3  -7  17    1.51    4.35
   3   7 -16   47.36    4.60
  -3  -7  16   50.07    5.17
   3   7 -15   11.54    3.72
  -3  -7  15    9.21    3.59
   3   7 -14   70.56    5.17
  -3  -7  14   66.97    7.76
   3   7 -13   48.68    4.60
  -3  -7  13   56.44    4.92
   3   7 -12   16.77    3.59
  -3  -7  12   19.48    3.47
   3   7 -11  139.04    5.99
  -3  -7  11  140.81    6.43
   3   7 -10    0.82    2.02
  -3  -7  10   -0.32    2.27
   3   7  -9  159.73    8.13
  -3  -7   9  166.16    6.68
   3   7  -8  318.38   10.72
  -3  -7   8  315.29   10.09
   3   7  -7   53.73    3.34
  -3  -7   7   44.90    3.09
   3   7  -6  135.57    5.86
  -3  -7   6  138.60    5.74
   3   7  -5   15.64    2.08
  -3  -7   5   15.64    2.14
   3   7  -4  118.86    4.86
  -3  -7   4  121.95    4.73
   3   7  -3   46.66    3.22
  -3  -7   3   44.33    2.77
   3   7  -2   -0.25    1.51
  -3  -7   2    0.63    1.26
   3   7  -1   54.73    2.84
  -3  -7   1   56.50    2.90
   3   7   0   19.86    2.27
  -3  -7   0   22.13    2.46
   3   7   1   52.09    3.15
  -3  -7  -1   51.46    2.84
   3   7   2    7.63    1.45
  -3  -7  -2    7.57    1.51
   3   7   3    1.83    1.45
  -3  -7  -3    1.70    1.83
   3   7   4  114.70    4.79
  -3  -7  -4  120.44    5.30
   3   7   5    2.08    1.89
  -3  -7  -5    1.64    1.95
   3   7   6   -1.95    1.51
  -3  -7  -6    0.82    1.64
   3   7   7    2.27    1.77
  -3  -7  -7    2.21    1.51
   3   7   8   17.28    2.27
  -3  -7  -8   15.26    2.14
   3   7   9   19.17    2.59
  -3  -7  -9   19.86    3.03
   3   7  10   21.69    2.77
  -3  -7 -10   22.83    2.65
   3   7  11    1.20    2.33
  -3  -7 -11    1.77    1.77
   3   7  12   10.22    3.41
  -3  -7 -12    7.13    2.46
   3   7  13   11.79    3.09
  -3  -7 -13   11.98    2.65
   3   7  14    2.52    3.66
  -3  -7 -14    0.25    2.90
   3   7  15    5.68    2.90
  -3  -7 -15    5.42    2.08
   3   7  16   -3.34    3.97
   3   8 -21    1.39    4.35
  -3  -8  21    1.95    5.74
   3   8 -20   21.00    4.79
  -3  -8  20   28.75    6.75
   3   8 -19    1.83    5.11
  -3  -8  19    0.25    5.80
   3   8 -18   14.00    4.67
  -3  -8  18   14.38    4.98
   3   8 -17   41.37    5.42
  -3  -8  17   36.70    5.36
   3   8 -16    4.98    3.41
  -3  -8  16    7.88    3.78
   3   8 -15   29.07    4.60
  -3  -8  15   38.59    6.75
   3   8 -14   17.34    4.29
  -3  -8  14   19.48    5.04
   3   8 -13   13.05    2.65
  -3  -8  13   12.74    3.09
   3   8 -12  110.48    5.23
  -3  -8  12  100.39    5.80
   3   8 -11   23.65    2.52
  -3  -8  11   16.46    3.22
   3   8 -10  115.40    6.18
  -3  -8  10  119.05    5.23
   3   8  -9   -0.19    2.90
  -3  -8   9   -0.50    2.40
   3   8  -8  292.02   11.54
  -3  -8   8  278.91    9.65
   3   8  -7   42.69    3.34
  -3  -8   7   42.19    3.41
   3   8  -6    3.78    2.08
  -3  -8   6    4.67    1.95
   3   8  -5  174.48    6.62
  -3  -8   5  169.37    6.49
   3   8  -4   18.29    2.84
  -3  -8   4   16.84    2.02
   3   8  -3    2.33    1.64
  -3  -8   3    4.67    1.70
   3   8  -2   56.88    3.47
  -3  -8   2   52.28    2.96
   3   8  -1    3.22    1.58
  -3  -8   1   -0.13    1.39
   3   8   0  200.21    7.13
  -3  -8   0  188.42    7.63
   3   8   1    6.94    1.64
  -3  -8  -1    5.93    1.77
   3   8   2   48.68    3.22
  -3  -8  -2   52.97    2.84
   3   8   3   49.56    3.09
  -3  -8  -3   58.33    3.72
   3   8   4   32.54    2.46
  -3  -8  -4   35.12    2.52
   3   8   5   26.55    2.71
  -3  -8  -5   27.30    2.21
   3   8   6   12.30    2.52
  -3  -8  -6   11.85    2.14
   3   8   7    3.22    2.14
  -3  -8  -7    3.15    1.83
   3   8   8    2.84    2.21
  -3  -8  -8    1.83    2.08
   3   8   9   47.73    3.41
  -3  -8  -9   48.37    3.41
   3   8  10    0.76    2.46
  -3  -8 -10    2.59    2.65
   3   8  11    1.89    2.40
  -3  -8 -11    2.46    2.27
   3   8  12    3.97    3.53
  -3  -8 -12    6.62    2.21
   3   8  13   -0.69    3.72
  -3  -8 -13    0.19    2.33
   3   8  14    1.07    2.33
  -3  -8 -14    4.98    2.02
  -3  -8 -15    0.44    1.51
   3   9 -21    4.16    5.49
  -3  -9  21    6.24    5.30
   3   9 -20   10.03    7.69
  -3  -9  20    6.12    7.00
   3   9 -19    7.13    4.10
  -3  -9  19    6.18    6.24
   3   9 -18    4.48    3.41
  -3  -9  18   -1.14    4.41
   3   9 -17    3.72    3.03
  -3  -9  17   -0.57    4.16
   3   9 -16   96.04    5.42
  -3  -9  16  100.01   10.78
   3   9 -15   20.75    6.68
  -3  -9  15   12.80    5.74
   3   9 -14   23.46    3.91
  -3  -9  14   17.85    3.85
   3   9 -13   25.22    3.85
  -3  -9  13   36.57    3.91
   3   9 -12    5.99    3.09
  -3  -9  12    7.00    2.84
   3   9 -11  218.24    9.02
  -3  -9  11  202.92    8.89
   3   9 -10   16.33    3.28
  -3  -9  10   15.45    3.22
   3   9  -9   26.17    3.41
  -3  -9   9   19.86    2.96
   3   9  -8   32.29    3.59
  -3  -9   8   35.12    3.22
   3   9  -7   23.90    3.15
  -3  -9   7   27.56    2.90
   3   9  -6  123.85    6.49
  -3  -9   6  118.17    6.43
   3   9  -5   24.72    3.03
  -3  -9   5   31.47    2.96
   3   9  -4   75.92    4.16
  -3  -9   4   75.04    4.04
   3   9  -3  114.14    4.98
  -3  -9   3  121.45    5.49
   3   9  -2   40.92    2.84
  -3  -9   2   41.68    2.90
   3   9  -1    1.45    2.14
  -3  -9   1    0.82    1.51
   3   9   0   20.87    2.52
  -3  -9   0   21.19    2.59
   3   9   1    8.01    1.95
  -3  -9  -1    7.88    1.95
   3   9   2   34.56    2.90
  -3  -9  -2   31.97    2.84
   3   9   3    2.65    1.83
  -3  -9  -3    2.08    1.64
   3   9   4   83.68    4.48
  -3  -9  -4   88.09    4.41
   3   9   5    7.69    2.14
  -3  -9  -5    6.37    1.95
   3   9   6   -0.76    1.77
  -3  -9  -6    1.32    1.77
   3   9   7    2.40    2.08
  -3  -9  -7    1.32    2.96
   3   9   8   31.34    3.78
  -3  -9  -8   25.98    3.41
   3   9   9    0.69    2.77
  -3  -9  -9    0.13    2.40
   3   9  10    8.13    3.34
  -3  -9 -10    7.25    2.90
   3   9  11    0.25    2.59
  -3  -9 -11    0.82    2.33
   3   9  12    1.07    2.65
  -3  -9 -12    0.19    2.02
   3   9  13    0.82    2.59
  -3  -9 -13    0.00    1.70
   3   9  14    0.50    3.34
   3  10 -20    2.14    7.06
  -3 -10  20   -0.76    5.68
   3  10 -19   -1.64    5.99
  -3 -10  19   -0.44    6.05
   3  10 -18   -1.39    5.68
  -3 -10  18    1.64    5.42
   3  10 -17    9.33    6.62
  -3 -10  17    9.14    9.96
   3  10 -16    3.78    6.75
  -3 -10  16    7.88    4.41
   3  10 -15   74.16    6.12
  -3 -10  15   67.60    5.74
   3  10 -14   51.58    5.11
  -3 -10  14   56.44    5.68
   3  10 -13    1.51    3.34
  -3 -10  13    0.32    3.09
   3  10 -12   61.99    5.55
  -3 -10  12   70.50    5.36
   3  10 -11    0.13    3.09
  -3 -10  11   -0.57    3.09
   3  10 -10   21.94    3.85
  -3 -10  10   20.62    3.15
   3  10  -9   23.96    4.22
  -3 -10   9   21.00    3.15
   3  10  -8   19.61    3.66
  -3 -10   8   14.94    3.09
   3  10  -7   26.55    4.04
  -3 -10   7   26.04    3.15
   3  10  -6   27.62    3.59
  -3 -10   6   25.48    2.71
   3  10  -5   34.62    3.59
  -3 -10   5   31.15    2.84
   3  10  -4   19.36    3.41
  -3 -10   4   18.54    2.59
   3  10  -3   -0.32    2.14
  -3 -10   3    1.07    1.89
   3  10  -2  113.50    4.98
  -3 -10   2  108.65    5.30
   3  10  -1   16.40    2.52
  -3 -10   1   18.29    2.46
   3  10   0   -1.14    2.21
  -3 -10   0    0.50    2.02
   3  10   1   28.19    3.15
  -3 -10  -1   30.58    3.15
   3  10   2    4.29    2.14
  -3 -10  -2    2.84    1.83
   3  10   3   13.05    2.40
  -3 -10  -3   15.32    2.40
   3  10   4   23.14    2.77
  -3 -10  -4   23.96    2.52
   3  10   5   13.37    2.46
  -3 -10  -5   12.42    2.46
   3  10   6   12.74    2.71
  -3 -10  -6   16.14    3.22
   3  10   7    6.75    2.77
  -3 -10  -7    8.01    2.65
   3  10   8    0.82    2.33
  -3 -10  -8   -0.76    2.02
   3  10   9   15.39    2.96
  -3 -10  -9   15.45    3.41
   3  10  10    3.15    2.65
  -3 -10 -10    6.68    3.09
   3  10  11   -0.38    2.96
  -3 -10 -11    0.38    1.89
   3  10  12   -0.19    4.41
  -3 -10 -12   -0.44    2.08
  -3 -10 -13    0.25    1.45
   3  11 -20    4.48    7.63
  -3 -11  20    0.13    4.92
   3  11 -19    4.29    7.31
  -3 -11  19   -1.26    6.75
   3  11 -18    3.72    6.87
  -3 -11  18   -1.45   10.59
   3  11 -17    8.77    8.51
  -3 -11  17    3.59    4.60
   3  11 -16    6.75    4.67
  -3 -11  16    4.29    4.29
   3  11 -15    9.21    4.22
  -3 -11  15    4.79    4.10
   3  11 -14    7.57    4.29
  -3 -11  14    8.64    4.73
   3  11 -13   54.80    5.61
  -3 -11  13   39.41    4.98
   3  11 -12    7.95    3.78
  -3 -11  12    5.49    3.28
   3  11 -11   51.14    5.36
  -3 -11  11   57.38    4.35
   3  11 -10    1.51    3.34
  -3 -11  10    4.35    3.03
   3  11  -9   11.98    3.66
  -3 -11   9    8.58    2.77
   3  11  -8   16.14    3.91
  -3 -11   8   17.78    3.47
   3  11  -7   40.17    4.54
  -3 -11   7   40.67    3.85
   3  11  -6  116.34    6.18
  -3 -11   6  103.60    5.30
   3  11  -5    5.30    2.65
  -3 -11   5    4.10    2.59
   3  11  -4   15.64    2.90
  -3 -11   4   16.21    2.71
   3  11  -3   58.58    4.54
  -3 -11   3   55.93    3.72
   3  11  -2    8.83    2.77
  -3 -11   2    9.21    2.40
   3  11  -1   44.96    3.91
  -3 -11   1   46.03    3.59
   3  11   0   16.02    2.96
  -3 -11   0   16.02    2.46
   3  11   1    1.83    2.40
  -3 -11  -1    2.21    2.21
   3  11   2    1.20    2.84
  -3 -11  -2    3.41    2.90
   3  11   3   45.02    4.41
  -3 -11  -3   46.10    3.53
   3  11   4   26.04    2.96
  -3 -11  -4   25.22    2.90
   3  11   5    1.89    2.33
  -3 -11  -5    7.25    2.59
   3  11   6    1.70    3.53
  -3 -11  -6    2.65    3.03
   3  11   7    1.14    2.77
  -3 -11  -7    1.51    2.59
   3  11   8   10.66    3.78
  -3 -11  -8    6.75    2.71
   3  11   9   -0.32    2.33
  -3 -11  -9    0.44    2.21
   3  11  10   -0.06    3.34
  -3 -11 -10    2.77    2.33
   3  11  11    4.79    4.86
  -3 -11 -11    0.13    3.59
   3  12 -19   -1.64    8.13
  -3 -12  19   -2.08   10.78
   3  12 -18    3.09    9.52
  -3 -12  18  -10.47   11.29
   3  12 -17    2.02    6.62
  -3 -12  17    7.95    6.12
   3  12 -16    5.30    5.61
  -3 -12  16    1.89    4.67
   3  12 -15    2.96    4.73
  -3 -12  15    3.66    4.29
   3  12 -14   37.65    6.75
  -3 -12  14   27.24    4.79
   3  12 -13    1.70    4.54
  -3 -12  13    0.57    3.66
   3  12 -12   43.13    6.05
  -3 -12  12   34.68    5.61
   3  12 -11    3.72    3.66
  -3 -12  11    3.22    3.47
   3  12 -10   30.96    5.11
  -3 -12  10   32.73    4.29
   3  12  -9   72.71    6.43
  -3 -12   9   65.83    5.74
   3  12  -8   16.40    4.10
  -3 -12   8   13.62    3.15
   3  12  -7   25.10    4.10
  -3 -12   7   24.03    3.97
   3  12  -6   -1.01    4.29
  -3 -12   6    0.32    3.53
   3  12  -5   59.21    4.86
  -3 -12   5   58.64    4.22
   3  12  -4   20.94    3.72
  -3 -12   4   18.10    3.09
   3  12  -3   -1.01    3.41
  -3 -12   3    1.64    2.46
   3  12  -2   17.09    3.41
  -3 -12   2   16.40    2.96
   3  12  -1    8.20    2.65
  -3 -12   1    9.58    3.22
   3  12   0   37.08    4.10
  -3 -12   0   33.99    3.53
   3  12   1    4.16    3.22
  -3 -12  -1    1.07    2.40
   3  12   2   25.16    3.41
  -3 -12  -2   23.71    3.22
   3  12   3    2.02    2.84
  -3 -12  -3    1.07    2.96
   3  12   4    9.21    3.66
  -3 -12  -4    8.45    2.71
   3  12   5    0.06    3.03
  -3 -12  -5   -2.02    2.59
   3  12   6    2.46    3.72
  -3 -12  -6    2.40    3.34
   3  12   7    0.44    3.15
  -3 -12  -7   -0.38    2.77
   3  12   8    1.51    3.47
  -3 -12  -8    0.06    2.21
   3  12   9    0.50    3.09
  -3 -12  -9    5.55    2.52
  -3 -12 -10   -0.57    2.08
   3  13 -18    5.80    7.25
  -3 -13  18    7.44    4.41
   3  13 -17    2.90    6.37
  -3 -13  17    2.84    5.17
   3  13 -16   14.44    5.99
  -3 -13  16   12.86    4.86
   3  13 -15    2.08    5.99
  -3 -13  15    6.12    5.80
   3  13 -14   -0.69    5.17
  -3 -13  14    0.13    4.29
   3  13 -13   11.60    5.04
  -3 -13  13   11.41    4.60
   3  13 -12   -1.20    5.36
  -3 -13  12    1.58    3.97
   3  13 -11   12.11    5.49
  -3 -13  11   10.40    4.67
   3  13 -10   -0.69    3.85
  -3 -13  10   -0.44    3.47
   3  13  -9   19.86    4.54
  -3 -13   9   22.89    4.04
   3  13  -8   11.60    4.79
  -3 -13   8   12.04    3.41
   3  13  -7    1.64    4.29
  -3 -13   7    1.70    3.22
   3  13  -6   12.11    4.35
  -3 -13   6   14.63    3.85
   3  13  -5    1.64    3.97
  -3 -13   5   -1.26    2.84
   3  13  -4    6.75    3.59
  -3 -13   4    7.06    2.96
   3  13  -3   11.79    3.53
  -3 -13   3   15.89    3.28
   3  13  -2    9.77    3.91
  -3 -13   2    6.56    4.04
   3  13  -1   15.70    3.34
  -3 -13   1   16.46    3.15
   3  13   0    1.45    2.90
  -3 -13   0    3.09    2.46
   3  13   1    8.01    3.66
  -3 -13  -1    9.14    2.65
   3  13   2    0.06    4.16
  -3 -13  -2    2.77    2.65
   3  13   3    0.63    3.47
  -3 -13  -3    0.88    2.59
   3  13   4    6.75    4.41
  -3 -13  -4    4.10    3.34
   3  13   5    2.40    2.96
  -3 -13  -5    1.51    2.46
   3  13   6    2.14    3.28
  -3 -13  -6    3.78    2.08
   3  13   7   -0.63    2.71
  -3 -13  -7    2.02    3.72
   3  13   8   -0.69    2.40
  -3 -13  -8   -0.82    3.22
   3  13   9    1.51    4.16
   3  14 -17    4.41    6.12
  -3 -14  17    3.85    4.92
   3  14 -16   -0.25    6.68
  -3 -14  16    2.21    5.42
   3  14 -15    6.24    7.38
  -3 -14  15    9.14    5.36
   3  14 -14   37.02    7.13
  -3 -14  14   32.29    6.31
   3  14 -13    2.59    4.92
  -3 -14  13   -1.39    4.22
   3  14 -12   20.05    5.68
  -3 -14  12   15.64    4.79
   3  14 -11    4.16    5.49
  -3 -14  11    5.99    4.86
   3  14 -10    6.05    5.11
  -3 -14  10    9.33    4.41
   3  14  -9    1.01    4.67
  -3 -14   9   -1.77    3.59
   3  14  -8    7.31    4.67
  -3 -14   8    2.14    3.85
   3  14  -7   20.68    4.60
  -3 -14   7   25.66    3.78
   3  14  -6    1.95    4.22
  -3 -14   6   -0.50    3.15
   3  14  -5    3.34    3.78
  -3 -14   5    3.53    3.09
   3  14  -4    3.03    3.97
  -3 -14   4    6.05    3.28
   3  14  -3    2.21    4.10
  -3 -14   3    7.00    3.85
   3  14  -2    6.18    3.72
  -3 -14   2    4.73    3.28
   3  14  -1    1.64    3.22
  -3 -14   1   -1.70    2.71
   3  14   0    3.09    4.79
  -3 -14   0    1.14    3.53
   3  14   1    0.63    3.34
  -3 -14  -1    2.40    2.90
   3  14   2    6.56    3.47
  -3 -14  -2    4.67    4.54
   3  14   3   -0.63    3.03
  -3 -14  -3    1.77    2.52
   3  14   4    1.51    3.09
  -3 -14  -4    4.54    3.22
   3  14   5    0.69    2.02
  -3 -14  -5    0.25    2.08
  -3 -14  -6   -0.69    1.83
   3  15 -16   20.49    6.43
  -3 -15  16   20.49    4.98
   3  15 -15    1.14    7.00
  -3 -15  15   -1.07    5.93
   3  15 -14    5.74    6.18
  -3 -15  14    4.79    6.18
   3  15 -13   15.13    7.06
  -3 -15  13   23.84    6.12
   3  15 -12    7.69    5.61
  -3 -15  12    4.29    4.41
   3  15 -11   12.55    5.61
  -3 -15  11   16.71    4.48
   3  15 -10   17.59    6.05
  -3 -15  10   12.93    5.86
   3  15  -9    3.03    5.30
  -3 -15   9    1.70    4.16
   3  15  -8    1.95    4.79
  -3 -15   8   -0.50    3.85
   3  15  -7   15.13    5.04
  -3 -15   7   12.74    4.60
   3  15  -6    5.49    3.78
  -3 -15   6   12.36    3.53
   3  15  -5    0.32    3.15
  -3 -15   5    2.65    3.22
   3  15  -4    2.71    4.98
  -3 -15   4    2.40    4.41
   3  15  -3    0.25    3.72
  -3 -15   3   -0.25    3.22
   3  15  -2    2.14    3.53
  -3 -15   2    0.69    3.28
   3  15  -1   -0.63    4.48
  -3 -15   1    1.39    3.09
   3  15   0    0.50    3.41
  -3 -15   0    0.38    3.15
   3  15   1    1.70    3.47
  -3 -15  -1    2.59    2.59
  -3 -15  -2   -0.38    1.95
  -3 -15  -3    1.14    2.33
   3  16 -15    1.39    7.00
  -3 -16  15    0.00    7.00
   3  16 -14    0.25    6.12
  -3 -16  14    1.32    5.49
   3  16 -13    2.96    8.58
  -3 -16  13    2.77    4.98
   3  16 -12   10.66    5.86
  -3 -16  12    9.08    5.23
   3  16 -11   11.92    5.74
  -3 -16  11    6.24    4.86
   3  16 -10   21.57    8.20
  -3 -16  10    8.95    6.87
   3  16  -9   11.79    4.92
  -3 -16   9    5.80    4.41
   3  16  -8    2.84    5.23
  -3 -16   8   -0.88    4.35
   3  16  -7    5.30    4.41
  -3 -16   7    7.25    4.10
   3  16  -6    1.26    3.72
  -3 -16   6    0.06    3.78
   3  16  -5   -2.08    5.30
  -3 -16   5    4.41    6.12
   3  16  -4    1.83    4.86
  -3 -16   4    8.39    3.97
   3  16  -3    1.01    4.73
  -3 -16   3   -0.44    2.59
   3  16  -2   -0.13    5.36
  -3 -16   2    8.26    2.27
   3  16  -1    0.88    3.72
  -3 -16   1    2.84    2.59
  -3 -16   0   -0.44    2.46
  -3 -16  -1    0.95    2.27
  -3 -16  -2   -0.32    1.77
  -3 -16  -3    2.33    3.09
   3  17 -13   -4.29    5.86
  -3 -17  13    2.21    3.53
   3  17 -12   -0.76    6.18
  -3 -17  12   -1.51    5.11
   3  17 -11   10.78    4.79
  -3 -17  11    8.13    4.92
   3  17 -10   18.41    6.68
  -3 -17  10   15.76    5.36
   3  17  -9   -1.32    7.13
  -3 -17   9    0.32    4.73
   3  17  -8    6.49    4.41
  -3 -17   8   11.85    6.18
   3  17  -7    1.39    3.34
  -3 -17   7    1.95    4.48
  -3 -17   6   -1.20    3.47
  -3 -17   5    0.44    3.53
   3  17  -4    4.29    6.56
  -3 -17   4   -1.01    3.47
  -3 -17   3    0.76    3.72
  -3 -17   2   -0.69    2.27
  -3 -17   1    1.58    2.40
   3  18 -10   -3.03    8.39
  -3 -18  10    3.78    4.10
  -3 -18   9    0.13    3.66
  -3 -18   8   -0.57    3.47
  -3 -18   7    0.69    3.85
  -3 -18   6    1.32    3.41
   3  18  -5    0.69    6.56
   4 -20   6   -1.70    4.22
  -4  19   2    1.20    3.53
   4 -19  -1    3.53    4.22
  -4  19   1   -1.07    2.96
   4 -19   0    4.22    5.49
  -4  19   0    0.06    6.31
   4 -19   1   -0.57    4.73
  -4  19  -1   -0.95    5.61
   4 -19   2    1.39    4.54
  -4  19  -2    3.28    5.55
   4 -19   6    3.03    4.60
   4 -19   7   -2.84    4.48
   4 -19   8   -1.07    5.80
  -4  19  -8    0.13    5.11
   4 -19   9   -1.95    5.30
  -4  19  -9    1.20    4.73
  -4  19 -10    0.25    5.68
   4 -18  -7   -1.39    8.51
   4 -18  -6    2.08    7.38
  -4  18   6    1.64    5.11
  -4  18   5    1.07    4.73
  -4  18   4    0.57    8.32
   4 -18  -3   -1.51    5.17
  -4  18   3    3.78    6.05
   4 -18  -2    2.59    8.32
  -4  18   2   -0.25    6.12
   4 -18  -1    0.50    4.67
  -4  18   1   -0.32    3.97
   4 -18   0    2.52    4.79
  -4  18   0    1.07    3.97
   4 -18   1   -0.76    4.79
  -4  18  -1   -0.06    4.10
   4 -18   2    0.63    3.78
  -4  18  -2    1.58    6.81
   4 -18   3    1.70    4.73
  -4  18  -3   -1.70    6.68
   4 -18   4   -2.84    6.81
  -4  18  -4    2.40    7.63
   4 -18   5    1.14    3.03
  -4  18  -5    0.38    3.59
   4 -18   6   -0.95    3.22
  -4  18  -6    0.25    3.03
   4 -18   7   -0.95    4.92
  -4  18  -7    1.58    3.97
   4 -18   8    0.88    5.86
  -4  18  -8   -1.01    4.35
   4 -18   9   13.37    5.04
  -4  18  -9    5.74    4.98
  -4  18 -10    1.70    7.76
   4 -18  11    5.55    8.20
  -4  18 -11    2.96    6.87
   4 -18  12    0.95    5.04
  -4  18 -12   -1.70    6.68
   4 -18  13    1.64    3.34
  -4  18 -13   -0.57    6.87
   4 -17  -7   -2.08    7.44
   4 -17  -6    2.77    7.25
   4 -17  -5    0.13   10.66
  -4  17   5    2.84   10.97
  -4  17   4   -0.38    4.79
   4 -17  -3    1.95    4.10
  -4  17   3    1.51    4.22
   4 -17  -2    1.26    4.22
  -4  17   2   -2.02    4.60
   4 -17  -1    8.26    5.42
  -4  17   1   16.65    5.49
   4 -17   0    0.00    4.41
  -4  17   0   -3.22    4.48
   4 -17   1   -2.46    4.92
  -4  17  -1    1.14    4.73
   4 -17   2   -3.97    5.11
  -4  17  -2   -0.25    5.49
   4 -17   3   -0.57    4.16
  -4  17  -3    1.83    4.60
   4 -17   4    1.70    4.29
  -4  17  -4    3.03    4.35
   4 -17   5    1.64    4.29
  -4  17  -5    4.22    4.73
   4 -17   6    2.84    4.10
  -4  17  -6    1.14    5.11
   4 -17   7    1.70    4.04
  -4  17  -7    1.45    5.42
   4 -17   8   -1.07    4.48
  -4  17  -8    3.85    6.05
   4 -17   9    0.13    5.80
  -4  17  -9    1.45    6.81
   4 -17  10   -1.20    5.36
  -4  17 -10    6.75    7.63
   4 -17  11   -0.50    4.60
  -4  17 -11   -1.95    6.31
   4 -17  12    0.88    4.22
  -4  17 -12    1.45    5.68
   4 -17  13    7.13    4.10
  -4  17 -13    3.53    5.93
   4 -17  14    0.50    5.80
  -4  17 -14   -0.44    8.58
   4 -17  15    0.82    6.05
  -4  16  11    1.20    6.49
  -4  16  10    1.01    4.16
   4 -16  -9   -0.19    7.31
  -4  16   9   -0.88    8.58
   4 -16  -8    0.57    6.62
  -4  16   8    1.26    2.96
   4 -16  -7    4.54    5.74
  -4  16   7    2.90    5.17
   4 -16  -6    7.63   11.35
  -4  16   6   -2.21    6.37
   4 -16  -5    1.51    4.86
  -4  16   5   -1.07    4.41
   4 -16  -4    8.64    4.98
  -4  16   4    8.95    4.35
   4 -16  -3   -0.32    4.41
  -4  16   3   -0.44    4.73
   4 -16  -2    6.12    4.79
  -4  16   2    2.90    4.79
   4 -16  -1    5.49    7.13
  -4  16   1    0.50    6.75
   4 -16   0    7.38    4.60
  -4  16   0    9.58    4.86
   4 -16   1    4.41    4.41
  -4  16  -1    3.72    4.73
   4 -16   2    2.90    4.22
  -4  16  -2    4.48    4.41
   4 -16   3   -1.26    3.91
  -4  16  -3    2.52    4.86
   4 -16   4   18.29    4.29
  -4  16  -4   15.39    4.98
   4 -16   5    1.70    4.60
  -4  16  -5    4.67    4.79
   4 -16   6    2.02    4.48
  -4  16  -6    3.66    4.86
   4 -16   7    1.07    4.41
  -4  16  -7    2.14    6.75
   4 -16   8   -5.11    7.69
  -4  16  -8    4.10    6.05
   4 -16   9    6.94    4.92
  -4  16  -9    1.26    5.93
   4 -16  10   -0.82    4.48
  -4  16 -10   -4.10    6.87
   4 -16  11   -1.32    5.42
  -4  16 -11    0.95    5.80
   4 -16  12   -2.65    5.55
  -4  16 -12    3.15    7.69
   4 -16  13    1.07    4.86
  -4  16 -13   -1.07    5.61
   4 -16  14    4.86    5.99
  -4  16 -14    2.02    7.19
   4 -16  15   -1.83    5.86
  -4  16 -15    0.95    5.99
   4 -16  16   -0.06    7.57
  -4  16 -16    0.88    3.91
   4 -15 -11    1.45    5.74
   4 -15 -10    1.70    3.97
  -4  15  10    0.13    7.50
   4 -15  -9   -2.21    6.87
  -4  15   9    1.01    4.41
   4 -15  -8    8.20    4.73
  -4  15   8    1.64    5.93
   4 -15  -7    0.82    5.49
  -4  15   7   -0.69    6.18
   4 -15  -6   15.13    6.43
  -4  15   6   17.91    6.68
   4 -15  -5    3.66    4.67
  -4  15   5    4.41    5.36
   4 -15  -4    4.60    4.79
  -4  15   4   10.47    5.30
   4 -15  -3   17.34    4.86
  -4  15   3    5.55    5.42
   4 -15  -2    2.90    4.22
  -4  15   2    1.95    3.97
   4 -15  -1    7.95    4.29
  -4  15   1   12.49    4.86
   4 -15   0    0.06    5.30
  -4  15   0    1.89    4.54
   4 -15   1    4.35    4.04
  -4  15  -1    5.42    4.16
   4 -15   2    2.52    4.10
  -4  15  -2    4.67    4.41
   4 -15   3   28.06    4.79
  -4  15  -3   30.96    5.68
   4 -15   4    2.27    3.97
  -4  15  -4    0.50    4.35
   4 -15   5   25.85    4.67
  -4  15  -5   22.01    5.49
   4 -15   6    0.06    3.41
  -4  15  -6    0.06    3.66
   4 -15   7   -2.27    6.62
  -4  15  -7   -0.76    4.73
   4 -15   8    9.21    4.35
  -4  15  -8   11.22    4.67
   4 -15   9    1.95    3.53
  -4  15  -9    1.32    4.86
   4 -15  10   16.84    4.10
  -4  15 -10   15.70    5.55
   4 -15  11   -0.25    4.60
  -4  15 -11    0.50    6.05
   4 -15  12    6.31    5.17
  -4  15 -12    3.91    5.80
   4 -15  13    5.86    5.30
  -4  15 -13    8.20    6.31
   4 -15  14    5.74    5.68
  -4  15 -14    6.94    5.68
   4 -15  15   18.73    5.23
  -4  15 -15   14.82    7.76
   4 -15  16    2.14    4.10
  -4  15 -16    3.59    6.62
   4 -15  17    2.33    5.68
  -4  15 -17   -2.21    5.36
   4 -14 -12    2.33    4.79
  -4  14  12    0.88    5.17
   4 -14 -11    0.38    4.79
  -4  14  11    2.14   10.03
   4 -14 -10    3.15    4.54
  -4  14  10    1.26    4.48
   4 -14  -9   -0.13    4.48
  -4  14   9    3.97    5.17
   4 -14  -8    0.00    5.23
  -4  14   8   -0.95    6.24
   4 -14  -7   16.33    5.49
  -4  14   7   21.82    5.36
   4 -14  -6    1.77    5.11
  -4  14   6    4.29    4.48
   4 -14  -5    6.62    4.60
  -4  14   5   12.23    4.98
   4 -14  -4   21.19    5.17
  -4  14   4   21.57    5.99
   4 -14  -3   -0.38    4.29
  -4  14   3    1.95    4.35
   4 -14  -2   28.82    4.79
  -4  14   2   22.83    4.67
   4 -14  -1    7.44    4.22
  -4  14   1    2.14    3.85
   4 -14   0    4.10    4.10
  -4  14   0    4.98    4.22
   4 -14   1   -1.20    3.72
  -4  14  -1    1.07    3.72
   4 -14   2    3.53    3.78
  -4  14  -2    5.23    3.66
   4 -14   3   47.92    4.67
  -4  14  -3   45.78    4.98
   4 -14   4   69.99    5.36
  -4  14  -4   76.99    6.18
   4 -14   5    1.95    2.71
  -4  14  -5    3.47    3.59
   4 -14   6   -0.32    5.17
  -4  14  -6   -1.20    3.66
   4 -14   7   12.17    3.72
  -4  14  -7   10.78    3.78
   4 -14   8    1.01    3.09
  -4  14  -8   -0.19    3.85
   4 -14   9    9.96    3.59
  -4  14  -9    9.27    4.60
   4 -14  10    0.25    3.91
  -4  14 -10    1.64    4.60
   4 -14  11   11.29    4.54
  -4  14 -11   19.11    5.04
   4 -14  12    2.21    3.85
  -4  14 -12    2.65    4.41
   4 -14  13    1.58    3.97
  -4  14 -13    4.16    5.86
   4 -14  14   17.53    4.29
  -4  14 -14   11.73    5.80
   4 -14  15    8.20    4.73
  -4  14 -15    8.70    5.86
   4 -14  16   10.59    5.49
  -4  14 -16   19.23    7.25
   4 -14  17   14.00    4.92
  -4  14 -17    8.95    6.18
   4 -14  18    0.00    4.22
  -4  14 -18    1.89    5.68
   4 -13 -13    7.25    6.18
  -4  13  13    0.50    5.74
   4 -13 -12   -0.25    3.15
  -4  13  12   -1.58    7.63
   4 -13 -11    1.89    4.92
  -4  13  11    2.59    5.74
   4 -13 -10   -2.59    4.98
  -4  13  10   -1.51    6.12
   4 -13  -9    3.53    4.73
  -4  13   9    7.38    5.11
   4 -13  -8   18.35    4.98
  -4  13   8   18.10    5.74
   4 -13  -7    1.83    3.97
  -4  13   7    2.84    4.04
   4 -13  -6    8.20    4.29
  -4  13   6    3.41    4.48
   4 -13  -5    2.33    3.91
  -4  13   5   -1.64    3.85
   4 -13  -4   23.27    5.30
  -4  13   4   17.91    4.92
   4 -13  -3   74.41    6.49
  -4  13   3   80.90    6.68
   4 -13  -2   28.19    4.73
  -4  13   2   27.87    4.35
   4 -13  -1    3.85    3.53
  -4  13   1    1.01    3.28
   4 -13   0    5.74    3.59
  -4  13   0    5.42    3.09
   4 -13   1    1.45    2.96
  -4  13  -1    0.63    3.47
   4 -13   2   31.78    4.73
  -4  13  -2   28.12    4.29
   4 -13   3    2.40    3.03
  -4  13  -3    2.40    3.28
   4 -13   4  198.32    9.52
  -4  13  -4  182.11    9.33
   4 -13   5    4.79    5.04
  -4  13  -5    8.77    3.34
   4 -13   6    0.88    2.90
  -4  13  -6    2.84    3.28
   4 -13   7   -0.57    2.90
  -4  13  -7    0.76    3.53
   4 -13   8   63.69    5.17
  -4  13  -8   68.54    6.43
   4 -13   9   11.16    4.04
  -4  13  -9    7.82    4.35
   4 -13  10   19.30    3.53
  -4  13 -10   20.81    4.41
   4 -13  11    5.86    3.34
  -4  13 -11    3.09    4.67
   4 -13  12    1.58    3.34
  -4  13 -12    2.84    4.48
   4 -13  13   12.93    4.48
  -4  13 -13   10.22    6.18
   4 -13  14    1.51    3.53
  -4  13 -14    0.44    4.86
   4 -13  15   18.10    5.17
  -4  13 -15   23.52    5.99
   4 -13  16   13.05    5.42
  -4  13 -16   16.46    6.12
   4 -13  17   -4.48    5.17
  -4  13 -17    4.67    7.76
   4 -13  18    8.70    5.61
  -4  13 -18   10.85    7.50
   4 -13  19    1.32    4.04
  -4  13 -19    1.51    5.99
   4 -12 -16   -1.14    4.48
  -4  12  16    0.69    7.00
  -4  12  15    2.84    7.25
   4 -12 -14    1.83    5.36
  -4  12  14    2.52    4.60
   4 -12 -13    1.70    5.30
  -4  12  13    5.80    5.93
   4 -12 -12   15.07    5.04
  -4  12  12   14.82    5.23
   4 -12 -11    0.95    5.04
  -4  12  11    5.04    5.68
   4 -12 -10    3.15    4.92
  -4  12  10    7.63    5.49
   4 -12  -9   10.66    5.42
  -4  12   9    7.50    5.80
   4 -12  -8    4.41    4.35
  -4  12   8    0.57    4.67
   4 -12  -7   20.56    6.31
  -4  12   7   14.19    5.80
   4 -12  -6   27.30    4.79
  -4  12   6   24.59    4.73
   4 -12  -5    1.70    3.78
  -4  12   5    3.66    3.47
   4 -12  -4   42.82    5.86
  -4  12   4   53.16    5.23
   4 -12  -3   -1.14    3.34
  -4  12   3    0.38    3.41
   4 -12  -2   43.89    4.92
  -4  12   2   46.28    4.67
   4 -12  -1   48.37    4.16
  -4  12   1   46.03    4.54
   4 -12   0    2.96    3.22
  -4  12   0    1.58    2.84
   4 -12   1   11.79    3.85
  -4  12  -1   15.76    4.04
   4 -12   2   18.73    3.59
  -4  12  -2   21.00    3.47
   4 -12   3    2.08    2.71
  -4  12  -3    4.48    2.96
   4 -12   4   36.01    6.81
  -4  12  -4   33.86    3.78
   4 -12   5   77.25    5.55
  -4  12  -5   76.11    5.86
   4 -12   6   21.31    3.41
  -4  12  -6   23.08    4.10
   4 -12   7   72.20    4.86
  -4  12  -7   67.72    5.42
   4 -12   8    5.74    2.90
  -4  12  -8    5.93    3.28
   4 -12   9   73.78    4.98
  -4  12  -9   64.38    5.11
   4 -12  10    0.50    2.77
  -4  12 -10    1.58    3.72
   4 -12  11    7.82    2.90
  -4  12 -11    5.80    3.85
   4 -12  12   13.49    3.72
  -4  12 -12    8.64    4.54
   4 -12  13   -1.07    3.72
  -4  12 -13    0.06    4.04
   4 -12  14   10.59    3.91
  -4  12 -14   12.04    5.42
   4 -12  15    1.32    3.72
  -4  12 -15    1.58    5.11
   4 -12  16    5.86    4.35
  -4  12 -16    6.31    5.30
   4 -12  17   14.00    4.54
  -4  12 -17   16.21    5.80
   4 -12  18    2.71    4.48
  -4  12 -18    4.41    5.74
   4 -12  19    8.32    5.68
  -4  12 -19   -1.45    6.81
  -4  12 -20    2.33    5.74
   4 -11 -17    0.82    4.29
  -4  11  17    3.91    6.05
   4 -11 -16   15.32    5.23
  -4  11  16    0.63    5.74
   4 -11 -15   -0.88    4.48
  -4  11  15   -0.44    5.93
   4 -11 -14   -0.44    5.55
  -4  11  14    1.20    5.49
   4 -11 -13   21.12    5.36
  -4  11  13   20.18    5.61
   4 -11 -12    6.87    5.30
  -4  11  12    6.37    5.30
   4 -11 -11    8.20    6.18
  -4  11  11   13.68    6.24
   4 -11 -10    7.13    5.42
  -4  11  10   10.47    5.55
   4 -11  -9   -1.39    4.16
  -4  11   9   -1.95    4.54
   4 -11  -8   22.45    4.41
  -4  11   8   28.25    5.49
   4 -11  -7    3.15    3.97
  -4  11   7    2.96    4.29
   4 -11  -6    7.88    3.41
  -4  11   6    2.08    3.78
   4 -11  -5    1.01    3.97
  -4  11   5   -2.46    3.72
   4 -11  -4   18.16    3.66
  -4  11   4   22.07    3.85
   4 -11  -3   17.66    3.78
  -4  11   3   21.94    3.41
   4 -11  -2   25.85    3.78
  -4  11   2   24.21    3.34
   4 -11  -1    4.48    3.09
  -4  11   1    4.41    2.65
   4 -11   0   15.70    3.59
  -4  11   0   17.59    3.78
   4 -11   1    4.29    2.71
  -4  11  -1    2.21    2.71
   4 -11   2    6.49    2.96
  -4  11  -2    4.16    3.09
   4 -11   3  123.66   10.66
  -4  11  -3  137.28    7.38
   4 -11   4    1.51    2.77
  -4  11  -4    1.89    2.59
   4 -11   5   15.13    2.59
  -4  11  -5   18.48    3.34
   4 -11   6    4.98    2.33
  -4  11  -6    4.60    2.77
   4 -11   7   11.79    2.71
  -4  11  -7   14.13    3.03
   4 -11   8   75.67    4.92
  -4  11  -8   82.67    5.68
   4 -11   9   -0.63    2.33
  -4  11  -9    2.40    3.15
   4 -11  10   28.38    3.91
  -4  11 -10   26.04    4.48
   4 -11  11   34.93    4.35
  -4  11 -11   35.25    4.54
   4 -11  12    2.77    2.96
  -4  11 -12   -2.14    3.53
   4 -11  13   60.41    4.79
  -4  11 -13   61.92    5.30
   4 -11  14    7.44    4.60
  -4  11 -14    7.13    5.80
   4 -11  15    2.59    3.97
  -4  11 -15    2.96    4.16
   4 -11  16   23.84    4.54
  -4  11 -16   22.57    5.17
   4 -11  17    3.09    4.22
  -4  11 -17    2.08    4.41
   4 -11  18    9.90    4.92
  -4  11 -18   11.16    5.49
   4 -11  19    0.88    4.60
  -4  11 -19    0.13    5.04
   4 -11  20   -5.86    6.12
   4 -10 -17    1.77    5.61
  -4  10  17   27.43   12.80
   4 -10 -16   -0.57    4.16
  -4  10  16   -2.96    4.92
   4 -10 -15    4.79    5.04
  -4  10  15    2.52    5.23
   4 -10 -14    1.58    4.86
  -4  10  14   -1.20    5.68
   4 -10 -13   -1.51    4.67
  -4  10  13    4.41    6.24
   4 -10 -12   13.75    5.80
  -4  10  12   17.97    5.17
   4 -10 -11    2.77    4.35
  -4  10  11    5.11    4.86
   4 -10 -10   17.97    5.36
  -4  10  10   18.16    4.54
   4 -10  -9   23.58    5.42
  -4  10   9   23.14    4.92
   4 -10  -8   15.64    3.85
  -4  10   8   12.80    3.85
   4 -10  -7  121.39    6.68
  -4  10   7  120.69    6.62
   4 -10  -6   56.94    5.42
  -4  10   6   56.69    5.68
   4 -10  -5   81.98    5.42
  -4  10   5   79.45    5.36
   4 -10  -4    7.19    3.03
  -4  10   4    4.54    3.15
   4 -10  -3    7.95    2.77
  -4  10   3    7.31    2.77
   4 -10  -2    1.26    2.59
  -4  10   2    2.02    2.46
   4 -10  -1   54.55    4.92
  -4  10   1   62.11    5.17
   4 -10   0   29.89    3.28
  -4  10   0   34.43    3.59
   4 -10   1    3.28    2.52
  -4  10  -1    2.40    2.71
   4 -10   2   57.76    6.31
  -4  10  -2   55.30    4.04
   4 -10   3   33.86    3.66
  -4  10  -3   29.07    3.03
   4 -10   4  239.94   11.67
  -4  10  -4  240.95   11.92
   4 -10   5   30.77    3.15
  -4  10  -5   24.78    2.90
   4 -10   6    3.09    1.95
  -4  10  -6    2.08    2.40
   4 -10   7   75.04    4.54
  -4  10  -7   73.65    4.22
   4 -10   8    1.51    2.08
  -4  10  -8    0.95    2.90
   4 -10   9  155.75    6.68
  -4  10  -9  155.69    7.57
   4 -10  10   17.97    3.15
  -4  10 -10   16.96    3.97
   4 -10  11   22.07    3.22
  -4  10 -11   25.54    4.10
   4 -10  12  117.41    7.00
  -4  10 -12  124.54    8.20
   4 -10  13   -0.19    2.84
  -4  10 -13   -1.07    3.47
   4 -10  14    1.20    3.28
  -4  10 -14    2.52    3.78
   4 -10  15    2.84    4.54
  -4  10 -15    2.21    5.68
   4 -10  16   -0.88    4.48
  -4  10 -16    1.64    5.30
   4 -10  17   43.45    5.36
  -4  10 -17   50.45    6.12
   4 -10  18    0.88    3.91
  -4  10 -18    5.74    4.92
   4 -10  19   11.10    4.22
  -4  10 -19    9.52    5.11
   4 -10  20   -0.06    3.47
  -4  10 -20    0.32    4.79
  -4   9  18    2.02    7.19
   4  -9 -17    4.22    6.75
  -4   9  17    4.54    9.40
   4  -9 -16    2.33    5.17
  -4   9  16    5.11    5.42
   4  -9 -15    4.29    4.79
  -4   9  15   -1.07    4.86
   4  -9 -14    4.60    4.92
  -4   9  14    5.04    4.60
   4  -9 -13    8.95    5.04
  -4   9  13    5.49    4.98
   4  -9 -12   16.08    5.61
  -4   9  12   17.91    4.92
   4  -9 -11   66.15    7.38
  -4   9  11   70.06    7.57
   4  -9 -10   23.58    4.48
  -4   9  10   21.06    4.22
   4  -9  -9    3.66    3.78
  -4   9   9    3.53    3.53
   4  -9  -8  117.41    7.00
  -4   9   8  112.56    6.56
   4  -9  -7   46.79    4.22
  -4   9   7   45.97    4.54
   4  -9  -6    4.86    2.96
  -4   9   6    2.65    2.90
   4  -9  -5    9.14    3.03
  -4   9   5   10.22    2.96
   4  -9  -4    1.95    2.84
  -4   9   4    3.22    2.77
   4  -9  -3   54.92    3.91
  -4   9   3   54.10    3.97
   4  -9  -2   46.85    3.72
  -4   9   2   49.06    3.66
   4  -9  -1    0.25    2.65
  -4   9   1    1.14    3.28
   4  -9   0   75.29    4.35
  -4   9   0   78.38    4.73
   4  -9   1   25.79    4.10
  -4   9  -1   24.53    2.77
   4  -9   2   35.82    2.84
  -4   9  -2   33.23    2.90
   4  -9   3  187.35    6.68
  -4   9  -3  199.20    7.76
   4  -9   4    1.01    2.14
  -4   9  -4    1.64    2.33
   4  -9   5   28.75    3.03
  -4   9  -5   29.76    3.09
   4  -9   6  252.93    9.65
  -4   9  -6  247.94    8.64
   4  -9   7   12.42    2.40
  -4   9  -7   14.63    2.71
   4  -9   8  135.89    6.12
  -4   9  -8  150.52    7.06
   4  -9   9    7.38    2.33
  -4   9  -9    4.41    3.03
   4  -9  10   92.57    6.37
  -4   9 -10   96.23    5.49
   4  -9  11    1.83    2.40
  -4   9 -11   -1.07    2.71
   4  -9  12   19.30    4.04
  -4   9 -12   15.95    4.60
   4  -9  13  149.13    7.13
  -4   9 -13  147.11    7.63
   4  -9  14    5.74    2.96
  -4   9 -14    3.91    3.53
   4  -9  15   -0.32    3.09
  -4   9 -15    3.72    4.41
   4  -9  16   14.50    5.11
  -4   9 -16   12.67    4.22
   4  -9  17   -2.59    4.04
  -4   9 -17   -0.44    5.17
   4  -9  18   20.49    4.98
  -4   9 -18   22.51    5.93
   4  -9  19   -1.45    4.48
  -4   9 -19    1.45    4.98
   4  -9  20    0.69    3.72
  -4   9 -20   -0.25    4.22
   4  -8 -19    1.20    4.35
   4  -8 -18   -1.45    3.91
  -4   8  18    0.50    3.47
   4  -8 -17    3.59    4.67
  -4   8  17    5.17    5.11
   4  -8 -16   -0.95    4.48
  -4   8  16   -3.15    4.67
   4  -8 -15   -1.39    4.60
  -4   8  15    0.25    4.98
   4  -8 -14   29.70    5.04
  -4   8  14   25.60    6.81
   4  -8 -13    8.45    5.17
  -4   8  13    8.64    5.17
   4  -8 -12   37.20    5.49
  -4   8  12   33.48    5.42
   4  -8 -11    6.62    3.97
  -4   8  11    4.79    3.85
   4  -8 -10   -0.76    3.66
  -4   8  10    1.32    3.66
   4  -8  -9    4.35    4.04
  -4   8   9    3.34    3.97
   4  -8  -8   17.09    3.59
  -4   8   8   20.56    3.59
   4  -8  -7   16.77    3.41
  -4   8   7   12.55    3.34
   4  -8  -6   37.83    4.41
  -4   8   6   32.41    4.22
   4  -8  -5    3.41    3.09
  -4   8   5    3.59    2.77
   4  -8  -4   83.24    5.17
  -4   8   4   81.34    5.11
   4  -8  -3  147.75    5.61
  -4   8   3  143.71    6.05
   4  -8  -2   31.09    3.22
  -4   8   2   26.23    3.09
   4  -8  -1  213.45    8.51
  -4   8   1  212.95    8.58
   4  -8   0   41.11    4.41
  -4   8   0   47.61    3.15
   4  -8   1    0.19    2.21
  -4   8  -1    1.26    1.83
   4  -8   2  260.56    8.13
  -4   8  -2  260.75    8.70
   4  -8   3  208.22    7.38
  -4   8  -3  229.78    7.88
   4  -8   4  121.70    5.11
  -4   8  -4  115.71    4.92
   4  -8   5   20.68    2.52
  -4   8  -5   21.44    2.77
   4  -8   6   11.29    2.46
  -4   8  -6   10.85    2.84
   4  -8   7  373.30   11.48
  -4   8  -7  364.98   12.23
   4  -8   8   74.09    3.66
  -4   8  -8   70.81    3.91
   4  -8   9  225.24   10.66
  -4   8  -9  242.90   11.92
   4  -8  10   55.18    3.85
  -4   8 -10   54.29    4.04
   4  -8  11   61.67    4.22
  -4   8 -11   55.30    4.04
   4  -8  12   72.90    4.79
  -4   8 -12   79.45    5.49
   4  -8  13   37.02    3.47
  -4   8 -13   34.75    4.29
   4  -8  14   39.66    3.91
  -4   8 -14   41.81    4.16
   4  -8  15    7.63    3.85
  -4   8 -15    9.02    3.59
   4  -8  16    7.69    3.22
  -4   8 -16   12.30    3.72
   4  -8  17   28.94    4.04
  -4   8 -17   23.46    4.29
   4  -8  18    5.04    3.91
  -4   8 -18    1.58    3.97
   4  -8  19    2.33    3.47
  -4   8 -19    1.01    4.35
   4  -8  20    1.07    5.30
  -4   8 -20   -0.44    4.35
   4  -8  21    0.63    5.04
  -4   8 -21    2.14    4.79
   4  -7 -19    0.32    4.16
  -4   7  19   -2.14    3.72
   4  -7 -18   14.82    4.79
  -4   7  18   12.93    6.56
   4  -7 -17   -0.95    6.68
  -4   7  17   -1.51    6.31
   4  -7 -16    2.21    5.80
  -4   7  16    2.59    5.23
   4  -7 -15   -0.57    5.80
  -4   7  15    4.04    5.11
   4  -7 -14    3.34    4.73
  -4   7  14    6.81    4.10
   4  -7 -13   18.79    4.73
  -4   7  13   23.96    4.48
   4  -7 -12   16.71    4.35
  -4   7  12   14.13    4.41
   4  -7 -11    3.66    4.35
  -4   7  11    2.33    3.66
   4  -7 -10   23.71    4.48
  -4   7  10   22.64    4.79
   4  -7  -9    1.39    3.15
  -4   7   9    1.95    3.22
   4  -7  -8    3.85    3.47
  -4   7   8    2.33    3.34
   4  -7  -7 1120.42   35.31
  -4   7   7 1097.78   36.07
   4  -7  -6   37.71    3.09
  -4   7   6   38.21    3.47
   4  -7  -5   16.58    2.84
  -4   7   5   17.78    2.59
   4  -7  -4  233.44    8.51
  -4   7   4  242.96    8.58
   4  -7  -3  284.71    9.27
  -4   7   3  286.79    9.65
   4  -7  -2   29.83    2.65
  -4   7   2   29.26    2.52
   4  -7  -1  162.63    8.58
  -4   7   1  145.48    5.55
   4  -7   0  104.93    4.67
  -4   7   0  103.79    4.73
   4  -7   1  740.62   21.00
  -4   7  -1  753.29   20.81
   4  -7   2  473.19   14.31
  -4   7  -2  474.32   14.44
   4  -7   3  316.17   10.66
  -4   7  -3  316.80   10.47
   4  -7   4   95.60    4.86
  -4   7  -4   94.59    4.04
   4  -7   5   50.70    2.90
  -4   7  -5   50.57    2.77
   4  -7   6  551.57   16.96
  -4   7  -6  543.06   15.89
   4  -7   7    6.37    1.70
  -4   7  -7    7.19    2.14
   4  -7   8  328.66   10.72
  -4   7  -8  335.97   11.10
   4  -7   9    2.14    1.83
  -4   7  -9    1.14    2.27
   4  -7  10   13.24    2.40
  -4   7 -10    9.96    2.46
   4  -7  11  121.77    5.36
  -4   7 -11  127.00    6.18
   4  -7  12   32.41    3.28
  -4   7 -12   28.25    3.15
   4  -7  13   58.08    4.35
  -4   7 -13   54.86    5.17
   4  -7  14    8.89    3.28
  -4   7 -14    3.78    3.41
   4  -7  15   -1.07    2.90
  -4   7 -15   -0.76    2.96
   4  -7  16   16.52    3.66
  -4   7 -16   10.85    3.34
   4  -7  17    2.27    3.22
  -4   7 -17    2.96    3.53
   4  -7  18   14.13    4.16
  -4   7 -18   10.97    4.86
   4  -7  19    0.63    3.91
  -4   7 -19    4.60    5.99
   4  -7  20   -0.50    4.98
  -4   7 -20   -0.76    3.78
   4  -7  21    5.80    3.78
  -4   7 -21   -0.76    4.41
   4  -7  22    2.65    5.04
  -4   7 -22    0.38    3.91
   4  -6 -20    3.59    3.85
  -4   6  20    0.38    4.92
   4  -6 -19    3.34    4.60
  -4   6  19    5.36    7.13
   4  -6 -18    1.58    4.67
  -4   6  18   -2.21    5.68
   4  -6 -17    8.45    4.79
  -4   6  17    2.65    5.61
   4  -6 -16    3.28    4.86
  -4   6  16    5.11    5.23
   4  -6 -15   -0.95    3.91
  -4   6  15    3.15    5.17
   4  -6 -14   10.59    4.79
  -4   6  14   12.61    4.60
   4  -6 -13   38.21    5.49
  -4   6  13   35.12    5.23
   4  -6 -12    8.70    4.35
  -4   6  12    7.38    4.67
   4  -6 -11    3.72    3.28
  -4   6  11    4.16    3.91
   4  -6 -10    4.35    3.53
  -4   6  10    1.89    3.22
   4  -6  -9  191.57    8.51
  -4   6   9  195.23    8.01
   4  -6  -8   83.17    4.92
  -4   6   8   81.79    5.74
   4  -6  -7   91.37    4.60
  -4   6   7   85.51    4.86
   4  -6  -6  458.81   14.76
  -4   6   6  457.93   14.88
   4  -6  -5  186.90    6.81
  -4   6   5  182.74    6.81
   4  -6  -4  149.64    6.24
  -4   6   4  143.58    8.07
   4  -6  -3   22.39    3.09
  -4   6   3   19.48    2.71
   4  -6  -2   70.88    5.99
  -4   6   2   75.80    4.35
   4  -6  -1  154.74    6.68
  -4   6   1  150.90    5.80
   4  -6   0   47.92    2.77
  -4   6   0   46.35    2.46
   4  -6   1   46.98    2.96
  -4   6  -1   42.82    2.71
   4  -6   2 1650.10   44.65
  -4   6  -2 1576.33   39.60
   4  -6   3   72.77    3.22
  -4   6  -3   69.05    3.09
   4  -6   4   37.20    2.21
  -4   6  -4   37.20    2.40
   4  -6   5  119.50    4.60
  -4   6  -5  122.58    5.23
   4  -6   6  159.73    5.68
  -4   6  -6  154.37    5.68
   4  -6   7  676.36   21.25
  -4   6  -7  659.71   18.73
   4  -6   8    9.58    1.77
  -4   6  -8    9.96    2.59
   4  -6   9   31.97    2.46
  -4   6  -9   25.85    2.90
   4  -6  10   17.53    2.21
  -4   6 -10   20.18    2.46
   4  -6  11    0.13    1.95
  -4   6 -11    2.84    2.27
   4  -6  12  144.28    7.19
  -4   6 -12  135.51    6.87
   4  -6  13    3.22    3.34
  -4   6 -13    3.22    3.15
   4  -6  14   10.22    2.71
  -4   6 -14    4.92    3.28
   4  -6  15   15.01    3.22
  -4   6 -15   14.44    3.72
   4  -6  16    9.90    3.53
  -4   6 -16    5.36    3.34
   4  -6  17   17.59    4.04
  -4   6 -17   17.40    4.54
   4  -6  18    1.89    4.29
  -4   6 -18    3.28    4.60
   4  -6  19    4.22    4.54
  -4   6 -19    3.22    2.96
   4  -6  20    4.79    3.53
  -4   6 -20    4.10    3.47
   4  -6  21    2.77    3.59
  -4   6 -21    0.32    3.34
   4  -6  22   12.99    6.94
  -4   6 -22    0.38    4.04
   4  -5 -20   -1.64    5.42
  -4   5  20    2.65    6.12
   4  -5 -19    5.68    5.99
  -4   5  19    8.64    5.68
   4  -5 -18   13.05    6.18
  -4   5  18   22.39    7.63
   4  -5 -17   -0.63    6.56
  -4   5  17    1.14    7.06
   4  -5 -16   18.79    5.23
  -4   5  16   18.60    5.99
   4  -5 -15   12.55    4.79
  -4   5  15   14.38    4.98
   4  -5 -14    2.65    3.59
  -4   5  14    0.50    4.10
   4  -5 -13   74.72    6.49
  -4   5  13   68.92    5.86
   4  -5 -12   10.09    3.53
  -4   5  12   10.34    3.72
   4  -5 -11    3.78    3.85
  -4   5  11    4.29    3.59
   4  -5 -10    5.93    3.53
  -4   5  10    8.89    3.41
   4  -5  -9   13.62    2.84
  -4   5   9   14.44    2.96
   4  -5  -8   61.17    4.04
  -4   5   8   60.09    4.10
   4  -5  -7  318.88   11.16
  -4   5   7  302.99   10.15
   4  -5  -6   53.35    3.66
  -4   5   6   57.32    3.72
   4  -5  -5   85.19    4.48
  -4   5   5   93.70    4.48
   4  -5  -4   75.48    3.78
  -4   5   4   72.45    6.43
   4  -5  -3  238.04   12.49
  -4   5   3  270.33    9.40
   4  -5  -2  424.76   14.19
  -4   5   2  420.60   14.63
   4  -5  -1   11.48    1.58
  -4   5   1    8.51    1.70
   4  -5   0   70.31    3.53
  -4   5   0   70.50    3.41
   4  -5   1  514.30   15.39
  -4   5  -1  495.20   15.01
   4  -5   2   14.88    1.64
  -4   5  -2   13.94    1.58
   4  -5   3 1005.21   29.20
  -4   5  -3  997.07   29.20
   4  -5   4    1.95    1.07
  -4   5  -4    2.14    1.14
   4  -5   5   64.00    2.77
  -4   5  -5   63.25    2.96
   4  -5   6  619.17   17.85
  -4   5  -6  600.88   20.56
   4  -5   7   43.70    2.46
  -4   5  -7   47.92    2.90
   4  -5   8  223.79    7.31
  -4   5  -8  207.27    7.19
   4  -5   9   40.86    2.40
  -4   5  -9   40.10    3.03
   4  -5  10  101.08    4.67
  -4   5 -10  100.33    4.54
   4  -5  11  131.41    5.74
  -4   5 -11  129.40    6.05
   4  -5  12    3.72    1.95
  -4   5 -12    6.37    2.27
   4  -5  13   28.63    3.78
  -4   5 -13   28.19    4.04
   4  -5  14    9.27    3.09
  -4   5 -14    3.91    3.15
   4  -5  15   36.76    3.47
  -4   5 -15   32.79    4.35
   4  -5  16   26.67    3.91
  -4   5 -16   30.33    4.29
   4  -5  17    6.75    3.66
  -4   5 -17    7.57    4.41
   4  -5  18    1.26    4.10
  -4   5 -18    0.57    3.66
   4  -5  19   -1.20    3.72
  -4   5 -19    0.88    4.29
   4  -5  20    2.71    4.67
  -4   5 -20   -2.59    4.67
   4  -5  21   15.01    3.97
  -4   5 -21   14.82    3.34
   4  -5  22    0.25    4.86
  -4   5 -22    1.51    3.22
   4  -4 -21    0.95    4.79
  -4   4  21    4.73    7.95
   4  -4 -20   -2.02    5.11
  -4   4  20    0.57    5.99
   4  -4 -19   24.47    6.12
  -4   4  19   20.62    7.00
   4  -4 -18    2.59    4.98
  -4   4  18    3.41    5.61
   4  -4 -17   17.09    5.23
  -4   4  17   21.38    5.42
   4  -4 -16    3.15    5.80
  -4   4  16   -0.25    5.49
   4  -4 -15   11.41    5.93
  -4   4  15   12.23    6.24
   4  -4 -14   38.91    4.48
  -4   4  14   45.02    5.68
   4  -4 -13  132.55    6.94
  -4   4  13  123.66    7.00
   4  -4 -12   55.74    4.60
  -4   4  12   47.10    4.16
   4  -4 -11   57.82    4.48
  -4   4  11   56.00    4.35
   4  -4 -10   10.03    3.22
  -4   4  10    9.14    3.66
   4  -4  -9  183.81    7.82
  -4   4   9  182.11    7.95
   4  -4  -8   93.14    4.86
  -4   4   8   96.54    4.79
   4  -4  -7  449.48   13.24
  -4   4   7  451.37   13.75
   4  -4  -6   47.55    3.41
  -4   4   6   44.96    3.47
   4  -4  -5  120.31    5.17
  -4   4   5  105.62    6.87
   4  -4  -4  377.91   16.58
  -4   4   4  385.73   12.67
   4  -4  -3  119.75    5.04
  -4   4   3  118.49    4.98
   4  -4  -2  211.06    7.50
  -4   4   2  203.43    7.50
   4  -4  -1   92.76    4.29
  -4   4   1   97.30    4.35
   4  -4   0  101.78    4.60
  -4   4   0   95.66    3.78
   4  -4   1  301.99   10.03
  -4   4  -1  320.90   10.09
   4  -4   2  346.88   11.10
  -4   4  -2  343.98   10.85
   4  -4   3    0.57    1.01
  -4   4  -3    2.46    1.01
   4  -4   4    9.71    1.14
  -4   4  -4   11.85    1.26
   4  -4   5  573.95   17.28
  -4   4  -5  572.88   17.85
   4  -4   6   10.47    1.45
  -4   4  -6    7.82    1.58
   4  -4   7  169.50    6.12
  -4   4  -7  174.48    6.75
   4  -4   8   31.66    2.08
  -4   4  -8   34.56    2.40
   4  -4   9   18.10    1.70
  -4   4  -9   22.13    2.40
   4  -4  10    0.82    1.64
  -4   4 -10   -0.57    2.02
   4  -4  11   18.22    2.21
  -4   4 -11   15.95    2.33
   4  -4  12   28.12    2.59
  -4   4 -12   29.13    2.77
   4  -4  13    5.36    3.22
  -4   4 -13    4.86    2.90
   4  -4  14    1.51    2.71
  -4   4 -14   -0.13    2.77
   4  -4  15   41.49    4.04
  -4   4 -15   53.60    4.60
   4  -4  16   13.87    3.78
  -4   4 -16   13.81    3.15
   4  -4  17   12.74    3.15
  -4   4 -17   14.19    3.28
   4  -4  18    0.13    3.28
  -4   4 -18    2.65    3.22
   4  -4  19    2.21    4.04
  -4   4 -19    1.14    4.92
   4  -4  20    2.59    3.47
  -4   4 -20    0.25    3.85
   4  -4  21    7.50    3.78
  -4   4 -21   13.81    5.99
   4  -3 -21    1.20    4.92
  -4   3  21    6.18    6.05
   4  -3 -20    9.84    6.87
  -4   3  20   13.87    9.46
   4  -3 -19   10.53    5.11
  -4   3  19    6.05    6.24
   4  -3 -18    8.07    5.04
  -4   3  18    6.75    4.73
   4  -3 -17    6.94    5.11
  -4   3  17    9.08    5.49
   4  -3 -16    1.07    3.72
  -4   3  16    1.83    4.35
   4  -3 -15   12.04    4.79
  -4   3  15   16.77    4.92
   4  -3 -14   59.15    5.17
  -4   3  14   57.13    6.31
   4  -3 -13   15.13    3.78
  -4   3  13   21.00    4.22
   4  -3 -12  108.46    5.74
  -4   3  12  106.06    5.68
   4  -3 -11    2.08    2.71
  -4   3  11    0.00    2.59
   4  -3 -10   41.56    3.41
  -4   3  10   45.53    3.78
   4  -3  -9    1.58    2.27
  -4   3   9    1.45    2.33
   4  -3  -8    0.19    2.14
  -4   3   8    2.46    2.21
   4  -3  -7  221.14    7.63
  -4   3   7  221.90    7.95
   4  -3  -6    1.39    1.89
  -4   3   6   -0.50    1.95
   4  -3  -5  186.15   10.15
  -4   3   5  190.37    6.87
   4  -3  -4  100.14    4.29
  -4   3   4  101.02    4.48
   4  -3  -3   68.17    3.66
  -4   3   3   60.28    3.41
   4  -3  -2  296.31   10.09
  -4   3   2  303.44   10.15
   4  -3  -1  233.06    8.01
  -4   3   1  232.56    8.13
   4  -3   0  235.59    9.08
  -4   3   0  235.96    8.83
   4  -3   1  834.76   22.70
  -4   3  -1  858.09   23.90
   4  -3   2  427.16   12.93
  -4   3  -2  413.85   13.37
   4  -3   3   49.63    2.33
  -4   3  -3   51.20    2.52
   4  -3   4    6.12    0.76
  -4   3  -4    4.79    1.01
   4  -3   5   33.36    1.77
  -4   3  -5   33.74    2.02
   4  -3   6  503.77   16.02
  -4   3  -6  490.40   15.26
   4  -3   7   36.07    1.95
  -4   3  -7   36.32    2.46
   4  -3   8  278.34    9.77
  -4   3  -8  271.84    9.08
   4  -3   9  206.20    7.06
  -4   3  -9  212.57    7.88
   4  -3  10    1.01    1.70
  -4   3 -10    1.26    1.77
   4  -3  11  192.20    7.63
  -4   3 -11  189.36    7.25
   4  -3  12   -0.69    2.33
  -4   3 -12   -0.13    1.95
   4  -3  13   87.02    5.68
  -4   3 -13   91.06    4.60
   4  -3  14    3.91    2.52
  -4   3 -14    6.56    2.90
   4  -3  15   21.12    3.28
  -4   3 -15   20.37    2.71
   4  -3  16   21.25    3.47
  -4   3 -16   24.72    3.47
   4  -3  17    2.77    2.84
  -4   3 -17    0.88    2.90
   4  -3  18    0.76    3.22
  -4   3 -18    3.03    3.72
   4  -3  19    2.27    2.84
  -4   3 -19    0.82    3.03
   4  -3  20    2.59    4.86
  -4   3 -20    3.03    6.12
   4  -3  21    3.85    4.60
  -4   3 -21   -1.39    3.66
   4  -2 -21    3.09    5.17
  -4   2  21    4.73    5.93
   4  -2 -20    1.83    4.79
  -4   2  20    3.41    5.86
   4  -2 -19   31.78    7.31
  -4   2  19   24.21    7.25
   4  -2 -18    9.52    4.60
  -4   2  18    6.94    4.67
   4  -2 -17    4.10    4.79
  -4   2  17    2.77    4.92
   4  -2 -16    4.92    3.72
  -4   2  16    1.01    4.67
   4  -2 -15    1.26    4.29
  -4   2  15    6.49    4.48
   4  -2 -14   38.91    4.60
  -4   2  14   37.83    4.35
   4  -2 -13   38.72    4.10
  -4   2  13   40.48    4.35
   4  -2 -12    1.39    3.47
  -4   2  12    1.70    3.34
   4  -2 -11    3.41    2.96
  -4   2  11    3.78    2.77
   4  -2 -10    9.08    3.09
  -4   2  10    6.43    2.71
   4  -2  -9   32.10    3.22
  -4   2   9   36.07    3.53
   4  -2  -8  534.54   16.08
  -4   2   8  538.33   17.40
   4  -2  -7  149.89    6.05
  -4   2   7  147.37    8.70
   4  -2  -6   45.21    3.66
  -4   2   6   47.99    3.34
   4  -2  -5  369.65   11.79
  -4   2   5  362.52   11.85
   4  -2  -4   17.59    1.77
  -4   2   4   18.73    1.83
   4  -2  -3  408.93   13.37
  -4   2   3  407.29   12.80
   4  -2  -2   84.06    3.85
  -4   2   2   84.69    3.72
   4  -2  -1    6.05    1.26
  -4   2   1    6.56    1.07
   4  -2   0  327.78   11.35
  -4   2   0  322.67   10.53
   4  -2   1  393.23   12.23
  -4   2  -1  392.79   12.80
   4  -2   2 3556.86   85.44
  -4   2  -2 3591.54   90.30
   4  -2   3  956.97   30.20
  -4   2  -3 1006.72   27.43
   4  -2   4    8.77    0.82
  -4   2  -4    8.07    0.95
   4  -2   5  617.34   17.34
  -4   2  -5  616.71   19.04
   4  -2   6  178.90    6.12
  -4   2  -6  177.95    6.31
   4  -2   7  534.61   15.26
  -4   2  -7  527.86   16.84
   4  -2   8  102.66    4.48
  -4   2  -8  105.18    4.60
   4  -2   9    1.14    1.51
  -4   2  -9    1.14    1.51
   4  -2  10  275.44    8.95
  -4   2 -10  286.66    9.71
   4  -2  11    0.76    1.77
  -4   2 -11    1.77    1.45
   4  -2  12  168.24    7.57
  -4   2 -12  172.34    7.25
   4  -2  13    5.36    2.33
  -4   2 -13    7.63    2.27
   4  -2  14    6.05    2.77
  -4   2 -14    5.36    2.14
   4  -2  15    8.45    2.65
  -4   2 -15   13.87    2.71
   4  -2  16    2.96    2.84
  -4   2 -16    3.28    1.95
   4  -2  17    1.83    2.90
  -4   2 -17    1.32    3.91
   4  -2  18    0.76    3.34
  -4   2 -18   -1.01    3.03
   4  -2  19   -0.38    2.77
  -4   2 -19   -0.82    3.41
   4  -2  20   13.18    2.84
  -4   2 -20    9.14    2.59
   4  -1 -21    4.54    7.06
  -4   1  21   -2.14    7.82
   4  -1 -20    9.58    5.11
  -4   1  20    4.16    5.80
   4  -1 -19    0.19    5.23
  -4   1  19    3.85    6.37
   4  -1 -18   76.62    7.95
  -4   1  18   83.93    8.64
   4  -1 -17    0.38    3.78
  -4   1  17    0.95    4.86
   4  -1 -16   13.62    4.29
  -4   1  16    9.33    4.04
   4  -1 -15   37.77    5.30
  -4   1  15   44.58    5.11
   4  -1 -14   55.55    4.54
  -4   1  14   57.76    5.30
   4  -1 -13    0.38    2.84
  -4   1  13    2.27    2.96
   4  -1 -12   15.83    3.91
  -4   1  12   16.58    3.72
   4  -1 -11   27.11    3.78
  -4   1  11   29.13    3.91
   4  -1 -10  280.23    9.71
  -4   1  10  272.28   10.09
   4  -1  -9  228.27    8.13
  -4   1   9  233.13    8.13
   4  -1  -8  207.65    7.63
  -4   1   8  204.37   10.28
   4  -1  -7  252.17    9.33
  -4   1   7  251.22    8.64
   4  -1  -6  123.28    5.42
  -4   1   6  121.07    4.22
   4  -1  -5  194.09    6.56
  -4   1   5  205.76    7.76
   4  -1  -4  109.85    4.67
  -4   1   4  102.22    4.29
   4  -1  -3   68.29    3.03
  -4   1   3   69.30    3.09
   4  -1  -2  111.23    4.86
  -4   1   2  113.57    4.54
   4  -1  -1  931.94   24.91
  -4   1   1  910.75   26.99
   4  -1   0  221.84    7.19
  -4   1   0  219.69    7.06
   4  -1   1 1565.04   41.49
  -4   1  -1 1594.93   41.62
   4  -1   2  920.46   24.97
  -4   1  -2  925.69   26.86
   4  -1   3    0.95    0.38
  -4   1  -3    1.20    0.44
   4  -1   4   25.54    1.26
  -4   1  -4   25.22    1.39
   4  -1   5    1.45    0.69
  -4   1  -5    2.14    0.63
   4  -1   6  992.35   27.18
  -4   1  -6  994.30   26.99
   4  -1   7    7.95    1.20
  -4   1  -7    7.44    1.14
   4  -1   8  132.86    5.74
  -4   1  -8  133.62    4.92
   4  -1   9    1.89    1.32
  -4   1  -9    0.50    1.14
   4  -1  10   18.79    2.33
  -4   1 -10   22.51    2.40
   4  -1  11   71.19    3.59
  -4   1 -11   78.76    4.35
   4  -1  12    8.39    2.02
  -4   1 -12   11.10    2.14
   4  -1  13   30.27    3.03
  -4   1 -13   30.02    3.28
   4  -1  14    6.37    2.65
  -4   1 -14   10.28    2.14
   4  -1  15   10.22    2.71
  -4   1 -15   11.41    2.33
   4  -1  16   18.03    4.10
  -4   1 -16   17.21    5.11
   4  -1  17    4.60    3.47
  -4   1 -17    8.45    2.14
   4  -1  18    1.45    3.15
  -4   1 -18    2.71    3.78
   4  -1  19    3.09    2.96
  -4   1 -19    0.69    3.78
   4  -1  20   -0.63    4.04
  -4   1 -20    1.89    4.73
   4   0 -22   -0.44    7.38
  -4   0  22    2.21    5.61
   4   0 -21    5.61    5.30
  -4   0  21    6.43    5.93
   4   0 -20    4.98    5.74
  -4   0  20    1.39    5.61
   4   0 -19    8.89    4.98
  -4   0  19    6.37    5.30
   4   0 -18    2.27    5.23
  -4   0  18    1.01    5.93
   4   0 -17   33.04    5.04
  -4   0  17   31.78    5.99
   4   0 -16    5.17    4.04
  -4   0  16   10.03    4.10
   4   0 -15    9.96    3.72
  -4   0  15    7.76    3.78
   4   0 -14   77.62    5.49
  -4   0  14   75.35    5.68
   4   0 -13   45.65    4.79
  -4   0  13   43.57    4.67
   4   0 -12    6.87    2.77
  -4   0  12    6.62    2.90
   4   0 -11   41.11    4.48
  -4   0  11   37.77    4.67
   4   0 -10   13.18    2.46
  -4   0  10   11.48    2.33
   4   0  -9  107.96    5.23
  -4   0   9  105.05    7.57
   4   0  -8  234.51    8.39
  -4   0   8  229.15    7.69
   4   0  -7   53.91    3.15
  -4   0   7   55.93    3.28
   4   0  -6    7.06    1.58
  -4   0   6    7.63    1.64
   4   0  -5  311.57   10.03
  -4   0   5  294.10   10.40
   4   0  -4    2.02    0.82
  -4   0   4    0.88    1.01
   4   0  -3 1279.95   33.42
  -4   0   3 1237.83   33.80
   4   0  -2    4.73    0.76
  -4   0   2    3.28    0.82
   4   0  -1  122.90    4.22
  -4   0   1  123.97    4.79
   4   0   0 1184.11   30.08
  -4   0   0 1191.55   33.11
   4   0   1    8.77    0.50
  -4   0  -1    9.14    0.63
   4   0   3   30.46    1.77
   4   0   4   25.73    1.26
  -4   0  -4   25.79    1.83
   4   0   5  612.80   17.09
  -4   0  -5  611.85   18.41
   4   0   6   23.14    1.45
  -4   0  -6   21.69    1.39
   4   0   7  825.30   24.84
  -4   0  -7  829.72   25.03
   4   0   8   43.32    2.52
  -4   0  -8   48.55    2.84
   4   0   9   12.80    1.64
  -4   0  -9   11.92    1.26
   4   0  10   27.68    2.46
  -4   0 -10   28.75    2.21
   4   0  11   71.38    3.47
  -4   0 -11   71.70    3.53
   4   0  12   23.77    2.52
  -4   0 -12   24.97    2.21
   4   0  13   13.05    2.59
  -4   0 -13    8.51    2.46
   4   0  14   25.92    3.03
  -4   0 -14   22.07    2.46
   4   0  15   23.46    3.28
  -4   0 -15   20.37    3.03
   4   0  16    3.85    3.09
  -4   0 -16    8.45    2.65
   4   0  17    2.59    2.96
  -4   0 -17    1.32    2.27
   4   0  18    0.25    2.96
  -4   0 -18    0.57    1.95
   4   0  19    1.77    3.09
  -4   0 -19    3.09    4.16
   4   1 -22    0.57    4.79
  -4  -1  22    2.14    5.61
   4   1 -21    1.01    5.93
  -4  -1  21   -0.32    6.62
   4   1 -20   10.28    6.94
  -4  -1  20   -0.32    7.57
   4   1 -19   16.58    4.60
  -4  -1  19   17.21    5.30
   4   1 -18    5.61    5.49
  -4  -1  18   11.79    4.48
   4   1 -17    2.77    4.22
  -4  -1  17    1.26    3.78
   4   1 -16    0.82    3.78
  -4  -1  16    2.40    3.72
   4   1 -15   64.57    5.30
  -4  -1  15   64.70    5.93
   4   1 -14   63.88    5.61
  -4  -1  14   59.46    5.93
   4   1 -13   66.97    4.67
  -4  -1  13   65.45    4.92
   4   1 -12   94.78    5.61
  -4  -1  12   87.84    5.80
   4   1 -11    2.46    2.21
  -4  -1  11   -0.06    2.40
   4   1 -10    1.39    2.08
  -4  -1  10   -0.38    3.22
   4   1  -9  327.40   11.35
  -4  -1   9  352.05   13.56
   4   1  -8  144.15    5.86
  -4  -1   8  137.47    5.04
   4   1  -7  120.63    4.98
  -4  -1   7  126.75    5.49
   4   1  -6  128.32    5.42
  -4  -1   6  123.03    4.29
   4   1  -5    1.20    1.32
  -4  -1   5    0.38    1.14
   4   1  -4  540.79   16.02
  -4  -1   4  529.25   15.83
   4   1  -3    3.72    0.88
  -4  -1   3    4.04    0.95
   4   1  -2  937.93   25.03
  -4  -1   2  959.05   28.31
   4   1  -1  509.13   14.31
  -4  -1   1  513.10   15.26
   4   1   0  279.85    8.26
  -4  -1   0  278.09    8.83
   4   1   5   37.20    1.95
  -4  -1  -5   38.09    1.89
   4   1   6  624.15   19.48
  -4  -1  -6  628.00   19.04
   4   1   7   54.10    2.77
  -4  -1  -7   57.45    3.03
   4   1   8    5.17    1.20
  -4  -1  -8    4.86    0.95
   4   1   9   27.24    2.21
  -4  -1  -9   31.97    2.40
   4   1  10   32.03    2.59
  -4  -1 -10   33.11    2.65
   4   1  11   34.56    2.90
  -4  -1 -11   34.49    2.59
   4   1  12    4.04    1.77
  -4  -1 -12    1.32    1.39
   4   1  13    2.96    2.40
  -4  -1 -13    4.29    2.08
   4   1  14   26.04    3.22
  -4  -1 -14   24.03    2.27
   4   1  15    1.70    2.71
  -4  -1 -15    2.65    2.77
   4   1  16    4.41    2.71
  -4  -1 -16    4.35    2.14
   4   1  17    7.88    3.78
  -4  -1 -17    6.49    2.59
   4   1  18    1.07    3.03
  -4  -1 -18   -2.71    5.17
   4   2 -22    8.83    6.75
  -4  -2  22   11.79    8.32
   4   2 -21    6.56    5.17
  -4  -2  21    8.45    6.12
   4   2 -20    6.81    6.49
  -4  -2  20    3.09    5.30
   4   2 -19   14.69    5.11
  -4  -2  19   12.86    5.11
   4   2 -18   73.71    7.76
  -4  -2  18   73.34    7.44
   4   2 -17    6.87    4.54
  -4  -2  17   12.04    5.04
   4   2 -16   -2.02    4.29
  -4  -2  16    0.63    4.35
   4   2 -15   62.36    5.11
  -4  -2  15   71.19    5.55
   4   2 -14   95.60    5.86
  -4  -2  14   84.75    5.80
   4   2 -13   39.29    4.10
  -4  -2  13   40.86    4.73
   4   2 -12    4.79    2.46
  -4  -2  12    3.15    2.71
   4   2 -11  170.13    7.82
  -4  -2  11  180.54   13.81
   4   2 -10  542.55   15.70
  -4  -2  10  523.89   16.14
   4   2  -9   78.82    4.22
  -4  -2   9   72.33    4.48
   4   2  -8  418.52   13.24
  -4  -2   8  404.14   12.49
   4   2  -7    5.74    1.77
  -4  -2   7    5.80    1.89
   4   2  -6    0.44    1.39
  -4  -2   6    1.77    1.58
   4   2  -5   64.63    3.09
  -4  -2   5   68.92    3.47
   4   2  -4  194.28    6.94
  -4  -2   4  194.22    7.00
   4   2  -3 1282.35   32.66
  -4  -2   3 1283.04   34.37
   4   2  -2  124.35    4.41
  -4  -2   2  120.63    4.16
   4   2  -1   67.72    3.09
  -4  -2   1   69.17    2.77
   4   2   0  975.76   29.76
  -4  -2   0  928.97   24.47
   4   2   1    0.25    0.32
  -4  -2  -1    0.38    0.38
   4   2   4   11.79    0.76
  -4  -2  -4   10.97    0.95
   4   2   5  298.58    9.77
  -4  -2  -5  297.63    9.58
   4   2   6    2.77    0.82
  -4  -2  -6    2.52    0.63
   4   2   7  146.93    5.86
  -4  -2  -7  145.73    5.49
   4   2   8    5.36    1.39
  -4  -2  -8    5.55    1.07
   4   2   9  172.53    6.49
  -4  -2  -9  176.88    6.87
   4   2  10  232.56   10.40
  -4  -2 -10  214.08    8.01
   4   2  11   35.38    2.84
  -4  -2 -11   35.00    2.59
   4   2  12    6.81    2.71
  -4  -2 -12    7.95    1.70
   4   2  13   -0.76    1.95
  -4  -2 -13    1.70    2.02
   4   2  14   21.82    3.03
  -4  -2 -14   18.98    2.21
   4   2  15   18.60    3.22
  -4  -2 -15   19.74    2.52
   4   2  16    3.97    3.47
  -4  -2 -16    3.66    2.65
   4   2  17    0.44    2.46
  -4  -2 -17    0.00    3.34
   4   2  18   -1.20    2.71
  -4  -2 -18   -0.76    2.21
   4   3 -22   -3.85    4.98
  -4  -3  22   -1.95    5.74
   4   3 -21    4.29    5.55
  -4  -3  21    2.46    5.80
   4   3 -20   11.73    5.74
  -4  -3  20   19.67    5.93
   4   3 -19   17.72    5.49
  -4  -3  19   18.92    6.05
   4   3 -18    5.68    5.11
  -4  -3  18    5.42    5.36
   4   3 -17   31.53    5.17
  -4  -3  17   35.00    5.55
   4   3 -16   63.69    5.49
  -4  -3  16   74.28    6.12
   4   3 -15   12.42    4.16
  -4  -3  15   18.35    4.48
   4   3 -14   80.21    5.36
  -4  -3  14   91.62    6.31
   4   3 -13    4.54    2.90
  -4  -3  13    5.74    2.96
   4   3 -12   12.55    2.84
  -4  -3  12   12.17    4.79
   4   3 -11    8.20    2.77
  -4  -3  11    5.68    2.90
   4   3 -10    4.29    2.40
  -4  -3  10    4.73    2.27
   4   3  -9  932.06   25.92
  -4  -3   9  932.69   25.29
   4   3  -8   24.09    2.46
  -4  -3   8   24.97    2.52
   4   3  -7  275.56    9.40
  -4  -3   7  253.12    8.45
   4   3  -6  258.79    9.02
  -4  -3   6  237.10    8.13
   4   3  -5    1.14    1.26
  -4  -3   5    0.95    1.45
   4   3  -4  650.51   18.98
  -4  -3   4  657.38   21.31
   4   3  -3  145.79    5.30
  -4  -3   3  149.89    5.42
   4   3  -2  189.49    7.44
  -4  -3   2  186.34    6.68
   4   3  -1  266.48    8.58
  -4  -3   1  255.83    8.13
   4   3   0  331.31   10.53
  -4  -3   0  335.09   10.91
   4   3   1  600.57   18.03
  -4  -3  -1  606.68   17.09
   4   3   2   18.92    1.07
  -4  -3  -2   16.65    1.01
   4   3   3  148.06    5.42
  -4  -3  -3  142.89    5.23
   4   3   4  282.50    9.40
  -4  -3  -4  279.60    8.77
   4   3   5   45.34    2.46
  -4  -3  -5   44.27    2.02
   4   3   6  718.86   22.20
  -4  -3  -6  715.02   21.50
   4   3   7    8.70    1.32
  -4  -3  -7    8.77    1.01
   4   3   8    8.89    1.58
  -4  -3  -8   11.48    1.20
   4   3   9   33.80    2.77
  -4  -3  -9   33.11    2.52
   4   3  10   -0.19    1.95
  -4  -3 -10    1.14    1.32
   4   3  11  149.76    7.00
  -4  -3 -11  142.13    6.81
   4   3  12   -0.32    2.27
  -4  -3 -12    0.19    1.51
   4   3  13   11.22    2.59
  -4  -3 -13   14.44    2.27
   4   3  14    3.28    2.59
  -4  -3 -14    3.28    2.14
   4   3  15    5.36    2.14
  -4  -3 -15    2.77    1.83
   4   3  16   -0.82    2.46
  -4  -3 -16   -0.13    2.08
   4   3  17    3.78    3.85
  -4  -3 -17    0.13    1.45
   4   4 -22   -1.14    5.74
  -4  -4  22   -1.83    4.29
   4   4 -21    5.61    5.30
  -4  -4  21    1.70    5.55
   4   4 -20    7.31    5.23
  -4  -4  20    6.87    5.55
   4   4 -19    3.47    5.11
  -4  -4  19    1.70    5.42
   4   4 -18   18.03    5.61
  -4  -4  18   14.69    5.23
   4   4 -17    0.19    3.59
  -4  -4  17    1.83    3.72
   4   4 -16    3.85    3.78
  -4  -4  16    4.86    4.54
   4   4 -15   75.54    6.05
  -4  -4  15   81.16    6.31
   4   4 -14   64.07    5.36
  -4  -4  14   66.65    5.17
   4   4 -13    4.92    4.04
  -4  -4  13    3.59    5.61
   4   4 -12   43.07    3.85
  -4  -4  12   42.82    3.97
   4   4 -11   70.06    4.22
  -4  -4  11   66.21    4.48
   4   4 -10  316.99   13.18
  -4  -4  10  327.78   11.73
   4   4  -9    7.63    1.95
  -4  -4   9    5.17    1.95
   4   4  -8  634.43   18.29
  -4  -4   8  639.22   18.92
   4   4  -7  215.03    8.07
  -4  -4   7  205.00    7.31
   4   4  -6   15.07    1.89
  -4  -4   6   13.37    1.58
   4   4  -5  430.18   12.49
  -4  -4   5  422.55   15.01
   4   4  -4   53.47    2.65
  -4  -4   4   52.02    2.90
   4   4  -3  127.00    4.79
  -4  -4   3  125.42    4.86
   4   4  -2  171.83    5.99
  -4  -4   2  162.69    6.24
   4   4  -1  168.30    5.74
  -4  -4   1  161.68    5.68
   4   4   0  568.15   16.65
  -4  -4   0  588.14   16.90
   4   4   1  235.84    7.63
  -4  -4  -1  229.97    7.76
   4   4   2  381.19   12.49
  -4  -4  -2  381.31   12.23
   4   4   3    4.92    0.82
  -4  -4  -3    5.86    0.76
   4   4   4   61.73    2.77
  -4  -4  -4   64.38    2.90
   4   4   5  326.83   11.04
  -4  -4  -5  325.06   10.40
   4   4   6   57.38    2.84
  -4  -4  -6   58.33    2.65
   4   4   7    2.14    1.01
  -4  -4  -7    2.52    1.14
   4   4   8    2.90    1.32
  -4  -4  -8    3.15    1.26
   4   4   9    2.40    1.77
  -4  -4  -9    2.21    1.01
   4   4  10   40.80    2.77
  -4  -4 -10   42.19    2.59
   4   4  11    2.84    1.83
  -4  -4 -11    4.22    1.89
   4   4  12    1.77    1.77
  -4  -4 -12    1.70    1.77
   4   4  13   10.03    2.77
  -4  -4 -13    7.95    2.02
   4   4  14    8.70    3.03
  -4  -4 -14   11.22    2.08
   4   4  15    1.64    2.84
  -4  -4 -15    1.64    1.95
   4   4  16    1.26    2.46
  -4  -4 -16    2.71    2.27
  -4  -4 -17    1.26    3.28
   4   5 -22    2.40    4.48
  -4  -5  22    2.84    4.73
   4   5 -21    7.88    7.06
  -4  -5  21    2.59    7.00
   4   5 -20    9.08    4.73
  -4  -5  20    5.11    5.23
   4   5 -19    6.87    4.73
  -4  -5  19    2.21    5.93
   4   5 -18    7.44    4.29
  -4  -5  18    1.58    4.35
   4   5 -17    4.16    3.97
  -4  -5  17    6.68    3.91
   4   5 -16   33.55    4.35
  -4  -5  16   33.61    4.60
   4   5 -15   12.93    3.53
  -4  -5  15    6.43    3.53
   4   5 -14   39.98    4.67
  -4  -5  14   49.82    7.25
   4   5 -13    1.58    2.90
  -4  -5  13    0.32    2.59
   4   5 -12   -0.19    2.77
  -4  -5  12   -0.25    2.96
   4   5 -11  114.14    5.55
  -4  -5  11  108.59    5.74
   4   5 -10    5.55    2.27
  -4  -5  10    5.80    2.33
   4   5  -9  528.74   16.02
  -4  -5   9  510.77   15.20
   4   5  -8   54.48    3.53
  -4  -5   8   53.22    3.41
   4   5  -7   40.42    2.96
  -4  -5   7   41.49    2.71
   4   5  -6  250.09    7.95
  -4  -5   6  237.92    7.76
   4   5  -5   16.84    1.70
  -4  -5   5   18.10    1.70
   4   5  -4  203.11    7.06
  -4  -5   4  204.37    7.06
   4   5  -3   25.92    1.89
  -4  -5   3   23.71    1.83
   4   5  -2   16.52    1.77
  -4  -5   2   17.03    1.77
   4   5  -1  692.19   20.30
  -4  -5   1  696.35   20.68
   4   5   0  205.63    7.82
  -4  -5   0  200.59    6.75
   4   5   1  215.09    8.58
  -4  -5  -1  217.11    7.00
   4   5   2    3.59    0.88
  -4  -5  -2    0.95    1.14
   4   5   3   11.16    1.07
  -4  -5  -3   11.85    1.07
   4   5   4  196.99    7.31
  -4  -5  -4  204.69    7.50
   4   5   5   88.79    3.53
  -4  -5  -5   85.25    3.78
   4   5   6  102.09    4.54
  -4  -5  -6   99.32    4.92
   4   5   7  105.81    5.11
  -4  -5  -7  104.05    4.67
   4   5   8    0.95    1.14
  -4  -5  -8    0.82    1.39
   4   5   9    3.53    1.64
  -4  -5  -9    2.46    1.58
   4   5  10   50.01    3.41
  -4  -5 -10   42.31    3.09
   4   5  11    3.72    1.95
  -4  -5 -11    5.74    1.89
   4   5  12    0.69    2.14
  -4  -5 -12    1.95    1.83
   4   5  13   32.41    3.72
  -4  -5 -13   26.42    2.52
   4   5  14    2.08    2.71
  -4  -5 -14    0.44    1.70
   4   5  15    6.12    2.14
  -4  -5 -15    4.48    1.51
  -4  -5 -16    0.57    1.51
   4   6 -22    3.59    5.04
  -4  -6  22   -0.76    6.75
   4   6 -21   -2.40    6.81
  -4  -6  21    1.14    6.31
   4   6 -20    9.21    5.61
  -4  -6  20    8.89    5.55
   4   6 -19    1.58    5.30
  -4  -6  19   -1.51    5.74
   4   6 -18    6.62    4.54
  -4  -6  18    6.87    4.35
   4   6 -17    1.39    4.48
  -4  -6  17    0.44    3.85
   4   6 -16   20.43    4.92
  -4  -6  16   20.05    4.98
   4   6 -15  128.58    7.06
  -4  -6  15  133.94    9.71
   4   6 -14    1.01    2.84
  -4  -6  14    1.14    3.28
   4   6 -13   68.17    5.42
  -4  -6  13   78.89    5.49
   4   6 -12    0.82    3.41
  -4  -6  12    0.76    3.72
   4   6 -11    1.83    2.59
  -4  -6  11    1.20    2.46
   4   6 -10  501.06   16.46
  -4  -6  10  470.22   16.27
   4   6  -9    5.80    2.21
  -4  -6   9    9.14    2.21
   4   6  -8   29.45    2.65
  -4  -6   8   29.57    2.59
   4   6  -7  155.19    5.99
  -4  -6   7  150.08    6.12
   4   6  -6    7.00    1.77
  -4  -6   6    6.87    1.89
   4   6  -5  237.79   10.72
  -4  -6   5  237.92    8.83
   4   6  -4    6.87    1.51
  -4  -6   4    6.56    1.58
   4   6  -3  287.61    9.90
  -4  -6   3  292.72    9.27
   4   6  -2   98.94    4.16
  -4  -6   2  107.45    4.73
   4   6  -1   41.56    2.59
  -4  -6   1   38.84    2.21
   4   6   0  508.88   15.83
  -4  -6   0  508.75   16.65
   4   6   1    2.96    1.20
  -4  -6  -1    5.68    1.39
   4   6   2    3.66    1.45
  -4  -6  -2    1.89    0.82
   4   6   3   61.61    2.96
  -4  -6  -3   63.06    2.90
   4   6   4    6.24    1.14
  -4  -6  -4    4.73    1.51
   4   6   5  196.80    7.25
  -4  -6  -5  198.95    7.38
   4   6   6   54.61    3.03
  -4  -6  -6   54.80    2.96
   4   6   7    4.16    1.26
  -4  -6  -7    4.67    1.39
   4   6   8    4.67    1.51
  -4  -6  -8    3.85    1.39
   4   6   9   18.41    2.33
  -4  -6  -9   18.16    2.33
   4   6  10    5.93    1.89
  -4  -6 -10    7.06    1.70
   4   6  11   12.74    2.27
  -4  -6 -11   14.38    1.95
   4   6  12   14.82    2.65
  -4  -6 -12   10.40    1.95
   4   6  13   -0.25    2.65
  -4  -6 -13    0.76    1.51
   4   6  14    2.33    2.08
  -4  -6 -14    2.59    2.08
   4   6  15   -0.19    2.27
  -4  -6 -15   -0.13    1.45
   4   7 -21    5.80    6.49
  -4  -7  21   -0.50    6.43
   4   7 -20    1.07    5.23
  -4  -7  20    5.49    5.23
   4   7 -19   21.69    5.23
  -4  -7  19   20.37    5.30
   4   7 -18    0.44    4.48
  -4  -7  18    1.20    4.29
   4   7 -17    3.91    4.35
  -4  -7  17    4.10    4.35
   4   7 -16   63.81    6.31
  -4  -7  16   72.52    8.83
   4   7 -15    4.92    4.04
  -4  -7  15    7.50    3.85
   4   7 -14   94.52    6.18
  -4  -7  14   98.24    6.18
   4   7 -13    5.68    3.34
  -4  -7  13    4.16    3.22
   4   7 -12   17.21    3.72
  -4  -7  12   20.05    3.47
   4   7 -11    8.26    2.96
  -4  -7  11    5.42    3.09
   4   7 -10   25.73    3.34
  -4  -7  10   29.32    3.22
   4   7  -9  396.00   17.78
  -4  -7   9  412.15   13.05
   4   7  -8   41.37    3.03
  -4  -7   8   33.23    3.41
   4   7  -7    0.00    1.95
  -4  -7   7    0.00    1.64
   4   7  -6   24.78    2.33
  -4  -7   6   25.92    2.33
   4   7  -5    4.29    1.70
  -4  -7   5    5.36    1.64
   4   7  -4    0.63    1.58
  -4  -7   4    1.20    1.58
   4   7  -3  100.26    4.92
  -4  -7   3   86.33    3.85
   4   7  -2    2.02    1.39
  -4  -7   2    1.32    1.20
   4   7  -1  477.29   15.13
  -4  -7   1  490.15   14.25
   4   7   0    1.58    1.70
  -4  -7   0    0.32    1.26
   4   7   1  154.18    5.86
  -4  -7  -1  158.34    5.99
   4   7   2    0.95    1.70
  -4  -7  -2    1.39    1.01
   4   7   3    1.26    1.26
  -4  -7  -3    1.01    1.26
   4   7   4   67.66    3.85
  -4  -7  -4   72.08    3.09
   4   7   5    8.83    1.58
  -4  -7  -5    8.77    1.77
   4   7   6    1.77    1.45
  -4  -7  -6    1.14    1.45
   4   7   7    4.29    1.58
  -4  -7  -7    4.98    1.51
   4   7   8    8.26    2.08
  -4  -7  -8   13.56    1.64
   4   7   9   23.96    2.40
  -4  -7  -9   21.25    2.33
   4   7  10    2.08    1.58
  -4  -7 -10    1.77    1.83
   4   7  11    6.49    2.52
  -4  -7 -11    7.63    1.70
   4   7  12    0.00    2.08
  -4  -7 -12    0.00    1.77
   4   7  13    4.29    2.14
  -4  -7 -13    2.96    1.89
   4   7  14    2.52    3.66
  -4  -7 -14    0.50    1.70
   4   8 -21   11.04    5.36
  -4  -8  21   16.21    6.31
   4   8 -20    6.68    5.49
  -4  -8  20    4.60    6.31
   4   8 -19   18.54    5.68
  -4  -8  19   12.30    5.17
   4   8 -18   15.32    5.36
  -4  -8  18   15.95    4.86
   4   8 -17   33.93    6.18
  -4  -8  17   34.11    6.87
   4   8 -16    7.19    4.48
  -4  -8  16    4.92    3.59
   4   8 -15   67.60    5.93
  -4  -8  15   68.10    5.99
   4   8 -14    5.68    3.22
  -4  -8  14    6.87    3.72
   4   8 -13   36.01    3.91
  -4  -8  13   37.02    4.79
   4   8 -12   14.88    2.71
  -4  -8  12   12.42    3.41
   4   8 -11   14.00    2.21
  -4  -8  11   16.33    3.15
   4   8 -10   90.24    5.17
  -4  -8  10   89.54    4.98
   4   8  -9  153.80    7.06
  -4  -8   9  142.45    5.99
   4   8  -8   51.77    3.72
  -4  -8   8   48.74    3.53
   4   8  -7   14.13    2.59
  -4  -8   7   13.43    2.65
   4   8  -6   10.97    2.40
  -4  -8   6   11.48    2.33
   4   8  -5   40.74    3.91
  -4  -8   5   39.79    3.09
   4   8  -4   23.77    2.96
  -4  -8   4   24.03    2.77
   4   8  -3    2.96    2.14
  -4  -8   3    4.10    1.83
   4   8  -2    3.03    2.33
  -4  -8   2   -0.19    1.95
   4   8  -1   93.26    4.16
  -4  -8   1   88.16    3.91
   4   8   0  100.39    4.48
  -4  -8   0  100.01    4.41
   4   8   1    6.87    1.83
  -4  -8  -1    8.39    1.51
   4   8   2    8.51    1.70
  -4  -8  -2   10.34    1.58
   4   8   3   70.63    3.91
  -4  -8  -3   64.32    3.66
   4   8   4   16.71    2.33
  -4  -8  -4   15.07    2.02
   4   8   5   12.11    1.83
  -4  -8  -5   14.13    2.21
   4   8   6   42.00    2.96
  -4  -8  -6   41.24    3.15
   4   8   7   10.53    1.77
  -4  -8  -7    8.13    2.33
   4   8   8    1.77    2.08
  -4  -8  -8    0.50    1.58
   4   8   9    3.47    2.27
  -4  -8  -9    2.46    1.45
   4   8  10   12.61    2.02
  -4  -8 -10   13.49    2.40
   4   8  11    0.00    2.14
  -4  -8 -11    0.44    1.70
   4   8  12    1.58    2.52
  -4  -8 -12    2.59    2.08
   4   8  13    1.58    2.84
  -4  -8 -13    0.69    1.32
   4   9 -21    0.38    8.32
  -4  -9  21    3.78    4.67
   4   9 -20   12.23    4.60
  -4  -9  20   12.49    6.05
   4   9 -19    7.57    3.91
  -4  -9  19    1.01    4.86
   4   9 -18    2.96    4.04
  -4  -9  18   -1.07    6.94
   4   9 -17   -0.63    3.03
  -4  -9  17    0.32    4.48
   4   9 -16   75.48    5.11
  -4  -9  16   69.68    6.37
   4   9 -15   -0.57    2.90
  -4  -9  15    1.64    3.72
   4   9 -14   35.56    4.48
  -4  -9  14   38.65    5.55
   4   9 -13    3.41    3.22
  -4  -9  13   -2.14    3.22
   4   9 -12    3.97    3.28
  -4  -9  12    2.90    3.09
   4   9 -11   60.72    5.04
  -4  -9  11   68.73    4.92
   4   9 -10   19.42    3.66
  -4  -9  10   14.25    2.90
   4   9  -9   42.56    4.67
  -4  -9   9   31.78    3.72
   4   9  -8    5.86    3.09
  -4  -9   8    6.94    2.40
   4   9  -7    1.58    2.71
  -4  -9   7    1.01    2.02
   4   9  -6   54.86    4.35
  -4  -9   6   50.19    3.78
   4   9  -5   10.66    2.46
  -4  -9   5   10.85    2.40
   4   9  -4   70.63    3.78
  -4  -9   4   66.08    3.59
   4   9  -3   73.02    4.10
  -4  -9   3   84.88    4.16
   4   9  -2    0.50    1.77
  -4  -9   2    0.57    1.58
   4   9  -1   24.91    2.59
  -4  -9   1   22.51    2.71
   4   9   0   98.50    4.67
  -4  -9   0   94.33    4.16
   4   9   1    2.96    1.77
  -4  -9  -1    1.45    1.58
   4   9   2   -0.38    1.58
  -4  -9  -2   -0.06    1.45
   4   9   3   41.93    2.77
  -4  -9  -3   40.29    2.71
   4   9   4   65.52    3.78
  -4  -9  -4   49.82    3.22
   4   9   5   13.62    2.02
  -4  -9  -5   14.06    2.08
   4   9   6    1.07    1.83
  -4  -9  -6    1.20    1.83
   4   9   7   12.11    2.27
  -4  -9  -7   12.17    2.59
   4   9   8   11.48    2.59
  -4  -9  -8   12.55    1.89
   4   9   9    4.22    2.02
  -4  -9  -9    5.61    2.27
   4   9  10    3.15    1.95
  -4  -9 -10    1.32    2.08
   4   9  11    0.50    2.52
  -4  -9 -11    1.32    1.51
   4   9  12    0.06    3.53
  -4  -9 -12    0.13    1.89
   4   9  13    0.32    2.02
   4  10 -20   15.26    6.94
  -4 -10  20    9.14    5.11
   4  10 -19    4.60    7.31
  -4 -10  19    3.85    7.69
   4  10 -18    3.22    5.23
  -4 -10  18    0.19    5.30
   4  10 -17   30.77    5.93
  -4 -10  17   26.80    5.30
   4  10 -16    1.83    4.41
  -4 -10  16   -0.88    3.97
   4  10 -15   27.81    6.68
  -4 -10  15   31.21    5.42
   4  10 -14   -0.82    3.91
  -4 -10  14    0.95    3.41
   4  10 -13   11.92    4.22
  -4 -10  13   13.94    3.66
   4  10 -12   23.14    4.86
  -4 -10  12   26.11    4.29
   4  10 -11   -0.13    3.53
  -4 -10  11   -0.19    3.66
   4  10 -10   82.67    5.86
  -4 -10  10   81.34    4.92
   4  10  -9    0.44    3.47
  -4 -10   9   -1.01    3.34
   4  10  -8   12.67    3.22
  -4 -10   8   10.66    3.22
   4  10  -7  136.71    7.19
  -4 -10   7  128.64    6.05
   4  10  -6   -0.50    3.66
  -4 -10   6    0.25    2.59
   4  10  -5   95.34    6.18
  -4 -10   5   90.43    4.67
   4  10  -4    4.79    3.09
  -4 -10   4    5.36    2.59
   4  10  -3    8.20    2.40
  -4 -10   3    8.45    2.27
   4  10  -2   89.73    5.11
  -4 -10   2  109.66    5.11
   4  10  -1   66.46    3.91
  -4 -10   1   69.93    4.22
   4  10   0    5.80    2.21
  -4 -10   0    9.40    1.95
   4  10   1   14.50    2.52
  -4 -10  -1   13.81    2.65
   4  10   2    1.45    2.84
  -4 -10  -2   -0.25    1.64
   4  10   3   38.40    3.91
  -4 -10  -3   37.02    2.65
   4  10   4    9.21    2.40
  -4 -10  -4   10.97    1.95
   4  10   5   30.71    2.96
  -4 -10  -5   28.75    2.71
   4  10   6   10.59    2.52
  -4 -10  -6   10.91    2.65
   4  10   7    5.36    2.84
  -4 -10  -7    4.54    1.83
   4  10   8    1.45    2.14
  -4 -10  -8    0.82    2.27
   4  10   9    3.97    2.33
  -4 -10  -9    2.46    1.89
   4  10  10    3.15    2.46
  -4 -10 -10    2.90    1.45
   4  10  11    0.38    1.64
  -4 -10 -11    0.95    1.14
   4  11 -19    5.74    6.12
  -4 -11  19    2.84    6.81
   4  11 -18    0.06    5.42
  -4 -11  18    2.40    5.11
   4  11 -17    7.25    5.80
  -4 -11  17    7.25    6.75
   4  11 -16   17.59    6.12
  -4 -11  16   25.48    6.18
   4  11 -15    2.14    4.98
  -4 -11  15    0.44    4.16
   4  11 -14   16.46    5.17
  -4 -11  14   18.98    4.41
   4  11 -13    8.70    5.74
  -4 -11  13    6.75    5.42
   4  11 -12    0.44    3.78
  -4 -11  12    0.82    3.15
   4  11 -11   90.68    6.81
  -4 -11  11   95.79    6.56
   4  11 -10    1.20    3.22
  -4 -11  10    0.76    3.03
   4  11  -9    1.01    3.41
  -4 -11   9    4.04    3.34
   4  11  -8   49.82    4.35
  -4 -11   8   47.86    3.97
   4  11  -7    1.51    3.03
  -4 -11   7   -0.57    2.65
   4  11  -6   77.62    5.17
  -4 -11   6   77.94    4.41
   4  11  -5   -0.76    3.53
  -4 -11   5    3.03    3.41
   4  11  -4   16.02    3.78
  -4 -11   4   13.37    3.28
   4  11  -3   58.96    5.55
  -4 -11   3   63.81    4.35
   4  11  -2    3.03    2.96
  -4 -11   2   -1.26    2.40
   4  11  -1   89.54    5.80
  -4 -11   1   95.53    5.55
   4  11   0   10.03    2.90
  -4 -11   0   10.53    2.71
   4  11   1    2.65    2.65
  -4 -11  -1    1.20    1.95
   4  11   2    4.67    2.52
  -4 -11  -2    6.49    2.14
   4  11   3    6.81    2.65
  -4 -11  -3    6.12    2.14
   4  11   4   24.53    3.28
  -4 -11  -4   21.25    2.90
   4  11   5    2.65    2.33
  -4 -11  -5    2.46    1.83
   4  11   6    7.38    2.71
  -4 -11  -6    6.81    2.65
   4  11   7    0.25    2.52
  -4 -11  -7    0.76    1.89
   4  11   8    3.72    2.27
  -4 -11  -8    2.27    1.64
   4  11   9    0.69    2.77
  -4 -11  -9    0.95    2.90
   4  11  10    0.25    2.65
  -4 -11 -10    0.82    1.45
   4  12 -18    1.26    5.11
  -4 -12  18   -2.52    5.99
   4  12 -17    9.02    6.37
  -4 -12  17   13.12    5.68
   4  12 -16    3.53    5.86
  -4 -12  16    2.77    5.93
   4  12 -15   21.69    5.49
  -4 -12  15   22.89    4.73
   4  12 -14    1.32    4.73
  -4 -12  14   -1.39    3.97
   4  12 -13    1.64    3.97
  -4 -12  13    2.84    3.59
   4  12 -12   18.92    5.23
  -4 -12  12   21.00    5.30
   4  12 -11    2.40    4.22
  -4 -12  11    4.67    3.34
   4  12 -10   14.88    5.36
  -4 -12  10   14.31    4.04
   4  12  -9    4.98    3.72
  -4 -12   9    3.47    3.47
   4  12  -8   -0.13    4.35
  -4 -12   8    1.07    3.66
   4  12  -7   10.91    3.78
  -4 -12   7   13.49    3.47
   4  12  -6   -0.69    4.04
  -4 -12   6    0.76    2.96
   4  12  -5   28.50    4.29
  -4 -12   5   31.02    3.53
   4  12  -4   -2.90    3.85
  -4 -12   4    1.01    3.85
   4  12  -3   -0.44    2.77
  -4 -12   3    1.07    2.59
   4  12  -2   27.37    4.04
  -4 -12   2   25.03    2.96
   4  12  -1    6.18    3.41
  -4 -12   1    6.56    3.53
   4  12   0   26.86    4.54
  -4 -12   0   20.81    3.09
   4  12   1    1.07    2.77
  -4 -12  -1   -0.06    2.08
   4  12   2   -1.01    2.84
  -4 -12  -2    2.02    2.71
   4  12   3    8.83    2.52
  -4 -12  -3   10.59    2.14
   4  12   4    0.13    2.90
  -4 -12  -4    2.77    5.68
   4  12   5    0.76    2.59
  -4 -12  -5    1.77    2.21
   4  12   6    2.33    2.77
  -4 -12  -6    2.08    3.15
   4  12   7    1.20    3.53
  -4 -12  -7    2.46    2.21
   4  12   8    0.19    3.97
  -4 -12  -8    1.77    2.77
   4  13 -18    8.39    6.37
  -4 -13  18    9.77    6.81
   4  13 -17    2.84    6.18
  -4 -13  17    4.79    5.55
   4  13 -16   -0.06    5.61
  -4 -13  16    1.07    4.67
   4  13 -15    5.61    5.74
  -4 -13  15    5.80    5.04
   4  13 -14   82.67   10.09
  -4 -13  14   82.67    7.69
   4  13 -13    2.71    5.30
  -4 -13  13    2.14    4.54
   4  13 -12    4.48    5.36
  -4 -13  12    1.32    4.22
   4  13 -11   23.65    5.74
  -4 -13  11   21.63    5.30
   4  13 -10   21.88    4.67
  -4 -13  10   27.30    4.16
   4  13  -9    2.02    4.48
  -4 -13   9    4.60    3.59
   4  13  -8    7.76    4.54
  -4 -13   8    5.04    4.16
   4  13  -7    5.74    3.85
  -4 -13   7    9.65    3.28
   4  13  -6   23.21    4.60
  -4 -13   6   23.52    3.66
   4  13  -5    0.88    3.41
  -4 -13   5    1.14    2.96
   4  13  -4    2.65    4.54
  -4 -13   4   -2.08    3.15
   4  13  -3    7.95    3.22
  -4 -13   3   12.23    3.22
   4  13  -2    7.38    3.34
  -4 -13   2    7.25    3.34
   4  13  -1    9.52    4.54
  -4 -13   1   14.31    2.96
   4  13   0    8.58    3.66
  -4 -13   0    6.75    3.03
   4  13   1   -3.28    3.85
  -4 -13  -1    0.88    3.53
   4  13   2    1.83    3.09
  -4 -13  -2    1.20    2.71
   4  13   3    0.44    3.85
  -4 -13  -3    4.73    2.96
   4  13   4    2.77    2.21
  -4 -13  -4    3.15    2.14
   4  13   5    0.44    2.96
  -4 -13  -5    0.50    1.70
   4  13   6    1.39    2.90
  -4 -13  -6    0.19    2.08
   4  13   7    0.13    2.77
  -4 -13  -7   -0.57    2.59
   4  14 -17   24.21    7.00
  -4 -14  17   15.32    4.86
   4  14 -16    1.58    6.43
  -4 -14  16    0.63    4.86
   4  14 -15    6.31    5.86
  -4 -14  15    2.27    5.42
   4  14 -14   -4.29    5.93
  -4 -14  14   -4.22    5.86
   4  14 -13   45.34    7.44
  -4 -14  13   47.80    6.24
   4  14 -12   80.34    7.82
  -4 -14  12   70.56    7.00
   4  14 -11    3.03    5.86
  -4 -14  11    1.32    4.16
   4  14 -10   17.66    4.92
  -4 -14  10    8.70    4.54
   4  14  -9    1.32    4.48
  -4 -14   9    8.51    3.85
   4  14  -8    1.89    4.41
  -4 -14   8    1.51    3.53
   4  14  -7    7.76    4.04
  -4 -14   7    9.40    3.66
   4  14  -6   -1.58    4.22
  -4 -14   6    5.30    3.41
   4  14  -5   17.66    4.29
  -4 -14   5   16.02    4.67
   4  14  -4    1.70    3.97
  -4 -14   4    0.88    3.15
   4  14  -3   -0.13    3.41
  -4 -14   3    1.32    2.65
   4  14  -2   -1.64    3.85
  -4 -14   2    5.99    3.03
   4  14  -1    1.07    3.72
  -4 -14   1    3.28    2.77
   4  14   0   -0.88    3.47
  -4 -14   0    2.71    3.78
   4  14   1   -0.38    3.09
  -4 -14  -1   -1.39    2.65
   4  14   2    4.60    3.41
  -4 -14  -2    4.22    2.46
   4  14   3    1.39    2.65
  -4 -14  -3    1.64    3.15
  -4 -14  -4    5.23    1.95
  -4 -14  -5   -0.82    1.89
  -4 -14  -6   -3.85    2.96
   4  15 -15   -1.70    7.25
  -4 -15  15    0.25    5.23
   4  15 -14    0.82    6.12
  -4 -15  14    2.71    5.74
   4  15 -13    2.02    8.64
  -4 -15  13    1.51    7.00
   4  15 -12    5.80    5.86
  -4 -15  12    8.07    5.80
   4  15 -11   24.66    5.99
  -4 -15  11   30.20    5.74
   4  15 -10    1.14    7.06
  -4 -15  10    0.57    4.60
   4  15  -9    2.84    4.67
  -4 -15   9    2.84    4.29
   4  15  -8   17.59    5.17
  -4 -15   8   17.78    4.92
   4  15  -7   -2.08    4.67
  -4 -15   7    0.00    3.78
   4  15  -6   14.63    3.97
  -4 -15   6   16.52    4.67
   4  15  -5    2.08    4.98
  -4 -15   5    0.00    4.35
   4  15  -4    0.88    4.04
  -4 -15   4    0.82    2.84
   4  15  -3    4.16    4.54
  -4 -15   3    3.66    4.10
   4  15  -2    3.59    5.42
  -4 -15   2    3.78    2.90
   4  15  -1   -3.53    5.55
  -4 -15   1    0.82    3.91
   4  15   0   -0.88    3.53
  -4 -15   0    0.76    1.83
   4  15   1   -0.06    4.41
  -4 -15  -1    0.50    1.32
   4  15   2    0.44    3.09
  -4 -15  -2   -1.89    2.90
   4  15   3    2.71    2.46
   4  16 -14    0.44    6.43
  -4 -16  14   -0.06    3.34
   4  16 -13    1.32    6.75
  -4 -16  13   -2.40    6.68
   4  16 -12   21.82    6.12
  -4 -16  12   16.33    5.42
   4  16 -11    0.57    5.86
  -4 -16  11   -1.32    5.04
   4  16 -10    3.34    6.31
  -4 -16  10    6.31    4.41
   4  16  -9    3.59    6.49
  -4 -16   9    3.72    4.48
   4  16  -8   -0.95    5.99
  -4 -16   8   -0.88    5.61
   4  16  -7    1.32    4.22
  -4 -16   7    3.47    4.35
   4  16  -6    4.73    5.99
  -4 -16   6    2.46    6.05
   4  16  -5   -0.88    5.11
  -4 -16   5   -1.77    3.41
   4  16  -4    1.64    3.85
  -4 -16   4    0.69    4.79
   4  16  -3    1.01    4.35
  -4 -16   3    0.82    2.96
  -4 -16   2    1.58    3.28
   4  17 -12    0.69    4.92
  -4 -17  12    3.03    3.53
   4  17 -11   -2.96    4.60
  -4 -17  11    3.72    4.67
   4  17 -10    1.95    4.67
  -4 -17  10   -0.63    3.28
   4  17  -9    2.14    7.06
  -4 -17   9    0.82    3.22
   4  17  -8    4.41    7.25
  -4 -17   8    1.51    3.66
  -4 -17   7    2.65    3.59
  -4 -17   6    0.13    2.52
   4  17  -5    2.52    4.48
  -4 -17   5    2.21    2.65
   4  17  -4    4.22    4.98
  -4 -17   4    0.57    2.46
  -4 -17   3    6.24    7.76
  -5  19   4    1.51    5.04
  -5  19   3   -0.63    5.99
  -5  19   2   -1.83    4.41
  -5  19   1   -0.57    3.34
  -5  19   0   -1.51    2.96
  -5  19  -1   -0.06    5.61
   5 -19   2   -0.76    4.22
  -5  19  -2    6.31    8.13
   5 -19   3    1.70    3.53
  -5  19  -3    5.30    6.56
   5 -19   4   -0.38    7.25
   5 -19   5   -0.69    5.49
   5 -19   7    1.89    5.36
  -5  19  -9   -1.26    6.05
   5 -19  10    1.45    7.31
  -5  19 -10    0.82    5.61
   5 -18  -7    6.37    8.26
   5 -18  -6    6.31    8.51
  -5  18   4    1.51    4.22
   5 -18  -3    1.01    4.98
  -5  18   3   -0.44    4.79
   5 -18  -2    7.63    6.43
  -5  18   2    2.90    6.37
   5 -18  -1   -2.27    6.31
  -5  18   1    1.77    5.49
   5 -18   0    0.25    4.48
  -5  18   0    2.46    2.84
   5 -18   1    1.51    4.29
  -5  18  -1   -0.32    3.28
   5 -18   2   -2.65    5.93
  -5  18  -2    5.17    6.37
   5 -18   3   -0.19    3.09
  -5  18  -3   -0.63    4.86
   5 -18   4    3.34    3.28
  -5  18  -4    4.92    4.79
   5 -18   5   -0.25    3.47
  -5  18  -5    0.32    5.80
   5 -18   6    2.02    3.72
  -5  18  -6    7.57    7.82
   5 -18   7   -1.32    5.55
  -5  18  -7   -2.27    8.95
   5 -18   8    2.33    8.39
  -5  18  -8    5.17    6.37
   5 -18   9    5.68    4.60
  -5  18  -9    3.78    5.86
   5 -18  10    7.88    6.31
  -5  18 -10    3.78    5.49
   5 -18  11    2.08    4.41
  -5  18 -11    0.19    5.04
   5 -18  12    2.77    4.41
  -5  18 -12    3.03    5.55
   5 -18  13    1.01    3.53
  -5  18 -13   -1.01    7.88
  -5  17   9   -2.27    6.43
  -5  17   8   -0.82    3.91
   5 -17  -7   -0.50    7.19
   5 -17  -6    5.49    8.07
   5 -17  -5    5.17   13.31
  -5  17   5   -0.95    4.54
   5 -17  -4    2.14    3.72
  -5  17   4    1.39    3.97
   5 -17  -3    0.44    5.11
  -5  17   3   -0.32    3.97
   5 -17  -2    1.89    4.60
  -5  17   2    3.91    5.04
   5 -17  -1    7.88    5.30
  -5  17   1   10.66    6.62
   5 -17   0    2.02    4.60
  -5  17   0    0.44    5.49
   5 -17   1    1.45    4.92
  -5  17  -1   -2.84    5.30
   5 -17   2    2.14    4.67
  -5  17  -2   -0.38    4.67
   5 -17   3   13.24    4.92
  -5  17  -3   11.92    4.92
   5 -17   4    0.25    5.49
  -5  17  -4    7.25    5.04
   5 -17   5    0.95    5.17
  -5  17  -5    4.29    5.23
   5 -17   6    2.14    4.79
  -5  17  -6    3.15   10.22
   5 -17   7   -5.11    9.52
  -5  17  -7    1.39    5.04
   5 -17   8    1.14    4.35
  -5  17  -8    4.48    5.17
   5 -17   9    2.59    4.73
  -5  17  -9    1.45    5.49
   5 -17  10    0.32    3.85
  -5  17 -10    1.07    5.11
   5 -17  11   -1.14    4.54
  -5  17 -11    1.20    5.49
   5 -17  12   -1.95    4.41
  -5  17 -12    0.69    5.80
   5 -17  13    5.80    5.17
  -5  17 -13    9.52    6.68
   5 -17  14   -2.02    6.37
  -5  17 -14    6.94    6.87
  -5  16  11    0.00    4.92
  -5  16  10    0.38    5.30
   5 -16  -9   -1.77    4.92
  -5  16   9   -0.76    4.16
   5 -16  -8    2.27    7.95
  -5  16   8   -1.95    3.15
   5 -16  -7    7.69    6.49
  -5  16   7    4.73    5.99
   5 -16  -6   -1.64    6.37
  -5  16   6    5.93    6.37
   5 -16  -5    8.64    5.74
  -5  16   5   10.66    5.80
   5 -16  -4   -2.14    5.04
  -5  16   4   -1.39    4.67
   5 -16  -3    0.76    5.61
  -5  16   3    4.98    5.99
   5 -16  -2    3.03    4.79
  -5  16   2    1.07    5.11
   5 -16  -1    2.71    4.67
  -5  16   1    3.34    4.67
   5 -16   0    6.18    5.55
  -5  16   0    7.25    5.86
   5 -16   1   -2.90    6.75
  -5  16  -1    2.14    7.00
   5 -16   2    0.13    5.11
  -5  16  -2   -0.19    5.23
   5 -16   3    0.57    4.16
  -5  16  -3   -1.07    5.49
   5 -16   4    6.12    4.54
  -5  16  -4   10.09    4.92
   5 -16   5    5.55    4.29
  -5  16  -5    4.98    6.87
   5 -16   6   -0.25    7.13
  -5  16  -6    0.06    4.60
   5 -16   7    1.70    3.72
  -5  16  -7    2.40    4.29
   5 -16   8   -0.76    4.04
  -5  16  -8    2.02    5.49
   5 -16   9    7.82    3.85
  -5  16  -9   12.86    5.04
   5 -16  10   13.81    4.22
  -5  16 -10    8.83    6.05
   5 -16  11    0.69    4.73
  -5  16 -11    1.32    5.55
   5 -16  12    3.47    4.35
  -5  16 -12    4.73    5.42
   5 -16  13   -0.57    4.41
  -5  16 -13    4.16    5.74
   5 -16  14   13.05    5.17
  -5  16 -14   18.16    6.24
   5 -16  15    2.90    5.17
  -5  16 -15    0.88    5.93
   5 -16  16   -3.47    5.55
  -5  16 -16   -2.21    5.04
  -5  15  11    2.84    4.60
   5 -15 -10    0.57    5.99
  -5  15  10    2.59    8.01
   5 -15  -9   -3.28    7.88
  -5  15   9    2.21    5.17
   5 -15  -8    0.63    4.67
  -5  15   8    4.29    4.79
   5 -15  -7    2.46    5.36
  -5  15   7    2.90    5.68
   5 -15  -6   19.48    5.61
  -5  15   6   21.06    5.55
   5 -15  -5    1.64    4.73
  -5  15   5    1.32    4.48
   5 -15  -4    8.39    5.04
  -5  15   4    2.40    4.29
   5 -15  -3    0.50    5.42
  -5  15   3   -2.40    5.68
   5 -15  -2    1.58    4.79
  -5  15   2   -0.25    5.23
   5 -15  -1   35.38    5.99
  -5  15   1   37.08    5.68
   5 -15   0    1.01    3.91
  -5  15   0   -0.63    4.10
   5 -15   1   26.99    5.17
  -5  15  -1   28.00    4.92
   5 -15   2   16.58    4.60
  -5  15  -2   17.15    4.92
   5 -15   3    7.13    4.22
  -5  15  -3    8.83    4.22
   5 -15   4   13.68    4.16
  -5  15  -4   19.86    6.05
   5 -15   5   16.08    6.43
  -5  15  -5   15.95    4.86
   5 -15   6   12.23    3.91
  -5  15  -6    8.20    4.48
   5 -15   7    4.41    3.85
  -5  15  -7    4.98    4.92
   5 -15   8   29.64    4.79
  -5  15  -8   30.46    5.11
   5 -15   9   16.96    4.35
  -5  15  -9   20.62    5.30
   5 -15  10   18.67    4.60
  -5  15 -10   12.80    5.30
   5 -15  11   -1.89    3.85
  -5  15 -11   -0.57    4.60
   5 -15  12   -2.33    3.85
  -5  15 -12    0.25    5.99
   5 -15  13   28.00    4.92
  -5  15 -13   28.31    5.55
   5 -15  14    3.66    6.05
  -5  15 -14    0.32    6.31
   5 -15  15    9.27    5.61
  -5  15 -15   13.31    6.94
   5 -15  16   -2.46    5.55
  -5  15 -16    0.95    5.49
   5 -15  17   -2.14    4.60
  -5  15 -17    3.53    7.25
   5 -14 -12   -0.13    3.59
  -5  14  12    0.25    8.13
   5 -14 -11    0.00    2.71
  -5  14  11   -1.14    4.79
   5 -14 -10    9.27    5.36
  -5  14  10    6.56    4.98
   5 -14  -9   -0.38    6.31
  -5  14   9    1.51    5.68
   5 -14  -8   -1.20    4.22
  -5  14   8    6.49    5.86
   5 -14  -7    5.93    5.61
  -5  14   7    6.56    5.04
   5 -14  -6    0.06    4.73
  -5  14   6    0.57    4.67
   5 -14  -5   27.05    5.61
  -5  14   5   36.20    5.99
   5 -14  -4    9.14    4.86
  -5  14   4    7.25    4.41
   5 -14  -3   -0.95    4.86
  -5  14   3    3.09    5.74
   5 -14  -2   26.17    5.49
  -5  14   2   27.11    5.17
   5 -14  -1    8.95    3.97
  -5  14   1   18.54    4.67
   5 -14   0   19.23    4.04
  -5  14   0   11.16    4.29
   5 -14   1    1.39    3.78
  -5  14  -1    1.20    3.41
   5 -14   2   -0.44    4.35
  -5  14  -2   -1.39    3.91
   5 -14   3  152.03    8.89
  -5  14  -3  133.49   12.99
   5 -14   4    5.42    8.89
  -5  14  -4    5.99    4.22
   5 -14   5    5.74    4.10
  -5  14  -5    7.06    4.29
   5 -14   6    3.28    4.35
  -5  14  -6    4.41    4.29
   5 -14   7    7.38    3.15
  -5  14  -7    8.39    4.16
   5 -14   8    2.02    3.15
  -5  14  -8   -0.57    4.04
   5 -14   9   48.18    4.67
  -5  14  -9   55.37    5.55
   5 -14  10   25.41    4.29
  -5  14 -10   32.79    4.86
   5 -14  11   -0.32    3.34
  -5  14 -11   -0.19    4.29
   5 -14  12    5.42    4.54
  -5  14 -12   10.53    5.36
   5 -14  13   -1.07    4.79
  -5  14 -13    3.72    4.60
   5 -14  14   35.31    4.98
  -5  14 -14   40.23    6.37
   5 -14  15    1.45    4.29
  -5  14 -15    1.26    6.87
   5 -14  16    2.33    4.67
  -5  14 -16    4.10    6.81
   5 -14  17   -0.13    3.78
  -5  14 -17    2.14    5.99
   5 -14  18    1.58    4.54
  -5  14 -18   -1.83    5.11
  -5  13  15   -2.71    6.56
  -5  13  14   -0.19    6.18
   5 -13 -13    3.66    5.11
  -5  13  13   -1.58    6.37
   5 -13 -12    2.33    6.05
  -5  13  12    2.27    6.37
   5 -13 -11   18.22    6.49
  -5  13  11   18.92    6.62
   5 -13 -10    0.25    4.67
  -5  13  10    5.30    5.17
   5 -13  -9    1.20    4.79
  -5  13   9   -2.52    5.30
   5 -13  -8   11.29    5.99
  -5  13   8    5.74    6.68
   5 -13  -7    2.77    4.92
  -5  13   7    1.32    4.48
   5 -13  -6   24.21    5.80
  -5  13   6   39.92    5.93
   5 -13  -5    0.13    3.78
  -5  13   5   -0.32    4.29
   5 -13  -4   -2.71    4.67
  -5  13   4    2.77    4.41
   5 -13  -3   13.05    4.16
  -5  13   3   18.22    4.48
   5 -13  -2    5.30    4.22
  -5  13   2   13.12    4.48
   5 -13  -1   15.58    4.92
  -5  13   1   12.36    3.91
   5 -13   0   23.90    5.36
  -5  13   0   25.10    5.36
   5 -13   1   -0.63    4.16
  -5  13  -1    1.39    3.85
   5 -13   2    0.13    3.78
  -5  13  -2    2.90    4.41
   5 -13   3   72.71    8.89
  -5  13  -3   75.04    5.17
   5 -13   4  120.06    7.19
  -5  13  -4  121.51    7.25
   5 -13   5    2.90    2.90
  -5  13  -5    1.26    3.03
   5 -13   6    5.11    3.34
  -5  13  -6    2.84    3.15
   5 -13   7    4.73    3.85
  -5  13  -7    5.61    4.22
   5 -13   8   88.79    5.93
  -5  13  -8   83.80    6.87
   5 -13   9   28.63    3.85
  -5  13  -9   25.03    4.41
   5 -13  10   79.52    5.42
  -5  13 -10   82.61    6.12
   5 -13  11   -1.32    4.10
  -5  13 -11    4.60    5.86
   5 -13  12   17.03    3.66
  -5  13 -12    9.90    4.48
   5 -13  13   25.03    4.86
  -5  13 -13   17.85    5.55
   5 -13  14    1.26    3.22
  -5  13 -14   -0.38    4.67
   5 -13  15   19.55    5.04
  -5  13 -15   22.57    6.05
   5 -13  16    7.06    5.17
  -5  13 -16    5.99    6.18
   5 -13  17    0.88    5.17
  -5  13 -17   -0.50    6.31
   5 -13  18    6.94    5.04
  -5  13 -18    8.20    6.18
   5 -13  19   -2.77    4.86
  -5  13 -19    2.08    4.86
  -5  12  16    2.14    5.30
   5 -12 -15    1.64    4.86
  -5  12  15    1.07    5.93
   5 -12 -14   -1.26    5.23
  -5  12  14    2.90    4.60
   5 -12 -13    1.83    5.17
  -5  12  13   -0.38    5.23
   5 -12 -12   23.58    5.68
  -5  12  12   27.49    6.43
   5 -12 -11   -3.15    5.93
  -5  12  11   -2.59    5.49
   5 -12 -10   24.21    5.86
  -5  12  10   31.09    7.13
   5 -12  -9    7.82    5.04
  -5  12   9    7.25    4.86
   5 -12  -8    0.19    4.16
  -5  12   8   -1.83    4.10
   5 -12  -7   22.01    5.61
  -5  12   7   22.39    5.55
   5 -12  -6   -2.52    4.41
  -5  12   6    0.44    3.97
   5 -12  -5   21.44    4.60
  -5  12   5   17.85    4.54
   5 -12  -4    1.95    4.29
  -5  12   4    2.14    3.91
   5 -12  -3   42.50    5.17
  -5  12   3   38.84    4.48
   5 -12  -2    6.37    4.04
  -5  12   2    4.73    4.10
   5 -12  -1   35.56    5.30
  -5  12   1   30.39    4.92
   5 -12   0   21.19    3.66
  -5  12   0   20.81    3.97
   5 -12   1    2.77    3.09
  -5  12  -1    1.39    4.10
   5 -12   2   69.99    8.13
  -5  12  -2   73.71    4.86
   5 -12   3   23.08    3.97
  -5  12  -3   29.70    4.29
   5 -12   4  106.63    6.43
  -5  12  -4  101.78    6.24
   5 -12   5    1.70    2.65
  -5  12  -5    1.58    2.84
   5 -12   6    3.09    2.90
  -5  12  -6    7.76    3.78
   5 -12   7  122.27    6.94
  -5  12  -7  116.28    8.32
   5 -12   8    2.21    2.65
  -5  12  -8   -1.26    3.15
   5 -12   9   69.05    4.54
  -5  12  -9   62.93    5.68
   5 -12  10    1.07    3.15
  -5  12 -10   -0.50    3.59
   5 -12  11    2.46    3.15
  -5  12 -11   -0.82    3.66
   5 -12  12   49.06    4.73
  -5  12 -12   49.12    5.74
   5 -12  13    4.54    3.91
  -5  12 -13    4.29    4.73
   5 -12  14   27.24    4.41
  -5  12 -14   36.76    6.43
   5 -12  15    0.69    3.59
  -5  12 -15   -2.59    5.04
   5 -12  16   13.37    4.35
  -5  12 -16   15.95    5.17
   5 -12  17   13.94    4.48
  -5  12 -17   12.36    5.93
   5 -12  18    3.22    5.23
  -5  12 -18    5.42    6.24
   5 -12  19    2.96    6.24
  -5  12 -19    5.30    6.62
   5 -11 -17   -1.64    6.43
  -5  11  17   -0.13    8.32
   5 -11 -16   -3.15    8.20
   5 -11 -15    1.07    5.23
  -5  11  15    0.13    4.98
   5 -11 -14    3.15    5.61
  -5  11  14   -0.57    6.12
   5 -11 -13    8.45    6.24
  -5  11  13   12.74    6.49
   5 -11 -12    2.27    4.92
  -5  11  12    3.59    5.23
   5 -11 -11   38.21    6.68
  -5  11  11   30.33    5.61
   5 -11 -10    3.47    5.23
  -5  11  10    3.28    5.93
   5 -11  -9    8.20    4.98
  -5  11   9    6.05    4.98
   5 -11  -8    0.32    4.35
  -5  11   8    3.66    3.97
   5 -11  -7    0.57    4.22
  -5  11   7    3.66    5.36
   5 -11  -6  141.00    8.32
  -5  11   6  143.84    8.26
   5 -11  -5    6.24    3.66
  -5  11   5    5.55    3.53
   5 -11  -4    3.66    3.53
  -5  11   4    5.61    4.04
   5 -11  -3    0.06    3.09
  -5  11   3   -0.69    3.66
   5 -11  -2   67.79    5.49
  -5  11   2   65.01    5.23
   5 -11  -1   -2.52    3.03
  -5  11   1    0.00    3.15
   5 -11   0    2.46    2.77
  -5  11   0   -0.63    4.22
   5 -11   1   -2.71    3.91
  -5  11  -1    2.21    2.77
   5 -11   2    4.92    3.28
  -5  11  -2    4.48    3.66
   5 -11   3  226.13    9.27
  -5  11  -3  229.78    9.40
   5 -11   4   22.76    3.53
  -5  11  -4   17.53    3.15
   5 -11   5   22.95    3.28
  -5  11  -5   32.60    3.22
   5 -11   6    0.82    2.27
  -5  11  -6    1.39    2.84
   5 -11   7   12.99    2.77
  -5  11  -7   12.04    2.96
   5 -11   8  153.29    6.62
  -5  11  -8  166.85    7.38
   5 -11   9    0.57    3.15
  -5  11  -9    1.70    2.96
   5 -11  10   20.68    3.59
  -5  11 -10   20.62    4.41
   5 -11  11   85.76    5.68
  -5  11 -11   92.76    6.24
   5 -11  12    3.85    3.03
  -5  11 -12   -2.52    4.29
   5 -11  13   40.10    3.97
  -5  11 -13   43.26    5.17
   5 -11  14    8.20    3.34
  -5  11 -14   11.73    4.86
   5 -11  15   16.71    5.36
  -5  11 -15   19.11    5.80
   5 -11  16   26.67    4.73
  -5  11 -16   28.12    5.30
   5 -11  17   -2.65    4.04
  -5  11 -17   -3.09    4.79
   5 -11  18   10.47    4.48
  -5  11 -18   15.89    5.68
   5 -11  19    2.33    4.92
  -5  11 -19   -2.40    5.23
  -5  11 -20   -0.95    5.68
   5 -10 -17    3.34    3.66
  -5  10  17    6.31    7.25
   5 -10 -16    2.33    4.10
  -5  10  16    0.82    3.34
   5 -10 -15    5.74    5.55
  -5  10  15    8.20    5.55
   5 -10 -14   -0.13    5.61
  -5  10  14   -0.32    6.68
   5 -10 -13    0.95    4.73
  -5  10  13    1.14    5.17
   5 -10 -12   72.64    7.38
  -5  10  12   60.66    6.49
   5 -10 -11    7.31    5.23
  -5  10  11   10.85    5.68
   5 -10 -10    2.14    4.04
  -5  10  10    2.96    4.04
   5 -10  -9    0.88    4.54
  -5  10   9    0.82    4.54
   5 -10  -8    4.60    3.59
  -5  10   8    3.78    4.73
   5 -10  -7  117.48    7.25
  -5  10   7  124.41    7.38
   5 -10  -6    6.05    4.04
  -5  10   6    8.64    4.29
   5 -10  -5   35.82    4.60
  -5  10   5   42.31    4.67
   5 -10  -4   11.73    3.72
  -5  10   4    7.57    3.85
   5 -10  -3   21.94    4.04
  -5  10   3   20.62    3.85
   5 -10  -2   14.31    3.22
  -5  10   2   11.16    2.96
   5 -10  -1   25.16    3.41
  -5  10   1   22.26    4.98
   5 -10   0   12.61    4.41
  -5  10   0   11.54    2.96
   5 -10   1   17.34    3.85
  -5  10  -1   12.93    4.04
   5 -10   2   47.61    4.35
  -5  10  -2   39.16    4.10
   5 -10   3   81.72    5.74
  -5  10  -3   88.16    6.12
   5 -10   4  146.48    6.56
  -5  10  -4  147.49    7.44
   5 -10   5   28.38    3.09
  -5  10  -5   22.95    3.09
   5 -10   6    8.70    2.21
  -5  10  -6    4.98    2.77
   5 -10   7  125.17    5.68
  -5  10  -7  119.75    5.68
   5 -10   8   21.94    3.41
  -5  10  -8   20.68    3.72
   5 -10   9  239.05    9.65
  -5  10  -9  233.44   11.54
   5 -10  10    7.95    2.96
  -5  10 -10    6.12    3.03
   5 -10  11    0.25    2.59
  -5  10 -11    1.01    2.90
   5 -10  12   99.95    5.80
  -5  10 -12  101.78    6.87
   5 -10  13    3.47    3.03
  -5  10 -13    3.28    3.78
   5 -10  14    8.26    3.22
  -5  10 -14    3.22    3.78
   5 -10  15    4.22    4.22
  -5  10 -15   -0.69    4.10
   5 -10  16    1.89    3.91
  -5  10 -16    0.38    4.79
   5 -10  17   31.40    4.98
  -5  10 -17   40.04    6.37
   5 -10  18    8.26    4.60
  -5  10 -18    9.33    5.93
   5 -10  19    6.37    4.35
  -5  10 -19    6.05    6.24
   5 -10  20    0.25    4.73
  -5  10 -20   -0.13    3.53
   5  -9 -18    0.32    3.28
  -5   9  18   -1.07    6.81
   5  -9 -17    1.20    4.04
  -5   9  17    2.65    3.53
   5  -9 -16    0.00    4.54
  -5   9  16    2.84    4.29
   5  -9 -15    0.76    5.55
  -5   9  15    0.63    5.36
   5  -9 -14   -1.64    5.23
  -5   9  14    0.63    5.17
   5  -9 -13   15.76    4.92
  -5   9  13   19.67    4.92
   5  -9 -12    6.05    4.73
  -5   9  12    3.97    5.23
   5  -9 -11   50.64    6.56
  -5   9  11   55.87    6.31
   5  -9 -10   16.27    4.79
  -5   9  10   18.60    4.48
   5  -9  -9   68.29    5.86
  -5   9   9   66.90    5.61
   5  -9  -8    1.14    3.22
  -5   9   8    1.77    3.34
   5  -9  -7   -0.69    3.09
  -5   9   7    1.95    3.34
   5  -9  -6   75.54    5.80
  -5   9   6   73.46    5.11
   5  -9  -5   16.02    3.72
  -5   9   5   10.53    3.85
   5  -9  -4   36.32    3.66
  -5   9   4   34.49    4.10
   5  -9  -3   15.64    3.28
  -5   9   3   10.91    3.09
   5  -9  -2  169.06    7.31
  -5   9   2  159.47   10.28
   5  -9  -1   86.20    6.94
  -5   9   1   84.50    4.86
   5  -9   0   26.23    2.65
  -5   9   0   33.67    3.15
   5  -9   1   20.05    2.59
  -5   9  -1   22.13    2.77
   5  -9   2  141.63    6.37
  -5   9  -2  136.33    6.49
   5  -9   3  177.45    7.13
  -5   9  -3  164.27    6.62
   5  -9   4   16.14    2.52
  -5   9  -4   14.00    2.46
   5  -9   5   41.81    2.77
  -5   9  -5   49.50    3.53
   5  -9   6   35.19    3.34
  -5   9  -6   41.93    3.59
   5  -9   7   10.66    2.33
  -5   9  -7    9.96    2.84
   5  -9   8  429.11   14.13
  -5   9  -8  423.62   14.25
   5  -9   9    0.57    2.08
  -5   9  -9    0.95    2.71
   5  -9  10  130.34    6.18
  -5   9 -10  127.69    6.62
   5  -9  11   34.18    3.53
  -5   9 -11   35.88    4.73
   5  -9  12   37.20    3.66
  -5   9 -12   36.13    4.54
   5  -9  13   27.87    3.53
  -5   9 -13   23.39    4.54
   5  -9  14    0.13    3.03
  -5   9 -14    0.44    3.28
   5  -9  15    9.08    3.85
  -5   9 -15    6.43    4.41
   5  -9  16    9.21    3.59
  -5   9 -16   15.39    4.41
   5  -9  17   -1.32    3.66
  -5   9 -17    0.50    3.97
   5  -9  18   40.42    5.42
  -5   9 -18   33.42    6.37
   5  -9  19    2.52    4.48
  -5   9 -19   -1.45    4.73
   5  -9  20   -1.45    3.59
  -5   9 -20   -0.76    3.15
   5  -8 -19   -0.50    6.75
  -5   8  19    0.69    4.86
   5  -8 -18    1.51    5.23
  -5   8  18    0.13    5.80
   5  -8 -17    3.47    6.12
  -5   8  17    1.77    4.22
   5  -8 -16    1.39    6.18
  -5   8  16    0.88    5.93
   5  -8 -15    3.41    6.49
  -5   8  15    5.99    5.55
   5  -8 -14   -1.07    5.68
  -5   8  14   -1.32    4.67
   5  -8 -13    5.23    4.73
  -5   8  13   -3.03    4.29
   5  -8 -12  142.83    8.95
  -5   8  12  130.22    8.07
   5  -8 -11    0.69    4.60
  -5   8  11   -1.26    4.67
   5  -8 -10   37.33    4.79
  -5   8  10   40.10    4.73
   5  -8  -9   58.08    5.86
  -5   8   9   58.71    5.23
   5  -8  -8  444.56   16.77
  -5   8   8  429.74   16.58
   5  -8  -7    4.54    3.53
  -5   8   7    5.74    3.28
   5  -8  -6    6.87    3.28
  -5   8   6   10.40    3.53
   5  -8  -5   16.77    3.09
  -5   8   5   11.92    2.90
   5  -8  -4   22.07    3.53
  -5   8   4   20.62    3.09
   5  -8  -3  131.10    6.12
  -5   8   3  131.16    9.27
   5  -8  -2  280.55   13.49
  -5   8   2  276.19   10.47
   5  -8  -1  240.50    8.70
  -5   8   1  253.43    9.02
   5  -8   0  123.34    6.18
  -5   8   0  132.61    6.12
   5  -8   1    3.22    1.89
  -5   8  -1    4.73    2.21
   5  -8   2  889.75   24.47
  -5   8  -2  882.31   23.77
   5  -8   3  168.05    6.94
  -5   8  -3  165.40    6.24
   5  -8   4  535.80   17.97
  -5   8  -4  511.65   15.20
   5  -8   5   61.67    3.47
  -5   8  -5   59.21    3.28
   5  -8   6   11.10    2.08
  -5   8  -6   13.12    2.08
   5  -8   7  102.22    4.41
  -5   8  -7   98.75    4.73
   5  -8   8  108.08    4.79
  -5   8  -8  108.21    5.11
   5  -8   9  148.63    7.31
  -5   8  -9  161.62    7.88
   5  -8  10   39.03    3.34
  -5   8 -10   42.63    3.53
   5  -8  11    1.14    2.52
  -5   8 -11   -0.32    2.77
   5  -8  12  122.77    6.56
  -5   8 -12  130.40    7.95
   5  -8  13   19.23    3.03
  -5   8 -13   12.80    3.59
   5  -8  14   12.04    3.34
  -5   8 -14   13.31    4.79
   5  -8  15   -0.76    2.84
  -5   8 -15    0.00    4.10
   5  -8  16    2.96    3.03
  -5   8 -16    0.25    3.53
   5  -8  17   33.55    4.29
  -5   8 -17   32.79    5.42
   5  -8  18    1.70    4.16
  -5   8 -18   -0.63    4.41
   5  -8  19   11.92    3.97
  -5   8 -19   10.34    5.68
   5  -8  20    0.00    5.49
  -5   8 -20   -0.50    3.28
   5  -7 -19    1.95    3.72
  -5   7  19    2.46    5.68
   5  -7 -18   18.73    5.30
  -5   7  18   26.04    6.81
   5  -7 -17   -0.95    4.86
  -5   7  17    0.69    6.12
   5  -7 -16   20.37    5.68
  -5   7  16   27.30    5.68
   5  -7 -15    3.34    4.35
  -5   7  15   -1.70    4.79
   5  -7 -14    8.89    4.41
  -5   7  14    2.71    4.35
   5  -7 -13   42.38    5.55
  -5   7  13   47.80    5.99
   5  -7 -12   17.53    4.29
  -5   7  12   19.48    4.60
   5  -7 -11   44.08    5.04
  -5   7  11   40.86    4.67
   5  -7 -10   15.95    4.60
  -5   7  10   11.60    3.91
   5  -7  -9   79.83    5.49
  -5   7   9   67.22    5.42
   5  -7  -8   42.94    4.35
  -5   7   8   48.93    4.22
   5  -7  -7  113.50    6.68
  -5   7   7  115.59    7.06
   5  -7  -6   27.93    3.97
  -5   7   6   30.46    3.59
   5  -7  -5    1.20    2.40
  -5   7   5    0.25    2.27
   5  -7  -4  163.32    7.06
  -5   7   4  151.84    8.77
   5  -7  -3  127.25    8.39
  -5   7   3  131.67    6.24
   5  -7  -2   42.25    3.09
  -5   7   2   44.52    3.41
   5  -7  -1    3.47    1.77
  -5   7   1    1.83    1.83
   5  -7   0   93.77    4.54
  -5   7   0  102.66    4.29
   5  -7   1  970.78   27.81
  -5   7  -1  935.15   25.60
   5  -7   2  394.43   12.49
  -5   7  -2  381.06   11.73
   5  -7   3  610.72   19.11
  -5   7  -3  610.02   17.85
   5  -7   4    0.76    1.45
  -5   7  -4    0.38    1.51
   5  -7   5   44.08    2.77
  -5   7  -5   40.67    3.15
   5  -7   6  179.09    6.43
  -5   7  -6  179.46    6.62
   5  -7   7  131.16    5.42
  -5   7  -7  147.87    6.18
   5  -7   8  122.90    4.92
  -5   7  -8  109.15    4.86
   5  -7   9    1.58    1.64
  -5   7  -9    2.96    2.08
   5  -7  10    2.46    2.46
  -5   7 -10    5.86    3.41
   5  -7  11   46.79    3.97
  -5   7 -11   46.79    3.72
   5  -7  12   24.59    2.90
  -5   7 -12   24.15    3.85
   5  -7  13   49.37    3.72
  -5   7 -13   50.01    4.35
   5  -7  14    0.95    2.52
  -5   7 -14   -1.45    3.09
   5  -7  15   -0.50    2.84
  -5   7 -15    0.00    3.15
   5  -7  16   21.63    4.98
  -5   7 -16   18.98    5.17
   5  -7  17    9.58    3.85
  -5   7 -17   14.38    4.73
   5  -7  18   11.35    4.16
  -5   7 -18   15.70    4.35
   5  -7  19    1.45    3.22
  -5   7 -19   -0.76    4.67
   5  -7  20    0.38    3.78
  -5   7 -20   -1.39    3.03
   5  -6 -20   -1.01    4.16
  -5   6  20    1.95    4.79
   5  -6 -19    8.64    5.93
  -5   6  19    9.84    5.42
   5  -6 -18   -1.45    6.37
  -5   6  18    5.36    6.75
   5  -6 -17   18.54    7.44
  -5   6  17   25.48    9.14
   5  -6 -16    9.02    5.36
  -5   6  16   -0.82    6.05
   5  -6 -15    3.47    4.60
  -5   6  15    3.34    5.74
   5  -6 -14    9.71    4.48
  -5   6  14   14.19    4.35
   5  -6 -13   19.93    4.73
  -5   6  13   17.34    4.41
   5  -6 -12   61.67    5.49
  -5   6  12   56.69    5.68
   5  -6 -11    0.00    3.85
  -5   6  11    0.76    3.97
   5  -6 -10    4.41    3.28
  -5   6  10    6.87    4.10
   5  -6  -9    0.32    2.84
  -5   6   9    0.76    2.84
   5  -6  -8   12.17    3.34
  -5   6   8   10.03    3.03
   5  -6  -7  229.15    9.33
  -5   6   7  207.27    9.46
   5  -6  -6   55.68    3.85
  -5   6   6   50.32    3.72
   5  -6  -5    3.34    2.08
  -5   6   5    3.03    2.77
   5  -6  -4  188.73    7.95
  -5   6   4  196.49    7.06
   5  -6  -3   82.86    3.72
  -5   6   3   78.38    4.48
   5  -6  -2    3.72    2.02
  -5   6   2    3.85    2.08
   5  -6  -1   88.09    4.29
  -5   6   1   97.99    4.98
   5  -6   0   70.50    3.91
  -5   6   0   65.90    3.15
   5  -6   1   69.05    3.59
  -5   6  -1   63.81    3.28
   5  -6   2  617.02   18.35
  -5   6  -2  615.76   18.54
   5  -6   3   76.93    3.85
[truncated: 444,773 more chars]
