# Supplementary material for: Origamic metal-organic framework toward mechanical metamaterial
Source: Nat Commun. 2023 Dec 1;14:7938. doi: 10.1038/s41467-023-43647-8 (PMC10692132; doi:10.1038/s41467-023-43647-8)
Supplement: Supplementary file 4 — Supplementary Data 1 [file 41467_2023_43647_MOESM4_ESM.zip › Crystallographic data/PPF-301_220K.cif]

 
data_P-1_a
 
_audit_creation_method            'SHELXL-2018/3'
_shelx_SHELXL_version_number      '2018/3'
_chemical_name_systematic         ?
_chemical_name_common             ?
_chemical_melting_point           ?
_chemical_formula_moiety          ?
_chemical_formula_sum
 'C70 H74 N10 O18 Zn3' 
_chemical_formula_weight          1539.50

loop_
 _atom_type_symbol
 _atom_type_description
 _atom_type_scat_dispersion_real
 _atom_type_scat_dispersion_imag
 _atom_type_scat_source
 'C'  'C'   0.0024   0.0013
 'International Tables Vol C Tables 4.2.6.8 and 6.1.1.4'
 'H'  'H'   0.0000   0.0000
 'International Tables Vol C Tables 4.2.6.8 and 6.1.1.4'
 'N'  'N'   0.0048   0.0026
 'International Tables Vol C Tables 4.2.6.8 and 6.1.1.4'
 'O'  'O'   0.0085   0.0048
 'International Tables Vol C Tables 4.2.6.8 and 6.1.1.4'
 'Zn'  'Zn'   0.3273   1.1646
 'International Tables Vol C Tables 4.2.6.8 and 6.1.1.4'
 
_space_group_crystal_system       triclinic
_space_group_IT_number            2
_space_group_name_H-M_alt         'P -1'
_space_group_name_Hall            '-P 1'
 
_shelx_space_group_comment
;
The symmetry employed for this shelxl refinement is uniquely defined
by the following loop, which should always be used as a source of
symmetry information in preference to the above space-group names.
They are only intended as comments.
;
 
loop_
 _space_group_symop_operation_xyz
 'x, y, z'
 '-x, -y, -z'
 
_cell_length_a                    10.964(2)
_cell_length_b                    12.707(3)
_cell_length_c                    14.047(3)
_cell_angle_alpha                 100.80(3)
_cell_angle_beta                  101.04(3)
_cell_angle_gamma                 108.39(3)
_cell_volume                      1757.0(7)
_cell_formula_units_Z             1
_cell_measurement_temperature     220(2)
_cell_measurement_reflns_used     27101
_cell_measurement_theta_min       1.358
_cell_measurement_theta_max       26.500
 
_exptl_crystal_description        rectangle
_exptl_crystal_colour             purple
_exptl_crystal_density_meas       ?
_exptl_crystal_density_method     'not measured'
_exptl_crystal_density_diffrn     1.455          
_exptl_crystal_F_000              798
_exptl_transmission_factor_min    ?
_exptl_transmission_factor_max    ?
_exptl_crystal_size_max           0.862
_exptl_crystal_size_mid           0.198
_exptl_crystal_size_min           0.127
_exptl_absorpt_coefficient_mu     0.790
_shelx_estimated_absorpt_T_min    0.549
_shelx_estimated_absorpt_T_max    0.906
_exptl_absorpt_correction_type    'empirical'
_exptl_absorpt_correction_T_min   0.549
_exptl_absorpt_correction_T_max   0.906
_exptl_absorpt_process_details    'HKL3000 Scaplepack'
_exptl_absorpt_special_details    ?
_diffrn_ambient_temperature       220(2)
_diffrn_radiation_wavelength      0.630
_diffrn_radiation_type            synchrotron
_diffrn_source                    'PLSII 2D bending magnet'
_diffrn_measurement_device_type   'Rayonix MX225HS CCD area detector'
_diffrn_measurement_method        'omega scan'
_diffrn_detector_area_resol_mean  ?
_diffrn_reflns_number             19603
_diffrn_reflns_av_unetI/netI      0.0497
_diffrn_reflns_av_R_equivalents   0.0245
_diffrn_reflns_limit_h_min        -15
_diffrn_reflns_limit_h_max        15
_diffrn_reflns_limit_k_min        -17
_diffrn_reflns_limit_k_max        17
_diffrn_reflns_limit_l_min        -19
_diffrn_reflns_limit_l_max        19
_diffrn_reflns_theta_min          1.358
_diffrn_reflns_theta_max          26.500
_diffrn_reflns_theta_full         22.210
_diffrn_measured_fraction_theta_max   0.939
_diffrn_measured_fraction_theta_full  0.957
_diffrn_reflns_Laue_measured_fraction_max    0.939
_diffrn_reflns_Laue_measured_fraction_full   0.957
_diffrn_reflns_point_group_measured_fraction_max   0.939
_diffrn_reflns_point_group_measured_fraction_full  0.957
_reflns_number_total              9818
_reflns_number_gt                 6461
_reflns_threshold_expression      'I > 2\s(I)'
_reflns_Friedel_coverage          0.000
_reflns_Friedel_fraction_max      .
_reflns_Friedel_fraction_full     .
 
_reflns_special_details
;
 Reflections were merged by SHELXL according to the crystal
 class for the calculation of statistics and refinement.
 
 _reflns_Friedel_fraction is defined as the number of unique
 Friedel pairs measured divided by the number that would be
 possible theoretically, ignoring centric projections and
 systematic absences.
;
 
_computing_data_collection        'PAL BL2D-SMDC Program' 
_computing_cell_refinement        'HKL3000' 
_computing_data_reduction         'HKL3000'
_computing_structure_solution     'SHELXT 2018/2 (Sheldrick, 2018)'
_computing_structure_refinement 'SHELXL-2018/3 (Sheldrick, 2018)'
_computing_molecular_graphics     ?
_computing_publication_material   ?
_refine_special_details           ?
_refine_ls_structure_factor_coef  Fsqd
_refine_ls_matrix_type            full
_refine_ls_weighting_scheme       calc
_refine_ls_weighting_details
'w=1/[\s^2^(Fo^2^)+(0.1060P)^2^] where P=(Fo^2^+2Fc^2^)/3'
_atom_sites_solution_primary      ?
_atom_sites_solution_secondary    ?
_atom_sites_solution_hydrogens    geom
_refine_ls_hydrogen_treatment     constr
_refine_ls_extinction_method      none
_refine_ls_extinction_coef        .
_refine_ls_number_reflns          9818
_refine_ls_number_parameters      571
_refine_ls_number_restraints      280
_refine_ls_R_factor_all           0.0782
_refine_ls_R_factor_gt            0.0543
_refine_ls_wR_factor_ref          0.1679
_refine_ls_wR_factor_gt           0.1587
_refine_ls_goodness_of_fit_ref    0.994
_refine_ls_restrained_S_all       1.032
_refine_ls_shift/su_max           0.001
_refine_ls_shift/su_mean          0.000
 
loop_
 _atom_site_label
 _atom_site_type_symbol
 _atom_site_fract_x
 _atom_site_fract_y
 _atom_site_fract_z
 _atom_site_U_iso_or_equiv
 _atom_site_adp_type
 _atom_site_occupancy
 _atom_site_site_symmetry_order  
 _atom_site_calc_flag
 _atom_site_refinement_flags_posn
 _atom_site_refinement_flags_adp
 _atom_site_refinement_flags_occupancy
 _atom_site_disorder_assembly
 _atom_site_disorder_group
Zn1 Zn 0.97902(3) 0.01857(3) 1.10186(2) 0.04060(11) Uani 1 1 d . . . . .
Zn2 Zn 0.99672(9) 0.51919(6) 0.51579(5) 0.02812(17) Uani 0.5 1 d . . P . .
O1 O 0.5850(2) -0.0460(2) 0.78878(17) 0.0576(6) Uani 1 1 d . . . . .
O2 O 0.7933(2) 0.0040(2) 1.03471(16) 0.0571(6) Uani 1 1 d . . . . .
O3 O 0.8277(2) -0.03280(19) 0.88313(16) 0.0486(5) Uani 1 1 d . . . . .
O4 O 0.18195(19) 0.41601(18) 0.12112(16) 0.0485(5) Uani 1 1 d . . . . .
O5 O 0.0474(2) 0.18520(18) 0.08293(17) 0.0499(5) Uani 1 1 d . . . . .
O6 O 0.0784(2) 0.15599(19) -0.07117(16) 0.0574(6) Uani 1 1 d . . . . .
N1 N 0.93321(19) 0.56969(17) 0.38915(15) 0.0314(4) Uani 1 1 d . . . . .
N2 N 0.80879(19) 0.40094(18) 0.48682(15) 0.0313(4) Uani 1 1 d . . . . .
C1 C 1.0108(2) 0.6533(2) 0.35364(18) 0.0331(5) Uani 1 1 d . . . . .
C2 C 0.9252(3) 0.6821(2) 0.2786(2) 0.0393(6) Uani 1 1 d . . . . .
H2 H 0.952986 0.737166 0.243208 0.047 Uiso 1 1 calc R U . . .
C3 C 0.7983(3) 0.6151(2) 0.2693(2) 0.0405(6) Uani 1 1 d . . . . .
H3 H 0.721152 0.614726 0.226129 0.049 Uiso 1 1 calc R U . . .
C4 C 0.8027(2) 0.5439(2) 0.33801(18) 0.0321(5) Uani 1 1 d . . . . .
C5 C 0.6911(2) 0.4635(2) 0.35279(18) 0.0313(5) Uani 1 1 d . . . . .
C6 C 0.6959(2) 0.3976(2) 0.42176(18) 0.0319(5) Uani 1 1 d . . . . .
C7 C 0.5807(3) 0.3134(2) 0.4342(2) 0.0394(6) Uani 1 1 d . . . . .
H7 H 0.491590 0.293646 0.398024 0.047 Uiso 1 1 calc R U . . .
C8 C 0.6238(3) 0.2683(2) 0.5071(2) 0.0413(6) Uani 1 1 d . . . . .
H8 H 0.570478 0.212191 0.532077 0.050 Uiso 1 1 calc R U . . .
C9 C 0.7672(2) 0.3222(2) 0.53969(18) 0.0321(5) Uani 1 1 d . . . . .
C10 C 0.8503(2) 0.2960(2) 0.61454(18) 0.0321(5) Uani 1 1 d . . . . .
C11 C 0.7832(2) 0.2074(2) 0.66316(19) 0.0350(5) Uani 1 1 d . . . . .
C12 C 0.7137(3) 0.0930(2) 0.6073(2) 0.0465(7) Uani 1 1 d . . . . .
H12 H 0.710559 0.071184 0.538856 0.056 Uiso 1 1 calc R U . . .
C13 C 0.6499(3) 0.0118(3) 0.6519(2) 0.0531(8) Uani 1 1 d . . . . .
H13 H 0.603040 -0.064755 0.613399 0.064 Uiso 1 1 calc R U . . .
C14 C 0.6540(3) 0.0416(3) 0.7528(2) 0.0437(7) Uani 1 1 d . . . . .
C15 C 0.7225(3) 0.1540(3) 0.8098(2) 0.0436(6) Uani 1 1 d . . . . .
H15 H 0.725876 0.174950 0.878326 0.052 Uiso 1 1 calc R U . . .
C16 C 0.7865(3) 0.2361(2) 0.76432(19) 0.0393(6) Uani 1 1 d . . . . .
H16 H 0.833012 0.312583 0.803055 0.047 Uiso 1 1 calc R U . . .
C17 C 0.6167(3) -0.0290(3) 0.8951(2) 0.0518(8) Uani 1 1 d . . . . .
H17A H 0.554838 -0.093764 0.910866 0.062 Uiso 1 1 calc R U . . .
H17B H 0.603991 0.041091 0.926278 0.062 Uiso 1 1 calc R U . . .
C18 C 0.7590(3) -0.0186(2) 0.9402(2) 0.0421(6) Uani 1 1 d . . . . .
C19 C 0.5559(2) 0.4480(2) 0.29060(18) 0.0325(5) Uani 1 1 d . . . . .
C20 C 0.4708(3) 0.4923(2) 0.3325(2) 0.0408(6) Uani 1 1 d . . . . .
H20 H 0.498452 0.532198 0.400957 0.049 Uiso 1 1 calc R U . . .
C21 C 0.3465(3) 0.4784(2) 0.2750(2) 0.0434(6) Uani 1 1 d . . . . .
H21 H 0.290887 0.509244 0.304515 0.052 Uiso 1 1 calc R U . . .
C22 C 0.3036(2) 0.4188(2) 0.1736(2) 0.0378(5) Uani 1 1 d . . . . .
C23 C 0.3843(3) 0.3716(3) 0.1317(2) 0.0483(7) Uani 1 1 d . . . . .
H23 H 0.354415 0.328391 0.064014 0.058 Uiso 1 1 calc R U . . .
C24 C 0.5098(3) 0.3876(3) 0.1894(2) 0.0448(6) Uani 1 1 d . . . . .
H24 H 0.565146 0.356978 0.159325 0.054 Uiso 1 1 calc R U . . .
C25 C 0.1302(3) 0.3472(3) 0.0202(2) 0.0497(7) Uani 1 1 d . . . . .
H25A H 0.199616 0.366231 -0.015209 0.060 Uiso 1 1 calc R U . . .
H25B H 0.055668 0.365922 -0.013088 0.060 Uiso 1 1 calc R U . . .
C26 C 0.0814(3) 0.2175(3) 0.0113(2) 0.0434(6) Uani 1 1 d . . . . .
O1A O 0.9958(4) 0.6506(3) 0.6357(3) 0.0592(11) Uani 0.625(5) 1 d D . P A 1
C1A C 1.0280(5) 0.6410(7) 0.7217(4) 0.0520(17) Uani 0.625(5) 1 d D . P A 1
H1A H 0.966852 0.585578 0.742425 0.062 Uiso 0.625(5) 1 calc R U P A 1
N1A N 1.1490(4) 0.7078(4) 0.7884(3) 0.0526(11) Uani 0.625(5) 1 d D . P A 1
C2A C 1.1797(8) 0.6873(9) 0.8877(4) 0.090(3) Uani 0.625(5) 1 d D . P A 1
H2A1 H 1.180719 0.751184 0.938330 0.136 Uiso 0.625(5) 1 calc R U P A 1
H2A2 H 1.266452 0.680181 0.901675 0.136 Uiso 0.625(5) 1 calc R U P A 1
H2A3 H 1.112251 0.616808 0.888821 0.136 Uiso 0.625(5) 1 calc R U P A 1
C3A C 1.2431(5) 0.7993(5) 0.7628(5) 0.0707(17) Uani 0.625(5) 1 d D . P A 1
H3A1 H 1.202326 0.807221 0.698200 0.106 Uiso 0.625(5) 1 calc R U P A 1
H3A2 H 1.321900 0.781189 0.759055 0.106 Uiso 0.625(5) 1 calc R U P A 1
H3A3 H 1.268157 0.870859 0.813980 0.106 Uiso 0.625(5) 1 calc R U P A 1
O1B O 1.3469(10) 0.7790(11) 0.9477(7) 0.136(5) Uani 0.375(5) 1 d D . P A 2
C1B C 1.2663(11) 0.7761(9) 0.8700(9) 0.099(4) Uani 0.375(5) 1 d D . P A 2
H1B H 1.283329 0.835343 0.837424 0.119 Uiso 0.375(5) 1 calc R U P A 2
N1B N 1.1516(10) 0.6806(9) 0.8360(8) 0.090(3) Uani 0.375(5) 1 d D . P A 2
C2B C 1.1353(16) 0.5940(10) 0.8938(11) 0.121(6) Uani 0.375(5) 1 d D . P A 2
H2B1 H 1.212751 0.619071 0.951100 0.182 Uiso 0.375(5) 1 calc R U P A 2
H2B2 H 1.126581 0.521053 0.851153 0.182 Uiso 0.375(5) 1 calc R U P A 2
H2B3 H 1.055906 0.584728 0.917335 0.182 Uiso 0.375(5) 1 calc R U P A 2
C3B C 1.0453(15) 0.6642(14) 0.7484(10) 0.097(6) Uani 0.375(5) 1 d D . P A 2
H3B1 H 1.011371 0.726019 0.759948 0.145 Uiso 0.375(5) 1 calc R U P A 2
H3B2 H 0.973702 0.591093 0.736950 0.145 Uiso 0.375(5) 1 calc R U P A 2
H3B3 H 1.079961 0.664659 0.689846 0.145 Uiso 0.375(5) 1 calc R U P A 2
O2A O 0.9938(2) 0.06054(19) 1.24715(14) 0.0516(5) Uani 0.68(2) 1 d D . P B 1
C4A C 1.0965(3) 0.1364(3) 1.3026(2) 0.0565(8) Uani 0.68(2) 1 d D . P B 1
H4A H 1.161100 0.169366 1.270673 0.068 Uiso 0.68(2) 1 calc R U P B 1
N2A N 1.1279(7) 0.1772(8) 1.3994(3) 0.063(2) Uani 0.68(2) 1 d D . P B 1
C5A C 1.0382(14) 0.1273(10) 1.4574(5) 0.116(5) Uani 0.68(2) 1 d D . P B 1
H5A1 H 0.978627 0.169006 1.464523 0.174 Uiso 0.68(2) 1 calc R U P B 1
H5A2 H 1.090187 0.132529 1.523420 0.174 Uiso 0.68(2) 1 calc R U P B 1
H5A3 H 0.986167 0.047155 1.422565 0.174 Uiso 0.68(2) 1 calc R U P B 1
C6A C 1.2429(6) 0.2831(8) 1.4548(5) 0.068(2) Uani 0.68(2) 1 d D . P B 1
H6A1 H 1.284785 0.317417 1.407509 0.102 Uiso 0.68(2) 1 calc R U P B 1
H6A2 H 1.306857 0.264770 1.500196 0.102 Uiso 0.68(2) 1 calc R U P B 1
H6A3 H 1.212797 0.337041 1.493182 0.102 Uiso 0.68(2) 1 calc R U P B 1
O2B O 0.9938(2) 0.06054(19) 1.24715(14) 0.0516(5) Uani 0.32(2) 1 d D . P B 2
C4B C 1.0965(3) 0.1364(3) 1.3026(2) 0.0565(8) Uani 0.32(2) 1 d D . P B 2
H4B H 1.166520 0.175050 1.277648 0.068 Uiso 0.32(2) 1 calc R U P B 2
N2B N 1.1033(13) 0.1619(15) 1.4044(5) 0.067(4) Uani 0.32(2) 1 d D . P B 2
C5B C 0.9821(16) 0.1293(18) 1.4388(9) 0.082(5) Uani 0.32(2) 1 d D . P B 2
H5B1 H 0.946211 0.190138 1.441460 0.123 Uiso 0.32(2) 1 calc R U P B 2
H5B2 H 1.003406 0.117486 1.505276 0.123 Uiso 0.32(2) 1 calc R U P B 2
H5B3 H 0.916541 0.058741 1.392360 0.123 Uiso 0.32(2) 1 calc R U P B 2
C6B C 1.2275(13) 0.2415(18) 1.4767(9) 0.076(4) Uani 0.32(2) 1 d D U P B 2
H6B1 H 1.290506 0.275522 1.441001 0.114 Uiso 0.32(2) 1 calc R U P B 2
H6B2 H 1.264794 0.200336 1.518345 0.114 Uiso 0.32(2) 1 calc R U P B 2
H6B3 H 1.209949 0.301749 1.518935 0.114 Uiso 0.32(2) 1 calc R U P B 2
O3A O 0.6347(7) 0.8730(6) 0.3864(5) 0.128(3) Uani 0.582(6) 1 d D U P C 1
C7A C 0.5767(9) 0.8008(8) 0.3086(5) 0.0784(19) Uani 0.582(6) 1 d D U P C 1
H7A H 0.513929 0.734407 0.315415 0.094 Uiso 0.582(6) 1 calc R U P C 1
N3A N 0.5835(4) 0.7957(3) 0.2109(3) 0.0891(10) Uani 0.582(6) 1 d D U P C 1
C8A C 0.6544(13) 0.8937(9) 0.1815(10) 0.164(5) Uani 0.582(6) 1 d D U P C 1
H8A1 H 0.675870 0.962808 0.234700 0.247 Uiso 0.582(6) 1 calc R U P C 1
H8A2 H 0.599482 0.897950 0.120479 0.247 Uiso 0.582(6) 1 calc R U P C 1
H8A3 H 0.736181 0.887060 0.169362 0.247 Uiso 0.582(6) 1 calc R U P C 1
C9A C 0.4901(9) 0.6917(6) 0.1338(6) 0.098(2) Uani 0.582(6) 1 d D U P C 1
H9A1 H 0.440364 0.637842 0.165735 0.146 Uiso 0.582(6) 1 calc R U P C 1
H9A2 H 0.539529 0.656378 0.096610 0.146 Uiso 0.582(6) 1 calc R U P C 1
H9A3 H 0.428725 0.712054 0.087922 0.146 Uiso 0.582(6) 1 calc R U P C 1
O3B O 0.5008(11) 0.7773(10) 0.0401(6) 0.135(4) Uani 0.418(6) 1 d D U P C 2
C7B C 0.5078(13) 0.7476(12) 0.1160(6) 0.127(4) Uani 0.418(6) 1 d D U P C 2
H7B H 0.445822 0.673522 0.107180 0.152 Uiso 0.418(6) 1 calc R U P C 2
N3B N 0.5835(4) 0.7957(3) 0.2109(3) 0.0891(10) Uani 0.418(6) 1 d D U P C 2
C8B C 0.7180(10) 0.8802(14) 0.2355(12) 0.137(6) Uani 0.418(6) 1 d D U P C 2
H8B1 H 0.781275 0.841338 0.237407 0.206 Uiso 0.418(6) 1 calc R U P C 2
H8B2 H 0.737635 0.933199 0.300733 0.206 Uiso 0.418(6) 1 calc R U P C 2
H8B3 H 0.724695 0.922496 0.184753 0.206 Uiso 0.418(6) 1 calc R U P C 2
C9B C 0.5272(16) 0.7694(19) 0.2949(9) 0.129(6) Uani 0.418(6) 1 d D U P C 2
H9B1 H 0.438323 0.710914 0.268283 0.194 Uiso 0.418(6) 1 calc R U P C 2
H9B2 H 0.522461 0.838554 0.334525 0.194 Uiso 0.418(6) 1 calc R U P C 2
H9B3 H 0.583807 0.741408 0.337175 0.194 Uiso 0.418(6) 1 calc R U P C 2
 
loop_
 _atom_site_aniso_label
 _atom_site_aniso_U_11
 _atom_site_aniso_U_22
 _atom_site_aniso_U_33
 _atom_site_aniso_U_23
 _atom_site_aniso_U_13
 _atom_site_aniso_U_12
Zn1 0.04562(19) 0.0500(2) 0.02726(16) 0.01190(13) 0.01377(12) 0.01557(14)
Zn2 0.0316(2) 0.0296(5) 0.0264(5) 0.0118(3) 0.0120(3) 0.0106(3)
O1 0.0465(11) 0.0640(14) 0.0542(12) 0.0408(11) 0.0054(9) -0.0002(10)
O2 0.0490(12) 0.0826(16) 0.0429(11) 0.0256(11) 0.0160(9) 0.0210(11)
O3 0.0481(11) 0.0569(13) 0.0467(11) 0.0202(10) 0.0161(9) 0.0213(10)
O4 0.0446(10) 0.0454(11) 0.0524(12) 0.0075(9) 0.0023(9) 0.0217(9)
O5 0.0586(12) 0.0442(11) 0.0509(12) 0.0155(9) 0.0186(10) 0.0200(10)
O6 0.0676(14) 0.0502(12) 0.0441(12) 0.0072(10) 0.0149(10) 0.0109(11)
N1 0.0340(10) 0.0316(10) 0.0313(10) 0.0140(8) 0.0123(8) 0.0105(8)
N2 0.0349(10) 0.0336(10) 0.0277(9) 0.0118(8) 0.0108(8) 0.0119(8)
C1 0.0398(12) 0.0354(12) 0.0296(11) 0.0140(9) 0.0144(9) 0.0152(10)
C2 0.0432(13) 0.0442(14) 0.0370(13) 0.0230(11) 0.0146(11) 0.0153(11)
C3 0.0437(13) 0.0478(15) 0.0391(13) 0.0245(12) 0.0134(11) 0.0199(12)
C4 0.0361(11) 0.0342(12) 0.0295(11) 0.0112(9) 0.0115(9) 0.0141(10)
C5 0.0323(11) 0.0343(12) 0.0304(11) 0.0103(9) 0.0123(9) 0.0132(9)
C6 0.0337(11) 0.0325(12) 0.0316(11) 0.0092(9) 0.0130(9) 0.0119(9)
C7 0.0337(12) 0.0415(14) 0.0412(13) 0.0162(11) 0.0093(10) 0.0087(10)
C8 0.0406(13) 0.0423(14) 0.0420(14) 0.0181(11) 0.0154(11) 0.0099(11)
C9 0.0371(12) 0.0309(12) 0.0291(11) 0.0097(9) 0.0142(9) 0.0096(9)
C10 0.0385(12) 0.0319(12) 0.0282(11) 0.0125(9) 0.0138(9) 0.0103(9)
C11 0.0378(12) 0.0364(13) 0.0345(12) 0.0181(10) 0.0139(10) 0.0108(10)
C12 0.0619(18) 0.0378(14) 0.0339(13) 0.0118(11) 0.0126(12) 0.0092(12)
C13 0.0638(19) 0.0397(15) 0.0456(16) 0.0186(13) 0.0095(14) 0.0042(13)
C14 0.0388(13) 0.0477(15) 0.0450(14) 0.0283(12) 0.0088(11) 0.0085(12)
C15 0.0518(15) 0.0519(16) 0.0348(13) 0.0220(12) 0.0195(11) 0.0184(13)
C16 0.0484(14) 0.0387(14) 0.0328(12) 0.0145(10) 0.0154(11) 0.0131(11)
C17 0.0396(14) 0.068(2) 0.0542(17) 0.0405(15) 0.0163(12) 0.0126(13)
C18 0.0411(13) 0.0423(14) 0.0442(14) 0.0239(12) 0.0121(11) 0.0093(11)
C19 0.0347(11) 0.0325(12) 0.0321(11) 0.0116(9) 0.0094(9) 0.0125(9)
C20 0.0455(14) 0.0423(14) 0.0331(12) 0.0021(11) 0.0101(11) 0.0189(12)
C21 0.0390(13) 0.0432(15) 0.0470(15) 0.0021(12) 0.0112(11) 0.0195(11)
C22 0.0357(12) 0.0352(13) 0.0399(13) 0.0101(10) 0.0055(10) 0.0123(10)
C23 0.0479(15) 0.0578(18) 0.0338(13) -0.0007(12) 0.0056(11) 0.0229(14)
C24 0.0407(14) 0.0557(17) 0.0374(13) 0.0015(12) 0.0105(11) 0.0228(13)
C25 0.0518(16) 0.0472(16) 0.0446(15) 0.0149(13) 0.0002(13) 0.0167(13)
C26 0.0401(14) 0.0437(15) 0.0431(15) 0.0105(12) 0.0053(11) 0.0150(12)
O1A 0.076(3) 0.058(2) 0.0452(17) 0.0081(16) 0.0149(16) 0.0305(19)
C1A 0.047(2) 0.066(4) 0.042(2) 0.007(3) 0.0124(17) 0.024(2)
N1A 0.050(2) 0.063(3) 0.042(2) -0.0052(18) 0.0095(16) 0.0303(18)
C2A 0.105(6) 0.137(8) 0.045(3) 0.013(4) 0.015(3) 0.074(6)
C3A 0.054(3) 0.057(3) 0.087(4) -0.004(3) 0.015(3) 0.018(2)
O1B 0.147(8) 0.236(14) 0.099(7) 0.062(7) 0.060(5) 0.142(9)
C1B 0.119(7) 0.091(7) 0.104(7) 0.032(7) 0.030(6) 0.055(5)
N1B 0.112(7) 0.087(6) 0.095(8) 0.020(6) 0.049(6) 0.059(5)
C2B 0.185(17) 0.080(8) 0.134(12) 0.033(8) 0.080(11) 0.071(10)
C3B 0.133(11) 0.071(9) 0.096(9) -0.004(8) 0.031(7) 0.064(9)
O2A 0.0606(12) 0.0603(12) 0.0297(9) 0.0094(8) 0.0150(8) 0.0161(9)
C4A 0.0537(14) 0.0697(19) 0.0409(12) -0.0014(12) 0.0127(10) 0.0250(12)
N2A 0.069(3) 0.067(4) 0.0384(15) -0.0001(18) 0.0085(17) 0.016(3)
C5A 0.095(6) 0.151(8) 0.040(4) 0.017(4) 0.003(4) -0.023(6)
C6A 0.071(3) 0.070(4) 0.042(3) -0.002(3) 0.011(2) 0.011(3)
O2B 0.0606(12) 0.0603(12) 0.0297(9) 0.0094(8) 0.0150(8) 0.0161(9)
C4B 0.0537(14) 0.0697(19) 0.0409(12) -0.0014(12) 0.0127(10) 0.0250(12)
N2B 0.084(6) 0.076(9) 0.043(2) -0.003(3) 0.017(3) 0.041(5)
C5B 0.078(7) 0.132(12) 0.013(4) -0.012(6) 0.003(5) 0.032(7)
C6B 0.076(4) 0.077(4) 0.072(4) 0.016(2) 0.017(2) 0.029(2)
O3A 0.129(6) 0.105(5) 0.118(4) 0.009(3) 0.012(4) 0.026(4)
C7A 0.076(5) 0.069(4) 0.100(3) 0.035(3) 0.037(3) 0.025(3)
N3A 0.081(2) 0.105(3) 0.115(2) 0.053(2) 0.0551(19) 0.0483(19)
C8A 0.146(9) 0.172(7) 0.218(11) 0.121(8) 0.105(9) 0.042(7)
C9A 0.129(6) 0.099(4) 0.102(5) 0.041(3) 0.044(4) 0.076(4)
O3B 0.135(4) 0.140(4) 0.132(4) 0.038(2) 0.039(2) 0.051(2)
C7B 0.128(7) 0.141(7) 0.124(3) 0.032(4) 0.041(3) 0.064(6)
N3B 0.081(2) 0.105(3) 0.115(2) 0.053(2) 0.0551(19) 0.0483(19)
C8B 0.094(5) 0.140(9) 0.187(13) 0.082(9) 0.048(6) 0.028(5)
C9B 0.130(11) 0.166(14) 0.130(7) 0.083(8) 0.072(7) 0.057(9)
 
_geom_special_details
;
 All esds (except the esd in the dihedral angle between two l.s. planes)
 are estimated using the full covariance matrix.  The cell esds are taken
 into account individually in the estimation of esds in distances, angles
 and torsion angles; correlations between esds in cell parameters are only
 used when they are defined by crystal symmetry.  An approximate (isotropic)
 treatment of cell esds is used for estimating esds involving l.s. planes.
;
 
loop_
 _geom_bond_atom_site_label_1
 _geom_bond_atom_site_label_2
 _geom_bond_distance
 _geom_bond_site_symmetry_2
 _geom_bond_publ_flag
Zn1 O2B 1.972(2) . ?
Zn1 O2A 1.972(2) . ?
Zn1 O2 2.007(2) . ?
Zn1 O3 2.035(2) 2_757 ?
Zn1 O6 2.039(2) 2_656 ?
Zn1 O5 2.098(2) 1_656 ?
Zn1 Zn1 2.9595(9) 2_757 ?
Zn2 Zn2 0.6271(10) 2_766 ?
Zn2 N2 2.041(2) . ?
Zn2 N2 2.063(2) 2_766 ?
Zn2 N1 2.073(2) . ?
Zn2 N1 2.090(2) 2_766 ?
Zn2 O1A 2.142(4) . ?
O1 C14 1.377(3) . ?
O1 C17 1.425(4) . ?
O2 C18 1.259(3) . ?
O3 C18 1.226(4) . ?
O4 C22 1.381(3) . ?
O4 C25 1.418(4) . ?
O5 C26 1.233(4) . ?
O6 C26 1.259(4) . ?
N1 C4 1.376(3) . ?
N1 C1 1.376(3) . ?
N2 C9 1.371(3) . ?
N2 C6 1.374(3) . ?
C1 C10 1.396(3) 2_766 ?
C1 C2 1.451(3) . ?
C2 C3 1.349(4) . ?
C2 H2 0.9400 . ?
C3 C4 1.445(3) . ?
C3 H3 0.9400 . ?
C4 C5 1.404(3) . ?
C5 C6 1.398(3) . ?
C5 C19 1.501(3) . ?
C6 C7 1.440(3) . ?
C7 C8 1.343(4) . ?
C7 H7 0.9400 . ?
C8 C9 1.441(4) . ?
C8 H8 0.9400 . ?
C9 C10 1.414(3) . ?
C10 C11 1.494(3) . ?
C11 C16 1.390(4) . ?
C11 C12 1.399(4) . ?
C12 C13 1.379(4) . ?
C12 H12 0.9400 . ?
C13 C14 1.384(4) . ?
C13 H13 0.9400 . ?
C14 C15 1.382(4) . ?
C15 C16 1.396(4) . ?
C15 H15 0.9400 . ?
C16 H16 0.9400 . ?
C17 C18 1.521(4) . ?
C17 H17A 0.9800 . ?
C17 H17B 0.9800 . ?
C19 C24 1.392(4) . ?
C19 C20 1.397(4) . ?
C20 C21 1.383(4) . ?
C20 H20 0.9400 . ?
C21 C22 1.393(4) . ?
C21 H21 0.9400 . ?
C22 C23 1.376(4) . ?
C23 C24 1.388(4) . ?
C23 H23 0.9400 . ?
C24 H24 0.9400 . ?
C25 C26 1.536(4) . ?
C25 H25A 0.9800 . ?
C25 H25B 0.9800 . ?
O1A C1A 1.232(6) . ?
C1A N1A 1.369(5) . ?
C1A H1A 0.9400 . ?
N1A C3A 1.445(6) . ?
N1A C2A 1.461(6) . ?
C2A H2A1 0.9700 . ?
C2A H2A2 0.9700 . ?
C2A H2A3 0.9700 . ?
C3A H3A1 0.9700 . ?
C3A H3A2 0.9700 . ?
C3A H3A3 0.9700 . ?
O1B C1B 1.252(8) . ?
C1B N1B 1.369(8) . ?
C1B H1B 0.9400 . ?
N1B C3B 1.456(8) . ?
N1B C2B 1.472(8) . ?
C2B H2B1 0.9700 . ?
C2B H2B2 0.9700 . ?
C2B H2B3 0.9700 . ?
C3B H3B1 0.9700 . ?
C3B H3B2 0.9700 . ?
C3B H3B3 0.9700 . ?
O2A C4A 1.225(3) . ?
C4A N2A 1.296(5) . ?
C4A H4A 0.9400 . ?
N2A C5A 1.463(6) . ?
N2A C6A 1.472(6) . ?
C5A H5A1 0.9700 . ?
C5A H5A2 0.9700 . ?
C5A H5A3 0.9700 . ?
C6A H6A1 0.9700 . ?
C6A H6A2 0.9700 . ?
C6A H6A3 0.9700 . ?
O2B C4B 1.225(3) . ?
C4B N2B 1.388(7) . ?
C4B H4B 0.9400 . ?
N2B C6B 1.459(8) . ?
N2B C5B 1.463(8) . ?
C5B H5B1 0.9700 . ?
C5B H5B2 0.9700 . ?
C5B H5B3 0.9700 . ?
C6B H6B1 0.9700 . ?
C6B H6B2 0.9700 . ?
C6B H6B3 0.9700 . ?
O3A C7A 1.196(7) . ?
C7A N3A 1.379(6) . ?
C7A H7A 0.9400 . ?
N3A C8A 1.425(7) . ?
N3A C9A 1.468(7) . ?
C8A H8A1 0.9700 . ?
C8A H8A2 0.9700 . ?
C8A H8A3 0.9700 . ?
C9A H9A1 0.9700 . ?
C9A H9A2 0.9700 . ?
C9A H9A3 0.9700 . ?
O3B C7B 1.194(9) . ?
C7B N3B 1.338(7) . ?
C7B H7B 0.9400 . ?
N3B C8B 1.453(7) . ?
N3B C9B 1.477(7) . ?
C8B H8B1 0.9700 . ?
C8B H8B2 0.9700 . ?
C8B H8B3 0.9700 . ?
C9B H9B1 0.9700 . ?
C9B H9B2 0.9700 . ?
C9B H9B3 0.9700 . ?
 
loop_
 _geom_angle_atom_site_label_1
 _geom_angle_atom_site_label_2
 _geom_angle_atom_site_label_3
 _geom_angle
 _geom_angle_site_symmetry_1
 _geom_angle_site_symmetry_3
 _geom_angle_publ_flag
O2B Zn1 O2 104.81(10) . . ?
O2A Zn1 O2 104.81(10) . . ?
O2A Zn1 O3 96.03(10) . 2_757 ?
O2 Zn1 O3 158.57(9) . 2_757 ?
O2A Zn1 O6 101.40(10) . 2_656 ?
O2 Zn1 O6 90.71(11) . 2_656 ?
O3 Zn1 O6 90.06(10) 2_757 2_656 ?
O2A Zn1 O5 98.27(10) . 1_656 ?
O2 Zn1 O5 88.21(10) . 1_656 ?
O3 Zn1 O5 83.81(9) 2_757 1_656 ?
O6 Zn1 O5 159.91(9) 2_656 1_656 ?
O2A Zn1 Zn1 167.46(7) . 2_757 ?
O2 Zn1 Zn1 86.54(7) . 2_757 ?
O3 Zn1 Zn1 72.27(7) 2_757 2_757 ?
O6 Zn1 Zn1 83.49(7) 2_656 2_757 ?
O5 Zn1 Zn1 76.42(7) 1_656 2_757 ?
Zn2 Zn2 N2 83.24(17) 2_766 . ?
Zn2 Zn2 N2 79.20(17) 2_766 2_766 ?
N2 Zn2 N2 162.43(3) . 2_766 ?
Zn2 Zn2 N1 82.90(18) 2_766 . ?
N2 Zn2 N1 89.01(9) . . ?
N2 Zn2 N1 88.83(9) 2_766 . ?
Zn2 Zn2 N1 79.78(18) 2_766 2_766 ?
N2 Zn2 N1 88.96(9) . 2_766 ?
N2 Zn2 N1 87.94(9) 2_766 2_766 ?
N1 Zn2 N1 162.68(3) . 2_766 ?
Zn2 Zn2 O1A 173.0(2) 2_766 . ?
N2 Zn2 O1A 100.91(13) . . ?
N2 Zn2 O1A 96.57(13) 2_766 . ?
N1 Zn2 O1A 102.68(12) . . ?
N1 Zn2 O1A 94.59(12) 2_766 . ?
C14 O1 C17 117.3(2) . . ?
C18 O2 Zn1 117.9(2) . . ?
C18 O3 Zn1 136.2(2) . 2_757 ?
C22 O4 C25 116.9(2) . . ?
C26 O5 Zn1 129.7(2) . 1_454 ?
C26 O6 Zn1 122.7(2) . 2_656 ?
C4 N1 C1 106.8(2) . . ?
C4 N1 Zn2 125.97(16) . . ?
C1 N1 Zn2 126.00(17) . . ?
C4 N1 Zn2 126.65(16) . 2_766 ?
C1 N1 Zn2 125.83(17) . 2_766 ?
Zn2 N1 Zn2 17.32(3) . 2_766 ?
C9 N2 C6 106.6(2) . . ?
C9 N2 Zn2 126.49(16) . . ?
C6 N2 Zn2 126.13(17) . . ?
C9 N2 Zn2 125.69(17) . 2_766 ?
C6 N2 Zn2 126.48(16) . 2_766 ?
Zn2 N2 Zn2 17.57(3) . 2_766 ?
N1 C1 C10 125.6(2) . 2_766 ?
N1 C1 C2 109.3(2) . . ?
C10 C1 C2 125.1(2) 2_766 . ?
C3 C2 C1 107.1(2) . . ?
C3 C2 H2 126.4 . . ?
C1 C2 H2 126.4 . . ?
C2 C3 C4 107.4(2) . . ?
C2 C3 H3 126.3 . . ?
C4 C3 H3 126.3 . . ?
N1 C4 C5 125.2(2) . . ?
N1 C4 C3 109.4(2) . . ?
C5 C4 C3 125.4(2) . . ?
C6 C5 C4 125.1(2) . . ?
C6 C5 C19 117.4(2) . . ?
C4 C5 C19 117.5(2) . . ?
N2 C6 C5 126.3(2) . . ?
N2 C6 C7 109.2(2) . . ?
C5 C6 C7 124.4(2) . . ?
C8 C7 C6 107.5(2) . . ?
C8 C7 H7 126.2 . . ?
C6 C7 H7 126.2 . . ?
C7 C8 C9 107.1(2) . . ?
C7 C8 H8 126.4 . . ?
C9 C8 H8 126.4 . . ?
N2 C9 C10 126.1(2) . . ?
N2 C9 C8 109.5(2) . . ?
C10 C9 C8 124.4(2) . . ?
C1 C10 C9 125.1(2) 2_766 . ?
C1 C10 C11 117.8(2) 2_766 . ?
C9 C10 C11 117.1(2) . . ?
C16 C11 C12 118.1(2) . . ?
C16 C11 C10 121.3(2) . . ?
C12 C11 C10 120.6(2) . . ?
C13 C12 C11 120.5(3) . . ?
C13 C12 H12 119.8 . . ?
C11 C12 H12 119.8 . . ?
C12 C13 C14 120.8(3) . . ?
C12 C13 H13 119.6 . . ?
C14 C13 H13 119.6 . . ?
O1 C14 C15 124.4(3) . . ?
O1 C14 C13 115.7(3) . . ?
C15 C14 C13 119.9(3) . . ?
C14 C15 C16 119.2(3) . . ?
C14 C15 H15 120.4 . . ?
C16 C15 H15 120.4 . . ?
C11 C16 C15 121.6(3) . . ?
C11 C16 H16 119.2 . . ?
C15 C16 H16 119.2 . . ?
O1 C17 C18 113.0(3) . . ?
O1 C17 H17A 109.0 . . ?
C18 C17 H17A 109.0 . . ?
O1 C17 H17B 109.0 . . ?
C18 C17 H17B 109.0 . . ?
H17A C17 H17B 107.8 . . ?
O3 C18 O2 126.8(3) . . ?
O3 C18 C17 118.5(3) . . ?
O2 C18 C17 114.7(3) . . ?
C24 C19 C20 117.4(2) . . ?
C24 C19 C5 121.3(2) . . ?
C20 C19 C5 121.3(2) . . ?
C21 C20 C19 121.3(2) . . ?
C21 C20 H20 119.4 . . ?
C19 C20 H20 119.4 . . ?
C20 C21 C22 120.1(3) . . ?
C20 C21 H21 119.9 . . ?
C22 C21 H21 119.9 . . ?
C23 C22 O4 124.6(2) . . ?
C23 C22 C21 119.5(2) . . ?
O4 C22 C21 115.8(2) . . ?
C22 C23 C24 120.0(3) . . ?
C22 C23 H23 120.0 . . ?
C24 C23 H23 120.0 . . ?
C23 C24 C19 121.7(3) . . ?
C23 C24 H24 119.2 . . ?
C19 C24 H24 119.2 . . ?
O4 C25 C26 113.3(2) . . ?
O4 C25 H25A 108.9 . . ?
C26 C25 H25A 108.9 . . ?
O4 C25 H25B 108.9 . . ?
C26 C25 H25B 108.9 . . ?
H25A C25 H25B 107.7 . . ?
O5 C26 O6 127.6(3) . . ?
O5 C26 C25 117.8(3) . . ?
O6 C26 C25 114.6(3) . . ?
C1A O1A Zn2 116.9(5) . . ?
O1A C1A N1A 122.8(6) . . ?
O1A C1A H1A 118.6 . . ?
N1A C1A H1A 118.6 . . ?
C1A N1A C3A 120.8(5) . . ?
C1A N1A C2A 118.7(5) . . ?
C3A N1A C2A 120.4(5) . . ?
N1A C2A H2A1 109.5 . . ?
N1A C2A H2A2 109.5 . . ?
H2A1 C2A H2A2 109.5 . . ?
N1A C2A H2A3 109.5 . . ?
H2A1 C2A H2A3 109.5 . . ?
H2A2 C2A H2A3 109.5 . . ?
N1A C3A H3A1 109.5 . . ?
N1A C3A H3A2 109.5 . . ?
H3A1 C3A H3A2 109.5 . . ?
N1A C3A H3A3 109.5 . . ?
H3A1 C3A H3A3 109.5 . . ?
H3A2 C3A H3A3 109.5 . . ?
O1B C1B N1B 115.1(9) . . ?
O1B C1B H1B 122.4 . . ?
N1B C1B H1B 122.4 . . ?
C1B N1B C3B 122.6(8) . . ?
C1B N1B C2B 117.6(7) . . ?
C3B N1B C2B 119.7(8) . . ?
N1B C2B H2B1 109.5 . . ?
N1B C2B H2B2 109.5 . . ?
H2B1 C2B H2B2 109.5 . . ?
N1B C2B H2B3 109.5 . . ?
H2B1 C2B H2B3 109.5 . . ?
H2B2 C2B H2B3 109.5 . . ?
N1B C3B H3B1 109.5 . . ?
N1B C3B H3B2 109.5 . . ?
H3B1 C3B H3B2 109.5 . . ?
N1B C3B H3B3 109.5 . . ?
H3B1 C3B H3B3 109.5 . . ?
H3B2 C3B H3B3 109.5 . . ?
C4A O2A Zn1 118.1(2) . . ?
O2A C4A N2A 128.7(4) . . ?
O2A C4A H4A 115.7 . . ?
N2A C4A H4A 115.7 . . ?
C4A N2A C5A 120.2(5) . . ?
C4A N2A C6A 123.0(5) . . ?
C5A N2A C6A 116.3(5) . . ?
N2A C5A H5A1 109.5 . . ?
N2A C5A H5A2 109.5 . . ?
H5A1 C5A H5A2 109.5 . . ?
N2A C5A H5A3 109.5 . . ?
H5A1 C5A H5A3 109.5 . . ?
H5A2 C5A H5A3 109.5 . . ?
N2A C6A H6A1 109.5 . . ?
N2A C6A H6A2 109.5 . . ?
H6A1 C6A H6A2 109.5 . . ?
N2A C6A H6A3 109.5 . . ?
H6A1 C6A H6A3 109.5 . . ?
H6A2 C6A H6A3 109.5 . . ?
C4B O2B Zn1 118.1(2) . . ?
O2B C4B N2B 116.1(6) . . ?
O2B C4B H4B 122.0 . . ?
N2B C4B H4B 122.0 . . ?
C4B N2B C6B 119.6(8) . . ?
C4B N2B C5B 120.8(7) . . ?
C6B N2B C5B 118.4(7) . . ?
N2B C5B H5B1 109.5 . . ?
N2B C5B H5B2 109.5 . . ?
H5B1 C5B H5B2 109.5 . . ?
N2B C5B H5B3 109.5 . . ?
H5B1 C5B H5B3 109.5 . . ?
H5B2 C5B H5B3 109.5 . . ?
N2B C6B H6B1 109.5 . . ?
N2B C6B H6B2 109.5 . . ?
H6B1 C6B H6B2 109.5 . . ?
N2B C6B H6B3 109.5 . . ?
H6B1 C6B H6B3 109.5 . . ?
H6B2 C6B H6B3 109.5 . . ?
O3A C7A N3A 132.7(8) . . ?
O3A C7A H7A 113.7 . . ?
N3A C7A H7A 113.7 . . ?
C7A N3A C8A 122.5(6) . . ?
C7A N3A C9A 116.4(5) . . ?
C8A N3A C9A 119.7(6) . . ?
N3A C8A H8A1 109.5 . . ?
N3A C8A H8A2 109.5 . . ?
H8A1 C8A H8A2 109.5 . . ?
N3A C8A H8A3 109.5 . . ?
H8A1 C8A H8A3 109.5 . . ?
H8A2 C8A H8A3 109.5 . . ?
N3A C9A H9A1 109.5 . . ?
N3A C9A H9A2 109.5 . . ?
H9A1 C9A H9A2 109.5 . . ?
N3A C9A H9A3 109.5 . . ?
H9A1 C9A H9A3 109.5 . . ?
H9A2 C9A H9A3 109.5 . . ?
O3B C7B N3B 134.6(12) . . ?
O3B C7B H7B 112.7 . . ?
N3B C7B H7B 112.7 . . ?
C7B N3B C8B 122.2(7) . . ?
C7B N3B C9B 119.7(7) . . ?
C8B N3B C9B 117.9(7) . . ?
N3B C8B H8B1 109.5 . . ?
N3B C8B H8B2 109.5 . . ?
H8B1 C8B H8B2 109.5 . . ?
N3B C8B H8B3 109.5 . . ?
H8B1 C8B H8B3 109.5 . . ?
H8B2 C8B H8B3 109.5 . . ?
N3B C9B H9B1 109.5 . . ?
N3B C9B H9B2 109.5 . . ?
H9B1 C9B H9B2 109.5 . . ?
N3B C9B H9B3 109.5 . . ?
H9B1 C9B H9B3 109.5 . . ?
H9B2 C9B H9B3 109.5 . . ?
 
_refine_diff_density_max    1.007
_refine_diff_density_min   -0.658
_refine_diff_density_rms    0.082

_shelx_res_file
;
TITL P-1_a.res in P-1
    P-1_a.res
    created by SHELXL-2018/3 at 11:37:58 on 15-Nov-2021
REM Old TITL P-1 in P-1
REM SHELXT solution in P-1: R1 0.243, Rweak 0.032, Alpha 0.089
REM <I/s>   0.000 for    0 systematic absences,  Orientation as input
REM Formula found by SHELXT:  C76 N12 O8 Zn3
CELL  0.63000  10.9640  12.7070  14.0470  100.800  101.045  108.387
ZERR   1.000   0.0022   0.0025   0.0028    0.030    0.030    0.030
LATT  1
SFAC C H N O ZN
DISP $C  0.00236  0.00129  8.99872
DISP $H -0.00002  0.00000  0.66424
DISP $N  0.00479  0.00261 14.77496
DISP $O  0.00848  0.00477 23.75245
DISP $Zn  0.32734  1.16463 4209.23095
UNIT 70 74 10 18 3
L.S. 35
BOND $H
ACTA
OMIT -3 53
FMAP 2
TEMP -53
SIZE 0.862 0.198 0.127
PLAN 2
LIST 4
WGHT    0.106000
FVAR       0.46749   0.62509   0.68000   0.58219
ZN1   5    0.979023    0.018572    1.101860    11.00000    0.04562    0.04998 =
         0.02726    0.01190    0.01377    0.01557
ZN2   5    0.996719    0.519192    0.515793    10.50000    0.03162    0.02963 =
         0.02644    0.01179    0.01196    0.01064
O1    4    0.584957   -0.046040    0.788776    11.00000    0.04648    0.06396 =
         0.05420    0.04082    0.00539   -0.00021
O2    4    0.793341    0.003968    1.034712    11.00000    0.04897    0.08262 =
         0.04294    0.02562    0.01601    0.02097
O3    4    0.827726   -0.032796    0.883130    11.00000    0.04806    0.05690 =
         0.04671    0.02023    0.01614    0.02126
O4    4    0.181949    0.416010    0.121121    11.00000    0.04461    0.04539 =
         0.05242    0.00746    0.00235    0.02169
O5    4    0.047413    0.185201    0.082926    11.00000    0.05858    0.04418 =
         0.05094    0.01549    0.01855    0.02000
O6    4    0.078380    0.155988   -0.071174    11.00000    0.06757    0.05022 =
         0.04405    0.00722    0.01491    0.01089
N1    3    0.933207    0.569689    0.389148    11.00000    0.03401    0.03161 =
         0.03133    0.01397    0.01235    0.01047
N2    3    0.808789    0.400936    0.486819    11.00000    0.03487    0.03355 =
         0.02770    0.01180    0.01079    0.01191
C1    1    1.010770    0.653323    0.353635    11.00000    0.03983    0.03544 =
         0.02962    0.01404    0.01439    0.01522
C2    1    0.925202    0.682134    0.278637    11.00000    0.04318    0.04418 =
         0.03702    0.02303    0.01464    0.01530
AFIX  43
H2    2    0.952986    0.737166    0.243208    11.00000   -1.20000
AFIX   0
C3    1    0.798288    0.615072    0.269337    11.00000    0.04367    0.04779 =
         0.03911    0.02445    0.01335    0.01995
AFIX  43
H3    2    0.721152    0.614726    0.226129    11.00000   -1.20000
AFIX   0
C4    1    0.802715    0.543869    0.338006    11.00000    0.03606    0.03418 =
         0.02951    0.01121    0.01151    0.01410
C5    1    0.691124    0.463529    0.352789    11.00000    0.03233    0.03429 =
         0.03044    0.01032    0.01228    0.01323
C6    1    0.695914    0.397630    0.421760    11.00000    0.03372    0.03247 =
         0.03157    0.00924    0.01299    0.01192
C7    1    0.580719    0.313436    0.434249    11.00000    0.03369    0.04150 =
         0.04115    0.01617    0.00928    0.00867
AFIX  43
H7    2    0.491590    0.293646    0.398024    11.00000   -1.20000
AFIX   0
C8    1    0.623805    0.268333    0.507073    11.00000    0.04058    0.04235 =
         0.04204    0.01808    0.01536    0.00992
AFIX  43
H8    2    0.570478    0.212191    0.532077    11.00000   -1.20000
AFIX   0
C9    1    0.767205    0.322200    0.539690    11.00000    0.03712    0.03089 =
         0.02910    0.00971    0.01415    0.00957
C10   1    0.850259    0.296015    0.614539    11.00000    0.03846    0.03186 =
         0.02819    0.01248    0.01379    0.01028
C11   1    0.783208    0.207427    0.663155    11.00000    0.03779    0.03640 =
         0.03452    0.01807    0.01392    0.01084
C12   1    0.713746    0.092953    0.607305    11.00000    0.06191    0.03781 =
         0.03391    0.01181    0.01262    0.00920
AFIX  43
H12   2    0.710559    0.071184    0.538856    11.00000   -1.20000
AFIX   0
C13   1    0.649890    0.011777    0.651928    11.00000    0.06379    0.03966 =
         0.04561    0.01855    0.00950    0.00425
AFIX  43
H13   2    0.603040   -0.064755    0.613399    11.00000   -1.20000
AFIX   0
C14   1    0.653951    0.041633    0.752778    11.00000    0.03875    0.04771 =
         0.04499    0.02832    0.00878    0.00850
C15   1    0.722456    0.154017    0.809762    11.00000    0.05176    0.05189 =
         0.03477    0.02204    0.01946    0.01841
AFIX  43
H15   2    0.725876    0.174950    0.878326    11.00000   -1.20000
AFIX   0
C16   1    0.786519    0.236093    0.764316    11.00000    0.04841    0.03868 =
         0.03278    0.01454    0.01536    0.01306
AFIX  43
H16   2    0.833012    0.312583    0.803055    11.00000   -1.20000
AFIX   0
C17   1    0.616694   -0.029008    0.895062    11.00000    0.03961    0.06828 =
         0.05420    0.04048    0.01631    0.01261
AFIX  23
H17A  2    0.554838   -0.093764    0.910866    11.00000   -1.20000
H17B  2    0.603991    0.041091    0.926278    11.00000   -1.20000
AFIX   0
C18   1    0.759042   -0.018592    0.940162    11.00000    0.04114    0.04231 =
         0.04418    0.02392    0.01211    0.00930
C19   1    0.555919    0.448019    0.290602    11.00000    0.03470    0.03253 =
         0.03210    0.01163    0.00943    0.01251
C20   1    0.470766    0.492250    0.332453    11.00000    0.04549    0.04228 =
         0.03306    0.00206    0.01012    0.01891
AFIX  43
H20   2    0.498452    0.532198    0.400957    11.00000   -1.20000
AFIX   0
C21   1    0.346487    0.478392    0.275023    11.00000    0.03897    0.04321 =
         0.04698    0.00212    0.01118    0.01950
AFIX  43
H21   2    0.290887    0.509244    0.304515    11.00000   -1.20000
AFIX   0
C22   1    0.303580    0.418814    0.173583    11.00000    0.03572    0.03522 =
         0.03987    0.01006    0.00552    0.01228
C23   1    0.384277    0.371555    0.131681    11.00000    0.04789    0.05785 =
         0.03385   -0.00069    0.00560    0.02288
AFIX  43
H23   2    0.354415    0.328391    0.064014    11.00000   -1.20000
AFIX   0
C24   1    0.509827    0.387647    0.189385    11.00000    0.04068    0.05571 =
         0.03737    0.00154    0.01051    0.02284
AFIX  43
H24   2    0.565146    0.356978    0.159325    11.00000   -1.20000
AFIX   0
C25   1    0.130156    0.347202    0.020227    11.00000    0.05184    0.04718 =
         0.04457    0.01486    0.00024    0.01669
AFIX  23
H25A  2    0.199616    0.366231   -0.015209    11.00000   -1.20000
H25B  2    0.055668    0.365922   -0.013088    11.00000   -1.20000
AFIX   0
C26   1    0.081389    0.217515    0.011346    11.00000    0.04007    0.04372 =
         0.04305    0.01052    0.00527    0.01497
REM  coordinated DMF to Zn2
PART 1 21
DFIX 1.22 0.01 O1A C1A
DFIX 1.37 0.01 C1A N1A
DANG 2.26 0.01 O1A N1A
DFIX 1.47 0.01 N1A C2A N1A C3A
DANG 2.46 0.01 C1A C2A C1A C3A
DANG 2.53 0.01 C2A C3A
RIGU 0.001 O1A > C3A
FLAT O1A > C3A
O1A   4    0.995809    0.650579    0.635733    21.00000    0.07607    0.05795 =
         0.04520    0.00813    0.01486    0.03054
C1A   1    1.027975    0.641036    0.721737    21.00000    0.04715    0.06582 =
         0.04236    0.00698    0.01240    0.02386
AFIX  43
H1A   2    0.966852    0.585578    0.742425    21.00000   -1.20000
AFIX   0
N1A   3    1.148964    0.707778    0.788445    21.00000    0.05045    0.06316 =
         0.04192   -0.00516    0.00954    0.03027
C2A   1    1.179678    0.687263    0.887656    21.00000    0.10481    0.13718 =
         0.04463    0.01255    0.01506    0.07420
AFIX 133
H2A1  2    1.180719    0.751184    0.938330    21.00000   -1.50000
H2A2  2    1.266452    0.680181    0.901675    21.00000   -1.50000
H2A3  2    1.112251    0.616808    0.888821    21.00000   -1.50000
AFIX   0
C3A   1    1.243073    0.799284    0.762813    21.00000    0.05398    0.05739 =
         0.08729   -0.00418    0.01501    0.01824
AFIX 133
H3A1  2    1.202326    0.807221    0.698200    21.00000   -1.50000
H3A2  2    1.321900    0.781189    0.759055    21.00000   -1.50000
H3A3  2    1.268157    0.870859    0.813980    21.00000   -1.50000
AFIX   0
REM  Free DMF near Zn2
PART 2 -21
DFIX 1.22 0.01 O1B C1B
DFIX 1.37 0.01 C1B N1B
DANG 2.26 0.01 O1B N1B
DFIX 1.47 0.01 N1B C2B N1B C3B
DANG 2.46 0.01 C1B C2B C1B C3B
DANG 2.53 0.01 C2B C3B
RIGU 0.001 O1B > C3B
FLAT O1B > C3B
O1B   4    1.346915    0.778989    0.947694   -21.00000    0.14704    0.23580 =
         0.09928    0.06150    0.05964    0.14217
C1B   1    1.266298    0.776145    0.870020   -21.00000    0.11897    0.09050 =
         0.10389    0.03188    0.03000    0.05529
AFIX  43
H1B   2    1.283329    0.835343    0.837424   -21.00000   -1.20000
AFIX   0
N1B   3    1.151566    0.680553    0.836036   -21.00000    0.11193    0.08713 =
         0.09502    0.01971    0.04931    0.05915
C2B   1    1.135315    0.593964    0.893837   -21.00000    0.18487    0.08025 =
         0.13386    0.03327    0.07974    0.07051
AFIX 133
H2B1  2    1.212751    0.619071    0.951100   -21.00000   -1.50000
H2B2  2    1.126581    0.521053    0.851153   -21.00000   -1.50000
H2B3  2    1.055906    0.584728    0.917335   -21.00000   -1.50000
AFIX   0
C3B   1    1.045286    0.664219    0.748385   -21.00000    0.13306    0.07093 =
         0.09575   -0.00450    0.03126    0.06408
AFIX 133
H3B1  2    1.011371    0.726019    0.759948   -21.00000   -1.50000
H3B2  2    0.973702    0.591093    0.736950   -21.00000   -1.50000
H3B3  2    1.079961    0.664659    0.689846   -21.00000   -1.50000
AFIX   0
PART 0
REM COORDINATED DMF TO ZN
EXYZ O2A O2B
EADP O2A O2B
EXYZ C4A C4B
EADP C4A C4B
PART 1 31
DFIX 1.22 0.01 O2A C4A
DFIX 1.37 0.01 C4A N2A
DANG 2.26 0.01 O2A N2A
DFIX 1.47 0.01 N2A C5A N2A C6A
DANG 2.46 0.01 C4A C5A C4A C6A
DANG 2.53 0.01 C5A C6A
RIGU 0.001 O2A > C6A
FLAT O2A > C6A
O2A   4    0.993790    0.060540    1.247153    31.00000    0.06057    0.06029 =
         0.02973    0.00937    0.01504    0.01608
C4A   1    1.096473    0.136390    1.302597    31.00000    0.05372    0.06971 =
         0.04091   -0.00144    0.01271    0.02505
AFIX  43
H4A   2    1.161100    0.169366    1.270673    31.00000   -1.20000
AFIX   0
N2A   3    1.127888    0.177236    1.399391    31.00000    0.06857    0.06737 =
         0.03837   -0.00011    0.00850    0.01628
C5A   1    1.038157    0.127272    1.457359    31.00000    0.09482    0.15148 =
         0.04006    0.01700    0.00311   -0.02262
AFIX 133
H5A1  2    0.978627    0.169006    1.464523    31.00000   -1.50000
H5A2  2    1.090187    0.132529    1.523420    31.00000   -1.50000
H5A3  2    0.986167    0.047155    1.422565    31.00000   -1.50000
AFIX   0
C6A   1    1.242891    0.283150    1.454795    31.00000    0.07129    0.06984 =
         0.04244   -0.00158    0.01138    0.01119
AFIX 133
H6A1  2    1.284785    0.317417    1.407509    31.00000   -1.50000
H6A2  2    1.306857    0.264770    1.500196    31.00000   -1.50000
H6A3  2    1.212797    0.337041    1.493182    31.00000   -1.50000
AFIX   0
PART 2 -31
DFIX 1.22 0.01 O2B C4B
DFIX 1.37 0.01 C4B N2B
DANG 2.26 0.01 O2B N2B
DFIX 1.47 0.01 N2B C5B N2B C6B
DANG 2.46 0.01 C4B C5B C4B C6B
DANG 2.53 0.01 C5B C6B
RIGU 0.001 O2B > C6B
FLAT O2B > C6B
O2B   4    0.993790    0.060540    1.247153   -31.00000    0.06057    0.06029 =
         0.02973    0.00937    0.01504    0.01608
C4B   1    1.096473    0.136390    1.302597   -31.00000    0.05372    0.06971 =
         0.04091   -0.00144    0.01271    0.02505
AFIX  43
H4B   2    1.166520    0.175050    1.277648   -31.00000   -1.20000
AFIX   0
N2B   3    1.103265    0.161864    1.404408   -31.00000    0.08350    0.07650 =
         0.04286   -0.00301    0.01743    0.04141
C5B   1    0.982147    0.129314    1.438772   -31.00000    0.07784    0.13248 =
         0.01308   -0.01190    0.00309    0.03154
AFIX 133
H5B1  2    0.946211    0.190138    1.441460   -31.00000   -1.50000
H5B2  2    1.003406    0.117486    1.505276   -31.00000   -1.50000
H5B3  2    0.916541    0.058741    1.392360   -31.00000   -1.50000
AFIX   0
ISOR 0.001 C6B
C6B   1    1.227535    0.241540    1.476729   -31.00000    0.07598    0.07703 =
         0.07238    0.01602    0.01744    0.02911
AFIX 133
H6B1  2    1.290506    0.275522    1.441001   -31.00000   -1.50000
H6B2  2    1.264794    0.200336    1.518345   -31.00000   -1.50000
H6B3  2    1.209949    0.301749    1.518935   -31.00000   -1.50000
AFIX   0
PART 0
REM FREE DMF
EXYZ N3A N3B
EADP N3A N3B
PART 1 41
DFIX 1.22 0.01 O3A C7A
DFIX 1.37 0.01 C7A N3A
DANG 2.26 0.01 O3A N3A
DFIX 1.47 0.01 N3A C8A N3A C9A
DANG 2.46 0.01 C7A C8A C7A C9A
DANG 2.53 0.01 C8A C9A
SIMU 0.01 O3A > C9A
DELU 0.01 O3A > C9A
RIGU 0.001 O3A > C9A
FLAT O3A > C9A
O3A   4    0.634743    0.873026    0.386366    41.00000    0.12933    0.10482 =
         0.11826    0.00929    0.01159    0.02585
C7A   1    0.576661    0.800825    0.308620    41.00000    0.07632    0.06904 =
         0.09955    0.03496    0.03652    0.02455
AFIX  43
H7A   2    0.513929    0.734407    0.315415    41.00000   -1.20000
AFIX   0
N3A   3    0.583518    0.795737    0.210938    41.00000    0.08136    0.10521 =
         0.11469    0.05317    0.05513    0.04829
C8A   1    0.654421    0.893707    0.181522    41.00000    0.14567    0.17193 =
         0.21823    0.12083    0.10535    0.04186
AFIX 133
H8A1  2    0.675870    0.962808    0.234700    41.00000   -1.50000
H8A2  2    0.599482    0.897950    0.120479    41.00000   -1.50000
H8A3  2    0.736181    0.887060    0.169362    41.00000   -1.50000
AFIX   0
C9A   1    0.490109    0.691674    0.133753    41.00000    0.12925    0.09911 =
         0.10209    0.04103    0.04420    0.07571
AFIX 133
H9A1  2    0.440364    0.637842    0.165735    41.00000   -1.50000
H9A2  2    0.539529    0.656378    0.096610    41.00000   -1.50000
H9A3  2    0.428725    0.712054    0.087922    41.00000   -1.50000
AFIX   0
PART 2 -41
DFIX 1.22 0.01 O3B C7B
DFIX 1.37 0.01 C7B N3B
DANG 2.26 0.01 O3B N3B
DFIX 1.47 0.01 N3B C8B N3B C9B
DANG 2.46 0.01 C7B C8B C7B C9B
DANG 2.53 0.01 C8B C9B
SIMU 0.01 O3B > C9B
DELU 0.01 O3B > C9B
RIGU 0.001 O3B > C9B
FLAT O3B > C9B
ISOR 0.001 O3B
O3B   4    0.500845    0.777303    0.040059   -41.00000    0.13474    0.13975 =
         0.13189    0.03785    0.03916    0.05079
C7B   1    0.507755    0.747626    0.116036   -41.00000    0.12820    0.14098 =
         0.12401    0.03230    0.04133    0.06437
AFIX  43
H7B   2    0.445822    0.673522    0.107180   -41.00000   -1.20000
AFIX   0
N3B   3    0.583518    0.795737    0.210938   -41.00000    0.08136    0.10521 =
         0.11469    0.05317    0.05513    0.04829
C8B   1    0.717958    0.880216    0.235500   -41.00000    0.09377    0.14031 =
         0.18726    0.08157    0.04831    0.02793
AFIX 133
H8B1  2    0.781275    0.841338    0.237407   -41.00000   -1.50000
H8B2  2    0.737635    0.933199    0.300733   -41.00000   -1.50000
H8B3  2    0.724695    0.922496    0.184753   -41.00000   -1.50000
AFIX   0
C9B   1    0.527191    0.769391    0.294943   -41.00000    0.12956    0.16608 =
         0.13049    0.08312    0.07225    0.05724
AFIX 133
H9B1  2    0.438323    0.710914    0.268283   -41.00000   -1.50000
H9B2  2    0.522461    0.838554    0.334525   -41.00000   -1.50000
H9B3  2    0.583807    0.741408    0.337175   -41.00000   -1.50000
PART 0

AFIX   0
HKLF 4


REM  P-1_a.res in P-1
REM wR2 = 0.1679, GooF = S = 0.994, Restrained GooF = 1.032 for all data
REM R1 = 0.0543 for 6461 Fo > 4sig(Fo) and 0.0782 for all 9818 data
REM 571 parameters refined using 280 restraints

END

WGHT      0.1052      0.0000

REM Highest difference peak  1.007,  deepest hole -0.658,  1-sigma level  0.082
Q1    1   0.5669  0.8376  0.0988  11.00000  0.05    1.01
Q2    1   0.9557 -0.0411  1.1232  11.00000  0.05    0.96
;
_shelx_res_checksum   18860

_shelx_hkl_file
;
   0   0   1   41.55    1.35
   0   0  -1   42.04    1.35
   0   0   2    1.71    0.37
   0   0  -2    0.86    0.31
   0   0   3  213.76    6.98
   0   0  -3  207.64    6.67
   0   0   4  123.43    4.41
   0   0  -4  122.88    4.77
   0   0   5 1197.54   31.88
   0   0  -5 1174.53   32.62
   0   0   6  285.91    8.87
   0   0  -6  292.94    9.79
   0   0   7  437.67   13.10
   0   0  -7  443.36   13.22
   0   0   8  534.97   15.97
   0   0  -8  533.75   15.18
   0   0   9  102.20    4.53
   0   0  -9  100.91    4.04
   0   0  10  334.07   10.95
   0   0 -10  306.22   10.28
   0   0  11   43.57    3.24
   0   0 -11   48.22    3.24
   0   0  12    4.04    2.57
   0   0 -12    1.65    1.90
   0   0  13   86.22    6.00
   0   0 -13   80.23    4.83
   0   0  14   44.67    4.28
   0   0 -14   47.30    4.10
   0   0  15   10.28    4.22
   0   0 -15   16.34    3.61
   0   0  16   14.38    3.73
   0   0 -16   11.93    3.55
   0   0  17    0.80    3.61
   0   0 -17    1.22    3.18
   0   0  18   13.34    5.26
   0   0 -18    9.06    4.65
   0   0  19    1.53    4.47
   0   0 -19   -1.53    3.67
   0   0  20    4.41    5.51
   0   0 -20    5.39    3.86
   0   0  21    2.20    4.53
   0   0 -21    5.14    4.65
   0   1 -22   -0.31    2.88
   0   1 -21    0.24    3.98
   0  -1  21    3.43    4.71
   0   1 -20   36.72    6.73
   0  -1  20   39.96    5.81
   0   1 -19    8.51    3.55
   0  -1  19    9.18    5.39
   0   1 -18   -2.57    3.37
   0  -1  18   -2.45    4.10
   0   1 -17    2.02    3.12
   0  -1  17    0.06    4.28
   0   1 -16   19.15    4.34
   0  -1  16   21.36    4.71
   0   1 -15   34.15    3.67
   0  -1  15   32.86    4.28
   0   1 -14  100.05    5.45
   0  -1  14  102.26    5.63
   0   1 -13    7.83    2.63
   0  -1  13    9.49    3.12
   0   1 -12   12.61    2.26
   0  -1  12   14.32    2.94
   0   1 -11   81.57    3.79
   0  -1  11   87.02    3.92
   0   1 -10  225.32    7.53
   0  -1  10  230.03    8.69
   0   1  -9  366.75   11.57
   0  -1   9  353.22   11.38
   0   1  -8    3.55    1.41
   0  -1   8    3.55    1.59
   0   1  -7  156.48    6.24
   0  -1   7  158.86    6.36
   0   1  -6 3619.91   88.86
   0  -1   6 3428.12   86.29
   0   1  -5   34.45    1.96
   0  -1   5   32.92    1.84
   0   1  -4  873.75   23.99
   0  -1   4  838.81   22.95
   0   1  -3  499.30   13.59
   0  -1   3  494.40   13.52
   0   1  -2  498.44   13.59
   0  -1   2  504.62   13.95
   0   1  -1 6125.13  203.05
   0  -1   1 5448.86  182.55
   0   1   0  114.50    3.67
   0  -1   0  114.99    3.24
   0   1   1 4092.58   97.91
   0  -1  -1 3961.99   92.10
   0   1   2  341.35   10.22
   0  -1  -2  346.18   10.28
   0   1   3  426.41   12.18
   0  -1  -3  430.69   12.55
   0   1   4  135.12    4.83
   0  -1  -4  137.26    5.08
   0   1   5  145.22    6.00
   0  -1  -5  139.83    5.20
   0   1   6  914.32   25.64
   0  -1  -6  909.67   25.09
   0   1   7   64.68    3.24
   0  -1  -7   62.11    3.18
   0   1   8    8.87    1.59
   0  -1  -8   10.46    1.65
   0   1   9  512.02   15.18
   0  -1  -9  516.19   15.18
   0   1  10   15.42    2.63
   0  -1 -10   13.77    2.20
   0   1  11   11.57    2.45
   0  -1 -11   10.53    2.57
   0   1  12   12.36    2.63
   0  -1 -12   12.24    2.39
   0   1  13    1.22    2.94
   0  -1 -13    1.65    2.45
   0   1  14  123.13    7.28
   0  -1 -14  102.38    5.51
   0   1  15   63.83    5.20
   0  -1 -15   73.31    5.32
   0   1  16   -1.41    3.79
   0  -1 -16    0.55    3.00
   0   1  17    8.38    4.41
   0  -1 -17    7.53    3.37
   0   1  18    4.34    4.83
   0  -1 -18    1.65    4.47
   0   1  19   10.59    4.83
   0  -1 -19    9.79    4.10
   0   1  20   18.66    5.32
   0  -1 -20   14.93    4.53
   0   1  21   -1.35    4.28
   0  -1 -21    0.92    3.86
   0   2 -22   -1.71    4.10
   0  -2  22    1.35    3.49
   0   2 -21    6.73    4.90
   0  -2  21    8.08    5.75
   0   2 -20   19.95    4.41
   0  -2  20   26.74    5.14
   0   2 -19    1.84    3.49
   0  -2  19    4.04    4.83
   0   2 -18    4.59    4.04
   0  -2  18   -0.37    4.04
   0   2 -17   19.28    3.79
   0  -2  17   17.32    5.51
   0   2 -16    7.47    3.12
   0  -2  16    4.90    3.43
   0   2 -15   77.05    4.90
   0  -2  15   71.84    4.90
   0   2 -14   17.01    3.30
   0  -2  14   14.32    3.30
   0   2 -13  105.13    5.26
   0  -2  13  100.61    5.32
   0   2 -12   23.32    2.69
   0  -2  12   25.46    2.88
   0   2 -11   17.99    2.45
   0  -2  11   15.42    3.00
   0   2 -10  170.98    6.24
   0  -2  10  160.03    6.18
   0   2  -9   67.32    3.49
   0  -2   9   64.44    3.12
   0   2  -8  160.45    6.49
   0  -2   8  164.92    6.61
   0   2  -7  615.08   19.64
   0  -2   7  627.38   17.99
   0   2  -6  111.74    4.65
   0  -2   6  113.70    4.28
   0   2  -5  856.25   24.91
   0  -2   5  858.15   23.38
   0   2  -4   36.90    1.84
   0  -2   4   35.00    1.77
   0   2  -3   29.13    1.59
   0  -2   3   31.21    1.47
   0   2  -2  244.35   10.40
   0  -2   2  243.68   11.08
   0   2  -1   14.01    0.80
   0  -2   1   13.10    0.73
   0   2   0 1037.88   26.56
   0  -2   0 1035.37   26.19
   0   2   1  765.80   19.64
   0  -2  -1  752.28   20.62
   0   2   2  233.03    7.10
   0  -2  -2  239.09    7.65
   0   2   3    1.84    0.73
   0  -2  -3    1.71    0.80
   0   2   4 1008.93   28.39
   0  -2  -4 1064.25   29.37
   0   2   5 1557.80   43.94
   0  -2  -5 1539.07   40.94
   0   2   6    3.49    1.29
   0  -2  -6    4.16    1.22
   0   2   7    3.43    1.29
   0  -2  -7    0.24    1.77
   0   2   8  248.70    8.02
   0  -2  -8  247.23    8.63
   0   2   9   55.44    3.37
   0  -2  -9   50.91    2.81
   0   2  10  107.28    4.83
   0  -2 -10   99.63    4.65
   0   2  11   12.42    2.26
   0  -2 -11   13.10    2.63
   0   2  12    6.55    2.63
   0  -2 -12    5.69    2.26
   0   2  13   90.08    5.87
   0  -2 -13   85.31    4.65
   0   2  14   90.14    6.06
   0  -2 -14   99.44    5.87
   0   2  15    9.06    4.10
   0  -2 -15   13.46    3.67
   0   2  16   26.86    4.28
   0  -2 -16   27.17    3.86
   0   2  17   16.22    5.32
   0  -2 -17   24.05    4.16
   0   2  18    7.16    4.28
   0  -2 -18    2.45    3.49
   0   2  19   25.89    6.55
   0  -2 -19   20.50    4.59
   0   2  20   -1.77    4.47
   0  -2 -20    2.45    4.77
   0   2  21    0.49    3.61
   0  -2 -21    0.73    3.49
   0   3 -22    1.59    3.73
   0  -3  22    0.00    4.77
   0   3 -21    2.57    5.14
   0  -3  21    1.53    5.20
   0   3 -20    8.44    4.41
   0  -3  20    4.65    4.96
   0   3 -19   27.48    5.69
   0  -3  19   29.01    6.67
   0   3 -18    1.96    3.37
   0  -3  18    0.31    3.92
   0   3 -17   -0.80    3.06
   0  -3  17    0.92    3.98
   0   3 -16  118.11    6.49
   0  -3  16  105.20    6.61
   0   3 -15   58.99    4.47
   0  -3  15   55.81    4.47
   0   3 -14   96.81    5.32
   0  -3  14   93.94    5.63
   0   3 -13   23.13    3.67
   0  -3  13   27.60    4.16
   0   3 -12   25.58    2.81
   0  -3  12   25.46    3.18
   0   3 -11  366.13   11.57
   0  -3  11  360.44   13.28
   0   3 -10   29.01    2.39
   0  -3  10   27.91    2.81
   0   3  -9  452.48   13.22
   0  -3   9  452.05   14.38
   0   3  -8    9.67    1.53
   0  -3   8   13.34    1.90
   0   3  -7   79.80    3.49
   0  -3   7   82.12    3.55
   0   3  -6 2172.63   55.87
   0  -3   6 2143.62   55.75
   0   3  -5   43.08    2.45
   0  -3   5   42.10    2.14
   0   3  -4  463.62   14.81
   0  -3   4  460.99   13.77
   0   3  -3   90.45    4.90
   0  -3   3   93.45    5.51
   0   3  -2 1189.77   29.99
   0  -3   2 1181.38   31.45
   0   3  -1 5312.39  127.78
   0  -3   1 5511.22  129.25
   0   3   0  928.09   25.03
   0  -3   0  927.30   25.46
   0   3   1   24.36    1.35
   0  -3  -1   23.13    1.65
   0   3   2  264.73    8.87
   0  -3  -2  273.42    9.30
   0   3   3  167.49    6.79
   0  -3  -3  169.94    6.06
   0   3   4  309.47   10.10
   0  -3  -4  299.80    9.24
   0   3   5   20.44    1.90
   0  -3  -5   18.97    1.90
   0   3   6    5.94    1.65
   0  -3  -6    5.39    1.35
   0   3   7   50.67    2.94
   0  -3  -7   46.51    2.75
   0   3   8  326.60   11.57
   0  -3  -8  324.83   11.02
   0   3   9  155.99    6.12
   0  -3  -9  154.70    5.69
   0   3  10    1.41    1.96
   0  -3 -10    0.18    1.90
   0   3  11   22.58    2.69
   0  -3 -11   18.97    2.88
   0   3  12   44.61    4.47
   0  -3 -12   42.90    4.10
   0   3  13   55.57    5.39
   0  -3 -13   53.48    4.41
   0   3  14   15.05    4.16
   0  -3 -14   15.36    4.22
   0   3  15   42.41    4.96
   0  -3 -15   40.51    4.71
   0   3  16   11.44    4.04
   0  -3 -16   14.20    4.47
   0   3  17    0.86    4.65
   0  -3 -17    1.96    3.86
   0   3  18    2.88    4.16
   0  -3 -18    3.98    3.67
   0   3  19    9.67    5.32
   0  -3 -19    8.14    4.16
   0   3  20    5.87    4.53
   0  -3 -20    7.34    3.79
   0   4 -22    2.51    4.04
   0  -4  22   -2.51    5.63
   0   4 -21   16.77    4.77
   0  -4  21   25.21    5.63
   0   4 -20   16.16    4.41
   0  -4  20   17.87    4.90
   0   4 -19    6.98    4.59
   0  -4  19   12.73    4.53
   0   4 -18    1.41    3.73
   0  -4  18    1.71    4.28
   0   4 -17   12.48    3.92
   0  -4  17   13.10    4.41
   0   4 -16   24.36    4.04
   0  -4  16   24.91    4.34
   0   4 -15  176.86    8.51
   0  -4  15  185.55    8.57
   0   4 -14   12.42    2.69
   0  -4  14   11.57    3.06
   0   4 -13   19.70    2.63
   0  -4  13   22.95    3.18
   0   4 -12  142.10    8.02
   0  -4  12  134.51    6.43
   0   4 -11    6.00    2.02
   0  -4  11    3.98    2.08
   0   4 -10  502.84   14.38
   0  -4  10  504.93   14.93
   0   4  -9   50.98    2.94
   0  -4   9   56.67    3.12
   0   4  -8    0.80    1.16
   0  -4   8    2.08    1.41
   0   4  -7  865.61   23.19
   0  -4   7  882.26   26.50
   0   4  -6   79.98    3.49
   0  -4   6   84.63    3.73
   0   4  -5 1103.11   30.54
   0  -4   5 1093.99   29.74
   0   4  -4   54.89    3.43
   0  -4   4   52.81    3.73
   0   4  -3    1.35    0.98
   0  -4   3    2.02    0.86
   0   4  -2 1046.81   29.74
   0  -4   2 1012.05   28.09
   0   4  -1  423.54   11.99
   0  -4   1  423.35   13.10
   0   4   0  721.44   20.07
   0  -4   0  715.32   21.05
   0   4   1   25.40    1.53
   0  -4  -1   24.78    1.59
   0   4   2   23.13    1.84
   0  -4  -2   24.85    1.71
   0   4   3   17.32    1.59
   0  -4  -3   14.44    1.22
   0   4   4    2.26    1.29
   0  -4  -4    2.51    1.16
   0   4   5  684.84   21.48
   0  -4  -5  650.33   20.32
   0   4   6   49.51    2.75
   0  -4  -6   46.45    2.94
   0   4   7   44.98    3.06
   0  -4  -7   48.71    2.88
   0   4   8  289.82   10.95
   0  -4  -8  313.20   10.22
   0   4   9  255.55    9.79
   0  -4  -9  245.64    8.44
   0   4  10    3.37    2.57
   0  -4 -10    3.73    2.26
   0   4  11    6.73    2.45
   0  -4 -11    7.47    2.57
   0   4  12    0.55    3.24
   0  -4 -12   -1.84    2.94
   0   4  13   16.58    3.37
   0  -4 -13   16.40    3.79
   0   4  14   33.17    5.14
   0  -4 -14   40.39    5.32
   0   4  15    0.00    5.02
   0  -4 -15    1.22    3.55
   0   4  16   22.40    4.77
   0  -4 -16   23.93    4.53
   0   4  17    4.65    4.96
   0  -4 -17    5.81    4.83
   0   4  18   15.48    5.02
   0  -4 -18   18.54    4.83
   0   4  19    4.96    4.04
   0  -4 -19    6.73    4.59
   0  -4 -20    1.59    5.75
   0   5 -22    3.18    4.90
   0  -5  22   -2.33    5.75
   0   5 -21    7.96    5.02
   0  -5  21    8.93    5.45
   0   5 -20   16.89    5.57
   0  -5  20   15.24    5.51
   0   5 -19    6.73    4.22
   0  -5  19    5.81    4.28
   0   5 -18    3.73    3.37
   0  -5  18    4.16    4.10
   0   5 -17    2.08    3.18
   0  -5  17    1.04    3.18
   0   5 -16   69.82    6.06
   0  -5  16   74.35    5.81
   0   5 -15   15.60    3.37
   0  -5  15   17.56    3.49
   0   5 -14  107.21    5.94
   0  -5  14  103.79    5.75
   0   5 -13   19.52    2.63
   0  -5  13   18.91    2.88
   0   5 -12  108.38    5.69
   0  -5  12  119.70    5.69
   0   5 -11  217.92    9.24
   0  -5  11  211.06    8.32
   0   5 -10   12.73    2.20
   0  -5  10   10.71    1.96
   0   5  -9  150.11    6.55
   0  -5   9  150.36    6.43
   0   5  -8  214.55    7.96
   0  -5   8  205.80    7.10
   0   5  -7   44.80    3.06
   0  -5   7   43.45    2.88
   0   5  -6  753.87   20.75
   0  -5   6  718.74   21.66
   0   5  -5   47.24    2.75
   0  -5   5   43.45    3.43
   0   5  -4  240.44    8.20
   0  -5   4  240.87    8.63
   0   5  -3   97.85    3.61
   0  -5   3   91.79    3.92
   0   5  -2  818.61   23.74
   0  -5   2  817.51   22.58
   0   5  -1 4172.99  101.77
   0  -5   1 4234.19  104.95
   0   5   0  825.90   23.07
   0  -5   0  820.76   23.99
   0   5   1  886.72   25.33
   0  -5  -1  887.58   24.17
   0   5   2  450.16   13.28
   0  -5  -2  453.70   14.01
   0   5   3   54.65    2.88
   0  -5  -3   55.26    2.94
   0   5   4  537.30   16.09
   0  -5  -4  525.12   16.46
   0   5   5  139.53    5.75
   0  -5  -5  147.54    6.24
   0   5   6   12.67    2.08
   0  -5  -6   15.05    2.57
   0   5   7    3.30    2.45
   0  -5  -7    3.98    2.33
   0   5   8  150.36    6.30
   0  -5  -8  145.65    6.18
   0   5   9   81.08    4.28
   0  -5  -9   84.63    4.22
   0   5  10   93.57    5.45
   0  -5 -10   91.85    5.14
   0   5  11    3.06    2.94
   0  -5 -11    0.92    3.00
   0   5  12    3.06    3.12
   0  -5 -12    1.71    3.00
   0   5  13   34.21    5.20
   0  -5 -13   31.64    4.71
   0   5  14    6.55    4.59
   0  -5 -14    4.04    4.16
   0   5  15   19.95    5.26
   0  -5 -15   24.05    4.41
   0   5  16    4.10    3.86
   0  -5 -16    4.47    3.49
   0   5  17    3.12    4.22
   0  -5 -17    4.04    3.55
   0   5  18    2.45    4.77
   0  -5 -18    0.80    3.92
   0   5  19    2.08    5.81
   0  -5 -19   -1.16    2.63
   0  -5 -20    0.24    2.75
   0   6 -22    4.71    3.86
   0  -6  22    4.34    5.45
   0   6 -21    4.59    3.73
   0  -6  21    3.49    4.71
   0   6 -20   10.89    4.77
   0  -6  20   10.46    5.51
   0   6 -19   10.77    4.71
   0  -6  19   13.40    4.59
   0   6 -18   -1.10    3.49
   0  -6  18    2.14    3.67
   0   6 -17    9.49    3.37
   0  -6  17   15.30    3.79
   0   6 -16   19.03    3.61
   0  -6  16   20.75    3.92
   0   6 -15   73.56    5.57
   0  -6  15   71.42    5.63
   0   6 -14   -0.73    3.12
   0  -6  14    1.59    3.12
   0   6 -13    6.85    2.69
   0  -6  13    7.34    2.88
   0   6 -12   37.51    3.18
   0  -6  12   36.11    3.06
   0   6 -11  372.93   13.52
   0  -6  11  380.82   14.14
   0   6 -10   75.15    4.28
   0  -6  10   74.66    4.16
   0   6  -9    2.88    1.77
   0  -6   9    2.08    1.53
   0   6  -8   42.96    2.88
   0  -6   8   42.71    2.81
   0   6  -7  974.05   26.38
   0  -6   7  970.20   25.40
   0   6  -6    4.47    1.96
   0  -6   6    2.08    2.08
   0   6  -5  692.18   20.87
   0  -6   5  666.91   20.13
   0   6  -4   63.89    3.24
   0  -6   4   65.30    3.00
   0   6  -3 1207.70   32.31
   0  -6   3 1151.33   29.99
   0   6  -2 1642.98   44.00
   0  -6   2 1614.89   42.59
   0   6  -1  553.15   16.22
   0  -6   1  566.92   17.13
   0   6   0 1058.50   30.54
   0  -6   0 1053.73   30.11
   0   6   1    1.10    1.22
   0  -6  -1    1.53    1.41
   0   6   2   99.50    4.41
   0  -6  -2  105.13    4.22
   0   6   3  242.46    8.44
   0  -6  -3  232.54    7.96
   0   6   4   94.06    4.59
   0  -6  -4   89.59    4.53
   0   6   5  201.88    7.71
   0  -6  -5  202.44    8.51
   0   6   6   32.68    2.69
   0  -6  -6   30.41    2.57
   0   6   7   42.16    3.00
   0  -6  -7   42.53    3.06
   0   6   8   -0.67    1.96
   0  -6  -8    1.59    1.96
   0   6   9   58.75    4.16
   0  -6  -9   59.42    4.04
   0   6  10    4.34    3.00
   0  -6 -10    3.79    3.00
   0   6  11   -1.10    2.81
   0  -6 -11    0.86    2.75
   0   6  12    5.32    3.43
   0  -6 -12    6.61    2.81
   0   6  13   40.57    5.94
   0  -6 -13   34.94    4.96
   0   6  14    1.53    3.86
   0  -6 -14    2.14    3.49
   0   6  15    3.06    4.28
   0  -6 -15   -0.73    3.00
   0   6  16   15.30    3.73
   0  -6 -16   14.20    3.55
   0   6  17    2.51    3.61
   0  -6 -17    0.61    4.28
   0   6  18   -0.86    5.32
   0  -6 -18   -0.55    4.47
   0  -6 -19   -0.31    3.55
   0   7 -22   -1.22    4.71
   0  -7  22    0.61    4.71
   0   7 -21   17.38    6.24
   0  -7  21   15.36    6.30
   0   7 -20    5.75    3.37
   0  -7  20    6.98    5.02
   0   7 -19    7.16    3.30
   0  -7  19    4.41    4.04
   0   7 -18    2.81    3.00
   0  -7  18    6.55    3.61
   0   7 -17   17.38    2.88
   0  -7  17   15.42    4.10
   0   7 -16   50.73    3.61
   0  -7  16   49.57    4.77
   0   7 -15    1.16    2.39
   0  -7  15    8.02    3.30
   0   7 -14   22.89    3.06
   0  -7  14   22.95    3.43
   0   7 -13   30.05    2.81
   0  -7  13   19.83    3.00
   0   7 -12    3.67    2.08
   0  -7  12    2.57    2.26
   0   7 -11  246.62   11.32
   0  -7  11  254.88    9.97
   0   7 -10   79.74    4.96
   0  -7  10   76.98    4.71
   0   7  -9    6.79    2.51
   0  -7   9    7.47    1.84
   0   7  -8  250.84    8.87
   0  -7   8  264.98    8.51
   0   7  -7  214.98   11.26
   0  -7   7  212.90   11.14
   0   7  -6  294.78    9.79
   0  -7   6  305.43   10.10
   0   7  -5    1.47    1.53
   0  -7   5    0.92    1.29
   0   7  -4  233.64    8.26
   0  -7   4  238.30    7.96
   0   7  -3   18.42    1.96
   0  -7   3   20.13    1.84
   0   7  -2  411.85   13.34
   0  -7   2  396.55   12.24
   0   7  -1  519.92   15.24
   0  -7   1  505.60   15.42
   0   7   0   65.54    3.43
   0  -7   0   60.58    3.12
   0   7   1    1.35    1.35
   0  -7  -1    0.31    1.29
   0   7   2    7.22    2.20
   0  -7  -2    7.10    2.39
   0   7   3  183.46    6.55
   0  -7  -3  182.67    7.28
   0   7   4  530.99   16.09
   0  -7  -4  544.70   16.58
   0   7   5   94.55    4.65
   0  -7  -5   94.06    4.41
   0   7   6   27.78    2.69
   0  -7  -6   28.33    2.81
   0   7   7  108.19    5.14
   0  -7  -7  104.46    5.39
   0   7   8    2.14    2.45
   0  -7  -8    1.53    1.96
   0   7   9    4.04    2.81
   0  -7  -9    1.10    2.51
   0   7  10   37.33    5.02
   0  -7 -10   39.47    3.98
   0   7  11    3.73    2.94
   0  -7 -11    3.24    2.94
   0   7  12    9.73    4.53
   0  -7 -12   17.50    4.16
   0   7  13   13.83    4.41
   0  -7 -13   13.71    3.55
   0   7  14   13.95    4.53
   0  -7 -14    9.24    3.92
   0   7  15   14.01    4.59
   0  -7 -15   14.32    5.02
   0   7  16    5.87    5.57
   0  -7 -16    2.81    3.67
   0   7  17   -0.49    3.43
   0  -7 -17    1.77    3.24
   0   7  18    8.20    3.49
   0  -7 -18    3.92    3.00
   0   8 -22    2.20    5.94
   0  -8  22    3.24    5.14
   0   8 -21   -4.22    6.36
   0  -8  21    2.20    6.18
   0   8 -20    5.94    5.20
   0  -8  20    5.20    5.39
   0   8 -19   -0.18    3.98
   0  -8  19   -0.12    4.10
   0   8 -18    4.10    4.65
   0  -8  18    4.41    4.41
   0   8 -17   58.26    5.57
   0  -8  17   70.01    5.45
   0   8 -16   21.72    3.67
   0  -8  16   26.01    4.10
   0   8 -15   76.74    5.51
   0  -8  15   70.50    4.96
   0   8 -14    0.37    3.00
   0  -8  14   -1.35    2.81
   0   8 -13   22.64    3.61
   0  -8  13   25.70    3.06
   0   8 -12  108.44    6.73
   0  -8  12  108.44    5.81
   0   8 -11   12.06    3.06
   0  -8  11   11.26    3.12
   0   8 -10  221.71    8.87
   0  -8  10  217.37    8.69
   0   8  -9   93.51    5.63
   0  -8   9   92.28    5.63
   0   8  -8   36.11    4.34
   0  -8   8   32.74    3.92
   0   8  -7  246.01    8.32
   0  -8   7  234.99    7.77
   0   8  -6    2.81    1.77
   0  -8   6    1.90    1.41
   0   8  -5  356.22   11.20
   0  -8   5  353.53   12.18
   0   8  -4    9.18    1.77
   0  -8   4    9.42    1.65
   0   8  -3   98.59    4.96
   0  -8   3   95.71    3.92
   0   8  -2  562.88   19.58
   0  -8   2  572.55   15.73
   0   8  -1  172.69    6.00
   0  -8   1  169.27    6.85
   0   8   0   10.40    1.90
   0  -8   0    9.91    2.02
   0   8   1   30.60    2.39
   0  -8  -1   28.03    2.33
   0   8   2    8.38    2.57
   0  -8  -2   10.59    2.02
   0   8   3  197.05    6.73
   0  -8  -3  200.42    7.16
   0   8   4   -0.37    1.71
   0  -8  -4    0.92    1.84
   0   8   5   26.19    2.81
   0  -8  -5   26.07    3.12
   0   8   6   51.22    3.67
   0  -8  -6   43.14    3.98
   0   8   7   10.53    3.12
   0  -8  -7   10.46    3.00
   0   8   8   45.04    4.34
   0  -8  -8   41.49    3.98
   0   8   9   40.33    4.90
   0  -8  -9   43.63    4.22
   0   8  10    3.37    3.18
   0  -8 -10    4.90    2.94
   0   8  11   -0.67    3.06
   0  -8 -11    0.98    3.49
   0   8  12    3.24    3.98
   0  -8 -12    7.04    3.37
   0   8  13   25.09    4.10
   0  -8 -13   20.38    3.61
   0   8  14    4.71    4.47
   0  -8 -14   -0.06    4.10
   0   8  15   -3.12    3.86
   0  -8 -15    1.35    3.49
   0   8  16    3.98    4.34
   0  -8 -16    1.84    3.55
   0   8  17   -2.26    7.10
   0  -8 -17    2.20    3.00
   0   9 -21    3.92    3.61
   0  -9  21   11.38    7.28
   0   9 -20    5.26    4.77
   0  -9  20   -0.92    4.71
   0   9 -19   -1.84    5.26
   0  -9  19    2.63    4.53
   0   9 -18    4.10    4.47
   0  -9  18    0.43    3.98
   0   9 -17   11.20    4.47
   0  -9  17   13.65    4.22
   0   9 -16   63.40    6.43
   0  -9  16   56.97    5.51
   0   9 -15    6.24    3.55
   0  -9  15   10.04    3.55
   0   9 -14   14.26    3.67
   0  -9  14   14.56    3.43
   0   9 -13   29.31    4.71
   0  -9  13   29.68    3.79
   0   9 -12    3.12    3.43
   0  -9  12    2.26    2.51
   0   9 -11  489.32   16.03
   0  -9  11  508.66   15.91
   0   9 -10   33.84    3.67
   0  -9  10   30.72    3.18
   0   9  -9   57.03    6.98
   0  -9   9   60.34    4.10
   0   9  -8   70.07    4.77
   0  -9   8   74.29    4.22
   0   9  -7    0.37    2.08
   0  -9   7    1.59    1.65
   0   9  -6   66.09    3.98
   0  -9   6   66.52    3.86
   0   9  -5    0.00    1.71
   0  -9   5    0.31    1.65
   0   9  -4    5.87    2.02
   0  -9   4    6.24    2.14
   0   9  -3  617.83   18.85
   0  -9   3  644.08   18.30
   0   9  -2    5.02    2.69
   0  -9   2    7.10    2.45
   0   9  -1  192.28    7.65
   0  -9   1  185.42    7.22
   0   9   0    2.39    2.39
   0  -9   0    3.79    2.45
   0   9   1    2.08    2.02
   0  -9  -1    0.86    1.77
   0   9   2    1.29    1.84
   0  -9  -2    1.65    1.96
   0   9   3    3.67    2.51
   0  -9  -3    1.96    2.26
   0   9   4  124.84    5.69
   0  -9  -4  126.37    6.00
   0   9   5    1.29    2.08
   0  -9  -5   -0.18    2.45
   0   9   6   35.68    3.24
   0  -9  -6   30.96    3.73
   0   9   7   18.30    4.10
   0  -9  -7   18.73    3.92
   0   9   8   13.22    3.00
   0  -9  -8   12.61    3.12
   0   9   9   11.69    3.79
   0  -9  -9    6.06    3.37
   0   9  10    4.90    3.30
   0  -9 -10    3.86    2.94
   0   9  11   14.93    4.04
   0  -9 -11   10.53    3.67
   0   9  12    6.30    3.49
   0  -9 -12    6.36    4.83
   0   9  13    0.98    3.43
   0  -9 -13    3.73    3.37
   0   9  14   -0.43    3.73
   0  -9 -14   -1.10    3.43
   0   9  15    3.92    4.47
   0  -9 -15    1.35    2.75
   0   9  16    0.49    3.37
   0  -9 -16    1.77    3.55
   0  10 -21    3.92    5.45
   0  10 -20    1.90    5.20
   0 -10  20    0.98    3.92
   0  10 -19    3.98    5.32
   0 -10  19    0.67    5.02
   0  10 -18    3.24    4.53
   0 -10  18    3.43    4.59
   0  10 -17   47.85    6.12
   0 -10  17   50.12    5.63
   0  10 -16    9.18    3.98
   0 -10  16   11.14    3.79
   0  10 -15   28.52    4.41
   0 -10  15   22.70    3.98
   0  10 -14    2.88    3.49
   0 -10  14    1.90    3.30
   0  10 -13   -1.71    3.37
   0 -10  13    2.26    2.88
   0  10 -12  158.99    7.83
   0 -10  12  154.46    7.34
   0  10 -11    5.51    3.43
   0 -10  11    4.53    2.75
   0  10 -10  132.24    8.63
   0 -10  10  135.12    6.18
   0  10  -9  112.11    6.06
   0 -10   9   93.63    5.39
   0  10  -8    0.61    3.00
   0 -10   8    0.86    2.45
   0  10  -7   65.48    4.53
   0 -10   7   66.64    4.28
   0  10  -6   20.13    2.69
   0 -10   6   21.54    2.51
   0  10  -5   59.73    4.71
   0 -10   5   57.95    4.16
   0  10  -4   17.75    2.75
   0 -10   4   18.24    2.75
   0  10  -3   24.97    2.88
   0 -10   3   24.85    2.63
   0  10  -2  548.07   17.32
   0 -10   2  538.95   16.40
   0  10  -1    1.04    2.14
   0 -10   1   -1.10    2.63
   0  10   0   40.45    2.94
   0 -10   0   37.57    3.24
   0  10   1    4.65    2.02
   0 -10  -1    3.49    2.14
   0  10   2   41.67    3.55
   0 -10  -2   34.94    3.43
   0  10   3  101.40    5.69
   0 -10  -3  102.38    5.32
   0  10   4   37.70    3.61
   0 -10  -4   35.55    4.04
   0  10   5   -0.73    3.18
   0 -10  -5    0.73    2.69
   0  10   6    0.92    2.88
   0 -10  -6    1.53    2.88
   0  10   7   19.15    3.24
   0 -10  -7   18.05    3.61
   0  10   8    3.06    4.53
   0 -10  -8   -0.49    4.04
   0  10   9   22.52    4.10
   0 -10  -9   29.50    4.22
   0  10  10   -2.02    4.10
   0 -10 -10    0.61    3.49
   0  10  11    0.31    4.22
   0 -10 -11    1.29    4.59
   0  10  12    2.75    3.86
   0 -10 -12    4.96    3.30
   0  10  13    2.63    3.98
   0 -10 -13    1.90    3.79
   0  10  14    6.55    4.04
   0 -10 -14    5.75    3.61
   0  10  15    0.18    3.49
   0 -10 -15    1.35    2.69
   0  11 -20   -1.84    5.87
   0 -11  20    5.20    5.45
   0  11 -19    4.71    5.69
   0 -11  19    0.06    5.81
   0  11 -18    7.96    5.81
   0 -11  18   16.95    5.63
   0  11 -17    1.29    5.08
   0 -11  17    3.06    4.47
   0  11 -16  101.89    7.77
   0 -11  16   93.94    7.04
   0  11 -15    2.02    4.28
   0 -11  15    0.43    3.30
   0  11 -14    4.22    4.77
   0 -11  14    7.53    3.79
   0  11 -13   30.54    4.90
   0 -11  13   26.25    3.79
   0  11 -12    7.10    4.28
   0 -11  12    3.61    3.37
   0  11 -11   98.52    9.61
   0 -11  11   96.14    5.75
   0  11 -10    9.18    3.73
   0 -11  10    7.47    3.06
   0  11  -9   10.59    3.12
   0 -11   9   14.01    2.63
   0  11  -8  151.03    7.40
   0 -11   8  145.09    6.24
   0  11  -7   39.53    3.37
   0 -11   7   42.29    3.49
   0  11  -6   30.78    3.43
   0 -11   6   30.72    3.00
   0  11  -5    5.63    2.57
   0 -11   5    6.00    2.33
   0  11  -4   22.70    4.10
   0 -11   4   23.81    3.67
   0  11  -3  412.83   13.71
   0 -11   3  418.21   14.32
   0  11  -2  100.24    5.63
   0 -11   2   92.77    5.20
   0  11  -1   44.12    3.61
   0 -11   1   43.08    3.43
   0  11   0    8.38    2.63
   0 -11   0    8.75    2.63
   0  11   1    5.81    3.73
   0 -11  -1    7.53    2.63
   0  11   2   30.17    4.16
   0 -11  -2   29.07    3.73
   0  11   3   15.60    3.55
   0 -11  -3   15.54    3.24
   0  11   4   17.81    3.12
   0 -11  -4   23.19    3.73
   0  11   5    6.67    2.94
   0 -11  -5   10.46    3.12
   0  11   6    9.73    3.18
   0 -11  -6    8.51    3.24
   0  11   7    3.55    4.53
   0 -11  -7    1.96    4.41
   0  11   8   33.96    4.47
   0 -11  -8   36.35    4.77
   0  11   9   -1.22    4.22
   0 -11  -9    0.00    3.73
   0  11  10    3.24    4.34
   0 -11 -10    0.06    3.12
   0  11  11    4.16    3.73
   0 -11 -11    1.41    3.12
   0  11  12    4.59    5.45
   0 -11 -12    3.18    3.06
   0  11  13    3.00    4.65
   0 -11 -13    5.87    3.98
   0  11  14    1.65    5.75
   0  12 -20    1.10    6.43
   0 -12  20    1.90    3.98
   0  12 -19    7.83    6.12
   0 -12  19   12.85    5.45
   0  12 -18   -5.81    5.75
   0 -12  18   -0.61    4.34
   0  12 -17   33.78    6.24
   0 -12  17   32.07    5.39
   0  12 -16    1.29    4.77
   0 -12  16    0.86    3.92
   0  12 -15   40.14    5.63
   0 -12  15   41.31    5.14
   0  12 -14   11.38    5.63
   0 -12  14   18.97    4.53
   0  12 -13   -2.69    3.86
   0 -12  13    1.96    5.75
   0  12 -12   82.25    8.44
   0 -12  12   74.72    5.87
   0  12 -11    3.55    3.67
   0 -12  11    5.57    3.06
   0  12 -10    3.00    3.86
   0 -12  10    1.65    3.12
   0  12  -9  106.73    6.36
   0 -12   9  101.46    5.39
   0  12  -8    2.45    3.37
   0 -12   8    3.43    2.51
   0  12  -7   81.51    4.90
   0 -12   7   87.51    5.02
   0  12  -6    8.87    3.24
   0 -12   6    5.20    2.57
   0  12  -5    0.61    2.57
   0 -12   5    1.65    2.26
   0  12  -4   45.65    4.22
   0 -12   4   41.86    3.92
   0  12  -3    0.67    3.18
   0 -12   3    0.80    3.12
   0  12  -2  271.95   10.53
   0 -12   2  257.69   10.34
   0  12  -1    5.57    3.37
   0 -12   1    8.63    3.49
   0  12   0   -1.04    3.12
   0 -12   0    2.08    3.92
   0  12   1    6.43    3.67
   0 -12  -1    5.94    3.92
   0  12   2   30.29    4.04
   0 -12  -2   26.62    4.22
   0  12   3   20.99    4.83
   0 -12  -3   16.58    3.55
   0  12   4   32.49    3.98
   0 -12  -4   33.72    4.90
   0  12   5   -0.31    3.18
   0 -12  -5    1.59    3.18
   0  12   6    0.61    4.04
   0 -12  -6    5.08    3.67
   0  12   7   14.14    4.28
   0 -12  -7   13.46    4.04
   0  12   8    1.41    3.61
   0 -12  -8   -0.06    3.73
   0  12   9    1.53    3.61
   0 -12  -9    1.59    3.43
   0  12  10    0.24    4.34
   0 -12 -10    0.55    3.92
   0  12  11   -2.02    3.79
   0 -12 -11   -0.98    3.61
   0  12  12   -0.61    4.28
   0 -12 -12    6.30    6.49
   0  12  13    2.45    3.86
   0 -12 -13    0.92    3.37
   0  13 -19    4.90    5.87
   0 -13  19    3.18    5.69
   0  13 -18   30.05    7.71
   0 -13  18   33.54    6.92
   0  13 -17    2.63    6.30
   0 -13  17    0.06    5.63
   0  13 -16   26.99    6.06
   0 -13  16   36.59    5.94
   0  13 -15    5.39    4.59
   0 -13  15    2.02    3.67
   0  13 -14    6.24    5.57
   0 -13  14    0.61    9.36
   0  13 -13   40.21    7.34
   0 -13  13   42.53    4.83
   0  13 -12   -0.31    5.02
   0 -13  12   -0.37    3.61
   0  13 -11   28.58    5.02
   0 -13  11   27.54    4.34
   0  13 -10   13.77    4.47
   0 -13  10   14.63    3.55
   0  13  -9    1.65    3.43
   0 -13   9    7.40    3.06
   0  13  -8  104.52    6.18
   0 -13   8  103.42    6.49
   0  13  -7    0.37    3.43
   0 -13   7    0.43    2.75
   0  13  -6   27.54    3.86
   0 -13   6   23.25    3.43
   0  13  -5    1.77    3.00
   0 -13   5    2.26    2.75
   0  13  -4   10.53    3.67
   0 -13   4   11.14    3.18
   0  13  -3   96.08    6.18
   0 -13   3  101.58    5.69
   0  13  -2    2.63    2.88
   0 -13   2    6.30    3.06
   0  13  -1    4.59    3.67
   0 -13   1    2.57    3.12
   0  13   0   -0.67    3.18
   0 -13   0    2.51    3.06
   0  13   1   13.95    3.43
   0 -13  -1   14.50    3.24
   0  13   2   10.10    3.43
   0 -13  -2   10.83    4.77
   0  13   3   31.39    4.71
   0 -13  -3   33.90    4.04
   0  13   4    2.45    4.04
   0 -13  -4   -0.67    3.43
   0  13   5    0.18    3.43
   0 -13  -5    5.57    4.22
   0  13   6    2.02    4.10
   0 -13  -6    3.18    3.61
   0  13   7    1.53    4.22
   0 -13  -7    4.96    3.73
   0  13   8    6.06    3.98
   0 -13  -8    4.71    3.43
   0  13   9    0.37    3.24
   0 -13  -9    0.98    3.55
   0  13  10   -0.37    3.06
   0 -13 -10    0.73    1.41
   0  13  11    1.04    2.57
   0 -13 -11    0.49    0.73
   0  13  12    2.14    4.16
   0  13  13    1.77    5.32
   0 -13 -13    1.96    4.04
   0  14 -18    3.24    5.14
   0 -14  18   -1.29    5.32
   0  14 -17    9.18    6.06
   0 -14  17    6.12    5.45
   0  14 -16   -0.86    5.20
   0 -14  16   -1.41    4.83
   0  14 -15    6.67    5.87
   0 -14  15    3.37    7.96
   0  14 -14    9.49    7.65
   0 -14  14    3.43    5.26
   0  14 -13    2.26    5.26
   0 -14  13    1.10    4.53
   0  14 -12   11.44    5.87
   0 -14  12   21.05    4.71
   0  14 -11    0.73    4.53
   0 -14  11    1.47    3.67
   0  14 -10   12.48    4.47
   0 -14  10   14.44    3.61
   0  14  -9   24.85    4.71
   0 -14   9   33.41    4.83
   0  14  -8    3.49    4.04
   0 -14   8    1.59    2.88
   0  14  -7   20.81    4.22
   0 -14   7   14.75    3.49
   0  14  -6    0.55    3.49
   0 -14   6    1.10    2.63
   0  14  -5    0.73    3.24
   0 -14   5    2.75    3.12
   0  14  -4    6.61    3.61
   0 -14   4    7.28    3.49
   0  14  -3   29.07    4.90
   0 -14   3   32.68    3.98
   0  14  -2    9.42    4.59
   0 -14   2   11.93    3.98
   0  14  -1   -1.90    3.92
   0 -14   1    1.10    3.92
   0  14   0    1.04    3.73
   0 -14   0   -0.55    3.55
   0  14   1    7.10    3.61
   0 -14  -1    8.20    3.73
   0  14   2   17.26    4.10
   0 -14  -2   15.24    3.98
   0  14   3   -2.45    4.16
   0 -14  -3    2.39    5.20
   0  14   4   11.69    3.79
   0 -14  -4    9.61    3.92
   0  14   5    9.97    4.28
   0 -14  -5   12.48    5.20
   0  14   6    3.79    3.49
   0 -14  -6    7.96    3.86
   0  14   7    4.47    3.79
   0 -14  -7    3.18    4.41
   0  14   8   -4.59    5.14
   0 -14  -8    1.53    3.73
   0  14   9   -0.18    6.98
   0 -14  -9    2.26    5.39
   0  14  10   -0.80    5.32
   0 -14 -10    0.37    4.96
   0  14  11   -0.37    4.28
   0 -14 -11   -1.47    5.20
   0  14  12   -0.55    4.22
   0 -14 -12    0.67    5.39
   0  15 -17   -0.98    5.32
   0 -15  17    1.41    3.98
   0  15 -16   18.79    8.87
   0 -15  16   -2.20    7.65
   0  15 -15   -0.49    7.59
   0 -15  15   -1.35    4.34
   0  15 -14    5.63    6.18
   0 -15  14    3.61    4.22
   0  15 -13    4.10    5.39
   0 -15  13    4.53    4.22
   0  15 -12   16.46    7.34
   0 -15  12   11.08    6.30
   0  15 -11   15.67    5.81
   0 -15  11   10.53    3.67
   0  15 -10   16.95    5.69
   0 -15  10   20.75    4.41
   0  15  -9   10.83    5.32
   0 -15   9   13.46    3.92
   0  15  -8   11.20    4.71
   0 -15   8    9.49    3.67
   0  15  -7    0.86    4.04
   0 -15   7    1.35    3.00
   0  15  -6    1.90    4.10
   0 -15   6    0.12    3.37
   0  15  -5    0.31    3.67
   0 -15   5    1.77    4.16
   0  15  -4   22.40    4.71
   0 -15   4   20.38    4.10
   0  15  -3    6.36    4.41
   0 -15   3    2.20    3.86
   0  15  -2   18.66    4.59
   0 -15   2   19.89    4.04
   0  15  -1   -0.92    3.49
   0 -15   1    0.98    3.73
   0  15   0    0.61    5.63
   0 -15   0   -4.28    5.32
   0  15   1   14.87    4.22
   0 -15  -1   10.89    3.67
   0  15   2    3.67    4.28
   0 -15  -2   -0.24    3.98
   0  15   3    2.02    4.83
   0 -15  -3   -0.43    3.67
   0  15   4   -1.71    3.92
   0 -15  -4    0.73    3.92
   0  15   5    1.84    4.59
   0 -15  -5    3.92    4.65
   0  15   6   23.44    4.59
   0 -15  -6   18.24    4.77
   0  15   7    5.94    7.04
   0 -15  -7   -2.20    7.22
   0  15   8   -1.53    5.26
   0 -15  -8    2.75    6.49
   0  16 -16    1.47   10.16
   0 -16  16    1.47    6.00
   0  16 -15    6.67    7.65
   0 -16  15    2.88    3.92
   0  16 -14   15.05    6.55
   0 -16  14   18.18    5.32
   0  16 -13    5.81    6.12
   0 -16  13    5.20    4.16
   0  16 -12    2.63    7.65
   0 -16  12   -0.61    5.20
   0  16 -11    5.08    5.87
   0 -16  11    1.47    4.34
   0  16 -10   -0.12    5.08
   0 -16  10    1.04    3.67
   0  16  -9    8.20    5.51
   0 -16   9   15.36    5.20
   0  16  -8    2.08    4.53
   0 -16   8    2.81    3.43
   0  16  -7    5.08    4.41
   0 -16   7   13.71    3.49
   0  16  -6   -1.77    4.59
   0 -16   6    1.96    4.90
   0  16  -5   -1.04    3.79
   0 -16   5    3.12    3.67
   0  16  -4    3.00    3.73
   0 -16   4    2.14    3.43
   0  16  -3    7.04    4.59
   0 -16   3    4.53    4.41
   0  16  -2    2.63    5.69
   0 -16   2    1.41    5.08
   0  16  -1    2.14    4.28
   0 -16   1   -1.35    3.37
   0  16   0    6.18    4.34
   0 -16   0   13.77    3.92
   0  16   1   -0.37    5.81
   0 -16  -1    4.90    5.14
   0  16   2    5.75    4.10
   0 -16  -2    6.36    3.92
   0  16   3    1.41    3.30
   0 -16  -3    0.12    3.67
   0  16   4   -3.00    4.53
   0 -16  -4    0.61    2.20
   0  16   5    3.37    4.83
   0 -16  -5   -1.77    3.18
   0  16   6   -0.06    3.61
   0 -16  -6    1.35    3.30
   0  16   7    1.77    4.90
   0 -16  -7    3.00    4.16
   0  17 -14    2.14    5.51
   0 -17  14   -1.96    4.10
   0  17 -13    3.12    7.65
   0 -17  13    5.81    4.53
   0  17 -12   -3.06    7.59
   0 -17  12   -0.24    5.39
   0  17 -11    0.80    5.26
   0 -17  11    0.98    4.22
   0  17 -10    3.61    4.34
   0 -17  10    4.83    4.59
   0  17  -9    3.18    5.39
   0 -17   9   -0.67    3.98
   0  17  -8    1.84    5.08
   0 -17   8    1.84    4.04
   0  17  -7    6.00    6.24
   0 -17   7    4.77    4.59
   0  17  -6    1.10    4.04
   0 -17   6   -0.37    3.61
   0  17  -5    0.12    3.12
   0 -17   5    0.06    3.30
   0  17  -4    0.24    4.04
   0 -17   4    1.04    4.77
   0  17  -3    1.65    4.16
   0 -17   3   -0.06    3.24
   0  17  -2    3.30    4.10
   0 -17   2   10.83    4.77
   0  17  -1   -1.35    7.34
   0 -17   1    0.12    4.47
   0  17   0    3.37    5.63
   0 -17   0    1.84    2.81
   0  17   1    2.57    6.00
   0 -17  -1    2.69    3.79
   0 -17  -2   -0.55    4.22
   0  17   5    1.71    5.02
   0 -17  -5   -3.92    6.67
   0  17   6    2.26    4.10
   0  17   7    0.24    3.86
   0  18 -10   -1.65    6.73
   0  18  -9    2.75    4.65
   0 -18   9    1.16    4.16
   0  18  -8    3.30    5.14
   0 -18   8    1.35    4.34
   0 -18   7   -1.16    4.28
   0 -18   6    0.18    4.71
   0  18  -5   -1.84    5.57
   0  18  -4    2.08    6.12
   0  18  -3   14.32   10.89
   0  18  -2    1.29    5.75
   0 -18   1   -1.65    3.67
   0 -18   0    2.20    5.08
   0  18   6    2.08    6.49
   0 -19   7    0.73    3.12
   0 -19   6    9.91    6.43
   0 -19   5   -0.24    2.94
   0  19  -4    2.45    6.00
   0  19  -3   -1.77    6.36
   1 -19   2   -0.31    3.61
  -1  19  -3    2.51    6.43
  -1  19  -4    0.06    6.24
   1 -19   6   -0.92    3.24
   1 -19   7   -0.49    4.16
   1 -19   8    2.63    3.00
  -1  18   7   -3.12    8.87
  -1  18   6    0.12    4.34
  -1  18   5    2.14    4.59
   1 -18  -1   -0.80    7.89
  -1  18   1    0.80    8.87
   1 -18   0    1.90    5.08
   1 -18   1    1.90    3.12
   1 -18   2   -0.12    4.53
  -1  18  -2   -1.41    4.90
   1 -18   3    0.55    4.28
  -1  18  -3    1.90    5.14
  -1  18  -4    3.73    6.00
   1 -18   5    0.06    4.77
  -1  18  -5   -0.61    4.77
   1 -18   6    0.24    3.37
  -1  18  -6   -1.59    5.08
   1 -18   7    2.75    4.96
  -1  18  -7    0.55    6.18
   1 -18   8    2.88    4.77
  -1  18  -8    3.61    6.79
   1 -18   9    0.06    4.83
  -1  18  -9    0.67    5.87
   1 -18  10    2.81    3.37
  -1  18 -10    1.65    6.85
   1 -18  12    1.71    4.41
  -1  17   7    0.31    6.00
   1 -17  -6    0.92    4.41
  -1  17   6   12.36    4.59
   1 -17  -5    0.24    3.30
  -1  17   5   -2.08    3.49
   1 -17  -4    2.02    4.22
  -1  17   4    1.53    3.79
   1 -17  -3   12.18    5.39
  -1  17   3    3.18    3.92
   1 -17  -2    2.88    5.02
  -1  17   2   -1.41    4.34
   1 -17  -1    5.87    4.10
  -1  17   1    3.06    3.67
   1 -17   0    3.61    3.92
  -1  17   0    2.57    4.83
   1 -17   1    2.39    4.65
  -1  17  -1    1.47    4.28
   1 -17   2    1.77    3.92
  -1  17  -2    2.88    3.73
   1 -17   3    1.10    3.92
  -1  17  -3    2.69    3.92
   1 -17   4    5.75    4.04
  -1  17  -4    6.43    4.22
   1 -17   5    2.69    3.73
  -1  17  -5    3.30    3.86
   1 -17   6    0.67    3.73
  -1  17  -6    0.55    3.55
   1 -17   7    0.73    4.10
  -1  17  -7   -0.55    4.83
   1 -17   8   18.11    6.18
  -1  17  -8   12.24    6.79
   1 -17   9    9.24    4.47
  -1  17  -9    6.30    4.96
   1 -17  10    1.71    4.47
  -1  17 -10    1.35    4.96
   1 -17  11   -0.80    4.28
  -1  17 -11   -0.86    5.08
   1 -17  12    4.41    4.90
  -1  17 -12    2.88    5.69
   1 -17  13    3.18    4.34
  -1  17 -13    3.55    5.08
   1 -17  14    0.31    4.77
  -1  17 -14    0.31    8.75
   1 -16  -8    0.31    4.83
  -1  16   8    3.30    6.18
   1 -16  -7    2.75    8.14
  -1  16   7    4.77    5.63
   1 -16  -6    2.20    4.41
  -1  16   6    2.02    4.71
   1 -16  -5    2.08    4.47
  -1  16   5    8.63    4.28
   1 -16  -4   -1.47    5.20
  -1  16   4   -1.04    5.57
   1 -16  -3    0.98    3.00
  -1  16   3    1.65    3.73
   1 -16  -2    7.59    3.79
  -1  16   2    9.73    5.69
   1 -16  -1   -0.18    4.77
  -1  16   1    3.24    4.41
   1 -16   0   17.93    4.41
  -1  16   0    8.69    4.22
   1 -16   1    3.24    3.92
  -1  16  -1    8.26    4.65
   1 -16   2    1.65    5.32
  -1  16  -2    0.73    4.47
   1 -16   3   10.46    4.59
  -1  16  -3    6.06    4.10
   1 -16   4    7.65    3.79
  -1  16  -4    6.92    4.22
   1 -16   5    0.18    3.67
  -1  16  -5    1.96    3.98
   1 -16   6    5.57    4.41
  -1  16  -6    6.73    5.57
   1 -16   7   14.07    5.39
  -1  16  -7    5.20    5.26
   1 -16   8    1.71    3.73
  -1  16  -8    1.65    5.51
   1 -16   9   29.13    4.77
  -1  16  -9   25.89    5.51
   1 -16  10   -2.02    3.43
  -1  16 -10   -3.55    5.02
   1 -16  11   -0.55    3.61
  -1  16 -11    1.22    5.69
   1 -16  12   12.91    4.34
  -1  16 -12    8.08    5.63
   1 -16  13    6.49    4.90
  -1  16 -13   14.56    6.98
   1 -16  14   -5.26    8.93
  -1  16 -14   -0.67    8.51
   1 -16  15    6.12    8.81
  -1  16 -15    6.18    7.71
   1 -16  16    1.35    3.49
  -1  16 -16   19.83    7.59
   1 -15 -10    3.98    5.69
  -1  15  10    0.61    4.04
   1 -15  -8   -1.16    3.37
  -1  15   8    0.86    4.04
   1 -15  -7    1.35    3.06
  -1  15   7    1.77    3.49
   1 -15  -6   10.10    5.08
  -1  15   6    4.47    4.47
   1 -15  -5    3.79    4.71
  -1  15   5    0.55    5.08
   1 -15  -4    8.44    5.02
  -1  15   4    8.02    4.96
   1 -15  -3    7.53    4.77
  -1  15   3    3.92    4.47
   1 -15  -2    0.61    3.92
  -1  15   2   -1.53    3.73
   1 -15  -1   11.32    5.39
  -1  15   1   11.57    5.26
   1 -15   0    3.49    4.34
  -1  15   0    0.31    4.04
   1 -15   1   23.44    4.34
  -1  15  -1   22.83    4.04
   1 -15   2    8.38    3.55
  -1  15  -2    9.18    4.04
   1 -15   3    2.63    3.49
  -1  15  -3    1.65    4.41
   1 -15   4    7.40    4.77
  -1  15  -4   11.14    5.26
   1 -15   5   -1.04    3.55
  -1  15  -5   -0.43    3.67
   1 -15   6    7.53    3.55
  -1  15  -6    5.81    3.79
   1 -15   7    2.33    3.43
  -1  15  -7    0.43    4.65
   1 -15   8   11.20    4.10
  -1  15  -8   14.44    5.08
   1 -15   9    5.69    3.49
  -1  15  -9    2.69    4.53
   1 -15  10    5.81    3.37
  -1  15 -10    2.63    4.59
   1 -15  11   41.61    5.51
  -1  15 -11   22.58    6.00
   1 -15  12    3.92    3.92
  -1  15 -12    1.77    4.77
   1 -15  13   25.52    5.32
  -1  15 -13   19.64    9.97
   1 -15  14    0.37    7.65
  -1  15 -14    1.90    6.00
   1 -15  15    0.55    3.79
  -1  15 -15   -2.14    6.06
   1 -15  16    6.06    6.67
  -1  15 -16    0.18    8.51
   1 -15  17    2.88    8.63
  -1  15 -17    2.81    6.36
  -1  14  11   -0.86    3.98
   1 -14 -10   -0.06    0.80
   1 -14  -9    0.06    0.92
   1 -14  -8   -0.67    3.86
  -1  14   8    1.65    5.02
   1 -14  -7   13.22    3.86
  -1  14   7    7.59    5.14
   1 -14  -6   -0.18    4.41
  -1  14   6   -0.86    5.87
   1 -14  -5    2.39    3.92
  -1  14   5    1.29    3.79
   1 -14  -4   -0.61    4.47
  -1  14   4   -2.63    5.51
   1 -14  -3   -0.18    3.61
  -1  14   3    3.61    3.86
   1 -14  -2    9.06    3.92
  -1  14   2    8.26    4.16
   1 -14  -1   -1.16    3.43
  -1  14   1    0.31    3.61
   1 -14   0    4.34    4.22
  -1  14   0    0.49    4.22
   1 -14   1    4.77    4.65
  -1  14  -1    2.45    3.37
   1 -14   2   52.51    4.90
  -1  14  -2   46.39    5.26
   1 -14   3   12.79    3.24
  -1  14  -3   18.91    4.34
   1 -14   4    5.81    3.12
  -1  14  -4   10.16    4.28
   1 -14   5    0.86    3.37
  -1  14  -5    1.84    3.86
   1 -14   6   -1.29    3.00
  -1  14  -6    0.12    3.79
   1 -14   7   44.12    4.47
  -1  14  -7   50.24    5.45
   1 -14   8    5.57    3.30
  -1  14  -8    1.77    4.53
   1 -14   9   18.42    3.67
  -1  14  -9   15.30    4.65
   1 -14  10    3.67    3.30
  -1  14 -10    3.98    4.47
   1 -14  11    1.16    3.86
  -1  14 -11    2.02    5.20
   1 -14  12   18.54    3.98
  -1  14 -12   16.16    6.06
   1 -14  13    3.00    4.16
  -1  14 -13    0.86    5.87
   1 -14  14   29.56    5.39
  -1  14 -14   28.15    6.06
   1 -14  15    9.91    4.41
  -1  14 -15    6.85    5.02
   1 -14  16    7.22    5.20
  -1  14 -16    6.24    6.98
   1 -14  17   19.40    5.81
  -1  14 -17   22.95    6.18
   1 -14  18   -1.84    4.83
  -1  14 -18   -3.00    6.00
   1 -13 -13    0.31    4.59
   1 -13 -12   -0.67    3.43
  -1  13  12    0.24    3.06
  -1  13  11    4.10    5.87
   1 -13 -10    0.73    1.71
  -1  13  10   -2.14    4.71
   1 -13  -9   -0.24    3.79
  -1  13   9    3.12    4.28
   1 -13  -8    5.57    4.22
  -1  13   8    5.39    4.65
   1 -13  -7    0.73    3.98
  -1  13   7   -1.35    3.92
   1 -13  -6    7.04    4.53
  -1  13   6   11.38    4.28
   1 -13  -5    0.92    3.49
  -1  13   5    1.65    3.92
   1 -13  -4   -0.67    4.96
  -1  13   4    0.18    3.98
   1 -13  -3   46.02    5.08
  -1  13   3   37.21    4.34
   1 -13  -2   44.24    4.59
  -1  13   2   39.96    4.71
   1 -13  -1    1.04    3.24
  -1  13   1    4.34    3.37
   1 -13   0    5.51    3.24
  -1  13   0    8.93    3.43
   1 -13   1   71.90    5.26
  -1  13  -1   71.11    5.57
   1 -13   2    4.65    2.88
  -1  13  -2    3.61    2.88
   1 -13   3  101.22    6.06
  -1  13  -3   98.46    6.24
   1 -13   4   40.08    4.28
  -1  13  -4   47.37    4.47
   1 -13   5   13.95    3.79
  -1  13  -5   12.73    4.04
   1 -13   6   53.06    4.59
  -1  13  -6   48.90    5.32
   1 -13   7   11.32    3.67
  -1  13  -7   15.18    3.86
   1 -13   8   81.63    5.26
  -1  13  -8   73.13    6.24
   1 -13   9   -0.43    2.94
  -1  13  -9    1.53    3.24
   1 -13  10    2.88    3.18
  -1  13 -10    2.88    3.67
   1 -13  11   18.42    3.92
  -1  13 -11   21.66    8.20
   1 -13  12    4.41    3.61
  -1  13 -12    7.47    4.28
   1 -13  13   39.78    5.32
  -1  13 -13   49.32    6.55
   1 -13  14   16.65    4.04
  -1  13 -14   17.01    5.45
   1 -13  15   17.87    4.47
  -1  13 -15   25.58    5.26
   1 -13  16    9.73    5.20
  -1  13 -16   15.54    6.49
   1 -13  17    3.92    4.65
  -1  13 -17    3.55    5.69
   1 -13  18    0.55    5.02
  -1  13 -18    4.10    6.49
   1 -13  19    1.59    4.96
  -1  13 -19    0.80    5.26
  -1  12  14   -2.45    6.30
   1 -12 -13    0.06    3.49
  -1  12  13    3.98    3.55
   1 -12 -12    5.45    4.22
  -1  12  12   12.67    4.22
   1 -12 -11   -0.49    3.43
  -1  12  11   -0.49    3.92
   1 -12 -10    1.10    3.67
  -1  12  10    2.02    4.34
   1 -12  -9   14.44    5.02
  -1  12   9   10.34    4.77
   1 -12  -8    2.08    3.55
  -1  12   8    4.10    3.79
   1 -12  -7   14.93    4.10
  -1  12   7   11.69    4.65
   1 -12  -6    0.92    3.67
  -1  12   6   -3.61    3.49
   1 -12  -5    1.04    3.24
  -1  12   5   -0.43    3.18
   1 -12  -4   32.07    4.77
  -1  12   4   29.19    4.47
   1 -12  -3   67.93    5.69
  -1  12   3   68.78    5.14
   1 -12  -2   14.20    3.43
  -1  12   2    8.93    3.30
   1 -12  -1    1.16    2.88
  -1  12   1    1.41    2.75
   1 -12   0   48.22    4.65
  -1  12   0   42.41    4.28
   1 -12   1    4.22    2.81
  -1  12  -1    5.81    2.88
   1 -12   2  103.67    6.43
  -1  12  -2   92.65    6.06
   1 -12   3    5.20    3.37
  -1  12  -3    3.24    2.57
   1 -12   4   39.96    4.10
  -1  12  -4   40.08    4.41
   1 -12   5    4.90    2.69
  -1  12  -5   11.50    3.30
   1 -12   6   16.40    3.37
  -1  12  -6   17.56    4.22
   1 -12   7  143.75    6.55
  -1  12  -7  142.89    7.28
   1 -12   8    5.94    3.00
  -1  12  -8    7.71    3.30
   1 -12   9   34.45    3.73
  -1  12  -9   33.05    4.34
   1 -12  10   24.36    4.10
  -1  12 -10   18.97    5.45
   1 -12  11    0.67    3.79
  -1  12 -11   -2.02    4.96
   1 -12  12   37.88    4.59
  -1  12 -12   35.98    5.20
   1 -12  13    0.00    4.04
  -1  12 -13    0.92    4.53
   1 -12  14    9.24    3.73
  -1  12 -14   16.28    4.53
   1 -12  15   16.46    4.28
  -1  12 -15   13.03    4.71
   1 -12  16    2.45    4.65
  -1  12 -16    6.30    5.69
   1 -12  17    2.45    4.77
  -1  12 -17    5.87    6.30
   1 -12  18   18.79    4.90
  -1  12 -18   21.60    5.45
   1 -12  19   -2.39    5.63
  -1  12 -19    3.37    6.06
   1 -12  20   -0.49    4.47
  -1  12 -20    1.71    5.81
   1 -11 -15    2.39    3.92
  -1  11  15    0.55    4.10
   1 -11 -14    4.59    5.81
  -1  11  14    0.18    5.63
   1 -11 -13    0.73    3.79
  -1  11  13    2.57    4.59
   1 -11 -12    3.67    3.61
  -1  11  12    3.30    4.16
   1 -11 -11    4.96    5.32
  -1  11  11   -1.29    5.08
   1 -11 -10    1.16    3.49
  -1  11  10   -0.43    4.16
   1 -11  -9   -0.73    3.49
  -1  11   9    0.67    3.61
   1 -11  -8   28.64    4.96
  -1  11   8   30.60    5.63
   1 -11  -7    0.67    3.37
  -1  11   7   -0.86    3.37
   1 -11  -6    0.31    4.10
  -1  11   6    2.69    3.61
   1 -11  -5    1.41    3.49
  -1  11   5    1.96    3.24
   1 -11  -4   12.73    3.12
  -1  11   4   15.42    3.18
   1 -11  -3   21.54    3.67
  -1  11   3   18.79    3.18
   1 -11  -2   65.30    4.96
  -1  11   2   77.23    5.26
   1 -11  -1    4.28    2.81
  -1  11   1    1.84    2.57
   1 -11   0    8.69    3.12
  -1  11   0    5.69    3.06
   1 -11   1  149.38    7.22
  -1  11  -1  157.33    7.16
   1 -11   2   28.09    2.88
  -1  11  -2   30.11    3.24
   1 -11   3   26.13    3.06
  -1  11  -3   23.38    2.75
   1 -11   4   17.75    2.69
  -1  11  -4   15.18    3.00
   1 -11   5    1.84    2.33
  -1  11  -5   -0.18    3.67
   1 -11   6  116.52    5.51
  -1  11  -6  129.00    6.49
   1 -11   7    3.24    2.39
  -1  11  -7    3.30    2.63
   1 -11   8  308.61   11.20
  -1  11  -8  301.57   11.50
   1 -11   9   26.31    6.43
  -1  11  -9   26.25    4.41
   1 -11  10    3.49    2.51
  -1  11 -10    2.57    3.00
   1 -11  11   90.02    5.57
  -1  11 -11  104.28    6.49
   1 -11  12    1.47    2.88
  -1  11 -12    0.67    3.79
   1 -11  13   25.76    3.98
  -1  11 -13   30.78    4.34
   1 -11  14   -0.86    3.00
  -1  11 -14   -1.65    3.67
   1 -11  15   -1.41    3.37
  -1  11 -15    2.81    4.53
   1 -11  16   22.83    5.08
  -1  11 -16   26.19    5.51
   1 -11  17   11.32    4.53
  -1  11 -17   15.05    6.36
   1 -11  18    3.12    4.41
  -1  11 -18    5.14    6.73
   1 -11  19    3.73    4.53
  -1  11 -19   -0.12    6.30
   1 -11  20    0.06    5.57
  -1  11 -20    3.55    6.43
   1 -10 -16   -1.59    5.81
   1 -10 -15   -0.18    5.08
  -1  10  15   -0.49    4.71
   1 -10 -14    0.31    4.16
  -1  10  14   -2.57    4.71
   1 -10 -13    2.63    5.14
  -1  10  13   -2.39    5.81
   1 -10 -12   21.42    3.98
  -1  10  12   33.29    5.63
   1 -10 -11    3.67    4.47
  -1  10  11    4.96    4.28
   1 -10 -10    4.10    3.43
  -1  10  10    0.06    3.86
   1 -10  -9    0.73    4.83
  -1  10   9    0.55    4.53
   1 -10  -8    9.85    3.37
  -1  10   8   16.65    3.79
   1 -10  -7   15.30    3.30
  -1  10   7   10.22    3.86
   1 -10  -6   11.50    4.22
  -1  10   6   14.56    3.86
   1 -10  -5   11.69    3.06
  -1  10   5    9.85    3.18
   1 -10  -4   14.50    3.18
  -1  10   4   10.53    2.81
   1 -10  -3   43.33    3.67
  -1  10   3   46.33    3.86
   1 -10  -2   62.48    3.98
  -1  10   2   68.17    4.34
   1 -10  -1    1.65    2.57
  -1  10   1    0.61    2.39
   1 -10   0    0.24    2.26
  -1  10   0    1.04    2.26
   1 -10   1   83.29    4.34
  -1  10  -1   89.22    4.53
   1 -10   2  401.57   13.10
  -1  10  -2  419.37   14.50
   1 -10   3   57.34    3.55
  -1  10  -3   50.49    3.67
   1 -10   4    1.71    1.90
  -1  10  -4    3.79    2.33
   1 -10   5    6.92    2.39
  -1  10  -5    7.10    2.75
   1 -10   6    8.63    2.39
  -1  10  -6   10.77    2.51
   1 -10   7   93.69    4.53
  -1  10  -7   92.65    5.20
   1 -10   8    7.89    3.73
  -1  10  -8    6.61    3.61
   1 -10   9   60.95    3.92
  -1  10  -9   67.56    4.96
   1 -10  10  469.74   15.42
  -1  10 -10  486.32   16.77
   1 -10  11    7.16    3.24
  -1  10 -11    9.18    3.49
   1 -10  12   66.83    4.96
  -1  10 -12   71.78    5.26
   1 -10  13    0.12    2.81
  -1  10 -13   -0.37    3.61
   1 -10  14   18.54    3.55
  -1  10 -14   15.91    3.73
   1 -10  15   25.21    4.10
  -1  10 -15   22.09    4.77
   1 -10  16    6.00    4.10
  -1  10 -16    7.22    4.41
   1 -10  17    3.06    4.34
  -1  10 -17    0.67    5.69
   1 -10  18   -0.37    4.65
  -1  10 -18    0.31    5.75
   1 -10  19    4.90    5.26
  -1  10 -19    2.33    5.75
   1 -10  20    6.36    4.28
  -1  10 -20    9.79    4.90
   1 -10  21   -7.34    6.92
  -1  10 -21    1.47    5.94
   1  -9 -17    0.73    3.98
  -1   9  17   -0.24    6.49
   1  -9 -16   -0.18    2.88
  -1   9  16   -0.18    4.71
   1  -9 -15    2.75    4.22
  -1   9  15    2.20    4.22
   1  -9 -14    3.00    3.67
  -1   9  14   -1.04    4.34
   1  -9 -13   14.63    4.04
  -1   9  13   20.93    4.65
   1  -9 -12    9.55    4.71
  -1   9  12    6.55    3.79
   1  -9 -11   24.36    4.16
  -1   9  11   24.78    4.47
   1  -9 -10   16.77    4.77
  -1   9  10   12.79    5.08
   1  -9  -9   23.74    3.73
  -1   9   9   15.97    3.67
   1  -9  -8    9.06    3.86
  -1   9   8   10.16    3.67
   1  -9  -7   21.72    3.79
  -1   9   7   23.68    4.04
   1  -9  -6   20.68    3.06
  -1   9   6   25.15    3.24
   1  -9  -5    0.67    2.20
  -1   9   5    1.22    2.20
   1  -9  -4   24.42    2.69
  -1   9   4   26.62    3.24
   1  -9  -3   28.39    2.94
  -1   9   3   28.15    2.63
   1  -9  -2    0.37    2.20
  -1   9   2    0.86    2.02
   1  -9  -1   16.22    2.57
  -1   9   1   14.99    2.57
   1  -9   0   89.10    4.10
  -1   9   0   79.37    4.28
   1  -9   1   80.11    4.22
  -1   9  -1   78.02    5.14
   1  -9   2   19.34    2.33
  -1   9  -2   19.77    2.33
   1  -9   3  205.43    7.47
  -1   9  -3  199.31    7.22
   1  -9   4   36.66    2.75
  -1   9  -4   37.94    2.69
   1  -9   5    0.00    1.59
  -1   9  -5    2.14    1.84
   1  -9   6   81.82    4.16
  -1   9  -6   86.78    4.53
   1  -9   7   21.11    3.98
  -1   9  -7   22.89    3.79
   1  -9   8   11.75    2.26
  -1   9  -8    9.36    2.33
   1  -9   9   54.77    3.79
  -1   9  -9   53.79    4.10
   1  -9  10   -0.49    2.14
  -1   9 -10   -2.88    3.00
   1  -9  11  185.67    7.34
  -1   9 -11  178.08    8.08
   1  -9  12    3.43    2.81
  -1   9 -12    4.28    3.43
   1  -9  13   28.09    4.10
  -1   9 -13   19.70    4.04
   1  -9  14    3.92    3.55
  -1   9 -14    4.65    3.18
   1  -9  15   -0.37    2.94
  -1   9 -15    0.55    3.73
   1  -9  16   53.42    5.39
  -1   9 -16   59.24    5.45
   1  -9  17   18.36    4.28
  -1   9 -17   22.95    5.51
   1  -9  18    6.61    4.90
  -1   9 -18    9.06    5.69
   1  -9  19    4.90    3.92
  -1   9 -19    3.06    4.59
   1  -9  20    3.12    3.67
  -1   9 -20    2.39    4.65
   1  -9  21    8.02    4.04
  -1   9 -21    5.57    4.28
   1  -9  22   -1.04    3.98
  -1   9 -22    1.65    5.20
   1  -8 -18    2.69    5.45
  -1   8  18    0.18    6.55
   1  -8 -17   15.18    3.73
  -1   8  17   16.52    4.28
   1  -8 -16   -0.98    3.43
  -1   8  16   -1.77    4.04
   1  -8 -15    3.49    3.43
  -1   8  15   -0.37    4.10
   1  -8 -14    3.06    4.34
  -1   8  14    5.45    4.90
   1  -8 -13    4.65    3.86
  -1   8  13   -0.12    4.16
   1  -8 -12   51.53    4.83
  -1   8  12   51.04    5.20
   1  -8 -11    1.47    4.59
  -1   8  11   -1.16    4.77
   1  -8 -10    0.61    3.18
  -1   8  10    0.31    3.06
   1  -8  -9   37.08    4.04
  -1   8   9   31.64    4.65
   1  -8  -8    7.89    2.94
  -1   8   8    9.30    2.75
   1  -8  -7   68.85    4.71
  -1   8   7   64.56    4.34
   1  -8  -6   10.89    2.57
  -1   8   6    8.51    2.45
   1  -8  -5   30.17    3.06
  -1   8   5   32.37    3.12
   1  -8  -4   81.15    4.41
  -1   8   4   81.94    4.59
   1  -8  -3  223.49    7.89
  -1   8   3  219.20    7.77
   1  -8  -2   27.54    2.45
  -1   8   2   25.89    2.33
   1  -8  -1    2.69    1.59
  -1   8   1    2.20    2.20
   1  -8   0   74.90    3.79
  -1   8   0   71.17    3.98
   1  -8   1  140.75    5.14
  -1   8  -1  131.94    4.90
   1  -8   2  209.41    7.16
  -1   8  -2  218.10    7.83
   1  -8   3    8.20    2.14
  -1   8  -3    9.36    2.02
   1  -8   4   16.16    2.14
  -1   8  -4   19.09    2.08
   1  -8   5  246.31    8.51
  -1   8  -5  236.83    8.75
   1  -8   6  199.19    9.55
  -1   8  -6  194.36   10.28
   1  -8   7  205.98    7.71
  -1   8  -7  204.82    7.77
   1  -8   8   32.98    3.00
  -1   8  -8   34.09    2.88
   1  -8   9    9.85    2.39
  -1   8  -9    5.87    2.39
   1  -8  10   55.81    3.43
  -1   8 -10   52.38    3.98
   1  -8  11    3.12    2.08
  -1   8 -11    3.73    2.57
   1  -8  12   47.98    3.49
  -1   8 -12   43.02    3.98
   1  -8  13   13.40    3.06
  -1   8 -13   15.24    3.79
   1  -8  14    1.71    3.12
  -1   8 -14    2.94    3.37
   1  -8  15   66.76    5.87
  -1   8 -15   69.03    5.63
   1  -8  16   20.81    4.34
  -1   8 -16   14.81    4.83
   1  -8  17   10.89    4.47
  -1   8 -17   14.20    4.28
   1  -8  18    0.98    3.73
  -1   8 -18    0.18    3.79
   1  -8  19    3.06    4.22
  -1   8 -19   -1.41    4.22
   1  -8  20    9.12    4.41
  -1   8 -20    5.81    5.20
   1  -8  21    0.12    4.16
  -1   8 -21    0.73    3.98
   1  -8  22    1.29    6.06
  -1   8 -22    1.04    5.94
   1  -7 -19   -1.10    3.73
  -1   7  19    0.80    3.79
   1  -7 -18   10.65    4.41
  -1   7  18   10.22    4.83
   1  -7 -17    0.67    3.67
  -1   7  17    2.63    6.49
   1  -7 -16    2.14    5.08
  -1   7  16    0.86    5.87
   1  -7 -15   -0.67    5.14
  -1   7  15    1.84    3.79
   1  -7 -14    6.24    3.73
  -1   7  14    4.65    3.86
   1  -7 -13   46.63    4.83
  -1   7  13   40.27    4.90
   1  -7 -12    2.33    4.28
  -1   7  12    2.02    3.92
   1  -7 -11   40.02    4.77
  -1   7  11   37.70    4.77
   1  -7 -10   31.76    3.86
  -1   7  10   31.33    3.61
   1  -7  -9    1.29    2.81
  -1   7   9    2.08    2.39
   1  -7  -8   17.01    3.18
  -1   7   8   19.46    3.12
   1  -7  -7   38.00    3.73
  -1   7   7   37.21    3.55
   1  -7  -6   84.21    4.77
  -1   7   6   80.17    4.47
   1  -7  -5   75.70    4.41
  -1   7   5   83.35    4.47
   1  -7  -4  296.55   10.28
  -1   7   4  295.33    9.73
   1  -7  -3  143.38    6.12
  -1   7   3  153.85    5.87
   1  -7  -2   93.45    4.04
  -1   7   2   91.00    4.22
   1  -7  -1   30.84    2.75
  -1   7   1   30.05    2.75
   1  -7   0   83.59    4.04
  -1   7   0   75.33    3.86
   1  -7   1  447.28   13.34
  -1   7  -1  464.23   14.99
   1  -7   2  267.36    8.26
  -1   7  -2  281.93    9.49
   1  -7   3  159.84    5.87
  -1   7  -3  143.26    5.75
   1  -7   4  131.02    5.45
  -1   7  -4  121.04    5.08
   1  -7   5    2.39    2.33
  -1   7  -5    1.65    2.02
   1  -7   6  429.84   13.40
  -1   7  -6  431.92   13.40
   1  -7   7  175.08    6.98
  -1   7  -7  169.27    6.43
   1  -7   8  237.19    7.89
  -1   7  -8  238.23    8.87
   1  -7   9   72.58    3.79
  -1   7  -9   66.21    4.34
   1  -7  10  204.15    9.49
  -1   7 -10  244.05   12.85
   1  -7  11    3.92    2.14
  -1   7 -11    1.84    2.88
   1  -7  12    0.92    2.33
  -1   7 -12    1.84    2.45
   1  -7  13  214.61    8.38
  -1   7 -13  205.98    8.81
   1  -7  14   13.89    4.16
  -1   7 -14   13.71    3.49
   1  -7  15    1.59    3.49
  -1   7 -15    2.14    4.10
   1  -7  16   40.94    5.39
  -1   7 -16   36.04    4.90
   1  -7  17   11.44    3.86
  -1   7 -17    8.63    3.86
   1  -7  18    0.55    3.67
  -1   7 -18   -1.22    4.10
   1  -7  19    0.55    4.47
  -1   7 -19    1.41    4.10
   1  -7  20   -0.18    4.22
  -1   7 -20    0.18    4.04
   1  -7  21    9.97    4.59
  -1   7 -21    1.35    5.39
   1  -7  22    0.00    4.96
  -1   7 -22    0.86    4.77
   1  -6 -19   -0.55    2.94
  -1   6  19    0.73    5.20
   1  -6 -18    0.43    3.37
  -1   6  18    0.80    4.16
   1  -6 -17   18.11    4.22
  -1   6  17    9.49    4.59
   1  -6 -16    0.06    3.43
  -1   6  16   -0.43    3.67
   1  -6 -15   -0.61    3.86
  -1   6  15   -0.98    4.65
   1  -6 -14   26.99    4.47
  -1   6  14   28.46    5.14
   1  -6 -13   21.36    3.98
  -1   6  13   17.69    5.26
   1  -6 -12   66.40    5.57
  -1   6  12   53.30    5.14
   1  -6 -11   24.42    3.49
  -1   6  11   28.09    4.34
   1  -6 -10   64.32    4.65
  -1   6  10   63.09    5.02
   1  -6  -9    0.43    2.20
  -1   6   9    1.41    2.26
   1  -6  -8   34.76    3.61
  -1   6   8   36.90    3.43
   1  -6  -7   68.60    4.59
  -1   6   7   63.09    4.10
   1  -6  -6    2.51    2.26
  -1   6   6    3.49    1.84
   1  -6  -5  146.93    6.67
  -1   6   5  143.44    5.75
   1  -6  -4  490.42   15.48
  -1   6   4  482.83   16.03
   1  -6  -3  349.30   11.63
  -1   6   3  353.59   10.83
   1  -6  -2   14.14    2.02
  -1   6   2   15.30    1.96
   1  -6  -1   15.24    2.08
  -1   6   1   20.75    2.02
   1  -6   0  881.58   26.01
  -1   6   0  899.03   24.66
   1  -6   1  887.89   25.76
  -1   6  -1  874.85   25.76
   1  -6   2  975.34   25.27
  -1   6  -2  965.97   26.44
   1  -6   3   39.41    2.39
  -1   6  -3   41.43    2.45
   1  -6   4  167.31    8.69
  -1   6  -4  162.84    8.44
   1  -6   5  156.29    6.30
  -1   6  -5  152.74    5.51
   1  -6   6   39.23    2.57
  -1   6  -6   41.06    2.69
   1  -6   7  824.73   22.95
  -1   6  -7  819.04   23.87
   1  -6   8   52.44    3.00
  -1   6  -8   50.61    3.00
   1  -6   9   20.75    2.39
  -1   6  -9   23.07    2.75
   1  -6  10  461.66   14.87
  -1   6 -10  479.65   14.26
   1  -6  11   57.22    3.92
  -1   6 -11   50.91    4.34
   1  -6  12   15.24    2.81
  -1   6 -12   16.77    2.69
   1  -6  13    2.45    2.69
  -1   6 -13    1.16    1.96
   1  -6  14  112.60    6.92
  -1   6 -14   86.04    5.45
   1  -6  15   74.84    5.08
  -1   6 -15   57.10    4.59
   1  -6  16   22.58    4.16
  -1   6 -16   18.85    2.63
   1  -6  17   32.13    4.34
  -1   6 -17   37.70    3.67
   1  -6  18   -0.80    3.92
  -1   6 -18    1.53    2.75
   1  -6  19    8.63    3.79
  -1   6 -19    7.04    3.18
   1  -6  20    1.77    4.04
  -1   6 -20    0.86    3.43
   1  -6  21    1.47    5.20
  -1   6 -21    1.77    4.10
   1  -6  22    5.26    4.59
  -1   6 -22    2.45    4.96
   1  -5 -20   -1.71    4.59
   1  -5 -19    5.57    3.98
  -1   5  19    0.67    5.08
   1  -5 -18   38.61    5.51
  -1   5  18   37.27    6.43
   1  -5 -17    2.94    3.67
  -1   5  17    3.73    4.71
   1  -5 -16    1.29    3.61
  -1   5  16   -0.73    3.79
   1  -5 -15    2.75    3.06
  -1   5  15    1.77    4.41
   1  -5 -14   11.14    4.47
  -1   5  14   19.09    5.51
   1  -5 -13   65.60    6.12
  -1   5  13   62.11    6.06
   1  -5 -12    0.49    3.24
  -1   5  12   -1.04    3.37
   1  -5 -11    3.06    3.37
  -1   5  11    3.79    3.43
   1  -5 -10   71.90    4.34
  -1   5  10   76.00    4.77
   1  -5  -9   44.92    3.37
  -1   5   9   47.92    3.37
   1  -5  -8   40.33    3.37
  -1   5   8   39.35    3.86
   1  -5  -7   51.77    3.37
  -1   5   7   53.91    3.43
   1  -5  -6    6.06    1.71
  -1   5   6    4.83    1.84
   1  -5  -5  741.51   21.30
  -1   5   5  737.84   20.99
   1  -5  -4  676.76   20.26
  -1   5   4  686.37   19.03
   1  -5  -3  166.88    7.40
  -1   5   3  181.02    6.92
   1  -5  -2   21.36    1.77
  -1   5   2   18.73    1.77
   1  -5  -1  735.08   22.28
  -1   5   1  722.97   21.05
   1  -5   0   99.57    3.86
  -1   5   0   99.69    3.86
   1  -5   1  466.86   13.83
  -1   5  -1  474.76   14.38
   1  -5   2  357.08   10.71
  -1   5  -2  353.59   10.71
   1  -5   3   59.73    4.71
  -1   5  -3   60.52    4.22
   1  -5   4 1366.62   35.49
  -1   5  -4 1337.12   35.07
   1  -5   5  147.24    5.45
  -1   5  -5  150.54    5.69
   1  -5   6  711.95   19.95
  -1   5  -6  733.55   20.32
   1  -5   7    1.41    1.35
  -1   5  -7    1.41    1.22
   1  -5   8   48.28    2.75
  -1   5  -8   50.98    2.94
   1  -5   9  539.56   16.28
  -1   5  -9  558.04   17.38
   1  -5  10   20.19    2.26
  -1   5 -10   18.79    2.39
   1  -5  11  236.58    9.00
  -1   5 -11  236.52    8.93
   1  -5  12   -0.92    2.14
  -1   5 -12   -2.33    2.45
   1  -5  13   42.53    3.61
  -1   5 -13   36.84    3.37
   1  -5  14   65.54    4.22
  -1   5 -14   64.13    4.16
   1  -5  15   -0.06    2.88
  -1   5 -15    1.77    2.88
   1  -5  16   48.65    5.02
  -1   5 -16   40.02    4.65
   1  -5  17    2.51    3.92
  -1   5 -17    4.34    3.12
   1  -5  18    3.18    3.67
  -1   5 -18    2.14    3.67
   1  -5  19    2.33    4.04
  -1   5 -19    4.28    3.49
   1  -5  20   -0.92    4.71
  -1   5 -20    2.39    3.24
   1  -5  21    2.88    4.41
  -1   5 -21    4.59    3.37
   1  -5  22   -0.37    3.98
  -1   5 -22    1.04    3.06
   1  -4 -21    0.92    3.49
   1  -4 -20   -1.04    3.98
  -1   4  20    1.41    4.34
   1  -4 -19   25.09    4.65
  -1   4  19   22.40    5.26
   1  -4 -18    3.37    5.08
  -1   4  18   -1.35    4.71
   1  -4 -17   11.81    5.51
  -1   4  17   11.08    5.51
   1  -4 -16    3.49    4.34
  -1   4  16   -5.45    4.28
   1  -4 -15   -0.12    3.73
  -1   4  15    3.12    4.22
   1  -4 -14   34.58    5.02
  -1   4  14   31.45    5.69
   1  -4 -13   39.47    4.83
  -1   4  13   41.86    4.65
   1  -4 -12   13.16    3.37
  -1   4  12   13.40    3.12
   1  -4 -11   -0.31    2.51
  -1   4  11    2.08    2.20
   1  -4 -10   31.58    3.37
  -1   4  10   27.84    3.49
   1  -4  -9   91.37    4.65
  -1   4   9   93.57    4.90
   1  -4  -8   33.66    2.81
  -1   4   8   33.72    2.81
   1  -4  -7    0.06    1.71
  -1   4   7    1.71    1.96
   1  -4  -6   16.16    2.45
  -1   4   6   15.05    2.33
   1  -4  -5    1.84    2.02
  -1   4   5    4.53    1.59
   1  -4  -4   96.69    4.16
  -1   4   4  104.28    4.22
   1  -4  -3  745.12   21.42
  -1   4   3  702.04   19.70
   1  -4  -2    2.57    1.16
  -1   4   2    3.18    1.10
   1  -4  -1  343.43   11.32
  -1   4   1  355.24   11.44
   1  -4   0  122.15    4.83
  -1   4   0  132.61    4.77
   1  -4   1  502.66   15.12
  -1   4  -1  483.38   14.63
   1  -4   2 1063.46   42.35
  -1   4  -2 1047.30   41.80
   1  -4   3  706.75   19.40
  -1   4  -3  697.81   20.19
   1  -4   4  109.11    4.22
  -1   4  -4  104.46    3.92
   1  -4   5  944.74   27.29
  -1   4  -5  913.10   25.33
   1  -4   6    7.10    1.35
  -1   4  -6    7.47    1.47
   1  -4   7  139.65    5.32
  -1   4  -7  145.71    6.12
   1  -4   8  161.25    6.00
  -1   4  -8  156.97    6.06
   1  -4   9  110.64    4.96
  -1   4  -9  122.45    4.96
   1  -4  10  413.13   12.24
  -1   4 -10  427.08   13.10
   1  -4  11   10.16    2.33
  -1   4 -11   12.12    2.20
   1  -4  12   93.38    5.08
  -1   4 -12   95.22    5.08
   1  -4  13   20.19    3.06
  -1   4 -13   22.34    2.75
   1  -4  14   -0.80    2.69
  -1   4 -14    2.02    2.63
   1  -4  15  158.19    7.22
  -1   4 -15  158.86    7.34
   1  -4  16    4.28    3.00
  -1   4 -16    9.49    3.73
   1  -4  17    7.77    4.22
  -1   4 -17    6.67    3.00
   1  -4  18    1.41    4.16
  -1   4 -18    1.90    3.24
   1  -4  19    1.22    4.71
  -1   4 -19   -5.51    4.96
   1  -4  20    1.04    4.90
  -1   4 -20    3.43    4.53
   1  -4  21   16.09    4.83
  -1   4 -21   16.28    4.34
   1  -4  22    3.43    4.22
  -1   4 -22    0.55    2.94
   1  -3 -21    2.08    3.61
  -1   3  21    0.80    5.08
   1  -3 -20    2.94    4.28
  -1   3  20    5.20    5.20
   1  -3 -19    3.67    4.65
  -1   3  19    3.00    5.39
   1  -3 -18   56.61    6.06
  -1   3  18   68.66    6.79
   1  -3 -17    2.14    3.49
  -1   3  17   -1.96    4.22
   1  -3 -16    1.16    3.67
  -1   3  16    2.81    4.22
   1  -3 -15   10.46    4.22
  -1   3  15   19.52    3.86
   1  -3 -14   43.82    4.71
  -1   3  14   44.06    5.69
   1  -3 -13  124.41    7.40
  -1   3  13  128.33    7.40
   1  -3 -12   41.12    3.92
  -1   3  12   46.69    4.96
   1  -3 -11   31.09    3.49
  -1   3  11   31.03    3.61
   1  -3 -10   15.42    2.39
  -1   3  10   16.46    2.26
   1  -3  -9  231.87    7.89
  -1   3   9  239.34    8.51
   1  -3  -8   97.36    4.71
  -1   3   8   97.42    4.22
   1  -3  -7  176.00    6.61
  -1   3   7  173.67    6.24
   1  -3  -6    6.43    1.90
  -1   3   6    4.16    1.84
   1  -3  -5  557.74   17.81
  -1   3   5  568.39   17.62
   1  -3  -4  618.08   17.69
  -1   3   4  613.79   18.48
   1  -3  -3  386.82   12.12
  -1   3   3  382.66   11.81
   1  -3  -2 1728.65   46.14
  -1   3   2 1804.66   44.80
   1  -3  -1 2216.93   56.91
  -1   3   1 2160.51   55.75
   1  -3   0 1744.57   44.18
  -1   3   0 1777.55   44.55
   1  -3   1 1037.27   40.82
  -1   3  -1 1030.47   37.57
   1  -3   2 2434.42   58.87
  -1   3  -2 2486.81   64.50
   1  -3   3  158.01    5.32
  -1   3  -3  157.09    5.75
   1  -3   4  471.94   13.83
  -1   3  -4  503.33   14.63
   1  -3   5    1.77    0.86
  -1   3  -5    1.16    0.80
   1  -3   6  835.69   24.29
  -1   3  -6  822.78   23.38
   1  -3   7   24.23    1.65
  -1   3  -7   27.48    1.90
   1  -3   8  248.21    8.08
  -1   3  -8  245.95    9.12
   1  -3   9  292.33    9.97
  -1   3  -9  286.70   10.10
   1  -3  10   18.30    2.33
  -1   3 -10   18.91    2.39
   1  -3  11  170.55    6.49
  -1   3 -11  174.65    6.79
   1  -3  12    1.10    2.69
  -1   3 -12    0.43    2.51
   1  -3  13    7.28    3.30
  -1   3 -13    3.86    3.00
   1  -3  14   80.23    5.51
  -1   3 -14   65.42    4.53
   1  -3  15   36.11    4.59
  -1   3 -15   29.99    3.73
   1  -3  16   77.53    5.32
  -1   3 -16   72.33    6.36
   1  -3  17    2.51    3.55
  -1   3 -17    0.67    2.57
   1  -3  18    3.43    3.67
  -1   3 -18   -0.06    3.18
   1  -3  19    5.26    4.77
  -1   3 -19    4.77    4.47
   1  -3  20    0.67    4.41
  -1   3 -20   -0.06    3.49
   1  -3  21    4.90    5.32
  -1   3 -21    0.98    4.65
   1  -3  22    1.90    4.77
  -1   3 -22   -0.31    4.10
   1  -2 -21    2.39    4.10
  -1   2  21   -0.61    3.67
   1  -2 -20   16.58    6.55
  -1   2  20   20.62    6.24
   1  -2 -19   51.71    7.10
  -1   2  19   56.48    7.40
   1  -2 -18   -0.06    3.79
  -1   2  18    6.18    5.32
   1  -2 -17    4.04    3.43
  -1   2  17    6.00    3.98
   1  -2 -16    0.86    3.18
  -1   2  16    3.06    4.77
   1  -2 -15   48.16    5.20
  -1   2  15   46.57    4.47
   1  -2 -14   71.84    5.02
  -1   2  14   70.50    5.51
   1  -2 -13   67.99    4.71
  -1   2  13   68.48    5.57
   1  -2 -12    3.79    2.33
  -1   2  12    4.22    2.57
   1  -2 -11   13.83    2.39
  -1   2  11   12.18    2.57
   1  -2 -10  218.16    8.14
  -1   2  10  227.83    8.26
   1  -2  -9   54.53    3.24
  -1   2   9   55.93    3.49
   1  -2  -8   64.01    3.61
  -1   2   8   69.64    4.10
   1  -2  -7  149.50    5.94
  -1   2   7  148.09    5.57
   1  -2  -6  159.90    5.39
  -1   2   6  162.11    6.06
   1  -2  -5 1099.01   30.17
  -1   2   5 1073.86   29.37
   1  -2  -4    1.10    0.86
  -1   2   4    0.92    0.92
   1  -2  -3 3298.45   85.12
  -1   2   3 3266.19   80.35
   1  -2  -2 9776.00  230.59
  -1   2   2 9999.00  238.23
   1  -2  -1  957.28   27.11
  -1   2   1  980.54   25.40
   1  -2   0  668.44   26.62
  -1   2   0  657.00   25.09
   1  -2   1  223.12    7.28
  -1   2  -1  218.04    6.85
   1  -2   2   26.38    1.16
  -1   2  -2   28.58    1.41
   1  -2   3  821.74   22.15
  -1   2  -3  809.56   22.21
   1  -2   4  124.53    4.71
  -1   2  -4  124.17    5.14
   1  -2   5 1136.22   31.33
  -1   2  -5 1143.20   31.88
   1  -2   6   56.36    2.39
  -1   2  -6   54.04    2.57
   1  -2   7   94.49    3.73
  -1   2  -7   98.71    4.22
   1  -2   8  164.62    5.69
  -1   2  -8  161.86    6.12
   1  -2   9   27.66    2.45
  -1   2  -9   24.17    2.08
   1  -2  10  298.57   10.71
  -1   2 -10  295.09    9.55
   1  -2  11    1.71    2.14
  -1   2 -11    2.69    1.71
   1  -2  12   54.10    3.67
  -1   2 -12   59.18    3.55
   1  -2  13    4.96    2.94
  -1   2 -13    4.10    2.57
   1  -2  14    5.26    3.86
  -1   2 -14   -0.18    3.30
   1  -2  15  111.19    6.36
  -1   2 -15  105.68    6.73
   1  -2  16   -2.26    3.18
  -1   2 -16   -0.86    2.45
   1  -2  17    6.61    3.67
  -1   2 -17    8.87    3.24
   1  -2  18    1.53    3.73
  -1   2 -18    2.08    3.30
   1  -2  19    7.34    4.83
  -1   2 -19    3.92    3.86
   1  -2  20   -0.18    4.22
  -1   2 -20    1.22    3.79
   1  -2  21    2.57    4.28
  -1   2 -21    5.94    3.98
   1  -2  22    0.92    3.61
  -1   2 -22    2.33    6.24
   1  -1 -21    3.12    4.59
  -1   1  21    2.69    5.08
   1  -1 -20    4.04    4.28
  -1   1  20    4.83    5.08
   1  -1 -19    4.90    4.28
  -1   1  19    8.32    5.51
   1  -1 -18   11.50    4.65
  -1   1  18    6.18    5.45
   1  -1 -17    2.88    3.18
  -1   1  17    0.61    3.86
   1  -1 -16    4.53    3.43
  -1   1  16    7.22    4.16
   1  -1 -15   14.38    4.04
  -1   1  15   13.40    4.04
   1  -1 -14  139.04    6.30
  -1   1  14  139.71    7.65
   1  -1 -13   33.54    3.37
  -1   1  13   32.07    3.67
   1  -1 -12    2.51    2.33
  -1   1  12    3.43    2.20
   1  -1 -11   10.83    3.18
  -1   1  11    6.00    2.69
   1  -1 -10   20.07    2.26
  -1   1  10   23.68    3.06
   1  -1  -9  107.77    5.02
  -1   1   9  109.78    4.90
   1  -1  -8  145.52    6.36
  -1   1   8  150.72    6.67
   1  -1  -7  377.76   12.91
  -1   1   7  379.05   11.87
   1  -1  -6  339.09   11.50
  -1   1   6  343.43   11.26
   1  -1  -5 1350.77   37.21
  -1   1   5 1319.93   35.43
   1  -1  -4  767.82   21.30
  -1   1   4  765.25   20.01
   1  -1  -3  217.98    7.53
  -1   1   3  212.17    6.85
   1  -1  -2 1308.30   33.96
  -1   1   2 1303.34   34.09
   1  -1  -1 3685.20  124.72
  -1   1   1 3706.38  130.04
   1  -1   0   70.44    2.51
  -1   1   0   70.44    2.20
   1  -1   1 2379.35   57.46
  -1   1  -1 2372.31   54.83
   1  -1   2 1184.26   28.82
  -1   1  -2 1167.37   29.37
   1  -1   3  169.63    5.26
  -1   1  -3  167.31    5.14
   1  -1   4  632.89   17.01
  -1   1  -4  653.26   20.01
   1  -1   5  275.14    8.75
  -1   1  -5  287.13   10.04
   1  -1   6 1251.39   33.72
  -1   1  -6 1263.51   35.07
   1  -1   7  659.99   19.70
  -1   1  -7  662.08   19.28
   1  -1   8   24.91    2.08
  -1   1  -8   25.27    2.26
   1  -1   9  352.36   10.89
  -1   1  -9  340.55   11.57
   1  -1  10  116.88    5.26
  -1   1 -10  114.07    4.41
   1  -1  11  374.82   11.93
  -1   1 -11  381.13   11.14
   1  -1  12    2.63    2.39
  -1   1 -12    3.98    2.45
   1  -1  13   10.59    2.51
  -1   1 -13   10.34    2.45
   1  -1  14    0.98    3.18
  -1   1 -14    2.88    2.63
   1  -1  15   26.74    3.79
  -1   1 -15   27.84    3.43
   1  -1  16    5.57    3.61
  -1   1 -16    5.20    2.63
   1  -1  17    0.37    3.49
  -1   1 -17   -0.43    2.51
   1  -1  18    0.00    4.16
  -1   1 -18    2.94    4.59
   1  -1  19   -0.80    3.92
  -1   1 -19    1.35    3.49
   1  -1  20    7.77    5.45
  -1   1 -20   19.22    4.53
   1  -1  21   -0.98    4.22
  -1   1 -21    0.37    3.37
   1  -1  22   -0.49    3.43
  -1   1 -22    3.79    4.16
   1   0 -22    0.18    4.77
  -1   0  22    0.67    5.75
   1   0 -21    3.24    5.45
  -1   0  21    1.90    5.39
   1   0 -20    7.47    4.41
  -1   0  20    3.55    5.63
   1   0 -19   15.30    4.41
  -1   0  19   12.85    4.59
   1   0 -18   40.45    5.57
  -1   0  18   30.60    5.08
   1   0 -17   -0.92    3.73
  -1   0  17    0.86    4.65
   1   0 -16    1.96    3.24
  -1   0  16   -0.18    3.49
   1   0 -15  104.28    6.12
  -1   0  15  112.48    6.79
   1   0 -14   39.10    3.55
  -1   0  14   41.98    4.34
   1   0 -13    0.43    2.33
  -1   0  13    0.67    2.63
   1   0 -12    1.53    2.08
  -1   0  12    2.75    2.33
   1   0 -11  197.17    6.73
  -1   0  11  204.03    7.59
   1   0 -10  180.77    7.71
  -1   0  10  177.04    7.40
   1   0  -9   60.34    3.12
  -1   0   9   58.99    3.30
   1   0  -8  431.18   12.79
  -1   0   8  423.90   12.97
   1   0  -7  228.32    8.02
  -1   0   7  215.41    7.53
   1   0  -6  761.95   21.17
  -1   0   6  764.82   20.99
   1   0  -5 2033.04   54.28
  -1   0   5 1966.22   50.00
   1   0  -4  270.67    9.42
  -1   0   4  273.85    8.20
   1   0  -3  314.73    9.67
  -1   0   3  329.23    9.79
   1   0  -2 2076.49   72.27
  -1   0   2 1982.98   67.07
   1   0  -1  342.08    9.30
  -1   0   1  344.41    8.93
   1   0   0 3337.18   78.33
  -1   0   0 3247.41   77.84
   1   0   1    8.20    0.37
  -1   0  -1    9.00    0.43
   1   0   2 1202.74   30.66
  -1   0  -2 1226.67   29.44
   1   0   3   64.99    2.45
  -1   0  -3   65.23    2.45
   1   0   4   23.44    1.41
  -1   0  -4   25.46    1.41
   1   0   5  626.58   17.93
  -1   0  -5  624.69   19.52
   1   0   6  191.24    7.47
  -1   0  -6  193.56    6.79
   1   0   7  115.05    4.77
  -1   0  -7  107.70    4.47
   1   0   8  617.77   18.54
  -1   0  -8  639.19   18.42
   1   0   9    2.20    1.84
  -1   0  -9    0.37    1.77
   1   0  10  180.89    6.85
  -1   0 -10  198.52    7.10
   1   0  11   40.14    3.12
  -1   0 -11   34.70    2.81
   1   0  12   44.86    3.55
  -1   0 -12   45.65    3.49
   1   0  13    0.55    3.00
  -1   0 -13    2.14    2.45
   1   0  14   42.41    4.16
  -1   0 -14   50.36    3.73
   1   0  15    2.26    3.49
  -1   0 -15    3.24    2.51
   1   0  16   34.33    4.16
  -1   0 -16   32.92    4.04
   1   0  17    2.08    3.92
  -1   0 -17    0.92    3.06
   1   0  18    5.26    4.83
  -1   0 -18    4.28    3.92
   1   0  19    5.75    4.10
  -1   0 -19    5.75    3.61
   1   0  20    3.73    3.98
  -1   0 -20    8.44    3.30
  -1   0 -21    2.26    3.92
   1   1 -22    2.57    5.20
  -1  -1  22   -1.22    4.04
   1   1 -21   30.11    5.08
  -1  -1  21   23.44    5.81
   1   1 -20   20.13    5.63
  -1  -1  20   14.81    5.81
   1   1 -19    1.41    3.73
  -1  -1  19    1.04    4.71
   1   1 -18    3.30    3.37
  -1  -1  18    4.83    5.20
   1   1 -17    1.10    3.43
  -1  -1  17    2.20    3.43
   1   1 -16    7.16    3.24
  -1  -1  16    8.87    3.86
   1   1 -15   35.43    3.98
  -1  -1  15   40.39    4.90
   1   1 -14  127.90    6.06
  -1  -1  14  125.88    6.18
   1   1 -13    4.04    2.45
  -1  -1  13    2.08    2.63
   1   1 -12    7.22    2.20
  -1  -1  12    5.69    2.94
   1   1 -11  123.62    4.96
  -1  -1  11  114.62    5.81
   1   1 -10   40.57    3.06
  -1  -1  10   40.33    3.24
   1   1  -9  416.99   13.89
  -1  -1   9  423.29   13.28
   1   1  -8  439.63   13.89
  -1  -1   8  439.14   14.20
   1   1  -7   19.83    1.77
  -1  -1   7   22.40    2.02
   1   1  -6  762.62   21.23
  -1  -1   6  756.68   21.85
   1   1  -5  200.29    7.16
  -1  -1   5  197.11    6.49
   1   1  -4  363.75   10.95
  -1  -1   4  364.66   11.87
   1   1  -3    1.16    0.80
  -1  -1   3    1.22    1.16
   1   1  -2  212.72    6.79
  -1  -1   2  222.94    6.73
   1   1  -1 3107.09   74.66
  -1  -1   1 3129.36   74.05
   1   1   0  527.51   13.22
  -1  -1   0  529.40   14.01
   1   1   1  209.35    5.94
  -1  -1  -1  212.29    5.87
   1   1   2   16.22    0.86
  -1  -1  -2   17.20    0.98
   1   1   3  243.44    7.34
  -1  -1  -3  235.85    7.53
   1   1   4  558.10   16.34
  -1  -1  -4  572.00   16.65
   1   1   5  277.77    8.20
  -1  -1  -5  293.37    9.42
   1   1   6  446.61   13.22
  -1  -1  -6  456.95   14.38
   1   1   7   47.00    2.75
  -1  -1  -7   46.51    2.81
   1   1   8    2.57    1.47
  -1  -1  -8    2.08    1.71
   1   1   9  268.71   10.10
  -1  -1  -9  278.56    9.67
   1   1  10    7.47    2.08
  -1  -1 -10    7.65    1.77
   1   1  11   14.93    2.45
  -1  -1 -11   16.03    2.39
   1   1  12   17.44    2.88
  -1  -1 -12   18.66    2.81
   1   1  13   33.17    3.61
  -1  -1 -13   32.43    3.49
   1   1  14   26.86    3.37
  -1  -1 -14   23.32    3.00
   1   1  15   60.09    5.45
  -1  -1 -15   70.93    5.20
   1   1  16   -1.29    3.43
  -1  -1 -16    0.49    3.30
   1   1  17    2.33    4.65
  -1  -1 -17    0.92    3.30
   1   1  18    2.51    4.04
  -1  -1 -18    1.59    2.81
   1   1  19    0.37    4.65
  -1  -1 -19    3.79    4.16
   1   1  20    5.20    3.98
  -1  -1 -20    7.77    4.59
  -1  -1 -21    0.49    3.79
   1   2 -22    2.81    5.63
  -1  -2  22    3.06    5.20
   1   2 -21   20.75    4.90
  -1  -2  21   15.18    5.26
   1   2 -20   13.34    4.96
  -1  -2  20    5.08    5.39
   1   2 -19    3.86    3.67
  -1  -2  19    0.73    4.59
   1   2 -18    7.96    4.77
  -1  -2  18   10.89    4.59
   1   2 -17    8.02    3.55
  -1  -2  17    6.92    3.37
   1   2 -16    1.16    2.94
  -1  -2  16   -1.77    4.10
   1   2 -15  124.41    6.85
  -1  -2  15  128.94    6.98
   1   2 -14  134.02    7.28
  -1  -2  14  148.46    7.59
   1   2 -13  141.55    6.61
  -1  -2  13  143.93    6.12
   1   2 -12   52.57    3.98
  -1  -2  12   48.41    3.92
   1   2 -11    0.86    2.08
  -1  -2  11    1.04    2.08
   1   2 -10  114.25    5.20
  -1  -2  10  114.19    5.26
   1   2  -9   34.58    2.57
  -1  -2   9   32.86    2.51
   1   2  -8  725.11   19.28
  -1  -2   8  707.42   20.19
   1   2  -7  305.67    9.49
  -1  -2   7  310.20    9.67
   1   2  -6  103.48    4.47
  -1  -2   6  104.95    4.34
   1   2  -5  726.27   21.54
  -1  -2   5  708.95   20.13
   1   2  -4  118.60    6.36
  -1  -2   4  113.15    5.87
   1   2  -3 1175.14   29.99
  -1  -2   3 1186.71   32.19
   1   2  -2  679.76   17.75
  -1  -2   2  688.08   19.95
   1   2  -1 4137.74   98.40
  -1  -2   1 4215.65  104.09
   1   2   0  101.16    3.55
  -1  -2   0  101.40    3.24
   1   2   1  471.94   12.85
  -1  -2  -1  473.53   12.91
   1   2   2   37.82    1.59
  -1  -2  -2   36.84    1.77
   1   2   3  598.62   17.69
  -1  -2  -3  582.22   16.95
   1   2   4    7.28    1.10
  -1  -2  -4    6.36    0.98
   1   2   5  441.34   13.71
  -1  -2  -5  450.03   13.83
   1   2   6   36.72    2.26
  -1  -2  -6   39.17    2.26
   1   2   7  136.96    5.08
  -1  -2  -7  132.00    4.96
   1   2   8  155.25    5.75
  -1  -2  -8  161.13    6.18
   1   2   9  207.45    7.83
  -1  -2  -9  202.19    7.16
   1   2  10   52.32    3.30
  -1  -2 -10   58.32    2.94
   1   2  11    7.53    2.14
  -1  -2 -11    6.73    1.96
   1   2  12    0.06    2.69
  -1  -2 -12   -0.80    2.39
   1   2  13    7.77    2.94
  -1  -2 -13   11.93    2.45
   1   2  14   74.54    5.02
  -1  -2 -14   73.62    4.47
   1   2  15   -1.53    4.53
  -1  -2 -15    2.51    3.00
   1   2  16    1.96    3.92
  -1  -2 -16    1.47    3.61
   1   2  17   -0.80    4.28
  -1  -2 -17    2.69    3.37
   1   2  18   -1.96    3.92
  -1  -2 -18    1.59    3.24
   1   2  19    5.08    4.47
  -1  -2 -19    7.04    3.67
   1   2  20    0.67    4.10
  -1  -2 -20   -0.61    3.12
  -1  -2 -21    3.55    3.30
   1   3 -22    2.63    4.41
  -1  -3  22    0.12    4.77
   1   3 -21   13.03    5.94
  -1  -3  21   15.60    6.55
   1   3 -20   31.70    5.45
  -1  -3  20   37.51    6.24
   1   3 -19    9.55    4.77
  -1  -3  19   15.97    6.61
   1   3 -18    0.92    3.12
  -1  -3  18    0.92    4.41
   1   3 -17    1.65    3.06
  -1  -3  17   -1.59    4.10
   1   3 -16   93.20    6.12
  -1  -3  16   84.94    6.49
   1   3 -15  148.95    7.89
  -1  -3  15  144.24    7.53
   1   3 -14   27.66    3.43
  -1  -3  14   32.19    3.86
   1   3 -13    9.67    2.88
  -1  -3  13    9.85    3.12
   1   3 -12   21.17    3.61
  -1  -3  12   19.15    2.88
   1   3 -11  155.50    6.36
  -1  -3  11  157.46    6.24
   1   3 -10   56.73    3.37
  -1  -3  10   55.26    3.43
   1   3  -9  530.32   16.28
  -1  -3   9  549.11   18.11
   1   3  -8  151.77    5.32
  -1  -3   8  149.13    5.75
   1   3  -7   13.22    1.71
  -1  -3   7   15.79    1.77
   1   3  -6  421.33   12.85
  -1  -3   6  416.13   12.67
   1   3  -5    8.20    1.84
  -1  -3   5    8.81    2.20
   1   3  -4   52.08    2.63
  -1  -3   4   48.10    2.69
   1   3  -3 1930.54   49.02
  -1  -3   3 1960.34   49.75
   1   3  -2   80.29    3.12
  -1  -3   2   80.78    3.37
   1   3  -1   18.73    1.10
  -1  -3   1   19.46    1.35
   1   3   0  131.08    4.65
  -1  -3   0  130.04    4.83
   1   3   1   24.48    1.41
  -1  -3  -1   23.19    1.22
   1   3   2   30.54    1.59
  -1  -3  -2   37.02    1.96
   1   3   3   67.44    2.88
  -1  -3  -3   67.25    3.06
   1   3   4  132.67    4.71
  -1  -3  -4  140.81    5.20
   1   3   5   64.01    2.69
  -1  -3  -5   65.36    3.18
   1   3   6   11.26    1.35
  -1  -3  -6   10.40    1.47
   1   3   7  136.65    5.14
  -1  -3  -7  139.10    5.26
   1   3   8  244.90    8.38
  -1  -3  -8  233.46    8.20
   1   3   9    1.41    1.53
  -1  -3  -9    0.86    1.47
   1   3  10   33.78    3.24
  -1  -3 -10   35.43    3.12
   1   3  11  112.54    5.87
  -1  -3 -11  123.49    5.51
   1   3  12   -1.04    2.39
  -1  -3 -12   -0.31    2.08
   1   3  13   25.70    3.79
  -1  -3 -13   27.72    3.18
   1   3  14   31.09    4.96
  -1  -3 -14   29.56    3.61
   1   3  15   15.85    4.71
  -1  -3 -15    8.20    3.00
   1   3  16    8.02    4.10
  -1  -3 -16    5.63    3.73
   1   3  17    2.57    5.32
  -1  -3 -17    2.08    4.53
   1   3  18    2.20    3.98
  -1  -3 -18    3.18    4.16
   1   3  19    5.69    4.28
  -1  -3 -19   10.04    4.71
  -1  -3 -20    0.31    3.06
   1   4 -23   -1.59    3.24
   1   4 -22    6.36    5.45
  -1  -4  22    2.14    6.00
   1   4 -21   21.30    6.12
  -1  -4  21   24.05    5.51
   1   4 -20    8.02    4.90
  -1  -4  20   10.22    5.39
   1   4 -19   14.14    4.90
  -1  -4  19    8.69    5.45
   1   4 -18    5.51    3.86
  -1  -4  18    3.92    4.28
   1   4 -17   13.34    3.98
  -1  -4  17   10.53    4.59
   1   4 -16   16.09    4.04
  -1  -4  16   20.81    4.34
   1   4 -15   70.01    5.39
  -1  -4  15   70.56    5.39
   1   4 -14  149.68    7.28
  -1  -4  14  151.83    7.40
   1   4 -13   15.24    2.57
  -1  -4  13   15.24    2.81
   1   4 -12   43.45    3.55
  -1  -4  12   37.27    3.24
   1   4 -11    9.06    2.33
  -1  -4  11    7.28    1.90
   1   4 -10  215.10    8.02
  -1  -4  10  223.36    7.47
   1   4  -9   39.10    2.57
  -1  -4   9   39.65    2.51
   1   4  -8   99.01    4.53
  -1  -4   8   97.91    4.10
   1   4  -7  394.16   12.61
  -1  -4   7  400.53   12.30
   1   4  -6  316.08   13.89
  -1  -4   6  322.13   13.65
   1   4  -5    1.84    1.35
  -1  -4   5    3.98    1.10
   1   4  -4   29.56    1.59
  -1  -4   4   28.21    1.53
   1   4  -3 1264.00   34.88
  -1  -4   3 1280.58   35.00
   1   4  -2  331.80   10.10
  -1  -4   2  318.77    9.97
   1   4  -1  797.26   22.09
  -1  -4   1  800.50   22.58
   1   4   0  257.63    8.51
  -1  -4   0  260.57    8.44
   1   4   1   19.28    1.29
  -1  -4  -1   21.97    1.47
   1   4   2  250.60    8.69
  -1  -4  -2  248.58   10.59
   1   4   3  351.02   11.75
  -1  -4  -3  371.27   11.93
   1   4   4  482.89   14.20
  -1  -4  -4  472.61   14.81
   1   4   5  164.31    6.24
  -1  -4  -5  167.25    5.94
   1   4   6   20.44    2.20
  -1  -4  -6   22.58    2.20
   1   4   7   63.89    3.18
  -1  -4  -7   67.50    3.73
   1   4   8  120.49    5.63
  -1  -4  -8  125.39    5.02
   1   4   9    4.59    2.02
  -1  -4  -9    5.02    2.08
   1   4  10  158.25    6.61
  -1  -4 -10  150.54    6.12
   1   4  11   40.63    3.49
  -1  -4 -11   43.94    3.92
   1   4  12    0.24    3.30
  -1  -4 -12    1.29    3.24
   1   4  13    3.55    3.98
  -1  -4 -13    6.12    2.88
   1   4  14   47.24    4.83
  -1  -4 -14   52.02    4.28
   1   4  15   -0.86    3.49
  -1  -4 -15    1.10    2.94
   1   4  16    0.06    3.79
  -1  -4 -16    1.41    3.12
   1   4  17   -0.18    4.53
  -1  -4 -17    1.84    3.24
   1   4  18    1.29    3.61
  -1  -4 -18    1.10    3.06
   1   4  19    0.00    4.47
  -1  -4 -19    0.18    3.55
   1   5 -22    0.73    6.67
  -1  -5  22    3.98    7.96
   1   5 -21   12.91    4.59
  -1  -5  21   15.79    6.06
   1   5 -20   20.32    4.83
  -1  -5  20   16.09    5.20
   1   5 -19    3.06    5.20
  -1  -5  19    1.29    4.90
   1   5 -18    1.10    3.79
  -1  -5  18    3.92    3.86
   1   5 -17    0.06    3.24
  -1  -5  17   -0.55    3.30
   1   5 -16  121.72    6.85
  -1  -5  16  116.27    6.36
   1   5 -15   44.86    5.02
  -1  -5  15   38.92    4.90
   1   5 -14   86.16    5.75
  -1  -5  14   79.43    6.06
   1   5 -13   31.94    3.55
  -1  -5  13   30.48    3.37
   1   5 -12  137.14    6.79
  -1  -5  12  145.40    6.43
   1   5 -11    4.71    2.51
  -1  -5  11    3.79    2.33
   1   5 -10   82.92    4.16
  -1  -5  10   87.88    4.34
   1   5  -9  160.82    6.49
  -1  -5   9  158.50    5.94
   1   5  -8   63.95    3.61
  -1  -5   8   63.40    3.06
   1   5  -7   32.56    3.06
  -1  -5   7   30.05    2.57
   1   5  -6 1307.87   37.94
  -1  -5   6 1289.21   34.88
   1   5  -5  577.01   17.56
  -1  -5   5  565.63   16.46
   1   5  -4   83.65    3.98
  -1  -5   4   75.76    3.92
   1   5  -3  853.37   25.27
  -1  -5   3  853.25   25.27
   1   5  -2 1560.86   42.22
  -1  -5   2 1548.98   40.08
   1   5  -1  427.94   13.40
  -1  -5   1  438.96   12.85
   1   5   0  161.74    5.63
  -1  -5   0  164.43    6.18
   1   5   1  160.45    5.75
  -1  -5  -1  169.51    5.81
   1   5   2  332.29   10.77
  -1  -5  -2  331.62   10.65
   1   5   3   75.03    3.79
  -1  -5  -3   76.49    3.61
   1   5   4  375.01   13.10
  -1  -5  -4  404.01   12.97
   1   5   5   11.02    2.02
  -1  -5  -5   12.24    1.77
   1   5   6   89.41    4.04
  -1  -5  -6   93.87    4.71
   1   5   7   17.93    2.02
  -1  -5  -7   15.54    2.20
   1   5   8  248.27    8.44
  -1  -5  -8  268.95    9.12
   1   5   9    9.85    2.57
  -1  -5  -9    8.69    2.20
   1   5  10    8.08    2.69
  -1  -5 -10    6.06    2.26
   1   5  11   14.63    2.94
  -1  -5 -11   16.95    2.88
   1   5  12    0.80    2.94
  -1  -5 -12    1.71    2.75
   1   5  13    7.22    3.43
  -1  -5 -13   10.04    2.57
   1   5  14    1.10    3.12
  -1  -5 -14   -0.80    2.75
   1   5  15   13.34    3.67
  -1  -5 -15   15.42    3.37
   1   5  16    0.00    3.30
  -1  -5 -16   -1.16    3.12
   1   5  17    0.31    4.04
  -1  -5 -17    8.02    3.61
   1   5  18    0.49    3.24
  -1  -5 -18    2.33    5.14
  -1  -5 -19    1.29    4.53
   1   6 -22   11.14    5.63
  -1  -6  22    9.06    4.71
   1   6 -21   21.17    5.51
  -1  -6  21   18.48    6.55
   1   6 -20    3.37    4.34
  -1  -6  20    6.43    4.34
   1   6 -19    0.61    4.96
  -1  -6  19   -0.31    4.28
   1   6 -18   -1.35    3.67
  -1  -6  18    1.10    3.67
   1   6 -17    2.39    3.43
  -1  -6  17    1.96    3.43
   1   6 -16   30.60    4.53
  -1  -6  16   31.76    4.10
   1   6 -15   83.53    6.12
  -1  -6  15   76.43    5.87
   1   6 -14    1.47    2.69
  -1  -6  14    1.04    2.57
   1   6 -13    0.18    2.45
  -1  -6  13    2.94    2.39
   1   6 -12  276.18   10.59
  -1  -6  12  276.91    9.91
   1   6 -11   17.01    2.51
  -1  -6  11   19.03    2.45
   1   6 -10   35.19    3.43
  -1  -6  10   33.66    3.18
   1   6  -9   43.14    3.18
  -1  -6   9   45.90    3.06
   1   6  -8   -0.73    1.84
  -1  -6   8    2.26    1.41
   1   6  -7  547.03   15.73
  -1  -6   7  552.54   15.67
   1   6  -6   63.70    3.18
  -1  -6   6   56.30    2.94
   1   6  -5  370.48   12.18
  -1  -6   5  356.16   11.02
   1   6  -4  375.86   12.18
  -1  -6   4  371.76   11.75
   1   6  -3   55.26    2.94
  -1  -6   3   51.96    2.45
   1   6  -2   36.66    2.26
  -1  -6   2   38.43    2.51
   1   6  -1  126.19    4.83
  -1  -6   1  119.76    5.02
   1   6   0  465.09   14.38
  -1  -6   0  457.68   14.44
   1   6   1  133.77    5.51
  -1  -6  -1  132.61    5.20
   1   6   2  190.93    7.40
  -1  -6  -2  185.18    8.81
   1   6   3  103.91    4.71
  -1  -6  -3  105.32    5.20
   1   6   4  163.58    7.16
  -1  -6  -4  168.41    7.16
   1   6   5  305.79    9.49
  -1  -6  -5  319.38   10.10
   1   6   6    1.22    1.77
  -1  -6  -6    0.86    1.53
   1   6   7    3.30    1.96
  -1  -6  -7    2.08    1.65
   1   6   8    1.65    1.90
  -1  -6  -8    2.14    1.90
   1   6   9   15.18    2.57
  -1  -6  -9   13.59    2.26
   1   6  10   33.47    4.16
  -1  -6 -10   29.62    3.49
   1   6  11    7.89    2.75
  -1  -6 -11    6.24    2.75
   1   6  12    2.57    3.30
  -1  -6 -12   -0.12    3.06
   1   6  13   13.34    3.12
  -1  -6 -13   16.71    3.12
   1   6  14   11.63    3.73
  -1  -6 -14    6.85    3.06
   1   6  15    7.96    3.55
  -1  -6 -15    8.63    3.92
   1   6  16    5.45    4.71
  -1  -6 -16    8.44    3.61
   1   6  17    2.26    5.45
  -1  -6 -17    4.22    3.67
   1   6  18    0.37    4.90
  -1  -6 -18   -2.26    3.06
   1   6  19    0.73    4.41
   1   7 -22   -0.86    3.67
  -1  -7  22    2.75    4.41
   1   7 -21    3.43    3.61
  -1  -7  21    8.02    6.36
   1   7 -20   11.57    3.98
  -1  -7  20   14.38    5.75
   1   7 -19    1.84    3.92
  -1  -7  19    1.35    4.41
   1   7 -18    0.31    3.86
  -1  -7  18    2.39    4.04
   1   7 -17   -2.26    3.98
  -1  -7  17    2.20    3.43
   1   7 -16   80.11    5.87
  -1  -7  16   81.57    5.69
   1   7 -15   25.40    3.98
  -1  -7  15   25.52    3.61
   1   7 -14  108.81    6.36
  -1  -7  14   99.63    5.51
   1   7 -13  122.82    6.49
  -1  -7  13  127.41    6.06
   1   7 -12   25.89    3.06
  -1  -7  12   23.62    3.37
   1   7 -11  160.27    7.65
  -1  -7  11  144.12    5.87
   1   7 -10   13.89    2.69
  -1  -7  10   16.40    2.63
   1   7  -9   73.37    5.51
  -1  -7   9   68.54    3.73
   1   7  -8  247.17    8.87
  -1  -7   8  242.46    8.38
   1   7  -7   18.48    2.51
  -1  -7   7   20.81    2.26
   1   7  -6  383.82   12.48
  -1  -7   6  365.15   10.71
   1   7  -5    9.55    1.84
  -1  -7   5   10.59    1.77
   1   7  -4  421.94   14.07
  -1  -7   4  415.33   12.30
   1   7  -3   65.60    3.37
  -1  -7   3   69.89    3.18
   1   7  -2  113.15    4.83
  -1  -7   2  114.50    4.83
   1   7  -1  319.26    9.97
  -1  -7   1  321.95   10.16
   1   7   0   11.08    1.84
  -1  -7   0   11.20    1.59
   1   7   1   61.50    3.61
  -1  -7  -1   61.20    3.43
   1   7   2  474.82   15.60
  -1  -7  -2  476.10   15.36
   1   7   3   67.68    3.43
  -1  -7  -3   72.15    3.49
   1   7   4  121.29    5.08
  -1  -7  -4  123.00    5.14
   1   7   5    3.73    1.84
  -1  -7  -5    2.81    1.96
   1   7   6    2.63    1.96
  -1  -7  -6    2.02    1.77
   1   7   7   32.13    2.81
  -1  -7  -7   40.33    3.00
   1   7   8    6.67    2.20
  -1  -7  -8    8.02    2.39
   1   7   9   49.32    3.73
  -1  -7  -9   42.53    3.61
   1   7  10   17.99    3.49
  -1  -7 -10   15.36    2.69
   1   7  11    1.47    2.57
  -1  -7 -11    0.00    2.81
   1   7  12   19.70    3.67
  -1  -7 -12   16.52    3.43
   1   7  13    9.00    3.43
  -1  -7 -13   12.18    3.00
   1   7  14   13.46    4.28
  -1  -7 -14   13.59    3.67
   1   7  15    1.16    3.43
  -1  -7 -15    0.67    2.81
   1   7  16   -0.55    3.43
  -1  -7 -16    3.30    3.24
   1   7  17   -0.18    4.53
  -1  -7 -17    0.73    3.18
   1   8 -22    3.79    5.63
  -1  -8  22    2.57    5.26
   1   8 -21   10.89    4.96
  -1  -8  21   10.46    6.06
   1   8 -20   -0.06    5.87
  -1  -8  20   -1.16    5.14
   1   8 -19    3.43    3.24
  -1  -8  19   -1.04    4.04
   1   8 -18   -2.20    2.94
  -1  -8  18    0.80    3.67
   1   8 -17   44.37    4.16
  -1  -8  17   43.39    4.96
   1   8 -16   35.25    3.67
  -1  -8  16   37.51    4.59
   1   8 -15   90.51    4.41
  -1  -8  15   95.71    6.12
   1   8 -14    6.00    2.57
  -1  -8  14    9.55    3.06
   1   8 -13   37.15    4.34
  -1  -8  13   36.29    3.98
   1   8 -12  116.27    6.49
  -1  -8  12  113.46    5.51
   1   8 -11    8.81    2.75
  -1  -8  11    5.14    3.92
   1   8 -10  223.43   10.59
  -1  -8  10  241.60    7.96
   1   8  -9    0.49    2.02
  -1  -8   9    0.61    2.14
   1   8  -8   43.82    3.37
  -1  -8   8   37.82    3.00
   1   8  -7  155.80    6.00
  -1  -8   7  156.29    5.94
   1   8  -6   20.62    2.26
  -1  -8   6   16.28    1.90
   1   8  -5  261.61    9.61
  -1  -8   5  253.66    9.49
   1   8  -4  690.47   19.64
  -1  -8   4  670.89   19.15
   1   8  -3   41.12    2.75
  -1  -8   3   40.27    2.63
   1   8  -2  186.52    6.49
  -1  -8   2  176.06    6.61
   1   8  -1   24.23    2.08
  -1  -8   1   24.85    2.33
   1   8   0    3.67    1.65
  -1  -8   0    4.22    1.90
   1   8   1   59.54    3.24
  -1  -8  -1   60.03    3.43
   1   8   2   12.18    2.39
  -1  -8  -2   10.22    2.02
   1   8   3   27.66    2.39
  -1  -8  -3   29.25    2.45
   1   8   4    5.45    1.96
  -1  -8  -4    5.26    1.96
   1   8   5    1.53    2.20
  -1  -8  -5    0.73    1.71
   1   8   6   40.27    3.30
  -1  -8  -6   38.25    3.30
   1   8   7   25.15    3.37
  -1  -8  -7   28.82    3.18
   1   8   8   26.07    3.12
  -1  -8  -8   27.78    3.43
   1   8   9   15.05    3.18
  -1  -8  -9   16.52    3.24
   1   8  10    3.73    3.12
  -1  -8 -10    3.67    2.45
   1   8  11    5.39    3.37
  -1  -8 -11    2.39    3.79
   1   8  12    7.04    3.43
  -1  -8 -12    9.42    3.18
   1   8  13    3.73    3.55
  -1  -8 -13    2.08    3.18
   1   8  14    1.41    3.55
  -1  -8 -14    0.43    2.81
   1   8  15    9.49    3.43
  -1  -8 -15    2.33    2.88
   1   8  16    0.73    3.43
  -1  -8 -16    0.18    3.00
   1   9 -21    4.28    4.71
  -1  -9  21    4.47    7.47
   1   9 -20    0.31    5.39
  -1  -9  20    7.77    5.39
   1   9 -19    9.67    5.75
  -1  -9  19    7.83    4.34
   1   9 -18   15.97    5.51
  -1  -9  18   14.87    4.53
   1   9 -17    0.98    3.55
  -1  -9  17   -0.67    4.10
   1   9 -16   52.69    5.08
  -1  -9  16   47.43    5.08
   1   9 -15    2.57    3.49
  -1  -9  15    7.28    3.92
   1   9 -14   11.93    4.83
  -1  -9  14   13.65    4.04
   1   9 -13   39.04    4.53
  -1  -9  13   36.11    4.65
   1   9 -12    8.44    3.55
  -1  -9  12   15.18    4.90
   1   9 -11  150.24   10.83
  -1  -9  11  132.61    6.18
   1   9 -10    7.71    2.81
  -1  -9  10    7.77    2.51
   1   9  -9   89.41    4.90
  -1  -9   9   88.86    4.53
   1   9  -8    7.28    2.45
  -1  -9   8    7.10    2.33
   1   9  -7   12.18    2.69
  -1  -9   7   12.61    2.39
   1   9  -6   62.42    4.22
  -1  -9   6   69.70    3.86
   1   9  -5   77.17    3.98
  -1  -9   5   77.90    4.04
   1   9  -4   39.35    3.18
  -1  -9   4   44.61    2.81
   1   9  -3  112.05    4.71
  -1  -9   3  116.15    5.75
   1   9  -2   44.55    2.81
  -1  -9   2   40.39    2.57
   1   9  -1   90.94    4.41
  -1  -9   1   91.92    4.22
   1   9   0   -0.61    1.77
  -1  -9   0   -0.37    1.65
   1   9   1   34.58    3.00
  -1  -9  -1   37.82    3.18
   1   9   2   16.16    2.69
  -1  -9  -2   17.50    2.69
   1   9   3   44.24    3.24
  -1  -9  -3   46.02    3.55
   1   9   4   19.46    2.69
  -1  -9  -4   17.13    2.63
   1   9   5    6.61    2.63
  -1  -9  -5    5.51    2.20
   1   9   6   25.89    2.94
  -1  -9  -6   23.68    2.75
   1   9   7    2.20    2.45
  -1  -9  -7    2.88    2.81
   1   9   8   18.66    4.22
  -1  -9  -8   16.71    3.06
   1   9   9   15.60    3.55
  -1  -9  -9   16.28    3.43
   1   9  10   10.40    3.55
  -1  -9 -10    4.41    4.04
   1   9  11   -0.31    3.12
  -1  -9 -11   -0.24    3.37
   1   9  12    0.67    3.73
  -1  -9 -12   -1.90    3.30
   1   9  13   23.74    3.98
  -1  -9 -13   20.07    3.86
   1   9  14    3.61    4.22
  -1  -9 -14    3.43    3.49
   1   9  15    0.92    3.43
  -1  -9 -15    1.77    2.88
   1  10 -21    3.67    7.59
   1  10 -20    9.06    5.51
  -1 -10  20    4.53    4.59
   1  10 -19   -0.86    4.34
  -1 -10  19    5.32    4.77
   1  10 -18    8.20    4.77
  -1 -10  18    6.12    5.45
   1  10 -17  104.77    8.63
  -1 -10  17  103.85    8.08
   1  10 -16   -3.30    4.16
  -1 -10  16    1.10    3.55
   1  10 -15   30.29    5.75
  -1 -10  15   27.66    4.41
   1  10 -14    0.24    3.55
  -1 -10  14    2.88    3.12
   1  10 -13   -1.65    3.06
  -1 -10  13    0.37    4.59
   1  10 -12   71.05    7.96
  -1 -10  12   85.49    5.63
   1  10 -11    1.59    2.81
  -1 -10  11    1.53    2.75
   1  10 -10   55.99    5.20
  -1 -10  10   48.34    4.22
   1  10  -9    6.12    3.00
  -1 -10   9    5.51    2.57
   1  10  -8    2.63    2.81
  -1 -10   8    1.47    2.57
   1  10  -7   57.34    4.10
  -1 -10   7   67.01    3.98
   1  10  -6   25.33    3.06
  -1 -10   6   22.15    2.63
   1  10  -5  407.69   15.60
  -1 -10   5  409.83   15.18
   1  10  -4  275.81    9.55
  -1 -10   4  259.96   10.10
   1  10  -3    7.59    3.12
  -1 -10   3    7.96    2.81
   1  10  -2   33.11    2.81
  -1 -10   2   30.60    2.81
   1  10  -1    9.67    2.26
  -1 -10   1   11.26    2.20
   1  10   0    4.53    1.96
  -1 -10   0    3.18    2.02
   1  10   1    5.26    2.63
  -1 -10  -1    7.22    2.57
   1  10   2    3.61    2.51
  -1 -10  -2    4.34    2.69
   1  10   3   81.82    4.71
  -1 -10  -3   86.84    5.57
   1  10   4   21.05    3.55
  -1 -10  -4   21.85    4.22
   1  10   5    2.75    2.51
  -1 -10  -5    0.67    3.37
   1  10   6    0.86    3.86
  -1 -10  -6    1.59    3.79
   1  10   7    6.24    3.43
  -1 -10  -7   14.32    3.55
   1  10   8   13.46    3.12
  -1 -10  -8   17.56    3.73
   1  10   9   10.95    3.92
  -1 -10  -9    9.97    3.06
   1  10  10   -0.73    3.30
  -1 -10 -10    0.31    3.43
   1  10  11    3.92    3.67
  -1 -10 -11    2.20    3.55
   1  10  12   17.07    4.28
  -1 -10 -12   13.95    2.69
   1  10  13    1.04    4.28
  -1 -10 -13    0.31    2.33
   1  10  14    2.02    6.98
  -1 -10 -14    1.96    3.30
   1  11 -20    4.47    5.57
  -1 -11  20    0.49    5.57
   1  11 -19    8.32    5.87
  -1 -11  19    0.37    4.77
   1  11 -18   31.39    5.87
  -1 -11  18   27.54    5.51
   1  11 -17    3.12    4.53
  -1 -11  17    3.18    4.28
   1  11 -16   50.79    6.49
  -1 -11  16   60.83    6.61
   1  11 -15    6.12    4.41
  -1 -11  15   10.28    3.61
   1  11 -14    9.00    3.98
  -1 -11  14   10.40    6.67
   1  11 -13   33.05    6.18
  -1 -11  13   27.97    3.92
   1  11 -12   -0.43    3.43
  -1 -11  12    1.41    2.88
   1  11 -11   60.52    5.94
  -1 -11  11   66.34    4.53
   1  11 -10   37.08    4.22
  -1 -11  10   33.66    3.79
   1  11  -9    9.06    3.92
  -1 -11   9    8.32    3.00
   1  11  -8   76.74    5.51
  -1 -11   8   79.25    4.71
   1  11  -7   53.61    4.41
  -1 -11   7   52.14    3.92
   1  11  -6   46.20    4.28
  -1 -11   6   56.79    3.98
   1  11  -5   49.38    3.86
  -1 -11   5   51.65    3.86
   1  11  -4   48.96    4.04
  -1 -11   4   40.51    3.43
   1  11  -3  188.36    8.69
  -1 -11   3  183.83    6.73
   1  11  -2   19.83    3.37
  -1 -11   2   17.93    3.00
   1  11  -1    2.39    2.57
  -1 -11   1    1.59    2.81
   1  11   0    4.34    2.57
  -1 -11   0    5.14    3.18
   1  11   1   -2.45    3.24
  -1 -11  -1    0.06    2.45
   1  11   2    1.41    2.94
  -1 -11  -2    3.92    2.57
   1  11   3   47.61    4.53
  -1 -11  -3   34.64    4.47
   1  11   4   35.80    4.47
  -1 -11  -4   31.39    4.59
   1  11   5   -1.16    3.98
  -1 -11  -5   -0.67    3.06
   1  11   6    2.88    3.30
  -1 -11  -6    0.98    3.37
   1  11   7    0.06    3.06
  -1 -11  -7   -0.18    4.16
   1  11   8    4.59    3.49
  -1 -11  -8    6.67    3.12
   1  11   9    7.71    3.30
  -1 -11  -9    8.26    3.79
   1  11  10    4.22    3.43
  -1 -11 -10    3.18    3.12
   1  11  11    1.35    4.04
  -1 -11 -11    1.59    3.49
   1  11  12   -0.06    3.00
  -1 -11 -12    3.49    3.67
   1  11  13    2.69    3.79
  -1 -11 -13    1.90    5.26
   1  12 -20   -3.67    7.53
  -1 -12  20    0.37    3.30
   1  12 -19    2.51    5.39
  -1 -12  19    1.04    4.41
   1  12 -18   -0.73    4.71
  -1 -12  18   -1.96    4.90
   1  12 -17   40.14    7.47
  -1 -12  17   40.08    6.36
   1  12 -16   -3.06    7.16
  -1 -12  16    0.92    5.94
   1  12 -15    1.71    4.83
  -1 -12  15    7.34    6.79
   1  12 -14   22.46    5.63
  -1 -12  14   20.32    4.34
   1  12 -13    3.06    4.71
  -1 -12  13   -1.16    3.43
   1  12 -12   51.40    5.75
  -1 -12  12   51.40    4.77
   1  12 -11    0.67    3.86
  -1 -12  11    1.29    3.43
   1  12 -10   19.03    3.98
  -1 -12  10   19.22    3.67
   1  12  -9   77.29    5.32
  -1 -12   9   74.05    4.65
   1  12  -8    3.67    3.24
  -1 -12   8    0.18    2.51
   1  12  -7   35.68    4.22
  -1 -12   7   34.94    3.61
   1  12  -6    6.24    3.00
  -1 -12   6    4.10    2.51
   1  12  -5   16.71    3.30
  -1 -12   5   20.75    3.18
   1  12  -4   22.28    3.12
  -1 -12   4   24.23    3.00
   1  12  -3   34.33    4.34
  -1 -12   3   31.94    3.49
   1  12  -2    2.14    2.75
  -1 -12   2    2.63    2.51
   1  12  -1   57.89    4.96
  -1 -12   1   58.99    3.98
   1  12   0    2.63    3.18
  -1 -12   0    2.75    2.81
   1  12   1   10.95    3.00
  -1 -12  -1   10.59    3.06
   1  12   2   30.84    3.67
  -1 -12  -2   35.98    3.98
   1  12   3    6.30    3.24
  -1 -12  -3    8.75    3.24
   1  12   4    4.59    3.61
  -1 -12  -4    2.94    3.37
   1  12   5   -0.24    3.61
  -1 -12  -5    2.63    2.94
   1  12   6    0.61    3.73
  -1 -12  -6    2.02    3.12
   1  12   7    4.71    3.73
  -1 -12  -7    6.00    3.61
   1  12   8    6.49    3.55
  -1 -12  -8    6.06    3.30
   1  12   9    0.98    3.30
  -1 -12  -9    2.45    3.00
   1  12  10   -0.12    4.65
  -1 -12 -10   -0.92    3.98
   1  12  11    0.31    2.94
  -1 -12 -11    1.90    4.04
   1  12  12   10.04    7.16
  -1 -12 -12   11.14    6.61
   1  12  13   -0.37    3.43
   1  13 -19    1.47    4.47
  -1 -13  19   -0.80    6.61
   1  13 -18    6.67    5.81
  -1 -13  18    7.65    5.08
   1  13 -17    5.20    6.49
  -1 -13  17    2.33    5.26
   1  13 -16    6.67    6.43
  -1 -13  16   14.81   11.08
   1  13 -15    0.98    5.57
  -1 -13  15   -0.12    3.67
   1  13 -14   -3.55    4.53
  -1 -13  14    3.73    3.98
   1  13 -13   29.74    6.61
  -1 -13  13   29.01    6.06
   1  13 -12    3.86    4.65
  -1 -13  12    2.02    4.04
   1  13 -11   40.51    4.90
  -1 -13  11   37.51    4.77
   1  13 -10    7.89    3.67
  -1 -13  10    6.55    3.18
   1  13  -9    0.00    3.18
  -1 -13   9   -2.33    2.81
   1  13  -8   33.41    4.53
  -1 -13   8   33.05    3.67
   1  13  -7   17.26    3.98
  -1 -13   7   17.32    3.18
   1  13  -6    1.90    3.30
  -1 -13   6    1.41    2.81
   1  13  -5    3.61    3.00
  -1 -13   5    2.02    2.75
   1  13  -4    9.55    3.43
  -1 -13   4    8.51    3.06
   1  13  -3    9.18    4.28
  -1 -13   3   11.08    2.94
   1  13  -2   10.59    3.12
  -1 -13   2   12.79    3.30
   1  13  -1   -2.20    3.73
  -1 -13   1   -0.86    3.55
   1  13   0   -2.26    4.10
  -1 -13   0    1.16    3.18
   1  13   1    0.67    3.06
  -1 -13  -1    2.94    3.12
   1  13   2    1.96    3.55
  -1 -13  -2   -0.31    3.37
   1  13   3   25.70    3.73
  -1 -13  -3   26.86    4.65
   1  13   4    8.20    4.34
  -1 -13  -4    6.12    4.16
   1  13   5    2.08    3.12
  -1 -13  -5    1.16    3.12
   1  13   6    4.34    3.86
  -1 -13  -6    4.77    3.92
   1  13   7    1.16    3.73
  -1 -13  -7    5.32    3.79
   1  13   8    3.37    3.67
  -1 -13  -8    4.65    3.55
   1  13   9    2.08    3.18
  -1 -13  -9    1.96    3.06
   1  13  10    1.04    3.67
  -1 -13 -10    1.10    3.43
   1  13  11    6.00    4.22
  -1 -13 -11    8.81    6.61
   1  13  12    2.51    5.32
  -1 -13 -12    1.77    2.14
   1  14 -18   -2.33    6.12
  -1 -14  18    2.08    6.18
   1  14 -17   14.93    9.36
  -1 -14  17    7.89   11.50
   1  14 -16    0.98    7.28
  -1 -14  16   -0.86    5.08
   1  14 -15   -2.69    5.87
  -1 -14  15    2.26    4.71
   1  14 -14    2.69    5.51
  -1 -14  14    1.59    4.16
   1  14 -13    3.30    5.02
  -1 -14  13    4.77    4.04
   1  14 -12   32.25    5.45
  -1 -14  12   36.29    5.39
   1  14 -11    1.47    4.96
  -1 -14  11    1.10    4.16
   1  14 -10   18.91    6.61
  -1 -14  10   22.21    5.69
   1  14  -9    5.08    4.04
  -1 -14   9    4.16    3.49
   1  14  -8    4.59    3.67
  -1 -14   8    0.98    3.18
   1  14  -7    0.86    3.73
  -1 -14   7    1.41    2.75
   1  14  -6    2.26    3.61
  -1 -14   6    0.12    3.06
   1  14  -5   -1.16    3.55
  -1 -14   5   -0.43    2.94
   1  14  -4    1.59    3.30
  -1 -14   4   -1.53    3.61
   1  14  -3    9.67    5.39
  -1 -14   3    8.32    3.30
   1  14  -2    0.86    3.18
  -1 -14   2    2.14    3.37
   1  14  -1    5.69    3.67
  -1 -14   1    1.65    3.12
   1  14   0   10.10    3.61
  -1 -14   0    9.42    3.55
   1  14   1    1.10    4.71
  -1 -14  -1    1.22    4.77
   1  14   2    6.12    3.49
  -1 -14  -2    5.08    3.43
   1  14   3   -0.67    3.37
  -1 -14  -3   -2.26    3.12
   1  14   4    8.26    5.02
  -1 -14  -4    3.98    4.22
   1  14   5   29.13    4.41
   1  14   6    2.20    3.98
  -1 -14  -6    1.10    3.79
   1  14   7    2.51    4.28
  -1 -14  -7    0.55    3.55
   1  14   8   -4.34    7.22
  -1 -14  -8    1.16    4.34
   1  14   9    0.55    2.94
  -1 -14  -9    0.55    3.06
   1  15 -17    9.18   11.81
  -1 -15  17    3.06   10.71
   1  15 -16    5.08    7.59
  -1 -15  16    1.53    5.75
   1  15 -15   14.44    6.36
  -1 -15  15   19.95    5.14
   1  15 -14    0.00    5.14
  -1 -15  14   -1.96    4.53
   1  15 -13    1.53    5.26
  -1 -15  13    2.57    4.04
   1  15 -12    9.30    5.20
  -1 -15  12    9.61    4.47
   1  15 -11   28.88    5.51
  -1 -15  11   23.44    5.45
   1  15 -10    1.96    6.85
  -1 -15  10    3.49    5.26
   1  15  -9   -3.30    4.59
  -1 -15   9    1.71    3.12
   1  15  -8    4.65    4.22
  -1 -15   8   11.20    3.67
   1  15  -7    3.06    4.41
  -1 -15   7    1.35    3.55
   1  15  -6   14.93    4.41
  -1 -15   6   13.89    3.73
   1  15  -5    1.96    4.41
  -1 -15   5    0.80    4.22
   1  15  -4    4.96    3.67
  -1 -15   4    1.22    3.12
   1  15  -3    3.92    4.47
  -1 -15   3    7.34    3.61
   1  15  -2    0.24    3.92
  -1 -15   2    0.73    3.24
   1  15  -1    2.57    4.71
  -1 -15   1    0.31    4.28
   1  15   0    3.43    4.47
  -1 -15   0    0.37    3.12
   1  15   1    6.00    3.79
  -1 -15  -1    6.85    3.61
   1  15   2    5.75    5.14
  -1 -15  -2    5.94    3.73
   1  15   3   -0.18    3.79
  -1 -15  -3    0.31    3.55
   1  15   4    3.30    4.53
  -1 -15  -4    0.73    3.43
   1  15   5    2.20    3.79
  -1 -15  -5    0.61    2.39
   1  15   6    6.67    4.10
  -1 -15  -6    3.37    2.39
   1  15   7    2.39    4.34
  -1 -15  -7    2.94    5.26
   1  15   8    1.41    3.49
  -1 -15  -8    0.37    3.43
   1  16 -15   -2.75    6.85
  -1 -16  15    0.37    5.75
   1  16 -14    1.04    5.75
  -1 -16  14    4.10    5.08
   1  16 -13   -0.12    5.87
  -1 -16  13    2.88    4.71
   1  16 -12   -1.29    5.94
  -1 -16  12   -0.18    4.59
   1  16 -11    0.18    5.26
  -1 -16  11    0.43    4.16
   1  16 -10    1.90    7.10
  -1 -16  10    3.18    4.53
   1  16  -9    3.37    5.20
  -1 -16   9    7.10    3.61
   1  16  -8   14.87    4.83
  -1 -16   8   15.05    3.92
   1  16  -7    4.83    4.83
  -1 -16   7    1.84    3.61
   1  16  -6    1.35    5.02
  -1 -16   6    1.53    4.34
   1  16  -5    0.00    3.61
  -1 -16   5    0.92    3.55
   1  16  -4    1.96    3.86
  -1 -16   4   -0.67    3.67
   1  16  -3    2.26    4.41
  -1 -16   3    4.83    5.14
   1  16  -2   -2.20    3.79
  -1 -16   2    1.16    3.24
   1  16  -1   -0.24    3.79
  -1 -16   1    2.45    3.06
   1  16   0    0.98    4.77
  -1 -16   0   -2.51    4.53
   1  16   1    1.22    3.61
  -1 -16  -1    1.10    3.37
   1  16   2    0.18    4.28
  -1 -16  -2    4.83    4.10
   1  16   4   -1.29    8.20
  -1 -16  -4   -0.31    8.63
   1  16   5    0.98    4.34
  -1 -16  -5    1.41    5.51
   1  17 -14    1.16    4.71
  -1 -17  14    0.43    4.59
   1  17 -13    1.77    3.67
  -1 -17  13   -1.16    4.28
   1  17 -12   -2.02    4.59
  -1 -17  12    0.00    3.92
   1  17 -11    4.90    4.96
  -1 -17  11   -4.71    7.28
   1  17 -10    1.53    5.02
  -1 -17  10   -2.57    4.16
   1  17  -9    1.22    4.71
  -1 -17   9   -2.57    4.41
   1  17  -8    0.86    4.65
  -1 -17   8   -0.55    3.49
   1  17  -7    7.40    5.51
  -1 -17   7    1.84    5.26
   1  17  -6   -0.86    6.55
  -1 -17   6   -0.73    4.59
   1  17  -5    0.98    5.45
  -1 -17   5   -1.29    4.34
   1  17  -4    6.55    6.00
  -1 -17   4    4.53    3.86
   1  17  -3   14.14    4.96
  -1 -17   3    0.86    2.14
   1  17  -2    1.77    6.30
   1  17  -1    2.39    6.61
  -1 -17   1    0.31    6.61
  -1 -17   0    2.26    2.69
  -1 -17  -1    1.65    3.18
  -1 -18  12   -0.31    5.75
   1  18 -11   -0.80    4.77
  -1 -18  11    0.61    7.83
   1  18 -10    3.67    5.20
  -1 -18  10    2.20    5.32
   1  18  -9    0.80    6.85
   1  18  -8   -3.06    5.32
  -1 -18   8    5.08    5.63
   1  18  -7    3.67    4.77
  -1 -18   7    1.84    4.22
  -1 -18   6   -0.31    3.55
   1  18  -5    0.80    4.90
  -1 -18   5   -0.06    3.12
   1  18  -4    0.12    4.10
  -1 -18   4    1.29    3.37
   1  18  -3    2.39    4.59
   1  18  -2    3.18    5.02
   1  19  -9   -1.35    5.20
  -1 -19   5   -1.47    3.06
   1  19  -4    2.20    6.18
  -1 -19   4    0.12    4.34
  -2  19   4   -1.35    4.83
   2 -19   1   -0.49    3.73
   2 -19   2    1.04    3.86
   2 -19   3   -0.80    3.61
  -2  19  -3    1.84    6.61
  -2  19  -4   -1.90    6.67
  -2  19  -5    0.61    5.69
   2 -19   7    0.67    5.39
   2 -19   8    2.94    4.53
   2 -19   9    1.47    5.45
  -2  18   7   16.83   12.61
   2 -18  -5    0.43    3.73
  -2  18   5    0.55    4.22
   2 -18  -4    1.65    3.79
  -2  18   4    0.61    3.67
   2 -18  -3    1.04    3.98
  -2  18   3    0.06    4.53
   2 -18  -2    5.14    5.02
  -2  18   2   -1.16    3.67
   2 -18  -1    0.37    4.90
  -2  18   1    3.30    8.81
   2 -18   0    0.24    5.08
  -2  18   0    3.98    4.59
   2 -18   1   -0.37    4.22
  -2  18  -1    0.61    5.63
   2 -18   2    0.18    4.16
  -2  18  -2    2.26    6.67
   2 -18   3    5.51    4.59
  -2  18  -3    0.37    5.94
   2 -18   4    0.49    4.65
  -2  18  -4   -0.24    4.34
   2 -18   5    0.49    3.00
  -2  18  -5   -2.63    3.37
   2 -18   6    0.61    5.02
  -2  18  -6    1.22    6.30
   2 -18   7    4.90    3.67
  -2  18  -7    0.67    5.02
   2 -18   8    5.32    4.77
  -2  18  -8    6.30    7.83
   2 -18   9   -1.90    4.10
  -2  18  -9    0.73    6.00
   2 -18  10    1.22    3.73
  -2  18 -10   -4.28    7.59
   2 -18  11   -1.22    5.26
  -2  18 -11   -1.59    6.61
   2 -18  12    0.31    4.47
   2 -18  13    2.63    5.39
  -2  17   8   -1.77    6.49
   2 -17  -6   -0.49    5.14
  -2  17   6    0.86    5.14
   2 -17  -5   -0.37    4.34
  -2  17   5   -0.80    4.22
   2 -17  -4    0.73    5.08
  -2  17   4    0.67    6.00
   2 -17  -3    0.43    4.22
  -2  17   3    0.92    5.57
   2 -17  -2    4.71    5.69
  -2  17   2    1.35    3.92
   2 -17  -1    9.67    4.59
  -2  17   1    3.18    4.22
   2 -17   0   -1.04    3.98
  -2  17   0    0.55    6.18
   2 -17   1    2.20    5.02
  -2  17  -1    3.67    5.14
   2 -17   2    0.92    4.53
  -2  17  -2    2.88    3.92
   2 -17   3    1.71    4.10
  -2  17  -3    0.31    4.04
   2 -17   4    7.28    4.90
  -2  17  -4    1.41    5.14
   2 -17   5   -0.43    3.79
  -2  17  -5    1.35    3.67
   2 -17   6    1.35    4.47
  -2  17  -6    2.33    4.04
   2 -17   7   -2.39    4.53
  -2  17  -7    0.98    5.32
   2 -17   8   18.85    4.10
  -2  17  -8   16.40    4.77
   2 -17   9   -1.96    3.86
  -2  17  -9    0.73    5.45
   2 -17  10    3.30    5.14
  -2  17 -10   -0.98    5.69
   2 -17  11   -0.24    4.22
  -2  17 -11    1.10    4.59
   2 -17  12    1.04    4.22
  -2  17 -12   -0.31    4.59
   2 -17  13    3.24    6.98
  -2  17 -13    6.36    7.65
   2 -17  14    2.20    6.98
  -2  17 -14   -5.94    8.08
   2 -17  15    9.12    3.43
  -2  17 -15    4.59    6.18
   2 -16  -7    0.18    3.43
  -2  16   7   -0.12    3.24
   2 -16  -6   -1.71    4.96
  -2  16   6    1.71    4.59
   2 -16  -5   17.38    5.02
  -2  16   5   10.83    5.26
   2 -16  -4    1.04    3.55
  -2  16   4    2.14    4.10
   2 -16  -3    1.84    3.98
  -2  16   3    1.96    4.41
   2 -16  -2   11.63    6.43
  -2  16   2    3.06    6.61
   2 -16  -1    5.20    4.53
  -2  16   1   13.46    4.59
   2 -16   0    5.63    4.28
  -2  16   0    2.51    4.22
   2 -16   1    0.92    3.98
  -2  16  -1    0.43    5.08
   2 -16   2    3.86    5.02
  -2  16  -2    3.06    3.98
   2 -16   3   10.65    4.22
  -2  16  -3    4.22    4.59
   2 -16   4    3.06    4.16
  -2  16  -4    5.14    4.83
   2 -16   5    5.14    4.16
  -2  16  -5    3.86    5.26
   2 -16   6    0.67    3.98
  -2  16  -6    2.63    5.08
   2 -16   7    0.86    3.61
  -2  16  -7    0.49    4.34
   2 -16   8    2.57    4.41
  -2  16  -8    1.84    5.51
   2 -16   9   11.69    5.14
  -2  16  -9    6.49    5.14
   2 -16  10    4.16    4.41
  -2  16 -10    1.16    5.14
   2 -16  11    1.04    3.98
  -2  16 -11   -2.81    4.83
   2 -16  12   30.72    4.96
  -2  16 -12   23.50    9.06
   2 -16  13   -0.73    4.53
  -2  16 -13    1.65    5.69
   2 -16  14   11.02    5.08
  -2  16 -14   12.79    6.98
   2 -16  15    0.92    4.71
  -2  16 -15    3.06    6.67
   2 -16  16    0.86    3.24
  -2  16 -16    8.20    6.98
   2 -15 -11   -0.06    0.92
   2 -15 -10   21.11    4.77
   2 -15  -8    0.37    3.55
  -2  15   8    1.53    4.04
   2 -15  -7   -0.12    3.43
  -2  15   7    1.65    3.30
   2 -15  -6    0.86    4.53
  -2  15   6    2.81    3.37
   2 -15  -5    3.24    4.65
  -2  15   5    0.12    4.77
   2 -15  -4    1.04    4.90
  -2  15   4    2.57    4.16
   2 -15  -3    6.12    5.26
  -2  15   3    2.33    4.83
   2 -15  -2   -0.86    3.92
  -2  15   2   -0.37    3.92
   2 -15  -1    8.75    4.77
  -2  15   1    1.59    4.65
   2 -15   0    8.38    4.83
  -2  15   0    7.65    4.47
   2 -15   1    1.90    3.73
  -2  15  -1    1.04    3.86
   2 -15   2    4.04    3.79
  -2  15  -2    0.80    4.04
   2 -15   3    0.73    3.24
  -2  15  -3    3.24    4.16
   2 -15   4    5.32    3.73
  -2  15  -4    9.97    4.59
   2 -15   5    6.36    4.28
  -2  15  -5    9.49    4.65
   2 -15   6    5.32    6.00
  -2  15  -6    6.24    4.96
   2 -15   7    6.43    4.34
  -2  15  -7    1.29    4.16
   2 -15   8    4.90    4.22
  -2  15  -8    2.94    4.16
   2 -15   9   -0.61    3.18
  -2  15  -9   -0.67    3.86
   2 -15  10    3.55    4.16
  -2  15 -10    7.28    5.75
   2 -15  11    2.33    6.18
  -2  15 -11    4.65    6.73
   2 -15  12    0.37    3.98
  -2  15 -12    1.29    5.02
   2 -15  13   58.87    6.43
  -2  15 -13   53.18    6.49
   2 -15  14   -0.67    3.98
  -2  15 -14    0.49    6.61
   2 -15  15    4.16    4.77
  -2  15 -15    6.00    5.75
   2 -15  16    2.75    4.83
  -2  15 -16    1.65    5.81
   2 -15  17    1.53    4.22
  -2  15 -17   -0.12    5.45
  -2  14  12    1.96    4.90
   2 -14  -9    0.49    1.41
  -2  14   9    1.77    4.34
   2 -14  -8   -0.92    4.90
  -2  14   8    1.65    4.28
   2 -14  -7    9.91    4.47
  -2  14   7   11.08    4.41
   2 -14  -6    1.84    4.90
  -2  14   6   -0.18    4.47
   2 -14  -5    6.30    3.86
  -2  14   5    2.45    4.16
   2 -14  -4    2.51    5.39
  -2  14   4    3.24    4.59
   2 -14  -3    0.49    3.79
  -2  14   3   -0.86    3.79
   2 -14  -2   13.40    3.92
  -2  14   2   16.77    5.08
   2 -14  -1   54.40    5.51
  -2  14   1   53.24    6.43
   2 -14   0    5.39    4.22
  -2  14   0    6.98    4.22
   2 -14   1    1.71    4.10
  -2  14  -1    1.84    3.86
   2 -14   2   -0.73    3.06
  -2  14  -2    4.10    3.61
   2 -14   3   72.33    5.87
  -2  14  -3   71.11    6.00
   2 -14   4    3.43    3.24
  -2  14  -4    2.51    3.43
   2 -14   5    5.39    3.43
  -2  14  -5    4.34    3.43
   2 -14   6    0.24    2.88
  -2  14  -6   -1.10    3.37
   2 -14   7   29.74    3.98
  -2  14  -7   26.68    4.65
   2 -14   8    4.34    3.24
  -2  14  -8    1.29    3.79
   2 -14   9   37.51    4.41
  -2  14  -9   33.84    5.39
   2 -14  10   -2.45    6.06
  -2  14 -10   -0.37    4.90
   2 -14  11    2.69    4.34
  -2  14 -11   -0.98    4.71
   2 -14  12   42.10    5.81
  -2  14 -12   34.15    7.28
   2 -14  13   -1.04    4.28
  -2  14 -13    1.35    4.90
   2 -14  14   24.36    5.32
  -2  14 -14   31.58    6.18
   2 -14  15    3.86    5.32
  -2  14 -15   -4.16    6.36
   2 -14  16    2.26    5.75
  -2  14 -16   -2.08    6.06
   2 -14  17    2.26    5.26
  -2  14 -17    3.43    6.98
   2 -14  18    1.35    5.51
  -2  14 -18    1.35    6.67
   2 -13 -13   -1.47    5.51
  -2  13  13   -1.29    4.59
   2 -13 -12    2.20    3.18
  -2  13  12    1.10    3.18
   2 -13 -11    9.91    4.71
  -2  13  11    5.57    3.73
   2 -13 -10   -0.86    4.47
  -2  13  10    0.67    3.86
   2 -13  -9    2.20    4.10
  -2  13   9    1.59    6.30
   2 -13  -8   13.40    4.41
  -2  13   8   18.18    4.53
   2 -13  -7    4.65    4.90
  -2  13   7    8.26    5.08
   2 -13  -6    3.67    3.73
  -2  13   6    2.26    3.92
   2 -13  -5    2.08    3.61
  -2  13   5    0.98    4.41
   2 -13  -4    2.81    4.65
  -2  13   4   -1.35    3.37
   2 -13  -3   79.62    5.94
  -2  13   3   76.00    5.39
   2 -13  -2   26.50    4.10
  -2  13   2   22.28    4.16
   2 -13  -1    0.43    3.00
  -2  13   1   -1.65    3.18
   2 -13   0    6.43    3.61
  -2  13   0    8.26    3.43
   2 -13   1    4.59    3.12
  -2  13  -1    3.30    3.30
   2 -13   2   35.80    4.16
  -2  13  -2   32.56    4.71
   2 -13   3   18.91    3.55
  -2  13  -3   15.91    3.79
   2 -13   4    4.10    2.94
  -2  13  -4    4.41    2.94
   2 -13   5    5.94    2.94
  -2  13  -5    5.45    3.49
   2 -13   6   45.22    4.22
  -2  13  -6   42.47    4.83
   2 -13   7    3.30    3.00
  -2  13  -7    4.41    3.43
   2 -13   8   89.47    5.51
  -2  13  -8   79.06    6.18
   2 -13   9   -0.37    4.65
  -2  13  -9   -2.94    4.28
   2 -13  10    4.53    3.67
  -2  13 -10    8.63    4.10
   2 -13  11   13.46    3.37
  -2  13 -11    9.67    4.16
   2 -13  12    2.08    3.43
  -2  13 -12   -1.84    5.32
   2 -13  13   39.78    4.83
  -2  13 -13   35.74    5.81
   2 -13  14   -3.55    3.98
  -2  13 -14    1.59    5.26
   2 -13  15    3.86    3.98
  -2  13 -15   10.10    6.12
   2 -13  16    0.49    3.98
  -2  13 -16   -1.04    4.77
   2 -13  17    2.75    4.47
  -2  13 -17    1.96    6.06
   2 -13  18    2.45    4.59
  -2  13 -18    0.86    5.94
   2 -13  19   -1.90    5.08
  -2  13 -19   -3.61    5.63
   2 -12 -14   -1.59    4.28
  -2  12  14    0.86    4.22
   2 -12 -13    0.92    3.92
  -2  12  13    0.49    3.43
   2 -12 -12    3.61    4.71
  -2  12  12    4.71    4.83
   2 -12 -11   -0.37    4.65
  -2  12  11    2.08    4.77
   2 -12 -10    1.71    4.10
  -2  12  10    0.73    4.16
   2 -12  -9   17.62    4.90
  -2  12   9   18.60    5.32
   2 -12  -8    3.00    3.86
  -2  12   8    3.98    4.16
   2 -12  -7    2.26    3.79
  -2  12   7    1.41    3.98
   2 -12  -6    4.83    3.73
  -2  12   6    4.65    3.73
   2 -12  -5    4.96    3.92
  -2  12   5    4.47    4.83
   2 -12  -4   55.08    4.71
  -2  12   4   55.26    5.08
   2 -12  -3    5.75    3.55
  -2  12   3    2.81    3.79
   2 -12  -2    8.02    3.24
  -2  12   2   14.87    3.37
   2 -12  -1   39.23    3.98
  -2  12   1   46.39    4.04
   2 -12   0    4.83    3.06
  -2  12   0    7.10    3.00
   2 -12   1    1.71    2.69
  -2  12  -1    3.79    2.88
   2 -12   2    7.22    2.69
  -2  12  -2    5.87    3.00
   2 -12   3  157.95    7.28
  -2  12  -3  155.74    7.40
   2 -12   4   57.28    4.28
  -2  12  -4   52.75    4.53
   2 -12   5   59.97    4.34
  -2  12  -5   57.46    4.47
   2 -12   6    0.43    2.45
  -2  12  -6   -0.06    2.57
   2 -12   7  183.71    7.65
  -2  12  -7  170.00    8.08
   2 -12   8   33.90    6.36
  -2  12  -8   30.96    5.45
   2 -12   9   91.61    5.81
  -2  12  -9   83.41    6.24
   2 -12  10    8.44    2.94
  -2  12 -10    5.20    3.73
   2 -12  11    1.04    2.75
  -2  12 -11    0.49    3.61
   2 -12  12   91.12    5.94
  -2  12 -12   77.23    6.24
   2 -12  13    1.29    3.43
  -2  12 -13    0.98    3.86
   2 -12  14   18.36    4.28
  -2  12 -14   24.17    4.77
   2 -12  15    3.55    3.92
  -2  12 -15    2.39    5.94
   2 -12  16    1.84    3.92
  -2  12 -16    2.20    5.32
   2 -12  17   29.56    6.00
  -2  12 -17   33.41    6.43
   2 -12  18   -2.08    5.45
  -2  12 -18    2.33    6.24
   2 -12  19    5.20    6.18
  -2  12 -19    5.20    7.10
   2 -12  20    0.12    4.10
  -2  12 -20    4.71    4.59
   2 -11 -15    2.33    3.86
  -2  11  15    3.79    5.57
   2 -11 -14   -1.65    3.49
  -2  11  14    1.59    5.08
   2 -11 -13   14.63    4.96
  -2  11  13   16.28    4.65
   2 -11 -12    0.92    4.10
  -2  11  12    1.53    4.53
   2 -11 -11    4.16    3.92
  -2  11  11    4.77    5.02
   2 -11 -10    4.47    4.34
  -2  11  10    4.59    4.83
   2 -11  -9    0.49    3.67
  -2  11   9    2.39    3.92
   2 -11  -8   22.83    5.57
  -2  11   8   28.46    4.41
   2 -11  -7    8.81    3.67
  -2  11   7    7.28    3.61
   2 -11  -6   16.40    4.34
  -2  11   6   19.52    4.16
   2 -11  -5    0.80    3.30
  -2  11   5    4.16    3.73
   2 -11  -4    3.92    3.24
  -2  11   4    5.45    3.12
   2 -11  -3  197.78    8.32
  -2  11   3  216.88    8.81
   2 -11  -2   18.79    3.18
  -2  11   2   17.50    3.55
   2 -11  -1    2.14    2.75
  -2  11   1    1.29    2.81
   2 -11   0   10.89    2.69
  -2  11   0    8.38    2.75
   2 -11   1   33.11    4.10
  -2  11  -1   34.88    3.92
   2 -11   2    2.39    2.57
  -2  11  -2    4.16    2.51
   2 -11   3   84.69    5.08
  -2  11  -3   78.58    4.90
   2 -11   4    4.77    2.51
  -2  11  -4    7.40    3.00
   2 -11   5   43.51    3.37
  -2  11  -5   41.49    3.49
   2 -11   6   91.92    4.83
  -2  11  -6  104.77    5.57
   2 -11   7    1.84    4.34
  -2  11  -7    3.55    4.04
   2 -11   8   91.12    5.02
  -2  11  -8  100.48    5.63
   2 -11   9   18.36    2.88
  -2  11  -9   20.26    3.61
   2 -11  10   16.16    3.24
  -2  11 -10   14.38    3.49
   2 -11  11   71.78    5.02
  -2  11 -11   74.60    5.75
   2 -11  12   27.23    4.47
  -2  11 -12   31.45    5.94
   2 -11  13   65.60    5.20
  -2  11 -13   67.50    6.00
   2 -11  14   -1.10    3.12
  -2  11 -14   -0.73    4.10
   2 -11  15   -2.14    3.67
  -2  11 -15   -1.35    4.90
   2 -11  16    2.88    3.73
  -2  11 -16    0.80    4.22
   2 -11  17   -1.96    3.92
  -2  11 -17    0.55    4.90
   2 -11  18   29.56    4.96
  -2  11 -18   36.72    6.67
   2 -11  19    7.10    5.26
  -2  11 -19    7.16    5.63
   2 -11  20    5.94    4.10
  -2  11 -20    3.06    4.96
   2 -11  21    1.90    5.69
   2 -10 -17    2.69    3.98
   2 -10 -16    1.90    5.69
  -2  10  16    7.28    6.24
   2 -10 -15    1.22    4.22
  -2  10  15   -0.67    6.00
   2 -10 -14   14.87    4.22
  -2  10  14   19.28    5.02
   2 -10 -13    2.39    4.59
  -2  10  13    0.55    5.08
   2 -10 -12   27.97    6.55
  -2  10  12   32.49    5.94
   2 -10 -11   -0.49    3.73
  -2  10  11    3.24    3.86
   2 -10 -10   -1.41    4.34
  -2  10  10    4.65    4.59
   2 -10  -9   26.25    4.90
  -2  10   9   23.74    3.98
   2 -10  -8   15.67    4.10
  -2  10   8   12.48    4.47
   2 -10  -7   35.98    4.77
  -2  10   7   39.53    4.53
   2 -10  -6   41.31    4.22
  -2  10   6   38.37    3.92
   2 -10  -5    2.75    2.81
  -2  10   5    0.86    3.06
   2 -10  -4   27.11    3.43
  -2  10   4   29.07    3.55
   2 -10  -3    9.55    2.51
  -2  10   3   10.83    2.88
   2 -10  -2   12.30    2.94
  -2  10   2   13.22    2.57
   2 -10  -1   16.46    2.75
  -2  10   1   11.50    3.00
   2 -10   0    4.34    2.63
  -2  10   0    5.32    2.51
   2 -10   1    5.94    2.26
  -2  10  -1    5.81    2.26
   2 -10   2   10.04    2.63
  -2  10  -2    8.69    2.63
   2 -10   3    0.06    1.90
  -2  10  -3   -0.86    2.08
   2 -10   4   52.26    4.04
  -2  10  -4   56.91    4.04
   2 -10   5   28.64    3.06
  -2  10  -5   30.05    3.86
   2 -10   6   21.30    4.41
  -2  10  -6   20.19    4.34
   2 -10   7    6.43    2.57
  -2  10  -7    3.61    2.94
   2 -10   8    8.81    2.39
  -2  10  -8   10.53    2.94
   2 -10   9    5.45    2.20
  -2  10  -9    3.37    2.69
   2 -10  10   57.28    4.22
  -2  10 -10   53.61    5.02
   2 -10  11    4.96    2.45
  -2  10 -11   10.71    3.49
   2 -10  12  108.01    6.24
  -2  10 -12   97.97    6.67
   2 -10  13    1.10    2.63
  -2  10 -13    1.96    3.30
   2 -10  14   40.76    4.90
  -2  10 -14   36.17    5.14
   2 -10  15    2.81    3.73
  -2  10 -15    3.12    4.47
   2 -10  16    0.61    3.61
  -2  10 -16   -0.43    5.02
   2 -10  17   37.64    4.71
  -2  10 -17   35.80    5.87
   2 -10  18    1.04    3.98
  -2  10 -18   -0.49    4.83
   2 -10  19   15.91    5.20
  -2  10 -19   24.17    5.26
   2 -10  20    1.35    4.10
  -2  10 -20    0.06    6.06
   2 -10  21    1.71    8.51
  -2  10 -21    1.22    6.12
   2  -9 -18    0.92    4.83
  -2   9  18    1.47    4.71
   2  -9 -17   -1.16    4.90
   2  -9 -16    2.02    3.30
  -2   9  16    3.30    4.16
   2  -9 -15    4.28    4.65
  -2   9  15    3.37    5.14
   2  -9 -14    2.14    3.98
  -2   9  14    0.86    5.14
   2  -9 -13   29.31    5.32
  -2   9  13   26.01    5.14
   2  -9 -12    8.20    3.73
  -2   9  12   10.89    4.22
   2  -9 -11    6.79    4.53
  -2   9  11    4.16    4.28
   2  -9 -10   12.97    4.71
  -2   9  10   14.14    3.79
   2  -9  -9    2.39    3.86
  -2   9   9    4.77    3.86
   2  -9  -8   19.40    3.92
  -2   9   8   20.13    3.67
   2  -9  -7   43.63    4.10
  -2   9   7   43.75    4.04
   2  -9  -6   62.36    4.22
  -2   9   6   64.44    5.20
   2  -9  -5    9.55    3.06
  -2   9   5    7.53    2.69
   2  -9  -4   -2.57    2.45
  -2   9   4    2.94    2.45
   2  -9  -3   32.98    3.12
  -2   9   3   40.76    3.92
   2  -9  -2   53.18    3.43
  -2   9   2   44.37    3.61
   2  -9  -1   54.46    3.61
  -2   9   1   55.57    3.49
   2  -9   0    1.90    2.02
  -2   9   0   -0.18    2.20
   2  -9   1   43.45    3.00
  -2   9  -1   36.66    3.18
   2  -9   2   12.73    2.08
  -2   9  -2   15.91    2.33
   2  -9   3  138.06    5.32
  -2   9  -3  139.53    5.81
   2  -9   4   10.22    2.14
  -2   9  -4    9.97    2.14
   2  -9   5   27.91    3.79
  -2   9  -5   22.52    3.12
   2  -9   6   44.92    3.18
  -2   9  -6   45.65    3.37
   2  -9   7   28.15    2.81
  -2   9  -7   25.15    2.75
   2  -9   8   34.39    3.12
  -2   9  -8   32.86    3.49
   2  -9   9   14.93    2.51
  -2   9  -9   10.53    2.57
   2  -9  10    0.24    2.26
  -2   9 -10    0.86    2.88
   2  -9  11  225.32    9.24
  -2   9 -11  245.09    9.55
   2  -9  12    9.24    2.88
  -2   9 -12    7.04    3.67
   2  -9  13   75.94    4.71
  -2   9 -13   77.35    5.39
   2  -9  14    0.31    2.63
  -2   9 -14    1.90    3.37
   2  -9  15    7.10    4.41
  -2   9 -15    7.77    5.08
   2  -9  16   22.89    5.14
  -2   9 -16   22.70    5.20
   2  -9  17    7.40    3.86
  -2   9 -17   10.83    5.20
   2  -9  18   29.80    5.39
  -2   9 -18   35.19    6.00
   2  -9  19    2.14    4.53
  -2   9 -19    1.77    5.02
   2  -9  20    0.24    4.10
  -2   9 -20   -0.12    4.53
   2  -9  21    1.84    4.53
  -2   9 -21    1.77    3.92
  -2   8  19   -0.80    5.14
   2  -8 -18   -2.08    4.96
  -2   8  18    1.41    5.69
   2  -8 -17    9.91    4.10
  -2   8  17    0.24    4.59
   2  -8 -16    0.18    4.22
  -2   8  16    1.29    4.04
   2  -8 -15   -0.12    3.86
  -2   8  15    2.45    4.71
   2  -8 -14   14.44    4.59
  -2   8  14   21.66    4.96
   2  -8 -13    8.51    4.83
  -2   8  13    7.77    5.39
   2  -8 -12   53.42    5.32
  -2   8  12   56.67    5.39
   2  -8 -11   -1.22    3.92
  -2   8  11    2.02    3.73
   2  -8 -10   -0.98    3.37
  -2   8  10   -0.92    3.86
   2  -8  -9   53.61    4.71
  -2   8   9   56.18    4.83
   2  -8  -8   12.12    3.61
  -2   8   8    9.24    4.10
   2  -8  -7   49.63    4.41
  -2   8   7   48.65    4.10
   2  -8  -6   19.95    2.69
  -2   8   6   20.32    2.63
   2  -8  -5   40.02    3.30
  -2   8   5   37.33    3.18
   2  -8  -4  228.99    8.38
  -2   8   4  235.79    8.81
   2  -8  -3  167.43    6.24
  -2   8   3  184.50    6.92
   2  -8  -2   99.99    4.59
  -2   8   2   94.00    4.53
   2  -8  -1   77.23    3.73
  -2   8   1   78.02    3.92
   2  -8   0   46.88    3.12
  -2   8   0   50.43    2.94
   2  -8   1   -1.04    1.77
  -2   8  -1    1.71    1.71
   2  -8   2  195.09    6.98
  -2   8  -2  193.19    6.67
   2  -8   3   37.51    2.75
  -2   8  -3   39.29    2.63
   2  -8   4    2.81    2.45
  -2   8  -4    2.20    2.69
   2  -8   5  422.56   13.28
  -2   8  -5  423.05   13.46
   2  -8   6    1.22    1.47
  -2   8  -6    1.29    1.59
   2  -8   7  231.44    8.02
  -2   8  -7  217.06    9.18
   2  -8   8   13.16    2.26
  -2   8  -8   16.52    2.45
   2  -8   9   10.83    2.33
  -2   8  -9   11.75    2.63
   2  -8  10   19.83    2.51
  -2   8 -10   20.13    3.12
   2  -8  11    3.86    2.39
  -2   8 -11    5.63    2.94
   2  -8  12  323.48   11.99
  -2   8 -12  324.77   13.22
   2  -8  13    8.14    2.94
  -2   8 -13    9.55    3.43
   2  -8  14    1.65    2.81
  -2   8 -14    1.96    2.94
   2  -8  15    4.34    4.34
  -2   8 -15    1.84    4.71
   2  -8  16   -2.14    4.53
  -2   8 -16    1.90    4.34
   2  -8  17    4.65    4.16
  -2   8 -17    3.86    4.83
   2  -8  18    2.75    4.77
  -2   8 -18    6.24    4.65
   2  -8  19   11.02    3.92
  -2   8 -19   14.99    4.47
   2  -8  20    5.57    4.34
  -2   8 -20    3.00    4.16
   2  -8  21    3.37    4.04
  -2   8 -21    0.92    3.49
   2  -8  22    7.89    4.16
   2  -7 -19    0.55    3.30
  -2   7  19   -1.47    4.16
   2  -7 -18    8.14    3.98
  -2   7  18   12.36    5.20
   2  -7 -17    0.92    3.61
  -2   7  17    1.77    4.53
   2  -7 -16   -1.29    4.41
  -2   7  16    4.16    6.73
   2  -7 -15   17.13    6.18
  -2   7  15   13.65    5.14
   2  -7 -14   -1.59    5.57
  -2   7  14    0.80    4.16
   2  -7 -13   47.98    5.57
  -2   7  13   42.35    4.96
   2  -7 -12    6.18    4.16
  -2   7  12    6.36    3.98
   2  -7 -11    4.96    3.79
  -2   7  11    6.49    4.90
   2  -7 -10   13.28    3.49
  -2   7  10    9.30    3.18
   2  -7  -9   11.81    3.00
  -2   7   9   10.34    3.12
   2  -7  -8  202.31    8.44
  -2   7   8  205.86    8.38
   2  -7  -7    3.79    3.43
  -2   7   7   -0.92    3.18
   2  -7  -6   39.96    3.37
  -2   7   6   43.75    3.37
   2  -7  -5  105.38    5.08
  -2   7   5  107.77    4.83
   2  -7  -4  189.95    8.02
  -2   7   4  190.13    7.34
   2  -7  -3  118.78    5.14
  -2   7   3  117.74    5.20
   2  -7  -2  119.82    5.14
  -2   7   2  122.82    5.45
   2  -7  -1    0.92    1.53
  -2   7   1    0.80    1.47
   2  -7   0   21.42    2.02
  -2   7   0   21.42    2.14
   2  -7   1  174.04    6.43
  -2   7  -1  175.39    6.43
   2  -7   2  121.47    5.02
  -2   7  -2  121.84    5.08
   2  -7   3  757.91   32.86
  -2   7  -3  729.21   30.05
   2  -7   4  148.71    5.63
  -2   7  -4  144.30    6.06
   2  -7   5   12.24    1.84
  -2   7  -5   16.40    2.08
   2  -7   6  466.74   14.14
  -2   7  -6  464.05   13.89
   2  -7   7  140.69    5.45
  -2   7  -7  145.89    5.75
   2  -7   8  403.59   12.30
  -2   7  -8  395.63   12.42
   2  -7   9   15.05    2.63
  -2   7  -9   12.97    2.33
   2  -7  10    1.16    1.84
  -2   7 -10    1.71    2.20
   2  -7  11   90.20    4.90
  -2   7 -11   88.67    5.63
   2  -7  12   41.18    3.12
  -2   7 -12   42.04    3.98
   2  -7  13  265.90    9.79
  -2   7 -13  265.77    9.73
   2  -7  14    1.96    3.67
  -2   7 -14    2.81    2.94
   2  -7  15    7.40    4.47
  -2   7 -15    8.81    3.86
   2  -7  16   55.93    5.20
  -2   7 -16   49.94    5.63
   2  -7  17    2.88    3.98
  -2   7 -17    1.22    3.67
   2  -7  18    9.85    4.04
  -2   7 -18    6.67    3.86
   2  -7  19    3.49    4.22
  -2   7 -19    1.10    4.16
   2  -7  20   -0.49    4.22
  -2   7 -20    1.10    4.22
   2  -7  21   18.30    4.16
  -2   7 -21    9.12    4.16
   2  -7  22    2.81    4.04
  -2   7 -22    0.61    5.02
   2  -6 -20    0.49    3.43
  -2   6  20    0.55    6.55
   2  -6 -19   13.40    3.92
  -2   6  19    6.24    6.55
   2  -6 -18    2.26    4.65
  -2   6  18    6.00    4.96
   2  -6 -17    6.85    4.34
  -2   6  17    3.06    4.71
   2  -6 -16    4.71    3.92
  -2   6  16    6.18    4.34
   2  -6 -15    1.77    3.98
  -2   6  15    1.10    4.04
   2  -6 -14   11.38    4.16
  -2   6  14    8.44    4.77
   2  -6 -13    5.45    4.04
  -2   6  13    6.67    4.34
   2  -6 -12   40.88    4.47
  -2   6  12   38.37    5.81
   2  -6 -11   24.78    3.86
  -2   6  11   28.39    3.92
   2  -6 -10   15.42    3.37
  -2   6  10   17.75    3.37
   2  -6  -9   26.13    3.92
  -2   6   9   25.89    3.30
   2  -6  -8  214.74    8.51
  -2   6   8  214.80    8.08
   2  -6  -7  103.91    6.18
  -2   6   7  112.17    5.51
   2  -6  -6    6.73    2.33
  -2   6   6    5.45    2.45
   2  -6  -5   72.09    3.55
  -2   6   5   68.23    4.04
   2  -6  -4  593.72   18.05
  -2   6   4  620.22   19.70
   2  -6  -3   25.82    2.45
  -2   6   3   24.60    2.08
   2  -6  -2  131.51    5.08
  -2   6   2  141.85    5.94
   2  -6  -1  197.42    6.79
  -2   6   1  204.64    6.79
   2  -6   0  517.59   15.36
  -2   6   0  516.31   15.54
   2  -6   1  354.69   11.44
  -2   6  -1  360.50   12.24
   2  -6   2 1682.15   60.71
  -2   6  -2 1659.01   59.11
   2  -6   3  121.35    4.96
  -2   6  -3  123.80    4.71
   2  -6   4  111.99    4.65
  -2   6  -4  111.99    4.71
   2  -6   5  276.42   10.16
  -2   6  -5  271.71    8.93
   2  -6   6  175.82    6.30
  -2   6  -6  175.63    6.92
   2  -6   7  470.72   14.69
  -2   6  -7  470.53   14.20
   2  -6   8   37.27    2.45
  -2   6  -8   33.23    2.45
   2  -6   9    9.24    1.65
  -2   6  -9   11.38    1.90
   2  -6  10  136.16    5.69
  -2   6 -10  136.83    6.43
   2  -6  11    1.90    1.84
  -2   6 -11    2.51    2.33
   2  -6  12  477.75   14.01
  -2   6 -12  491.65   16.16
   2  -6  13    0.18    3.06
  -2   6 -13    3.92    2.75
   2  -6  14   -0.67    2.81
  -2   6 -14    0.43    3.24
   2  -6  15   30.11    4.28
  -2   6 -15   31.45    4.41
   2  -6  16    5.02    3.49
  -2   6 -16    4.10    3.98
   2  -6  17   30.23    4.34
  -2   6 -17   34.02    4.34
   2  -6  18   -1.96    3.49
  -2   6 -18   -1.04    3.18
   2  -6  19   -0.06    3.73
  -2   6 -19   -0.86    3.55
   2  -6  20    2.69    4.04
  -2   6 -20    4.83    4.77
   2  -6  21    2.94    4.96
  -2   6 -21    3.86    4.28
   2  -6  22    4.04    4.28
  -2   6 -22    5.57    4.22
   2  -6  23   -2.39    7.04
   2  -5 -21    1.84    3.43
   2  -5 -20   11.75    5.51
  -2   5  20    4.77    6.24
   2  -5 -19   -0.18    4.71
  -2   5  19    1.71    4.96
   2  -5 -18   13.95    4.59
  -2   5  18    8.87    5.45
   2  -5 -17    0.31    3.86
  -2   5  17   -0.98    5.32
   2  -5 -16    7.65    3.73
  -2   5  16    3.24    4.22
   2  -5 -15    3.55    3.98
  -2   5  15    4.34    4.28
   2  -5 -14   34.88    4.65
  -2   5  14   42.22    4.90
   2  -5 -13   35.31    4.10
  -2   5  13   36.53    4.22
   2  -5 -12   19.58    4.10
  -2   5  12   19.22    4.04
   2  -5 -11   43.02    4.47
  -2   5  11   39.35    4.47
   2  -5 -10   45.90    3.73
  -2   5  10   50.79    4.10
   2  -5  -9   30.05    3.18
  -2   5   9   28.70    3.00
   2  -5  -8  283.34    9.61
  -2   5   8  267.67    9.67
   2  -5  -7   43.02    3.37
  -2   5   7   37.64    3.00
   2  -5  -6   18.91    2.26
  -2   5   6   16.16    2.26
   2  -5  -5   21.91    2.39
  -2   5   5   20.32    2.14
   2  -5  -4 1225.01   32.80
  -2   5   4 1230.46   33.05
   2  -5  -3   28.64    2.33
  -2   5   3   25.46    2.26
   2  -5  -2    3.67    1.53
  -2   5   2    3.86    1.53
   2  -5  -1  101.34    4.47
  -2   5   1  102.56    4.77
   2  -5   0   88.06    3.61
  -2   5   0   85.31    3.67
   2  -5   1  119.33    6.79
  -2   5  -1  112.17    6.36
   2  -5   2    0.18    0.92
  -2   5  -2    0.73    0.98
   2  -5   3   77.29    3.24
  -2   5  -3   74.05    3.12
   2  -5   4  440.00   12.67
  -2   5  -4  445.20   13.34
   2  -5   5    2.81    1.04
  -2   5  -5    3.55    1.47
   2  -5   6  196.50    7.10
  -2   5  -6  199.93    6.73
   2  -5   7   51.22    2.63
  -2   5  -7   52.20    3.06
   2  -5   8   61.13    3.00
  -2   5  -8   61.93    3.86
   2  -5   9  219.94    7.40
  -2   5  -9  225.08    8.51
   2  -5  10   48.10    3.06
  -2   5 -10   40.70    2.88
   2  -5  11  184.93    7.10
  -2   5 -11  178.57    7.34
   2  -5  12    0.61    2.39
  -2   5 -12    1.22    2.02
   2  -5  13  152.99    7.10
  -2   5 -13  144.30    9.97
   2  -5  14   13.59    2.81
  -2   5 -14   11.93    2.63
   2  -5  15    0.98    3.00
  -2   5 -15    4.28    7.34
   2  -5  16   44.12    5.14
  -2   5 -16   52.32    4.34
   2  -5  17    2.94    3.98
  -2   5 -17    2.81    2.45
   2  -5  18    9.85    4.22
  -2   5 -18    6.79    2.88
   2  -5  19    1.77    4.34
  -2   5 -19   -3.55    2.69
   2  -5  20    3.18    5.57
  -2   5 -20    4.83    3.73
   2  -5  21   13.52    4.53
  -2   5 -21   13.52    5.20
   2  -5  22   -1.22    3.30
  -2   5 -22    4.10    5.94
   2  -4 -21    0.80    3.43
   2  -4 -20    2.26    4.41
  -2   4  20    2.33    5.57
   2  -4 -19   22.21    7.04
  -2   4  19   38.55    7.34
   2  -4 -18   13.34    5.81
  -2   4  18   15.85    5.69
   2  -4 -17    1.53    4.90
  -2   4  17    3.06    5.26
   2  -4 -16    0.92    3.98
  -2   4  16   -1.59    5.63
   2  -4 -15    1.71    3.61
  -2   4  15    2.26    5.20
   2  -4 -14   70.37    5.14
  -2   4  14   83.16    6.79
   2  -4 -13   90.14    5.75
  -2   4  13   90.57    6.43
   2  -4 -12    0.61    3.37
  -2   4  12    1.29    3.18
   2  -4 -11    3.00    3.30
  -2   4  11    2.39    3.00
   2  -4 -10   56.54    3.67
  -2   4  10   58.99    3.92
   2  -4  -9   51.59    3.55
  -2   4   9   53.30    3.55
   2  -4  -8  155.25    6.79
  -2   4   8  159.35    6.61
   2  -4  -7  337.86   11.08
  -2   4   7  341.29   11.02
   2  -4  -6   12.18    2.02
  -2   4   6   13.22    2.14
   2  -4  -5  898.17   24.85
  -2   4   5  909.43   26.86
   2  -4  -4  386.63   12.55
  -2   4   4  380.82   12.18
   2  -4  -3 1177.95   33.47
  -2   4   3 1175.69   32.37
   2  -4  -2  322.44   10.46
  -2   4   2  338.60   11.38
   2  -4  -1  642.37   19.46
  -2   4   1  634.42   19.22
   2  -4   0    6.85    1.77
  -2   4   0    9.18    1.65
   2  -4   1  167.13    5.75
  -2   4  -1  172.82    6.18
   2  -4   2   12.06    1.16
  -2   4  -2   13.52    1.41
   2  -4   3  502.91   14.99
  -2   4  -3  487.42   15.05
   2  -4   4   58.38    2.57
  -2   4  -4   57.95    2.81
   2  -4   5  326.11   10.28
  -2   4  -5  339.94   11.57
   2  -4   6   62.91    2.88
  -2   4  -6   53.97    2.75
   2  -4   7  134.20    4.96
  -2   4  -7  132.06    4.77
   2  -4   8   26.99    2.14
  -2   4  -8   26.38    1.90
   2  -4   9    1.65    1.47
  -2   4  -9    0.43    1.53
   2  -4  10  373.11   11.02
  -2   4 -10  392.08   11.93
   2  -4  11   24.91    2.51
  -2   4 -11   26.25    3.06
   2  -4  12  185.73    7.04
  -2   4 -12  191.91    6.85
   2  -4  13   -1.29    2.33
  -2   4 -13   -0.24    2.14
   2  -4  14    2.20    2.51
  -2   4 -14    2.75    2.20
   2  -4  15   76.56    5.45
  -2   4 -15   70.99    5.39
   2  -4  16   17.26    3.98
  -2   4 -16   15.67    3.92
   2  -4  17   26.93    3.86
  -2   4 -17   28.95    3.92
   2  -4  18    1.65    3.43
  -2   4 -18   -0.43    2.88
   2  -4  19    1.29    4.47
  -2   4 -19    4.41    2.69
   2  -4  20    9.18    3.79
  -2   4 -20   10.65    2.94
   2  -4  21   10.95    4.16
  -2   4 -21    7.89    3.92
   2  -4  22    2.08    3.67
  -2   4 -22    1.65    5.08
   2  -3 -21   -2.51    4.22
  -2   3  21    2.81    5.32
   2  -3 -20    5.81    5.63
  -2   3  20    6.49    5.94
   2  -3 -19   19.34    4.90
  -2   3  19   11.26    4.71
   2  -3 -18    3.61    4.71
  -2   3  18   10.22    5.75
   2  -3 -17   10.59    3.79
  -2   3  17   14.20    4.90
   2  -3 -16    0.49    4.34
  -2   3  16    3.67    4.83
   2  -3 -15   20.32    4.96
  -2   3  15   23.68    6.06
   2  -3 -14   20.56    3.55
  -2   3  14   24.97    4.71
   2  -3 -13   97.18    5.81
  -2   3  13  103.11    6.00
   2  -3 -12   19.70    3.06
  -2   3  12   17.62    3.30
   2  -3 -11    1.29    2.08
  -2   3  11   -0.49    2.33
   2  -3 -10   17.07    2.69
  -2   3  10   15.54    3.43
   2  -3  -9  273.48   10.59
  -2   3   9  277.16    9.18
   2  -3  -8  213.76    6.85
  -2   3   8  222.20    7.77
   2  -3  -7  104.28    4.10
  -2   3   7  107.64    4.65
   2  -3  -6   73.31    3.61
  -2   3   6   71.84    3.67
   2  -3  -5   14.75    1.84
  -2   3   5   12.55    1.65
   2  -3  -4 2007.34   52.87
  -2   3   4 1969.83   53.91
   2  -3  -3 1056.54   30.23
  -2   3   3 1035.25   27.11
   2  -3  -2 4461.04  112.48
  -2   3   2 4513.97  114.01
   2  -3  -1 1778.28   71.42
  -2   3   1 1665.56   64.26
   2  -3   0  157.76    5.57
  -2   3   0  155.38    5.63
   2  -3   1 3889.72   94.12
  -2   3  -1 3824.60   93.02
   2  -3   2 1799.15   45.16
  -2   3  -2 1800.87   45.65
   2  -3   3    1.47    0.67
  -2   3  -3    1.77    0.67
   2  -3   4 1074.78   27.35
  -2   3  -4 1068.41   29.01
   2  -3   5  314.97   11.75
  -2   3  -5  324.70   10.28
   2  -3   6  618.26   17.69
  -2   3  -6  636.37   18.66
   2  -3   7   26.56    1.90
  -2   3  -7   26.13    2.08
   2  -3   8   12.12    1.47
  -2   3  -8   12.42    1.53
   2  -3   9  266.45    9.06
  -2   3  -9  260.51    8.32
   2  -3  10    2.81    1.65
  -2   3 -10    4.47    1.59
   2  -3  11  407.62   13.10
  -2   3 -11  396.06   12.24
   2  -3  12    9.06    2.45
  -2   3 -12   10.22    2.14
   2  -3  13    0.61    2.33
  -2   3 -13    1.41    2.14
   2  -3  14   31.27    3.24
  -2   3 -14   26.62    3.12
   2  -3  15    4.71    2.75
  -2   3 -15   11.38    3.18
   2  -3  16   32.56    4.22
  -2   3 -16   31.82    3.61
   2  -3  17    5.26    4.04
  -2   3 -17    6.12    2.88
   2  -3  18    0.73    4.28
  -2   3 -18    0.61    3.98
   2  -3  19    4.41    4.47
  -2   3 -19    6.67    3.49
   2  -3  20    7.59    3.86
  -2   3 -20    8.44    3.73
   2  -3  21    6.98    4.71
  -2   3 -21   13.71    3.30
   2  -3  22   -1.16    3.06
  -2   3 -22    0.12    2.88
   2  -2 -21   -0.86    4.96
  -2   2  21   -2.63    6.36
   2  -2 -20    9.91    6.30
  -2   2  20    8.75    6.49
   2  -2 -19    4.59    4.90
  -2   2  19   13.34    6.18
   2  -2 -18    4.04    3.92
  -2   2  18    4.41    5.02
   2  -2 -17   11.38    4.77
  -2   2  17   14.38    5.32
   2  -2 -16    3.49    4.65
  -2   2  16    1.77    3.79
   2  -2 -15    2.26    3.86
  -2   2  15    5.45    5.02
   2  -2 -14  172.76    7.83
  -2   2  14  175.57    8.26
   2  -2 -13   38.00    3.67
  -2   2  13   32.37    4.22
   2  -2 -12    0.98    2.45
  -2   2  12    2.33    2.69
   2  -2 -11    0.67    2.20
  -2   2  11    1.65    2.51
   2  -2 -10   88.31    4.59
  -2   2  10  103.73    5.02
   2  -2  -9   70.99    3.61
  -2   2   9   71.29    3.43
   2  -2  -8  256.04    8.26
  -2   2   8  252.25    8.44
   2  -2  -7    8.51    1.84
  -2   2   7   10.95    1.77
   2  -2  -6  317.79    9.91
  -2   2   6  323.97   10.46
   2  -2  -5  905.27   24.85
  -2   2   5  852.94   24.78
   2  -2  -4    0.98    1.16
  -2   2   4   -0.73    1.04
   2  -2  -3 4217.54  101.95
  -2   2   3 4315.82  106.48
   2  -2  -2  239.09   10.95
  -2   2   2  231.81   10.77
   2  -2  -1 2830.24   71.11
  -2   2   1 2881.64   72.09
   2  -2   0  547.21   14.81
  -2   2   0  554.92   15.73
   2  -2   1 1305.00   32.19
  -2   2  -1 1301.88   33.35
   2  -2   2   10.53    0.73
  -2   2  -2   12.18    0.86
   2  -2   3  197.29    6.55
  -2   2  -3  203.17    7.40
   2  -2   4   15.24    1.04
  -2   2  -4   17.62    1.22
   2  -2   5  915.30   25.21
  -2   2  -5  869.53   24.48
   2  -2   6   24.11    1.71
  -2   2  -6   24.54    1.59
   2  -2   7  870.63   22.52
  -2   2  -7  852.27   24.72
   2  -2   8    8.02    1.29
  -2   2  -8    7.83    1.29
   2  -2   9   10.04    1.90
  -2   2  -9   11.14    2.02
   2  -2  10  429.29   14.75
  -2   2 -10  429.53   13.65
   2  -2  11   19.70    2.14
  -2   2 -11   18.18    2.39
   2  -2  12   62.05    3.98
  -2   2 -12   64.50    4.04
   2  -2  13   93.08    5.39
  -2   2 -13   89.35    5.26
   2  -2  14   18.54    3.12
  -2   2 -14   17.01    2.63
   2  -2  15   25.52    3.67
  -2   2 -15   21.42    3.18
   2  -2  16    5.08    4.34
  -2   2 -16    2.69    2.51
   2  -2  17   11.69    4.28
  -2   2 -17    8.20    3.24
   2  -2  18    0.61    4.22
  -2   2 -18    3.00    3.92
   2  -2  19    0.98    3.24
  -2   2 -19    2.39    3.12
   2  -2  20    4.04    4.47
  -2   2 -20    3.18    4.28
   2  -2  21   13.71    3.92
  -2   2 -21   12.42    3.92
  -2   2 -22    1.04    3.00
   2  -1 -22   -0.55    4.22
  -2   1  22   -4.16    8.93
   2  -1 -21    4.83    4.59
  -2   1  21    3.98    5.63
   2  -1 -20   22.70    5.94
  -2   1  20   17.87    6.55
   2  -1 -19   30.29    6.24
  -2   1  19   30.84    6.36
   2  -1 -18    1.65    4.41
  -2   1  18    2.81    4.71
   2  -1 -17   -0.67    3.55
  -2   1  17   -2.45    4.10
   2  -1 -16    4.53    3.79
  -2   1  16    5.26    4.04
   2  -1 -15   32.37    4.41
  -2   1  15   28.46    4.71
   2  -1 -14   70.62    5.08
  -2   1  14   79.49    5.94
   2  -1 -13   38.55    3.73
  -2   1  13   37.02    3.86
   2  -1 -12    0.06    2.94
  -2   1  12    0.12    3.73
   2  -1 -11  177.28    7.22
  -2   1  11  181.69    7.16
   2  -1 -10   50.91    3.30
  -2   1  10   52.02    3.43
   2  -1  -9  386.27   11.57
  -2   1   9  379.54   12.85
   2  -1  -8  180.10    6.73
  -2   1   8  170.80    6.67
   2  -1  -7  255.49    7.96
  -2   1   7  262.47    9.18
   2  -1  -6 1633.07   43.33
  -2   1   6 1589.86   42.84
   2  -1  -5 1355.79   35.49
  -2   1   5 1348.69   36.11
   2  -1  -4   66.76    3.30
  -2   1   4   65.66    3.06
   2  -1  -3    2.08    1.16
  -2   1   3    1.96    1.22
   2  -1  -2 1069.52   28.09
  -2   1   2 1045.41   29.13
   2  -1  -1  286.21    8.81
  -2   1   1  282.79    8.32
   2  -1   0  380.45   10.83
  -2   1   0  366.68   10.04
   2  -1   1 1069.52   30.17
  -2   1  -1 1078.51   26.62
   2  -1   2  435.96   16.34
  -2   1  -2  454.44   11.99
   2  -1   3   35.07    1.47
  -2   1  -3   37.15    1.59
   2  -1   4  207.02    6.36
  -2   1  -4  198.46    7.34
   2  -1   5  126.43    4.59
  -2   1  -5  127.72    4.83
   2  -1   6  376.41   10.83
  -2   1  -6  390.92   11.81
   2  -1   7   43.20    2.51
  -2   1  -7   40.14    2.45
   2  -1   8  184.02    7.53
  -2   1  -8  185.61    6.98
   2  -1   9  195.03    7.04
  -2   1  -9  202.31    6.98
   2  -1  10   89.35    4.65
  -2   1 -10   85.49    3.73
   2  -1  11  151.46    7.16
  -2   1 -11  149.81    5.39
   2  -1  12  144.05    6.49
  -2   1 -12  142.83    7.04
   2  -1  13    2.20    2.33
  -2   1 -13    2.02    2.33
   2  -1  14    0.12    2.51
  -2   1 -14    2.57    2.14
   2  -1  15   26.50    3.24
  -2   1 -15   36.84    3.49
   2  -1  16   17.07    4.71
  -2   1 -16   16.52    3.06
   2  -1  17    1.96    3.86
  -2   1 -17   -0.24    3.06
   2  -1  18    0.18    3.43
  -2   1 -18    0.67    3.00
   2  -1  19   -0.12    3.43
  -2   1 -19    0.92    3.67
   2  -1  20    3.43    3.24
  -2   1 -20    5.20    3.55
   2  -1  21    1.41    4.10
  -2   1 -21    0.12    4.53
   2   0 -22   -2.69    5.51
  -2   0  22   -2.75    6.85
   2   0 -21    4.77    5.87
  -2   0  21    4.53    6.00
   2   0 -20   11.99    4.41
  -2   0  20   14.07    5.08
   2   0 -19   10.10    4.65
  -2   0  19    6.30    5.75
   2   0 -18    7.47    4.34
  -2   0  18    6.49    6.36
   2   0 -17   -1.65    3.79
  -2   0  17    1.04    4.10
   2   0 -16    6.98    4.53
  -2   0  16    6.92    3.92
   2   0 -15   82.00    5.81
  -2   0  15   80.66    5.39
   2   0 -14    0.12    2.81
  -2   0  14    2.69    3.61
   2   0 -13   18.66    3.43
  -2   0  13   16.58    3.43
   2   0 -12    5.14    2.39
  -2   0  12    2.69    2.94
   2   0 -11  108.26    4.77
  -2   0  11  101.65    4.96
   2   0 -10  708.77   19.83
  -2   0  10  694.82   21.17
   2   0  -9   13.16    2.02
  -2   0   9    9.00    1.90
   2   0  -8  284.38    9.24
  -2   0   8  301.51   10.95
   2   0  -7   24.91    2.02
  -2   0   7   26.56    2.26
   2   0  -6  182.06    6.36
  -2   0   6  182.18    6.61
   2   0  -5 1275.68   34.15
  -2   0   5 1256.10   32.31
   2   0  -4  303.41   13.46
  -2   0   4  302.43   14.20
   2   0  -3   63.28    2.94
  -2   0   3   65.36    2.88
   2   0  -2  261.37    7.77
  -2   0   2  262.59    8.14
   2   0  -1   14.32    0.80
  -2   0   1   14.75    0.86
   2   0   0  581.17   14.87
  -2   0   0  587.72   14.63
   2   0   1  515.51   12.36
  -2   0  -1  529.53   13.28
   2   0   2  833.55   20.50
  -2   0  -2  814.02   20.07
   2   0   3  195.89    6.00
  -2   0  -3  199.62    6.61
   2   0   4    0.73    0.61
  -2   0  -4    0.43    0.49
   2   0   5  517.72   14.44
  -2   0  -5  512.82   14.44
   2   0   6  129.18    5.02
  -2   0  -6  132.79    4.65
   2   0   7  126.37    5.08
  -2   0  -7  127.65    4.59
   2   0   8    0.98    1.35
  -2   0  -8    1.41    1.22
   2   0   9   49.69    2.81
  -2   0  -9   46.02    2.39
   2   0  10  125.88    5.26
  -2   0 -10  111.38    4.47
   2   0  11   53.24    3.55
  -2   0 -11   50.00    3.00
   2   0  12   25.70    3.06
  -2   0 -12   25.09    2.81
   2   0  13    0.00    2.33
  -2   0 -13    0.73    1.90
   2   0  14   19.70    3.49
  -2   0 -14   21.48    2.88
   2   0  15   38.00    4.22
  -2   0 -15   33.35    3.43
   2   0  16    4.59    3.18
  -2   0 -16    3.73    2.88
   2   0  17   13.89    3.86
  -2   0 -17   12.85    4.04
   2   0  18    6.12    3.61
  -2   0 -18    3.55    3.00
   2   0  19    2.39    3.86
  -2   0 -19    6.36    3.12
   2   0  20    0.43    4.10
  -2   0 -20    3.06    4.28
   2   0  21    1.77    3.06
  -2   0 -21    2.88    3.73
   2   1 -22    2.02    4.10
  -2  -1  22    2.08    4.83
   2   1 -21   -0.98    4.04
  -2  -1  21   -2.02    4.90
   2   1 -20    5.20    4.71
  -2  -1  20    3.73    5.20
   2   1 -19   44.67    5.39
  -2  -1  19   42.35    6.30
   2   1 -18   13.28    6.12
  -2  -1  18    6.49    5.08
   2   1 -17    4.47    3.12
  -2  -1  17    3.00    4.04
   2   1 -16    1.35    3.92
  -2  -1  16   -2.63    4.10
   2   1 -15  107.40    6.12
  -2  -1  15  108.56    6.85
   2   1 -14  101.77    5.94
  -2  -1  14  100.54    6.00
   2   1 -13    3.86    2.33
  -2  -1  13    3.12    2.57
   2   1 -12    1.29    2.69
  -2  -1  12    6.49    2.94
   2   1 -11  113.76    5.32
  -2  -1  11  116.88    5.26
   2   1 -10    3.37    2.02
  -2  -1  10    0.92    2.51
   2   1  -9  739.06   20.32
  -2  -1   9  771.80   22.46
   2   1  -8   72.46    3.49
  -2  -1   8   75.82    4.10
   2   1  -7   13.40    1.77
  -2  -1   7    9.79    1.77
   2   1  -6  989.11   26.93
  -2  -1   6  965.42   25.95
   2   1  -5  210.08   10.28
   2   1  -4 1265.53   33.41
  -2  -1   4 1151.33   29.92
   2   1  -3 2140.93   51.77
  -2  -1   3 2207.82   56.54
   2   1  -2 2374.51   58.69
  -2  -1   2 2314.36   57.28
   2   1  -1 1342.02   32.56
  -2  -1   1 1356.46   33.54
   2   1   0   53.97    1.84
  -2  -1   0   52.63    1.84
   2   1   1  199.44    5.45
  -2  -1  -1  199.13    7.47
   2   1   2   55.26    1.77
  -2  -1  -2   53.00    1.71
   2   1   3   62.79    2.20
  -2  -1  -3   65.72    2.75
   2   1   4  325.74    9.49
  -2  -1  -4  338.23   10.77
   2   1   5  110.09    4.41
  -2  -1  -5  112.60    4.04
   2   1   6  231.32    8.32
  -2  -1  -6  228.38    7.53
   2   1   7   16.28    1.96
  -2  -1  -7   17.13    1.65
   2   1   8    0.49    1.41
  -2  -1  -8    0.37    1.47
   2   1   9  418.33   13.95
  -2  -1  -9  415.64   13.22
   2   1  10   56.73    3.55
  -2  -1 -10   60.64    3.06
   2   1  11   55.75    3.92
  -2  -1 -11   54.95    4.04
   2   1  12    8.02    2.26
  -2  -1 -12    6.24    1.84
   2   1  13    5.26    2.51
  -2  -1 -13    6.30    2.14
   2   1  14   29.31    4.04
  -2  -1 -14   27.66    3.37
   2   1  15   11.02    3.18
  -2  -1 -15   12.85    2.75
   2   1  16   36.11    4.16
  -2  -1 -16   43.20    4.10
   2   1  17    1.65    4.47
  -2  -1 -17   -1.53    3.79
   2   1  18    1.16    3.55
  -2  -1 -18   -0.12    3.79
   2   1  19    2.20    2.63
  -2  -1 -19    2.08    2.57
   2   1  20    2.33    3.30
  -2  -1 -20   10.77    3.37
   2   1  21   -1.29    4.77
  -2  -1 -21    0.24    3.00
   2   2 -23    2.69    5.69
   2   2 -22   -1.96    4.71
  -2  -2  22    2.81    5.94
   2   2 -21   28.76    5.02
  -2  -2  21   23.56    5.57
   2   2 -20   15.91    5.75
  -2  -2  20   12.97    5.69
   2   2 -19   12.73    4.65
  -2  -2  19    7.28    5.08
   2   2 -18   12.42    5.26
  -2  -2  18   22.46    5.63
   2   2 -17    3.12    3.55
  -2  -2  17    0.55    3.86
   2   2 -16   84.57    6.12
  -2  -2  16   72.33    6.73
   2   2 -15   64.19    4.59
  -2  -2  15   66.34    5.14
   2   2 -14  121.72    5.81
  -2  -2  14  117.13    6.55
   2   2 -13   58.63    4.90
  -2  -2  13   51.10    4.77
   2   2 -12   16.89    2.75
  -2  -2  12   20.62    2.75
   2   2 -11   17.69    2.33
  -2  -2  11   19.58    2.57
   2   2 -10  372.80   12.18
  -2  -2  10  368.64   11.81
   2   2  -9  268.16    8.87
  -2  -2   9  284.87    9.85
   2   2  -8  191.36    6.43
  -2  -2   8  185.12    6.92
   2   2  -7  170.61    6.24
  -2  -2   7  175.39    6.98
   2   2  -6  346.61   14.50
  -2  -2   6  333.64   11.44
   2   2  -5  645.92   18.60
  -2  -2   5  644.63   18.97
   2   2  -4   21.79    1.59
  -2  -2   4   22.34    1.59
   2   2  -3  226.61    7.10
  -2  -2   3  224.40    7.40
   2   2  -2   35.49    1.65
  -2  -2   2   37.57    2.08
   2   2  -1  800.87   21.11
  -2  -2   1  798.30   20.56
   2   2   0  382.23   11.69
  -2  -2   0  386.57   11.26
   2   2   1   42.78    1.65
  -2  -2  -1   45.96    1.65
   2   2   2  164.49    5.39
  -2  -2  -2  163.27    5.26
   2   2   3  599.47   16.71
  -2  -2  -3  615.14   17.20
   2   2   4  128.63    5.02
  -2  -2  -4  131.45    4.77
   2   2   5   51.96    2.39
  -2  -2  -5   57.10    2.75
   2   2   6    0.67    1.04
  -2  -2  -6    0.67    1.04
   2   2   7    7.77    1.59
  -2  -2  -7    6.55    1.16
   2   2   8  103.91    4.71
  -2  -2  -8  100.48    4.47
   2   2   9  161.19    5.81
  -2  -2  -9  164.68    6.00
   2   2  10   91.67    4.22
  -2  -2 -10   95.71    4.53
   2   2  11   16.40    2.75
  -2  -2 -11   20.44    2.39
   2   2  12    6.06    3.18
  -2  -2 -12    3.12    1.90
   2   2  13    1.59    2.88
  -2  -2 -13    1.47    2.45
   2   2  14   21.79    3.37
  -2  -2 -14   24.91    3.98
   2   2  15   21.97    3.98
  -2  -2 -15   22.40    3.12
   2   2  16    4.96    3.00
  -2  -2 -16    1.96    2.63
   2   2  17    1.10    3.73
  -2  -2 -17    5.63    2.69
   2   2  18   -0.18    3.92
  -2  -2 -18    0.49    2.63
   2   2  19    3.37    4.34
  -2  -2 -19    6.67    3.43
   2   2  20    0.24    3.67
  -2  -2 -20    0.00    4.65
   2   3 -23    3.61    4.77
   2   3 -22   12.73    7.22
  -2  -3  22    4.96    6.24
   2   3 -21    3.98    4.96
  -2  -3  21    4.10    4.65
   2   3 -20   19.70    5.81
  -2  -3  20   11.14    5.39
   2   3 -19   18.73    4.83
  -2  -3  19   15.79    4.83
   2   3 -18    2.63    4.34
  -2  -3  18    2.94    5.94
   2   3 -17   -0.12    3.43
  -2  -3  17   -0.67    3.67
   2   3 -16    6.24    3.12
  -2  -3  16    1.96    3.43
   2   3 -15  147.48    7.71
  -2  -3  15  148.40    7.34
   2   3 -14   15.85    3.37
  -2  -3  14   17.20    3.55
   2   3 -13   90.69    5.26
  -2  -3  13   89.04    5.08
   2   3 -12   24.60    3.06
  -2  -3  12   20.99    2.81
   2   3 -11  204.58    7.47
  -2  -3  11  230.59    8.38
   2   3 -10   40.14    3.37
  -2  -3  10   35.49    3.49
   2   3  -9  258.92    8.93
  -2  -3   9  266.45    8.63
   2   3  -8   57.71    3.43
  -2  -3   8   55.81    3.49
   2   3  -7    0.49    1.41
  -2  -3   7    1.77    1.53
   2   3  -6  141.06    5.20
  -2  -3   6  135.98    4.90
   2   3  -5   72.15    3.30
  -2  -3   5   72.46    3.06
   2   3  -4  718.56   20.56
  -2  -3   4  702.40   20.19
   2   3  -3  482.41   15.60
  -2  -3   3  474.27   14.93
   2   3  -2  695.49   19.52
  -2  -3   2  694.02   19.89
   2   3  -1  279.11    8.87
  -2  -3   1  275.44    9.49
   2   3   0   10.89    0.98
  -2  -3   0   10.89    0.86
   2   3   1  685.27   19.52
  -2  -3  -1  680.99   19.09
   2   3   2  255.00    8.32
  -2  -3  -2  252.19    8.02
   2   3   3    0.31    0.67
  -2  -3  -3   -0.24    0.67
   2   3   4  110.27    5.14
  -2  -3  -4  110.15    4.28
   2   3   5  105.81    3.98
  -2  -3  -5  111.87    4.47
   2   3   6   12.85    1.29
  -2  -3  -6   13.22    1.47
   2   3   7   13.10    1.53
  -2  -3  -7   12.73    1.59
   2   3   8   32.13    2.51
  -2  -3  -8   30.78    2.39
   2   3   9   87.75    4.53
  -2  -3  -9   86.65    3.98
   2   3  10   62.42    3.73
  -2  -3 -10   67.32    3.79
   2   3  11   63.58    4.16
  -2  -3 -11   68.48    4.22
   2   3  12    0.86    2.63
  -2  -3 -12    0.61    2.51
   2   3  13   32.56    4.34
  -2  -3 -13   35.86    3.79
   2   3  14    3.30    3.37
  -2  -3 -14    3.43    2.94
   2   3  15    8.32    3.37
  -2  -3 -15    3.55    3.43
   2   3  16   13.46    3.61
  -2  -3 -16   16.03    3.24
   2   3  17   -0.80    3.37
  -2  -3 -17    1.22    2.75
   2   3  18    2.69    3.00
  -2  -3 -18    1.59    2.45
  -2  -3 -19    0.86    2.63
   2   3  20    0.61    3.86
  -2  -3 -20    2.26    3.30
   2   4 -22   -1.90    5.57
  -2  -4  22    1.53    5.08
   2   4 -21    7.83    4.96
  -2  -4  21    7.34    6.06
   2   4 -20   17.93    4.65
  -2  -4  20   18.60    5.69
   2   4 -19   31.39    4.65
  -2  -4  19   33.05    5.94
   2   4 -18    6.49    5.20
  -2  -4  18    5.45    4.83
   2   4 -17    9.30    3.73
  -2  -4  17    5.87    4.28
   2   4 -16   19.89    3.92
  -2  -4  16   21.11    4.47
   2   4 -15   90.69    5.69
  -2  -4  15   96.20    5.57
   2   4 -14    6.18    3.30
  -2  -4  14    9.36    3.43
   2   4 -13    7.89    3.00
  -2  -4  13    5.75    3.12
   2   4 -12    1.71    2.14
  -2  -4  12    0.49    2.69
   2   4 -11   24.42    2.57
  -2  -4  11   23.32    3.00
   2   4 -10  700.63   19.95
  -2  -4  10  717.76   20.62
   2   4  -9   58.63    3.79
  -2  -4   9   61.07    3.61
   2   4  -8  196.32    9.49
  -2  -4   8  183.65    6.06
   2   4  -7  602.90   17.62
  -2  -4   7  601.37   16.28
   2   4  -6   57.40    2.75
  -2  -4   6   65.05    2.81
   2   4  -5   83.72    3.61
  -2  -4   5   87.69    3.37
   2   4  -4  969.89   27.42
  -2  -4   4  994.06   27.60
   2   4  -3  227.65    7.10
  -2  -4   3  231.32    8.14
   2   4  -2  362.46   11.75
  -2  -4   2  336.88   10.34
   2   4  -1   78.27    3.12
  -2  -4   1   85.12    4.04
   2   4   0  858.02   23.74
  -2  -4   0  858.02   23.62
   2   4   1    7.65    0.80
  -2  -4  -1    6.73    0.80
   2   4   2   60.71    2.63
  -2  -4  -2   67.62    2.81
   2   4   3  363.20   12.30
  -2  -4  -3  372.13   11.63
   2   4   4   16.89    1.41
  -2  -4  -4   20.99    1.41
   2   4   5  215.53    8.08
  -2  -4  -5  214.61    7.40
   2   4   6   59.30    2.94
  -2  -4  -6   55.87    3.18
   2   4   7   27.05    2.51
  -2  -4  -7   24.78    2.08
   2   4   8   39.96    2.88
  -2  -4  -8   40.45    3.00
   2   4   9    3.61    1.77
  -2  -4  -9    3.00    1.65
   2   4  10  280.58   10.89
  -2  -4 -10  288.35   11.02
   2   4  11    3.18    1.96
  -2  -4 -11    2.57    1.90
   2   4  12    7.96    2.33
  -2  -4 -12    6.06    2.20
   2   4  13    2.45    2.51
  -2  -4 -13    1.04    2.63
   2   4  14   31.82    4.28
  -2  -4 -14   32.49    3.92
   2   4  15    0.18    3.24
  -2  -4 -15   -0.98    3.30
   2   4  16    4.77    4.34
  -2  -4 -16    8.20    3.61
   2   4  17   -0.12    3.37
  -2  -4 -17    1.96    3.37
  -2  -4 -18   -1.22    2.94
   2   5 -22    6.06    4.59
  -2  -5  22    7.40    6.06
   2   5 -21    4.22    7.77
  -2  -5  21    0.43    8.51
   2   5 -20    8.57    4.96
  -2  -5  20   11.26    4.83
   2   5 -19   21.11    4.71
  -2  -5  19   24.23    4.71
   2   5 -18    0.06    4.59
  -2  -5  18   -2.81    4.47
   2   5 -17   21.66    4.53
  -2  -5  17   20.62    5.14
   2   5 -16   97.67    6.79
  -2  -5  16  112.60    7.59
   2   5 -15    4.16    2.81
  -2  -5  15   -3.55    3.24
   2   5 -14   87.63    5.69
  -2  -5  14   84.27    5.02
   2   5 -13  163.94    7.71
  -2  -5  13  167.06    7.40
   2   5 -12   44.92    3.49
  -2  -5  12   44.61    3.67
   2   5 -11  293.62   10.59
  -2  -5  11  299.49   10.77
   2   5 -10  590.91   17.69
  -2  -5  10  572.12   26.19
   2   5  -9  120.49    6.92
  -2  -5   9  121.60    5.32
   2   5  -8  422.07   12.48
  -2  -5   8  416.80   12.91
   2   5  -7   90.75    3.67
  -2  -5   7   88.12    3.73
   2   5  -6  835.50   24.72
  -2  -5   6  851.35   23.13
   2   5  -5  121.72    4.53
  -2  -5   5  123.06    4.96
   2   5  -4   30.84    2.14
  -2  -5   4   28.95    2.14
   2   5  -3  123.19    4.96
  -2  -5   3  121.84    4.71
   2   5  -2    7.40    1.47
  -2  -5   2    7.96    1.35
   2   5  -1 1065.97   28.33
  -2  -5   1 1081.57   30.23
   2   5   0    5.39    1.10
  -2  -5   0    5.63    0.98
   2   5   1  296.92    9.91
  -2  -5  -1  292.52    9.30
   2   5   2   44.92    2.26
  -2  -5  -2   42.16    2.26
   2   5   3   60.58    2.94
  -2  -5  -3   60.16    2.88
   2   5   4  402.12   13.22
  -2  -5  -4  404.63   15.73
   2   5   5    4.41    1.71
  -2  -5  -5    5.87    1.53
   2   5   6  135.24    5.94
  -2  -5  -6  146.14    6.24
   2   5   7   21.30    2.63
  -2  -5  -7   22.64    2.45
   2   5   8    1.29    1.90
  -2  -5  -8    0.73    1.77
   2   5   9   42.29    3.67
  -2  -5  -9   43.88    2.88
   2   5  10   32.37    2.81
  -2  -5 -10   32.80    2.88
   2   5  11   62.97    4.53
  -2  -5 -11   64.81    3.49
   2   5  12    2.39    2.94
  -2  -5 -12    0.73    2.20
   2   5  13    1.29    3.37
  -2  -5 -13    1.59    3.73
   2   5  14    5.39    4.10
  -2  -5 -14    3.98    3.55
   2   5  15   23.01    4.83
  -2  -5 -15   20.07    3.49
   2   5  16    0.00    2.94
  -2  -5 -16   -0.31    2.75
   2   5  17   -0.24    2.81
  -2  -5 -17   -1.35    2.39
   2   5  18    5.20    5.81
  -2  -5 -18    0.43    2.20
   2   6 -22    0.98    5.51
  -2  -6  22   -2.63    5.94
   2   6 -21    8.14    7.40
  -2  -6  21   11.69    5.94
   2   6 -20    8.57    5.14
  -2  -6  20    7.53    5.39
   2   6 -19    5.75    3.92
  -2  -6  19    4.16    4.90
   2   6 -18    3.98    4.71
  -2  -6  18    3.37    4.16
   2   6 -17   12.36    4.65
  -2  -6  17    6.55    3.79
   2   6 -16   11.26    3.73
  -2  -6  16   13.83    4.04
   2   6 -15  137.38    7.16
  -2  -6  15  132.79    7.40
   2   6 -14   53.06    4.10
  -2  -6  14   56.79    4.41
   2   6 -13    0.00    2.39
  -2  -6  13    0.80    2.51
   2   6 -12  117.07    5.94
  -2  -6  12  121.72    5.87
   2   6 -11    1.59    2.33
  -2  -6  11    2.63    3.06
   2   6 -10  206.60   12.91
  -2  -6  10  212.84   10.10
   2   6  -9   34.39    3.24
  -2  -6   9   40.82    3.06
   2   6  -8    4.65    1.90
  -2  -6   8    4.65    1.59
   2   6  -7  847.93   24.42
  -2  -6   7  827.30   23.13
   2   6  -6   40.76    2.63
  -2  -6   6   45.04    2.63
   2   6  -5 1004.47   28.27
  -2  -6   5  982.99   26.68
   2   6  -4  155.31    5.69
  -2  -6   4  150.48    5.63
   2   6  -3  169.45    6.73
  -2  -6   3  166.27    6.06
   2   6  -2   85.00    3.92
  -2  -6   2   84.02    3.49
   2   6  -1    1.22    1.22
  -2  -6   1    0.86    0.98
   2   6   0  792.30   26.38
  -2  -6   0  799.83   23.56
   2   6   1  118.47    4.90
  -2  -6  -1  114.74    5.45
   2   6   2    3.00    1.29
  -2  -6  -2    5.26    1.65
   2   6   3  140.20    5.63
  -2  -6  -3  142.22    5.75
   2   6   4   63.58    3.06
  -2  -6  -4   58.07    3.30
   2   6   5  340.98   12.12
  -2  -6  -5  323.17   10.10
   2   6   6   15.36    1.90
  -2  -6  -6   15.36    2.02
   2   6   7    0.98    1.59
  -2  -6  -7    1.90    1.84
   2   6   8   14.56    2.45
  -2  -6  -8   14.87    2.39
   2   6   9   32.49    2.57
  -2  -6  -9   36.78    3.18
   2   6  10   32.31    3.73
  -2  -6 -10   31.76    3.30
   2   6  11    2.08    2.75
  -2  -6 -11    0.31    1.96
   2   6  12    0.61    2.57
  -2  -6 -12    0.61    2.33
   2   6  13   21.60    4.16
  -2  -6 -13   24.60    3.61
   2   6  14    5.20    3.43
  -2  -6 -14    6.55    2.57
   2   6  15    4.10    3.55
  -2  -6 -15    3.86    2.88
   2   6  16    3.37    3.06
  -2  -6 -16    6.18    3.43
  -2  -6 -17   -0.31    2.63
   2   7 -22    5.69    4.47
  -2  -7  22    4.04    7.96
   2   7 -21    3.61    5.32
  -2  -7  21    5.87    5.94
   2   7 -20    2.57    4.53
  -2  -7  20    2.20    4.53
   2   7 -19   19.40    4.77
  -2  -7  19   25.70    4.53
   2   7 -18   -1.59    3.43
  -2  -7  18    0.37    4.10
   2   7 -17    9.49    5.26
  -2  -7  17   17.01    4.41
   2   7 -16   79.13    7.22
  -2  -7  16   79.25    6.73
   2   7 -15   10.83    4.28
  -2  -7  15   13.16    4.83
   2   7 -14   56.18    5.69
  -2  -7  14   64.81    5.45
   2   7 -13   60.34    4.53
  -2  -7  13   71.78    4.71
   2   7 -12    8.87    2.94
  -2  -7  12   14.50    4.71
   2   7 -11  132.79    7.77
  -2  -7  11  142.59    6.55
   2   7 -10  105.32    5.75
  -2  -7  10  112.72    5.02
   2   7  -9   63.09    4.96
  -2  -7   9   55.87    3.67
   2   7  -8   92.34    4.53
  -2  -7   8   87.51    3.92
   2   7  -7    0.00    1.84
  -2  -7   7   -0.73    1.96
   2   7  -6 1265.34   34.09
  -2  -7   6 1270.61   34.64
   2   7  -5    4.22    1.53
  -2  -7   5    4.83    1.53
   2   7  -4  253.90    9.12
  -2  -7   4  252.68    8.14
   2   7  -3   50.73    2.94
  -2  -7   3   50.36    2.81
   2   7  -2   11.93    1.77
  -2  -7   2   10.28    1.59
   2   7  -1  159.72    5.69
  -2  -7   1  160.94    7.10
   2   7   0   71.23    3.55
  -2  -7   0   70.19    3.73
   2   7   1   15.30    1.77
  -2  -7  -1   13.59    1.71
   2   7   2    8.14    1.71
  -2  -7  -2    7.16    1.59
   2   7   3   61.20    3.67
  -2  -7  -3   61.01    3.79
   2   7   4   25.52    2.33
  -2  -7  -4   26.99    2.26
   2   7   5   25.89    2.08
  -2  -7  -5   26.07    2.88
   2   7   6    1.22    1.65
  -2  -7  -6    1.71    1.47
   2   7   7   35.86    3.00
  -2  -7  -7   35.92    2.63
   2   7   8   17.26    2.26
  -2  -7  -8   15.30    2.51
   2   7   9   18.79    2.57
  -2  -7  -9   20.38    3.37
   2   7  10   32.68    3.12
  -2  -7 -10   29.19    2.81
   2   7  11   -0.24    2.81
  -2  -7 -11    2.69    2.26
   2   7  12   -0.12    2.94
  -2  -7 -12   -0.61    3.06
   2   7  13    1.41    3.24
  -2  -7 -13    1.29    2.39
   2   7  14    3.30    3.00
  -2  -7 -14    2.88    3.00
   2   7  15   -0.61    3.55
  -2  -7 -15    1.65    2.51
   2   7  16    1.10    2.51
  -2  -7 -16   -0.12    2.45
   2   7  17   -0.43    3.67
  -2  -7 -17   -0.43    2.51
   2   8 -22    3.24   14.75
  -2  -8  22    0.55    4.96
   2   8 -21    3.37    4.34
  -2  -8  21    4.04    5.39
   2   8 -20   29.92    4.90
  -2  -8  20   32.74    5.63
   2   8 -19    4.04    3.30
  -2  -8  19    3.06    4.47
   2   8 -18    3.00    3.24
  -2  -8  18   14.32    4.53
   2   8 -17   27.48    3.55
  -2  -8  17   25.64    5.45
   2   8 -16   30.60    3.43
  -2  -8  16   30.29    4.83
   2   8 -15   50.98    4.28
  -2  -8  15   55.69    4.71
   2   8 -14    0.00    2.51
  -2  -8  14   -0.31    3.00
   2   8 -13    8.93    2.33
  -2  -8  13   11.50    4.59
   2   8 -12  133.47    6.79
  -2  -8  12  133.16    6.79
   2   8 -11   61.07    4.53
  -2  -8  11   51.53    3.79
   2   8 -10  151.34    7.22
  -2  -8  10  161.37    7.10
   2   8  -9    0.00    2.39
  -2  -8   9   -0.49    1.77
   2   8  -8   11.02    2.39
  -2  -8   8    7.22    2.26
   2   8  -7  255.68    9.61
  -2  -8   7  254.33    9.12
   2   8  -6  244.48    7.96
  -2  -8   6  235.79    8.44
   2   8  -5  116.15    5.02
  -2  -8   5  123.92    5.02
   2   8  -4   52.57    3.12
  -2  -8   4   49.87    2.94
   2   8  -3  212.41    8.69
  -2  -8   3  215.96    8.26
   2   8  -2  319.14   10.65
  -2  -8   2  331.19   10.34
   2   8  -1    1.65    1.77
  -2  -8   1    0.61    1.59
   2   8   0   23.19    2.39
  -2  -8   0   24.85    2.39
   2   8   1    0.86    1.47
  -2  -8  -1    1.35    1.84
   2   8   2    1.96    1.47
  -2  -8  -2    0.67    1.53
   2   8   3    1.53    2.20
  -2  -8  -3    0.61    2.20
   2   8   4   25.82    2.45
  -2  -8  -4   26.38    2.33
   2   8   5    0.73    2.14
  -2  -8  -5    1.59    1.77
   2   8   6    9.85    2.08
  -2  -8  -6    8.75    2.20
   2   8   7    1.35    1.84
  -2  -8  -7    1.59    2.20
   2   8   8    4.77    2.75
  -2  -8  -8    7.47    2.45
   2   8   9   70.74    4.71
  -2  -8  -9   64.93    4.59
   2   8  10    6.92    2.69
  -2  -8 -10    7.04    2.45
   2   8  11    4.71    3.43
  -2  -8 -11    8.14    2.94
   2   8  12   12.85    3.49
  -2  -8 -12   11.57    3.00
   2   8  13    1.29    3.12
  -2  -8 -13    0.31    3.06
   2   8  14   11.38    3.92
  -2  -8 -14   15.36    2.81
   2   8  15    1.16    3.06
  -2  -8 -15   -0.37    2.39
  -2  -8 -16   -1.71    2.69
   2   9 -21   14.75    5.57
  -2  -9  21   12.18    5.57
   2   9 -20   -2.69    4.59
  -2  -9  20    0.92    5.14
   2   9 -19   34.21    6.18
  -2  -9  19   31.27    5.26
   2   9 -18    4.04    4.83
  -2  -9  18    9.55    5.02
   2   9 -17   -0.31    3.73
  -2  -9  17   -0.55    3.79
   2   9 -16   71.05    6.30
  -2  -9  16   79.68    6.36
   2   9 -15    0.37    2.88
  -2  -9  15    0.86    3.24
   2   9 -14    0.73    3.30
  -2  -9  14    5.14    5.57
   2   9 -13   17.50    4.90
  -2  -9  13   19.64    3.49
   2   9 -12    7.53    2.81
  -2  -9  12    4.47    2.75
   2   9 -11  352.36   13.22
  -2  -9  11  332.72   12.42
   2   9 -10   64.62    4.59
  -2  -9  10   71.29    4.28
   2   9  -9   14.56    3.18
  -2  -9   9   21.42    3.00
   2   9  -8   49.57    3.86
  -2  -9   8   53.61    3.92
   2   9  -7  124.47    6.36
  -2  -9   7  132.24    5.87
   2   9  -6  440.49   13.65
  -2  -9   6  465.39   15.60
   2   9  -5    4.71    2.26
  -2  -9   5    3.86    1.47
   2   9  -4  111.99    4.65
  -2  -9   4  111.31    5.08
   2   9  -3   15.60    2.14
  -2  -9   3   13.77    2.08
   2   9  -2   91.37    4.22
  -2  -9   2   83.96    3.98
   2   9  -1  195.46    8.57
  -2  -9   1  188.79    7.10
   2   9   0   -1.04    1.84
  -2  -9   0    0.24    1.47
   2   9   1   17.75    2.33
  -2  -9  -1   14.44    2.02
   2   9   2   47.37    3.12
  -2  -9  -2   39.90    2.94
   2   9   3   -0.61    2.45
  -2  -9  -3   -1.65    2.51
   2   9   4   19.83    2.51
  -2  -9  -4   23.01    2.75
   2   9   5   19.15    2.63
  -2  -9  -5   20.19    3.24
   2   9   6    3.49    2.26
  -2  -9  -6    3.98    2.75
   2   9   7   27.35    3.24
  -2  -9  -7   29.99    3.30
   2   9   8   36.96    3.79
  -2  -9  -8   35.43    3.55
   2   9   9    1.71    2.33
  -2  -9  -9    1.41    2.33
   2   9  10   14.38    3.86
  -2  -9 -10   15.36    3.12
   2   9  11    0.00    3.00
  -2  -9 -11    2.39    3.43
   2   9  12    2.33    2.88
  -2  -9 -12    6.30    2.39
   2   9  13    2.20    2.94
  -2  -9 -13    3.00    2.51
   2   9  14   -0.12    2.39
  -2  -9 -14   -0.55    2.33
  -2  -9 -15    0.43    2.51
   2  10 -21    4.53    5.14
  -2 -10  21    0.80    5.45
   2  10 -20   29.19    8.44
  -2 -10  20    6.12    5.94
   2  10 -19    0.00    5.02
  -2 -10  19    5.26    4.71
   2  10 -18    2.57    5.08
  -2 -10  18   -0.67    4.41
   2  10 -17   22.40    4.96
  -2 -10  17   24.66    4.53
   2  10 -16    0.61    4.22
  -2 -10  16    3.79    4.16
   2  10 -15   58.07    5.94
  -2 -10  15   61.99    9.67
   2  10 -14    9.42    4.71
  -2 -10  14    6.06    3.37
   2  10 -13    4.59    3.55
  -2 -10  13    3.24    3.86
   2  10 -12  134.51    7.89
  -2 -10  12  142.40    7.22
   2  10 -11   -0.24    4.34
  -2 -10  11    0.98    3.79
   2  10 -10  184.32    8.14
  -2 -10  10  202.74    8.32
   2  10  -9    6.92    3.43
  -2 -10   9   10.65    2.63
   2  10  -8   83.84    5.69
  -2 -10   8   72.76    4.16
   2  10  -7  212.35    8.51
  -2 -10   7  208.37    8.26
   2  10  -6   -0.12    2.75
  -2 -10   6    1.53    2.45
   2  10  -5   21.66    2.81
  -2 -10   5   19.34    3.06
   2  10  -4    1.04    2.39
  -2 -10   4    1.29    1.65
   2  10  -3    6.85    2.26
  -2 -10   3    4.22    1.84
   2  10  -2   45.41    3.24
  -2 -10   2   43.88    2.94
   2  10  -1   12.73    2.33
  -2 -10   1   18.24    2.39
   2  10   0    2.63    2.20
  -2 -10   0    0.86    1.84
   2  10   1    2.63    2.14
  -2 -10  -1    1.53    2.39
   2  10   2   -0.61    2.51
  -2 -10  -2   -1.59    3.06
   2  10   3   62.91    4.59
  -2 -10  -3   74.23    4.28
   2  10   4    2.63    2.26
  -2 -10  -4    5.87    2.69
   2  10   5    8.93    2.88
  -2 -10  -5   10.71    2.81
   2  10   6    4.90    3.37
  -2 -10  -6    1.41    2.63
   2  10   7   -0.73    2.94
  -2 -10  -7    0.06    2.63
   2  10   8    2.63    3.06
  -2 -10  -8    1.53    3.55
   2  10   9   11.50    3.37
  -2 -10  -9   14.93    3.37
   2  10  10    1.90    3.49
  -2 -10 -10   -0.12    3.61
   2  10  11   -0.24    2.63
  -2 -10 -11    0.43    2.51
   2  10  12    0.24    2.57
  -2 -10 -12    0.43    3.43
   2  10  13    0.24    4.41
   2  11 -20    1.29    5.45
  -2 -11  20   -0.92    4.22
   2  11 -19    3.73    6.12
  -2 -11  19    1.29    5.08
   2  11 -18   13.71    5.63
  -2 -11  18   12.73    5.08
   2  11 -17   11.93    4.96
  -2 -11  17    8.93    4.41
   2  11 -16   10.16    5.32
  -2 -11  16   -0.31    7.40
   2  11 -15    5.08    5.20
  -2 -11  15    3.00    3.73
   2  11 -14   29.01    5.81
  -2 -11  14   23.81    4.59
   2  11 -13   98.89    6.92
  -2 -11  13  101.10    6.67
   2  11 -12    2.08    3.12
  -2 -11  12   -0.12    2.81
   2  11 -11   74.90    5.63
  -2 -11  11   69.64    4.65
   2  11 -10   -0.92    4.22
  -2 -11  10    2.81    3.24
   2  11  -9   -1.22    3.12
  -2 -11   9   -1.77    2.39
   2  11  -8   41.98    4.28
  -2 -11   8   48.71    4.04
   2  11  -7   13.71    3.18
  -2 -11   7   13.59    2.75
   2  11  -6   56.79    4.28
  -2 -11   6   62.11    3.98
   2  11  -5   32.68    3.73
  -2 -11   5   31.76    3.37
   2  11  -4   -0.18    2.45
  -2 -11   4    0.31    2.02
   2  11  -3   -0.67    2.88
  -2 -11   3    1.59    2.33
   2  11  -2   15.05    2.81
  -2 -11   2   15.48    2.51
   2  11  -1   40.33    3.98
  -2 -11   1   45.90    3.49
   2  11   0   21.66    3.24
  -2 -11   0   18.18    2.94
   2  11   1    0.80    2.69
  -2 -11  -1    0.55    2.39
   2  11   2    6.06    2.57
  -2 -11  -2    5.20    2.39
   2  11   3   34.82    3.92
  -2 -11  -3   32.37    4.16
   2  11   4   18.66    3.49
  -2 -11  -4   16.22    3.18
   2  11   5    2.63    3.12
  -2 -11  -5    2.88    2.63
   2  11   6    0.00    2.57
  -2 -11  -6   -0.18    3.00
   2  11   7    0.67    2.63
  -2 -11  -7   -0.18    3.67
   2  11   8   17.69    3.12
  -2 -11  -8   14.32    3.37
   2  11   9    0.73    3.12
  -2 -11  -9   -0.73    3.12
   2  11  10   19.34    3.24
  -2 -11 -10   17.56    3.00
   2  11  11    1.71    3.55
  -2 -11 -11    0.31    2.26
   2  11  12    1.71    3.79
  -2 -11 -12    0.18    3.12
   2  11  13    1.90    4.28
  -2 -11 -13    1.16    2.69
   2  12 -19    0.06    6.18
  -2 -12  19    1.53    5.20
   2  12 -18    3.79    5.39
  -2 -12  18    3.49    5.51
   2  12 -17   24.85    6.00
  -2 -12  17   17.38    8.32
   2  12 -16    0.31    5.32
  -2 -12  16    0.67    4.65
   2  12 -15    4.65    5.63
  -2 -12  15    0.49    4.77
   2  12 -14   15.60    5.08
  -2 -12  14   16.83    3.98
   2  12 -13   10.59    5.08
  -2 -12  13   12.97    5.02
   2  12 -12   94.06    7.34
  -2 -12  12   98.34    6.61
   2  12 -11   13.46    3.92
  -2 -12  11   14.75    3.43
   2  12 -10    6.36    3.61
  -2 -12  10    4.77    3.49
   2  12  -9    3.12    4.22
  -2 -12   9    6.06    2.94
   2  12  -8    9.42    4.04
  -2 -12   8    6.18    3.00
   2  12  -7   90.08    6.18
  -2 -12   7   90.26    6.00
   2  12  -6   44.37    4.96
  -2 -12   6   47.67    4.10
   2  12  -5   30.48    4.04
  -2 -12   5   25.21    3.37
   2  12  -4    0.31    2.45
  -2 -12   4    2.57    2.51
   2  12  -3   27.54    3.86
  -2 -12   3   27.60    4.10
   2  12  -2   27.66    3.49
  -2 -12   2   31.70    3.49
   2  12  -1    0.06    3.30
  -2 -12   1    0.61    3.00
   2  12   0    2.51    3.92
  -2 -12   0    1.16    2.33
   2  12   1   -0.06    3.30
  -2 -12  -1    0.06    2.63
   2  12   2   29.99    4.16
  -2 -12  -2   29.50    3.61
   2  12   3    0.92    3.06
  -2 -12  -3    1.41    2.88
   2  12   4   28.58    3.98
  -2 -12  -4   21.72    4.34
   2  12   5    0.00    3.30
  -2 -12  -5    0.00    2.88
   2  12   6    0.31    2.94
  -2 -12  -6    2.57    3.12
   2  12   7   10.59    3.98
  -2 -12  -7    9.00    3.49
   2  12   8    2.26    2.94
  -2 -12  -8    0.18    3.98
   2  12   9   10.65    2.94
  -2 -12  -9   11.93    2.63
   2  12  10    0.12    3.49
  -2 -12 -10    2.39    3.00
   2  12  11    1.90    5.57
  -2 -12 -11    0.86    2.20
   2  12  12   -0.55    3.06
   2  13 -19   -3.67    6.85
  -2 -13  19    3.18    5.08
   2  13 -18   22.28    8.63
  -2 -13  18   11.44    8.44
   2  13 -17    5.94    7.77
  -2 -13  17   -0.12    7.96
   2  13 -16    9.06    5.51
  -2 -13  16    4.34    4.41
   2  13 -15    8.26    6.61
  -2 -13  15   11.63    4.83
   2  13 -14    1.41    4.65
  -2 -13  14   -0.86    3.86
   2  13 -13   44.12    6.00
  -2 -13  13   41.55    4.96
   2  13 -12   -1.65    4.04
  -2 -13  12    3.61    3.73
   2  13 -11   44.24    6.49
  -2 -13  11   43.14    5.81
   2  13 -10    1.04    3.86
  -2 -13  10    0.12    3.30
   2  13  -9    0.06    3.73
  -2 -13   9    1.84    3.12
   2  13  -8   50.61    5.45
  -2 -13   8   51.04    4.34
   2  13  -7   -1.96    3.24
  -2 -13   7   -1.41    2.75
   2  13  -6    8.87    3.86
  -2 -13   6    8.26    2.51
   2  13  -5    4.47    3.37
  -2 -13   5    3.00    2.94
   2  13  -4   -1.90    3.79
  -2 -13   4    3.24    3.24
   2  13  -3    2.39    4.65
  -2 -13   3    5.32    2.81
   2  13  -2    3.37    3.18
  -2 -13   2    0.73    2.75
   2  13  -1   22.21    3.86
  -2 -13   1   23.99    3.55
   2  13   0    1.71    3.49
  -2 -13   0    8.81    2.88
   2  13   1    5.02    3.24
  -2 -13  -1    6.55    3.18
   2  13   2    0.43    3.49
  -2 -13  -2   -1.22    2.88
   2  13   3   23.19    3.79
  -2 -13  -3   21.30    3.49
   2  13   4   18.85    4.10
  -2 -13  -4   17.32    4.16
   2  13   5    4.71    3.73
  -2 -13  -5    1.35    2.69
   2  13   6    2.63    3.30
  -2 -13  -6    2.88    3.30
   2  13   7    5.14    4.41
  -2 -13  -7    3.24    2.39
   2  13   8    3.79    3.67
  -2 -13  -8   -0.86    3.24
   2  13   9   -0.37    2.02
  -2 -13  -9    0.31    2.75
   2  13  10    1.41    2.75
  -2 -13 -10    2.33    3.49
  -2 -13 -11   -0.43    2.69
   2  14 -17   18.79    6.18
  -2 -14  17   12.48    5.45
   2  14 -16    1.96    6.18
  -2 -14  16    1.96    5.14
   2  14 -15   10.22    6.67
  -2 -14  15    3.98    6.00
   2  14 -14    0.61    5.20
  -2 -14  14    1.22    4.34
   2  14 -13    6.43    6.55
  -2 -14  13   14.07    4.53
   2  14 -12   38.49    6.12
  -2 -14  12   35.80    5.39
   2  14 -11    2.14    5.39
  -2 -14  11    4.34    4.16
   2  14 -10    3.98    5.02
  -2 -14  10    7.16    4.65
   2  14  -9   -1.35    4.28
  -2 -14   9    1.65    3.55
   2  14  -8   16.40    4.83
  -2 -14   8   23.13    4.10
   2  14  -7   21.60    4.41
  -2 -14   7   19.77    3.86
   2  14  -6    6.55    3.86
  -2 -14   6    5.51    3.06
   2  14  -5    1.84    3.98
  -2 -14   5    2.69    3.86
   2  14  -4    3.43    3.55
  -2 -14   4    5.69    3.18
   2  14  -3    1.29    3.86
  -2 -14   3    0.61    3.12
   2  14  -2   20.26    3.98
  -2 -14   2   18.24    3.37
   2  14  -1    5.20    4.96
  -2 -14   1    9.55    6.12
   2  14   0   -0.37    3.18
  -2 -14   0    2.69    3.00
   2  14   1   10.28    3.55
  -2 -14  -1    9.30    3.18
   2  14   2    0.31    4.83
  -2 -14  -2    1.35    3.73
   2  14   3    0.80    3.43
  -2 -14  -3    0.18    3.00
   2  14   4    1.04    3.37
  -2 -14  -4    1.35    3.92
   2  14   5   -0.61    3.06
  -2 -14  -5    0.31    2.81
   2  14   6    0.61    4.90
  -2 -14  -6   -1.59    4.59
   2  14   7    1.59    2.94
  -2 -14  -7   -0.55    3.67
   2  14   8    3.43    3.30
  -2 -14  -8   -1.16    3.00
   2  15 -16    0.73    6.61
  -2 -15  16    1.90    5.51
   2  15 -15    0.31    6.12
  -2 -15  15    1.29    4.77
   2  15 -14    2.51    5.75
  -2 -15  14    0.55    6.06
   2  15 -13   25.82    7.22
  -2 -15  13   20.19    5.63
   2  15 -12    4.41    5.08
  -2 -15  12    4.53    4.16
   2  15 -11   18.42    5.08
  -2 -15  11   16.40    4.65
   2  15 -10    0.12    6.92
  -2 -15  10    1.53    5.51
   2  15  -9    6.30    4.65
  -2 -15   9    5.08    3.79
   2  15  -8    5.45    4.59
  -2 -15   8    5.75    3.67
   2  15  -7   -0.61    4.28
  -2 -15   7    1.22    2.94
   2  15  -6   17.20    5.20
  -2 -15   6    9.79    5.32
   2  15  -5    1.41    4.10
  -2 -15   5    4.71    3.43
   2  15  -4    0.86    3.55
  -2 -15   4   -1.35    3.73
   2  15  -3    6.12    4.53
  -2 -15   3    3.73    3.00
   2  15  -2    0.37    4.22
  -2 -15   2    2.94    3.06
   2  15  -1    1.29    3.98
  -2 -15   1    1.04    3.12
   2  15   0   -0.06    3.86
  -2 -15   0    1.16    3.06
   2  15   1    0.92    4.10
  -2 -15  -1    2.08    3.30
   2  15   2    4.96    3.73
  -2 -15  -2    3.43    3.06
   2  15   3    1.53    3.86
  -2 -15  -3    1.71    3.06
   2  15   4   -0.31    2.81
  -2 -15  -4    1.90    5.81
   2  15   5   -0.43    2.33
  -2 -15  -5    4.65    8.02
   2  16 -15    2.33    5.39
  -2 -16  15    0.61    5.39
   2  16 -14    3.12    6.06
  -2 -16  14   -1.59    6.00
   2  16 -13    3.55    6.30
  -2 -16  13    1.16    4.47
   2  16 -12   15.91    6.36
  -2 -16  12   15.60    4.83
   2  16 -11    3.61    5.57
  -2 -16  11    4.96    4.47
   2  16 -10    1.71    7.10
  -2 -16  10    1.47    5.94
   2  16  -9    8.75    4.96
  -2 -16   9    9.00    4.34
   2  16  -8    1.59    4.59
  -2 -16   8    6.30    4.10
   2  16  -7   -1.59    4.28
  -2 -16   7    3.30    4.90
   2  16  -6    9.49    4.71
  -2 -16   6    9.30    3.67
   2  16  -5   -0.18    3.49
  -2 -16   5   -1.10    3.24
   2  16  -4   -0.80    3.73
  -2 -16   4   -1.22    4.77
   2  16  -3    1.10    4.10
  -2 -16   3    1.47    3.12
   2  16  -2    2.69    4.16
  -2 -16   2    3.92    3.12
   2  16  -1    0.18    4.04
  -2 -16   1    1.96    4.47
   2  16   0    1.29    5.32
  -2 -16   0    1.84    5.20
  -2 -16  -1   -2.94    5.69
   2  17 -13    2.63    5.51
  -2 -17  13    5.63    7.04
   2  17 -12    5.02    6.12
  -2 -17  12    1.04    4.90
   2  17 -11    0.43    3.98
  -2 -17  11   -0.67    4.04
   2  17 -10    1.04    6.49
  -2 -17  10    5.20    3.73
   2  17  -9    0.43    4.34
  -2 -17   9    2.94    5.39
   2  17  -8    4.96    4.28
  -2 -17   8    2.51    3.73
   2  17  -7    2.26    5.02
  -2 -17   7    1.90    3.30
   2  17  -6    0.92    5.63
  -2 -17   6    0.49    3.86
   2  17  -5   -0.61    4.34
  -2 -17   5   -1.90    5.32
   2  17  -4   -0.43    3.79
  -2 -17   4    0.06    3.24
   2  17  -3    4.16    7.16
  -2 -17   3    8.20    2.88
   2  17  -2   -1.47    4.22
  -2 -17   2   -0.61    2.63
  -2 -18  11   -2.75    7.16
   2  18 -10    3.49    5.26
  -2 -18  10   -1.35    5.20
   2  18  -9   16.77   10.95
  -2 -18   9   19.52   10.89
   2  18  -8    1.04    4.41
   2  18  -6    2.20    4.59
   2  18  -5   -0.73    3.37
   2  18  -4    3.06    4.53
  -2 -18   4    2.45    3.79
   2  18  -3    3.24    7.16
  -2 -18   3   -1.71    3.79
  -2 -18   2    1.22    3.18
  -2 -19   8   -0.12    5.51
   3 -19   0    0.18    8.63
  -3  19   0    1.22    6.61
  -3  19  -3   -0.12    5.63
  -3  19  -5    4.47    5.81
   3 -19   8    1.41    5.94
  -3  19  -8    1.10    7.89
   3 -19   9    2.02    7.10
  -3  19  -9   -1.71    9.85
   3 -19  10    0.86    4.41
  -3  19 -10    1.41    6.79
   3 -18  -4   -1.10    4.59
  -3  18   4   -1.22    5.87
   3 -18  -3    0.49    5.87
  -3  18   3    0.37    3.24
   3 -18  -2    1.47    7.04
  -3  18   2    2.45    3.43
   3 -18  -1   -1.41    5.57
  -3  18   1    0.18    4.22
   3 -18   0   12.12    5.75
  -3  18   0   16.58    7.28
   3 -18   1   -0.43    4.16
  -3  18  -1    0.98    4.65
   3 -18   2   -1.53    3.12
  -3  18  -2   -1.53    4.59
   3 -18   3    1.71    3.67
  -3  18  -3   -0.24    6.67
   3 -18   4    2.33    3.37
  -3  18  -4    1.90    7.04
   3 -18   5    0.00    3.55
  -3  18  -5    2.63    6.55
   3 -18   6    0.12    3.43
  -3  18  -6    0.37    4.96
   3 -18   7    0.06    5.39
  -3  18  -7    6.73    7.22
   3 -18   8    2.08    3.43
  -3  18  -8    3.67    4.41
   3 -18   9    3.61    4.22
  -3  18  -9    4.71    5.63
   3 -18  10    0.73    4.22
  -3  18 -10    3.73    6.61
   3 -18  11    1.04    3.86
  -3  18 -11    3.24    6.98
   3 -18  12    0.37   10.71
  -3  18 -12   -6.61    9.06
   3 -18  13    1.59    4.53
  -3  17   8    2.26    8.26
   3 -17  -5    2.57    4.16
  -3  17   5    2.94    3.73
   3 -17  -4    2.20    6.06
  -3  17   4   -0.67    5.81
   3 -17  -3    0.00    3.06
  -3  17   3    1.16    3.73
   3 -17  -2   21.30    5.63
  -3  17   2   20.75    5.32
   3 -17  -1    9.24    5.45
  -3  17   1    6.12    4.04
   3 -17   0    0.00    4.22
  -3  17   0    1.04    4.71
   3 -17   1    6.55    6.30
  -3  17  -1    5.57    6.79
   3 -17   2    1.22    4.83
  -3  17  -2    2.33    5.14
   3 -17   3   -2.33    4.90
  -3  17  -3    1.53    5.69
   3 -17   4    1.84    4.04
  -3  17  -4    2.69    4.47
   3 -17   5    2.02    5.45
  -3  17  -5   -3.12    5.75
   3 -17   6    1.22    3.67
  -3  17  -6   -0.43    3.55
   3 -17   7   -0.12    3.55
  -3  17  -7    1.90    4.41
   3 -17   8    4.41    4.28
  -3  17  -8    5.63    5.45
   3 -17   9    0.12    4.28
  -3  17  -9   -0.67    6.00
   3 -17  10   23.68    4.59
  -3  17 -10   19.34    5.87
   3 -17  11    5.75   10.22
  -3  17 -11    8.63    5.32
   3 -17  12    0.98    3.49
  -3  17 -12   -0.43    3.86
   3 -17  13   12.18    4.65
  -3  17 -13    7.10    5.87
   3 -17  14    2.88    5.63
  -3  17 -14   -0.43    6.24
   3 -17  15    1.84    6.49
   3 -16  -7    0.73    3.06
  -3  16   7    0.86    3.12
   3 -16  -6    3.49    5.14
  -3  16   6    1.41    3.30
   3 -16  -5    2.45    3.73
  -3  16   5    0.37    3.37
   3 -16  -4    4.34    4.96
  -3  16   4   -1.22    4.53
   3 -16  -3    0.92    4.41
  -3  16   3    0.80    4.22
   3 -16  -2   -0.37    6.18
  -3  16   2   -0.61    6.43
   3 -16  -1    2.14    4.77
  -3  16   1    0.43    4.41
   3 -16   0    5.20    4.65
  -3  16   0    6.12    4.47
   3 -16   1   -3.18    4.22
  -3  16  -1    1.35    4.28
   3 -16   2    2.39    5.08
  -3  16  -2    1.04    4.96
   3 -16   3    0.61    4.04
  -3  16  -3    1.16    4.65
   3 -16   4    5.14    3.98
  -3  16  -4    7.96    4.28
   3 -16   5    2.75    3.92
  -3  16  -5    0.98    3.79
   3 -16   6   -2.02    3.67
  -3  16  -6   -1.41    3.92
   3 -16   7    0.61    3.43
  -3  16  -7    1.47    4.53
   3 -16   8   -0.12    3.61
  -3  16  -8    5.14    4.83
   3 -16   9    2.02    3.98
  -3  16  -9    2.63    6.30
   3 -16  10    9.91    7.59
  -3  16 -10   14.14    6.49
   3 -16  11    2.45    4.04
  -3  16 -11    3.24    4.47
   3 -16  12   19.52    4.41
  -3  16 -12   10.77    4.53
   3 -16  13    5.87    4.41
  -3  16 -13   -0.55    5.32
   3 -16  14    1.96    4.77
  -3  16 -14    0.31    6.73
   3 -16  15   -0.24    4.34
  -3  16 -15   -1.10    5.63
   3 -16  16   -0.31    5.08
  -3  16 -16    0.43    6.85
  -3  15   9   -0.55    4.71
   3 -15  -8   -0.86    3.73
  -3  15   8    1.10    4.90
   3 -15  -7    3.98    4.59
  -3  15   7   -1.65    4.41
   3 -15  -6    9.79    5.51
  -3  15   6   15.18    4.83
   3 -15  -5    0.37    4.77
  -3  15   5    5.32    4.10
   3 -15  -4    1.77    5.51
  -3  15   4    1.77    5.14
   3 -15  -3    3.61    5.14
  -3  15   3    2.63    5.02
   3 -15  -2   12.24    4.16
  -3  15   2    8.87    4.22
   3 -15  -1    5.69    5.02
  -3  15   1    9.36    5.02
   3 -15   0    1.53    4.04
  -3  15   0    3.00    4.41
   3 -15   1    8.02    4.53
  -3  15  -1   11.14    3.86
   3 -15   2    4.28    3.86
  -3  15  -2   10.46    4.28
   3 -15   3   14.44    4.10
  -3  15  -3   13.22    4.22
   3 -15   4   -0.92    3.37
  -3  15  -4   -2.14    3.98
   3 -15   5   11.63    3.49
  -3  15  -5   11.32    3.67
   3 -15   6    7.53    3.61
  -3  15  -6    9.18    5.75
   3 -15   7   -0.24    3.49
  -3  15  -7    1.71    4.10
   3 -15   8    3.67    3.43
  -3  15  -8    5.87    5.02
   3 -15   9    5.32    7.34
  -3  15  -9    4.71    5.81
   3 -15  10    9.00    3.73
  -3  15 -10    9.49    4.71
   3 -15  11    3.06    4.16
  -3  15 -11    2.51    5.20
   3 -15  12   -3.37    4.16
  -3  15 -12   -1.22    4.65
   3 -15  13    9.12    4.34
  -3  15 -13    9.73    6.73
   3 -15  14    5.51    4.10
  -3  15 -14    5.14    6.06
   3 -15  15   -0.18    4.34
  -3  15 -15    0.24    6.12
   3 -15  16   -2.33    5.08
  -3  15 -16   -3.06    7.28
   3 -15  17   -0.37    4.77
  -3  15 -17    1.29    5.08
   3 -14 -12    5.51    5.69
  -3  14  12   -2.33    5.08
   3 -14 -11    4.41    7.16
  -3  14  11    0.61    3.61
   3 -14 -10    0.06    5.39
  -3  14  10    5.51    9.30
   3 -14  -9    0.31    3.92
  -3  14   9   -4.28    4.71
   3 -14  -8    6.55    4.34
  -3  14   8    5.87    4.77
   3 -14  -7   14.07    5.08
  -3  14   7    8.44    5.57
   3 -14  -6    2.02    4.34
  -3  14   6   -1.04    5.08
   3 -14  -5   24.78    5.08
  -3  14   5   20.32    4.77
   3 -14  -4    9.79    5.75
  -3  14   4    4.77    4.96
   3 -14  -3   30.84    5.08
  -3  14   3   29.92    4.65
   3 -14  -2   16.16    4.53
  -3  14   2   16.89    4.53
   3 -14  -1    5.57    3.55
  -3  14   1    9.49    3.73
   3 -14   0    5.14    4.59
  -3  14   0    4.34    4.16
   3 -14   1    2.08    4.59
  -3  14  -1    0.98    3.92
   3 -14   2    6.12    4.47
  -3  14  -2    9.00    4.41
   3 -14   3    6.06    4.53
  -3  14  -3   -0.55    3.73
   3 -14   4   18.11    4.28
  -3  14  -4   15.73    4.53
   3 -14   5    1.84    3.98
  -3  14  -5    3.67    3.86
   3 -14   6   10.10    4.41
  -3  14  -6   17.26    4.22
   3 -14   7   49.38    5.08
  -3  14  -7   51.77    5.32
   3 -14   8    2.94    6.30
  -3  14  -8    2.94    5.63
   3 -14   9   37.51    4.16
  -3  14  -9   36.96    4.90
   3 -14  10    1.96    3.37
  -3  14 -10    0.31    3.98
   3 -14  11   -0.12    3.06
  -3  14 -11    0.37    3.86
   3 -14  12   13.28    3.73
  -3  14 -12    7.77    4.77
   3 -14  13    7.77    3.92
  -3  14 -13    2.39    4.71
   3 -14  14   -0.12    3.79
  -3  14 -14    4.59    5.39
   3 -14  15    0.49    4.47
  -3  14 -15    0.00    5.08
   3 -14  16    3.18    4.59
  -3  14 -16    6.55    5.39
   3 -14  17   -0.12    5.81
  -3  14 -17    2.08    6.73
   3 -14  18    1.90    4.47
  -3  14 -18   -4.41    6.06
   3 -13 -13    4.41    7.53
  -3  13  13    3.06    7.10
  -3  13  12    0.80    3.00
   3 -13 -11    5.08    4.28
  -3  13  11    5.02    4.53
   3 -13 -10   -0.24    4.53
  -3  13  10   -2.45    5.02
   3 -13  -9    0.67    4.47
  -3  13   9    4.47    5.39
   3 -13  -8   11.57    4.16
  -3  13   8   10.10    4.53
   3 -13  -7    4.96    5.87
  -3  13   7    7.59    6.43
   3 -13  -6    8.02    4.16
  -3  13   6    7.71    4.10
   3 -13  -5   27.84    4.90
  -3  13   5   26.50    5.02
   3 -13  -4    0.86    3.67
  -3  13   4   -1.04    3.67
   3 -13  -3    5.75    3.61
  -3  13   3    1.35    3.67
   3 -13  -2   18.60    4.34
  -3  13   2   18.11    4.22
   3 -13  -1   22.64    4.41
  -3  13   1   22.34    4.04
   3 -13   0   14.38    3.73
  -3  13   0   11.32    3.55
   3 -13   1    0.24    2.94
  -3  13  -1    0.55    3.18
   3 -13   2   70.86    5.02
  -3  13  -2   57.83    4.77
   3 -13   3   16.89    3.61
  -3  13  -3   17.32    3.67
   3 -13   4   -0.37    2.75
  -3  13  -4    2.39    3.06
   3 -13   5   46.14    4.34
  -3  13  -5   40.33    4.83
   3 -13   6   33.66    4.47
  -3  13  -6   28.70    4.47
   3 -13   7   -1.77    6.49
  -3  13  -7    4.34    7.40
   3 -13   8   59.36    4.53
  -3  13  -8   66.89    5.81
   3 -13   9   13.59    3.30
  -3  13  -9   16.65    3.86
   3 -13  10   13.03    3.43
  -3  13 -10   10.77    4.28
   3 -13  11   15.48    3.79
  -3  13 -11   14.75    4.65
   3 -13  12    2.75    3.49
  -3  13 -12    2.57    4.10
   3 -13  13    9.00    3.67
  -3  13 -13   11.69    5.45
   3 -13  14    5.26    4.59
  -3  13 -14    7.34    6.85
   3 -13  15   15.05    5.02
  -3  13 -15   16.09    5.94
   3 -13  16   22.40    4.90
  -3  13 -16   22.83    5.69
   3 -13  17    3.06    4.71
  -3  13 -17    3.43    5.08
   3 -13  18   17.56    5.39
  -3  13 -18    6.73    7.89
   3 -13  19    1.41    3.79
  -3  13 -19   -0.92    5.45
   3 -12 -14    1.96    3.37
  -3  12  14   -0.55    4.34
   3 -12 -13   -1.10    8.81
  -3  12  13    2.63    5.94
   3 -12 -12    5.14    5.45
  -3  12  12    6.92    6.06
   3 -12 -11    0.92    4.53
  -3  12  11   -0.06    4.90
   3 -12 -10    0.06    4.04
  -3  12  10   -1.22    4.71
   3 -12  -9    2.08    4.28
  -3  12   9    4.83    4.28
   3 -12  -8    6.18    4.04
  -3  12   8    7.40    4.34
   3 -12  -7   20.13    4.65
  -3  12   7   15.24    4.71
   3 -12  -6    2.69    3.61
  -3  12   6    1.84    4.10
   3 -12  -5   46.75    5.75
  -3  12   5   45.04    5.63
   3 -12  -4   29.37    4.22
  -3  12   4   30.17    4.10
   3 -12  -3   10.59    3.49
  -3  12   3    7.16    4.04
   3 -12  -2  136.10    6.85
  -3  12   2  127.10    7.34
   3 -12  -1   29.25    3.92
  -3  12   1   27.35    4.10
   3 -12   0   10.04    3.12
  -3  12   0    7.16    3.00
   3 -12   1    1.10    2.81
  -3  12  -1    2.69    2.63
   3 -12   2   97.12    5.81
  -3  12  -2   92.77    6.06
   3 -12   3   54.16    4.59
  -3  12  -3   51.71    4.71
   3 -12   4    4.71    2.75
  -3  12  -4    6.18    3.12
   3 -12   5   10.16    2.69
  -3  12  -5    9.06    3.00
   3 -12   6    5.57    4.34
  -3  12  -6    1.35    3.18
   3 -12   7   60.22    4.28
  -3  12  -7   61.20    5.39
   3 -12   8   22.95    3.06
  -3  12  -8   29.62    4.04
   3 -12   9   94.98    5.75
  -3  12  -9   98.16    6.36
   3 -12  10    0.80    2.45
  -3  12 -10   -0.49    3.67
   3 -12  11    5.94    3.67
  -3  12 -11    8.93    4.10
   3 -12  12   40.21    4.41
  -3  12 -12   52.02    5.87
   3 -12  13    3.00    3.37
  -3  12 -13   -0.37    3.92
   3 -12  14    9.49    4.22
  -3  12 -14    9.67    5.20
   3 -12  15    7.53    3.49
  -3  12 -15   10.16    4.83
   3 -12  16    0.98    3.86
  -3  12 -16    0.43    4.53
   3 -12  17   46.57    5.32
  -3  12 -17   45.53    6.73
   3 -12  18    0.80    4.28
  -3  12 -18    2.26    5.75
   3 -12  19    1.16    4.65
  -3  12 -19    5.39    5.45
   3 -12  20    0.92    7.34
  -3  12 -20    0.80    4.77
   3 -11 -17   -1.53    3.73
   3 -11 -15    1.04    3.12
  -3  11  15    0.61    4.22
   3 -11 -14    1.53    4.53
  -3  11  14   -0.43    4.90
   3 -11 -13    9.18    5.14
  -3  11  13   11.08    5.08
   3 -11 -12   -1.47    4.96
  -3  11  12    0.31    5.32
   3 -11 -11   27.54    4.90
  -3  11  11   40.70    5.39
   3 -11 -10   -3.00    5.08
  -3  11  10   -0.92    4.90
   3 -11  -9    7.10    4.96
  -3  11   9   13.28    4.59
   3 -11  -8   25.09    5.14
  -3  11   8   21.11    4.90
   3 -11  -7    9.36    3.55
  -3  11   7    4.47    3.92
   3 -11  -6  103.24    6.79
  -3  11   6   87.14    6.24
   3 -11  -5   19.40    3.98
  -3  11   5   22.95    4.34
   3 -11  -4   40.57    4.41
  -3  11   4   42.22    4.16
   3 -11  -3   43.88    4.53
  -3  11   3   52.81    5.02
   3 -11  -2   10.40    3.30
  -3  11   2    7.16    2.81
   3 -11  -1   29.68    3.30
  -3  11   1   27.11    3.49
   3 -11   0    0.98    2.33
  -3  11   0   -0.55    2.51
   3 -11   1    3.06    2.75
  -3  11  -1    6.55    3.18
   3 -11   2    2.26    2.57
  -3  11  -2    0.49    2.39
   3 -11   3   59.05    4.47
  -3  11  -3   67.80    4.83
   3 -11   4   -0.92    2.63
  -3  11  -4    1.84    2.81
   3 -11   5   22.40    4.65
  -3  11  -5   22.52    4.47
   3 -11   6    1.10    2.33
  -3  11  -6   -1.84    2.57
   3 -11   7   32.80    3.37
  -3  11  -7   33.66    3.79
   3 -11   8    8.26    2.39
  -3  11  -8    6.92    3.00
   3 -11   9    3.18    2.45
  -3  11  -9    8.81    3.00
   3 -11  10    4.16    2.88
  -3  11 -10    3.92    3.67
   3 -11  11   93.51    5.57
  -3  11 -11   96.63    6.24
   3 -11  12    3.49    2.81
  -3  11 -12    3.30    3.49
   3 -11  13   12.12    3.49
  -3  11 -13   16.46    4.65
   3 -11  14    2.51    4.47
  -3  11 -14    2.45    4.04
   3 -11  15    6.61    3.49
  -3  11 -15    5.26    4.71
   3 -11  16   17.81    4.10
  -3  11 -16   20.87    4.90
   3 -11  17    1.16    3.79
  -3  11 -17   -0.24    4.41
   3 -11  18   19.64    5.14
  -3  11 -18   24.60    5.45
   3 -11  19    0.49    4.77
  -3  11 -19    3.24    5.63
   3 -11  20   -2.75    3.61
  -3  11 -20    4.71    5.63
   3 -11  21   13.65    6.55
  -3  11 -21   15.54    9.73
   3 -10 -18   -1.22    4.34
   3 -10 -17   13.59    4.59
   3 -10 -16    2.20    6.43
  -3  10  16    0.12    7.47
   3 -10 -15    3.55    5.08
  -3  10  15   -0.61    5.75
   3 -10 -14   11.02    4.96
  -3  10  14   12.79    5.45
   3 -10 -13   -0.31    4.96
  -3  10  13   -1.29    4.83
   3 -10 -12   22.64    5.69
  -3  10  12   14.69    5.57
   3 -10 -11    2.08    4.71
  -3  10  11   -1.16    5.08
   3 -10 -10    3.30    3.73
  -3  10  10    1.96    3.67
   3 -10  -9   32.98    4.71
  -3  10   9   38.31    5.14
   3 -10  -8    7.22    3.61
  -3  10   8    9.85    3.86
   3 -10  -7   30.05    4.71
  -3  10   7   36.04    4.96
   3 -10  -6    1.84    2.94
  -3  10   6   -0.98    2.75
   3 -10  -5   16.22    3.30
  -3  10   5   11.69    3.24
   3 -10  -4   30.17    3.67
  -3  10   4   27.84    3.73
   3 -10  -3   10.46    3.18
  -3  10   3   14.32    3.06
   3 -10  -2   12.36    2.94
  -3  10   2    9.97    2.69
   3 -10  -1   14.81    2.69
  -3  10   1   11.87    2.57
   3 -10   0   15.18    3.43
  -3  10   0   15.85    3.55
   3 -10   1    5.81    2.14
  -3  10  -1    8.08    2.39
   3 -10   2  111.74    5.26
  -3  10  -2  102.99    5.63
   3 -10   3   23.38    2.81
  -3  10  -3   27.35    2.81
   3 -10   4   39.04    6.00
  -3  10  -4   39.41    6.12
   3 -10   5   38.49    3.49
  -3  10  -5   39.29    3.86
   3 -10   6    7.71    2.26
  -3  10  -6    5.20    2.57
   3 -10   7    2.88    2.14
  -3  10  -7    2.14    2.45
   3 -10   8   38.19    3.43
  -3  10  -8   36.53    3.86
   3 -10   9   92.10    4.59
  -3  10  -9   88.92    5.20
   3 -10  10  129.06    6.30
  -3  10 -10  140.81    8.14
   3 -10  11   -0.55    2.94
  -3  10 -11    1.16    3.30
   3 -10  12   40.94    3.92
  -3  10 -12   45.71    5.20
   3 -10  13   15.12    3.18
  -3  10 -13   15.67    4.16
   3 -10  14   32.74    4.04
  -3  10 -14   28.82    4.65
   3 -10  15   10.77    4.65
  -3  10 -15    7.53    5.51
   3 -10  16   10.95    4.53
  -3  10 -16    8.14    4.41
   3 -10  17   44.73    5.08
  -3  10 -17   45.22    6.06
   3 -10  18   -1.96    3.92
  -3  10 -18   -2.14    4.53
   3 -10  19    3.73    4.41
  -3  10 -19    4.65    4.83
   3 -10  20    1.96    4.04
  -3  10 -20    4.10    5.45
   3 -10  21    4.28    9.49
  -3  10 -21    1.65    6.12
   3  -9 -18    2.26    4.10
  -3   9  18    2.39    6.43
   3  -9 -17    5.32    4.22
  -3   9  17    0.67    6.24
   3  -9 -16    4.96    6.55
  -3   9  16    2.14    8.44
   3  -9 -15    0.55    3.73
  -3   9  15   -0.06    4.59
   3  -9 -14    3.00    4.04
  -3   9  14    0.24    4.77
   3  -9 -13   16.71    5.57
  -3   9  13   14.38    5.63
   3  -9 -12    4.34    4.10
  -3   9  12    7.96    4.34
   3  -9 -11   32.19    4.90
  -3   9  11   26.62    4.96
   3  -9 -10    9.73    5.51
  -3   9  10    9.00    5.26
   3  -9  -9   -0.31    3.43
  -3   9   9    2.14    3.37
   3  -9  -8   29.86    4.53
  -3   9   8   32.98    4.10
   3  -9  -7   68.78    5.20
  -3   9   7   77.29    5.20
   3  -9  -6  145.77    6.73
  -3   9   6  175.02    8.51
   3  -9  -5    3.37    3.00
  -3   9   5   -1.04    3.12
   3  -9  -4   92.59    5.26
  -3   9   4   91.43    5.26
   3  -9  -3   61.13    4.22
  -3   9   3   55.26    4.10
   3  -9  -2   37.02    3.18
  -3   9   2   33.29    3.30
   3  -9  -1   79.98    4.41
  -3   9   1   79.86    4.28
   3  -9   0    6.24    2.02
  -3   9   0    6.85    2.08
   3  -9   1  285.66    9.67
  -3   9  -1  298.33   10.04
   3  -9   2    6.18    2.14
  -3   9  -2    4.22    1.96
   3  -9   3   72.82    5.81
  -3   9  -3   76.49    5.51
   3  -9   4  128.14    5.63
  -3   9  -4  137.45    5.63
   3  -9   5   90.75    4.28
  -3   9  -5   85.31    4.47
   3  -9   6  176.43    6.24
  -3   9  -6  182.49    6.73
   3  -9   7  127.04    6.30
  -3   9  -7  117.50    6.24
   3  -9   8  132.24    6.06
  -3   9  -8  130.84    6.55
   3  -9   9    3.61    2.02
  -3   9  -9    3.86    2.45
   3  -9  10   10.65    2.63
  -3   9 -10   17.32    3.55
   3  -9  11  234.87    9.42
  -3   9 -11  244.97    9.12
   3  -9  12   14.07    3.86
  -3   9 -12   15.73    3.79
   3  -9  13   12.06    3.00
  -3   9 -13   10.59    3.61
   3  -9  14   10.59    3.24
  -3   9 -14    8.32    3.86
   3  -9  15    4.22    3.67
  -3   9 -15    4.65    5.14
   3  -9  16   21.05    5.14
  -3   9 -16   29.19    5.87
   3  -9  17   19.28    4.16
  -3   9 -17   21.54    5.51
   3  -9  18   27.72    4.71
  -3   9 -18   28.39    5.87
   3  -9  19    4.47    4.47
  -3   9 -19    4.22    5.51
   3  -9  20    3.79    4.16
  -3   9 -20   -1.47    4.41
   3  -9  21    0.31    3.18
  -3   9 -21    2.45    3.37
  -3   8  19    3.86    8.81
   3  -8 -18    2.39    3.73
  -3   8  18    2.81    5.51
   3  -8 -17    2.88    6.00
  -3   8  17    3.92    9.61
   3  -8 -16    0.31    5.45
  -3   8  16    3.12    5.63
   3  -8 -15    1.47    4.10
  -3   8  15   -0.92    5.02
   3  -8 -14   15.85    3.92
  -3   8  14    9.67    4.77
   3  -8 -13   23.68    4.71
  -3   8  13   18.97    4.96
   3  -8 -12   45.10    5.57
  -3   8  12   40.21    5.32
   3  -8 -11   -1.47    5.02
  -3   8  11   -4.53    5.45
   3  -8 -10    8.44    3.49
  -3   8  10    8.69    3.67
   3  -8  -9   49.32    4.65
  -3   8   9   52.75    4.47
   3  -8  -8    7.59    3.37
  -3   8   8   12.18    3.06
   3  -8  -7  140.57    8.08
  -3   8   7  140.81    6.85
   3  -8  -6   23.56    3.12
  -3   8   6   17.56    3.00
   3  -8  -5   25.09    3.43
  -3   8   5   19.28    2.69
   3  -8  -4  171.41    6.79
  -3   8   4  168.59    6.79
   3  -8  -3  214.31    7.71
  -3   8   3  229.48    8.69
   3  -8  -2   69.95    4.04
  -3   8   2   76.49    3.86
   3  -8  -1    2.81    1.77
  -3   8   1    5.14    1.96
   3  -8   0   14.20    2.02
  -3   8   0   16.03    2.26
   3  -8   1  273.24    9.18
  -3   8  -1  267.24    8.57
   3  -8   2  528.98   23.99
  -3   8  -2  502.91   22.58
   3  -8   3    5.32    2.08
  -3   8  -3    4.59    2.45
   3  -8   4   22.58    2.20
  -3   8  -4   21.11    2.14
   3  -8   5  137.75    5.39
  -3   8  -5  145.83    5.94
   3  -8   6   46.75    2.51
  -3   8  -6   44.06    2.81
   3  -8   7  358.61   11.08
  -3   8  -7  346.55   11.50
   3  -8   8   15.91    2.39
  -3   8  -8   14.20    2.57
   3  -8   9  181.51    8.75
  -3   8  -9  174.35    9.42
   3  -8  10  150.17    6.12
  -3   8 -10  145.46    7.10
   3  -8  11    1.41    1.96
  -3   8 -11    3.67    2.63
   3  -8  12   23.68    3.49
  -3   8 -12   21.66    4.34
   3  -8  13    1.90    2.69
  -3   8 -13   -0.73    2.81
   3  -8  14  129.43    6.92
  -3   8 -14  139.83    7.96
   3  -8  15   13.16    4.34
  -3   8 -15   15.91    4.34
   3  -8  16    5.81    4.71
  -3   8 -16    2.94    4.59
   3  -8  17   27.84    4.59
  -3   8 -17   35.31    5.26
   3  -8  18    1.29    4.04
  -3   8 -18    5.45    4.10
   3  -8  19    0.55    3.73
  -3   8 -19    1.10    3.98
   3  -8  20   15.85    4.10
  -3   8 -20   17.87    4.41
   3  -8  21    1.59    3.37
  -3   8 -21   -0.12    3.18
   3  -7 -20    2.33    3.24
   3  -7 -19    1.35    3.61
  -3   7  19    2.69    5.75
   3  -7 -18    4.96    3.67
  -3   7  18   12.06    4.77
   3  -7 -17    1.29    3.92
  -3   7  17    0.73    3.92
   3  -7 -16    0.06    3.98
  -3   7  16   -0.43    4.53
   3  -7 -15   -0.61    4.34
  -3   7  15    1.59    4.96
   3  -7 -14    4.22    4.22
  -3   7  14    8.14    4.83
   3  -7 -13   27.48    5.26
  -3   7  13   32.49    6.30
   3  -7 -12    0.61    4.41
  -3   7  12    1.10    3.61
   3  -7 -11    5.02    3.43
  -3   7  11   -0.18    3.37
   3  -7 -10   73.56    5.39
  -3   7  10   77.41    5.02
   3  -7  -9   31.15    4.90
  -3   7   9   28.39    4.96
   3  -7  -8   26.44    3.61
  -3   7   8   28.58    3.67
   3  -7  -7   11.93    3.24
  -3   7   7   10.59    3.55
   3  -7  -6   20.38    2.88
  -3   7   6   18.85    3.30
   3  -7  -5    2.51    2.26
  -3   7   5    3.49    1.90
   3  -7  -4   72.15    4.10
  -3   7   4   73.37    4.28
   3  -7  -3  392.26   12.42
  -3   7   3  393.37   12.30
   3  -7  -2  273.54    9.67
  -3   7   2  299.12    9.97
   3  -7  -1    2.20    1.71
  -3   7   1    2.02    1.65
   3  -7   0    5.45    1.65
  -3   7   0    4.83    1.53
   3  -7   1  655.65   25.40
  -3   7  -1  588.40   19.58
   3  -7   2  132.18    5.14
  -3   7  -2  138.98    5.51
   3  -7   3  516.25   16.22
  -3   7  -3  501.93   15.05
   3  -7   4    0.06    1.47
  -3   7  -4   -0.06    1.53
   3  -7   5    1.53    1.29
  -3   7  -5    0.31    1.65
   3  -7   6   59.30    3.24
  -3   7  -6   63.89    3.30
   3  -7   7   74.78    3.79
  -3   7  -7   71.35    3.67
   3  -7   8  643.04   19.03
  -3   7  -8  638.76   18.85
   3  -7   9   24.85    2.14
  -3   7  -9   23.62    2.51
   3  -7  10   12.67    2.02
  -3   7 -10   10.89    2.51
   3  -7  11  369.44   12.48
  -3   7 -11  376.72   11.93
   3  -7  12   29.74    3.06
  -3   7 -12   29.80    3.12
   3  -7  13   39.47    3.43
  -3   7 -13   42.10    3.98
   3  -7  14   15.30    3.30
  -3   7 -14   11.99    3.37
   3  -7  15    5.45    3.55
  -3   7 -15    3.24    3.06
   3  -7  16   35.55    3.98
  -3   7 -16   38.55    4.41
   3  -7  17    9.18    3.55
  -3   7 -17   11.87    3.67
   3  -7  18    4.10    3.86
  -3   7 -18    2.57    3.86
   3  -7  19    1.53    3.73
  -3   7 -19    2.02    4.22
   3  -7  20    0.37    3.00
  -3   7 -20   -2.63    3.86
   3  -7  21    6.30    4.22
  -3   7 -21    0.49    7.16
   3  -7  22    0.00    4.10
  -3   7 -22    1.53    5.26
   3  -6 -20    0.12    8.02
  -3   6  20   -3.12    8.63
   3  -6 -19    3.92    6.00
  -3   6  19   -1.22    5.75
   3  -6 -18    2.20    5.02
  -3   6  18   11.26    6.85
   3  -6 -17    5.39    5.94
  -3   6  17   11.69    5.45
   3  -6 -16    0.55    4.90
  -3   6  16    5.51    5.81
   3  -6 -15    1.35    4.77
  -3   6  15    1.59    5.02
   3  -6 -14    1.41    4.71
  -3   6  14    0.49    3.98
   3  -6 -13   15.18    3.98
  -3   6  13   18.24    4.22
   3  -6 -12   54.46    5.02
  -3   6  12   49.14    4.53
   3  -6 -11    6.43    3.24
  -3   6  11    6.67    3.12
   3  -6 -10    6.49    2.81
  -3   6  10    8.51    3.37
   3  -6  -9  276.79   12.79
  -3   6   9  310.57   13.59
   3  -6  -8  157.70    6.67
  -3   6   8  161.43    6.36
   3  -6  -7    4.34    2.33
  -3   6   7    3.73    2.08
   3  -6  -6  168.04    7.28
  -3   6   6  151.28    7.28
   3  -6  -5  608.10   19.09
  -3   6   5  605.90   19.95
   3  -6  -4   54.46    3.00
  -3   6   4   54.71    3.37
   3  -6  -3  265.83    9.24
  -3   6   3  258.25    8.81
   3  -6  -2  276.42    9.67
  -3   6   2  274.71    9.67
   3  -6  -1    9.91    1.77
  -3   6   1   11.08    1.84
   3  -6   0  811.09   35.13
  -3   6   0  701.49   24.54
   3  -6   1   56.24    3.18
  -3   6  -1   62.97    3.61
   3  -6   2  505.17   15.79
  -3   6  -2  481.55   15.18
   3  -6   3  100.67    4.28
  -3   6  -3  102.38    4.34
   3  -6   4   63.64    3.12
  -3   6  -4   63.03    3.06
   3  -6   5   73.37    3.43
  -3   6  -5   71.29    3.24
   3  -6   6   66.21    3.12
  -3   6  -6   60.71    3.24
   3  -6   7  559.76   15.85
  -3   6  -7  561.65   16.34
   3  -6   8    8.57    1.53
  -3   6  -8   12.12    2.14
   3  -6   9    6.18    1.96
  -3   6  -9    6.06    2.20
   3  -6  10  109.91    4.41
  -3   6 -10  104.46    4.65
   3  -6  11    6.79    2.14
  -3   6 -11    5.26    2.51
   3  -6  12  106.11    5.75
  -3   6 -12  110.89    5.51
   3  -6  13   21.60    3.30
  -3   6 -13   23.81    3.24
   3  -6  14   41.86    3.92
  -3   6 -14   42.22    3.92
   3  -6  15   23.93    3.43
  -3   6 -15   21.30    3.55
   3  -6  16    9.85    3.24
  -3   6 -16   12.06    3.18
   3  -6  17   10.46    3.43
  -3   6 -17    7.96    3.92
   3  -6  18   11.50    3.98
  -3   6 -18    9.30    3.73
   3  -6  19    2.57    4.34
  -3   6 -19    0.37    3.79
   3  -6  20    0.61    4.71
  -3   6 -20   12.67    6.98
   3  -6  21   -1.10    4.22
  -3   6 -21    0.43    4.41
   3  -6  22    2.39    4.10
  -3   6 -22    2.39    4.34
   3  -5 -21   -1.22    3.61
   3  -5 -20    3.49    4.28
  -3   5  20    4.90    8.32
   3  -5 -19    8.26    5.32
  -3   5  19    3.37    6.43
   3  -5 -18   12.06    4.34
  -3   5  18   16.95    5.45
   3  -5 -17   -1.41    4.28
  -3   5  17    2.69    4.90
   3  -5 -16   10.65    4.47
  -3   5  16    4.10    4.90
   3  -5 -15    9.85    4.59
  -3   5  15    8.69    4.22
   3  -5 -14    5.26    3.67
  -3   5  14    6.73    3.92
   3  -5 -13   66.95    5.32
  -3   5  13   71.42    5.51
   3  -5 -12    3.30    3.06
  -3   5  12    6.06    3.24
   3  -5 -11    0.37    2.88
  -3   5  11    2.02    2.69
   3  -5 -10    7.47    3.18
  -3   5  10    6.00    2.81
   3  -5  -9  272.20   10.65
  -3   5   9  268.47    9.24
   3  -5  -8  179.73    7.04
  -3   5   8  187.56    7.04
   3  -5  -7    7.16    2.51
  -3   5   7   10.53    2.39
   3  -5  -6  189.34    7.40
  -3   5   6  193.44    7.04
   3  -5  -5  537.30   16.28
  -3   5   5  533.38   17.62
   3  -5  -4 1183.95   32.19
  -3   5   4 1207.33   34.58
   3  -5  -3    6.73    1.47
  -3   5   3    6.06    1.53
   3  -5  -2  547.09   16.71
  -3   5   2  531.91   15.18
   3  -5  -1    1.47    2.02
  -3   5   1    2.75    1.35
   3  -5   0  244.54    8.75
  -3   5   0  228.87    7.22
   3  -5   1  854.90   24.23
  -3   5  -1  852.15   24.60
   3  -5   2   35.80    2.14
  -3   5  -2   31.88    2.14
   3  -5   3   68.85    3.30
  -3   5  -3   65.48    3.06
   3  -5   4  233.58    7.40
  -3   5  -4  246.50    8.57
   3  -5   5    4.47    1.10
  -3   5  -5    5.87    1.53
   3  -5   6   92.65    3.98
  -3   5  -6   93.87    4.47
   3  -5   7    0.80    1.04
  -3   5  -7    2.08    1.35
   3  -5   8  297.10    9.91
  -3   5  -8  274.52    9.12
   3  -5   9  176.55    6.06
  -3   5  -9  171.16    6.18
   3  -5  10    1.53    1.47
  -3   5 -10    0.92    1.53
   3  -5  11   71.17    3.43
  -3   5 -11   69.95    4.16
   3  -5  12   12.79    2.39
  -3   5 -12   13.40    2.39
   3  -5  13  109.78    5.51
  -3   5 -13  103.60    6.49
   3  -5  14    8.69    3.06
  -3   5 -14   10.59    3.37
   3  -5  15   14.01    3.24
  -3   5 -15   13.28    3.18
   3  -5  16   80.53    5.45
  -3   5 -16   68.97    5.08
   3  -5  17   18.24    3.55
  -3   5 -17   21.05    3.49
   3  -5  18    0.24    3.12
  -3   5 -18    1.77    3.06
   3  -5  19   11.57    4.47
  -3   5 -19    6.79    4.83
   3  -5  20   -1.77    3.43
  -3   5 -20    0.61    3.12
   3  -5  21   12.48    3.18
  -3   5 -21   17.56    3.30
   3  -5  22    0.67    4.10
  -3   5 -22   -1.22    4.10
   3  -4 -21    2.20    4.83
   3  -4 -20   -2.75    6.85
  -3   4  20   -0.43    6.61
   3  -4 -19   23.44    5.63
  -3   4  19   26.50    7.47
   3  -4 -18    3.12    4.96
  -3   4  18    1.59    6.06
   3  -4 -17    8.44    3.98
  -3   4  17    6.98    4.90
   3  -4 -16    0.98    3.79
  -3   4  16   -0.06    3.98
   3  -4 -15   -0.43    3.86
  -3   4  15    1.65    3.92
   3  -4 -14   68.48    6.06
  -3   4  14   66.09    6.18
   3  -4 -13   42.10    4.96
  -3   4  13   49.32    4.83
   3  -4 -12    3.49    3.12
  -3   4  12    3.18    3.37
   3  -4 -11    0.43    2.69
  -3   4  11    0.61    2.69
   3  -4 -10   57.65    4.77
  -3   4  10   56.12    3.79
   3  -4  -9   30.72    3.30
  -3   4   9   38.55    3.61
   3  -4  -8  150.66    6.18
  -3   4   8  139.59    5.94
   3  -4  -7  311.12   10.40
  -3   4   7  302.49   10.22
   3  -4  -6  420.48   12.85
  -3   4   6  414.05   14.14
   3  -4  -5 1195.82   31.21
  -3   4   5 1200.11   33.23
   3  -4  -4  160.39    5.63
  -3   4   4  152.62    6.06
   3  -4  -3  678.78   19.95
  -3   4   3  681.47   21.30
   3  -4  -2    6.12    2.08
  -3   4   2    6.24    1.35
   3  -4  -1    4.16    1.16
  -3   4   1    5.69    1.29
   3  -4   0   96.63    3.79
  -3   4   0   93.51    3.67
   3  -4   1   51.59    2.51
  -3   4  -1   48.83    2.57
   3  -4   2  338.84   10.22
  -3   4  -2  349.12   10.95
   3  -4   3  452.36   14.07
  -3   4  -3  463.74   13.89
   3  -4   4  308.98    9.12
  -3   4  -4  309.28    9.97
   3  -4   5  918.06   25.27
  -3   4  -5  936.84   26.07
   3  -4   6  108.19    4.28
  -3   4  -6  101.22    4.16
   3  -4   7  441.95   14.14
  -3   4  -7  439.45   14.69
   3  -4   8  110.58    4.53
  -3   4  -8  106.17    5.45
   3  -4   9   30.96    2.33
  -3   4  -9   32.19    2.45
   3  -4  10  222.63    7.53
  -3   4 -10  224.59    8.14
   3  -4  11  150.24    5.75
  -3   4 -11  145.65    5.87
   3  -4  12    1.53    1.96
  -3   4 -12    2.45    1.90
   3  -4  13   21.72    2.94
  -3   4 -13   24.60    3.24
   3  -4  14    3.86    2.51
  -3   4 -14    3.86    2.33
   3  -4  15   66.21    4.83
  -3   4 -15   66.21    3.49
   3  -4  16   32.92    3.98
  -3   4 -16   43.94    3.18
   3  -4  17    4.77    3.67
  -3   4 -17    1.84    2.33
   3  -4  18   -0.80    4.90
  -3   4 -18    4.28    4.16
   3  -4  19    1.22    4.34
  -3   4 -19    5.14    4.16
   3  -4  20    5.08    4.04
  -3   4 -20    5.51    4.28
   3  -4  21    1.04    4.83
  -3   4 -21    0.37    3.49
   3  -4  22    1.29    3.67
  -3   4 -22    4.96    4.59
   3  -3 -21    0.73    4.53
  -3   3  21    0.18    5.14
   3  -3 -20    0.37    4.47
  -3   3  20   -0.49    5.94
   3  -3 -19    8.63    5.32
  -3   3  19   10.53    6.55
   3  -3 -18   15.60    5.94
  -3   3  18   10.65    6.36
   3  -3 -17    8.51    4.22
  -3   3  17    7.53    5.26
   3  -3 -16    1.71    3.61
  -3   3  16   -1.53    4.10
   3  -3 -15   40.33    4.59
  -3   3  15   33.90    4.83
   3  -3 -14   30.60    4.10
  -3   3  14   35.98    4.34
   3  -3 -13   52.08    4.83
  -3   3  13   54.46    5.20
   3  -3 -12   27.66    3.79
  -3   3  12   29.44    3.98
   3  -3 -11   35.13    3.86
  -3   3  11   34.88    3.92
   3  -3 -10   55.69    3.98
  -3   3  10   51.53    3.98
   3  -3  -9  204.15    7.77
  -3   3   9  203.72    7.40
   3  -3  -8  130.59    5.32
  -3   3   8  135.12    5.94
   3  -3  -7    7.28    1.84
  -3   3   7   10.77    2.33
   3  -3  -6   57.77    3.30
  -3   3   6   57.65    3.55
   3  -3  -5  243.19    8.08
  -3   3   5  242.15    8.32
   3  -3  -4  827.00   23.44
  -3   3   4  811.70   23.38
   3  -3  -3  165.66    9.12
  -3   3   3  162.84    6.85
   3  -3  -2  159.72    5.87
  -3   3   2  163.15    6.55
   3  -3  -1  280.21    8.93
  -3   3   1  277.09    8.87
   3  -3   0    8.02    0.98
  -3   3   0    5.39    0.98
   3  -3   1  338.29   10.28
  -3   3  -1  337.98   10.71
   3  -3   2  146.69    5.14
  -3   3  -2  142.95    5.81
   3  -3   3  226.55    7.89
  -3   3  -3  230.10    7.77
   3  -3   4  988.25   27.42
  -3   3  -4 1002.81   27.05
   3  -3   5   54.53    2.63
  -3   3  -5   53.67    2.45
   3  -3   6 1291.84   36.17
  -3   3  -6 1296.61   35.13
   3  -3   7   96.51    3.92
  -3   3  -7   95.40    3.92
   3  -3   8   43.33    2.20
  -3   3  -8   46.14    2.88
   3  -3   9   81.08    3.61
  -3   3  -9   70.13    3.61
   3  -3  10    0.86    1.41
  -3   3 -10    0.06    1.35
   3  -3  11    1.96    2.08
  -3   3 -11    1.53    1.41
   3  -3  12   58.69    3.61
  -3   3 -12   57.22    3.73
   3  -3  13   10.53    3.24
  -3   3 -13    9.61    3.00
   3  -3  14    5.69    2.75
  -3   3 -14    3.49    2.02
   3  -3  15    3.43    2.57
  -3   3 -15    3.00    2.69
   3  -3  16   22.83    3.55
  -3   3 -16   27.23    3.30
   3  -3  17   16.71    4.10
  -3   3 -17   11.32    8.02
   3  -3  18    3.49    3.61
  -3   3 -18    3.06    2.20
   3  -3  19    0.12    3.30
  -3   3 -19    1.47    2.57
   3  -3  20   17.75    3.61
  -3   3 -20   24.66    5.08
   3  -3  21    0.73    3.18
  -3   3 -21    0.06    5.14
   3  -2 -22   -1.04    8.38
  -3   2  22    1.47    5.26
   3  -2 -21    2.02    6.12
  -3   2  21    1.84    5.81
   3  -2 -20    6.36    5.57
  -3   2  20    7.89    6.98
   3  -2 -19   15.18    4.77
  -3   2  19    9.97    5.39
   3  -2 -18    4.10    4.71
  -3   2  18   10.04    5.75
   3  -2 -17   -2.75    4.96
  -3   2  17    4.22    5.51
   3  -2 -16    0.67    3.49
  -3   2  16   -0.06    3.98
   3  -2 -15   12.61    4.10
  -3   2  15    9.00    3.92
   3  -2 -14  142.71    7.53
  -3   2  14  131.94    7.71
   3  -2 -13   31.76    3.73
  -3   2  13   32.19    3.86
   3  -2 -12    1.47    3.55
  -3   2  12    0.98    4.04
   3  -2 -11    0.31    2.26
  -3   2  11    0.92    2.39
   3  -2 -10  224.16    8.20
  -3   2  10  200.42    7.77
   3  -2  -9  115.72    4.83
  -3   2   9  114.62    5.26
   3  -2  -8  149.68    5.51
  -3   2   8  150.91    6.49
   3  -2  -7    2.39    1.96
  -3   2   7    0.37    1.53
   3  -2  -6   88.43    3.73
  -3   2   6   89.65    4.22
   3  -2  -5   38.98    2.33
  -3   2   5   43.20    2.63
   3  -2  -4  336.09   16.09
  -3   2   4  332.84   11.44
   3  -2  -3 1267.61   33.72
  -3   2   3 1300.53   35.43
   3  -2  -2 2527.01   64.26
  -3   2   2 2589.68   66.27
   3  -2  -1  401.26   12.67
  -3   2   1  389.39   13.10
   3  -2   0 6416.67  152.19
  -3   2   0 6312.70  152.07
   3  -2   1  432.16   12.79
  -3   2  -1  444.28   12.91
   3  -2   2  213.63    7.04
  -3   2  -2  220.24    7.71
   3  -2   3   51.40    2.20
  -3   2  -3   52.44    2.45
   3  -2   4   91.06    3.37
  -3   2  -4   92.77    3.79
   3  -2   5  138.00    4.65
  -3   2  -5  136.65    5.20
   3  -2   6  459.95   12.48
  -3   2  -6  447.95   12.67
   3  -2   7  609.57   17.87
  -3   2  -7  601.49   17.87
   3  -2   8    5.08    1.04
  -3   2  -8    5.02    1.29
   3  -2   9   -0.31    1.35
  -3   2  -9   -0.18    1.16
   3  -2  10  163.58    5.94
  -3   2 -10  161.37    6.06
   3  -2  11  160.88    6.30
  -3   2 -11  155.19    6.00
   3  -2  12   55.01    3.86
  -3   2 -12   60.77    4.22
   3  -2  13   12.42    2.63
  -3   2 -13   11.81    2.81
   3  -2  14    0.00    3.37
  -3   2 -14    0.67    2.26
   3  -2  15   35.31    3.92
  -3   2 -15   35.00    3.61
   3  -2  16   19.70    3.55
  -3   2 -16   23.74    3.43
   3  -2  17    1.47    3.79
  -3   2 -17    0.49    2.69
   3  -2  18    0.18    3.30
  -3   2 -18    0.67    2.51
   3  -2  19   -0.24    3.92
  -3   2 -19    1.04    2.57
   3  -2  20    5.26    3.73
  -3   2 -20   10.46    2.69
   3  -2  21    5.57    6.36
  -3   2 -21    6.12    3.67
   3  -1 -22    0.92    2.75
  -3   1  22    1.41    5.51
   3  -1 -21    3.92    5.08
  -3   1  21    8.63    5.63
   3  -1 -20   21.17    6.49
  -3   1  20   27.66    7.65
   3  -1 -19    1.35    4.65
  -3   1  19   -0.06    5.20
   3  -1 -18   18.66    4.53
  -3   1  18   21.91    5.32
   3  -1 -17   -1.59    4.90
  -3   1  17    5.45    5.14
   3  -1 -16    1.04    3.24
  -3   1  16    5.45    4.16
   3  -1 -15    1.90    3.12
  -3   1  15   -0.37    3.43
   3  -1 -14   91.37    5.94
  -3   1  14  101.58    6.43
   3  -1 -13    0.37    2.45
  -3   1  13    3.18    3.24
   3  -1 -12   -2.02    2.81
  -3   1  12   -2.69    3.06
   3  -1 -11  250.66    9.12
  -3   1  11  247.90    9.91
   3  -1 -10  183.53    7.28
  -3   1  10  172.88    6.85
   3  -1  -9  349.79   11.20
  -3   1   9  356.71   11.63
   3  -1  -8  129.61    5.20
  -3   1   8  134.75    5.26
   3  -1  -7    2.51    1.47
  -3   1   7    1.84    1.41
   3  -1  -6  495.99   14.56
  -3   1   6  477.39   14.69
   3  -1  -5  104.64    5.45
  -3   1   5  108.07    4.47
   3  -1  -4 1745.05   44.24
  -3   1   4 1752.89   46.08
   3  -1  -3  141.30    4.90
  -3   1   3  144.12    5.08
   3  -1  -2  575.18   16.71
  -3   1   2  569.98   17.75
   3  -1  -1 1382.29   35.74
  -3   1   1 1372.31   34.94
   3  -1   0 4760.29  112.23
  -3   1   0 4760.35  114.13
   3  -1   1 1456.64   37.08
  -3   1  -1 1433.32   36.84
   3  -1   2  226.12    6.73
  -3   1  -2  234.69    7.65
   3  -1   3  474.76   13.28
  -3   1  -3  476.29   14.01
   3  -1   4    7.96    0.61
  -3   1  -4    7.53    0.67
   3  -1   5   60.58    2.51
  -3   1  -5   57.71    2.51
   3  -1   6  772.66   22.58
  -3   1  -6  743.34   21.05
   3  -1   7  120.37    5.39
  -3   1  -7  113.15    3.98
   3  -1   8   32.56    1.90
  -3   1  -8   31.27    1.96
   3  -1   9  375.92   11.44
  -3   1  -9  368.46   10.65
   3  -1  10   78.76    3.73
  -3   1 -10   78.21    3.37
   3  -1  11    2.02    1.65
  -3   1 -11    1.71    1.53
   3  -1  12   19.22    2.45
  -3   1 -12   20.50    2.14
   3  -1  13   27.05    2.88
  -3   1 -13   28.33    2.69
   3  -1  14   62.17    4.96
  -3   1 -14   67.38    4.71
   3  -1  15   -0.43    3.00
  -3   1 -15    1.04    2.26
   3  -1  16    7.53    3.55
  -3   1 -16    4.65    3.18
   3  -1  17   -0.18    3.24
  -3   1 -17    2.81    2.63
   3  -1  18    0.12    3.00
  -3   1 -18   -0.98    3.30
   3  -1  19    0.24    2.69
  -3   1 -19    1.41    2.81
   3  -1  20    2.69    5.39
  -3   1 -20    0.49    2.63
  -3   1 -21    0.24    2.26
   3   0 -22   -0.92    5.57
  -3   0  22    0.43    4.96
   3   0 -21   -1.41    5.26
  -3   0  21   -3.73    5.14
   3   0 -20   12.61    4.71
  -3   0  20   19.09    5.81
   3   0 -19   14.07    5.02
  -3   0  19   13.10    6.18
   3   0 -18    1.77    4.47
  -3   0  18    2.57    4.77
   3   0 -17   25.46    5.14
  -3   0  17   27.11    4.71
   3   0 -16    9.24    3.73
  -3   0  16    7.71    4.28
   3   0 -15   21.60    3.61
  -3   0  15   22.40    4.34
   3   0 -14   19.77    4.16
  -3   0  14   19.22    4.83
   3   0 -13   12.67    2.69
  -3   0  13   10.10    2.88
   3   0 -12   53.79    4.28
  -3   0  12   63.64    4.47
   3   0 -11  140.63    6.06
  -3   0  11  145.22    6.49
   3   0 -10  228.50    7.77
  -3   0  10  206.78    8.26
   3   0  -9  112.78    4.77
  -3   0   9  110.03    5.08
   3   0  -8  282.72    9.42
  -3   0   8  264.49    9.55
   3   0  -7  127.78    5.32
  -3   0   7  120.80    5.94
   3   0  -6  104.71    6.06
  -3   0   6  107.89    4.53
   3   0  -5  666.91   19.28
  -3   0   5  656.87   18.91
   3   0  -4   10.16    1.16
  -3   0   4   12.18    1.29
   3   0  -3  398.20   11.87
  -3   0   3  393.67   12.06
   3   0  -2    7.83    0.86
  -3   0   2    6.43    0.98
   3   0  -1  686.06   18.54
  -3   0   1  682.94   20.32
   3   0   0  918.06   25.03
  -3   0   0  962.97   24.23
   3   0   1    3.12    0.31
  -3   0  -1    2.94    0.31
   3   0   2   67.87    3.43
  -3   0  -2   67.32    3.12
   3   0   3   24.23    1.10
  -3   0  -3   24.48    1.04
   3   0   4   66.34    3.06
  -3   0  -4   64.07    2.45
   3   0   5  220.18    6.98
  -3   0  -5  217.98    6.85
   3   0   6  438.96   12.73
  -3   0  -6  438.71   13.46
   3   0   7  333.03   10.95
  -3   0  -7  354.51   10.77
   3   0   8   48.65    2.94
  -3   0  -8   46.14    2.69
   3   0   9   33.96    2.51
  -3   0  -9   32.07    2.33
   3   0  10    0.73    1.35
  -3   0 -10    0.86    1.16
   3   0  11   77.60    3.92
  -3   0 -11   76.13    3.79
   3   0  12   49.87    3.55
  -3   0 -12   51.65    3.18
   3   0  13   13.71    2.45
  -3   0 -13    9.79    2.14
   3   0  14    0.24    3.12
  -3   0 -14    0.73    2.51
   3   0  15   83.41    5.20
  -3   0 -15   89.65    5.08
   3   0  16   10.83    3.55
  -3   0 -16    8.44    2.94
   3   0  17    3.30    3.24
  -3   0 -17    1.84    2.33
   3   0  18   -0.12    3.73
  -3   0 -18    0.12    2.88
   3   0  19    4.59    3.12
  -3   0 -19    8.26    3.12
   3   0  20    0.80    2.39
  -3   0 -20    4.34    3.55
   3   1 -22    0.86    4.41
  -3  -1  22    1.90    5.14
   3   1 -21   -0.43    4.71
  -3  -1  21   -1.65    5.94
   3   1 -20   23.38    5.81
  -3  -1  20   21.97    6.24
   3   1 -19    7.53    5.51
  -3  -1  19    5.08    5.94
   3   1 -18   22.03    4.77
  -3  -1  18   23.44    5.14
   3   1 -17   22.89    5.20
  -3  -1  17   16.46    4.34
   3   1 -16    3.92    3.49
  -3  -1  16   -1.71    3.73
   3   1 -15   68.85    5.14
  -3  -1  15   70.99    6.06
   3   1 -14   30.54    3.67
  -3  -1  14   31.94    4.28
   3   1 -13   88.43    5.87
  -3  -1  13   86.53    5.69
   3   1 -12    4.28    2.45
  -3  -1  12    3.98    2.45
   3   1 -11   87.82    4.83
  -3  -1  11   89.71    5.32
   3   1 -10   17.01    2.14
  -3  -1  10   15.97    2.69
   3   1  -9  437.49   12.91
  -3  -1   9  423.05   13.22
   3   1  -8  134.88    5.57
  -3  -1   8  125.88    7.04
   3   1  -7   13.40    2.26
  -3  -1   7   13.89    1.84
   3   1  -6  413.25   13.28
  -3  -1   6  408.11   12.36
   3   1  -5   10.59    1.47
  -3  -1   5    9.55    1.47
   3   1  -4  334.31   10.46
  -3  -1   4  339.64   11.20
   3   1  -3  511.84   14.32
  -3  -1   3  496.73   15.85
   3   1  -2  297.66    9.00
  -3  -1   2  291.72    9.42
   3   1  -1  354.63   10.04
  -3  -1   1  350.90   10.04
   3   1   0   37.33    1.59
  -3  -1   0   35.98    1.53
   3   1   1   33.96    1.71
  -3  -1  -1   33.90    1.22
   3   1   3    8.26    0.80
  -3  -1  -3    7.53    0.43
   3   1   4  136.77    4.53
  -3  -1  -4  141.73    4.90
   3   1   5  417.60   13.10
  -3  -1  -5  430.14   13.46
   3   1   6  193.62    7.34
  -3  -1  -6  193.75    6.67
   3   1   7    1.04    0.98
  -3  -1  -7    0.61    0.86
   3   1   8   10.59    1.47
  -3  -1  -8   12.30    1.35
   3   1   9  137.45    6.06
  -3  -1  -9  134.51    5.14
   3   1  10   17.26    2.20
  -3  -1 -10   21.54    2.08
   3   1  11   73.68    4.41
  -3  -1 -11   70.07    3.37
   3   1  12    9.12    2.26
  -3  -1 -12    9.73    2.14
   3   1  13   -0.12    2.33
  -3  -1 -13    0.98    1.77
   3   1  14   83.53    5.39
  -3  -1 -14   84.82    5.02
   3   1  15   10.77    3.55
  -3  -1 -15   12.36    2.51
   3   1  16    0.92    3.24
  -3  -1 -16    3.18    2.20
   3   1  17    1.96    3.12
  -3  -1 -17    3.49    3.00
   3   1  18    1.53    3.67
  -3  -1 -18    0.98    2.69
   3   1  19    2.02    2.57
  -3  -1 -19    2.08    2.26
  -3  -1 -20    2.45    2.08
   3   2 -22   -0.92    4.90
  -3  -2  22    2.20    5.63
   3   2 -21    9.12    6.18
  -3  -2  21    6.61    6.61
   3   2 -20    2.45    4.47
  -3  -2  20    1.71    5.02
   3   2 -19   18.91    5.57
  -3  -2  19   23.19    6.30
   3   2 -18    1.29    3.18
  -3  -2  18    3.30    4.16
   3   2 -17   -0.61    3.98
  -3  -2  17    0.12    4.47
   3   2 -16   23.38    4.41
  -3  -2  16   23.13    4.28
   3   2 -15   50.67    4.90
  -3  -2  15   50.61    5.45
   3   2 -14   83.04    5.87
  -3  -2  14   90.81    5.81
   3   2 -13   25.33    3.24
  -3  -2  13   29.13    3.30
   3   2 -12   63.83    4.77
  -3  -2  12   67.44    5.26
   3   2 -11    3.98    2.33
  -3  -2  11    4.22    2.51
   3   2 -10  310.75   10.65
  -3  -2  10  312.53   10.46
   3   2  -9  103.18    4.41
  -3  -2   9   92.04    7.04
   3   2  -8   71.66    4.34
  -3  -2   8   71.23    3.37
   3   2  -7  133.47    5.45
  -3  -2   7  132.79    5.32
   3   2  -6  106.30    3.92
  -3  -2   6  106.36    3.86
   3   2  -5   32.68    1.90
  -3  -2   5   32.43    2.14
   3   2  -4    4.53    1.04
  -3  -2   4    4.04    1.16
   3   2  -3  774.98   21.17
  -3  -2   3  749.95   22.40
   3   2  -2  260.20    8.51
  -3  -2   2  266.26    8.93
   3   2  -1   11.20    0.86
  -3  -2   1    9.55    0.67
   3   2   0  199.44    6.49
  -3  -2   0  192.64    6.00
   3   2   1  159.23    4.96
  -3  -2  -1  165.96    5.45
   3   2   2   37.15    1.53
  -3  -2  -2   38.61    1.53
   3   2   3    4.77    0.55
  -3  -2  -3    5.02    0.49
   3   2   4    3.67    0.67
  -3  -2  -4    2.94    0.61
   3   2   5  279.66    9.18
  -3  -2  -5  286.21    9.30
   3   2   6   28.58    1.84
  -3  -2  -6   28.09    1.65
   3   2   7  205.13    8.14
  -3  -2  -7  199.01    6.79
   3   2   8  630.62   20.56
  -3  -2  -8  628.05   18.60
   3   2   9    0.98    1.59
  -3  -2  -9    2.57    1.71
   3   2  10   -1.04    1.53
  -3  -2 -10    1.90    1.65
   3   2  11   44.43    3.24
  -3  -2 -11   42.04    2.88
   3   2  12   -0.43    1.84
  -3  -2 -12    1.71    1.77
   3   2  13   -1.41    2.88
  -3  -2 -13    2.14    1.84
   3   2  14   11.32    3.06
  -3  -2 -14   13.10    2.57
   3   2  15   16.77    2.94
  -3  -2 -15   13.71    2.39
   3   2  16   10.10    3.18
  -3  -2 -16    3.73    2.45
   3   2  17   -1.59    3.49
  -3  -2 -17   -0.24    2.20
   3   2  18   -0.18    3.67
  -3  -2 -18    1.16    2.20
   3   2  19   10.34    6.67
  -3  -2 -19    0.31    3.67
   3   3 -22    0.92    5.51
  -3  -3  22    2.81    6.00
   3   3 -21    8.02    5.20
  -3  -3  21    6.85    6.43
   3   3 -20   26.19    4.96
  -3  -3  20   24.29    5.75
   3   3 -19    4.96    4.90
  -3  -3  19   12.61    5.08
   3   3 -18    0.06    3.86
  -3  -3  18   -2.81    4.16
   3   3 -17   27.23    4.77
  -3  -3  17   38.25    6.36
   3   3 -16   69.82    5.57
  -3  -3  16   64.87    5.57
   3   3 -15   18.42    3.43
  -3  -3  15   27.91    4.22
   3   3 -14   74.23    5.45
  -3  -3  14   70.19    5.51
   3   3 -13    1.53    2.39
  -3  -3  13    0.98    3.00
   3   3 -12  108.62    5.57
  -3  -3  12  115.35    5.87
   3   3 -11   91.61    5.51
  -3  -3  11   98.77    6.73
   3   3 -10    1.16    2.02
  -3  -3  10    1.04    3.24
   3   3  -9  717.46   28.15
  -3  -3   9  718.93   20.75
   3   3  -8    1.90    1.53
  -3  -3   8    3.43    1.77
   3   3  -7   45.35    3.24
  -3  -3   7   40.57    3.00
   3   3  -6   57.46    3.00
  -3  -3   6   55.44    3.12
   3   3  -5  429.41   13.22
  -3  -3   5  437.24   13.83
   3   3  -4  522.73   15.05
  -3  -3   4  520.71   14.99
   3   3  -3  214.98    7.10
  -3  -3   3  204.58    7.04
   3   3  -2  873.26   24.36
  -3  -3   2  889.36   24.72
   3   3  -1  560.92   16.40
  -3  -3   1  548.01   15.79
   3   3   0    1.41    0.55
  -3  -3   0    1.71    0.43
   3   3   1  554.86   15.97
  -3  -3  -1  534.05   23.99
   3   3   2  823.63   23.01
  -3  -3  -2  817.33   21.66
   3   3   3  660.42   19.28
  -3  -3  -3  658.28   19.89
   3   3   4  210.08    7.77
  -3  -3  -4  206.47    7.34
   3   3   5  183.95    6.30
  -3  -3  -5  183.59    6.24
   3   3   6  272.01    9.91
  -3  -3  -6  272.14    8.63
   3   3   7   -0.24    1.29
  -3  -3  -7    0.67    1.04
   3   3   8   -0.49    1.35
  -3  -3  -8   -0.12    0.98
   3   3   9  133.28    6.24
  -3  -3  -9  143.81    5.69
   3   3  10   -1.22    2.14
  -3  -3 -10    0.06    1.77
   3   3  11   59.73    4.28
  -3  -3 -11   53.42    3.49
   3   3  12   17.62    2.94
  -3  -3 -12   21.42    3.00
   3   3  13    9.24    3.00
  -3  -3 -13    7.10    2.81
   3   3  14    3.24    3.49
  -3  -3 -14    2.45    2.75
   3   3  15   20.75    3.37
  -3  -3 -15   24.72    3.37
   3   3  16   -0.06    2.75
  -3  -3 -16    1.71    2.81
   3   3  17    1.59    3.12
  -3  -3 -17    1.35    3.18
   3   3  18    2.02    2.88
  -3  -3 -18    2.02    2.69
   3   3  19   -0.43    3.37
  -3  -3 -19    1.29    2.57
   3   4 -22   -4.77    6.55
  -3  -4  22    1.35    6.73
   3   4 -21   13.34    5.20
  -3  -4  21    8.14    5.63
   3   4 -20   16.65    4.90
  -3  -4  20   14.69    5.39
   3   4 -19   15.05    4.47
  -3  -4  19   10.83    5.14
   3   4 -18    0.18    4.53
  -3  -4  18    2.14    4.90
   3   4 -17    8.02    3.67
  -3  -4  17    5.26    4.04
   3   4 -16    7.16    3.86
  -3  -4  16    6.85    3.49
   3   4 -15  186.89    8.63
  -3  -4  15  173.37    8.26
   3   4 -14    2.39    2.81
  -3  -4  14    3.30    2.81
   3   4 -13   23.56    3.24
  -3  -4  13   18.85    3.18
   3   4 -12  171.23    7.40
  -3  -4  12  191.30    7.77
   3   4 -11  125.39    6.00
  -3  -4  11  117.62    8.57
   3   4 -10  222.87   10.65
  -3  -4  10  235.73    8.26
   3   4  -9    1.65    1.77
  -3  -4   9    0.43    1.71
   3   4  -8  328.99   10.53
  -3  -4   8  326.91   10.16
   3   4  -7  676.46   19.09
  -3  -4   7  664.65   19.77
   3   4  -6    7.77    1.53
  -3  -4   6    7.77    1.41
   3   4  -5 1022.27   27.54
  -3  -4   5 1034.82   29.13
   3   4  -4   16.22    1.53
  -3  -4   4   17.44    1.59
   3   4  -3  146.50    5.08
  -3  -4   3  143.08    5.32
   3   4  -2  544.34   15.30
  -3  -4   2  550.82   16.22
   3   4  -1    0.86    0.86
  -3  -4   1    0.00    0.61
   3   4   0  968.60   26.07
  -3  -4   0  971.91   26.01
   3   4   1   25.33    1.65
  -3  -4  -1   26.68    1.35
   3   4   2  153.91    5.81
  -3  -4  -2  154.34    5.39
   3   4   3  201.52    7.28
  -3  -4  -3  206.41    7.16
   3   4   4    0.86    0.80
  -3  -4  -4    1.22    0.80
   3   4   5  275.07    9.49
  -3  -4  -5  274.03    9.49
   3   4   6   74.60    4.34
  -3  -4  -6   72.27    3.24
   3   4   7   17.32    1.90
  -3  -4  -7   15.42    1.77
   3   4   8   29.13    2.39
  -3  -4  -8   27.54    1.96
   3   4   9    9.36    1.96
  -3  -4  -9    7.40    1.96
   3   4  10  110.70    5.57
  -3  -4 -10  111.44    4.71
   3   4  11    0.98    1.84
  -3  -4 -11    0.98    2.14
   3   4  12   18.48    2.51
  -3  -4 -12   24.97    2.88
   3   4  13    7.53    2.75
  -3  -4 -13    4.59    2.39
   3   4  14    6.18    3.00
  -3  -4 -14   10.40    2.57
   3   4  15    2.20    3.30
  -3  -4 -15    0.37    2.14
   3   4  16    0.06    3.86
  -3  -4 -16    1.96    2.45
  -3  -4 -17   -0.18    2.26
  -3  -4 -18    0.98    2.57
   3   5 -22    1.41    5.26
  -3  -5  22    1.90    5.75
   3   5 -21    3.92    5.14
  -3  -5  21    1.71    6.24
   3   5 -20    2.75    4.71
  -3  -5  20    5.32    5.63
   3   5 -19    3.86    4.04
  -3  -5  19    1.59    4.90
   3   5 -18    0.31    3.98
  -3  -5  18    0.31    5.08
   3   5 -17    1.47    3.18
  -3  -5  17   -2.20    3.55
   3   5 -16   35.19    5.02
  -3  -5  16   33.11    4.83
   3   5 -15   -1.53    3.67
  -3  -5  15    1.29    3.79
   3   5 -14   53.67    4.53
  -3  -5  14   58.93    4.59
   3   5 -13   76.19    5.75
  -3  -5  13   70.07    4.77
   3   5 -12   51.96    3.98
  -3  -5  12   50.79    5.81
   3   5 -11  190.32   12.61
  -3  -5  11  225.14    9.73
   3   5 -10   16.65    2.51
  -3  -5  10   16.46    2.51
   3   5  -9  248.82    8.93
  -3  -5   9  232.54    8.44
   3   5  -8  171.71    6.43
  -3  -5   8  162.11    6.30
   3   5  -7   21.91    2.20
  -3  -5   7   18.85    1.96
   3   5  -6  263.26    8.93
  -3  -5   6  264.61    8.26
   3   5  -5   16.03    1.77
  -3  -5   5   15.79    1.53
   3   5  -4 1090.63   30.96
  -3  -5   4 1125.33   32.37
   3   5  -3   82.37    3.79
  -3  -5   3   83.04    3.61
   3   5  -2    3.98    1.04
  -3  -5   2    3.30    1.10
   3   5  -1  698.43   20.50
  -3  -5   1  724.62   22.09
   3   5   0   79.00    3.30
  -3  -5   0   89.77    3.49
   3   5   1  185.97    6.61
  -3  -5  -1  185.91    6.73
   3   5   2   27.17    1.65
  -3  -5  -2   21.72    1.71
   3   5   3    0.92    1.10
  -3  -5  -3    0.86    0.98
   3   5   4  216.45    7.28
  -3  -5  -4  213.57    7.65
   3   5   5  189.89    7.04
  -3  -5  -5  186.83    6.43
   3   5   6   92.22    4.10
  -3  -5  -6   88.31    4.22
   3   5   7    0.37    1.84
  -3  -5  -7   -0.12    1.35
   3   5   8   19.40    1.90
  -3  -5  -8   16.71    1.90
   3   5   9   23.32    2.51
  -3  -5  -9   23.99    2.33
   3   5  10   14.63    2.81
  -3  -5 -10   19.40    2.75
   3   5  11   13.22    2.39
  -3  -5 -11   14.81    2.08
   3   5  12    0.18    2.33
  -3  -5 -12    1.59    2.39
   3   5  13    3.43    3.30
  -3  -5 -13    4.16    2.57
   3   5  14    6.98    3.55
  -3  -5 -14    4.28    2.14
   3   5  15   15.30    3.24
  -3  -5 -15   16.89    2.75
   3   5  16   -0.43    2.63
  -3  -5 -16   -0.98    2.02
  -3  -5 -17    0.12    2.51
   3   6 -22   -0.73    5.63
  -3  -6  22    6.85    6.43
   3   6 -21   -0.24    5.32
  -3  -6  21    1.65    5.63
   3   6 -20   12.91    5.69
  -3  -6  20   12.73    6.36
   3   6 -19    1.71    4.22
  -3  -6  19   -0.61    4.34
   3   6 -18    2.45    3.55
  -3  -6  18   -0.55    4.96
   3   6 -17    7.65    3.79
  -3  -6  17    9.55    4.10
   3   6 -16    7.34    3.37
  -3  -6  16    8.20    3.55
   3   6 -15   52.02    4.41
  -3  -6  15   61.44    5.26
   3   6 -14   14.50    3.06
  -3  -6  14   19.95    3.67
   3   6 -13   11.63    3.24
  -3  -6  13    7.10    4.41
   3   6 -12   24.23    3.92
  -3  -6  12   14.93    2.81
   3   6 -11  219.88    8.75
  -3  -6  11  217.06    8.93
   3   6 -10  174.53    8.08
  -3  -6  10  188.85    7.34
   3   6  -9   66.52    3.79
  -3  -6   9   62.30    3.43
   3   6  -8  232.73    7.89
  -3  -6   8  216.45    8.20
   3   6  -7  518.51   15.79
  -3  -6   7  547.09   16.40
   3   6  -6    5.81    1.84
  -3  -6   6    4.47    1.77
   3   6  -5 1082.49   30.60
  -3  -6   5 1063.40   31.70
   3   6  -4    8.93    1.71
  -3  -6   4    8.51    1.53
   3   6  -3   27.05    2.26
  -3  -6   3   32.43    2.20
   3   6  -2  101.40    4.41
  -3  -6   2   96.93    3.92
   3   6  -1   43.63    2.57
  -3  -6   1   43.57    2.33
   3   6   0  106.42    4.34
  -3  -6   0  100.24    4.10
   3   6   1    4.59    1.29
  -3  -6  -1    4.34    1.04
   3   6   2    1.53    1.04
  -3  -6  -2    1.22    1.04
   3   6   3   30.60    2.51
  -3  -6  -3   26.56    1.96
   3   6   4   91.30    3.86
  -3  -6  -4   95.04    3.98
   3   6   5  206.84    8.20
  -3  -6  -5  193.50    7.10
   3   6   6   21.60    2.26
  -3  -6  -6   23.50    2.20
   3   6   7    1.41    1.35
  -3  -6  -7   -0.43    1.47
   3   6   8    4.96    1.84
  -3  -6  -8    3.73    1.77
   3   6   9    9.00    2.69
  -3  -6  -9   10.53    2.08
   3   6  10    0.00    1.84
  -3  -6 -10    0.67    2.26
   3   6  11   15.91    3.18
  -3  -6 -11   16.95    2.20
   3   6  12   -0.49    2.26
  -3  -6 -12    0.55    2.57
   3   6  13    5.39    2.94
  -3  -6 -13    9.85    2.33
   3   6  14    8.14    2.57
  -3  -6 -14    8.75    2.14
   3   6  15    0.73    2.69
  -3  -6 -15    1.59    2.75
   3   6  16    0.49    3.12
  -3  -6 -16    1.10    2.02
   3   7 -22   -0.80    4.83
  -3  -7  22    4.59    6.18
   3   7 -21   28.33    6.36
  -3  -7  21   22.52    5.45
   3   7 -20   -0.61    5.75
  -3  -7  20   -0.98    5.39
   3   7 -19    3.43    4.41
  -3  -7  19    6.43    5.20
   3   7 -18    6.67    4.16
  -3  -7  18    5.81    4.71
   3   7 -17   -1.47    3.67
  -3  -7  17    0.98    4.04
   3   7 -16   36.17    4.41
  -3  -7  16   44.06    5.02
   3   7 -15    7.04    3.43
  -3  -7  15   10.83    3.24
   3   7 -14   65.54    5.08
  -3  -7  14   55.69    6.55
   3   7 -13   53.97    5.20
  -3  -7  13   48.04    4.65
   3   7 -12   16.95    4.10
  -3  -7  12   14.99    3.98
   3   7 -11  125.88    5.75
  -3  -7  11  123.19    6.00
   3   7 -10   -0.06    2.33
  -3  -7  10    0.61    2.20
   3   7  -9  163.09    7.96
  -3  -7   9  166.70    7.04
   3   7  -8  303.04   11.02
  -3  -7   8  291.72    9.97
   3   7  -7   44.37    3.06
  -3  -7   7   44.67    2.88
   3   7  -6  139.95    5.94
  -3  -7   6  130.84    5.57
   3   7  -5   18.24    2.26
  -3  -7   5   12.73    1.96
   3   7  -4  117.80    5.08
  -3  -7   4  115.84    4.83
   3   7  -3   46.88    3.00
  -3  -7   3   46.39    2.81
   3   7  -2    0.06    1.47
  -3  -7   2    0.31    1.29
   3   7  -1   61.13    3.00
  -3  -7   1   60.95    3.06
   3   7   0   17.07    1.77
  -3  -7   0   18.91    2.02
   3   7   1   54.34    3.00
  -3  -7  -1   47.79    2.63
   3   7   2    5.81    1.35
  -3  -7  -2    7.22    1.41
   3   7   3    0.18    1.35
  -3  -7  -3    1.53    1.71
   3   7   4  105.50    4.47
  -3  -7  -4  105.20    4.53
   3   7   5    0.24    1.71
  -3  -7  -5    0.80    1.96
   3   7   6   -0.55    1.35
  -3  -7  -6   -0.80    1.53
   3   7   7    1.65    1.84
  -3  -7  -7    2.39    1.35
   3   7   8   15.18    2.14
  -3  -7  -8   14.44    2.08
   3   7   9   16.95    2.57
  -3  -7  -9   21.42    2.57
   3   7  10   19.95    2.94
  -3  -7 -10   21.11    2.69
   3   7  11    2.20    2.63
  -3  -7 -11    1.65    1.77
   3   7  12    7.77    3.12
  -3  -7 -12    4.83    2.39
   3   7  13    8.57    3.06
  -3  -7 -13    8.08    2.69
   3   7  14    2.63    3.18
  -3  -7 -14    0.31    3.06
   3   7  15    4.96    3.73
  -3  -7 -15    8.93    1.90
  -3  -7 -16   -0.55    2.63
   3   8 -21    0.73    4.41
  -3  -8  21   -2.57    5.57
   3   8 -20   25.82    4.71
  -3  -8  20   29.01    5.69
   3   8 -19    2.88    5.08
  -3  -8  19    3.61    5.63
   3   8 -18   11.63    4.59
  -3  -8  18    5.57    4.41
   3   8 -17   38.86    5.14
  -3  -8  17   35.07    5.26
   3   8 -16    3.86    3.79
  -3  -8  16    2.75    3.67
   3   8 -15   29.56    4.47
  -3  -8  15   25.95    6.49
   3   8 -14   17.38    4.47
  -3  -8  14   17.13    4.90
   3   8 -13    9.12    2.63
  -3  -8  13    4.90    3.79
   3   8 -12   96.44    4.77
  -3  -8  12  100.54    5.32
   3   8 -11   22.64    2.45
  -3  -8  11   20.50    3.06
   3   8 -10  102.50    5.32
  -3  -8  10  102.81    4.83
   3   8  -9    3.67    3.00
  -3  -8   9    1.35    2.20
   3   8  -8  263.02   10.77
  -3  -8   8  261.12    9.42
   3   8  -7   40.70    3.00
  -3  -8   7   41.06    3.00
   3   8  -6    4.71    2.20
  -3  -8   6    5.45    1.90
   3   8  -5  170.37    6.49
  -3  -8   5  162.96    6.18
   3   8  -4   19.34    2.88
  -3  -8   4   16.52    2.39
   3   8  -3    3.55    1.71
  -3  -8   3    1.77    1.90
   3   8  -2   49.08    2.88
  -3  -8   2   51.16    3.12
   3   8  -1    1.90    1.77
  -3  -8   1    0.31    1.35
   3   8   0  176.24    6.61
  -3  -8   0  180.16    6.85
   3   8   1    7.65    1.71
  -3  -8  -1    6.85    1.77
   3   8   2   48.83    3.43
  -3  -8  -2   45.41    2.75
   3   8   3   48.59    3.00
  -3  -8  -3   48.65    3.12
   3   8   4   29.50    2.45
  -3  -8  -4   29.99    2.45
   3   8   5   28.27    2.57
  -3  -8  -5   26.74    2.39
   3   8   6    9.67    2.57
  -3  -8  -6   10.28    2.51
   3   8   7    4.04    2.20
  -3  -8  -7    2.33    1.71
   3   8   8    0.61    2.20
  -3  -8  -8    2.57    2.20
   3   8   9   41.06    3.12
  -3  -8  -9   45.77    3.67
   3   8  10    0.98    2.45
  -3  -8 -10    0.37    2.57
   3   8  11    1.29    2.14
  -3  -8 -11    1.77    1.71
   3   8  12    3.73    3.18
  -3  -8 -12    5.45    2.20
   3   8  13   -0.43    3.18
  -3  -8 -13    0.12    2.51
   3   8  14    2.45    2.81
  -3  -8 -14    7.34    2.20
   3   8  15   -0.43    4.16
  -3  -8 -15   -0.43    2.69
   3   9 -21    2.81    4.96
  -3  -9  21    6.73    5.45
   3   9 -20    4.22    6.36
  -3  -9  20    2.81    7.04
   3   9 -19    5.81    3.86
  -3  -9  19    2.33    5.08
   3   9 -18   -0.12    3.24
  -3  -9  18   -1.22    4.16
   3   9 -17    3.49    3.37
  -3  -9  17    0.00    4.22
   3   9 -16   87.75    5.51
  -3  -9  16   90.32   10.77
   3   9 -15   13.89    6.73
  -3  -9  15   11.44    5.51
   3   9 -14   15.18    3.98
  -3  -9  14   14.87    3.73
   3   9 -13   27.23    4.16
  -3  -9  13   28.21    3.37
   3   9 -12    4.90    3.37
  -3  -9  12    8.08    2.94
   3   9 -11  188.24    8.57
  -3  -9  11  199.44    7.96
   3   9 -10   15.12    3.73
  -3  -9  10   13.95    2.94
   3   9  -9   19.95    3.12
  -3  -9   9   22.34    2.81
   3   9  -8   25.40    3.24
  -3  -9   8   33.96    3.00
   3   9  -7   25.27    2.81
  -3  -9   7   20.07    2.75
   3   9  -6  108.01    5.87
  -3  -9   6  111.93    6.24
   3   9  -5   26.38    3.06
  -3  -9   5   25.76    2.75
   3   9  -4   76.25    4.34
  -3  -9   4   69.15    3.49
   3   9  -3   98.95    4.59
  -3  -9   3  106.17    4.65
   3   9  -2   40.57    2.88
  -3  -9   2   38.31    2.63
   3   9  -1    0.98    2.08
  -3  -9   1    0.98    1.53
   3   9   0   21.85    2.94
  -3  -9   0   18.05    2.57
   3   9   1    7.89    1.90
  -3  -9  -1    9.55    2.14
   3   9   2   30.78    2.88
  -3  -9  -2   27.42    2.63
   3   9   3    2.02    1.71
  -3  -9  -3    1.16    1.77
   3   9   4   81.94    4.22
  -3  -9  -4   86.47    4.10
   3   9   5    4.34    2.02
  -3  -9  -5    5.75    2.08
   3   9   6   -0.24    1.90
  -3  -9  -6    0.80    1.65
   3   9   7    2.75    1.96
  -3  -9  -7    1.77    2.75
   3   9   8   28.52    3.49
  -3  -9  -8   25.21    3.30
   3   9   9   -0.86    3.00
  -3  -9  -9   -0.12    1.90
   3   9  10    6.24    3.30
  -3  -9 -10    9.06    2.63
   3   9  11    0.18    2.39
  -3  -9 -11    0.31    2.20
   3   9  12    0.98    2.39
  -3  -9 -12   -0.80    1.96
   3   9  13    0.67    2.26
  -3  -9 -13   -0.43    2.33
  -3  -9 -14    1.04    1.96
   3  10 -20   -0.18    5.81
  -3 -10  20   -1.59    5.45
   3  10 -19    0.49    6.12
  -3 -10  19    1.84    5.51
   3  10 -18    6.12    5.94
  -3 -10  18    1.90    5.39
   3  10 -17    5.69    7.04
  -3 -10  17    6.18    9.49
   3  10 -16    3.49    5.39
  -3 -10  16    6.30    4.10
   3  10 -15   65.48    6.24
  -3 -10  15   65.91    5.69
   3  10 -14   41.61    5.14
  -3 -10  14   37.27    4.71
   3  10 -13    3.92    3.18
  -3 -10  13    4.34    3.24
   3  10 -12   69.58    5.45
  -3 -10  12   63.03    5.02
   3  10 -11    2.45    3.18
  -3 -10  11   -0.86    3.37
   3  10 -10   23.68    4.34
  -3 -10  10   20.19    3.37
   3  10  -9   22.58    3.98
  -3 -10   9   16.65    2.88
   3  10  -8   14.01    3.61
  -3 -10   8   16.52    3.06
   3  10  -7   23.13    3.79
  -3 -10   7   25.82    3.24
   3  10  -6   20.38    2.94
  -3 -10   6   17.87    2.51
   3  10  -5   31.39    3.43
  -3 -10   5   32.86    2.88
   3  10  -4   16.71    3.12
  -3 -10   4   16.22    2.51
   3  10  -3   -0.06    2.02
  -3 -10   3    0.06    1.90
   3  10  -2  104.46    4.96
  -3 -10   2  101.10    4.96
   3  10  -1   15.05    2.69
  -3 -10   1   17.01    2.33
   3  10   0   -1.10    2.20
  -3 -10   0    0.43    2.14
   3  10   1   28.27    3.37
  -3 -10  -1   25.95    2.45
   3  10   2    3.06    2.39
  -3 -10  -2    2.20    1.77
   3  10   3   16.40    3.00
  -3 -10  -3   13.28    2.33
   3  10   4   22.40    2.75
  -3 -10  -4   20.56    2.39
   3  10   5   12.67    2.39
  -3 -10  -5   13.10    2.51
   3  10   6    8.81    2.57
  -3 -10  -6   10.83    2.57
   3  10   7    4.41    2.81
  -3 -10  -7    6.30    2.39
   3  10   8   -0.12    2.26
  -3 -10  -8    0.92    2.08
   3  10   9   13.83    2.94
  -3 -10  -9   13.46    3.24
   3  10  10    4.34    2.75
  -3 -10 -10    0.12    2.81
   3  10  11    0.37    2.88
  -3 -10 -11   -0.49    2.33
   3  10  12    1.10    4.28
  -3 -10 -12    0.12    3.06
   3  11 -20    0.73    8.69
  -3 -11  20   -1.16    4.77
   3  11 -19    2.33    7.59
  -3 -11  19   -0.92    6.55
   3  11 -18    4.71    7.16
  -3 -11  18    7.59   10.46
   3  11 -17    2.88    5.94
  -3 -11  17    4.16    4.53
   3  11 -16    5.08    4.90
  -3 -11  16    5.02    4.28
   3  11 -15    9.36    4.59
  -3 -11  15    6.85    3.98
   3  11 -14    6.18    4.83
  -3 -11  14    6.73    4.65
   3  11 -13   41.00    4.90
  -3 -11  13   41.18    4.96
   3  11 -12    7.83    3.79
  -3 -11  12    4.65    3.30
   3  11 -11   54.10    4.71
  -3 -11  11   47.98    4.47
   3  11 -10    0.24    3.37
  -3 -11  10    0.31    2.69
   3  11  -9   10.10    3.37
  -3 -11   9    9.85    2.75
   3  11  -8   15.73    3.49
  -3 -11   8   16.09    3.24
   3  11  -7   38.98    4.77
  -3 -11   7   37.27    4.04
   3  11  -6   95.10    5.69
  -3 -11   6  104.34    5.08
   3  11  -5    1.65    3.24
  -3 -11   5    6.55    2.51
   3  11  -4   10.16    3.00
  -3 -11   4   15.12    2.57
   3  11  -3   50.36    4.41
  -3 -11   3   53.55    3.98
   3  11  -2    8.26    2.81
  -3 -11   2    9.12    2.33
   3  11  -1   36.29    3.92
  -3 -11   1   38.19    3.67
   3  11   0   13.28    2.75
  -3 -11   0   16.52    2.33
   3  11   1    2.02    2.39
  -3 -11  -1    0.43    2.14
   3  11   2   -1.10    2.57
  -3 -11  -2    0.86    3.00
   3  11   3   38.49    4.22
  -3 -11  -3   39.17    3.55
   3  11   4   25.03    3.37
  -3 -11  -4   26.74    3.00
   3  11   5    3.79    2.33
  -3 -11  -5    4.96    2.45
   3  11   6   -2.08    3.30
  -3 -11  -6    0.43    3.30
   3  11   7   -0.61    2.75
  -3 -11  -7    1.04    2.08
   3  11   8   10.40    3.06
  -3 -11  -8    9.55    2.57
   3  11   9    1.47    2.75
  -3 -11  -9   -1.04    2.20
   3  11  10    1.59    2.69
  -3 -11 -10    2.39    1.96
   3  11  11   -0.43    2.63
  -3 -11 -11   -0.67    1.47
   3  12 -19   -0.49    8.44
   3  12 -18   -6.55   11.20
  -3 -12  18    0.37   11.99
   3  12 -17    4.90    5.87
  -3 -12  17   -3.06    5.81
   3  12 -16    7.89    4.59
  -3 -12  16    5.51    4.77
   3  12 -15    4.34    4.53
  -3 -12  15    2.69    3.98
   3  12 -14   26.80    6.30
  -3 -12  14   31.27    5.32
   3  12 -13    2.39    3.98
  -3 -12  13    1.22    3.37
   3  12 -12   29.07    5.08
  -3 -12  12   31.70    5.32
   3  12 -11    1.90    3.73
  -3 -12  11    5.94    3.30
   3  12 -10   34.33    4.90
  -3 -12  10   31.70    4.28
   3  12  -9   53.55    5.87
  -3 -12   9   52.81    4.65
   3  12  -8   11.50    3.67
  -3 -12   8   11.81    3.06
   3  12  -7   23.56    3.79
  -3 -12   7   23.01    3.86
   3  12  -6   -0.37    4.41
  -3 -12   6    4.41    3.67
   3  12  -5   40.27    4.71
  -3 -12   5   46.02    4.10
   3  12  -4   22.15    3.43
  -3 -12   4   15.73    2.81
   3  12  -3    0.55    3.61
  -3 -12   3    3.55    2.63
   3  12  -2   19.89    3.30
  -3 -12   2   17.26    3.06
   3  12  -1    9.12    2.69
  -3 -12   1    8.26    3.00
   3  12   0   33.11    4.22
  -3 -12   0   29.62    2.88
   3  12   1    0.61    3.43
  -3 -12  -1    1.04    2.39
   3  12   2   17.87    2.88
  -3 -12  -2   23.01    3.00
   3  12   3    2.75    2.75
  -3 -12  -3    2.94    3.00
   3  12   4    8.44    3.49
  -3 -12  -4    6.06    2.88
   3  12   5   -1.65    3.00
  -3 -12  -5   -1.47    2.69
   3  12   6    2.81    3.67
  -3 -12  -6    4.71    3.18
   3  12   7    0.12    3.12
  -3 -12  -7   -0.73    2.02
   3  12   8    1.10    5.14
  -3 -12  -8   -0.98    2.02
   3  12   9   11.69    6.24
  -3 -12  -9    1.84    2.51
  -3 -12 -10   -0.24    2.08
   3  13 -18    4.83    5.14
  -3 -13  18    2.81    3.30
   3  13 -17   -3.18    6.06
  -3 -13  17    2.51    4.47
   3  13 -16   13.34    5.69
  -3 -13  16    9.73    5.20
   3  13 -15    3.24    5.63
  -3 -13  15    6.49    5.45
   3  13 -14    1.53    4.90
  -3 -13  14    3.24    4.34
   3  13 -13   16.09    5.08
  -3 -13  13    9.61    4.04
   3  13 -12    1.47    4.34
  -3 -13  12    2.81    3.49
   3  13 -11    6.73    5.08
  -3 -13  11    8.14    4.53
   3  13 -10   -0.49    3.61
  -3 -13  10   -0.61    3.24
   3  13  -9   25.27    4.28
  -3 -13   9   21.42    3.98
   3  13  -8    7.28    4.71
  -3 -13   8    5.08    3.18
   3  13  -7    0.98    4.22
  -3 -13   7    2.69    3.12
   3  13  -6   14.63    4.47
  -3 -13   6   13.46    3.61
   3  13  -5    3.06    3.92
  -3 -13   5    0.06    2.69
   3  13  -4    8.20    3.73
  -3 -13   4    6.12    3.37
   3  13  -3   12.24    3.73
  -3 -13   3   14.26    3.18
   3  13  -2    4.83    3.37
  -3 -13   2    8.44    3.79
   3  13  -1   13.10    3.73
  -3 -13   1   14.32    2.81
   3  13   0    0.00    2.57
  -3 -13   0   -0.18    2.51
   3  13   1   14.63    3.79
  -3 -13  -1   11.32    3.00
   3  13   2   -2.51    4.22
  -3 -13  -2   -0.37    2.51
   3  13   3    2.45    3.73
  -3 -13  -3    2.26    2.69
   3  13   4    9.06    4.34
  -3 -13  -4    4.16    3.24
   3  13   5    1.10    3.00
  -3 -13  -5    0.12    2.57
   3  13   6    5.08    4.77
  -3 -13  -6    1.04    2.14
   3  13   7    0.67    2.75
  -3 -13  -7    0.43    3.30
   3  13   8    0.00    4.10
  -3 -13  -8   -0.31    2.26
   3  13   9    0.18    5.02
   3  14 -17    2.08    4.59
  -3 -14  17    1.71    4.53
   3  14 -16    2.63    6.85
  -3 -14  16   -0.73    4.83
   3  14 -15   -2.39    6.30
  -3 -14  15    0.49    5.26
   3  14 -14   25.33    6.49
  -3 -14  14   28.33    6.36
   3  14 -13    0.06    5.14
  -3 -14  13    1.59    4.47
   3  14 -12   15.79    5.20
  -3 -14  12   16.77    4.83
   3  14 -11    2.02    5.39
  -3 -14  11    3.79    4.34
   3  14 -10   11.63    4.28
  -3 -14  10    6.24    4.77
   3  14  -9    0.43    4.59
  -3 -14   9    2.14    3.67
   3  14  -8    5.32    4.47
  -3 -14   8    2.88    3.92
   3  14  -7   16.28    4.47
  -3 -14   7   16.89    3.61
   3  14  -6    7.47    4.65
  -3 -14   6    0.67    3.73
   3  14  -5    0.43    3.67
  -3 -14   5    2.81    3.24
   3  14  -4    4.83    4.22
  -3 -14   4    8.51    3.24
   3  14  -3    6.73    4.47
  -3 -14   3    0.73    3.92
   3  14  -2    5.08    3.73
  -3 -14   2    4.77    3.12
   3  14  -1    2.02    3.12
  -3 -14   1    0.86    2.75
   3  14   0    2.26    4.65
  -3 -14   0   -0.06    3.49
   3  14   1   -1.65    3.55
  -3 -14  -1    1.16    3.12
   3  14   2    3.18    3.12
  -3 -14  -2    7.47    3.37
   3  14   3    1.16    3.43
  -3 -14  -3    1.90    2.81
   3  14   4    3.92    4.96
  -3 -14  -4    1.84    3.49
   3  14   5    1.65    3.43
  -3 -14  -5    0.98    2.45
   3  15 -16   12.48    5.26
  -3 -15  16   17.38    5.14
   3  15 -15    9.00    7.59
  -3 -15  15    0.24    5.02
   3  15 -14    3.18    6.06
  -3 -15  14    2.33    4.90
   3  15 -13   18.36    8.02
  -3 -15  13   11.44    5.39
   3  15 -12    2.20    4.96
  -3 -15  12    7.65    4.47
   3  15 -11   12.18    5.75
  -3 -15  11   16.65    4.77
   3  15 -10   12.67    6.12
  -3 -15  10   13.16    5.81
   3  15  -9   -1.77    5.14
  -3 -15   9    3.12    4.10
   3  15  -8    5.69    4.41
  -3 -15   8    2.63    3.67
   3  15  -7    8.32    4.83
  -3 -15   7   12.24    4.47
   3  15  -6    8.26    4.16
  -3 -15   6    9.73    3.55
   3  15  -5    2.57    3.67
  -3 -15   5    0.37    3.24
   3  15  -4    1.84    4.59
  -3 -15   4    2.45    4.71
   3  15  -3   -1.22    3.73
  -3 -15   3    2.57    3.18
   3  15  -2    0.73    3.86
  -3 -15   2    0.55    3.18
   3  15  -1    1.41    4.59
  -3 -15   1    1.65    2.69
   3  15   0    0.86    3.06
  -3 -15   0   -0.55    2.88
   3  15   1    0.98    3.06
  -3 -15  -1    2.88    2.94
  -3 -15  -2    0.18    2.88
  -3 -15  -3    2.26    2.51
   3  16 -15    4.96    6.67
  -3 -16  15   -0.80    5.69
   3  16 -14   -0.61    5.32
  -3 -16  14    1.96    5.14
   3  16 -13    5.14    8.51
  -3 -16  13    0.00    6.00
   3  16 -12    5.75    5.75
  -3 -16  12    0.55    4.83
   3  16 -11   12.42    5.51
  -3 -16  11   12.42    5.39
   3  16 -10   13.52    7.40
  -3 -16  10    3.30    6.12
   3  16  -9    3.73    4.96
  -3 -16   9    3.30    4.22
   3  16  -8    0.00    4.59
  -3 -16   8    1.41    4.10
   3  16  -7    8.08    5.14
  -3 -16   7    3.43    4.77
   3  16  -6    0.18    4.16
  -3 -16   6   -1.84    3.37
   3  16  -5   12.48    5.75
  -3 -16   5    3.43    5.08
   3  16  -4    2.39    4.53
  -3 -16   4    1.90    3.18
   3  16  -3    0.37    4.28
  -3 -16   3    2.88    3.49
  -3 -16   2    7.83    3.49
  -3 -16   1    1.90    2.94
  -3 -16   0   -2.51    3.06
  -3 -16  -1    0.12    1.84
  -3 -16  -2    0.86    2.14
  -3 -16  -3    2.63    3.00
   3  17 -13    2.81    7.77
  -3 -17  13    1.16    8.02
   3  17 -12   -5.57    6.36
  -3 -17  12   -1.22    4.96
   3  17 -11    7.59    3.92
  -3 -17  11    6.61    4.04
   3  17 -10    4.77    3.98
  -3 -17  10    6.24    3.98
   3  17  -9    0.67    4.16
  -3 -17   9    0.98    4.28
   3  17  -8    3.67    5.14
  -3 -17   8    2.02    5.26
   3  17  -7   -0.55    4.65
  -3 -17   7    0.00    3.55
   3  17  -6   -3.43    5.63
  -3 -17   6   -0.31    2.88
   3  17  -5    2.81    7.65
  -3 -17   5   -0.55    3.00
   3  17  -4   -0.37    2.88
  -3 -17   2    0.92    2.75
  -3 -17   1    1.16    3.00
   3  18 -10    0.86    4.34
   3  18  -9    2.33    6.73
  -3 -18   9   -0.43    5.81
  -3 -18   8   -1.77    5.51
  -3 -18   7   -1.29    5.32
  -3 -18   6   -0.06    4.65
   4 -19  -2   -3.18    7.04
  -4  19   2    1.41    4.04
   4 -19  -1    3.55    4.77
  -4  19   1   -1.29    3.55
   4 -19   0    0.43    9.61
  -4  19   0    3.12    7.83
   4 -19   6    1.53    2.69
   4 -19   7   -0.73    4.10
  -4  19  -7    1.65    4.77
   4 -19   8    2.02    3.92
  -4  19  -8   -0.80    3.61
   4 -19   9    2.14    4.71
  -4  19  -9   -0.37    6.18
   4 -19  10   -0.06    8.26
  -4  19 -10    3.55    7.34
   4 -18  -6    3.98    4.96
   4 -18  -5    2.39    4.59
   4 -18  -4   -1.35    5.69
  -4  18   4   -0.43    4.47
   4 -18  -3    4.77    6.73
  -4  18   3    3.73    6.00
   4 -18  -2    2.26    9.49
  -4  18   2    8.32    8.38
   4 -18  -1    1.77    6.12
  -4  18   1   -3.55    4.28
   4 -18   0    1.47    5.08
  -4  18   0   -1.47    5.02
   4 -18   1   -1.65    5.81
  -4  18  -1   -1.47    4.77
   4 -18   2    2.63    3.18
  -4  18  -2    4.28    4.83
   4 -18   3    1.84    4.16
  -4  18  -3    0.00    5.39
   4 -18   4    5.14    4.90
  -4  18  -4   -6.18    8.87
   4 -18   5    0.43    7.96
  -4  18  -5    4.65    6.73
   4 -18   6    0.24    5.94
  -4  18  -6    1.53    5.39
   4 -18   7   -1.04    3.61
  -4  18  -7    0.43    4.28
   4 -18   8    1.47    3.73
  -4  18  -8   -0.49    4.28
   4 -18   9    8.75    3.79
  -4  18  -9    5.39    4.77
   4 -18  10    0.31    8.81
  -4  18 -10   -2.20    5.94
   4 -18  11   -0.06    5.63
  -4  18 -11    4.22    6.12
   4 -18  12   -0.92    4.10
  -4  18 -12    2.33    4.59
   4 -18  13   -0.55    4.34
  -4  18 -13    3.18    7.65
  -4  17   9    0.73    6.24
   4 -17  -5    2.39   11.50
  -4  17   5    5.14   11.99
   4 -17  -4   -0.73    9.00
  -4  17   4    0.37    5.69
   4 -17  -3   -0.49    4.77
  -4  17   3    0.67    3.86
   4 -17  -2    0.31    5.02
  -4  17   2   -2.20    5.26
   4 -17  -1   15.42    5.45
  -4  17   1   14.07    5.02
   4 -17   0    0.98    4.41
  -4  17   0   -1.16    4.28
   4 -17   1    3.24    4.53
  -4  17  -1    0.67    4.41
   4 -17   2   -0.73    5.57
  -4  17  -2    2.69    5.69
   4 -17   3    0.92    3.98
  -4  17  -3    0.61    5.20
   4 -17   4    3.18    3.98
  -4  17  -4    0.73    4.90
   4 -17   5    4.04    3.73
  -4  17  -5    2.20    3.86
   4 -17   6   -0.24    3.30
  -4  17  -6   -0.73    4.16
   4 -17   7    4.65    4.04
  -4  17  -7    1.65    4.53
   4 -17   8   -2.57    5.57
  -4  17  -8    0.80    6.67
   4 -17   9   -0.55    7.47
  -4  17  -9    2.81    6.12
   4 -17  10    3.79    4.77
  -4  17 -10    2.63    5.63
   4 -17  11    0.31    3.79
  -4  17 -11    0.43    4.59
   4 -17  12    0.24    3.86
  -4  17 -12    3.79    4.16
   4 -17  13    0.12    3.79
  -4  17 -13    0.67    4.77
   4 -17  14   -2.45    3.61
  -4  17 -14    0.86    5.51
   4 -17  15    0.67    4.34
  -4  17 -15    0.31    4.59
   4 -16  -9    1.41    2.08
  -4  16   8    1.65    5.14
   4 -16  -7    4.41    4.10
  -4  16   7    4.04    4.47
   4 -16  -6   -2.94    6.24
  -4  16   6   -0.73    5.87
   4 -16  -5   -0.12    3.61
  -4  16   5    0.31    4.22
   4 -16  -4    7.10    5.94
  -4  16   4    2.26    4.90
   4 -16  -3    1.65    4.59
  -4  16   3    3.67    5.08
   4 -16  -2    6.61    4.65
  -4  16   2    3.24    4.83
   4 -16  -1    1.22    6.43
  -4  16   1    6.00    6.49
   4 -16   0   11.75    5.14
  -4  16   0    6.85    4.90
   4 -16   1    3.43    4.65
  -4  16  -1    7.04    4.77
   4 -16   2    3.73    4.16
  -4  16  -2    5.63    4.34
   4 -16   3    0.80    3.67
  -4  16  -3    0.18    4.16
   4 -16   4   18.85    4.77
  -4  16  -4   16.22    5.20
   4 -16   5    2.63    4.59
  -4  16  -5    1.53    4.53
   4 -16   6    3.24    4.71
  -4  16  -6    1.84    5.08
   4 -16   7    1.10    3.79
  -4  16  -7   -0.37    6.55
   4 -16   8    0.00    7.10
  -4  16  -8   -1.22    4.71
   4 -16   9    1.84    3.43
  -4  16  -9   -3.00    4.59
   4 -16  10    0.67    3.98
  -4  16 -10   -0.43    5.63
   4 -16  11   -0.24    3.79
  -4  16 -11   -0.49    5.02
   4 -16  12   -1.41    4.59
  -4  16 -12    0.55    5.26
   4 -16  13    0.12    3.98
  -4  16 -13    3.24    5.75
   4 -16  14   -1.04    4.65
  -4  16 -14   -0.67    6.43
   4 -16  15   -2.02    4.83
  -4  16 -15   -5.02    8.38
   4 -16  16   -1.10    3.86
  -4  16 -16   -1.22    7.16
   4 -15 -11   -0.86    5.87
   4 -15 -10    1.90    3.98
   4 -15  -9    2.02    5.57
  -4  15   9    2.45    5.57
   4 -15  -8    5.14    5.20
  -4  15   8    4.65    6.00
   4 -15  -7    0.73    5.45
  -4  15   7   -1.41    5.57
   4 -15  -6    3.49    6.00
  -4  15   6   12.97    6.24
   4 -15  -5    4.77    4.77
  -4  15   5    0.67    4.53
   4 -15  -4    6.30    5.63
  -4  15   4   10.53    5.20
   4 -15  -3   11.50    4.90
  -4  15   3   12.91    5.32
   4 -15  -2    1.04    4.10
  -4  15   2   -1.10    4.28
   4 -15  -1    8.63    4.41
  -4  15   1   10.46    4.65
   4 -15   0    2.94    4.90
  -4  15   0    4.22    4.59
   4 -15   1    4.96    3.79
  -4  15  -1    4.71    3.98
   4 -15   2    2.88    3.61
  -4  15  -2    3.30    4.47
   4 -15   3   17.87    4.65
  -4  15  -3   20.26    5.32
   4 -15   4    3.30    4.16
  -4  15  -4    2.45    4.28
   4 -15   5   29.13    4.83
  -4  15  -5   27.54    4.90
   4 -15   6    0.06    2.94
  -4  15  -6    1.53    3.49
   4 -15   7   -1.77    6.24
  -4  15  -7   -0.18    3.92
   4 -15   8    6.61    3.67
  -4  15  -8   11.20    4.04
   4 -15   9   -2.69    3.37
  -4  15  -9    2.39    4.16
   4 -15  10   19.28    3.92
  -4  15 -10   20.19    4.90
   4 -15  11    0.37    4.41
  -4  15 -11    3.37    5.02
   4 -15  12   -0.37    4.71
  -4  15 -12   -0.12    5.02
   4 -15  13    7.28    5.39
  -4  15 -13    6.24    6.06
   4 -15  14   -0.98    5.57
  -4  15 -14   -1.47    5.08
   4 -15  15    7.53    4.90
  -4  15 -15   10.46    6.61
   4 -15  16    1.71    4.83
  -4  15 -16    4.04    5.57
   4 -15  17    0.00    4.10
  -4  15 -17   -2.26    5.32
  -4  14  12    0.24    4.83
   4 -14 -11    6.06    8.75
  -4  14  11    0.86   10.04
   4 -14 -10   -0.61    4.77
  -4  14  10   -0.18    4.65
   4 -14  -9    3.92    4.41
  -4  14   9    2.75    4.71
   4 -14  -8    1.65    5.39
  -4  14   8   -2.39    5.14
   4 -14  -7   15.85    5.69
  -4  14   7   17.81    5.75
   4 -14  -6   -0.55    4.65
  -4  14   6    0.98    4.28
   4 -14  -5    7.77    4.65
  -4  14   5    5.14    4.53
   4 -14  -4   17.13    6.00
  -4  14   4   22.21    6.36
   4 -14  -3    1.29    4.10
  -4  14   3   -1.65    3.86
   4 -14  -2   26.56    4.47
  -4  14   2   23.99    4.53
   4 -14  -1    4.83    3.86
  -4  14   1    4.22    3.43
   4 -14   0    1.77    4.10
  -4  14   0    3.92    4.41
   4 -14   1   -0.73    3.24
  -4  14  -1   -1.16    3.67
   4 -14   2   -0.18    3.55
  -4  14  -2    0.43    3.24
   4 -14   3   40.76    4.90
  -4  14  -3   35.07    4.90
   4 -14   4   67.56    5.57
  -4  14  -4   58.63    5.51
   4 -14   5    0.12    2.88
  -4  14  -5    0.31    3.43
   4 -14   6   -3.37    5.87
  -4  14  -6    0.92    3.67
   4 -14   7    8.26    3.30
  -4  14  -7   14.38    3.86
   4 -14   8    3.67    3.24
  -4  14  -8   -0.98    3.92
   4 -14   9    6.79    3.79
  -4  14  -9    5.20    4.96
   4 -14  10    5.26    3.86
  -4  14 -10    6.49    4.77
   4 -14  11   12.85    4.41
  -4  14 -11   14.69    5.57
   4 -14  12    3.00    3.43
  -4  14 -12    3.18    4.28
   4 -14  13   -0.18    3.55
  -4  14 -13   -2.20    6.00
   4 -14  14   16.65    3.98
  -4  14 -14   10.95    5.32
   4 -14  15    3.55    4.10
  -4  14 -15    6.18    5.39
   4 -14  16   11.32    4.71
  -4  14 -16    8.44    6.61
   4 -14  17    3.98    5.14
  -4  14 -17    7.77    6.06
   4 -14  18    0.73    4.71
  -4  14 -18   -1.84    5.63
   4 -13 -13    1.71    6.79
  -4  13  13    1.04    3.55
   4 -13 -12    1.77    6.24
  -4  13  12   -0.12    3.49
   4 -13 -11    0.80    5.39
  -4  13  11    0.24    5.81
   4 -13 -10   -0.98    5.08
  -4  13  10   -4.28    6.12
   4 -13  -9    4.34    4.90
  -4  13   9   -3.06    4.65
   4 -13  -8   14.14    4.41
  -4  13   8   22.34    5.39
   4 -13  -7   -0.31    4.53
  -4  13   7   -4.34    4.83
   4 -13  -6    8.87    4.16
  -4  13   6    9.18    4.28
   4 -13  -5    1.77    3.86
  -4  13   5    3.06    3.98
   4 -13  -4   14.81    5.45
  -4  13   4   18.05    5.02
   4 -13  -3   62.24    5.69
  -4  13   3   80.90    6.55
   4 -13  -2   32.68    4.47
  -4  13   2   36.11    4.96
   4 -13  -1    5.51    3.30
  -4  13   1    5.26    3.24
   4 -13   0    3.92    3.30
  -4  13   0    2.14    3.43
   4 -13   1   -0.67    3.18
  -4  13  -1   -1.35    3.37
   4 -13   2   26.19    4.59
  -4  13  -2   20.19    4.34
   4 -13   3    2.39    3.00
  -4  13  -3    1.77    3.06
   4 -13   4  171.53    8.51
  -4  13  -4  170.55    8.32
   4 -13   5    4.10    4.96
  -4  13  -5    8.57    3.86
   4 -13   6   -0.61    2.81
  -4  13  -6    0.55    3.37
   4 -13   7    2.33    2.81
  -4  13  -7   -0.18    3.43
   4 -13   8   64.26    5.57
  -4  13  -8   68.85    6.24
   4 -13   9    6.98    3.18
  -4  13  -9    8.38    3.43
   4 -13  10   14.07    4.04
  -4  13 -10   14.26    4.90
   4 -13  11    4.71    3.30
  -4  13 -11    4.47    4.71
   4 -13  12   -0.43    3.43
  -4  13 -12   -0.61    4.04
   4 -13  13   11.26    3.86
  -4  13 -13   14.63    5.81
   4 -13  14   -2.51    3.79
  -4  13 -14    0.00    4.71
   4 -13  15   18.66    5.20
  -4  13 -15   17.99    6.36
   4 -13  16    8.93    5.26
  -4  13 -16   12.36    6.00
   4 -13  17   -2.14    6.55
  -4  13 -17   -3.86    6.49
   4 -13  18    1.29    4.96
  -4  13 -18    9.18    6.98
   4 -13  19    0.61    4.04
  -4  13 -19   -1.41    6.06
   4 -12 -14    2.75    6.12
  -4  12  14    3.86    4.59
   4 -12 -13   -1.71    5.02
  -4  12  13    2.51    6.00
   4 -12 -12    4.28    4.90
  -4  12  12   21.48    6.55
   4 -12 -11    0.86    4.59
  -4  12  11    4.34    5.20
   4 -12 -10    8.20    5.45
  -4  12  10   10.77    5.02
   4 -12  -9    2.57    5.32
  -4  12   9   10.28    5.51
   4 -12  -8    0.73    4.34
  -4  12   8   -0.55    4.65
   4 -12  -7   21.36    6.00
  -4  12   7   17.38    5.14
   4 -12  -6   22.58    4.34
  -4  12   6   21.54    4.04
   4 -12  -5   -0.24    3.49
  -4  12   5   -0.55    3.30
   4 -12  -4   50.49    5.45
  -4  12   4   42.29    4.34
   4 -12  -3    1.59    3.18
  -4  12   3    2.39    3.37
   4 -12  -2   40.51    4.90
  -4  12   2   44.61    5.02
   4 -12  -1   41.74    4.10
  -4  12   1   44.73    4.16
   4 -12   0    0.43    3.00
  -4  12   0    1.10    2.88
   4 -12   1    9.97    3.67
  -4  12  -1   10.77    3.30
   4 -12   2   21.05    4.10
  -4  12  -2   20.32    3.67
   4 -12   3    1.53    2.75
  -4  12  -3   -0.06    2.63
   4 -12   4   29.19    5.87
  -4  12  -4   36.04    3.98
   4 -12   5   68.85    4.71
  -4  12  -5   66.76    5.45
   4 -12   6   28.76    3.55
  -4  12  -6   23.56    4.16
   4 -12   7   70.56    5.08
  -4  12  -7   67.74    5.75
   4 -12   8    3.79    2.69
  -4  12  -8    4.47    3.06
   4 -12   9   55.93    4.83
  -4  12  -9   63.22    5.87
   4 -12  10    2.45    2.45
  -4  12 -10   -0.12    3.55
   4 -12  11    3.43    3.00
  -4  12 -11    4.90    3.49
   4 -12  12   10.40    3.67
  -4  12 -12    7.22    4.41
   4 -12  13    2.94    3.73
  -4  12 -13    0.43    4.28
   4 -12  14   12.18    3.61
  -4  12 -14   11.69    5.26
   4 -12  15    5.26    3.98
  -4  12 -15    3.98    5.02
   4 -12  16    2.45    3.98
  -4  12 -16    0.86    4.90
   4 -12  17   15.05    4.59
  -4  12 -17   19.09    5.26
   4 -12  18    2.20    4.53
  -4  12 -18   -1.53    5.94
   4 -12  19   -1.29    4.65
  -4  12 -19    4.34    6.18
  -4  12 -20   -0.37    6.12
   4 -11 -15   -1.77    3.73
  -4  11  15   -1.22    5.20
   4 -11 -14    3.30    5.08
  -4  11  14   -0.55    6.12
   4 -11 -13   16.40    6.00
  -4  11  13   20.13    6.00
   4 -11 -12    5.69    4.83
  -4  11  12    9.12    5.26
   4 -11 -11    8.87    5.39
  -4  11  11    9.79    6.43
   4 -11 -10    5.14    4.41
  -4  11  10    8.69    4.65
   4 -11  -9    0.92    4.16
  -4  11   9   -0.12    3.92
   4 -11  -8   27.48    5.57
  -4  11   8   26.44    5.14
   4 -11  -7    6.12    4.22
  -4  11   7    2.02    4.04
   4 -11  -6    2.45    3.61
  -4  11   6    2.75    3.73
   4 -11  -5   -0.92    3.79
  -4  11   5    1.71    3.49
   4 -11  -4   17.99    3.86
  -4  11   4   14.50    3.37
   4 -11  -3   14.01    3.43
  -4  11   3   17.01    3.49
   4 -11  -2   22.70    3.49
  -4  11   2   21.36    3.43
   4 -11  -1    2.63    2.69
  -4  11   1    3.00    2.51
   4 -11   0   15.48    3.67
  -4  11   0   15.18    3.43
   4 -11   1    4.71    2.57
  -4  11  -1    2.20    2.63
   4 -11   2   10.16    2.88
  -4  11  -2    8.87    3.37
   4 -11   3  113.64    8.81
  -4  11  -3  106.91    6.18
   4 -11   4    3.43    2.51
  -4  11  -4    3.00    2.69
   4 -11   5   16.09    2.69
  -4  11  -5   13.89    3.12
   4 -11   6    2.20    2.14
  -4  11  -6   -0.06    2.69
   4 -11   7    6.18    2.45
  -4  11  -7   11.93    3.18
   4 -11   8   74.66    4.83
  -4  11  -8   70.07    5.32
   4 -11   9    0.43    2.45
  -4  11  -9    1.59    2.69
   4 -11  10   32.92    3.37
  -4  11 -10   22.95    4.34
   4 -11  11   32.07    4.22
  -4  11 -11   32.56    4.28
   4 -11  12   -0.92    2.57
  -4  11 -12    3.12    3.61
   4 -11  13   49.51    4.71
  -4  11 -13   46.26    5.32
   4 -11  14    5.45    4.34
  -4  11 -14    4.53    5.94
   4 -11  15    2.02    4.22
  -4  11 -15    0.86    4.53
   4 -11  16   19.28    3.98
  -4  11 -16   20.75    5.08
   4 -11  17    0.37    3.98
  -4  11 -17    0.80    4.34
   4 -11  18    5.87    4.59
  -4  11 -18    3.86    4.96
   4 -11  19    0.55    4.28
  -4  11 -19    1.16    4.90
   4 -11  20   -1.77    7.04
  -4  11 -20    1.29    3.30
   4 -11  21   16.77    6.67
  -4  11 -21    3.00    4.28
   4 -10 -18   -0.43    6.61
   4 -10 -16   -1.35    6.12
  -4  10  16   -3.18    9.91
   4 -10 -15    3.37    5.20
  -4  10  15    5.94    5.69
   4 -10 -14    4.22    5.32
  -4  10  14    4.53    6.49
   4 -10 -13    0.55    4.22
  -4  10  13    1.41    5.63
   4 -10 -12    7.28    5.39
  -4  10  12   13.52    6.18
   4 -10 -11    5.57    3.98
  -4  10  11    1.84    4.47
   4 -10 -10   15.60    4.41
  -4  10  10   10.22    4.28
   4 -10  -9   18.54    4.47
  -4  10   9   21.30    4.77
   4 -10  -8    5.63    3.73
  -4  10   8   13.22    3.79
   4 -10  -7  122.15    7.10
  -4  10   7  107.89    7.47
   4 -10  -6   44.86    5.45
  -4  10   6   51.40    4.71
   4 -10  -5   68.85    4.96
  -4  10   5   81.70    5.32
   4 -10  -4    6.49    3.37
  -4  10   4    9.18    3.06
   4 -10  -3    7.16    2.81
  -4  10   3   11.38    2.88
   4 -10  -2    0.31    2.57
  -4  10   2    0.24    2.51
   4 -10  -1   62.30    5.32
  -4  10   1   62.24    5.20
   4 -10   0   33.78    3.43
  -4  10   0   37.21    3.98
   4 -10   1    3.30    2.39
  -4  10  -1    3.61    2.81
   4 -10   2   54.22    6.43
  -4  10  -2   56.73    4.47
   4 -10   3   31.45    3.43
  -4  10  -3   32.68    3.18
   4 -10   4  215.59   11.38
  -4  10  -4  217.06    9.91
   4 -10   5   35.74    3.30
  -4  10  -5   34.27    3.43
   4 -10   6    0.98    1.96
  -4  10  -6    1.84    2.26
   4 -10   7   84.51    4.96
  -4  10  -7   75.39    4.53
   4 -10   8    1.47    2.20
  -4  10  -8    0.24    2.63
   4 -10   9  143.08    6.36
  -4  10  -9  131.33    6.67
   4 -10  10   15.97    3.00
  -4  10 -10   16.09    4.10
   4 -10  11   22.64    3.00
  -4  10 -11   20.50    3.73
   4 -10  12   99.63    6.06
  -4  10 -12   95.59    7.71
   4 -10  13   -1.77    2.63
  -4  10 -13    2.69    3.43
   4 -10  14    2.08    2.94
  -4  10 -14    1.04    3.79
   4 -10  15    2.69    4.47
  -4  10 -15    6.55    5.87
   4 -10  16   -0.31    3.86
  -4  10 -16    2.63    5.08
   4 -10  17   42.04    5.02
  -4  10 -17   37.45    5.45
   4 -10  18   -0.61    4.10
  -4  10 -18    2.33    4.28
   4 -10  19   10.71    4.59
  -4  10 -19    5.63    5.08
   4 -10  20   -0.06    3.92
  -4  10 -20   -0.55    4.53
   4 -10  21    1.96   10.16
  -4  10 -21   -1.90    6.49
   4  -9 -18    6.67    6.24
  -4   9  17    2.57    6.49
   4  -9 -16   -0.37    4.34
  -4   9  16   -0.37    5.75
   4  -9 -15    1.29    5.45
  -4   9  15   -2.39    5.14
   4  -9 -14    4.65    4.83
  -4   9  14    3.79    4.65
   4  -9 -13   11.02    4.59
  -4   9  13    8.69    4.90
   4  -9 -12   17.69    4.96
  -4   9  12   21.05    4.90
   4  -9 -11   63.03    6.55
  -4   9  11   70.07    7.16
   4  -9 -10   18.91    5.20
  -4   9  10   24.85    4.22
   4  -9  -9    2.14    3.67
  -4   9   9    4.77    3.55
   4  -9  -8  112.48    7.28
  -4   9   8  111.31    6.55
   4  -9  -7   38.98    4.22
  -4   9   7   43.82    4.34
   4  -9  -6   -0.18    2.75
  -4   9   6    1.96    2.69
   4  -9  -5   10.53    3.18
  -4   9   5   10.28    3.06
   4  -9  -4    2.02    2.39
  -4   9   4    3.06    2.94
   4  -9  -3   53.48    3.92
  -4   9   3   49.69    3.67
   4  -9  -2   44.61    3.61
  -4   9   2   48.59    3.67
   4  -9  -1    1.65    2.39
  -4   9   1    0.86    2.57
   4  -9   0   73.25    4.04
  -4   9   0   70.07    4.10
   4  -9   1   25.52    4.59
  -4   9  -1   26.31    2.81
   4  -9   2   36.96    2.94
  -4   9  -2   34.76    2.69
   4  -9   3  155.56    6.30
  -4   9  -3  170.92    6.98
   4  -9   4   -1.47    2.14
  -4   9  -4   -0.37    2.39
   4  -9   5   25.15    2.81
  -4   9  -5   33.23    3.12
   4  -9   6  246.68    9.42
  -4   9  -6  254.08    8.69
   4  -9   7   11.38    2.14
  -4   9  -7   11.81    2.63
   4  -9   8  135.18    6.30
  -4   9  -8  138.67    6.36
   4  -9   9    5.87    2.20
  -4   9  -9    3.73    2.94
   4  -9  10   73.99    4.65
  -4   9 -10   84.63    5.14
   4  -9  11    1.41    2.39
  -4   9 -11    1.59    2.75
   4  -9  12   12.48    3.86
  -4   9 -12   15.60    4.65
   4  -9  13  151.40    7.47
  -4   9 -13  138.24    7.40
   4  -9  14    5.02    3.06
  -4   9 -14    4.83    3.61
   4  -9  15    1.41    3.06
  -4   9 -15   -1.29    3.79
   4  -9  16   14.69    5.02
  -4   9 -16   17.99    4.59
   4  -9  17   -1.29    3.79
  -4   9 -17    0.12    4.90
   4  -9  18   21.42    5.26
  -4   9 -18   15.54    5.32
   4  -9  19    0.37    4.16
  -4   9 -19   -0.43    4.16
   4  -9  20   -0.98    3.55
  -4   9 -20    0.12    3.67
   4  -9  21   -0.73    6.61
  -4   9 -21   -1.59    4.10
   4  -9  22    0.18    4.53
   4  -8 -19   -0.73    5.20
  -4   8  19   -0.67    4.90
   4  -8 -18   -1.41    3.98
  -4   8  18    1.35    4.10
   4  -8 -17    0.12    4.22
  -4   8  17    3.55    4.16
   4  -8 -16    1.22    3.92
  -4   8  16    0.00    4.71
   4  -8 -15    0.37    4.65
  -4   8  15   -1.59    5.45
   4  -8 -14   22.28    5.51
  -4   8  14   24.48    6.00
   4  -8 -13   14.44    5.45
  -4   8  13    7.59    6.30
   4  -8 -12   36.90    5.69
  -4   8  12   37.21    4.96
   4  -8 -11    8.63    3.86
  -4   8  11    4.59    3.73
   4  -8 -10    2.08    3.73
  -4   8  10    0.80    3.55
   4  -8  -9    1.84    3.18
  -4   8   9    0.61    4.47
   4  -8  -8   14.01    3.55
  -4   8   8   16.71    3.49
   4  -8  -7   10.95    3.18
  -4   8   7   11.38    3.06
   4  -8  -6   31.27    4.41
  -4   8   6   33.60    4.22
   4  -8  -5    4.90    2.57
  -4   8   5    3.67    2.26
   4  -8  -4   83.59    4.96
  -4   8   4   83.29    4.41
   4  -8  -3  138.36    6.49
  -4   8   3  141.30    6.30
   4  -8  -2   26.68    3.06
  -4   8   2   29.99    3.06
   4  -8  -1  203.97    7.89
  -4   8   1  209.29    8.32
   4  -8   0   35.37    4.16
  -4   8   0   40.39    2.75
   4  -8   1    2.14    2.08
  -4   8  -1   -0.12    1.77
   4  -8   2  267.67    8.63
  -4   8  -2  268.40    8.75
   4  -8   3  211.31    7.04
  -4   8  -3  214.43    7.53
   4  -8   4  114.13    4.65
  -4   8  -4  119.45    4.83
   4  -8   5   20.32    2.45
  -4   8  -5   26.68    2.94
   4  -8   6    8.51    2.33
  -4   8  -6    5.75    2.51
   4  -8   7  369.38   11.50
  -4   8  -7  348.88   11.44
   4  -8   8   66.70    3.37
  -4   8  -8   70.99    4.04
   4  -8   9  217.92    9.91
  -4   8  -9  217.49   10.46
   4  -8  10   49.32    3.61
  -4   8 -10   57.95    4.28
   4  -8  11   53.42    3.49
  -4   8 -11   49.02    4.04
   4  -8  12   68.29    4.65
  -4   8 -12   70.44    5.63
   4  -8  13   26.25    3.37
  -4   8 -13   28.95    3.98
   4  -8  14   35.80    3.43
  -4   8 -14   38.92    4.10
   4  -8  15   10.71    3.61
  -4   8 -15   11.26    3.79
   4  -8  16    7.89    3.37
  -4   8 -16    5.51    3.55
   4  -8  17   16.83    3.92
  -4   8 -17   25.27    4.41
   4  -8  18    3.43    3.73
  -4   8 -18    4.65    4.34
   4  -8  19    5.81    3.79
  -4   8 -19    3.18    4.10
   4  -8  20    0.49    3.37
  -4   8 -20    0.12    3.37
   4  -8  21   -0.43    3.98
   4  -7 -20   -1.16    5.45
   4  -7 -19   -0.67    4.96
  -4   7  19    2.69    5.08
   4  -7 -18   10.77    6.24
  -4   7  18   11.57    7.34
   4  -7 -17   -1.59    6.24
  -4   7  17    1.59    5.63
   4  -7 -16    5.94    5.57
  -4   7  16    5.02    5.51
   4  -7 -15   -2.14    6.18
  -4   7  15   -1.35    4.90
   4  -7 -14    2.33    4.16
  -4   7  14    3.55    4.28
   4  -7 -13   20.19    4.53
  -4   7  13   20.62    4.71
   4  -7 -12   14.38    4.10
  -4   7  12   17.13    4.28
   4  -7 -11    0.12    3.49
  -4   7  11    1.53    3.43
   4  -7 -10   22.83    4.41
  -4   7  10   30.54    5.14
   4  -7  -9    3.43    3.00
  -4   7   9    2.75    3.12
   4  -7  -8    2.45    3.55
  -4   7   8    1.77    3.18
   4  -7  -7 1010.46   34.76
  -4   7   7 1032.74   34.27
   4  -7  -6   40.14    3.30
  -4   7   6   35.49    3.24
   4  -7  -5   12.48    2.39
  -4   7   5   18.66    2.88
   4  -7  -4  223.12    8.75
  -4   7   4  220.73    7.96
   4  -7  -3  272.38    9.36
  -4   7   3  279.05    8.87
   4  -7  -2   29.80    2.81
  -4   7   2   24.97    2.57
   4  -7  -1  149.13    8.63
  -4   7   1  160.76    6.30
   4  -7   0   92.10    4.10
  -4   7   0   90.75    4.10
   4  -7   1  712.38   20.81
  -4   7  -1  682.76   18.91
   4  -7   2  447.34   13.40
  -4   7  -2  426.59   13.34
   4  -7   3  301.76    9.85
  -4   7  -3  297.10    9.67
   4  -7   4   87.39    4.10
  -4   7  -4   93.20    4.04
   4  -7   5   36.96    2.45
  -4   7  -5   38.55    2.51
   4  -7   6  519.86   15.60
  -4   7  -6  508.78   15.30
   4  -7   7    6.12    1.71
  -4   7  -7    3.18    2.02
   4  -7   8  325.25   10.77
  -4   7  -8  320.73   10.53
   4  -7   9    1.29    1.71
  -4   7  -9   -0.31    2.20
   4  -7  10   10.16    2.39
  -4   7 -10   11.26    2.63
   4  -7  11  111.62    5.08
  -4   7 -11  108.87    5.87
   4  -7  12   32.25    3.30
  -4   7 -12   27.42    3.49
   4  -7  13   48.47    3.73
  -4   7 -13   49.02    4.59
   4  -7  14    1.77    3.43
  -4   7 -14    2.63    3.18
   4  -7  15   -0.55    2.69
  -4   7 -15   -0.49    2.75
   4  -7  16   12.91    3.55
  -4   7 -16   14.50    3.55
   4  -7  17    6.06    3.43
  -4   7 -17    4.71    3.92
   4  -7  18   11.63    4.65
  -4   7 -18   10.83    4.22
   4  -7  19    2.81    4.28
  -4   7 -19   -1.65    5.32
   4  -7  20    4.83    4.65
  -4   7 -20   -3.61    7.10
   4  -7  21    1.65    2.75
  -4   7 -21    5.20    5.57
   4  -7  22    1.77    3.79
  -4   7 -22    1.47    5.14
   4  -6 -20    1.41    3.43
   4  -6 -19    5.45    4.34
  -4   6  19    1.77    6.18
   4  -6 -18    3.61    4.34
  -4   6  18    3.00    5.08
   4  -6 -17    5.26    4.53
  -4   6  17    7.22    5.26
   4  -6 -16   -0.92    4.41
  -4   6  16    0.24    4.71
   4  -6 -15   -0.61    4.83
  -4   6  15    4.83    5.20
   4  -6 -14    9.79    4.53
  -4   6  14   10.83    4.83
   4  -6 -13   36.29    5.20
  -4   6  13   29.62    5.02
   4  -6 -12    8.93    4.28
  -4   6  12   16.09    4.65
   4  -6 -11    5.26    3.30
  -4   6  11    2.20    3.86
   4  -6 -10    3.24    3.67
  -4   6  10    2.81    3.49
   4  -6  -9  191.79    8.44
  -4   6   9  189.95    8.14
   4  -6  -8   75.15    4.77
  -4   6   8   71.54    5.14
   4  -6  -7   83.16    4.65
  -4   6   7   75.94    4.71
   4  -6  -6  440.24   13.89
  -4   6   6  436.20   13.65
   4  -6  -5  169.21    6.36
  -4   6   5  154.89    6.49
   4  -6  -4  136.96    5.87
  -4   6   4  124.78    5.51
   4  -6  -3   23.19    3.06
  -4   6   3   22.28    2.69
   4  -6  -2   68.60    6.24
  -4   6   2   64.50    3.55
   4  -6  -1  158.25    6.61
  -4   6   1  151.89    5.75
   4  -6   0   39.90    2.69
  -4   6   0   37.08    2.26
   4  -6   1   42.96    2.75
  -4   6  -1   39.41    2.57
   4  -6   2 1501.86   41.12
  -4   6  -2 1473.53   38.80
   4  -6   3   72.64    3.37
  -4   6  -3   81.94    3.37
   4  -6   4   32.56    2.14
  -4   6  -4   30.23    2.02
   4  -6   5  103.97    4.47
  -4   6  -5  101.34    4.34
   4  -6   6  155.56    5.39
  -4   6  -6  154.76    5.63
   4  -6   7  649.65   19.52
  -4   6  -7  629.27   19.70
   4  -6   8    6.61    1.65
  -4   6  -8    7.34    2.45
   4  -6   9   31.82    2.45
  -4   6  -9   33.41    3.12
   4  -6  10   14.81    2.02
  -4   6 -10   18.36    2.14
   4  -6  11    0.98    2.02
  -4   6 -11   -0.31    1.96
   4  -6  12  141.85    6.30
  -4   6 -12  132.30    6.67
   4  -6  13    1.77    3.18
  -4   6 -13    1.10    3.06
   4  -6  14    6.36    2.75
  -4   6 -14    8.69    3.49
   4  -6  15   10.28    2.94
  -4   6 -15   13.65    3.55
   4  -6  16   11.26    3.67
  -4   6 -16    6.24    3.67
   4  -6  17   13.95    3.67
  -4   6 -17   15.85    4.41
   4  -6  18    4.59    4.04
  -4   6 -18   -0.92    4.41
   4  -6  19    6.67    4.22
  -4   6 -19    0.37    3.55
   4  -6  20    4.65    3.67
  -4   6 -20    5.51    4.65
   4  -6  21    1.10    2.57
  -4   6 -21    1.29    3.49
   4  -6  22    2.94    5.75
  -4   6 -22    2.20    5.39
   4  -5 -20   -3.61    5.45
  -4   5  20    3.92    5.63
   4  -5 -19    3.37    6.06
  -4   5  19    3.92    6.67
   4  -5 -18   15.60    6.24
  -4   5  18   17.26    6.12
   4  -5 -17    1.29    4.96
  -4   5  17    1.29    6.12
   4  -5 -16   12.36    4.59
  -4   5  16   16.16    5.02
   4  -5 -15   12.55    4.83
  -4   5  15   14.14    4.41
   4  -5 -14    1.04    3.43
  -4   5  14   -1.53    4.04
   4  -5 -13   66.52    5.63
  -4   5  13   68.42    5.57
   4  -5 -12    7.59    3.18
  -4   5  12    8.93    3.30
   4  -5 -11    1.90    3.06
  -4   5  11    1.53    2.94
   4  -5 -10    6.12    3.79
  -4   5  10    5.08    3.30
   4  -5  -9    8.69    2.81
  -4   5   9   10.10    2.88
   4  -5  -8   46.69    3.49
  -4   5   8   58.56    4.16
   4  -5  -7  286.21   10.04
  -4   5   7  301.76   10.59
   4  -5  -6   60.58    3.43
  -4   5   6   61.20    3.73
   4  -5  -5   87.63    4.28
  -4   5   5   87.33    4.22
   4  -5  -4   65.66    3.30
  -4   5   4   64.62    4.83
   4  -5  -3  273.91   13.77
  -4   5   3  264.98    8.69
   4  -5  -2  411.05   13.46
  -4   5   2  411.36   13.28
   4  -5  -1   10.83    1.53
  -4   5   1    9.24    1.65
   4  -5   0   59.42    2.75
  -4   5   0   63.52    3.49
   4  -5   1  486.87   15.24
  -4   5  -1  489.50   14.99
   4  -5   2   13.83    1.53
  -4   5  -2   12.12    1.53
   4  -5   3  979.86   28.15
  -4   5  -3  989.90   28.52
   4  -5   4    0.92    1.04
  -4   5  -4    0.55    1.16
   4  -5   5   53.61    2.51
  -4   5  -5   50.85    2.94
   4  -5   6  589.13   17.62
  -4   5  -6  597.09   19.95
   4  -5   7   42.96    2.26
  -4   5  -7   37.94    2.88
   4  -5   8  204.58    7.53
  -4   5  -8  202.68    7.10
   4  -5   9   32.31    2.33
  -4   5  -9   33.35    2.81
   4  -5  10  101.52    4.77
  -4   5 -10   95.71    4.53
   4  -5  11  117.01    5.08
  -4   5 -11  119.64    5.32
   4  -5  12    3.30    1.96
  -4   5 -12    1.53    2.02
   4  -5  13   27.42    3.86
  -4   5 -13   27.17    3.92
   4  -5  14    5.63    2.63
  -4   5 -14    5.63    3.12
   4  -5  15   29.62    3.43
  -4   5 -15   33.66    4.16
   4  -5  16   25.03    3.92
  -4   5 -16   26.50    4.28
   4  -5  17    8.44    3.61
  -4   5 -17    7.10    4.59
   4  -5  18    2.75    4.04
  -4   5 -18    0.18    3.37
   4  -5  19   -0.61    3.79
  -4   5 -19   -0.61    3.24
   4  -5  20    2.14    3.30
  -4   5 -20    2.57    3.73
   4  -5  21   16.65    4.59
  -4   5 -21    9.97    5.45
   4  -5  22    0.86    3.43
  -4   5 -22    0.12    4.53
   4  -4 -21   -0.24    3.37
   4  -4 -20    1.90    5.45
  -4   4  20    5.02    6.06
   4  -4 -19   22.89    6.06
  -4   4  19   18.73    6.92
   4  -4 -18    1.04    4.59
  -4   4  18    1.59    5.02
   4  -4 -17   14.93    5.26
  -4   4  17   17.62    5.20
   4  -4 -16    3.18    5.39
  -4   4  16    0.73    6.00
   4  -4 -15    4.83    5.87
  -4   4  15    2.69    4.83
   4  -4 -14   38.86    4.90
  -4   4  14   38.49    4.77
   4  -4 -13  122.82    6.79
  -4   4  13  116.46    6.79
   4  -4 -12   43.75    3.92
  -4   4  12   46.45    4.47
   4  -4 -11   53.12    4.04
  -4   4  11   52.32    4.16
   4  -4 -10    7.04    2.69
  -4   4  10    7.59    2.94
   4  -4  -9  168.10    6.79
  -4   4   9  169.94    7.65
   4  -4  -8   99.93    4.53
  -4   4   8   94.98    4.59
   4  -4  -7  428.61   12.55
  -4   4   7  435.04   13.22
   4  -4  -6   46.94    3.43
  -4   4   6   37.51    3.37
   4  -4  -5  113.27    4.71
  -4   4   5  120.25    8.14
   4  -4  -4  372.80   17.50
  -4   4   4  395.45   12.91
   4  -4  -3  106.05    4.47
  -4   4   3  108.81    5.02
   4  -4  -2  215.29    7.71
  -4   4   2  196.62    7.53
   4  -4  -1   89.96    4.34
  -4   4   1   91.98    4.22
   4  -4   0   79.06    3.73
  -4   4   0   79.37    3.18
   4  -4   1  290.86    9.24
  -4   4  -1  286.40    9.30
   4  -4   2  334.50   10.89
  -4   4  -2  331.25   10.34
   4  -4   3    2.20    1.04
  -4   4  -3    2.94    1.04
   4  -4   4   10.53    1.10
  -4   4  -4   10.34    1.22
   4  -4   5  560.61   17.01
  -4   4  -5  551.86   16.95
   4  -4   6    6.36    1.35
  -4   4  -6    4.16    1.35
   4  -4   7  172.20    6.43
  -4   4  -7  175.02    6.36
   4  -4   8   31.21    1.90
  -4   4  -8   32.92    2.45
   4  -4   9   12.91    1.59
  -4   4  -9   11.87    1.90
   4  -4  10    0.31    1.59
  -4   4 -10   -1.16    1.84
   4  -4  11   14.93    2.20
  -4   4 -11   11.32    2.14
   4  -4  12   23.62    2.69
  -4   4 -12   26.19    2.69
   4  -4  13    5.51    3.00
  -4   4 -13    2.45    2.94
   4  -4  14   -0.61    2.39
  -4   4 -14    1.35    2.88
   4  -4  15   45.65    4.34
  -4   4 -15   40.02    4.16
   4  -4  16   17.26    3.61
  -4   4 -16   15.36    2.94
   4  -4  17   15.18    3.49
  -4   4 -17   14.87    3.30
   4  -4  18    2.57    3.55
  -4   4 -18    1.71    2.88
   4  -4  19    1.16    3.73
  -4   4 -19    1.65    4.16
   4  -4  20   -1.29    3.43
  -4   4 -20    0.49    2.81
   4  -4  21    3.18    3.43
  -4   4 -21    4.04    5.32
   4  -3 -21    4.77    7.77
  -4   3  21    3.30    5.14
   4  -3 -20    6.18    7.28
  -4   3  20    7.89    9.18
   4  -3 -19    7.16    4.77
  -4   3  19   13.89    5.81
   4  -3 -18    8.57    5.02
  -4   3  18    2.57    5.26
   4  -3 -17    9.18    5.02
  -4   3  17    7.96    5.32
   4  -3 -16    2.75    3.86
  -4   3  16    2.75    4.22
   4  -3 -15   14.63    4.90
  -4   3  15   21.36    4.77
   4  -3 -14   55.63    5.26
  -4   3  14   52.93    5.69
   4  -3 -13   16.16    3.86
  -4   3  13   17.87    3.79
   4  -3 -12  105.68    5.81
  -4   3  12   97.42    5.87
   4  -3 -11    1.90    2.69
  -4   3  11    2.20    2.69
   4  -3 -10   45.10    3.67
  -4   3  10   52.02    3.55
   4  -3  -9    1.16    2.20
  -4   3   9    2.88    2.26
   4  -3  -8    0.92    2.14
  -4   3   8    0.86    2.02
   4  -3  -7  225.57    7.77
  -4   3   7  219.39    8.20
   4  -3  -6    1.59    1.90
  -4   3   6    0.00    2.33
   4  -3  -5  174.41    8.75
  -4   3   5  188.79    7.04
   4  -3  -4   99.08    4.53
  -4   3   4  103.30    4.22
   4  -3  -3   61.32    3.37
  -4   3   3   59.91    3.37
   4  -3  -2  298.15   10.95
  -4   3   2  292.45    9.73
   4  -3  -1  233.22    8.32
  -4   3   1  228.01    7.89
   4  -3   0  239.70    8.57
  -4   3   0  239.64    8.81
   4  -3   1  829.81   25.15
  -4   3  -1  835.20   23.19
   4  -3   2  404.56   12.55
  -4   3  -2  398.93   13.59
   4  -3   3   55.75    2.45
  -4   3  -3   55.69    2.81
   4  -3   4    4.10    0.73
  -4   3  -4    4.59    0.92
   4  -3   5   28.70    1.59
  -4   3  -5   29.86    1.90
   4  -3   6  478.79   15.12
  -4   3  -6  475.12   14.63
   4  -3   7   41.31    2.02
  -4   3  -7   39.35    2.51
   4  -3   8  272.81    9.24
  -4   3  -8  279.66    9.24
   4  -3   9  192.77    6.49
  -4   3  -9  190.44    7.40
   4  -3  10    1.71    1.59
  -4   3 -10    2.81    1.53
   4  -3  11  177.22    6.73
  -4   3 -11  177.53    6.43
   4  -3  12    0.73    2.33
  -4   3 -12    1.41    1.71
   4  -3  13   78.27    5.32
  -4   3 -13   75.39    4.16
   4  -3  14    2.45    2.75
  -4   3 -14    2.33    2.69
   4  -3  15   17.26    3.12
  -4   3 -15   16.16    2.81
   4  -3  16   19.89    3.37
  -4   3 -16   15.73    3.00
   4  -3  17    0.18    2.94
  -4   3 -17    1.47    2.51
   4  -3  18    0.80    3.79
  -4   3 -18   -1.22    3.61
   4  -3  19   -1.16    2.81
  -4   3 -19   -0.06    2.33
   4  -3  20    2.88    3.00
  -4   3 -20    3.06    4.28
   4  -3  21    1.04    2.69
   4  -2 -22    1.84    5.45
  -4   2  22   -2.81    6.49
   4  -2 -21   -2.26    4.83
  -4   2  21    1.47    5.14
   4  -2 -20    2.20    4.65
  -4   2  20    3.92    5.94
   4  -2 -19   29.99    7.28
  -4   2  19   27.23    7.28
   4  -2 -18    2.02    5.08
  -4   2  18    5.02    5.02
   4  -2 -17    3.55    4.53
  -4   2  17   -0.37    4.53
   4  -2 -16    1.35    4.22
  -4   2  16    5.45    4.59
   4  -2 -15    2.75    4.16
  -4   2  15   -0.55    4.22
   4  -2 -14   33.29    4.22
  -4   2  14   31.64    4.28
   4  -2 -13   32.07    3.86
  -4   2  13   30.41    4.16
   4  -2 -12    0.86    3.18
  -4   2  12    1.47    3.49
   4  -2 -11    3.00    2.51
  -4   2  11    2.14    2.57
   4  -2 -10    4.71    2.75
  -4   2  10    7.47    2.69
   4  -2  -9   35.74    2.88
  -4   2   9   31.03    3.37
   4  -2  -8  504.74   15.05
  -4   2   8  496.54   15.24
   4  -2  -7  146.44    5.81
  -4   2   7  137.69    7.04
   4  -2  -6   42.16    3.30
  -4   2   6   44.61    3.18
   4  -2  -5  370.91   12.42
  -4   2   5  381.74   12.30
   4  -2  -4   18.05    2.08
  -4   2   4   17.13    1.77
   4  -2  -3  386.39   13.03
  -4   2   3  381.19   11.75
   4  -2  -2   71.11    3.18
  -4   2   2   73.19    3.61
   4  -2  -1    4.04    0.98
  -4   2   1    4.47    0.86
   4  -2   0  321.09   10.28
  -4   2   0  327.09   11.26
   4  -2   1  392.69   12.61
  -4   2  -1  384.80   12.67
   4  -2   2 3495.80   84.57
  -4   2  -2 3516.24   89.16
   4  -2   3  925.28   26.86
  -4   2  -3  951.47   25.46
   4  -2   4    4.96    0.67
  -4   2  -4    4.47    0.80
   4  -2   5  589.74   17.07
  -4   2  -5  571.63   17.01
   4  -2   6  173.73    6.06
  -4   2  -6  168.35    6.00
   4  -2   7  504.99   14.87
  -4   2  -7  490.91   15.54
   4  -2   8   86.96    3.92
  -4   2  -8   89.77    3.79
   4  -2   9    0.12    1.53
  -4   2  -9    2.75    1.59
   4  -2  10  249.07    8.38
  -4   2 -10  237.62    8.69
   4  -2  11    0.31    1.71
  -4   2 -11   -0.31    1.41
   4  -2  12  165.90    6.98
  -4   2 -12  160.94    7.22
   4  -2  13    7.89    2.45
  -4   2 -13    7.22    2.08
   4  -2  14   10.95    3.12
  -4   2 -14    4.71    2.33
   4  -2  15    9.67    2.51
  -4   2 -15    8.44    2.45
   4  -2  16    1.41    2.75
  -4   2 -16    4.53    1.96
   4  -2  17    0.86    3.30
  -4   2 -17    2.75    3.92
   4  -2  18    2.02    2.94
  -4   2 -18   -0.12    3.12
   4  -2  19   -0.49    3.06
  -4   2 -19    0.61    3.30
   4  -2  20    9.12    7.04
  -4   2 -20   11.75    9.73
  -4   1  22   -4.28    6.73
   4  -1 -21    0.98    5.08
  -4   1  21   -0.43    8.14
   4  -1 -20    6.36    5.08
  -4   1  20    9.85    5.75
   4  -1 -19    3.55    4.47
  -4   1  19    3.06    6.30
   4  -1 -18   73.86    7.59
  -4   1  18   87.63    8.51
   4  -1 -17    1.35    4.47
  -4   1  17    2.08    4.96
   4  -1 -16   14.07    4.53
  -4   1  16   14.87    4.47
   4  -1 -15   35.68    5.14
  -4   1  15   37.82    5.57
   4  -1 -14   51.59    4.59
  -4   1  14   56.91    5.02
   4  -1 -13    4.71    2.69
  -4   1  13    1.04    3.06
   4  -1 -12   15.18    3.49
  -4   1  12   17.38    3.98
   4  -1 -11   31.76    3.67
  -4   1  11   28.52    3.98
   4  -1 -10  264.61    8.57
  -4   1  10  258.61    9.73
   4  -1  -9  212.17    7.83
  -4   1   9  213.76    7.53
   4  -1  -8  206.78    7.16
  -4   1   8  195.58    9.55
   4  -1  -7  233.77    8.63
  -4   1   7  246.50    8.26
   4  -1  -6  113.89    4.90
  -4   1   6  109.97    4.53
   4  -1  -5  187.63    6.61
  -4   1   5  188.12    7.22
   4  -1  -4  112.17    4.53
  -4   1   4  109.05    4.59
   4  -1  -3   73.74    3.12
  -4   1   3   75.94    3.37
   4  -1  -2  106.42    3.86
  -4   1   2  110.03    6.00
   4  -1  -1  888.99   24.17
  -4   1   1  861.51   25.64
   4  -1   0  201.39    6.43
  -4   1   0  202.74    6.55
   4  -1   1 1473.47   38.43
  -4   1  -1 1495.19   39.96
   4  -1   2  869.53   23.74
  -4   1  -2  871.85   24.36
   4  -1   3    1.04    0.37
  -4   1  -3    0.43    0.37
   4  -1   4   21.79    1.16
  -4   1  -4   21.36    1.29
   4  -1   5    1.71    0.67
  -4   1  -5    2.51    0.61
   4  -1   6  933.97   26.50
  -4   1  -6  920.99   25.09
   4  -1   7    7.10    1.10
  -4   1  -7    6.00    1.10
   4  -1   8  139.04    5.26
  -4   1  -8  132.12    4.96
   4  -1   9    1.65    1.47
  -4   1  -9    0.55    0.98
   4  -1  10   18.05    2.26
  -4   1 -10   17.13    2.14
   4  -1  11   66.27    3.37
  -4   1 -11   67.56    3.79
   4  -1  12    6.98    1.65
  -4   1 -12    9.55    2.14
   4  -1  13   31.45    3.00
  -4   1 -13   30.29    2.88
   4  -1  14   12.79    2.69
  -4   1 -14    9.42    2.20
   4  -1  15   11.69    2.75
  -4   1 -15   11.99    2.33
   4  -1  16   17.62    3.98
  -4   1 -16   19.28    5.39
   4  -1  17    8.63    3.30
  -4   1 -17    3.67    2.20
   4  -1  18    1.65    3.61
  -4   1 -18    0.92    3.73
   4  -1  19   -0.61    3.73
  -4   1 -19    2.08    3.24
   4   0 -22    0.73    3.49
  -4   0  22    4.10    4.34
   4   0 -21    5.08    5.32
  -4   0  21    1.96    5.57
   4   0 -20    2.51    5.14
  -4   0  20    3.00    5.63
   4   0 -19    6.67    5.02
  -4   0  19    5.75    5.51
   4   0 -18   -0.12    5.14
  -4   0  18    2.88    6.73
   4   0 -17   38.92    5.26
  -4   0  17   23.32    5.45
   4   0 -16    5.94    3.79
  -4   0  16    4.41    4.22
   4   0 -15    9.79    3.30
  -4   0  15   10.89    3.92
   4   0 -14   67.74    4.96
  -4   0  14   67.19    5.57
   4   0 -13   46.51    4.71
  -4   0  13   42.47    4.47
   4   0 -12    6.43    2.81
  -4   0  12    7.89    2.69
   4   0 -11   46.26    4.47
  -4   0  11   38.31    5.32
   4   0 -10    9.49    2.20
  -4   0  10   11.08    2.39
   4   0  -9  100.36    4.77
  -4   0   9   93.81    7.34
   4   0  -8  228.08    8.38
  -4   0   8  218.35    7.77
   4   0  -7   46.08    2.81
  -4   0   7   49.45    3.00
   4   0  -6    7.40    1.53
  -4   0   6    8.63    1.59
   4   0  -5  276.79    9.06
  -4   0   5  279.36    9.79
   4   0  -4    0.86    0.86
  -4   0   4    0.00    1.04
   4   0  -3 1200.41   31.70
  -4   0   3 1181.93   33.05
   4   0  -2    3.24    0.73
  -4   0   2    3.55    0.86
   4   0  -1  130.90    4.28
  -4   0   1  132.06    5.02
   4   0   0 1119.51   28.64
  -4   0   0 1102.01   29.01
   4   0   1    6.98    0.49
  -4   0  -1    6.85    0.49
   4   0   4   21.23    1.04
  -4   0  -4   22.52    1.16
   4   0   5  571.75   16.40
  -4   0  -5  575.06   17.69
   4   0   6   22.58    1.53
  -4   0  -6   21.66    1.22
   4   0   7  786.06   23.50
  -4   0  -7  795.42   23.25
   4   0   8   40.76    2.51
  -4   0  -8   41.49    2.57
   4   0   9   19.58    1.96
  -4   0  -9   14.44    1.29
   4   0  10   28.76    2.26
  -4   0 -10   28.58    2.26
   4   0  11   67.07    3.67
  -4   0 -11   64.62    3.24
   4   0  12   21.42    2.69
  -4   0 -12   21.05    1.96
   4   0  13   11.50    2.51
  -4   0 -13    9.85    2.26
   4   0  14   21.97    3.00
  -4   0 -14   20.44    2.45
   4   0  15   21.54    3.37
  -4   0 -15   23.25    3.18
   4   0  16    7.40    3.06
  -4   0 -16    5.39    2.51
   4   0  17   -1.10    2.63
  -4   0 -17    2.02    2.14
   4   0  18    0.86    3.06
  -4   0 -18    0.61    1.59
  -4   0 -19    2.39    4.16
   4   1 -22    0.00    4.41
  -4  -1  22    4.04    7.77
   4   1 -21    2.88    5.57
  -4  -1  21   -1.71    5.81
   4   1 -20   -0.31    7.04
  -4  -1  20    8.87    7.53
   4   1 -19    7.89    4.41
  -4  -1  19   17.20    5.45
   4   1 -18    2.33    5.02
  -4  -1  18    3.12    5.26
   4   1 -17    1.53    3.61
  -4  -1  17    2.08    4.04
   4   1 -16    0.55    3.98
  -4  -1  16    3.43    4.28
   4   1 -15   58.26    5.26
  -4  -1  15   64.07    5.51
   4   1 -14   58.07    5.26
  -4  -1  14   54.77    5.57
   4   1 -13   59.91    4.47
  -4  -1  13   63.95    4.65
   4   1 -12   87.20    5.87
  -4  -1  12   90.63    5.87
   4   1 -11    2.20    1.90
  -4  -1  11    1.90    2.51
   4   1 -10    3.86    1.96
  -4  -1  10    1.77    3.49
   4   1  -9  307.14   11.75
  -4  -1   9  321.34   12.12
   4   1  -8  133.96    5.69
  -4  -1   8  141.85    5.69
   4   1  -7  117.37    4.90
  -4  -1   7  110.21    4.83
   4   1  -6  126.80    5.08
  -4  -1   6  119.52    4.71
   4   1  -5    0.06    1.10
  -4  -1   5    0.86    1.10
   4   1  -4  513.00   15.79
  -4  -1   4  511.11   15.36
   4   1  -3    4.90    0.92
  -4  -1   3    4.47    0.92
   4   1  -2  899.09   24.23
  -4  -1   2  860.04   25.09
   4   1  -1  484.98   13.71
  -4  -1   1  485.47   15.24
   4   1   0  276.36    8.08
  -4  -1   0  273.85    8.38
   4   1   1 1845.66   45.59
   4   1   5   34.27    1.84
  -4  -1  -5   31.88    1.59
   4   1   6  596.84   19.70
  -4  -1  -6  604.43   18.48
   4   1   7   55.81    3.00
  -4  -1  -7   55.57    2.63
   4   1   8    5.14    1.22
  -4  -1  -8    4.71    1.04
   4   1   9   24.17    1.96
  -4  -1  -9   28.33    2.20
   4   1  10   30.84    2.51
  -4  -1 -10   28.76    2.39
   4   1  11   31.58    2.81
  -4  -1 -11   31.03    2.51
   4   1  12    2.51    1.77
  -4  -1 -12    2.26    1.35
   4   1  13    1.84    2.20
  -4  -1 -13    2.94    2.20
   4   1  14   19.83    2.57
  -4  -1 -14   23.74    2.45
   4   1  15   -0.80    2.45
  -4  -1 -15    2.33    2.81
   4   1  16    0.92    2.57
  -4  -1 -16    4.34    1.96
   4   1  17    8.51    3.98
  -4  -1 -17    4.34    2.26
   4   1  18    0.67    2.88
  -4  -1 -18   -2.20    5.02
  -4  -1 -19    5.32    2.75
   4   2 -22   11.50    6.49
  -4  -2  22    6.24    7.16
   4   2 -21    2.45    5.20
  -4  -2  21    7.96    5.94
   4   2 -20    4.65    6.36
  -4  -2  20    6.98    6.61
   4   2 -19   12.97    5.39
  -4  -2  19    7.96    5.14
   4   2 -18   62.97    6.67
  -4  -2  18   67.32    7.40
   4   2 -17    6.06    4.34
  -4  -2  17   10.04    4.83
   4   2 -16    1.77    4.16
  -4  -2  16   -2.94    4.22
   4   2 -15   55.44    4.90
  -4  -2  15   58.01    5.32
   4   2 -14   79.19    5.20
  -4  -2  14   73.80    5.75
   4   2 -13   37.33    3.86
  -4  -2  13   38.61    4.65
   4   2 -12    3.43    2.39
  -4  -2  12    0.55    2.45
   4   2 -11  156.54    7.04
  -4  -2  11  151.77   12.73
   4   2 -10  516.19   15.18
  -4  -2  10  498.01   15.30
   4   2  -9   68.60    4.10
  -4  -2   9   64.99    4.16
   4   2  -8  384.61   12.36
  -4  -2   8  343.86   12.18
   4   2  -7    5.08    1.84
  -4  -2   7    4.41    1.65
   4   2  -6    0.86    1.35
  -4  -2   6    0.12    1.47
   4   2  -5   56.54    3.00
  -4  -2   5   57.10    3.06
   4   2  -4  194.91    7.04
  -4  -2   4  190.32    6.98
   4   2  -3 1270.67   32.01
  -4  -2   3 1270.12   35.31
   4   2  -2  124.59    4.65
  -4  -2   2  120.19    4.34
   4   2  -1   68.42    2.81
  -4  -2   1   68.54    3.06
   4   2   0  900.31   24.91
  -4  -2   0  899.76   24.48
   4   2   1    0.12    0.31
  -4  -2  -1    0.80    0.37
   4   2   4   11.57    0.73
  -4  -2  -4   10.53    0.86
   4   2   5  284.44    9.55
  -4  -2  -5  301.02   10.46
   4   2   6    2.45    0.73
  -4  -2  -6    2.33    0.61
   4   2   7  146.93    5.63
  -4  -2  -7  147.42    5.45
   4   2   8    6.00    1.47
  -4  -2  -8    6.30    1.10
   4   2   9  151.95    6.43
  -4  -2  -9  155.13    6.24
   4   2  10  221.59   10.28
  -4  -2 -10  208.37    7.71
   4   2  11   33.35    2.75
  -4  -2 -11   36.04    2.57
   4   2  12    9.49    2.57
  -4  -2 -12    8.20    1.65
   4   2  13    0.61    2.14
  -4  -2 -13    0.61    1.96
   4   2  14   16.58    2.69
  -4  -2 -14   19.22    2.02
   4   2  15   17.81    3.00
  -4  -2 -15   17.99    2.33
   4   2  16    4.16    3.37
  -4  -2 -16    4.71    2.39
   4   2  17   -1.22    2.26
  -4  -2 -17    0.49    2.51
   4   2  18    0.24    1.59
  -4  -2 -18   -0.18    2.02
   4   3 -22   -0.49    4.90
  -4  -3  22    3.61    5.57
   4   3 -21    1.29    5.75
  -4  -3  21    4.65    5.14
   4   3 -20    6.73    4.90
  -4  -3  20   13.52    6.12
   4   3 -19   16.16    5.20
  -4  -3  19   16.52    6.18
   4   3 -18   10.34    5.02
  -4  -3  18   12.36    5.32
   4   3 -17   26.68    4.53
  -4  -3  17   27.66    4.83
   4   3 -16   65.11    5.39
  -4  -3  16   64.26    6.92
   4   3 -15   14.99    4.10
  -4  -3  15   12.06    4.53
   4   3 -14   75.45    5.32
  -4  -3  14   69.76    5.45
   4   3 -13    1.84    2.88
  -4  -3  13    3.92    2.94
   4   3 -12    8.87    2.51
  -4  -3  12    7.71    4.47
   4   3 -11    4.16    2.51
  -4  -3  11    3.86    2.63
   4   3 -10    1.10    2.33
  -4  -3  10    0.86    1.90
   4   3  -9  906.25   25.21
  -4  -3   9  861.51   23.50
   4   3  -8   21.85    2.39
  -4  -3   8   23.01    2.69
   4   3  -7  255.43    9.36
  -4  -3   7  261.06    8.93
   4   3  -6  250.78    8.51
  -4  -3   6  254.15    8.69
   4   3  -5    3.06    1.22
  -4  -3   5    1.41    1.77
   4   3  -4  627.01   18.18
  -4  -3   4  628.11   19.09
   4   3  -3  141.42    5.26
  -4  -3   3  135.24    4.83
   4   3  -2  185.79    6.61
  -4  -3   2  187.99    6.43
   4   3  -1  250.23    8.20
  -4  -3   1  243.74    8.20
   4   3   0  311.00   10.59
  -4  -3   0  316.01   10.40
   4   3   1  608.71   18.60
  -4  -3  -1  597.33   17.20
   4   3   2   15.54    0.92
  -4  -3  -2   14.81    0.92
   4   3   3  144.91    5.02
  -4  -3  -3  149.68    5.51
   4   3   4  263.57    8.51
  -4  -3  -4  262.71    8.63
   4   3   5   41.06    2.33
  -4  -3  -5   40.70    1.96
   4   3   6  677.93   21.05
  -4  -3  -6  699.59   20.99
   4   3   7    7.53    1.41
  -4  -3  -7    8.38    1.04
   4   3   8   14.07    1.84
  -4  -3  -8   12.73    1.29
   4   3   9   31.58    2.57
  -4  -3  -9   33.60    2.57
   4   3  10   -0.18    1.84
  -4  -3 -10    1.29    1.22
   4   3  11  143.93    6.79
  -4  -3 -11  138.55    6.00
   4   3  12   -0.37    2.39
  -4  -3 -12   -0.37    1.59
   4   3  13    8.93    2.51
  -4  -3 -13   11.57    2.02
   4   3  14    0.86    2.33
  -4  -3 -14    2.14    2.08
   4   3  15    1.90    2.20
  -4  -3 -15    2.94    1.71
   4   3  16   -0.18    2.39
  -4  -3 -16    0.06    2.08
   4   3  17    0.86    2.69
  -4  -3 -17    1.96    3.86
   4   4 -22   -2.75    4.71
  -4  -4  22   -3.06   10.71
   4   4 -21    2.20    4.96
  -4  -4  21    3.18    5.39
   4   4 -20    5.08    5.26
  -4  -4  20    5.69    5.75
   4   4 -19    0.31    4.96
  -4  -4  19    5.69    5.69
   4   4 -18   15.12    5.51
  -4  -4  18   14.14    5.45
   4   4 -17    0.18    3.67
  -4  -4  17    0.61    3.61
   4   4 -16    3.37    3.37
  -4  -4  16    3.24    4.28
   4   4 -15   68.29    5.02
  -4  -4  15   77.90    5.57
   4   4 -14   61.62    5.32
  -4  -4  14   55.87    5.32
   4   4 -13    4.96    4.16
  -4  -4  13    9.24    6.06
   4   4 -12   46.39    4.47
  -4  -4  12   44.37    4.34
   4   4 -11   71.11    4.47
  -4  -4  11   68.78    5.02
   4   4 -10  318.52   11.93
  -4  -4  10  320.24   12.30
   4   4  -9    5.32    2.08
  -4  -4   9    6.79    2.02
   4   4  -8  607.18   17.50
  -4  -4   8  606.33   18.73
   4   4  -7  202.56    7.47
  -4  -4   7  196.01    6.55
   4   4  -6   11.02    1.77
  -4  -4   6    9.67    1.65
   4   4  -5  413.93   11.87
  -4  -4   5  403.59   13.16
   4   4  -4   49.38    2.57
  -4  -4   4   44.24    2.63
   4   4  -3  121.17    4.41
  -4  -4   3  121.17    5.63
   4   4  -2  154.27    5.63
  -4  -4   2  162.05    5.45
   4   4  -1  152.99    5.51
  -4  -4   1  149.19    5.08
   4   4   0  569.30   16.65
  -4  -4   0  546.78   16.40
   4   4   1  213.57    7.28
  -4  -4  -1  217.49    7.16
   4   4   2  348.20   11.38
  -4  -4  -2  354.26   11.14
   4   4   3    5.63    0.80
  -4  -4  -3    4.41    0.73
   4   4   4   55.63    2.63
  -4  -4  -4   54.22    2.51
   4   4   5  297.53   10.16
  -4  -4  -5  292.82    9.49
   4   4   6   53.85    3.00
  -4  -4  -6   53.48    2.69
   4   4   7    2.69    1.22
  -4  -4  -7    2.94    1.16
   4   4   8    2.75    1.41
  -4  -4  -8    3.92    1.29
   4   4   9    2.02    1.84
  -4  -4  -9    0.86    1.04
   4   4  10   36.84    2.88
  -4  -4 -10   38.80    2.45
   4   4  11    2.69    1.90
  -4  -4 -11    2.14    1.71
   4   4  12    2.63    2.08
  -4  -4 -12    2.51    1.59
   4   4  13    5.08    2.75
  -4  -4 -13    6.36    2.02
   4   4  14    6.73    2.88
  -4  -4 -14   10.59    2.26
   4   4  15    3.55    2.81
  -4  -4 -15    1.65    2.20
   4   4  16    0.92    2.33
  -4  -4 -16    5.20    4.59
   4   5 -22    3.24    5.26
  -4  -5  22   -2.63    6.55
   4   5 -21    3.37    6.61
  -4  -5  21    3.43    6.12
   4   5 -20    5.63    5.26
  -4  -5  20    3.06    5.26
   4   5 -19    4.28    4.47
  -4  -5  19   13.46    5.45
   4   5 -18    4.10    3.67
  -4  -5  18    5.39    4.41
   4   5 -17    5.51    4.71
  -4  -5  17    5.08    4.47
   4   5 -16   32.62    4.34
  -4  -5  16   28.21    4.53
   4   5 -15    9.24    3.37
  -4  -5  15    5.87    3.55
   4   5 -14   41.12    4.47
  -4  -5  14   42.71    6.61
   4   5 -13    1.65    3.43
  -4  -5  13    0.43    2.51
   4   5 -12    2.75    2.75
  -4  -5  12   -1.04    2.94
   4   5 -11  106.91    5.26
  -4  -5  11  108.07    5.87
   4   5 -10    7.71    2.45
  -4  -5  10    6.79    2.57
   4   5  -9  498.38   15.85
  -4  -5   9  517.10   15.91
   4   5  -8   48.83    3.18
  -4  -5   8   52.38    3.18
   4   5  -7   39.59    2.94
  -4  -5   7   41.12    2.94
   4   5  -6  232.12    7.65
  -4  -5   6  230.83    7.96
   4   5  -5   18.36    1.77
  -4  -5   5   16.03    1.71
   4   5  -4  189.22    6.98
  -4  -5   4  191.79    6.67
   4   5  -3   19.95    1.84
  -4  -5   3   19.77    1.65
   4   5  -2   19.40    1.71
  -4  -5   2   20.07    1.84
   4   5  -1  647.02   18.73
  -4  -5   1  634.72   18.42
   4   5   0  196.68    7.22
  -4  -5   0  198.34    6.92
   4   5   1  198.76    7.40
  -4  -5  -1  201.33    7.22
   4   5   2    3.61    0.86
  -4  -5  -2    2.63    0.61
   4   5   3   10.10    1.10
  -4  -5  -3   10.22    1.16
   4   5   4  181.20    7.16
  -4  -5  -4  178.02    6.55
   4   5   5   78.51    3.43
  -4  -5  -5   81.51    3.67
   4   5   6   96.32    4.77
  -4  -5  -6   99.50    4.47
   4   5   7   91.12    4.47
  -4  -5  -7   95.95    4.47
   4   5   8    1.22    1.16
  -4  -5  -8    1.04    1.29
   4   5   9    4.59    2.02
  -4  -5  -9    2.57    1.47
   4   5  10   38.00    3.12
  -4  -5 -10   39.04    2.69
   4   5  11    4.96    2.08
  -4  -5 -11    3.49    1.84
   4   5  12    2.08    2.02
  -4  -5 -12    2.69    1.84
   4   5  13   21.11    3.18
  -4  -5 -13   17.62    2.39
   4   5  14    2.26    2.69
  -4  -5 -14    1.16    1.71
   4   5  15    3.79    2.08
  -4  -5 -15    6.92    1.84
   4   6 -22    2.94    5.45
  -4  -6  22    1.96    7.83
   4   6 -21    5.81    6.73
  -4  -6  21    1.53    6.06
   4   6 -20    6.98    5.63
  -4  -6  20   11.75    5.39
   4   6 -19    2.75    4.83
  -4  -6  19    2.20    5.75
   4   6 -18   10.28    4.59
  -4  -6  18   12.48    4.83
   4   6 -17   -1.96    4.34
  -4  -6  17    1.16    4.28
   4   6 -16   12.36    4.41
  -4  -6  16    7.59    4.47
   4   6 -15  108.44    6.85
  -4  -6  15  107.52   10.34
   4   6 -14    1.90    5.14
  -4  -6  14    0.24    3.49
   4   6 -13   62.66    5.02
  -4  -6  13   64.26    5.14
   4   6 -12    0.31    2.33
  -4  -6  12   -0.55    2.69
   4   6 -11    1.96    2.94
  -4  -6  11    0.55    2.39
   4   6 -10  439.14   14.50
  -4  -6  10  454.13   15.60
   4   6  -9    8.32    2.26
  -4  -6   9    6.98    2.14
   4   6  -8   26.50    2.33
  -4  -6   8   31.27    2.39
   4   6  -7  137.69    5.39
  -4  -6   7  139.83    5.75
   4   6  -6    7.10    1.59
  -4  -6   6    6.06    1.59
   4   6  -5  233.77    8.63
  -4  -6   5  223.61    8.14
   4   6  -4    5.94    1.41
  -4  -6   4    5.45    1.35
   4   6  -3  260.39    9.24
  -4  -6   3  260.45    8.93
   4   6  -2   87.75    3.79
  -4  -6   2   85.12    3.61
   4   6  -1   35.13    2.33
  -4  -6   1   35.55    2.14
   4   6   0  473.72   15.05
  -4  -6   0  483.14   15.60
   4   6   1    4.47    1.41
  -4  -6  -1    4.53    1.29
   4   6   2    3.61    1.41
  -4  -6  -2    2.20    0.86
   4   6   3   58.44    3.00
  -4  -6  -3   61.32    2.75
   4   6   4    3.79    0.98
  -4  -6  -4    4.59    1.04
   4   6   5  183.89    6.49
  -4  -6  -5  183.71    6.67
   4   6   6   49.69    2.94
  -4  -6  -6   50.24    2.94
   4   6   7    5.51    1.71
  -4  -6  -7    3.24    1.35
   4   6   8    4.04    1.53
  -4  -6  -8    3.18    1.35
   4   6   9   17.01    2.14
  -4  -6  -9   17.99    2.20
   4   6  10    6.00    1.77
  -4  -6 -10    5.45    1.65
   4   6  11   11.69    2.26
  -4  -6 -11   12.55    1.77
   4   6  12   11.32    2.75
  -4  -6 -12    9.36    2.02
   4   6  13    0.61    2.57
  -4  -6 -13    0.24    1.53
   4   6  14    1.29    1.96
  -4  -6 -14    1.90    2.14
   4   6  15    3.30    2.88
  -4  -6 -15    1.59    2.26
   4   7 -21    1.84    6.79
  -4  -7  21    5.14    6.36
   4   7 -20    7.04    5.57
  -4  -7  20   -4.16    4.90
   4   7 -19   14.69    5.75
  -4  -7  19   14.38    5.87
   4   7 -18   -0.61    4.41
  -4  -7  18   -2.14    4.10
   4   7 -17    1.53    4.04
  -4  -7  17    1.77    4.28
   4   7 -16   68.11    6.06
  -4  -7  16   74.54    9.12
   4   7 -15    9.79    3.92
  -4  -7  15    7.28    3.49
   4   7 -14   81.08    5.57
  -4  -7  14   75.94    6.18
   4   7 -13    3.86    3.06
  -4  -7  13    4.04    3.30
   4   7 -12   16.77    3.61
  -4  -7  12   15.48    3.73
   4   7 -11    7.65    3.18
  -4  -7  11    5.57    2.81
   4   7 -10   21.66    2.81
  -4  -7  10   22.95    2.88
   4   7  -9  386.45   19.09
  -4  -7   9  385.65   12.79
   4   7  -8   36.23    3.12
  -4  -7   8   27.11    3.30
   4   7  -7   -0.37    1.84
  -4  -7   7   -0.80    1.59
   4   7  -6   21.42    2.57
  -4  -7   6   23.32    2.51
   4   7  -5    4.59    1.53
  -4  -7   5    5.45    1.65
   4   7  -4    2.39    1.84
  -4  -7   4    0.98    1.53
   4   7  -3   90.63    4.41
  -4  -7   3   85.86    3.86
   4   7  -2    0.61    1.35
  -4  -7   2   -0.06    1.10
   4   7  -1  466.00   16.77
  -4  -7   1  450.28   13.22
   4   7   0    1.47    1.65
  -4  -7   0    1.04    1.22
   4   7   1  142.40    5.39
  -4  -7  -1  149.44    5.63
   4   7   2    3.86    1.71
  -4  -7  -2    2.08    1.10
   4   7   3   -0.18    1.29
  -4  -7  -3    1.71    1.35
   4   7   4   66.21    3.61
  -4  -7  -4   70.31    3.24
   4   7   5    6.79    1.53
  -4  -7  -5    9.00    1.59
   4   7   6    0.31    1.71
  -4  -7  -6    0.92    1.35
   4   7   7    3.73    1.59
  -4  -7  -7    2.69    1.47
   4   7   8   12.36    2.20
  -4  -7  -8   10.89    1.59
   4   7   9   18.66    2.39
  -4  -7  -9   18.91    2.14
   4   7  10    1.65    1.65
  -4  -7 -10    1.90    1.90
   4   7  11    8.02    2.45
  -4  -7 -11    2.81    1.53
   4   7  12    2.45    2.20
  -4  -7 -12    1.22    1.77
   4   7  13    2.81    2.14
  -4  -7 -13    2.08    1.71
   4   7  14    4.10    3.18
   4   8 -21   17.01    5.51
  -4  -8  21   14.32    5.94
   4   8 -20    4.41    5.32
  -4  -8  20    1.04    5.26
   4   8 -19   11.69    5.94
  -4  -8  19   12.06    4.77
   4   8 -18   16.52    4.65
  -4  -8  18   11.81    4.59
   4   8 -17   25.95    5.02
  -4  -8  17   21.91    7.53
   4   8 -16   -0.12    3.79
  -4  -8  16    1.10    3.61
   4   8 -15   59.18    5.51
  -4  -8  15   59.24    5.08
   4   8 -14    7.34    3.73
  -4  -8  14    5.02    3.18
   4   8 -13   32.13    4.28
  -4  -8  13   29.86    3.98
   4   8 -12   11.14    2.51
  -4  -8  12   15.48    3.98
   4   8 -11   11.38    2.08
  -4  -8  11   11.44    2.94
   4   8 -10   91.43    5.51
  -4  -8  10   87.63    4.59
   4   8  -9  128.20    6.55
  -4  -8   9  130.10    6.00
   4   8  -8   47.24    3.43
  -4  -8   8   49.63    3.49
   4   8  -7   14.99    2.51
  -4  -8   7   11.32    2.51
   4   8  -6    9.67    2.26
  -4  -8   6    7.96    2.26
   4   8  -5   39.72    3.18
  -4  -8   5   42.59    3.12
   4   8  -4   21.97    2.51
  -4  -8   4   21.79    2.63
   4   8  -3    1.84    1.90
  -4  -8   3    4.16    1.90
   4   8  -2   -0.73    1.96
  -4  -8   2    0.31    1.90
   4   8  -1   83.96    3.98
  -4  -8   1   82.25    3.98
   4   8   0  102.87    4.41
  -4  -8   0   99.69    4.47
   4   8   1    5.02    1.47
  -4  -8  -1    6.06    1.47
   4   8   2    6.85    1.71
  -4  -8  -2   11.14    1.59
   4   8   3   63.64    3.24
  -4  -8  -3   64.07    3.67
   4   8   4   13.83    1.84
  -4  -8  -4   13.46    2.08
   4   8   5   13.83    2.02
  -4  -8  -5   13.16    2.08
   4   8   6   35.00    2.94
  -4  -8  -6   30.48    2.81
   4   8   7    7.77    1.59
  -4  -8  -7    8.32    2.02
   4   8   8    2.08    2.02
  -4  -8  -8    1.77    1.59
   4   8   9    3.86    1.77
  -4  -8  -9    2.33    1.53
   4   8  10   11.20    1.96
  -4  -8 -10   11.81    2.33
   4   8  11    1.41    1.90
  -4  -8 -11    0.98    1.65
   4   8  12    0.86    2.39
  -4  -8 -12    1.71    1.96
   4   8  13    0.61    2.02
  -4  -8 -13    0.86    1.65
   4   8  14   -0.06    1.96
   4   9 -21    1.22    4.28
  -4  -9  21    9.00    6.61
   4   9 -20    5.14    4.28
  -4  -9  20   12.24    5.69
   4   9 -19    1.59    3.79
  -4  -9  19    2.94    5.45
   4   9 -18    8.26    4.10
  -4  -9  18    5.57    7.28
   4   9 -17    0.24    3.43
  -4  -9  17    1.53    4.47
   4   9 -16   53.36    4.65
  -4  -9  16   50.67    5.51
   4   9 -15    1.47    2.51
  -4  -9  15    0.61    3.49
   4   9 -14   31.76    5.87
  -4  -9  14   25.27    5.20
   4   9 -13   -1.29    2.63
  -4  -9  13    0.00    3.00
   4   9 -12    4.59    3.18
  -4  -9  12    6.61    3.30
   4   9 -11   58.87    4.77
  -4  -9  11   59.11    4.71
   4   9 -10   18.36    3.24
  -4  -9  10   16.83    3.12
   4   9  -9   39.23    3.98
  -4  -9   9   38.92    3.67
   4   9  -8    7.89    3.18
  -4  -9   8    8.87    2.26
   4   9  -7    1.16    2.33
  -4  -9   7   -0.06    2.02
   4   9  -6   45.90    3.73
  -4  -9   6   50.55    3.79
   4   9  -5    8.87    2.63
  -4  -9   5   10.40    2.39
   4   9  -4   60.71    3.79
  -4  -9   4   66.27    3.61
   4   9  -3   69.46    3.79
  -4  -9   3   72.64    3.67
   4   9  -2   -1.65    1.77
  -4  -9   2    0.61    1.53
   4   9  -1   17.50    2.45
  -4  -9   1   18.05    2.33
   4   9   0   92.53    4.41
  -4  -9   0   93.51    4.28
   4   9   1    0.86    1.77
  -4  -9  -1    1.22    1.59
   4   9   2    0.00    1.59
  -4  -9  -2    0.06    1.47
   4   9   3   40.33    2.81
  -4  -9  -3   34.15    2.57
   4   9   4   50.18    3.12
  -4  -9  -4   50.43    3.37
   4   9   5   12.30    1.90
  -4  -9  -5    9.73    1.96
   4   9   6   -0.37    1.71
  -4  -9  -6    0.18    1.77
   4   9   7   10.71    2.51
  -4  -9  -7   10.16    2.39
   4   9   8   14.07    2.57
  -4  -9  -8   11.38    1.96
   4   9   9    4.96    2.14
  -4  -9  -9    5.45    2.20
   4   9  10    0.24    2.57
  -4  -9 -10    1.59    2.08
   4   9  11    2.26    2.45
  -4  -9 -11    0.18    1.47
   4   9  12    0.00    3.12
  -4  -9 -12   -0.49    1.35
   4   9  13    2.20    2.63
   4  10 -20   16.65    5.69
  -4 -10  20   17.07    6.24
   4  10 -19    6.00    7.47
  -4 -10  19    2.69    9.06
   4  10 -18   -0.43    5.63
  -4 -10  18   -0.49    4.83
   4  10 -17   23.13    5.51
  -4 -10  17   18.79    5.02
   4  10 -16    2.02    4.16
  -4 -10  16    1.77    4.65
   4  10 -15   26.19    6.55
  -4 -10  15   23.93    5.81
   4  10 -14   -1.22    3.86
  -4 -10  14    2.02    3.61
   4  10 -13   15.91    4.16
  -4 -10  13   17.87    3.61
   4  10 -12   25.70    4.77
  -4 -10  12   24.11    4.10
   4  10 -11    2.88    3.73
  -4 -10  11    0.49    3.55
   4  10 -10   73.07    6.24
  -4 -10  10   68.23    4.77
   4  10  -9    1.47    3.61
  -4 -10   9   -0.24    2.75
   4  10  -8   11.26    3.37
  -4 -10   8    8.87    2.63
   4  10  -7  120.92    6.61
  -4 -10   7  111.25    5.57
   4  10  -6    0.43    3.79
  -4 -10   6    0.24    2.69
   4  10  -5   93.75    5.57
  -4 -10   5   81.88    5.08
   4  10  -4    2.33    3.67
  -4 -10   4    1.10    2.14
   4  10  -3    6.55    2.26
  -4 -10   3    7.22    2.08
   4  10  -2   83.04    4.65
  -4 -10   2   94.61    4.90
   4  10  -1   57.03    3.86
  -4 -10   1   61.01    3.30
   4  10   0    6.92    2.14
  -4 -10   0    8.81    1.90
   4  10   1   15.12    2.45
  -4 -10  -1   13.52    2.75
   4  10   2   -0.12    2.14
  -4 -10  -2   -0.31    3.06
   4  10   3   34.58    3.43
  -4 -10  -3   32.92    3.12
   4  10   4    9.79    2.51
  -4 -10  -4    4.59    1.71
   4  10   5   28.95    3.12
  -4 -10  -5   26.56    2.63
   4  10   6   15.91    2.57
  -4 -10  -6   15.73    2.75
   4  10   7    6.92    2.75
  -4 -10  -7    5.81    1.77
   4  10   8   -0.92    1.90
  -4 -10  -8    0.86    2.20
   4  10   9    6.30    3.24
  -4 -10  -9    5.39    1.65
   4  10  10    0.31    2.51
  -4 -10 -10    2.26    1.59
   4  10  11    1.47    1.90
  -4 -10 -11   -0.12    1.35
   4  11 -19    4.47    6.18
  -4 -11  19    0.12    3.92
   4  11 -18   -0.37    5.69
  -4 -11  18   -0.92    4.96
   4  11 -17    7.83    7.34
  -4 -11  17    7.40    6.79
   4  11 -16   19.89    6.18
  -4 -11  16   14.26    5.63
   4  11 -15    0.12    4.59
  -4 -11  15    1.77    3.73
   4  11 -14   16.89    5.02
  -4 -11  14   15.12    4.34
   4  11 -13    9.42    5.57
  -4 -11  13   10.10    5.02
   4  11 -12   -0.24    3.79
  -4 -11  12    1.96    3.43
   4  11 -11   88.00    7.40
  -4 -11  11   80.84    6.30
   4  11 -10    2.39    3.18
  -4 -11  10   -0.43    2.63
   4  11  -9    3.79    3.43
  -4 -11   9    3.12    3.43
   4  11  -8   43.57    4.59
  -4 -11   8   47.92    4.16
   4  11  -7    1.22    3.06
  -4 -11   7    0.49    2.57
   4  11  -6   75.45    5.20
  -4 -11   6   70.86    4.65
   4  11  -5    1.35    3.30
  -4 -11   5   -1.53    3.18
   4  11  -4   10.53    3.61
  -4 -11   4   10.77    3.24
   4  11  -3   53.36    4.71
  -4 -11   3   52.20    3.73
   4  11  -2    1.16    2.75
  -4 -11   2    1.96    2.45
   4  11  -1   85.74    5.75
  -4 -11   1   85.98    5.45
   4  11   0   10.40    2.81
  -4 -11   0   10.10    2.69
   4  11   1   -0.80    2.57
  -4 -11  -1    2.33    2.20
   4  11   2    5.81    2.39
  -4 -11  -2    3.67    2.08
   4  11   3    6.30    2.63
  -4 -11  -3    6.36    2.02
   4  11   4   22.28    3.06
  -4 -11  -4   22.70    3.06
   4  11   5    2.20    2.33
  -4 -11  -5    3.55    2.08
   4  11   6    6.85    2.51
  -4 -11  -6    6.24    2.81
   4  11   7   -1.04    2.63
  -4 -11  -7    0.86    1.59
   4  11   8    1.10    2.39
  -4 -11  -8    2.33    1.59
   4  11   9    1.16    3.00
   4  12 -18   -0.55    6.73
  -4 -12  18    2.81    6.00
   4  12 -17    8.63    6.67
  -4 -12  17    6.92    6.00
   4  12 -16   -1.53    5.32
  -4 -12  16    0.00    4.34
   4  12 -15   22.15    4.71
  -4 -12  15   19.83    4.77
   4  12 -14   -1.41    3.98
  -4 -12  14   -0.18    4.04
   4  12 -13   -0.43    3.86
  -4 -12  13    0.31    3.61
   4  12 -12    9.12    4.83
  -4 -12  12   13.34    4.96
   4  12 -11    3.55    4.22
  -4 -12  11    1.96    3.24
   4  12 -10    8.26    4.90
  -4 -12  10   12.06    3.49
   4  12  -9    1.29    3.55
  -4 -12   9    5.26    3.37
   4  12  -8    3.12    3.92
  -4 -12   8    1.96    3.61
   4  12  -7   13.52    3.55
  -4 -12   7    8.57    3.24
   4  12  -6    1.53    3.86
  -4 -12   6    1.04    2.69
   4  12  -5   19.70    4.04
  -4 -12   5   25.27    3.30
   4  12  -4   -0.43    3.30
  -4 -12   4    0.86    3.61
   4  12  -3    0.37    2.75
  -4 -12   3    0.00    2.08
   4  12  -2   24.54    3.98
  -4 -12   2   21.85    2.88
   4  12  -1    2.88    3.00
  -4 -12   1    4.28    3.43
   4  12   0   22.95    4.41
  -4 -12   0   20.62    2.88
   4  12   1   -0.55    2.81
  -4 -12  -1    1.16    2.26
   4  12   2    1.10    2.45
  -4 -12  -2   -0.06    2.57
   4  12   3    9.49    2.57
  -4 -12  -3   11.32    2.69
   4  12   4    0.92    3.00
  -4 -12  -4    0.73    2.33
   4  12   5   -0.49    2.69
  -4 -12  -5    1.22    2.14
   4  12   6    1.22    2.88
  -4 -12  -6   -0.43    2.94
   4  12   7   -2.02    4.04
  -4 -12  -7   -2.14    2.51
   4  12   8    3.98    5.20
  -4 -12  -8    0.18    2.94
   4  13 -18    4.41    9.85
   4  13 -17    0.67    5.69
  -4 -13  17    4.10    5.39
   4  13 -16    3.18    5.57
  -4 -13  16    6.30    4.96
   4  13 -15    8.63    5.87
  -4 -13  15    7.22    5.02
   4  13 -14   69.95    9.91
  -4 -13  14   56.24    6.73
   4  13 -13    5.32    5.20
  -4 -13  13    2.63    4.10
   4  13 -12    6.61    5.20
  -4 -13  12    4.47    4.47
   4  13 -11   12.85    5.51
  -4 -13  11   22.21    4.90
   4  13 -10   19.64    4.77
  -4 -13  10   14.50    4.04
   4  13  -9    1.04    4.04
  -4 -13   9    2.39    3.24
   4  13  -8   11.44    4.22
  -4 -13   8    6.67    3.55
   4  13  -7    4.96    4.65
  -4 -13   7    8.32    3.18
   4  13  -6   23.74    4.59
  -4 -13   6   20.93    3.12
   4  13  -5   -0.43    3.49
  -4 -13   5   -0.12    2.94
   4  13  -4    1.41    4.96
  -4 -13   4   -1.90    3.79
   4  13  -3    5.63    3.37
  -4 -13   3    9.49    3.00
   4  13  -2    6.98    3.06
  -4 -13   2    6.55    2.75
   4  13  -1   10.59    4.65
  -4 -13   1   10.71    3.18
   4  13   0    4.71    3.55
  -4 -13   0    6.00    2.88
   4  13   1    0.49    3.86
  -4 -13  -1    0.73    3.30
   4  13   2   -0.43    3.24
  -4 -13  -2   -0.31    2.63
   4  13   3    2.63    3.92
  -4 -13  -3    3.67    3.00
   4  13   4    4.16    2.57
  -4 -13  -4    7.40    2.02
   4  13   5    0.98    2.51
  -4 -13  -5    0.06    2.33
   4  13   6   -1.90    4.53
  -4 -13  -6   -0.37    1.90
   4  13   7    0.98    2.88
  -4 -13  -7    0.73    2.26
   4  13   8    1.96    3.12
   4  14 -17    4.96    6.43
  -4 -14  17    5.51    5.87
   4  14 -16    3.00    6.18
  -4 -14  16    5.39    5.69
   4  14 -15   -1.59    6.00
  -4 -14  15    0.24    5.75
   4  14 -14   -0.86    6.00
  -4 -14  14    2.75    4.53
   4  14 -13   37.02    6.55
  -4 -14  13   38.86    5.69
   4  14 -12   53.97    6.73
  -4 -14  12   61.32    6.06
   4  14 -11    9.36    5.69
  -4 -14  11    1.29    4.59
   4  14 -10    6.49    5.32
  -4 -14  10    7.04    4.22
   4  14  -9    3.86    4.34
  -4 -14   9    2.63    3.55
   4  14  -8    0.37    4.28
  -4 -14   8   -0.67    3.00
   4  14  -7    3.79    4.65
  -4 -14   7    6.49    3.67
   4  14  -6   -1.90    3.73
  -4 -14   6    5.08    3.12
   4  14  -5   13.22    4.16
  -4 -14   5   16.28    4.47
   4  14  -4    2.39    3.98
  -4 -14   4    1.84    3.00
   4  14  -3    2.88    3.67
  -4 -14   3   -0.06    2.63
   4  14  -2    4.96    4.04
  -4 -14   2    4.16    3.43
   4  14  -1    1.29    3.79
  -4 -14   1   -0.37    2.75
   4  14   0    0.67    2.88
  -4 -14   0    0.24    3.24
   4  14   1   -0.49    2.69
  -4 -14  -1    1.29    2.75
   4  14   2    0.31    2.57
  -4 -14  -2    7.47    4.16
   4  14   3   -0.73    2.63
  -4 -14  -3    0.37    3.18
  -4 -14  -4    5.63    1.90
  -4 -14  -5   -1.16    2.33
  -4 -14  -6   -0.86    2.14
   4  15 -15   -0.18    7.40
  -4 -15  15    1.71    6.24
   4  15 -14    3.49    6.30
  -4 -15  14    3.98    5.26
   4  15 -13    7.89    7.96
  -4 -15  13    3.92    6.92
   4  15 -12    9.61    5.63
  -4 -15  12   15.91    4.96
   4  15 -11   25.09    5.75
  -4 -15  11   21.17    4.59
   4  15 -10   -4.04    6.98
  -4 -15  10    2.63    4.71
   4  15  -9    2.26    4.65
  -4 -15   9    0.80    4.04
   4  15  -8   14.50    4.71
  -4 -15   8   16.65    5.26
   4  15  -7   -1.22    3.98
  -4 -15   7   -0.18    3.49
   4  15  -6   16.22    4.28
  -4 -15   6   10.59    3.61
   4  15  -5   -3.55    4.83
  -4 -15   5   -0.24    4.59
   4  15  -4    3.73    3.79
  -4 -15   4    2.51    2.81
   4  15  -3    3.18    4.04
  -4 -15   3    4.04    4.10
   4  15  -2    3.18    3.12
  -4 -15   2   -0.61    3.37
   4  15  -1    0.12    3.67
  -4 -15   1   -1.16    4.10
  -4 -15   0    1.59    2.69
  -4 -15  -1    1.47    2.02
  -4 -15  -2    0.86    2.88
  -4 -15  -3    0.00    2.33
   4  16 -14   -1.16    5.26
  -4 -16  14    3.18    3.98
   4  16 -13    3.79    7.16
  -4 -16  13   -0.43    6.00
   4  16 -12   20.13    5.94
  -4 -16  12   14.32    5.45
   4  16 -11   -0.55    5.32
  -4 -16  11    0.37    4.65
   4  16 -10    0.67    4.90
  -4 -16  10    4.90    4.47
   4  16  -9    0.61    5.51
  -4 -16   9    5.57    4.16
   4  16  -8   -4.53    5.94
  -4 -16   8    0.31    5.14
   4  16  -7    2.39    4.96
  -4 -16   7    2.33    3.73
   4  16  -6    0.61    5.81
  -4 -16   6    1.04    4.96
   4  16  -5   -0.55    3.12
  -4 -16   5    0.92    3.37
   4  16  -4    1.96    2.39
   4  16  -3    0.92    3.92
   4  16  -1    2.02    3.98
  -4 -17  12    0.37    4.59
   4  17 -11    1.29    8.02
  -4 -17  11    0.55    5.75
   4  17 -10    0.37    7.77
  -4 -17  10    0.73    2.88
   4  17  -9   -1.10    3.79
   4  17  -8   -8.02    6.43
  -4 -17   8    1.22    2.88
  -4 -17   7    0.92    4.65
  -4 -17   6   -1.47    4.71
   5 -19  -4   -1.22    5.26
   5 -19  -3    1.53    5.02
   5 -19  -2   -1.29    8.44
   5 -19  -1    0.49    5.20
  -5  19   1    1.59    4.04
   5 -19   0    1.96    4.28
  -5  19   0    1.90    3.67
   5 -19   1   -0.49    5.14
  -5  19  -1    0.18    4.10
   5 -19   3   -0.31    4.90
  -5  19  -3    1.35    4.41
   5 -19   4    3.98    6.85
  -5  19  -4    3.30    9.12
   5 -19   5    2.81    4.41
  -5  19  -5   -1.10    6.49
   5 -19   7    0.61    4.96
  -5  19  -7   -1.29    4.53
   5 -19   9   -4.10    7.59
  -5  19  -9    1.65    7.16
   5 -19  10   -0.18    3.73
  -5  19 -10    0.73    5.02
   5 -18  -5    3.00    6.06
   5 -18  -4   -0.61    4.47
  -5  18   4    0.86    5.57
   5 -18  -3    0.12    5.32
  -5  18   3   -2.69    6.18
   5 -18  -2    5.57    6.61
  -5  18   2    3.00    4.41
   5 -18  -1    0.43    5.26
  -5  18   1    0.92    5.39
   5 -18   0   -0.55    4.77
  -5  18   0    1.29    3.30
   5 -18   1   -1.65    4.65
  -5  18  -1    2.02    3.30
   5 -18   2    4.10    5.63
  -5  18  -2   -0.73    5.02
   5 -18   3    1.04    3.18
  -5  18  -3   -0.12    4.83
   5 -18   4    3.24    3.18
  -5  18  -4    1.47    4.83
   5 -18   5    0.18    7.16
  -5  18  -5    0.49    8.26
   5 -18   6    2.02    6.98
  -5  18  -6   -3.49    6.79
  -5  18  -7    1.53    7.10
   5 -18   8    6.24    8.14
  -5  18  -8    2.39    4.65
   5 -18   9   10.59    4.41
  -5  18  -9    1.35    4.53
   5 -18  10    4.90    4.41
  -5  18 -10   13.77    5.69
   5 -18  11   -1.90    4.22
  -5  18 -11    2.88    4.34
   5 -18  12    2.26    4.34
  -5  18 -12    0.67    6.49
   5 -18  13    1.04    4.41
  -5  18 -13   -1.10    3.55
   5 -17  -5   -1.84   12.24
  -5  17   5    8.14   13.71
   5 -17  -4    4.22   10.59
  -5  17   4    0.67    4.41
   5 -17  -3    3.67    6.85
  -5  17   3    0.61    3.73
   5 -17  -2    3.12    5.14
  -5  17   2    0.61    4.90
   5 -17  -1    3.55    6.18
  -5  17   1    8.75    6.24
   5 -17   0   -1.10    4.90
  -5  17   0   -0.92    5.08
   5 -17   1    0.24    4.65
  -5  17  -1   -0.18    4.96
   5 -17   2    2.63    4.34
  -5  17  -2    3.18    4.41
   5 -17   3   10.16    5.26
  -5  17  -3   22.21    6.18
   5 -17   4    4.16    4.90
  -5  17  -4   -1.65    5.75
   5 -17   5    3.18    4.41
  -5  17  -5    4.22    5.08
   5 -17   6    2.08    4.34
  -5  17  -6   -5.69    9.30
   5 -17   7    0.86    7.71
  -5  17  -7    1.47    4.47
   5 -17   8   -0.67    4.10
  -5  17  -8    1.16    4.34
   5 -17   9    1.71    4.22
  -5  17  -9    3.18    5.39
   5 -17  10    0.43    4.47
  -5  17 -10    1.77    4.83
   5 -17  11    2.94    4.34
  -5  17 -11    1.16    5.02
   5 -17  12    2.20    3.98
  -5  17 -12   -4.34    3.98
   5 -17  13    4.77    4.34
  -5  17 -13   -0.49    4.77
   5 -17  14   -1.22    4.28
  -5  17 -14   -0.12    4.77
   5 -17  15   12.79    4.16
  -5  17 -15    0.12    7.77
   5 -16  -8   -1.53    7.10
  -5  16   8    5.45    7.04
   5 -16  -7    6.67    4.53
  -5  16   7    5.63    4.41
   5 -16  -6   -1.53    6.12
  -5  16   6    5.14    6.00
   5 -16  -5    9.18    5.20
  -5  16   5    5.32    5.45
   5 -16  -4   -1.47    4.83
  -5  16   4    2.39    5.14
   5 -16  -3    2.51    5.57
  -5  16   3    2.33    5.08
   5 -16  -2    0.67    4.47
  -5  16   2    0.49    4.22
   5 -16  -1    0.18    4.34
  -5  16   1    1.47    4.34
   5 -16   0    7.59    5.45
  -5  16   0    1.35    5.57
   5 -16   1    1.16    4.65
  -5  16  -1    2.33    5.57
   5 -16   2    4.59    4.77
  -5  16  -2    2.63    4.77
   5 -16   3   -0.86    4.53
  -5  16  -3   -0.49    4.83
   5 -16   4    4.77    3.86
  -5  16  -4   11.32    5.14
   5 -16   5   10.40    4.28
  -5  16  -5    9.79    7.40
   5 -16   6    5.45    7.28
  -5  16  -6    2.88    4.22
   5 -16   7    0.49    3.79
  -5  16  -7   -0.98    3.98
   5 -16   8    3.24    4.04
  -5  16  -8    0.92    5.39
   5 -16   9    9.67    4.41
  -5  16  -9   12.42    5.26
   5 -16  10    7.77    3.98
  -5  16 -10   12.97    5.26
   5 -16  11    3.73    4.34
  -5  16 -11    0.67    6.00
   5 -16  12    1.96    4.34
  -5  16 -12    4.04    4.65
   5 -16  13    0.73    3.86
  -5  16 -13   -0.55    4.53
   5 -16  14   19.22    4.65
  -5  16 -14   25.15    6.12
   5 -16  15    0.86    4.83
  -5  16 -15    1.35    6.24
   5 -16  16    1.90    4.77
  -5  16 -16    1.29    7.53
   5 -15 -11   -2.20    6.36
   5 -15 -10    2.51    6.30
  -5  15  10   -0.06    6.67
   5 -15  -9    1.41    9.91
  -5  15   9    2.81    9.79
   5 -15  -8    1.84    4.90
  -5  15   8    1.65    4.96
   5 -15  -7    1.16    5.87
  -5  15   7    2.39    5.20
   5 -15  -6   16.83    5.45
  -5  15   6   19.83    5.51
   5 -15  -5   -2.20    4.65
  -5  15   5    1.90    4.65
   5 -15  -4    9.00    4.71
  -5  15   4    7.71    4.90
   5 -15  -3    1.96    5.14
  -5  15   3   -0.55    5.39
   5 -15  -2   -1.96    4.65
  -5  15   2    1.16    5.14
   5 -15  -1   31.09    6.18
  -5  15   1   33.90    5.75
   5 -15   0    0.55    4.16
  -5  15   0    0.67    4.22
   5 -15   1   19.09    5.02
  -5  15  -1   21.54    4.53
   5 -15   2   17.20    3.92
  -5  15  -2   15.05    5.14
   5 -15   3    4.71    4.83
  -5  15  -3    3.18    4.71
   5 -15   4   10.22    5.02
  -5  15  -4    8.75    6.73
   5 -15   5   13.71    7.10
  -5  15  -5    9.36    4.83
   5 -15   6    8.63    3.49
  -5  15  -6    8.02    4.28
   5 -15   7    4.59    3.79
  -5  15  -7    4.71    5.02
   5 -15   8   26.62    4.53
  -5  15  -8   23.74    4.90
   5 -15   9   16.65    4.04
  -5  15  -9   10.95    4.83
   5 -15  10   11.08    4.10
  -5  15 -10   12.61    5.81
   5 -15  11    2.39    3.55
  -5  15 -11    1.90    4.83
   5 -15  12    1.96    4.04
  -5  15 -12    2.51    5.32
   5 -15  13   22.95    4.22
  -5  15 -13   21.23    5.39
   5 -15  14   -0.80    4.16
  -5  15 -14    2.33    7.77
   5 -15  15    9.24    5.39
  -5  15 -15    8.14    6.24
   5 -15  16    0.67    5.81
  -5  15 -16   -0.24    8.14
   5 -15  17   -1.59    5.69
   5 -14 -12   -1.71   10.40
  -5  14  12   -0.49    4.96
   5 -14 -11    1.84    5.81
  -5  14  11   -0.67    3.49
   5 -14 -10    6.06    4.04
  -5  14  10   12.67    5.02
   5 -14  -9   -0.43    4.96
  -5  14   9    1.22    5.32
   5 -14  -8   -1.10    4.59
  -5  14   8   -1.90    5.20
   5 -14  -7    7.83    5.45
  -5  14   7    4.83    5.51
   5 -14  -6    3.43    4.41
  -5  14   6   -0.80    4.53
   5 -14  -5   36.11    5.20
  -5  14   5   32.25    5.39
   5 -14  -4    5.45    3.92
  -5  14   4    6.36    3.98
   5 -14  -3   -0.37    5.69
  -5  14   3    2.75    6.06
   5 -14  -2   21.66    4.65
  -5  14   2   19.77    4.34
   5 -14  -1    5.94    3.86
  -5  14   1   10.16    4.41
   5 -14   0   14.01    4.16
  -5  14   0   14.44    4.34
   5 -14   1    0.80    3.37
  -5  14  -1    2.26    3.43
   5 -14   2    0.00    3.61
  -5  14  -2   -1.41    4.10
   5 -14   3  124.17    7.71
  -5  14  -3  114.80   10.89
   5 -14   4    0.73    8.14
  -5  14  -4    4.53    4.47
   5 -14   5    8.87    3.86
  -5  14  -5    9.36    4.04
   5 -14   6    6.67    3.92
  -5  14  -6    5.63    4.10
   5 -14   7    5.94    3.92
  -5  14  -7   10.53    4.16
   5 -14   8    2.33    3.06
  -5  14  -8    1.71    3.86
   5 -14   9   51.16    5.02
  -5  14  -9   50.18    5.81
   5 -14  10   25.52    4.34
  -5  14 -10   25.52    5.26
   5 -14  11   -0.92    3.18
  -5  14 -11   -1.71    4.41
   5 -14  12    2.69    4.28
  -5  14 -12    4.10    5.63
   5 -14  13   -0.98    4.53
  -5  14 -13   -2.02    5.20
   5 -14  14   35.07    5.39
  -5  14 -14   26.44    6.24
   5 -14  15    0.18    5.08
  -5  14 -15    0.43    6.24
   5 -14  16    1.53    4.10
  -5  14 -16    3.73    4.90
   5 -14  17    3.98    4.77
  -5  14 -17    3.00    5.81
   5 -14  18   -1.16    3.24
   5 -13 -13    0.18    4.65
  -5  13  13    7.59    5.26
   5 -13 -12    1.29    5.45
  -5  13  12    0.06    6.30
   5 -13 -11   23.93    6.61
  -5  13  11   13.03    6.79
   5 -13 -10   -0.86    4.71
  -5  13  10   -0.43    4.77
   5 -13  -9   -0.73    4.41
  -5  13   9   -0.24    5.02
   5 -13  -8   12.18    5.39
  -5  13   8   12.48    5.75
   5 -13  -7   -2.08    5.26
  -5  13   7    0.86    5.20
   5 -13  -6   31.27    6.36
  -5  13   6   31.15    5.75
   5 -13  -5    0.12    3.61
  -5  13   5    1.71    4.28
   5 -13  -4    0.73    3.79
  -5  13   4    0.92    3.98
   5 -13  -3   14.14    4.83
  -5  13   3   15.05    4.65
   5 -13  -2    8.32    4.34
  -5  13   2    6.36    4.47
   5 -13  -1   10.16    3.86
  -5  13   1   13.34    3.98
   5 -13   0   22.83    4.16
  -5  13   0   17.26    4.65
   5 -13   1   -0.61    4.16
  -5  13  -1    0.49    3.18
   5 -13   2   -1.29    3.73
  -5  13  -2   -2.20    3.92
   5 -13   3   73.43    8.87
  -5  13  -3   71.54    5.20
   5 -13   4  113.89    6.79
  -5  13  -4  114.01    6.43
   5 -13   5   -0.98    3.12
  -5  13  -5    3.98    3.37
   5 -13   6    5.87    3.30
  -5  13  -6    4.83    3.49
   5 -13   7    9.30    3.43
  -5  13  -7   11.87    4.47
   5 -13   8   87.14    5.69
  -5  13  -8   76.43    6.18
   5 -13   9   26.19    3.73
  -5  13  -9   29.07    4.71
   5 -13  10   65.17    5.39
  -5  13 -10   85.37    6.43
   5 -13  11    2.94    3.86
  -5  13 -11    1.84    5.51
   5 -13  12   13.71    3.61
  -5  13 -12   16.22    4.41
   5 -13  13   10.65    3.49
  -5  13 -13   12.18    5.39
   5 -13  14    0.49    3.73
  -5  13 -14   -2.81    4.96
   5 -13  15   18.79    4.59
  -5  13 -15   18.30    5.94
   5 -13  16    5.08    5.75
  -5  13 -16    1.96    6.00
   5 -13  17    3.55    6.30
  -5  13 -17   11.81    6.79
   5 -13  18    1.90    3.98
  -5  13 -18    4.77    6.49
  -5  13 -19   -4.28    6.43
   5 -12 -14   -0.43    4.53
  -5  12  14   -0.37    5.02
   5 -12 -13   -3.30    4.96
  -5  12  13    2.08    5.14
   5 -12 -12   18.79    5.32
  -5  12  12   24.72    7.16
   5 -12 -11   -2.14    6.00
  -5  12  11    1.84    5.45
   5 -12 -10   27.78    5.81
  -5  12  10   23.01    6.43
   5 -12  -9    8.69    5.02
  -5  12   9    7.59    4.53
   5 -12  -8   -1.47    4.53
  -5  12   8    2.51    4.47
   5 -12  -7   16.77    5.32
  -5  12   7   14.99    4.83
   5 -12  -6    0.24    3.61
  -5  12   6    0.86    3.92
   5 -12  -5   21.66    4.47
  -5  12   5   19.09    4.16
   5 -12  -4    0.43    4.47
  -5  12   4   -0.24    3.86
   5 -12  -3   27.97    4.53
  -5  12   3   35.55    4.83
   5 -12  -2    0.73    3.73
  -5  12   2    6.49    3.86
   5 -12  -1   32.19    4.90
  -5  12   1   33.90    4.83
   5 -12   0   17.62    3.55
  -5  12   0   14.38    3.79
   5 -12   1    1.65    3.00
  -5  12  -1    0.80    4.16
   5 -12   2   66.58    7.83
  -5  12  -2   67.01    5.02
   5 -12   3   22.70    3.73
  -5  12  -3   17.56    3.79
   5 -12   4   86.04    5.57
  -5  12  -4   95.65    6.12
   5 -12   5    0.67    2.75
  -5  12  -5    1.59    3.37
   5 -12   6    2.81    2.57
  -5  12  -6    4.96    3.79
   5 -12   7  105.01    6.67
  -5  12  -7   97.61    6.61
   5 -12   8   -1.22    2.51
  -5  12  -8   -1.10    3.18
   5 -12   9   59.05    4.65
  -5  12  -9   59.11    4.47
   5 -12  10   -1.53    3.24
  -5  12 -10    0.06    3.86
   5 -12  11    2.45    2.81
  -5  12 -11    3.61    3.67
   5 -12  12   37.51    4.71
  -5  12 -12   40.70    5.08
   5 -12  13    5.51    4.22
  -5  12 -13    8.20    4.96
   5 -12  14   25.76    4.41
  -5  12 -14   28.46    6.12
   5 -12  15    3.73    3.79
  -5  12 -15    1.47    4.71
   5 -12  16   12.42    3.98
  -5  12 -16   11.93    5.02
   5 -12  17   15.54    4.77
  -5  12 -17   16.89    5.08
   5 -12  18    8.26    5.45
  -5  12 -18    5.08    6.06
   5 -12  19   -0.92    4.22
  -5  12 -19    5.57    4.47
  -5  12 -20    2.02    5.20
   5 -11 -15    1.04    4.34
  -5  11  15    0.80    5.45
   5 -11 -14    5.94    5.32
  -5  11  14   -1.10    4.90
   5 -11 -13   16.28    5.75
  -5  11  13   10.83    6.98
   5 -11 -12    0.98    6.24
  -5  11  12   -1.53    6.06
   5 -11 -11   30.66    6.12
  -5  11  11   28.82    5.63
   5 -11 -10    1.04    4.83
  -5  11  10    1.84    5.51
   5 -11  -9    7.59    4.83
  -5  11   9    9.00    4.59
   5 -11  -8    1.84    3.98
  -5  11   8    1.65    3.61
   5 -11  -7   -0.73    4.34
  -5  11   7    0.43    4.22
   5 -11  -6  135.79    7.71
  -5  11   6  138.42    7.59
   5 -11  -5    9.06    3.43
  -5  11   5    2.94    3.24
   5 -11  -4    7.96    3.18
  -5  11   4    4.10    3.24
   5 -11  -3    1.47    3.55
  -5  11   3    0.06    3.06
   5 -11  -2   59.85    4.90
  -5  11   2   57.59    5.02
   5 -11  -1    0.00    3.12
  -5  11   1    0.55    3.12
   5 -11   0   -0.49    2.63
  -5  11   0    1.35    3.79
   5 -11   1    0.80    4.04
  -5  11  -1   -0.49    2.69
   5 -11   2    3.24    3.61
  -5  11  -2    7.10    3.92
   5 -11   3  229.42    9.79
  -5  11  -3  213.88    8.87
   5 -11   4   17.81    2.75
  -5  11  -4   19.70    3.24
   5 -11   5   25.21    3.30
  -5  11  -5   32.37    3.55
   5 -11   6    2.63    2.69
  -5  11  -6    1.96    2.69
   5 -11   7    9.85    2.26
  -5  11  -7   10.40    3.06
   5 -11   8  164.37    6.92
  -5  11  -8  149.50    7.28
   5 -11   9    0.37    2.88
  -5  11  -9    1.59    3.43
   5 -11  10   18.97    3.55
  -5  11 -10   17.26    3.98
   5 -11  11   91.06    5.32
  -5  11 -11   82.74    6.79
   5 -11  12    1.59    3.18
  -5  11 -12   -2.45    3.98
   5 -11  13   35.37    4.10
  -5  11 -13   40.14    5.14
   5 -11  14    8.75    3.43
  -5  11 -14   10.10    4.77
   5 -11  15   20.38    5.02
  -5  11 -15   14.69    5.08
   5 -11  16   23.81    4.41
  -5  11 -16   22.09    5.32
   5 -11  17   -0.55    3.86
  -5  11 -17    1.71    4.90
   5 -11  18   13.89    4.53
  -5  11 -18   15.48    5.20
   5 -11  19    2.26    4.47
  -5  11 -19   -1.90    5.81
  -5  11 -20   -1.65    5.87
   5 -10 -18    2.57    5.02
  -5  10  17    6.55    7.53
   5 -10 -16    0.18    5.14
  -5  10  16    5.45    7.34
   5 -10 -15    8.51    4.65
  -5  10  15   13.71    5.87
   5 -10 -14   -0.37    6.30
  -5  10  14    2.45    6.67
   5 -10 -13    1.77    5.63
  -5  10  13   -1.22    4.90
   5 -10 -12   51.89    6.92
  -5  10  12   51.96    6.18
   5 -10 -11    7.53    5.26
  -5  10  11    1.84    5.20
   5 -10 -10    3.79    4.16
  -5  10  10    1.35    3.67
   5 -10  -9    2.02    4.10
  -5  10   9    1.59    3.98
   5 -10  -8    2.81    4.22
  -5  10   8    4.77    4.53
   5 -10  -7  104.95    6.61
  -5  10   7   98.59    6.36
   5 -10  -6    7.83    3.43
  -5  10   6    8.32    3.92
   5 -10  -5   39.41    4.77
  -5  10   5   38.31    4.53
   5 -10  -4    6.79    3.67
  -5  10   4    7.53    3.49
   5 -10  -3   20.87    3.86
  -5  10   3   21.30    4.10
   5 -10  -2   14.07    3.30
  -5  10   2    9.42    3.24
   5 -10  -1   25.70    3.49
  -5  10   1   30.78    6.30
   5 -10   0   15.42    4.53
  -5  10   0   14.56    3.12
   5 -10   1    7.65    3.67
  -5  10  -1   11.38    3.79
   5 -10   2   46.14    4.53
  -5  10  -2   42.29    3.92
   5 -10   3   71.54    5.63
  -5  10  -3   78.88    5.87
   5 -10   4  136.16    7.28
  -5  10  -4  127.90    6.43
   5 -10   5   28.39    2.94
  -5  10  -5   29.07    3.18
   5 -10   6    5.39    2.26
  -5  10  -6    3.55    2.45
   5 -10   7  113.03    5.45
  -5  10  -7  110.03    5.57
   5 -10   8   19.34    3.37
  -5  10  -8   21.42    3.43
   5 -10   9  224.10    9.00
  -5  10  -9  206.29   10.40
   5 -10  10    8.63    3.06
  -5  10 -10    7.10    3.49
   5 -10  11   -0.73    2.57
  -5  10 -11   -0.31    2.88
   5 -10  12   94.06    5.69
  -5  10 -12  106.05    7.16
   5 -10  13    1.65    2.81
  -5  10 -13    2.88    3.67
   5 -10  14    3.37    2.88
  -5  10 -14    0.18    3.24
   5 -10  15    3.49    3.79
  -5  10 -15    0.00    4.22
   5 -10  16    2.88    3.86
  -5  10 -16    2.45    5.20
   5 -10  17   34.02    5.26
  -5  10 -17   31.88    6.43
   5 -10  18    3.79    4.71
  -5  10 -18    7.10    5.51
   5 -10  19    3.49    4.16
  -5  10 -19    1.16    6.55
   5 -10  20   -0.24    5.26
  -5  10 -20   -1.16    5.14
   5  -9 -18   -1.41    6.30
   5  -9 -17    3.43    5.08
  -5   9  17    1.96    8.44
   5  -9 -16    1.90    3.67
  -5   9  16    7.22    6.43
   5  -9 -15    2.51    5.32
  -5   9  15   -1.04    6.61
   5  -9 -14    1.53    5.75
  -5   9  14    0.98    5.26
   5  -9 -13   25.15    5.94
  -5   9  13   12.67    5.57
   5  -9 -12    2.63    4.59
  -5   9  12    0.00    4.53
   5  -9 -11   41.00    5.94
  -5   9  11   54.04    5.94
   5  -9 -10   12.55    4.22
  -5   9  10   13.71    4.10
   5  -9  -9   59.05    5.63
  -5   9   9   71.60    5.87
   5  -9  -8   -0.24    3.18
  -5   9   8    2.75    3.30
   5  -9  -7    3.86    3.49
  -5   9   7    0.92    3.37
   5  -9  -6   73.01    5.63
  -5   9   6   74.11    5.51
   5  -9  -5   14.87    3.61
  -5   9   5    8.26    3.30
   5  -9  -4   27.78    3.30
  -5   9   4   26.01    3.73
   5  -9  -3   11.93    3.06
  -5   9   3    9.06    3.00
   5  -9  -2  156.66    7.47
  -5   9   2  170.49   10.04
   5  -9  -1   85.61    7.34
  -5   9   1   77.05    4.28
   5  -9   0   25.21    2.75
  -5   9   0   27.48    2.94
   5  -9   1   16.22    2.51
  -5   9  -1   20.44    2.63
   5  -9   2  132.37    7.04
  -5   9  -2  144.18    6.24
   5  -9   3  156.97    6.85
  -5   9  -3  161.74    6.43
   5  -9   4   11.02    2.20
  -5   9  -4   13.95    2.39
   5  -9   5   47.12    3.30
  -5   9  -5   49.81    3.49
   5  -9   6   33.72    3.24
  -5   9  -6   35.43    3.79
   5  -9   7   11.93    2.39
  -5   9  -7    7.28    2.69
   5  -9   8  360.20   12.85
  -5   9  -8  376.66   13.10
   5  -9   9    0.80    1.96
  -5   9  -9    1.04    2.69
   5  -9  10  117.62    5.81
  -5   9 -10  112.97    6.43
   5  -9  11   42.29    3.86
  -5   9 -11   31.27    4.34
   5  -9  12   32.68    3.37
  -5   9 -12   33.23    4.47
   5  -9  13   21.36    3.43
  -5   9 -13   20.19    4.59
   5  -9  14   -0.06    2.63
  -5   9 -14   -0.73    3.06
   5  -9  15    4.47    3.73
  -5   9 -15    5.26    4.10
   5  -9  16   11.69    3.67
  -5   9 -16   11.99    3.79
   5  -9  17   -4.65    3.67
  -5   9 -17   -0.18    3.61
   5  -9  18   31.39    5.02
  -5   9 -18   32.56    5.14
   5  -9  19   -2.08    4.53
  -5   9 -19    3.98    4.53
   5  -9  20    1.59    2.94
  -5   9 -20    2.26    5.69
   5  -9  21   -0.31    4.53
  -5   8  19    4.04    7.96
   5  -8 -18   -2.14    8.08
  -5   8  18    0.92    6.49
   5  -8 -17    6.18    7.34
  -5   8  17    4.77    6.00
   5  -8 -16    3.37    5.20
  -5   8  16    0.86    5.81
   5  -8 -15    0.61    5.94
  -5   8  15   -1.04    6.06
   5  -8 -14    0.49    5.45
  -5   8  14   -0.43    5.26
   5  -8 -13    2.57    4.10
  -5   8  13    1.53    4.28
   5  -8 -12  122.45    8.08
  -5   8  12  118.11    8.08
   5  -8 -11    1.71    4.71
  -5   8  11   -2.69    4.28
   5  -8 -10   37.88    5.02
  -5   8  10   33.35    4.77
   5  -8  -9   57.95    4.96
  -5   8   9   44.37    5.32
   5  -8  -8  368.89   14.75
  -5   8   8  401.99   14.50
   5  -8  -7    7.71    3.24
  -5   8   7    3.43    3.24
   5  -8  -6    8.44    3.18
  -5   8   6    4.90    3.37
   5  -8  -5   11.87    3.00
  -5   8   5   15.05    2.81
   5  -8  -4   25.15    3.30
  -5   8   4   19.95    3.30
   5  -8  -3  132.18    6.00
  -5   8   3  129.98    7.71
   5  -8  -2  256.72   12.55
  -5   8   2  246.37    8.63
   5  -8  -1  235.91    8.26
  -5   8   1  232.73    8.51
   5  -8   0  126.43    5.57
  -5   8   0  124.35    6.12
   5  -8   1    4.96    1.77
  -5   8  -1    4.34    1.90
   5  -8   2  878.28   24.60
  -5   8  -2  867.57   23.74
   5  -8   3  167.68    6.61
  -5   8  -3  163.09    6.24
   5  -8   4  503.52   16.40
  -5   8  -4  479.96   14.93
   5  -8   5   64.99    3.37
  -5   8  -5   60.22    3.43
   5  -8   6    7.96    1.77
  -5   8  -6   12.79    2.20
   5  -8   7  100.12    4.53
  -5   8  -7   91.49    4.47
   5  -8   8   99.99    4.47
  -5   8  -8   96.02    4.77
   5  -8   9  150.60    6.85
  -5   8  -9  151.83    7.96
   5  -8  10   43.33    3.49
  -5   8 -10   41.55    3.61
   5  -8  11    0.98    2.51
  -5   8 -11   -1.10    2.45
   5  -8  12  123.49    5.81
  -5   8 -12  117.25    7.83
   5  -8  13    9.85    2.69
  -5   8 -13    8.38    3.00
   5  -8  14   10.65    3.37
  -5   8 -14   14.75    4.59
   5  -8  15    0.92    2.88
  -5   8 -15   -1.35    4.04
   5  -8  16    2.14    3.18
  -5   8 -16    2.51    3.49
   5  -8  17   32.31    4.34
  -5   8 -17   25.82    4.65
   5  -8  18    1.65    4.16
  -5   8 -18   -0.37    4.16
   5  -8  19   10.46    4.04
  -5   8 -19    7.28    5.08
   5  -8  20    1.59    3.00
  -5   8 -20   -0.31    5.81
  -5   7  19    1.29    3.30
   5  -7 -18   18.97    4.77
  -5   7  18    7.34    5.51
   5  -7 -17   -1.35    4.65
  -5   7  17   -1.84    5.69
   5  -7 -16   26.31    5.51
  -5   7  16   24.72    5.57
   5  -7 -15    2.88    4.71
  -5   7  15    1.84    4.71
   5  -7 -14    4.96    4.10
  -5   7  14    3.61    5.14
   5  -7 -13   43.82    4.96
  -5   7  13   53.91    5.94
   5  -7 -12   19.34    4.34
  -5   7  12   13.59    3.92
   5  -7 -11   36.04    4.90
  -5   7  11   41.25    4.96
   5  -7 -10   12.55    4.10
  -5   7  10   13.65    4.10
   5  -7  -9   77.47    5.75
  -5   7   9   61.81    4.90
   5  -7  -8   44.31    3.86
  -5   7   8   38.68    3.86
   5  -7  -7  100.73    6.24
  -5   7   7  110.83    7.22
   5  -7  -6   34.21    3.49
  -5   7   6   41.43    3.92
   5  -7  -5    2.57    2.33
  -5   7   5    0.80    1.96
   5  -7  -4  150.30    6.18
  -5   7   4  128.51    7.47
   5  -7  -3  123.43    8.63
  -5   7   3  118.05    5.45
   5  -7  -2   38.55    2.94
  -5   7   2   35.98    2.63
   5  -7  -1    0.18    1.65
  -5   7   1    1.71    1.65
   5  -7   0   93.63    4.59
  -5   7   0   89.59    4.41
   5  -7   1  937.15   26.93
  -5   7  -1  938.99   27.29
   5  -7   2  351.69   11.93
  -5   7  -2  342.76   11.14
   5  -7   3  562.63   16.95
  -5   7  -3  550.45   15.67
   5  -7   4    1.16    1.53
  -5   7  -4    0.37    1.59
   5  -7   5   44.06    3.00
  -5   7  -5   44.00    3.12
   5  -7   6  171.90    6.55
  -5   7  -6  175.45    7.10
   5  -7   7  120.37    4.65
  -5   7  -7  137.32    5.81
   5  -7   8  113.40    4.59
  -5   7  -8  111.13    4.65
   5  -7   9    4.22    1.77
  -5   7  -9    2.51    2.14
   5  -7  10    6.61    2.75
  -5   7 -10    5.26    3.12
   5  -7  11   42.96    3.43
  -5   7 -11   44.37    3.73
   5  -7  12   21.66    2.94
  -5   7 -12   18.18    3.49
   5  -7  13   44.18    3.43
  -5   7 -13   45.59    4.59
   5  -7  14   -0.73    2.51
  -5   7 -14    0.98    2.88
   5  -7  15    1.04    2.81
  -5   7 -15    1.16    3.00
   5  -7  16   20.44    4.71
  -5   7 -16   20.38    5.02
   5  -7  17   10.34    4.83
  -5   7 -17   14.50    4.83
   5  -7  18   12.73    3.98
  -5   7 -18   15.05    4.22
   5  -7  19    0.55    3.49
  -5   7 -19    0.37    3.79
   5  -7  20   -0.49    2.94
   5  -6 -20    0.73    5.69
  -5   6  20    0.37    7.47
   5  -6 -19    5.75    6.06
  -5   6  19    7.83    5.39
   5  -6 -18    2.63    6.36
  -5   6  18    6.92    6.79
   5  -6 -17   22.03    7.40
  -5   6  17   22.40    7.96
   5  -6 -16    5.32    4.47
  -5   6  16    1.96    5.63
   5  -6 -15    7.65    4.41
  -5   6  15    5.94    5.14
   5  -6 -14    9.61    4.34
  -5   6  14    6.67    4.04
   5  -6 -13   17.38    4.16
  -5   6  13   16.40    4.41
   5  -6 -12   57.65    5.02
  -5   6  12   51.89    5.20
   5  -6 -11    1.22    3.86
  -5   6  11    3.49    3.98
   5  -6 -10    7.83    4.65
  -5   6  10    6.18    4.47
   5  -6  -9    1.84    2.88
  -5   6   9   -2.33    2.88
   5  -6  -8   11.93    3.00
  -5   6   8   10.40    3.06
   5  -6  -7  218.35    8.81
  -5   6   7  220.86    8.81
   5  -6  -6   52.14    3.92
  -5   6   6   54.77    3.73
   5  -6  -5    1.41    2.33
  -5   6   5    3.98    2.94
   5  -6  -4  184.02    7.77
  -5   6   4  187.20    7.10
   5  -6  -3   72.52    4.10
  -5   6   3   77.17    4.10
   5  -6  -2    1.59    1.77
  -5   6   2    2.88    1.71
   5  -6  -1   94.30    4.41
  -5   6   1   98.10    4.83
   5  -6   0   58.69    3.73
  -5   6   0   56.97    3.37
   5  -6   1   66.09    3.30
  -5   6  -1   65.42    3.12
   5  -6   2  575.67   16.95
  -5   6  -2  597.27   17.93
   5  -6   3   74.23    3.61
  -5   6  -3   71.97    3.67
   5  -6   4  279.60    8.93
  -5   6  -4  284.19    9.91
   5  -6   5    3.30    1.29
  -5   6  -5    2.26    1.47
   5  -6   6   23.81    1.96
  -5   6  -6   21.11    1.90
   5  -6   7  280.34    9.00
  -5   6  -7  290.56   10.95
   5  -6   8  146.26    5.63
  -5   6  -8  138.55    5.63
   5  -6   9   20.13    2.08
  -5   6  -9   20.38    2.69
   5  -6  10   47.55    3.18
  -5   6 -10   50.12    2.94
   5  -6  11   30.54    2.63
  -5   6 -11   27.84    3.00
   5  -6  12   63.03    5.26
  -5   6 -12   67.50    4.96
   5  -6  13    4.53    2.33
  -5   6 -13    3.79    2.51
   5  -6  14   13.46    2.81
  -5   6 -14   14.44    3.06
   5  -6  15   13.46    2.94
  -5   6 -15   13.34    2.88
   5  -6  16   10.77    3.12
  -5   6 -16   13.34    3.37
   5  -6  17    8.93    2.94
  -5   6 -17   15.12    4.16
   5  -6  18    7.89    3.86
  -5   6 -18    5.39    4.34
   5  -6  19    1.41    3.61
  -5   6 -19   -0.24    4.10
   5  -6  20    0.98    3.06
  -5   6 -20    1.47    3.67
   5  -5 -20    3.43    5.08
  -5   5  20   -0.92    6.73
   5  -5 -19    3.30    5.08
  -5   5  19    8.93    7.04
   5  -5 -18   14.14    6.06
  -5   5  18   14.32    6.61
   5  -5 -17    4.04    4.65
  -5   5  17    1.90    5.08
   5  -5 -16    3.73    4.41
  -5   5  16    2.57    4.83
   5  -5 -15    5.14    5.08
  -5   5  15   11.63    5.26
   5  -5 -14    9.36    5.94
  -5   5  14    7.59    5.51
   5  -5 -13  102.32    7.40
  -5   5  13   99.69    8.57
   5  -5 -12   33.17    5.20
  -5   5  12   35.62    5.75
   5  -5 -11  226.55    9.67
  -5   5  11  221.47   11.02
   5  -5 -10   27.84    4.16
  -5   5  10   21.42    3.98
   5  -5  -9   33.60    3.37
  -5   5   9   33.78    3.37
   5  -5  -8  262.35    9.79
  -5   5   8  270.79    9.91
   5  -5  -7   97.67    5.02
  -5   5   7   92.83    5.02
   5  -5  -6  137.57    6.12
  -5   5   6  141.30   10.95
   5  -5  -5    1.47    1.77
  -5   5   5    1.10    2.02
   5  -5  -4   12.48    2.14
  -5   5   4   11.99    2.20
   5  -5  -3   33.23    2.51
  -5   5   3   32.98    2.69
   5  -5  -2  419.01   13.40
  -5   5   2  416.31   12.18
   5  -5  -1  136.10    5.57
  -5   5   1  138.12    5.63
   5  -5   0  319.93   10.28
  -5   5   0  323.60   11.02
   5  -5   1  698.36   19.28
  -5   5  -1  712.44   21.72
   5  -5   2   41.67    2.39
  -5   5  -2   38.06    2.51
   5  -5   3  623.77   19.40
  -5   5  -3  629.21   18.36
   5  -5   4   57.52    2.88
  -5   5  -4   54.95    3.00
   5  -5   5    0.06    1.04
  -5   5  -5    1.22    1.35
   5  -5   6  202.68    7.10
  -5   5  -6  201.27    7.83
   5  -5   7  233.52    8.63
  -5   5  -7  235.30    8.63
   5  -5   8   66.15    3.37
  -5   5  -8   68.66    3.43
   5  -5   9   18.48    2.08
  -5   5  -9   16.03    2.26
   5  -5  10    4.90    1.59
  -5   5 -10    8.26    1.90
   5  -5  11  143.81    6.55
  -5   5 -11  141.18    6.30
   5  -5  12   -0.06    1.77
  -5   5 -12    0.49    2.33
   5  -5  13   32.01    3.49
  -5   5 -13   32.19    3.55
   5  -5  14    4.90    2.51
  -5   5 -14    6.00    3.49
   5  -5  15    0.49    2.81
[truncated: 431,636 more chars]
