# Supplementary material for: Origamic metal-organic framework toward mechanical metamaterial
Source: Nat Commun. 2023 Dec 1;14:7938. doi: 10.1038/s41467-023-43647-8 (PMC10692132; doi:10.1038/s41467-023-43647-8)
Supplement: Supplementary file 4 — Supplementary Data 1 [file 41467_2023_43647_MOESM4_ESM.zip › Crystallographic data/PPF-301_240K.cif]

 
data_P-1_a
 
_audit_creation_method            'SHELXL-2018/3'
_shelx_SHELXL_version_number      '2018/3'
_chemical_name_systematic         ?
_chemical_name_common             ?
_chemical_melting_point           ?
_chemical_formula_moiety          ?
_chemical_formula_sum
 'C70 H74 N10 O18 Zn3' 
_chemical_formula_weight          1539.50

loop_
 _atom_type_symbol
 _atom_type_description
 _atom_type_scat_dispersion_real
 _atom_type_scat_dispersion_imag
 _atom_type_scat_source
 'C'  'C'   0.0024   0.0013
 'International Tables Vol C Tables 4.2.6.8 and 6.1.1.4'
 'H'  'H'   0.0000   0.0000
 'International Tables Vol C Tables 4.2.6.8 and 6.1.1.4'
 'N'  'N'   0.0048   0.0026
 'International Tables Vol C Tables 4.2.6.8 and 6.1.1.4'
 'O'  'O'   0.0085   0.0048
 'International Tables Vol C Tables 4.2.6.8 and 6.1.1.4'
 'Zn'  'Zn'   0.3273   1.1646
 'International Tables Vol C Tables 4.2.6.8 and 6.1.1.4'
 
_space_group_crystal_system       triclinic
_space_group_IT_number            2
_space_group_name_H-M_alt         'P -1'
_space_group_name_Hall            '-P 1'
 
_shelx_space_group_comment
;
The symmetry employed for this shelxl refinement is uniquely defined
by the following loop, which should always be used as a source of
symmetry information in preference to the above space-group names.
They are only intended as comments.
;
 
loop_
 _space_group_symop_operation_xyz
 'x, y, z'
 '-x, -y, -z'
 
_cell_length_a                    10.986(2)
_cell_length_b                    12.739(3)
_cell_length_c                    14.050(3)
_cell_angle_alpha                 100.81(3)
_cell_angle_beta                  101.00(3)
_cell_angle_gamma                 108.57(3)
_cell_volume                      1763.4(7)
_cell_formula_units_Z             1
_cell_measurement_temperature     240(2)
_cell_measurement_reflns_used     26706
_cell_measurement_theta_min       1.358
_cell_measurement_theta_max       26.498
 
_exptl_crystal_description        rectangle
_exptl_crystal_colour             purple
_exptl_crystal_density_meas       ?
_exptl_crystal_density_method     'not measured'
_exptl_crystal_density_diffrn     1.450          
_exptl_crystal_F_000              798
_exptl_transmission_factor_min    ?
_exptl_transmission_factor_max    ?
_exptl_crystal_size_max           0.862
_exptl_crystal_size_mid           0.198
_exptl_crystal_size_min           0.127
_exptl_absorpt_coefficient_mu     0.787
_shelx_estimated_absorpt_T_min    0.550
_shelx_estimated_absorpt_T_max    0.907
_exptl_absorpt_correction_type    'empirical'
_exptl_absorpt_correction_T_min   0.550
_exptl_absorpt_correction_T_max   0.907
_exptl_absorpt_process_details    'HKL3000 Scaplepack'
_exptl_absorpt_special_details    ?
_diffrn_ambient_temperature       240(2)
_diffrn_radiation_wavelength      0.630
_diffrn_radiation_type            synchrotron
_diffrn_source                    'PLSII 2D bending magnet'
_diffrn_measurement_device_type   'Rayonix MX225HS CCD area detector'
_diffrn_measurement_method        'omega scan'
_diffrn_detector_area_resol_mean  ?
_diffrn_reflns_number             19690
_diffrn_reflns_av_unetI/netI      0.0508
_diffrn_reflns_av_R_equivalents   0.0248
_diffrn_reflns_limit_h_min        -15
_diffrn_reflns_limit_h_max        15
_diffrn_reflns_limit_k_min        -18
_diffrn_reflns_limit_k_max        18
_diffrn_reflns_limit_l_min        -19
_diffrn_reflns_limit_l_max        19
_diffrn_reflns_theta_min          1.358
_diffrn_reflns_theta_max          26.498
_diffrn_reflns_theta_full         22.210
_diffrn_measured_fraction_theta_max   0.939
_diffrn_measured_fraction_theta_full  0.957
_diffrn_reflns_Laue_measured_fraction_max    0.939
_diffrn_reflns_Laue_measured_fraction_full   0.957
_diffrn_reflns_point_group_measured_fraction_max   0.939
_diffrn_reflns_point_group_measured_fraction_full  0.957
_reflns_number_total              9862
_reflns_number_gt                 6309
_reflns_threshold_expression      'I > 2\s(I)'
_reflns_Friedel_coverage          0.000
_reflns_Friedel_fraction_max      .
_reflns_Friedel_fraction_full     .
 
_reflns_special_details
;
 Reflections were merged by SHELXL according to the crystal
 class for the calculation of statistics and refinement.
 
 _reflns_Friedel_fraction is defined as the number of unique
 Friedel pairs measured divided by the number that would be
 possible theoretically, ignoring centric projections and
 systematic absences.
;
 
_computing_data_collection        'PAL BL2D-SMDC Program' 
_computing_cell_refinement        'HKL3000' 
_computing_data_reduction         'HKL3000'
_computing_structure_solution     'SHELXT 2018/2 (Sheldrick, 2018)'
_computing_structure_refinement 'SHELXL-2018/3 (Sheldrick, 2018)'
_computing_molecular_graphics     ?
_computing_publication_material   ?
_refine_special_details           ?
_refine_ls_structure_factor_coef  Fsqd
_refine_ls_matrix_type            full
_refine_ls_weighting_scheme       calc
_refine_ls_weighting_details
'w=1/[\s^2^(Fo^2^)+(0.1057P)^2^] where P=(Fo^2^+2Fc^2^)/3'
_atom_sites_solution_primary      ?
_atom_sites_solution_secondary    ?
_atom_sites_solution_hydrogens    geom
_refine_ls_hydrogen_treatment     constr
_refine_ls_extinction_method      none
_refine_ls_extinction_coef        .
_refine_ls_number_reflns          9862
_refine_ls_number_parameters      571
_refine_ls_number_restraints      312
_refine_ls_R_factor_all           0.0796
_refine_ls_R_factor_gt            0.0547
_refine_ls_wR_factor_ref          0.1681
_refine_ls_wR_factor_gt           0.1586
_refine_ls_goodness_of_fit_ref    0.979
_refine_ls_restrained_S_all       1.017
_refine_ls_shift/su_max           0.002
_refine_ls_shift/su_mean          0.000
 
loop_
 _atom_site_label
 _atom_site_type_symbol
 _atom_site_fract_x
 _atom_site_fract_y
 _atom_site_fract_z
 _atom_site_U_iso_or_equiv
 _atom_site_adp_type
 _atom_site_occupancy
 _atom_site_site_symmetry_order  
 _atom_site_calc_flag
 _atom_site_refinement_flags_posn
 _atom_site_refinement_flags_adp
 _atom_site_refinement_flags_occupancy
 _atom_site_disorder_assembly
 _atom_site_disorder_group
Zn1 Zn 0.97885(3) 0.01833(3) 1.10183(2) 0.04288(12) Uani 1 1 d . . . . .
Zn2 Zn 0.99662(9) 0.51913(6) 0.51565(6) 0.02975(17) Uani 0.5 1 d . . P . .
O1 O 0.5857(2) -0.0458(2) 0.78873(17) 0.0596(6) Uani 1 1 d . . . . .
O2 O 0.7936(2) 0.0035(2) 1.03396(16) 0.0594(6) Uani 1 1 d . . . . .
O3 O 0.8283(2) -0.03248(19) 0.88278(16) 0.0508(5) Uani 1 1 d . . . . .
O4 O 0.1834(2) 0.41548(18) 0.12166(16) 0.0507(5) Uani 1 1 d . . . . .
O5 O 0.0483(2) 0.18484(18) 0.08318(17) 0.0527(5) Uani 1 1 d . . . . .
O6 O 0.0791(2) 0.1560(2) -0.07091(17) 0.0605(6) Uani 1 1 d . . . . .
N1 N 0.93322(19) 0.56932(18) 0.38916(15) 0.0329(4) Uani 1 1 d . . . . .
N2 N 0.80885(19) 0.40085(18) 0.48710(15) 0.0325(4) Uani 1 1 d . . . . .
C1 C 1.0108(2) 0.6528(2) 0.35363(18) 0.0348(5) Uani 1 1 d . . . . .
C2 C 0.9251(3) 0.6812(2) 0.2786(2) 0.0421(6) Uani 1 1 d . . . . .
H2 H 0.952823 0.735929 0.242995 0.050 Uiso 1 1 calc R U . . .
C3 C 0.7986(3) 0.6144(3) 0.2697(2) 0.0421(6) Uani 1 1 d . . . . .
H3 H 0.721481 0.613941 0.226677 0.050 Uiso 1 1 calc R U . . .
C4 C 0.8031(2) 0.5436(2) 0.33837(18) 0.0342(5) Uani 1 1 d . . . . .
C5 C 0.6914(2) 0.4634(2) 0.35322(18) 0.0330(5) Uani 1 1 d . . . . .
C6 C 0.6960(2) 0.3977(2) 0.42224(18) 0.0330(5) Uani 1 1 d . . . . .
C7 C 0.5810(3) 0.3139(2) 0.4346(2) 0.0415(6) Uani 1 1 d . . . . .
H7 H 0.491973 0.294151 0.398506 0.050 Uiso 1 1 calc R U . . .
C8 C 0.6239(3) 0.2687(2) 0.5073(2) 0.0432(6) Uani 1 1 d . . . . .
H8 H 0.570375 0.212666 0.532183 0.052 Uiso 1 1 calc R U . . .
C9 C 0.7674(2) 0.3223(2) 0.54001(18) 0.0335(5) Uani 1 1 d . . . . .
C10 C 0.8501(2) 0.2965(2) 0.61464(18) 0.0348(5) Uani 1 1 d . . . . .
C11 C 0.7830(2) 0.2075(2) 0.66293(19) 0.0366(5) Uani 1 1 d . . . . .
C12 C 0.7138(3) 0.0935(2) 0.6072(2) 0.0484(7) Uani 1 1 d . . . . .
H12 H 0.710558 0.071966 0.538768 0.058 Uiso 1 1 calc R U . . .
C13 C 0.6500(3) 0.0118(3) 0.6518(2) 0.0559(8) Uani 1 1 d . . . . .
H13 H 0.603201 -0.064652 0.613300 0.067 Uiso 1 1 calc R U . . .
C14 C 0.6544(3) 0.0419(3) 0.7526(2) 0.0459(7) Uani 1 1 d . . . . .
C15 C 0.7227(3) 0.1537(3) 0.8095(2) 0.0454(6) Uani 1 1 d . . . . .
H15 H 0.726249 0.174334 0.878087 0.054 Uiso 1 1 calc R U . . .
C16 C 0.7869(3) 0.2363(2) 0.7644(2) 0.0416(6) Uani 1 1 d . . . . .
H16 H 0.833450 0.312703 0.803218 0.050 Uiso 1 1 calc R U . . .
C17 C 0.6173(3) -0.0293(3) 0.8946(2) 0.0536(8) Uani 1 1 d . . . . .
H17A H 0.555515 -0.094281 0.910141 0.064 Uiso 1 1 calc R U . . .
H17B H 0.604328 0.040433 0.926017 0.064 Uiso 1 1 calc R U . . .
C18 C 0.7600(3) -0.0183(2) 0.9399(2) 0.0440(6) Uani 1 1 d . . . . .
C19 C 0.5566(2) 0.4478(2) 0.29130(19) 0.0345(5) Uani 1 1 d . . . . .
C20 C 0.4716(3) 0.4919(2) 0.3330(2) 0.0427(6) Uani 1 1 d . . . . .
H20 H 0.499256 0.531913 0.401453 0.051 Uiso 1 1 calc R U . . .
C21 C 0.3476(3) 0.4780(2) 0.2755(2) 0.0454(6) Uani 1 1 d . . . . .
H21 H 0.292393 0.509119 0.304948 0.054 Uiso 1 1 calc R U . . .
C22 C 0.3042(2) 0.4180(2) 0.1741(2) 0.0399(6) Uani 1 1 d . . . . .
C23 C 0.3850(3) 0.3709(3) 0.1321(2) 0.0496(7) Uani 1 1 d . . . . .
H23 H 0.355328 0.327893 0.064455 0.060 Uiso 1 1 calc R U . . .
C24 C 0.5106(3) 0.3873(3) 0.1901(2) 0.0478(7) Uani 1 1 d . . . . .
H24 H 0.565811 0.356684 0.160194 0.057 Uiso 1 1 calc R U . . .
C25 C 0.1315(3) 0.3464(3) 0.0206(2) 0.0523(7) Uani 1 1 d . . . . .
H25A H 0.201116 0.365234 -0.014721 0.063 Uiso 1 1 calc R U . . .
H25B H 0.057485 0.365229 -0.012911 0.063 Uiso 1 1 calc R U . . .
C26 C 0.0819(3) 0.2168(3) 0.0117(2) 0.0454(6) Uani 1 1 d . . . . .
O1A O 0.9962(4) 0.6503(3) 0.6358(3) 0.0612(11) Uani 0.624(5) 1 d D . P A 1
C1A C 1.0282(6) 0.6400(7) 0.7212(4) 0.0549(18) Uani 0.624(5) 1 d D . P A 1
H1A H 0.967726 0.583445 0.741327 0.066 Uiso 0.624(5) 1 calc R U P A 1
N1A N 1.1487(5) 0.7080(4) 0.7883(3) 0.0577(12) Uani 0.624(5) 1 d D . P A 1
C2A C 1.1784(8) 0.6872(9) 0.8876(4) 0.096(3) Uani 0.624(5) 1 d D . P A 1
H2A1 H 1.179476 0.751001 0.938279 0.144 Uiso 0.624(5) 1 calc R U P A 1
H2A2 H 1.264897 0.680013 0.901947 0.144 Uiso 0.624(5) 1 calc R U P A 1
H2A3 H 1.110580 0.616836 0.888462 0.144 Uiso 0.624(5) 1 calc R U P A 1
C3A C 1.2429(6) 0.7992(5) 0.7632(5) 0.0775(19) Uani 0.624(5) 1 d D . P A 1
H3A1 H 1.202477 0.807356 0.698631 0.116 Uiso 0.624(5) 1 calc R U P A 1
H3A2 H 1.321452 0.781094 0.759397 0.116 Uiso 0.624(5) 1 calc R U P A 1
H3A3 H 1.268104 0.870551 0.814504 0.116 Uiso 0.624(5) 1 calc R U P A 1
O1B O 1.3457(10) 0.7785(12) 0.9481(8) 0.151(5) Uani 0.376(5) 1 d D . P A 2
C1B C 1.2658(11) 0.7754(10) 0.8704(9) 0.106(4) Uani 0.376(5) 1 d D . P A 2
H1B H 1.283122 0.834840 0.838287 0.127 Uiso 0.376(5) 1 calc R U P A 2
N1B N 1.1514(10) 0.6798(9) 0.8352(9) 0.094(4) Uani 0.376(5) 1 d D . P A 2
C2B C 1.1322(17) 0.5932(11) 0.8934(11) 0.135(7) Uani 0.376(5) 1 d D . P A 2
H2B1 H 1.209075 0.617508 0.950846 0.202 Uiso 0.376(5) 1 calc R U P A 2
H2B2 H 1.121899 0.519849 0.850912 0.202 Uiso 0.376(5) 1 calc R U P A 2
H2B3 H 1.052859 0.585555 0.916594 0.202 Uiso 0.376(5) 1 calc R U P A 2
C3B C 1.0446(14) 0.6645(14) 0.7485(10) 0.101(6) Uani 0.376(5) 1 d D . P A 2
H3B1 H 1.011656 0.726603 0.761033 0.151 Uiso 0.376(5) 1 calc R U P A 2
H3B2 H 0.972572 0.591694 0.737039 0.151 Uiso 0.376(5) 1 calc R U P A 2
H3B3 H 1.078292 0.665157 0.689506 0.151 Uiso 0.376(5) 1 calc R U P A 2
O2A O 0.9930(2) 0.0601(2) 1.24717(14) 0.0548(5) Uani 0.69(2) 1 d D . P B 1
C4A C 1.0956(3) 0.1359(3) 1.3031(2) 0.0600(8) Uani 0.69(2) 1 d D . P B 1
H4A H 1.160167 0.169623 1.271478 0.072 Uiso 0.69(2) 1 calc R U P B 1
N2A N 1.1270(7) 0.1755(7) 1.3997(3) 0.0648(17) Uani 0.69(2) 1 d D . P B 1
C5A C 1.0360(13) 0.1264(10) 1.4570(5) 0.120(4) Uani 0.69(2) 1 d D . P B 1
H5A1 H 0.977179 0.168656 1.463558 0.181 Uiso 0.69(2) 1 calc R U P B 1
H5A2 H 1.087019 0.131591 1.523319 0.181 Uiso 0.69(2) 1 calc R U P B 1
H5A3 H 0.983458 0.046491 1.422161 0.181 Uiso 0.69(2) 1 calc R U P B 1
C6A C 1.2417(6) 0.2821(8) 1.4554(5) 0.075(2) Uani 0.69(2) 1 d D . P B 1
H6A1 H 1.283689 0.316482 1.408213 0.112 Uiso 0.69(2) 1 calc R U P B 1
H6A2 H 1.305635 0.264316 1.501068 0.112 Uiso 0.69(2) 1 calc R U P B 1
H6A3 H 1.211113 0.335606 1.493483 0.112 Uiso 0.69(2) 1 calc R U P B 1
O2B O 0.9930(2) 0.0601(2) 1.24717(14) 0.0548(5) Uani 0.31(2) 1 d D U P B 2
C4B C 1.0956(3) 0.1359(3) 1.3031(2) 0.0600(8) Uani 0.31(2) 1 d D U P B 2
H4B H 1.166998 0.173024 1.278739 0.072 Uiso 0.31(2) 1 calc R U P B 2
N2B N 1.1005(12) 0.1636(16) 1.4043(6) 0.071(3) Uani 0.31(2) 1 d D U P B 2
C5B C 0.9795(14) 0.1300(15) 1.4383(8) 0.072(4) Uani 0.31(2) 1 d D U P B 2
H5B1 H 0.943178 0.190260 1.441270 0.108 Uiso 0.31(2) 1 calc R U P B 2
H5B2 H 1.000782 0.117890 1.504692 0.108 Uiso 0.31(2) 1 calc R U P B 2
H5B3 H 0.914295 0.059375 1.391672 0.108 Uiso 0.31(2) 1 calc R U P B 2
C6B C 1.2263(13) 0.2382(17) 1.4776(9) 0.072(3) Uani 0.31(2) 1 d D U P B 2
H6B1 H 1.290187 0.272857 1.442782 0.108 Uiso 0.31(2) 1 calc R U P B 2
H6B2 H 1.260685 0.193322 1.516278 0.108 Uiso 0.31(2) 1 calc R U P B 2
H6B3 H 1.211792 0.298115 1.522498 0.108 Uiso 0.31(2) 1 calc R U P B 2
O3A O 0.6353(8) 0.8738(6) 0.3846(5) 0.143(3) Uani 0.587(6) 1 d D U P C 1
C7A C 0.5755(9) 0.8008(7) 0.3078(5) 0.086(2) Uani 0.587(6) 1 d D U P C 1
H7A H 0.511938 0.735300 0.315108 0.103 Uiso 0.587(6) 1 calc R U P C 1
N3A N 0.5831(4) 0.7953(4) 0.2095(3) 0.0971(11) Uani 0.587(6) 1 d D U P C 1
C8A C 0.6509(13) 0.8914(9) 0.1776(10) 0.177(5) Uani 0.587(6) 1 d D U P C 1
H8A1 H 0.672739 0.961351 0.229902 0.266 Uiso 0.587(6) 1 calc R U P C 1
H8A2 H 0.594081 0.893632 0.116630 0.266 Uiso 0.587(6) 1 calc R U P C 1
H8A3 H 0.732191 0.885164 0.164579 0.266 Uiso 0.587(6) 1 calc R U P C 1
C9A C 0.4874(9) 0.6895(6) 0.1340(6) 0.104(3) Uani 0.587(6) 1 d D U P C 1
H9A1 H 0.438697 0.637246 0.167650 0.156 Uiso 0.587(6) 1 calc R U P C 1
H9A2 H 0.535319 0.652915 0.096549 0.156 Uiso 0.587(6) 1 calc R U P C 1
H9A3 H 0.425262 0.708839 0.088070 0.156 Uiso 0.587(6) 1 calc R U P C 1
O3B O 0.5006(12) 0.7800(10) 0.0395(6) 0.142(4) Uani 0.413(6) 1 d D U P C 2
C7B C 0.5073(14) 0.7480(12) 0.1143(6) 0.135(4) Uani 0.413(6) 1 d D U P C 2
H7B H 0.446049 0.673341 0.104254 0.162 Uiso 0.413(6) 1 calc R U P C 2
N3B N 0.5831(4) 0.7953(4) 0.2095(3) 0.0971(11) Uani 0.413(6) 1 d D U P C 2
C8B C 0.7160(11) 0.8810(15) 0.2369(13) 0.149(6) Uani 0.413(6) 1 d D U P C 2
H8B1 H 0.780384 0.843546 0.239104 0.223 Uiso 0.413(6) 1 calc R U P C 2
H8B2 H 0.733256 0.932177 0.302588 0.223 Uiso 0.413(6) 1 calc R U P C 2
H8B3 H 0.723736 0.924919 0.187461 0.223 Uiso 0.413(6) 1 calc R U P C 2
C9B C 0.5260(18) 0.762(2) 0.2920(9) 0.159(7) Uani 0.413(6) 1 d D U P C 2
H9B1 H 0.437116 0.703899 0.263536 0.238 Uiso 0.413(6) 1 calc R U P C 2
H9B2 H 0.521307 0.828977 0.334984 0.238 Uiso 0.413(6) 1 calc R U P C 2
H9B3 H 0.582213 0.731542 0.331303 0.238 Uiso 0.413(6) 1 calc R U P C 2
 
loop_
 _atom_site_aniso_label
 _atom_site_aniso_U_11
 _atom_site_aniso_U_22
 _atom_site_aniso_U_33
 _atom_site_aniso_U_23
 _atom_site_aniso_U_13
 _atom_site_aniso_U_12
Zn1 0.04790(19) 0.0525(2) 0.02894(16) 0.01221(13) 0.01415(13) 0.01640(15)
Zn2 0.0332(2) 0.0309(5) 0.0281(5) 0.0119(3) 0.0123(3) 0.0110(3)
O1 0.0494(11) 0.0650(14) 0.0561(13) 0.0408(11) 0.0059(10) 0.0008(10)
O2 0.0520(12) 0.0830(16) 0.0459(12) 0.0258(11) 0.0170(10) 0.0214(12)
O3 0.0496(11) 0.0589(13) 0.0494(11) 0.0210(10) 0.0165(9) 0.0218(10)
O4 0.0467(11) 0.0468(11) 0.0548(12) 0.0079(9) 0.0033(9) 0.0215(9)
O5 0.0628(13) 0.0463(11) 0.0523(12) 0.0157(9) 0.0197(10) 0.0205(10)
O6 0.0714(15) 0.0531(13) 0.0461(12) 0.0081(10) 0.0146(11) 0.0119(11)
N1 0.0365(10) 0.0331(10) 0.0331(10) 0.0147(8) 0.0134(8) 0.0120(8)
N2 0.0372(10) 0.0336(10) 0.0298(9) 0.0124(8) 0.0122(8) 0.0128(8)
C1 0.0413(12) 0.0363(12) 0.0316(11) 0.0143(10) 0.0140(10) 0.0154(10)
C2 0.0455(14) 0.0486(15) 0.0396(13) 0.0256(12) 0.0151(11) 0.0173(12)
C3 0.0453(13) 0.0499(15) 0.0397(13) 0.0240(12) 0.0133(11) 0.0210(12)
C4 0.0370(12) 0.0350(12) 0.0328(12) 0.0114(10) 0.0118(9) 0.0134(10)
C5 0.0325(11) 0.0343(12) 0.0339(11) 0.0098(9) 0.0121(9) 0.0123(9)
C6 0.0350(11) 0.0325(12) 0.0323(11) 0.0084(9) 0.0123(9) 0.0118(9)
C7 0.0358(12) 0.0439(14) 0.0422(14) 0.0161(11) 0.0103(11) 0.0086(11)
C8 0.0432(14) 0.0427(14) 0.0443(14) 0.0203(12) 0.0160(11) 0.0091(11)
C9 0.0365(11) 0.0324(12) 0.0313(11) 0.0101(9) 0.0136(9) 0.0088(9)
C10 0.0405(12) 0.0340(12) 0.0318(11) 0.0122(9) 0.0151(10) 0.0113(10)
C11 0.0392(12) 0.0377(13) 0.0354(12) 0.0179(10) 0.0134(10) 0.0108(10)
C12 0.0659(18) 0.0376(14) 0.0351(13) 0.0120(11) 0.0138(12) 0.0088(13)
C13 0.067(2) 0.0406(15) 0.0478(16) 0.0195(13) 0.0089(14) 0.0029(14)
C14 0.0399(13) 0.0500(16) 0.0483(15) 0.0293(13) 0.0093(11) 0.0094(12)
C15 0.0548(16) 0.0528(16) 0.0369(13) 0.0243(12) 0.0198(12) 0.0194(13)
C16 0.0499(14) 0.0415(14) 0.0352(13) 0.0160(11) 0.0152(11) 0.0137(11)
C17 0.0410(14) 0.068(2) 0.0580(18) 0.0409(16) 0.0177(13) 0.0125(13)
C18 0.0413(13) 0.0455(15) 0.0476(15) 0.0257(12) 0.0131(12) 0.0110(12)
C19 0.0367(12) 0.0341(12) 0.0345(12) 0.0123(10) 0.0099(9) 0.0135(10)
C20 0.0462(14) 0.0449(15) 0.0367(13) 0.0038(11) 0.0120(11) 0.0196(12)
C21 0.0398(13) 0.0455(15) 0.0496(16) 0.0025(12) 0.0104(11) 0.0207(12)
C22 0.0371(12) 0.0360(13) 0.0442(14) 0.0104(11) 0.0059(11) 0.0135(10)
C23 0.0481(15) 0.0596(18) 0.0358(14) -0.0005(13) 0.0055(11) 0.0235(14)
C24 0.0417(14) 0.0568(17) 0.0430(15) 0.0008(13) 0.0113(11) 0.0226(13)
C25 0.0525(17) 0.0503(17) 0.0472(16) 0.0143(13) -0.0005(13) 0.0173(14)
C26 0.0423(14) 0.0431(15) 0.0462(15) 0.0088(12) 0.0043(12) 0.0159(12)
O1A 0.078(3) 0.061(2) 0.0463(17) 0.0079(16) 0.0155(16) 0.033(2)
C1A 0.053(3) 0.068(4) 0.044(2) 0.007(3) 0.0138(18) 0.028(2)
N1A 0.057(2) 0.068(3) 0.047(2) -0.005(2) 0.0108(17) 0.0336(19)
C2A 0.109(6) 0.146(9) 0.046(3) 0.011(4) 0.015(3) 0.077(6)
C3A 0.061(3) 0.060(3) 0.096(5) -0.006(3) 0.018(3) 0.020(2)
O1B 0.162(9) 0.258(15) 0.108(7) 0.064(8) 0.057(6) 0.157(10)
C1B 0.121(7) 0.096(7) 0.113(8) 0.037(7) 0.028(6) 0.052(6)
N1B 0.114(7) 0.089(6) 0.103(9) 0.017(6) 0.050(6) 0.059(5)
C2B 0.213(19) 0.078(8) 0.142(13) 0.028(8) 0.086(12) 0.071(10)
C3B 0.133(11) 0.078(9) 0.099(9) -0.011(8) 0.034(7) 0.067(9)
O2A 0.0629(12) 0.0655(13) 0.0312(9) 0.0095(9) 0.0164(8) 0.0172(10)
C4A 0.0566(15) 0.0747(19) 0.0437(12) -0.0008(12) 0.0144(10) 0.0264(12)
N2A 0.072(3) 0.070(3) 0.0413(15) -0.0007(17) 0.0086(17) 0.024(2)
C5A 0.094(6) 0.168(8) 0.048(4) 0.027(4) 0.004(4) -0.009(6)
C6A 0.080(3) 0.077(4) 0.045(3) -0.001(3) 0.012(2) 0.014(3)
O2B 0.0629(12) 0.0655(13) 0.0312(9) 0.0095(9) 0.0164(8) 0.0172(10)
C4B 0.0566(15) 0.0747(19) 0.0437(12) -0.0008(12) 0.0144(10) 0.0264(12)
N2B 0.077(4) 0.087(7) 0.045(2) -0.005(3) 0.015(3) 0.036(4)
C5B 0.075(6) 0.114(9) 0.011(4) -0.010(5) 0.003(4) 0.035(6)
C6B 0.072(4) 0.073(4) 0.068(4) 0.015(2) 0.0157(19) 0.027(2)
O3A 0.147(6) 0.110(5) 0.137(4) 0.010(4) 0.016(4) 0.028(4)
C7A 0.085(5) 0.070(4) 0.114(3) 0.040(3) 0.043(3) 0.026(3)
N3A 0.089(2) 0.109(3) 0.129(3) 0.058(2) 0.062(2) 0.049(2)
C8A 0.164(10) 0.174(8) 0.242(12) 0.126(8) 0.123(9) 0.045(7)
C9A 0.129(6) 0.102(5) 0.117(5) 0.048(3) 0.048(4) 0.072(4)
O3B 0.143(4) 0.146(4) 0.141(4) 0.040(2) 0.041(2) 0.054(2)
C7B 0.137(7) 0.143(7) 0.138(3) 0.037(4) 0.046(3) 0.063(6)
N3B 0.089(2) 0.109(3) 0.129(3) 0.058(2) 0.062(2) 0.049(2)
C8B 0.105(5) 0.145(10) 0.195(13) 0.077(10) 0.046(7) 0.023(6)
C9B 0.163(13) 0.184(15) 0.154(8) 0.088(9) 0.090(8) 0.044(11)
 
_geom_special_details
;
 All esds (except the esd in the dihedral angle between two l.s. planes)
 are estimated using the full covariance matrix.  The cell esds are taken
 into account individually in the estimation of esds in distances, angles
 and torsion angles; correlations between esds in cell parameters are only
 used when they are defined by crystal symmetry.  An approximate (isotropic)
 treatment of cell esds is used for estimating esds involving l.s. planes.
;
 
loop_
 _geom_bond_atom_site_label_1
 _geom_bond_atom_site_label_2
 _geom_bond_distance
 _geom_bond_site_symmetry_2
 _geom_bond_publ_flag
Zn1 O2B 1.974(2) . ?
Zn1 O2A 1.974(2) . ?
Zn1 O2 2.008(2) . ?
Zn1 O3 2.034(2) 2_757 ?
Zn1 O6 2.039(2) 2_656 ?
Zn1 O5 2.099(2) 1_656 ?
Zn1 Zn1 2.9607(9) 2_757 ?
Zn2 Zn2 0.6257(10) 2_766 ?
Zn2 N2 2.041(2) . ?
Zn2 N2 2.066(2) 2_766 ?
Zn2 N1 2.071(2) . ?
Zn2 N1 2.092(2) 2_766 ?
Zn2 O1A 2.142(4) . ?
O1 C14 1.378(3) . ?
O1 C17 1.420(4) . ?
O2 C18 1.253(3) . ?
O3 C18 1.226(4) . ?
O4 C22 1.377(3) . ?
O4 C25 1.421(4) . ?
O5 C26 1.229(4) . ?
O6 C26 1.258(4) . ?
N1 C4 1.373(3) . ?
N1 C1 1.375(3) . ?
N2 C9 1.371(3) . ?
N2 C6 1.376(3) . ?
C1 C10 1.399(4) 2_766 ?
C1 C2 1.451(3) . ?
C2 C3 1.346(4) . ?
C2 H2 0.9400 . ?
C3 C4 1.443(4) . ?
C3 H3 0.9400 . ?
C4 C5 1.405(3) . ?
C5 C6 1.398(3) . ?
C5 C19 1.498(3) . ?
C6 C7 1.436(3) . ?
C7 C8 1.343(4) . ?
C7 H7 0.9400 . ?
C8 C9 1.444(4) . ?
C8 H8 0.9400 . ?
C9 C10 1.410(3) . ?
C10 C11 1.495(3) . ?
C11 C16 1.392(4) . ?
C11 C12 1.393(4) . ?
C12 C13 1.384(4) . ?
C12 H12 0.9400 . ?
C13 C14 1.384(4) . ?
C13 H13 0.9400 . ?
C14 C15 1.376(4) . ?
C15 C16 1.398(4) . ?
C15 H15 0.9400 . ?
C16 H16 0.9400 . ?
C17 C18 1.526(4) . ?
C17 H17A 0.9800 . ?
C17 H17B 0.9800 . ?
C19 C24 1.391(4) . ?
C19 C20 1.397(4) . ?
C20 C21 1.383(4) . ?
C20 H20 0.9400 . ?
C21 C22 1.393(4) . ?
C21 H21 0.9400 . ?
C22 C23 1.379(4) . ?
C23 C24 1.391(4) . ?
C23 H23 0.9400 . ?
C24 H24 0.9400 . ?
C25 C26 1.537(4) . ?
C25 H25A 0.9800 . ?
C25 H25B 0.9800 . ?
O1A C1A 1.228(6) . ?
C1A N1A 1.371(6) . ?
C1A H1A 0.9400 . ?
N1A C3A 1.440(6) . ?
N1A C2A 1.464(6) . ?
C2A H2A1 0.9700 . ?
C2A H2A2 0.9700 . ?
C2A H2A3 0.9700 . ?
C3A H3A1 0.9700 . ?
C3A H3A2 0.9700 . ?
C3A H3A3 0.9700 . ?
O1B C1B 1.248(9) . ?
C1B N1B 1.366(8) . ?
C1B H1B 0.9400 . ?
N1B C3B 1.457(8) . ?
N1B C2B 1.478(8) . ?
C2B H2B1 0.9700 . ?
C2B H2B2 0.9700 . ?
C2B H2B3 0.9700 . ?
C3B H3B1 0.9700 . ?
C3B H3B2 0.9700 . ?
C3B H3B3 0.9700 . ?
O2A C4A 1.227(3) . ?
C4A N2A 1.292(5) . ?
C4A H4A 0.9400 . ?
N2A C5A 1.461(6) . ?
N2A C6A 1.476(6) . ?
C5A H5A1 0.9700 . ?
C5A H5A2 0.9700 . ?
C5A H5A3 0.9700 . ?
C6A H6A1 0.9700 . ?
C6A H6A2 0.9700 . ?
C6A H6A3 0.9700 . ?
O2B C4B 1.227(3) . ?
C4B N2B 1.384(7) . ?
C4B H4B 0.9400 . ?
N2B C6B 1.459(8) . ?
N2B C5B 1.461(8) . ?
C5B H5B1 0.9700 . ?
C5B H5B2 0.9700 . ?
C5B H5B3 0.9700 . ?
C6B H6B1 0.9700 . ?
C6B H6B2 0.9700 . ?
C6B H6B3 0.9700 . ?
O3A C7A 1.194(7) . ?
C7A N3A 1.388(6) . ?
C7A H7A 0.9400 . ?
N3A C8A 1.417(7) . ?
N3A C9A 1.478(7) . ?
C8A H8A1 0.9700 . ?
C8A H8A2 0.9700 . ?
C8A H8A3 0.9700 . ?
C9A H9A1 0.9700 . ?
C9A H9A2 0.9700 . ?
C9A H9A3 0.9700 . ?
O3B C7B 1.195(9) . ?
C7B N3B 1.341(7) . ?
C7B H7B 0.9400 . ?
N3B C8B 1.444(7) . ?
N3B C9B 1.486(7) . ?
C8B H8B1 0.9700 . ?
C8B H8B2 0.9700 . ?
C8B H8B3 0.9700 . ?
C9B H9B1 0.9700 . ?
C9B H9B2 0.9700 . ?
C9B H9B3 0.9700 . ?
 
loop_
 _geom_angle_atom_site_label_1
 _geom_angle_atom_site_label_2
 _geom_angle_atom_site_label_3
 _geom_angle
 _geom_angle_site_symmetry_1
 _geom_angle_site_symmetry_3
 _geom_angle_publ_flag
O2B Zn1 O2 104.94(10) . . ?
O2A Zn1 O2 104.94(10) . . ?
O2A Zn1 O3 96.05(10) . 2_757 ?
O2 Zn1 O3 158.44(9) . 2_757 ?
O2A Zn1 O6 101.39(10) . 2_656 ?
O2 Zn1 O6 90.61(11) . 2_656 ?
O3 Zn1 O6 90.03(10) 2_757 2_656 ?
O2A Zn1 O5 98.29(10) . 1_656 ?
O2 Zn1 O5 88.32(10) . 1_656 ?
O3 Zn1 O5 83.76(9) 2_757 1_656 ?
O6 Zn1 O5 159.87(9) 2_656 1_656 ?
O2A Zn1 Zn1 167.55(7) . 2_757 ?
O2 Zn1 Zn1 86.28(7) . 2_757 ?
O3 Zn1 Zn1 72.38(7) 2_757 2_757 ?
O6 Zn1 Zn1 83.54(7) 2_656 2_757 ?
O5 Zn1 Zn1 76.33(7) 1_656 2_757 ?
Zn2 Zn2 N2 83.50(18) 2_766 . ?
Zn2 Zn2 N2 78.99(18) 2_766 2_766 ?
N2 Zn2 N2 162.48(3) . 2_766 ?
Zn2 Zn2 N1 83.26(18) 2_766 . ?
N2 Zn2 N1 89.12(9) . . ?
N2 Zn2 N1 88.83(9) 2_766 . ?
Zn2 Zn2 N1 79.46(19) 2_766 2_766 ?
N2 Zn2 N1 88.93(9) . 2_766 ?
N2 Zn2 N1 87.88(9) 2_766 2_766 ?
N1 Zn2 N1 162.72(3) . 2_766 ?
Zn2 Zn2 O1A 172.5(2) 2_766 . ?
N2 Zn2 O1A 100.85(13) . . ?
N2 Zn2 O1A 96.57(13) 2_766 . ?
N1 Zn2 O1A 102.75(12) . . ?
N1 Zn2 O1A 94.47(12) 2_766 . ?
C14 O1 C17 117.5(2) . . ?
C18 O2 Zn1 118.1(2) . . ?
C18 O3 Zn1 135.9(2) . 2_757 ?
C22 O4 C25 116.8(2) . . ?
C26 O5 Zn1 129.6(2) . 1_454 ?
C26 O6 Zn1 122.4(2) . 2_656 ?
C4 N1 C1 106.8(2) . . ?
C4 N1 Zn2 125.96(16) . . ?
C1 N1 Zn2 125.99(17) . . ?
C4 N1 Zn2 126.75(16) . 2_766 ?
C1 N1 Zn2 125.77(17) . 2_766 ?
Zn2 N1 Zn2 17.28(3) . 2_766 ?
C9 N2 C6 106.7(2) . . ?
C9 N2 Zn2 126.53(16) . . ?
C6 N2 Zn2 125.95(17) . . ?
C9 N2 Zn2 125.60(17) . 2_766 ?
C6 N2 Zn2 126.47(16) . 2_766 ?
Zn2 N2 Zn2 17.52(3) . 2_766 ?
N1 C1 C10 125.6(2) . 2_766 ?
N1 C1 C2 109.2(2) . . ?
C10 C1 C2 125.3(2) 2_766 . ?
C3 C2 C1 107.1(2) . . ?
C3 C2 H2 126.4 . . ?
C1 C2 H2 126.4 . . ?
C2 C3 C4 107.4(2) . . ?
C2 C3 H3 126.3 . . ?
C4 C3 H3 126.3 . . ?
N1 C4 C5 125.2(2) . . ?
N1 C4 C3 109.5(2) . . ?
C5 C4 C3 125.2(2) . . ?
C6 C5 C4 125.1(2) . . ?
C6 C5 C19 117.3(2) . . ?
C4 C5 C19 117.6(2) . . ?
N2 C6 C5 126.3(2) . . ?
N2 C6 C7 109.3(2) . . ?
C5 C6 C7 124.4(2) . . ?
C8 C7 C6 107.5(2) . . ?
C8 C7 H7 126.3 . . ?
C6 C7 H7 126.3 . . ?
C7 C8 C9 107.3(2) . . ?
C7 C8 H8 126.3 . . ?
C9 C8 H8 126.3 . . ?
N2 C9 C10 126.2(2) . . ?
N2 C9 C8 109.2(2) . . ?
C10 C9 C8 124.6(2) . . ?
C1 C10 C9 125.1(2) 2_766 . ?
C1 C10 C11 117.8(2) 2_766 . ?
C9 C10 C11 117.1(2) . . ?
C16 C11 C12 118.2(2) . . ?
C16 C11 C10 121.0(2) . . ?
C12 C11 C10 120.8(2) . . ?
C13 C12 C11 120.6(3) . . ?
C13 C12 H12 119.7 . . ?
C11 C12 H12 119.7 . . ?
C14 C13 C12 120.5(3) . . ?
C14 C13 H13 119.8 . . ?
C12 C13 H13 119.8 . . ?
C15 C14 O1 124.4(3) . . ?
C15 C14 C13 120.1(3) . . ?
O1 C14 C13 115.5(3) . . ?
C14 C15 C16 119.4(3) . . ?
C14 C15 H15 120.3 . . ?
C16 C15 H15 120.3 . . ?
C11 C16 C15 121.2(3) . . ?
C11 C16 H16 119.4 . . ?
C15 C16 H16 119.4 . . ?
O1 C17 C18 113.0(3) . . ?
O1 C17 H17A 109.0 . . ?
C18 C17 H17A 109.0 . . ?
O1 C17 H17B 109.0 . . ?
C18 C17 H17B 109.0 . . ?
H17A C17 H17B 107.8 . . ?
O3 C18 O2 127.0(3) . . ?
O3 C18 C17 118.4(3) . . ?
O2 C18 C17 114.7(3) . . ?
C24 C19 C20 117.4(2) . . ?
C24 C19 C5 121.2(2) . . ?
C20 C19 C5 121.4(2) . . ?
C21 C20 C19 121.3(3) . . ?
C21 C20 H20 119.3 . . ?
C19 C20 H20 119.3 . . ?
C20 C21 C22 120.2(3) . . ?
C20 C21 H21 119.9 . . ?
C22 C21 H21 119.9 . . ?
O4 C22 C23 124.7(3) . . ?
O4 C22 C21 115.9(2) . . ?
C23 C22 C21 119.4(2) . . ?
C22 C23 C24 119.9(3) . . ?
C22 C23 H23 120.1 . . ?
C24 C23 H23 120.1 . . ?
C23 C24 C19 121.8(3) . . ?
C23 C24 H24 119.1 . . ?
C19 C24 H24 119.1 . . ?
O4 C25 C26 113.4(2) . . ?
O4 C25 H25A 108.9 . . ?
C26 C25 H25A 108.9 . . ?
O4 C25 H25B 108.9 . . ?
C26 C25 H25B 108.9 . . ?
H25A C25 H25B 107.7 . . ?
O5 C26 O6 128.0(3) . . ?
O5 C26 C25 117.8(3) . . ?
O6 C26 C25 114.2(3) . . ?
C1A O1A Zn2 116.5(5) . . ?
O1A C1A N1A 122.5(6) . . ?
O1A C1A H1A 118.8 . . ?
N1A C1A H1A 118.8 . . ?
C1A N1A C3A 121.2(5) . . ?
C1A N1A C2A 118.2(5) . . ?
C3A N1A C2A 120.5(5) . . ?
N1A C2A H2A1 109.5 . . ?
N1A C2A H2A2 109.5 . . ?
H2A1 C2A H2A2 109.5 . . ?
N1A C2A H2A3 109.5 . . ?
H2A1 C2A H2A3 109.5 . . ?
H2A2 C2A H2A3 109.5 . . ?
N1A C3A H3A1 109.5 . . ?
N1A C3A H3A2 109.5 . . ?
H3A1 C3A H3A2 109.5 . . ?
N1A C3A H3A3 109.5 . . ?
H3A1 C3A H3A3 109.5 . . ?
H3A2 C3A H3A3 109.5 . . ?
O1B C1B N1B 115.7(9) . . ?
O1B C1B H1B 122.2 . . ?
N1B C1B H1B 122.2 . . ?
C1B N1B C3B 123.0(8) . . ?
C1B N1B C2B 117.8(7) . . ?
C3B N1B C2B 119.1(8) . . ?
N1B C2B H2B1 109.5 . . ?
N1B C2B H2B2 109.5 . . ?
H2B1 C2B H2B2 109.5 . . ?
N1B C2B H2B3 109.5 . . ?
H2B1 C2B H2B3 109.5 . . ?
H2B2 C2B H2B3 109.5 . . ?
N1B C3B H3B1 109.5 . . ?
N1B C3B H3B2 109.5 . . ?
H3B1 C3B H3B2 109.5 . . ?
N1B C3B H3B3 109.5 . . ?
H3B1 C3B H3B3 109.5 . . ?
H3B2 C3B H3B3 109.5 . . ?
C4A O2A Zn1 118.2(2) . . ?
O2A C4A N2A 128.8(4) . . ?
O2A C4A H4A 115.6 . . ?
N2A C4A H4A 115.6 . . ?
C4A N2A C5A 120.2(5) . . ?
C4A N2A C6A 122.8(5) . . ?
C5A N2A C6A 116.2(5) . . ?
N2A C5A H5A1 109.5 . . ?
N2A C5A H5A2 109.5 . . ?
H5A1 C5A H5A2 109.5 . . ?
N2A C5A H5A3 109.5 . . ?
H5A1 C5A H5A3 109.5 . . ?
H5A2 C5A H5A3 109.5 . . ?
N2A C6A H6A1 109.5 . . ?
N2A C6A H6A2 109.5 . . ?
H6A1 C6A H6A2 109.5 . . ?
N2A C6A H6A3 109.5 . . ?
H6A1 C6A H6A3 109.5 . . ?
H6A2 C6A H6A3 109.5 . . ?
C4B O2B Zn1 118.2(2) . . ?
O2B C4B N2B 116.3(6) . . ?
O2B C4B H4B 121.9 . . ?
N2B C4B H4B 121.9 . . ?
C4B N2B C6B 119.5(8) . . ?
C4B N2B C5B 121.4(7) . . ?
C6B N2B C5B 118.8(7) . . ?
N2B C5B H5B1 109.5 . . ?
N2B C5B H5B2 109.5 . . ?
H5B1 C5B H5B2 109.5 . . ?
N2B C5B H5B3 109.5 . . ?
H5B1 C5B H5B3 109.5 . . ?
H5B2 C5B H5B3 109.5 . . ?
N2B C6B H6B1 109.5 . . ?
N2B C6B H6B2 109.5 . . ?
H6B1 C6B H6B2 109.5 . . ?
N2B C6B H6B3 109.5 . . ?
H6B1 C6B H6B3 109.5 . . ?
H6B2 C6B H6B3 109.5 . . ?
O3A C7A N3A 131.6(8) . . ?
O3A C7A H7A 114.2 . . ?
N3A C7A H7A 114.2 . . ?
C7A N3A C8A 123.7(6) . . ?
C7A N3A C9A 114.9(5) . . ?
C8A N3A C9A 119.7(6) . . ?
N3A C8A H8A1 109.5 . . ?
N3A C8A H8A2 109.5 . . ?
H8A1 C8A H8A2 109.5 . . ?
N3A C8A H8A3 109.5 . . ?
H8A1 C8A H8A3 109.5 . . ?
H8A2 C8A H8A3 109.5 . . ?
N3A C9A H9A1 109.5 . . ?
N3A C9A H9A2 109.5 . . ?
H9A1 C9A H9A2 109.5 . . ?
N3A C9A H9A3 109.5 . . ?
H9A1 C9A H9A3 109.5 . . ?
H9A2 C9A H9A3 109.5 . . ?
O3B C7B N3B 134.1(12) . . ?
O3B C7B H7B 113.0 . . ?
N3B C7B H7B 113.0 . . ?
C7B N3B C8B 123.4(7) . . ?
C7B N3B C9B 118.7(7) . . ?
C8B N3B C9B 117.8(7) . . ?
N3B C8B H8B1 109.5 . . ?
N3B C8B H8B2 109.5 . . ?
H8B1 C8B H8B2 109.5 . . ?
N3B C8B H8B3 109.5 . . ?
H8B1 C8B H8B3 109.5 . . ?
H8B2 C8B H8B3 109.5 . . ?
N3B C9B H9B1 109.5 . . ?
N3B C9B H9B2 109.5 . . ?
H9B1 C9B H9B2 109.5 . . ?
N3B C9B H9B3 109.5 . . ?
H9B1 C9B H9B3 109.5 . . ?
H9B2 C9B H9B3 109.5 . . ?
 
_refine_diff_density_max    0.967
_refine_diff_density_min   -0.579
_refine_diff_density_rms    0.079

_shelx_res_file
;
TITL P-1_a.res in P-1
    P-1_a.res
    created by SHELXL-2018/3 at 11:44:11 on 15-Nov-2021
REM Old TITL P-1 in P-1
REM SHELXT solution in P-1: R1 0.243, Rweak 0.033, Alpha 0.090
REM <I/s>   0.000 for    0 systematic absences,  Orientation as input
REM Formula found by SHELXT:  C76 N14 O6 Zn3
CELL  0.63000  10.9860  12.7390  14.0500  100.813  100.999  108.567
ZERR   1.000   0.0022   0.0026   0.0028    0.030    0.030    0.030
LATT  1
SFAC C H N O ZN
DISP $C  0.00236  0.00129  8.99872
DISP $H -0.00002  0.00000  0.66424
DISP $N  0.00479  0.00261 14.77496
DISP $O  0.00848  0.00477 23.75245
DISP $Zn  0.32734  1.16463 4209.23095
UNIT 70 74 10 18 3
L.S. 35
BOND $H
OMIT -3 53
ACTA
LIST 4
FMAP 2
SIZE 0.862 0.198 0.127
TEMP -33
PLAN 2
WGHT    0.105700
FVAR       0.46797   0.62368   0.69452   0.58678
ZN1   5    0.978851    0.018329    1.101830    11.00000    0.04790    0.05251 =
         0.02894    0.01221    0.01415    0.01640
ZN2   5    0.996618    0.519130    0.515649    10.50000    0.03317    0.03091 =
         0.02810    0.01192    0.01228    0.01098
O1    4    0.585700   -0.045842    0.788725    11.00000    0.04938    0.06495 =
         0.05611    0.04081    0.00593    0.00078
O2    4    0.793616    0.003457    1.033959    11.00000    0.05203    0.08298 =
         0.04590    0.02580    0.01698    0.02144
O3    4    0.828301   -0.032482    0.882777    11.00000    0.04962    0.05892 =
         0.04943    0.02097    0.01653    0.02181
O4    4    0.183359    0.415477    0.121664    11.00000    0.04673    0.04683 =
         0.05480    0.00788    0.00329    0.02150
O5    4    0.048264    0.184837    0.083177    11.00000    0.06281    0.04627 =
         0.05225    0.01566    0.01967    0.02048
O6    4    0.079113    0.156012   -0.070905    11.00000    0.07137    0.05306 =
         0.04610    0.00814    0.01459    0.01192
N1    3    0.933224    0.569319    0.389159    11.00000    0.03647    0.03306 =
         0.03308    0.01469    0.01345    0.01200
N2    3    0.808851    0.400853    0.487104    11.00000    0.03718    0.03362 =
         0.02984    0.01243    0.01218    0.01283
C1    1    1.010750    0.652819    0.353626    11.00000    0.04131    0.03633 =
         0.03158    0.01426    0.01395    0.01543
C2    1    0.925126    0.681192    0.278636    11.00000    0.04552    0.04863 =
         0.03961    0.02557    0.01509    0.01728
AFIX  43
H2    2    0.952823    0.735929    0.242995    11.00000   -1.20000
AFIX   0
C3    1    0.798604    0.614395    0.269715    11.00000    0.04532    0.04991 =
         0.03967    0.02397    0.01331    0.02097
AFIX  43
H3    2    0.721481    0.613941    0.226677    11.00000   -1.20000
AFIX   0
C4    1    0.803131    0.543612    0.338370    11.00000    0.03697    0.03499 =
         0.03283    0.01137    0.01178    0.01339
C5    1    0.691395    0.463367    0.353221    11.00000    0.03252    0.03433 =
         0.03389    0.00978    0.01212    0.01231
C6    1    0.695986    0.397691    0.422241    11.00000    0.03502    0.03254 =
         0.03226    0.00844    0.01235    0.01183
C7    1    0.580997    0.313855    0.434632    11.00000    0.03579    0.04393 =
         0.04222    0.01609    0.01034    0.00861
AFIX  43
H7    2    0.491973    0.294151    0.398506    11.00000   -1.20000
AFIX   0
C8    1    0.623899    0.268748    0.507265    11.00000    0.04316    0.04275 =
         0.04433    0.02034    0.01603    0.00914
AFIX  43
H8    2    0.570375    0.212666    0.532183    11.00000   -1.20000
AFIX   0
C9    1    0.767444    0.322318    0.540014    11.00000    0.03652    0.03240 =
         0.03128    0.01007    0.01361    0.00881
C10   1    0.850085    0.296455    0.614638    11.00000    0.04047    0.03403 =
         0.03184    0.01223    0.01506    0.01126
C11   1    0.782975    0.207476    0.662928    11.00000    0.03916    0.03771 =
         0.03541    0.01794    0.01337    0.01083
C12   1    0.713843    0.093543    0.607241    11.00000    0.06585    0.03758 =
         0.03510    0.01196    0.01377    0.00880
AFIX  43
H12   2    0.710558    0.071966    0.538768    11.00000   -1.20000
AFIX   0
C13   1    0.649964    0.011845    0.651811    11.00000    0.06691    0.04057 =
         0.04777    0.01948    0.00886    0.00294
AFIX  43
H13   2    0.603201   -0.064652    0.613300    11.00000   -1.20000
AFIX   0
C14   1    0.654427    0.041940    0.752646    11.00000    0.03986    0.04997 =
         0.04827    0.02935    0.00932    0.00945
C15   1    0.722728    0.153694    0.809495    11.00000    0.05478    0.05275 =
         0.03688    0.02427    0.01977    0.01939
AFIX  43
H15   2    0.726249    0.174334    0.878087    11.00000   -1.20000
AFIX   0
C16   1    0.786869    0.236321    0.764374    11.00000    0.04993    0.04153 =
         0.03521    0.01604    0.01523    0.01370
AFIX  43
H16   2    0.833450    0.312703    0.803218    11.00000   -1.20000
AFIX   0
C17   1    0.617250   -0.029261    0.894596    11.00000    0.04096    0.06842 =
         0.05800    0.04094    0.01767    0.01253
AFIX  23
H17A  2    0.555515   -0.094281    0.910141    11.00000   -1.20000
H17B  2    0.604328    0.040433    0.926017    11.00000   -1.20000
AFIX   0
C18   1    0.759969   -0.018251    0.939941    11.00000    0.04130    0.04553 =
         0.04758    0.02572    0.01312    0.01104
C19   1    0.556636    0.447753    0.291298    11.00000    0.03668    0.03413 =
         0.03447    0.01233    0.00991    0.01350
C20   1    0.471611    0.491924    0.332970    11.00000    0.04617    0.04490 =
         0.03666    0.00381    0.01195    0.01961
AFIX  43
H20   2    0.499256    0.531913    0.401453    11.00000   -1.20000
AFIX   0
C21   1    0.347601    0.477998    0.275496    11.00000    0.03980    0.04548 =
         0.04964    0.00251    0.01040    0.02067
AFIX  43
H21   2    0.292393    0.509119    0.304948    11.00000   -1.20000
AFIX   0
C22   1    0.304176    0.418015    0.174100    11.00000    0.03713    0.03604 =
         0.04415    0.01036    0.00594    0.01354
C23   1    0.385033    0.370950    0.132141    11.00000    0.04809    0.05958 =
         0.03584   -0.00049    0.00550    0.02354
AFIX  43
H23   2    0.355328    0.327893    0.064455    11.00000   -1.20000
AFIX   0
C24   1    0.510590    0.387296    0.190138    11.00000    0.04167    0.05679 =
         0.04303    0.00083    0.01131    0.02258
AFIX  43
H24   2    0.565811    0.356684    0.160194    11.00000   -1.20000
AFIX   0
C25   1    0.131519    0.346435    0.020569    11.00000    0.05247    0.05035 =
         0.04721    0.01428   -0.00052    0.01733
AFIX  23
H25A  2    0.201116    0.365234   -0.014721    11.00000   -1.20000
H25B  2    0.057485    0.365229   -0.012911    11.00000   -1.20000
AFIX   0
C26   1    0.081934    0.216844    0.011693    11.00000    0.04234    0.04309 =
         0.04623    0.00880    0.00432    0.01591
REM  coordinated DMF to Zn2
PART 1 21
DFIX 1.22 0.01 O1A C1A
DFIX 1.37 0.01 C1A N1A
DANG 2.26 0.01 O1A N1A
DFIX 1.47 0.01 N1A C2A N1A C3A
DANG 2.46 0.01 C1A C2A C1A C3A
DANG 2.53 0.01 C2A C3A
RIGU 0.001 O1A > C3A
FLAT O1A > C3A
O1A   4    0.996199    0.650269    0.635779    21.00000    0.07805    0.06132 =
         0.04627    0.00786    0.01551    0.03257
C1A   1    1.028169    0.640018    0.721204    21.00000    0.05293    0.06832 =
         0.04446    0.00689    0.01376    0.02789
AFIX  43
H1A   2    0.967726    0.583445    0.741327    21.00000   -1.20000
AFIX   0
N1A   3    1.148675    0.707969    0.788301    21.00000    0.05679    0.06781 =
         0.04666   -0.00474    0.01078    0.03359
C2A   1    1.178416    0.687202    0.887629    21.00000    0.10903    0.14648 =
         0.04637    0.01076    0.01458    0.07731
AFIX 133
H2A1  2    1.179476    0.751001    0.938279    21.00000   -1.50000
H2A2  2    1.264897    0.680013    0.901947    21.00000   -1.50000
H2A3  2    1.110580    0.616836    0.888462    21.00000   -1.50000
AFIX   0
C3A   1    1.242862    0.799186    0.763157    21.00000    0.06126    0.05955 =
         0.09636   -0.00632    0.01765    0.01957
AFIX 133
H3A1  2    1.202477    0.807356    0.698631    21.00000   -1.50000
H3A2  2    1.321452    0.781094    0.759397    21.00000   -1.50000
H3A3  2    1.268104    0.870551    0.814504    21.00000   -1.50000
AFIX   0
REM  Free DMF near Zn2
PART 2 -21
DFIX 1.22 0.01 O1B C1B
DFIX 1.37 0.01 C1B N1B
DANG 2.26 0.01 O1B N1B
DFIX 1.47 0.01 N1B C2B N1B C3B
DANG 2.46 0.01 C1B C2B C1B C3B
DANG 2.53 0.01 C2B C3B
RIGU 0.001 O1B > C3B
FLAT O1B > C3B
O1B   4    1.345722    0.778517    0.948069   -21.00000    0.16205    0.25827 =
         0.10818    0.06380    0.05748    0.15721
C1B   1    1.265785    0.775364    0.870430   -21.00000    0.12075    0.09649 =
         0.11331    0.03728    0.02826    0.05249
AFIX  43
H1B   2    1.283122    0.834840    0.838287   -21.00000   -1.20000
AFIX   0
N1B   3    1.151448    0.679838    0.835207   -21.00000    0.11356    0.08882 =
         0.10260    0.01668    0.05007    0.05874
C2B   1    1.132162    0.593243    0.893392   -21.00000    0.21295    0.07826 =
         0.14209    0.02847    0.08564    0.07050
AFIX 133
H2B1  2    1.209075    0.617508    0.950846   -21.00000   -1.50000
H2B2  2    1.121899    0.519849    0.850912   -21.00000   -1.50000
H2B3  2    1.052859    0.585555    0.916594   -21.00000   -1.50000
AFIX   0
C3B   1    1.044566    0.664546    0.748451   -21.00000    0.13283    0.07835 =
         0.09940   -0.01061    0.03422    0.06666
AFIX 133
H3B1  2    1.011656    0.726603    0.761033   -21.00000   -1.50000
H3B2  2    0.972572    0.591694    0.737039   -21.00000   -1.50000
H3B3  2    1.078292    0.665157    0.689506   -21.00000   -1.50000
AFIX   0
PART 0
REM COORDINATED DMF TO ZN
EXYZ O2A O2B
EADP O2A O2B
EXYZ C4A C4B
EADP C4A C4B
PART 1 31
DFIX 1.22 0.01 O2A C4A
DFIX 1.37 0.01 C4A N2A
DANG 2.26 0.01 O2A N2A
DFIX 1.47 0.01 N2A C5A N2A C6A
DANG 2.46 0.01 C4A C5A C4A C6A
DANG 2.53 0.01 C5A C6A
RIGU 0.001 O2A > C6A
FLAT O2A > C6A
O2A   4    0.993031    0.060106    1.247166    31.00000    0.06294    0.06550 =
         0.03119    0.00951    0.01638    0.01718
C4A   1    1.095620    0.135863    1.303138    31.00000    0.05658    0.07469 =
         0.04372   -0.00080    0.01436    0.02636
AFIX  43
H4A   2    1.160167    0.169623    1.271478    31.00000   -1.20000
AFIX   0
N2A   3    1.126957    0.175528    1.399715    31.00000    0.07191    0.07000 =
         0.04130   -0.00068    0.00859    0.02423
C5A   1    1.036010    0.126441    1.457002    31.00000    0.09364    0.16840 =
         0.04759    0.02672    0.00359   -0.00907
AFIX 133
H5A1  2    0.977179    0.168656    1.463558    31.00000   -1.50000
H5A2  2    1.087019    0.131591    1.523319    31.00000   -1.50000
H5A3  2    0.983458    0.046491    1.422161    31.00000   -1.50000
AFIX   0
C6A   1    1.241687    0.282124    1.455394    31.00000    0.08000    0.07713 =
         0.04484   -0.00122    0.01161    0.01357
AFIX 133
H6A1  2    1.283689    0.316482    1.408213    31.00000   -1.50000
H6A2  2    1.305635    0.264316    1.501068    31.00000   -1.50000
H6A3  2    1.211113    0.335606    1.493483    31.00000   -1.50000
AFIX   0
PART 2 -31
DFIX 1.22 0.01 O2B C4B
DFIX 1.37 0.01 C4B N2B
DANG 2.26 0.01 O2B N2B
DFIX 1.47 0.01 N2B C5B N2B C6B
DANG 2.46 0.01 C4B C5B C4B C6B
DANG 2.53 0.01 C5B C6B
RIGU 0.001 O2B > C6B
FLAT O2B > C6B
SIMU 0.01 O2B > C6B
DELU 0.01 O2B > C6B
O2B   4    0.993031    0.060106    1.247166   -31.00000    0.06294    0.06550 =
         0.03119    0.00951    0.01638    0.01718
C4B   1    1.095620    0.135863    1.303138   -31.00000    0.05658    0.07469 =
         0.04372   -0.00080    0.01436    0.02636
AFIX  43
H4B   2    1.166998    0.173024    1.278739   -31.00000   -1.20000
AFIX   0
N2B   3    1.100452    0.163603    1.404251   -31.00000    0.07722    0.08650 =
         0.04465   -0.00487    0.01499    0.03618
C5B   1    0.979511    0.129954    1.438337   -31.00000    0.07519    0.11436 =
         0.01079   -0.01039    0.00262    0.03477
AFIX 133
H5B1  2    0.943178    0.190260    1.441270   -31.00000   -1.50000
H5B2  2    1.000782    0.117890    1.504692   -31.00000   -1.50000
H5B3  2    0.914295    0.059375    1.391672   -31.00000   -1.50000
AFIX   0
ISOR 0.001 C6B
C6B   1    1.226331    0.238230    1.477601   -31.00000    0.07235    0.07301 =
         0.06765    0.01527    0.01570    0.02707
AFIX 133
H6B1  2    1.290187    0.272857    1.442782   -31.00000   -1.50000
H6B2  2    1.260685    0.193322    1.516278   -31.00000   -1.50000
H6B3  2    1.211792    0.298115    1.522498   -31.00000   -1.50000
AFIX   0
PART 0
REM FREE DMF
EXYZ N3A N3B
EADP N3A N3B
PART 1 41
DFIX 1.22 0.01 O3A C7A
DFIX 1.37 0.01 C7A N3A
DANG 2.26 0.01 O3A N3A
DFIX 1.47 0.01 N3A C8A N3A C9A
DANG 2.46 0.01 C7A C8A C7A C9A
DANG 2.53 0.01 C8A C9A
SIMU 0.01 O3A > C9A
DELU 0.01 O3A > C9A
RIGU 0.001 O3A > C9A
FLAT O3A > C9A
O3A   4    0.635276    0.873809    0.384612    41.00000    0.14728    0.10994 =
         0.13741    0.01016    0.01587    0.02837
C7A   1    0.575528    0.800818    0.307781    41.00000    0.08538    0.06987 =
         0.11402    0.03963    0.04343    0.02643
AFIX  43
H7A   2    0.511938    0.735300    0.315108    41.00000   -1.20000
AFIX   0
N3A   3    0.583070    0.795293    0.209546    41.00000    0.08873    0.10946 =
         0.12869    0.05815    0.06174    0.04922
C8A   1    0.650868    0.891444    0.177648    41.00000    0.16355    0.17418 =
         0.24172    0.12555    0.12341    0.04510
AFIX 133
H8A1  2    0.672739    0.961351    0.229902    41.00000   -1.50000
H8A2  2    0.594081    0.893632    0.116630    41.00000   -1.50000
H8A3  2    0.732191    0.885164    0.164579    41.00000   -1.50000
AFIX   0
C9A   1    0.487363    0.689481    0.133959    41.00000    0.12940    0.10210 =
         0.11718    0.04847    0.04802    0.07169
AFIX 133
H9A1  2    0.438697    0.637246    0.167650    41.00000   -1.50000
H9A2  2    0.535319    0.652915    0.096549    41.00000   -1.50000
H9A3  2    0.425262    0.708839    0.088070    41.00000   -1.50000
AFIX   0
PART 2 -41
DFIX 1.22 0.01 O3B C7B
DFIX 1.37 0.01 C7B N3B
DANG 2.26 0.01 O3B N3B
DFIX 1.47 0.01 N3B C8B N3B C9B
DANG 2.46 0.01 C7B C8B C7B C9B
DANG 2.53 0.01 C8B C9B
SIMU 0.01 O3B > C9B
DELU 0.01 O3B > C9B
RIGU 0.001 O3B > C9B
FLAT O3B > C9B
ISOR 0.001 O3B
O3B   4    0.500624    0.779957    0.039456   -41.00000    0.14299    0.14601 =
         0.14112    0.03980    0.04145    0.05413
C7B   1    0.507325    0.748018    0.114306   -41.00000    0.13671    0.14335 =
         0.13799    0.03722    0.04629    0.06325
AFIX  43
H7B   2    0.446049    0.673341    0.104254   -41.00000   -1.20000
AFIX   0
N3B   3    0.583070    0.795293    0.209546   -41.00000    0.08873    0.10946 =
         0.12869    0.05815    0.06174    0.04922
C8B   1    0.716029    0.881023    0.236923   -41.00000    0.10481    0.14463 =
         0.19528    0.07703    0.04556    0.02341
AFIX 133
H8B1  2    0.780384    0.843546    0.239104   -41.00000   -1.50000
H8B2  2    0.733256    0.932177    0.302588   -41.00000   -1.50000
H8B3  2    0.723736    0.924919    0.187461   -41.00000   -1.50000
AFIX   0
C9B   1    0.525972    0.762043    0.291996   -41.00000    0.16280    0.18422 =
         0.15357    0.08836    0.08954    0.04365
AFIX 133
H9B1  2    0.437116    0.703899    0.263536   -41.00000   -1.50000
H9B2  2    0.521307    0.828977    0.334984   -41.00000   -1.50000
H9B3  2    0.582213    0.731542    0.331303   -41.00000   -1.50000
PART 0

AFIX   0
HKLF 4


REM  P-1_a.res in P-1
REM wR2 = 0.1681, GooF = S = 0.979, Restrained GooF = 1.017 for all data
REM R1 = 0.0547 for 6309 Fo > 4sig(Fo) and 0.0796 for all 9862 data
REM 571 parameters refined using 312 restraints

END

WGHT      0.1058      0.0000

REM Highest difference peak  0.967,  deepest hole -0.579,  1-sigma level  0.079
Q1    1   0.5646  0.8389  0.0988  11.00000  0.05    0.97
Q2    1   0.9491 -0.0560  1.1079  11.00000  0.05    0.96
;
_shelx_res_checksum   95280

_shelx_hkl_file
;
   0   0   1   37.98    1.23
   0   0  -1   41.25    1.48
   0   0   2    2.03    0.37
   0   0  -2    0.86    0.31
   0   0   3  215.83    6.89
   0   0  -3  216.26    6.77
   0   0   4  128.23    4.74
   0   0  -4  125.40    4.68
   0   0   5 1182.82   31.15
   0   0  -5 1175.00   31.83
   0   0   6  268.10    8.50
   0   0  -6  282.99    9.79
   0   0   7  421.75   12.68
   0   0  -7  430.74   13.17
   0   0   8  511.32   15.39
   0   0  -8  516.00   14.90
   0   0   9   99.24    4.43
   0   0  -9   99.11    4.37
   0   0  10  314.76   10.59
   0   0 -10  315.56    9.97
   0   0  11   38.17    3.20
   0   0 -11   46.17    3.02
   0   0  12    2.95    2.03
   0   0 -12    2.40    1.97
   0   0  13   83.78    5.54
   0   0 -13   77.32    4.49
   0   0  14   33.24    3.82
   0   0 -14   37.92    3.32
   0   0  15   10.83    4.37
   0   0 -15   17.42    3.88
   0   0  16   10.59    3.51
   0   0 -16   10.59    3.51
   0   0  17   -1.17    3.69
   0   0 -17    1.66    3.26
   0   0  18    8.31    4.86
   0   0 -18   11.94    4.00
   0   0  19    2.22    4.37
   0   0 -19    2.52    3.69
   0   0  20    4.31    4.49
   0   0 -20    8.56    3.94
   0   0  21    2.03    5.17
   0   0 -21    3.14    6.71
   0   1 -21    1.11    4.00
   0  -1  21    1.42    4.92
   0   1 -20   38.04    6.65
   0  -1  20   42.60    6.22
   0   1 -19    8.56    4.12
   0  -1  19    6.53    4.86
   0   1 -18   -0.74    3.69
   0  -1  18    0.62    4.37
   0   1 -17    1.42    3.26
   0  -1  17    2.09    3.69
   0   1 -16   15.14    4.00
   0  -1  16   21.48    4.43
   0   1 -15   32.87    3.88
   0  -1  15   24.56    4.12
   0   1 -14   93.26    5.36
   0  -1  14   90.00    5.42
   0   1 -13    9.79    2.71
   0  -1  13    7.02    2.83
   0   1 -12   13.24    2.40
   0  -1  12   10.77    2.77
   0   1 -11   86.74    4.12
   0  -1  11   78.86    4.12
   0   1 -10  212.14    7.33
   0  -1  10  216.69    8.19
   0   1  -9  348.37   10.71
   0  -1   9  332.67   10.77
   0   1  -8    3.88    1.48
   0  -1   8    2.52    1.48
   0   1  -7  131.12    5.48
   0  -1   7  136.66    5.42
   0   1  -6 3568.10   87.72
   0  -1   6 3395.73   84.09
   0   1  -5   31.77    1.91
   0  -1   5   33.67    1.91
   0   1  -4  852.73   23.64
   0  -1   4  836.85   22.90
   0   1  -3  476.54   13.17
   0  -1   3  492.67   14.10
   0   1  -2  501.16   13.30
   0  -1   2  500.24   13.79
   0   1  -1 6150.92  204.26
   0  -1   1 5455.85  182.46
   0   1   0  115.06    3.51
   0  -1   0  113.58    3.26
   0   1   1 4053.01   96.53
   0  -1  -1 3921.46   90.49
   0   1   2  335.13   10.40
   0  -1  -2  333.60    9.73
   0   1   3  413.62   11.39
   0  -1  -3  408.70   11.82
   0   1   4  132.48    4.99
   0  -1  -4  141.10    5.36
   0   1   5  139.06    5.42
   0  -1  -5  142.57    5.36
   0   1   6  922.17   26.90
   0  -1  -6  919.28   25.86
   0   1   7   59.90    3.32
   0  -1  -7   59.96    3.20
   0   1   8    8.50    1.54
   0  -1  -8    9.79    1.60
   0   1   9  504.06   15.27
   0  -1  -9  486.27   14.53
   0   1  10   13.97    2.83
   0  -1 -10   13.05    2.09
   0   1  11    9.42    2.34
   0  -1 -11    8.00    2.46
   0   1  12   10.71    2.40
   0  -1 -12    7.82    2.34
   0   1  13   -0.80    3.14
   0  -1 -13    1.35    2.52
   0   1  14  102.13    6.59
   0  -1 -14  102.87    5.36
   0   1  15   57.50    4.99
   0  -1 -15   50.17    4.80
   0   1  16    0.92    3.57
   0  -1 -16    2.46    3.20
   0   1  17    8.80    4.31
   0  -1 -17    7.33    3.39
   0   1  18    5.73    4.86
   0  -1 -18    3.08    4.62
   0   1  19    4.86    4.31
   0  -1 -19    5.79    4.62
   0   1  20   17.67    5.66
   0  -1 -20   13.67    5.05
   0   1  21    2.95    3.82
   0  -1 -21    0.37    3.94
   0   2 -22    4.12    5.48
   0  -2  22   -1.17    4.92
   0   2 -21    4.86    4.25
   0  -2  21    5.73    5.29
   0   2 -20   17.48    4.12
   0  -2  20   21.98    4.86
   0   2 -19    0.18    3.57
   0  -2  19    0.06    4.80
   0   2 -18   -0.74    3.76
   0  -2  18    2.22    4.06
   0   2 -17   17.24    3.88
   0  -2  17   14.10    4.19
   0   2 -16    4.62    2.95
   0  -2  16    5.60    3.08
   0   2 -15   75.53    4.92
   0  -2  15   70.86    4.99
   0   2 -14   13.30    3.45
   0  -2  14   16.62    2.95
   0   2 -13   89.69    5.23
   0  -2  13   97.08    5.23
   0   2 -12   24.75    2.52
   0  -2  12   23.33    3.08
   0   2 -11   13.85    2.52
   0  -2  11   15.51    2.89
   0   2 -10  160.24    5.79
   0  -2  10  169.54    6.59
   0   2  -9   61.56    3.14
   0  -2   9   59.10    3.02
   0   2  -8  167.81    6.71
   0  -2   8  159.20    6.34
   0   2  -7  633.46   19.45
   0  -2   7  637.70   18.28
   0   2  -6  119.49    5.05
   0  -2   6  113.21    4.25
   0   2  -5  843.50   24.32
   0  -2   5  837.65   23.33
   0   2  -4   41.68    2.09
   0  -2   4   40.81    1.91
   0   2  -3   23.95    1.23
   0  -2   3   27.02    1.35
   0   2  -2  252.58   10.10
   0  -2   2  242.98   10.90
   0   2  -1   16.81    0.92
   0  -2   1   16.19    0.86
   0   2   0 1045.05   26.53
   0  -2   0 1030.83   26.29
   0   2   1  752.51   19.39
   0  -2  -1  754.98   19.95
   0   2   2  239.84    7.08
   0  -2  -2  245.75    8.19
   0   2   3    1.97    0.68
   0  -2  -3    0.98    0.80
   0   2   4 1010.82   30.66
   0  -2  -4 1017.72   27.64
   0   2   5 1527.37   41.86
   0  -2  -5 1536.42   41.12
   0   2   6    4.99    1.23
   0  -2  -6    5.73    1.17
   0   2   7    2.15    1.23
   0  -2  -7    3.82    1.60
   0   2   8  253.44    8.06
   0  -2  -8  255.11    8.74
   0   2   9   56.88    3.20
   0  -2  -9   50.91    2.95
   0   2  10  100.65    4.86
   0  -2 -10   96.40    4.62
   0   2  11   10.59    2.22
   0  -2 -11    7.63    2.46
   0   2  12    5.05    2.71
   0  -2 -12    2.89    2.52
   0   2  13   75.60    5.42
   0  -2 -13   73.26    4.62
   0   2  14   92.77    6.46
   0  -2 -14   85.26    5.23
   0   2  15   11.63    4.25
   0  -2 -15   10.16    3.82
   0   2  16   24.38    4.25
   0  -2 -16   25.18    3.63
   0   2  17   13.60    5.42
   0  -2 -17   21.79    4.25
   0   2  18    3.94    4.43
   0  -2 -18    2.28    3.39
   0   2  19   13.24    6.16
   0  -2 -19   24.81    4.80
   0   2  20    3.26    5.54
   0  -2 -20   -1.85    5.48
   0   2  21    1.97    3.76
   0  -2 -21    0.43    2.95
   0   2  22    2.59    8.19
   0   3 -22    0.25    3.51
   0  -3  22    0.49    3.94
   0   3 -21    1.35    4.68
   0  -3  21    2.22    5.11
   0   3 -20    8.43    4.06
   0  -3  20    5.66    4.68
   0   3 -19   24.44    5.05
   0  -3  19   24.50    6.53
   0   3 -18    1.29    3.26
   0  -3  18    1.17    4.25
   0   3 -17    0.25    3.26
   0  -3  17    3.20    3.63
   0   3 -16  109.33    6.40
   0  -3  16  105.76    6.65
   0   3 -15   53.25    4.06
   0  -3  15   49.06    4.49
   0   3 -14   83.48    4.74
   0  -3  14   84.52    5.17
   0   3 -13   24.32    3.82
   0  -3  13   29.55    3.88
   0   3 -12   21.48    2.89
   0  -3  12   23.02    3.02
   0   3 -11  343.14   11.70
   0  -3  11  339.44   12.13
   0   3 -10   31.46    2.59
   0  -3  10   29.73    2.65
   0   3  -9  435.66   12.80
   0  -3   9  434.12   13.67
   0   3  -8    9.05    1.54
   0  -3   8   11.88    1.79
   0   3  -7   79.35    3.45
   0  -3   7   79.84    3.39
   0   3  -6 2097.91   54.54
   0  -3   6 2075.57   55.47
   0   3  -5   44.88    2.28
   0  -3   5   40.08    1.97
   0   3  -4  466.07   14.22
   0  -3   4  471.74   14.10
   0   3  -3  101.70    5.05
   0  -3   3  103.98    5.48
   0   3  -2 1115.84   28.26
   0  -3   2 1115.60   30.23
   0   3  -1 5235.58  125.83
   0  -3   1 5392.62  127.92
   0   3   0  941.81   26.47
   0  -3   0  946.43   25.61
   0   3   1   22.53    1.29
   0  -3  -1   24.44    1.60
   0   3   2  265.88    8.86
   0  -3  -2  261.02    9.23
   0   3   3  160.67    5.85
   0  -3  -3  159.07    5.85
   0   3   4  294.87    9.23
   0  -3  -4  293.34    9.36
   0   3   5   17.61    1.91
   0  -3  -5   19.70    1.97
   0   3   6    6.77    1.66
   0  -3  -6    3.94    1.42
   0   3   7   46.42    2.83
   0  -3  -7   46.60    2.65
   0   3   8  299.24    9.97
   0  -3  -8  306.51   10.47
   0   3   9  148.24    5.66
   0  -3  -9  156.36    5.85
   0   3  10    0.31    1.91
   0  -3 -10    0.86    1.97
   0   3  11   19.21    2.77
   0  -3 -11   18.59    2.89
   0   3  12   37.43    3.82
   0  -3 -12   35.58    3.82
   0   3  13   47.09    4.86
   0  -3 -13   56.45    4.86
   0   3  14   15.39    3.88
   0  -3 -14   13.73    4.00
   0   3  15   47.46    6.22
   0  -3 -15   40.01    4.56
   0   3  16   13.91    4.25
   0  -3 -16   10.65    4.49
   0   3  17    5.23    4.80
   0  -3 -17    0.43    3.82
   0   3  18    3.94    4.19
   0  -3 -18    1.54    3.39
   0   3  19    5.11    4.37
   0  -3 -19    7.45    4.49
   0   3  20    1.66    4.06
   0  -3 -20    7.02    3.76
   0   4 -22   -2.22    3.76
   0  -4  22    0.55    2.71
   0   4 -21   20.13    5.05
   0  -4  21   16.44    4.92
   0   4 -20   17.61    4.43
   0  -4  20   18.47    4.37
   0   4 -19    7.14    4.92
   0  -4  19    6.53    4.00
   0   4 -18    0.37    3.51
   0  -4  18    4.80    3.76
   0   4 -17    9.73    3.57
   0  -4  17    5.97    4.06
   0   4 -16   26.72    4.31
   0  -4  16   23.09    4.43
   0   4 -15  163.87    7.08
   0  -4  15  164.00    8.37
   0   4 -14   13.48    2.59
   0  -4  14   15.70    3.26
   0   4 -13   17.54    2.65
   0  -4  13   22.84    3.08
   0   4 -12  136.73    7.82
   0  -4  12  139.13    6.71
   0   4 -11    3.76    1.91
   0  -4  11    4.68    2.03
   0   4 -10  505.66   14.71
   0  -4  10  488.05   16.25
   0   4  -9   53.07    3.02
   0  -4   9   54.05    3.08
   0   4  -8    3.32    1.35
   0  -4   8    0.62    1.29
   0   4  -7  818.57   23.21
   0  -4   7  871.14   25.49
   0   4  -6   82.31    3.63
   0  -4   6   82.43    3.82
   0   4  -5 1074.23   29.86
   0  -4   5 1063.89   29.67
   0   4  -4   51.53    3.69
   0  -4   4   58.61    4.12
   0   4  -3    1.35    0.92
   0  -4   3    1.05    0.80
   0   4  -2 1040.43   28.44
   0  -4   2  987.92   28.50
   0   4  -1  411.78   12.13
   0  -4   1  407.71   12.44
   0   4   0  696.56   19.76
   0  -4   0  698.71   23.33
   0   4   1   29.80    1.60
   0  -4  -1   27.39    1.66
   0   4   2   24.07    1.60
   0  -4  -2   20.50    1.60
   0   4   3   14.84    1.35
   0  -4  -3   15.08    1.23
   0   4   4    1.54    1.23
   0  -4  -4    1.17    1.29
   0   4   5  655.74   20.13
   0  -4  -5  634.87   19.45
   0   4   6   44.94    3.14
   0  -4  -6   40.20    2.46
   0   4   7   44.26    2.89
   0  -4  -7   45.43    2.89
   0   4   8  290.01   10.28
   0  -4  -8  293.21    9.79
   0   4   9  243.35    8.50
   0  -4  -9  230.91    8.13
   0   4  10    1.17    2.09
   0  -4 -10    0.62    2.34
   0   4  11    9.54    2.52
   0  -4 -11    9.97    2.40
   0   4  12   -0.80    2.83
   0  -4 -12    0.68    3.57
   0   4  13   16.74    4.06
   0  -4 -13    9.54    3.94
   0   4  14   32.32    5.23
   0  -4 -14   43.52    5.05
   0   4  15   -0.06    5.23
   0  -4 -15    2.89    3.57
   0   4  16   20.68    5.29
   0  -4 -16   18.71    4.19
   0   4  17    7.26    4.74
   0  -4 -17    2.52    4.86
   0   4  18   14.65    6.28
   0  -4 -18   10.59    4.92
   0   4  19    2.40    4.12
   0  -4 -19    9.91    4.62
   0  -4 -20    2.15    5.48
   0   5 -22    2.89    4.43
   0  -5  22    1.85    4.56
   0   5 -21    7.70    4.80
   0  -5  21    2.52    5.05
   0   5 -20   15.02    4.49
   0  -5  20   13.36    5.54
   0   5 -19    2.22    4.12
   0  -5  19    3.57    4.12
   0   5 -18    1.85    3.63
   0  -5  18    1.79    4.00
   0   5 -17    2.83    3.32
   0  -5  17    1.48    3.32
   0   5 -16   65.75    5.97
   0  -5  16   65.01    5.60
   0   5 -15   16.74    4.19
   0  -5  15   15.33    3.45
   0   5 -14   93.63    5.73
   0  -5  14   95.97    5.54
   0   5 -13   18.53    3.02
   0  -5  13   17.24    3.02
   0   5 -12  100.10    5.42
   0  -5  12  105.70    5.11
   0   5 -11  208.20    9.17
   0  -5  11  206.04    8.19
   0   5 -10   10.53    2.09
   0  -5  10   10.34    1.97
   0   5  -9  143.68    5.91
   0  -5   9  155.32    6.77
   0   5  -8  211.64    7.51
   0  -5   8  206.41    7.45
   0   5  -7   40.63    2.59
   0  -5   7   40.63    2.46
   0   5  -6  703.39   20.62
   0  -5   6  695.63   20.68
   0   5  -5   45.25    3.20
   0  -5   5   46.17    3.69
   0   5  -4  233.62    8.00
   0  -5   4  226.60    8.43
   0   5  -3   80.15    3.20
   0  -5   3   81.44    3.32
   0   5  -2  796.59   22.53
   0  -5   2  772.46   21.92
   0   5  -1 4114.82  100.22
   0  -5   1 4075.97  100.96
   0   5   0  816.35   22.35
   0  -5   0  831.62   23.39
   0   5   1  872.19   24.44
   0  -5  -1  897.80   24.25
   0   5   2  443.48   14.65
   0  -5  -2  434.06   12.93
   0   5   3   51.40    2.95
   0  -5  -3   54.48    2.83
   0   5   4  531.02   15.64
   0  -5  -4  551.70   16.81
   0   5   5  133.65    5.29
   0  -5  -5  136.42    5.54
   0   5   6   10.77    1.79
   0  -5  -6   10.59    2.40
   0   5   7    3.76    2.28
   0  -5  -7    3.45    2.46
   0   5   8  136.05    5.97
   0  -5  -8  135.56    6.22
   0   5   9   76.03    4.25
   0  -5  -9   77.20    4.12
   0   5  10   87.79    5.17
   0  -5 -10   88.28    4.92
   0   5  11   -1.17    2.89
   0  -5 -11    1.11    2.77
   0   5  12    0.80    3.08
   0  -5 -12    1.05    3.08
   0   5  13   33.00    4.99
   0  -5 -13   27.58    4.74
   0   5  14    2.95    4.92
   0  -5 -14    2.09    3.32
   0   5  15   20.38    4.68
   0  -5 -15   14.10    3.82
   0   5  16    1.17    4.12
   0  -5 -16   -1.35    3.08
   0   5  17    2.40    4.12
   0  -5 -17    0.92    3.08
   0   5  18    3.26    4.00
   0  -5 -18    2.83    3.88
   0   5  19    2.34    5.36
   0  -5 -19    0.49    3.94
   0  -5 -20    0.31    3.26
   0   6 -22    4.37    3.69
   0  -6  22   -0.80    3.39
   0   6 -21    1.29    3.26
   0  -6  21    0.98    3.51
   0   6 -20    6.46    6.53
   0  -6  20    8.37    5.85
   0   6 -19    3.63    4.74
   0  -6  19    4.86    4.74
   0   6 -18    5.29    3.69
   0  -6  18    3.69    3.76
   0   6 -17   13.91    3.76
   0  -6  17    8.56    3.69
   0   6 -16   22.96    3.76
   0  -6  16   19.95    4.31
   0   6 -15   63.41    5.73
   0  -6  15   65.56    5.17
   0   6 -14    1.66    3.14
   0  -6  14   -2.71    3.14
   0   6 -13    9.79    2.83
   0  -6  13   10.03    3.02
   0   6 -12   32.38    2.95
   0  -6  12   35.58    3.14
   0   6 -11  373.43   13.24
   0  -6  11  355.51   13.79
   0   6 -10   72.33    4.25
   0  -6  10   72.58    3.76
   0   6  -9    0.74    1.79
   0  -6   9    2.34    1.60
   0   6  -8   43.22    3.02
   0  -6   8   38.91    2.46
   0   6  -7  944.83   25.92
   0  -6   7  928.02   23.95
   0   6  -6    5.29    2.15
   0  -6   6    4.19    2.03
   0   6  -5  666.21   20.01
   0  -6   5  656.97   19.88
   0   6  -4   70.67    3.32
   0  -6   4   73.07    3.14
   0   6  -3 1164.84   29.86
   0  -6   3 1143.05   30.90
   0   6  -2 1664.10   43.71
   0  -6   2 1636.89   44.20
   0   6  -1  577.87   17.36
   0  -6   1  550.90   16.81
   0   6   0 1054.22   29.86
   0  -6   0 1026.03   29.55
   0   6   1    2.34    1.17
   0  -6  -1    1.79    1.23
   0   6   2   96.47    4.25
   0  -6  -2   95.79    4.37
   0   6   3  233.31    8.00
   0  -6  -3  220.26    7.82
   0   6   4   86.18    4.19
   0  -6  -4   84.83    4.99
   0   6   5  205.86    7.57
   0  -6  -5  193.48    7.88
   0   6   6   29.06    2.59
   0  -6  -6   27.76    2.59
   0   6   7   37.98    3.14
   0  -6  -7   44.08    3.20
   0   6   8    1.23    2.03
   0  -6  -8    1.72    1.97
   0   6   9   51.40    4.12
   0  -6  -9   55.03    4.12
   0   6  10    3.69    3.02
   0  -6 -10    2.52    2.77
   0   6  11    0.74    2.95
   0  -6 -11    1.11    2.46
   0   6  12    6.89    3.26
   0  -6 -12    4.74    4.06
   0   6  13   33.74    5.79
   0  -6 -13   26.16    4.25
   0   6  14    0.86    3.88
   0  -6 -14    3.32    3.57
   0   6  15   -2.28    4.31
   0  -6 -15   -0.37    3.32
   0   6  16   12.93    4.62
   0  -6 -16   13.17    4.06
   0   6  17    3.14    3.88
   0  -6 -17   -0.18    3.57
   0   6  18    1.79    3.88
   0  -6 -18    0.49    5.73
   0  -6 -19   -0.62    3.32
   0   7 -22   -2.77    4.99
   0  -7  22    0.92    3.94
   0   7 -21    4.37    7.70
   0  -7  21    8.99    5.85
   0   7 -20    3.82    3.57
   0  -7  20   11.45    5.73
   0   7 -19    7.33    3.02
   0  -7  19    6.59    4.68
   0   7 -18   11.02    3.26
   0  -7  18    2.59    3.82
   0   7 -17   14.84    3.08
   0  -7  17   10.83    3.94
   0   7 -16   39.15    3.63
   0  -7  16   43.65    4.62
   0   7 -15    1.79    2.52
   0  -7  15    4.12    3.39
   0   7 -14   22.65    2.95
   0  -7  14   23.89    3.14
   0   7 -13   24.19    2.28
   0  -7  13   27.33    3.45
   0   7 -12    4.43    2.34
   0  -7  12    3.63    2.40
   0   7 -11  246.55    9.54
   0  -7  11  230.61    9.54
   0   7 -10   74.80    4.74
   0  -7  10   77.14    4.25
   0   7  -9    6.89    2.46
   0  -7   9    4.43    1.97
   0   7  -8  235.96    8.19
   0  -7   8  251.72    8.50
   0   7  -7  210.97   11.45
   0  -7   7  207.70   11.45
   0   7  -6  308.48    9.73
   0  -7   6  300.97    9.23
   0   7  -5    1.48    1.42
   0  -7   5    1.17    1.23
   0   7  -4  233.07    8.19
   0  -7   4  228.14    7.82
   0   7  -3   17.11    1.85
   0  -7   3   16.56    1.72
   0   7  -2  383.21   12.25
   0  -7   2  369.67   11.45
   0   7  -1  477.83   14.34
   0  -7   1  487.74   15.14
   0   7   0   61.19    3.26
   0  -7   0   57.56    3.14
   0   7   1    0.00    1.29
   0  -7  -1    1.29    1.42
   0   7   2    5.97    2.15
   0  -7  -2    9.23    2.15
   0   7   3  170.65    6.59
   0  -7  -3  162.15    6.96
   0   7   4  496.24   15.27
   0  -7  -4  536.68   16.44
   0   7   5   87.42    4.62
   0  -7  -5   90.56    4.00
   0   7   6   24.19    2.65
   0  -7  -6   31.27    2.77
   0   7   7   94.50    4.62
   0  -7  -7   86.06    4.74
   0   7   8    2.15    2.22
   0  -7  -8    2.71    2.15
   0   7   9    2.15    3.02
   0  -7  -9    2.34    2.83
   0   7  10   34.29    4.68
   0  -7 -10   39.46    4.12
   0   7  11    3.08    2.89
   0  -7 -11    3.51    2.77
   0   7  12   12.68    4.74
   0  -7 -12   10.71    4.43
   0   7  13   14.59    4.43
   0  -7 -13   10.22    3.82
   0   7  14   12.00    4.56
   0  -7 -14   13.67    4.25
   0   7  15   15.57    5.79
   0  -7 -15   16.62    4.80
   0   7  16    1.91    5.60
   0  -7 -16    3.02    3.57
   0   7  17   -1.11    4.19
   0  -7 -17    2.59    3.63
   0   7  18    1.11    3.08
   0  -7 -18    4.43    5.11
   0  -7 -19   -1.05    3.26
   0   8 -22    4.43    5.05
   0  -8  22    5.29    5.23
   0   8 -21   -1.35    5.97
   0  -8  21    5.17    5.85
   0   8 -20    5.91    5.85
   0  -8  20    4.25    5.05
   0   8 -19    1.11    4.56
   0  -8  19    1.66    4.62
   0   8 -18    2.28    4.25
   0  -8  18    3.32    4.12
   0   8 -17   53.87    5.17
   0  -8  17   56.57    5.66
   0   8 -16   21.73    3.88
   0  -8  16   19.95    3.63
   0   8 -15   58.48    4.86
   0  -8  15   67.53    5.11
   0   8 -14    2.71    2.89
   0  -8  14    2.15    2.83
   0   8 -13   22.04    3.32
   0  -8  13   28.26    3.45
   0   8 -12   91.66    6.40
   0  -8  12  104.47    5.60
   0   8 -11    5.29    2.77
   0  -8  11   10.77    3.02
   0   8 -10  202.78    8.99
   0  -8  10  207.34    7.94
   0   8  -9   88.28    5.42
   0  -8   9   87.23    5.66
   0   8  -8   27.76    3.57
   0  -8   8   26.72    3.94
   0   8  -7  231.34    8.74
   0  -8   7  230.05    7.45
   0   8  -6    2.09    1.79
   0  -8   6    0.49    1.48
   0   8  -5  358.84   11.33
   0  -8   5  363.76   11.51
   0   8  -4    8.25    2.09
   0  -8   4    4.19    1.54
   0   8  -3   86.49    4.37
   0  -8   3   86.62    3.88
   0   8  -2  543.02   16.31
   0  -8   2  546.47   15.82
   0   8  -1  171.75    6.77
   0  -8   1  163.20    6.65
   0   8   0    8.37    1.72
   0  -8   0   12.56    1.97
   0   8   1   26.10    2.40
   0  -8  -1   26.90    2.59
   0   8   2    7.88    2.52
   0  -8  -2    9.91    1.91
   0   8   3  202.53    7.33
   0  -8  -3  195.45    6.77
   0   8   4    0.55    1.72
   0  -8  -4    0.37    2.22
   0   8   5   21.42    3.08
   0  -8  -5   25.73    2.77
   0   8   6   52.70    3.82
   0  -8  -6   46.23    3.26
   0   8   7   11.63    2.77
   0  -8  -7   10.90    2.52
   0   8   8   39.64    4.06
   0  -8  -8   34.23    3.88
   0   8   9   40.81    4.43
   0  -8  -9   40.63    4.62
   0   8  10    3.94    3.02
   0  -8 -10    4.25    2.89
   0   8  11   -1.17    3.63
   0  -8 -11    2.59    3.69
   0   8  12    2.15    4.19
   0  -8 -12    2.03    3.45
   0   8  13   25.42    4.43
   0  -8 -13   22.65    4.74
   0   8  14    2.28    4.62
   0  -8 -14    3.45    3.88
   0   8  15    0.12    3.45
   0  -8 -15    0.25    3.45
   0   8  16    1.17    5.17
   0  -8 -16   -1.91    4.19
   0   8  17    4.25    5.29
   0   9 -21    1.66    3.76
   0  -9  21   -0.06    6.65
   0   9 -20    4.19    4.86
   0  -9  20    6.59    4.56
   0   9 -19   -0.49    4.74
   0  -9  19    0.74    4.56
   0   9 -18    2.09    4.31
   0  -9  18    2.89    4.12
   0   9 -17    6.83    4.25
   0  -9  17   10.53    3.94
   0   9 -16   57.99    6.03
   0  -9  16   53.87    5.36
   0   9 -15    6.77    3.76
   0  -9  15    8.68    3.26
   0   9 -14   15.27    3.88
   0  -9  14   18.10    3.57
   0   9 -13   24.19    4.43
   0  -9  13   29.80    3.82
   0   9 -12    6.28    3.20
   0  -9  12    3.02    2.28
   0   9 -11  459.79   15.33
   0  -9  11  478.39   15.33
   0   9 -10   26.35    3.45
   0  -9  10   28.07    3.32
   0   9  -9   56.57    6.53
   0  -9   9   52.14    3.88
   0   9  -8   62.42    4.19
   0  -9   8   66.49    3.63
   0   9  -7    0.86    2.03
   0  -9   7   -0.18    1.79
   0   9  -6   65.75    3.88
   0  -9   6   67.84    3.76
   0   9  -5    1.17    1.72
   0  -9   5   -0.43    1.66
   0   9  -4    8.80    2.40
   0  -9   4    8.13    2.15
   0   9  -3  588.09   17.61
   0  -9   3  594.43   16.44
   0   9  -2    3.82    2.71
   0  -9   2    3.57    2.34
   0   9  -1  170.40    7.08
   0  -9   1  162.40    6.40
   0   9   0    2.83    2.46
   0  -9   0    4.62    2.52
   0   9   1   -0.18    1.72
   0  -9  -1    0.43    1.85
   0   9   2    1.23    2.09
   0  -9  -2    1.05    1.79
   0   9   3    4.92    2.15
   0  -9  -3    2.52    2.40
   0   9   4  120.04    5.48
   0  -9  -4  129.83    5.97
   0   9   5   -0.06    2.22
   0  -9  -5   -2.34    2.59
   0   9   6   29.06    3.14
   0  -9  -6   29.92    3.63
   0   9   7   14.22    3.88
   0  -9  -7   15.02    3.82
   0   9   8    9.91    2.95
   0  -9  -8   13.73    3.08
   0   9   9   11.88    3.69
   0  -9  -9   11.63    3.82
   0   9  10    4.80    3.39
   0  -9 -10    2.52    3.57
   0   9  11    9.42    4.06
   0  -9 -11    8.99    4.06
   0   9  12    4.31    3.39
   0  -9 -12    1.97    4.56
   0   9  13    2.65    3.26
   0  -9 -13    2.40    3.14
   0   9  14    0.43    3.20
   0  -9 -14    0.68    3.08
   0   9  15    4.31    3.88
   0  -9 -15    0.43    4.68
   0   9  16   -0.55    3.02
   0  -9 -16    4.25    3.57
   0  -9 -17   -3.08    6.65
   0  10 -21    0.12    3.76
   0 -10  21    1.60    4.49
   0  10 -20    5.60    5.48
   0 -10  20    1.42    4.00
   0  10 -19    1.29    5.11
   0 -10  19    5.48    4.74
   0  10 -18    0.92    4.37
   0 -10  18    0.74    4.25
   0  10 -17   44.94    5.97
   0 -10  17   42.72    5.36
   0  10 -16   14.84    4.37
   0 -10  16   10.34    3.51
   0  10 -15   25.67    4.49
   0 -10  15   25.24    4.06
   0  10 -14    1.66    3.45
   0 -10  14    4.74    3.20
   0  10 -13   -1.05    3.26
   0 -10  13    1.05    2.71
   0  10 -12  140.54    7.08
   0 -10  12  135.56    7.02
   0  10 -11    3.82    3.45
   0 -10  11    5.91    2.46
   0  10 -10  120.41    8.25
   0 -10  10  117.76    5.85
   0  10  -9   87.97    5.11
   0 -10   9   85.69    4.80
   0  10  -8    2.15    2.83
   0 -10   8    0.62    2.40
   0  10  -7   61.25    4.56
   0 -10   7   58.11    3.69
   0  10  -6   21.85    3.02
   0 -10   6   19.15    2.59
   0  10  -5   50.73    4.68
   0 -10   5   49.37    4.56
   0  10  -4   15.14    2.59
   0 -10   4   16.38    2.71
   0  10  -3   23.52    2.65
   0 -10   3   23.39    2.65
   0  10  -2  502.82   16.99
   0 -10   2  522.59   14.96
   0  10  -1    1.05    1.91
   0 -10   1    1.35    2.52
   0  10   0   40.14    3.14
   0 -10   0   39.71    2.95
   0  10   1    4.43    2.09
   0 -10  -1    2.22    2.28
   0  10   2   29.67    3.26
   0 -10  -2   32.69    3.26
   0  10   3   97.82    5.97
   0 -10  -3   88.77    5.36
   0  10   4   33.92    3.69
   0 -10  -4   35.34    3.82
   0  10   5   -1.66    3.14
   0 -10  -5    0.92    2.77
   0  10   6    2.28    2.71
   0 -10  -6    5.79    2.83
   0  10   7   14.22    3.20
   0 -10  -7   11.76    3.20
   0  10   8   -1.42    4.19
   0 -10  -8    5.79    4.25
   0  10   9   17.24    3.51
   0 -10  -9   17.85    3.82
   0  10  10    1.29    3.82
   0 -10 -10   -0.86    3.76
   0  10  11    2.65    4.56
   0 -10 -11   -2.03    4.06
   0  10  12    5.97    4.19
   0 -10 -12   -0.06    3.32
   0  10  13    2.52    3.82
   0 -10 -13    1.72    3.82
   0  10  14    4.62    3.57
   0 -10 -14   11.51    3.32
   0  11 -21    5.60    8.93
   0  11 -20   -1.29    5.91
   0 -11  20   -0.31    4.92
   0  11 -19    3.69    5.85
   0 -11  19    1.23    4.31
   0  11 -18   15.33    5.42
   0 -11  18   15.76    6.09
   0  11 -17    1.23    4.68
   0 -11  17    3.63    5.05
   0  11 -16   92.96    8.00
   0 -11  16   86.12    7.02
   0  11 -15    3.02    4.19
   0 -11  15    3.82    4.43
   0  11 -14    1.79    4.86
   0 -11  14    0.62    4.37
   0  11 -13   25.98    4.86
   0 -11  13   33.49    4.80
   0  11 -12    4.43    3.88
   0 -11  12    7.70    3.69
   0  11 -11   77.14    7.94
   0 -11  11   74.24    6.22
   0  11 -10    5.42    3.57
   0 -11  10    7.76    3.45
   0  11  -9    8.06    3.26
   0 -11   9   10.71    2.71
   0  11  -8  133.65    6.53
   0 -11   8  134.88    6.77
   0  11  -7   33.67    3.57
   0 -11   7   41.98    3.57
   0  11  -6   31.40    3.63
   0 -11   6   33.18    2.95
   0  11  -5    3.45    2.46
   0 -11   5    5.73    1.97
   0  11  -4   27.52    4.00
   0 -11   4   29.36    3.69
   0  11  -3  378.47   13.85
   0 -11   3  376.13   13.85
   0  11  -2   88.15    5.05
   0 -11   2   85.51    4.74
   0  11  -1   44.45    3.69
   0 -11   1   42.11    3.57
   0  11   0    7.33    2.52
   0 -11   0    6.65    2.52
   0  11   1   12.31    3.69
   0 -11  -1    9.79    2.83
   0  11   2   25.79    4.25
   0 -11  -2   32.26    4.25
   0  11   3   10.53    3.51
   0 -11  -3   10.34    3.39
   0  11   4   26.22    4.00
   0 -11  -4   19.02    3.26
   0  11   5    7.20    3.32
   0 -11  -5   13.24    3.39
   0  11   6    5.97    3.32
   0 -11  -6    5.36    3.14
   0  11   7    3.94    4.37
   0 -11  -7   -0.25    3.69
   0  11   8   32.26    4.25
   0 -11  -8   33.43    4.56
   0  11   9    0.00    3.63
   0 -11  -9    3.63    3.82
   0  11  10    1.17    3.69
   0 -11 -10    2.03    3.26
   0  11  11    4.12    3.57
   0 -11 -11    1.97    3.39
   0  11  12    3.51    5.05
   0 -11 -12    3.14    3.20
   0  11  13   -1.11    4.49
   0 -11 -13    0.18    3.39
   0 -11 -14   -0.25    3.02
   0 -12  20    2.03    4.06
   0  12 -19    4.86    6.03
   0 -12  19    7.63    4.62
   0  12 -18   -0.62    4.99
   0 -12  18   -0.49    4.12
   0  12 -17   38.23    7.20
   0 -12  17   31.95    4.92
   0  12 -16    4.12    4.56
   0 -12  16   -1.60    3.82
   0  12 -15   43.34    5.85
   0 -12  15   28.56    4.37
   0  12 -14   13.79    5.23
   0 -12  14   16.62    4.68
   0  12 -13    0.37    4.19
   0 -12  13    1.79    6.71
   0  12 -12   69.38    7.82
   0 -12  12   69.99    4.86
   0  12 -11    5.79    3.69
   0 -12  11    4.49    3.02
   0  12 -10   -0.37    3.76
   0 -12  10    1.35    2.83
   0  12  -9  100.40    5.66
   0 -12   9   90.68    5.42
   0  12  -8    2.03    3.39
   0 -12   8    2.09    2.65
   0  12  -7   80.83    5.11
   0 -12   7   75.84    4.86
   0  12  -6    6.34    2.95
   0 -12   6    5.60    2.52
   0  12  -5   -1.60    2.71
   0 -12   5    0.74    2.22
   0  12  -4   37.67    4.74
   0 -12   4   36.75    3.57
   0  12  -3    4.74    3.26
   0 -12   3    1.42    2.95
   0  12  -2  260.89   11.27
   0 -12   2  251.23    9.79
   0  12  -1    3.88    3.08
   0 -12   1    6.28    3.63
   0  12   0    0.68    3.02
   0 -12   0    1.48    3.69
   0  12   1    3.94    2.83
   0 -12  -1    2.09    3.51
   0  12   2   28.01    4.12
   0 -12  -2   26.22    4.19
   0  12   3   19.88    4.68
   0 -12  -3   20.62    3.57
   0  12   4   30.84    3.69
   0 -12  -4   26.41    4.43
   0  12   5    0.62    3.14
   0 -12  -5    1.29    3.08
   0  12   6   -0.18    3.69
   0 -12  -6    2.09    3.76
   0  12   7    9.54    4.25
   0 -12  -7   11.08    4.12
   0  12   8    0.12    3.82
   0 -12  -8    1.54    3.88
   0  12   9    2.09    3.20
   0 -12  -9   -0.49    3.45
   0  12  10   -0.74    4.74
   0 -12 -10    0.37    3.69
   0  12  11    0.80    3.57
   0 -12 -11    0.00    4.31
   0  12  12   -1.54    3.69
   0 -12 -12    2.46    3.32
   0  12  13   -0.68    2.83
   0  13 -19   -0.06    5.42
   0 -13  19    0.00    4.62
   0  13 -18   19.45    6.89
   0 -13  18   16.81    5.97
   0  13 -17    2.22    6.71
   0 -13  17    0.06    5.97
   0  13 -16   18.34    6.22
   0 -13  16   21.42    5.79
   0  13 -15    6.77    5.11
   0 -13  15    4.43    4.25
   0  13 -14    1.29    5.54
   0 -13  14    0.55    9.36
   0  13 -13   42.66    7.20
   0 -13  13   35.27    4.56
   0  13 -12    4.00    5.11
   0 -13  12    2.65    3.88
   0  13 -11   27.21    5.23
   0 -13  11   24.50    3.69
   0  13 -10   14.96    4.25
   0 -13  10   15.02    3.69
   0  13  -9    1.05    3.14
   0 -13   9    4.43    3.39
   0  13  -8   91.91    6.40
   0 -13   8  105.70    6.03
   0  13  -7   -0.12    3.69
   0 -13   7    0.43    2.89
   0  13  -6   24.07    3.94
   0 -13   6   21.55    3.39
   0  13  -5    1.29    3.02
   0 -13   5    1.66    2.65
   0  13  -4    6.16    3.88
   0 -13   4    6.89    3.26
   0  13  -3   97.20    5.85
   0 -13   3  100.22    5.60
   0  13  -2    3.32    3.02
   0 -13   2    5.85    2.83
   0  13  -1    3.14    3.82
   0 -13   1    6.34    2.95
   0  13   0    2.09    3.14
   0 -13   0   -0.62    2.89
   0  13   1   15.27    3.45
   0 -13  -1   14.65    3.32
   0  13   2    8.56    3.57
   0 -13  -2    8.86    4.74
   0  13   3   28.13    4.31
   0 -13  -3   29.55    4.56
   0  13   4    3.51    4.19
   0 -13  -4   -1.23    3.26
   0  13   5    1.11    3.32
   0 -13  -5    1.29    3.94
   0  13   6   -0.31    4.12
   0 -13  -6    2.59    3.51
   0  13   7    3.02    4.25
   0 -13  -7   -0.55    3.51
   0  13   8    5.42    4.68
   0 -13  -8    0.49    3.88
   0  13   9   -1.85    3.51
   0 -13  -9   -0.37    3.14
   0  13  10    0.74    2.77
   0  13  11    1.11    4.31
   0  13  13    1.17    4.37
   0  14 -18    3.57    6.46
   0 -14  18    2.40    5.11
   0  14 -17    4.49    5.54
   0 -14  17   10.03    5.42
   0  14 -16    0.00    5.42
   0 -14  16    0.98    4.74
   0  14 -15    5.05    5.29
   0 -14  15    3.82    8.00
   0  14 -14    8.19    6.96
   0 -14  14    4.86    5.11
   0  14 -13    0.18    5.60
   0 -14  13    2.59    4.74
   0  14 -12   23.76    6.71
   0 -14  12   17.18    5.73
   0  14 -11    1.85    4.31
   0 -14  11    1.48    3.57
   0  14 -10    8.74    4.37
   0 -14  10   13.73    3.82
   0  14  -9   20.31    4.99
   0 -14   9   22.10    4.00
   0  14  -8    2.65    3.88
   0 -14   8    1.66    3.02
   0  14  -7   16.01    4.49
   0 -14   7   20.25    3.69
   0  14  -6    1.66    3.45
   0 -14   6    2.22    3.20
   0  14  -5    0.92    3.45
   0 -14   5    4.80    3.20
   0  14  -4    7.33    3.69
   0 -14   4    8.37    3.20
   0  14  -3   27.09    4.62
   0 -14   3   26.90    3.94
   0  14  -2    8.00    3.76
   0 -14   2   11.14    4.12
   0  14  -1    2.40    4.00
   0 -14   1   -0.18    4.56
   0  14   0    4.56    3.45
   0 -14   0    3.02    3.32
   0  14   1    7.02    3.69
   0 -14  -1    2.59    3.63
   0  14   2   12.93    3.63
   0 -14  -2   12.37    3.76
   0  14   3    0.43    4.86
   0 -14  -3   -1.48    4.86
   0  14   4    6.03    3.76
   0 -14  -4    8.06    3.63
   0  14   5   10.40    4.49
   0 -14  -5    3.76    4.43
   0  14   6    2.71    3.45
   0 -14  -6    4.25    3.63
   0  14   7    1.35    3.82
   0 -14  -7    1.11    4.19
   0  14   8   -0.80    3.51
   0 -14  -8   -1.60    3.45
   0  14   9    2.83    6.09
   0 -14  -9   -0.06    3.57
   0  15 -17   -0.86    4.19
   0 -15  17    1.54    4.74
   0  15 -16    1.72    5.91
   0 -15  16   21.12    6.96
   0  15 -15   -1.29    6.16
   0 -15  15    2.46    4.00
   0  15 -14   -0.43    5.73
   0 -15  14   -0.12    4.19
   0  15 -13    3.63    5.29
   0 -15  13    6.59    4.37
   0  15 -12    3.57    6.89
   0 -15  12   12.00    5.79
   0  15 -11   10.34    6.16
   0 -15  11   14.22    5.11
   0  15 -10   17.42    5.05
   0 -15  10   11.82    4.12
   0  15  -9    1.42    5.42
   0 -15   9   10.16    4.31
   0  15  -8   12.25    4.31
   0 -15   8    7.45    3.88
   0  15  -7    4.74    3.69
   0 -15   7    2.34    3.45
   0  15  -6    1.97    3.94
   0 -15   6    1.54    3.32
   0  15  -5   -1.35    4.12
   0 -15   5    1.05    3.20
   0  15  -4   21.05    4.86
   0 -15   4   17.54    3.94
   0  15  -3    1.91    4.31
   0 -15   3    2.09    3.51
   0  15  -2   22.65    4.62
   0 -15   2   20.68    4.31
   0  15  -1   -3.20    3.76
   0 -15   1   -1.29    3.14
   0  15   0    1.48    4.00
   0 -15   0   -0.80    4.86
   0  15   1   10.47    4.19
   0 -15  -1   11.57    3.57
   0  15   2    3.63    4.06
   0 -15  -2    2.34    4.56
   0  15   3    4.31    4.74
   0 -15  -3    3.69    4.49
   0  15   4    1.17    4.06
   0 -15  -4    4.00    4.06
   0  15   5    0.86    3.76
   0 -15  -5    5.54    4.68
   0  15   6   16.38    4.49
   0 -15  -6    8.99    3.88
   0  15   7   -1.11    4.56
   0 -15  -7    0.49    6.28
   0  15   8   -1.60    4.25
   0 -15  -8    1.85    3.20
   0 -16  16    5.23    6.34
   0  16 -15    2.46    4.25
   0 -16  15    4.25    3.94
   0  16 -14    8.06    5.97
   0 -16  14   14.71    5.05
   0  16 -13    2.71    5.48
   0 -16  13    3.51    4.62
   0  16 -12   -3.57    6.40
   0 -16  12    2.09    5.97
   0  16 -11    2.59    4.92
   0 -16  11    2.28    5.66
   0  16 -10   -0.86    4.37
   0 -16  10    1.17    3.76
   0  16  -9    7.63    5.66
   0 -16   9   19.08    4.68
   0  16  -8   -2.09    4.68
   0 -16   8    1.72    3.82
   0  16  -7   10.28    4.31
   0 -16   7    5.85    3.57
   0  16  -6    2.95    5.23
   0 -16   6    0.62    4.25
   0  16  -5   -1.85    4.19
   0 -16   5    4.43    3.45
   0  16  -4    3.82    4.12
   0 -16   4    1.29    3.82
   0  16  -3    8.13    4.43
   0 -16   3    3.26    4.19
   0  16  -2    3.08    5.66
   0 -16   2   -0.74    4.92
   0  16  -1    0.00    3.88
   0 -16   1   -1.79    3.45
   0  16   0    4.74    4.00
   0 -16   0   11.39    3.76
   0  16   1    0.74    5.23
   0 -16  -1   -0.62    5.11
   0  16   2    2.34    4.06
   0 -16  -2    4.68    3.82
   0  16   3    1.60    3.94
   0 -16  -3    5.23    6.46
   0  16   4    1.97    3.76
   0 -16  -4   -0.37    3.88
   0  16   5    0.06    3.63
   0 -16  -5    2.89    5.17
   0  16   6    2.83    5.42
   0 -16  -6    3.20    3.26
   0  16   7   14.84   10.47
   0 -16  -7    2.46    3.63
   0  17 -14    0.74    4.80
   0 -17  14   -1.23    4.31
   0  17 -13    3.02    7.39
   0 -17  13    3.82    3.20
   0  17 -12   -0.62    7.26
   0 -17  12    2.40    5.73
   0  17 -11    5.11    5.05
   0 -17  11    1.35    4.31
   0  17 -10    2.59    4.68
   0 -17  10    5.66    4.80
   0  17  -9    2.89    5.29
   0 -17   9    1.35    4.62
   0  17  -8    1.42    4.92
   0 -17   8   -0.12    3.39
   0  17  -7    1.42    5.54
   0 -17   7    5.23    4.74
   0  17  -6   -2.40    3.88
   0 -17   6    0.62    3.69
   0  17  -5   -0.62    5.29
   0 -17   5    3.32    3.57
   0  17  -4   -0.55    4.56
   0 -17   4   -0.37    4.49
   0  17  -3    0.31    3.32
   0 -17   3    4.19    3.82
   0  17  -2    3.94    3.94
   0 -17   2    9.54    3.57
   0  17  -1    1.60    4.49
   0 -17   1    0.49    3.94
   0  17   0   -0.12    2.95
   0 -17   0    1.35    2.95
   0  17   1   -0.62    3.69
   0 -17  -1    1.79    3.51
   0  17   2    0.80    2.77
   0 -17  -2   -0.49    2.83
   0  17   5    0.55    6.71
   0  17   7    0.68    3.76
   0 -18  11    0.92    5.73
   0  18 -10    0.18    5.66
   0 -18  10   -2.40    4.25
   0  18  -9    1.97    5.42
   0 -18   9    5.91    4.86
   0  18  -8   -0.86    5.79
   0 -18   8    1.42    4.99
   0  18  -7   -1.35    7.45
   0 -18   7    2.71    4.19
   0  18  -6   -2.65    6.53
   0 -18   6   -1.35    3.88
   0 -18   4    1.29    3.82
   0  18  -3   14.53    8.19
   0 -18   3    8.62    2.77
   0  18  -2    0.18    3.76
   0 -18   2    2.65    2.95
   0  18  -1   -1.17    6.77
   0 -18   1    0.55    3.39
   0 -18   0    0.06    5.05
   0  19  -4   -0.86    3.57
   0 -19   4   -1.66    6.03
   0  19  -3    1.91    4.49
   0 -19   3   -2.28    2.77
   0 -19   2   -0.49    3.51
   0 -19   1   -0.49    3.20
   1 -19   2    1.23    4.25
  -1  19  -2    0.25    8.13
   1 -19   3    0.12    3.02
  -1  19  -3   -1.23    4.06
   1 -19   4    5.11    5.85
  -1  19  -4    1.11    4.49
   1 -19   5   -1.48    4.00
   1 -19   6    1.48    3.02
   1 -19   7   -1.79    2.83
   1 -19   8   -0.06    3.51
   1 -19   9   -1.54    4.68
   1 -19  10   -0.12    5.97
   1 -18  -1    0.06    6.09
  -1  18   1    0.55    7.20
   1 -18   0    2.15    3.88
  -1  18   0   -0.25    7.51
   1 -18   1    1.85    3.76
  -1  18  -1    1.91    3.32
   1 -18   2    0.80    3.57
  -1  18  -2   -0.31    3.32
   1 -18   3    0.55    3.45
  -1  18  -3    2.34    3.14
   1 -18   4    0.55    3.76
   1 -18   5   12.56    5.48
   1 -18   6   -0.49    3.57
   1 -18   7    1.91    3.94
  -1  18  -7    1.11    6.89
   1 -18   8    2.22    4.62
  -1  18  -8   -0.80    5.48
   1 -18   9   -2.65    4.74
  -1  18  -9    2.28    5.66
   1 -18  10    0.74    3.88
  -1  18 -10    3.32    6.46
   1 -18  11   -0.43    4.80
   1 -18  12    2.34    4.25
   1 -18  13   -0.25    4.06
  -1  17   7    0.25    5.54
   1 -17  -6    1.17    4.99
  -1  17   6    3.57    4.37
   1 -17  -5    0.25    3.02
   1 -17  -4    0.74    7.26
  -1  17   4   -2.46    5.73
   1 -17  -3    3.82    5.29
  -1  17   3    0.68    3.94
   1 -17  -2    3.14    5.23
  -1  17   2    0.25    4.56
   1 -17  -1    2.09    4.31
  -1  17   1    2.52    3.88
   1 -17   0    1.17    4.19
  -1  17   0    2.03    4.56
   1 -17   1    3.32    4.25
  -1  17  -1    1.60    4.68
   1 -17   2    3.14    3.63
  -1  17  -2   -2.28    3.76
   1 -17   3    1.54    3.32
  -1  17  -3    2.03    4.37
   1 -17   4    0.92    3.69
  -1  17  -4    3.51    3.88
   1 -17   5    0.31    3.45
  -1  17  -5    1.17    4.92
   1 -17   6    1.85    3.45
  -1  17  -6   -1.66    4.37
   1 -17   7   -0.80    3.51
  -1  17  -7    0.18    5.17
   1 -17   8   15.14    5.66
  -1  17  -8   24.75    6.65
   1 -17   9    6.46    4.12
  -1  17  -9    5.73    4.68
   1 -17  10   -1.35    4.06
  -1  17 -10    0.12    4.37
   1 -17  11   -0.31    4.62
  -1  17 -11   -3.08    5.36
   1 -17  12   -1.29    4.25
  -1  17 -12   -0.49    4.56
   1 -17  13    3.51    4.19
  -1  17 -13    5.54    6.96
   1 -17  14    0.55    4.74
  -1  17 -14    7.33    7.02
   1 -16  -8    0.31    3.76
  -1  16   8    0.86    3.45
   1 -16  -7    1.48    3.69
  -1  16   7    2.15    3.45
   1 -16  -6    0.31    3.08
  -1  16   6    0.43    4.19
   1 -16  -5    2.65    4.00
  -1  16   5    1.48    3.51
   1 -16  -4   -1.97    6.89
  -1  16   4   -1.85    5.48
   1 -16  -3   -2.83    5.60
  -1  16   3    1.11    3.88
   1 -16  -2   17.67    4.25
  -1  16   2   11.39    5.29
   1 -16  -1   -0.49    4.49
  -1  16   1    0.86    4.00
   1 -16   0   15.14    4.06
  -1  16   0   13.60    4.62
   1 -16   1    2.65    3.76
  -1  16  -1    9.54    4.74
   1 -16   2   -2.52    3.76
  -1  16  -2    0.80    4.92
   1 -16   3    7.39    4.37
  -1  16  -3    9.42    4.92
   1 -16   4    3.45    3.45
  -1  16  -4    5.23    4.12
   1 -16   5    2.22    3.57
  -1  16  -5    1.85    4.43
   1 -16   6    9.97    4.68
  -1  16  -6    6.40    5.23
   1 -16   7    7.57    4.68
  -1  16  -7    6.34    4.43
   1 -16   8    0.74    3.88
  -1  16  -8    1.35    5.17
   1 -16   9   22.78    4.00
  -1  16  -9   20.81    5.23
   1 -16  10   -3.02    4.25
  -1  16 -10    3.51    4.80
   1 -16  11    2.89    3.94
  -1  16 -11   -2.59    5.73
   1 -16  12    5.48    4.49
  -1  16 -12    3.63    5.29
   1 -16  13    9.05    4.80
  -1  16 -13    5.48    6.09
   1 -16  14    1.11    9.48
  -1  16 -14    1.29    7.70
   1 -16  15    2.34   10.77
  -1  16 -15    3.76    7.45
   1 -16  16    2.59    3.88
  -1  16 -16    1.35    3.57
   1 -15  -8    0.37    3.63
  -1  15   8    3.26    4.68
   1 -15  -7    3.45    3.02
  -1  15   7    0.37    3.20
   1 -15  -6    2.40    4.37
  -1  15   6    6.46    3.94
   1 -15  -5    3.82    4.43
  -1  15   5   -2.03    4.49
   1 -15  -4    3.63    4.80
  -1  15   4    6.34    4.56
   1 -15  -3   12.19    4.12
  -1  15   3    9.73    4.74
   1 -15  -2    1.11    3.69
  -1  15   2    2.15    3.88
   1 -15  -1    9.60    4.80
  -1  15   1    4.31    4.80
   1 -15   0    2.40    3.88
  -1  15   0    1.05    4.31
   1 -15   1   28.56    4.37
  -1  15  -1   21.67    4.12
   1 -15   2    5.73    3.69
  -1  15  -2    6.89    3.88
   1 -15   3    2.28    3.20
  -1  15  -3    3.14    5.60
   1 -15   4    5.29    4.68
  -1  15  -4    5.36    4.86
   1 -15   5    0.55    3.76
  -1  15  -5    0.98    4.31
   1 -15   6    2.95    3.32
  -1  15  -6    4.56    3.69
   1 -15   7    1.79    3.94
  -1  15  -7    3.51    4.62
   1 -15   8   12.93    3.69
  -1  15  -8   12.80    5.85
   1 -15   9    0.98    3.39
  -1  15  -9    1.42    4.37
   1 -15  10    5.05    3.69
  -1  15 -10    7.39    4.19
   1 -15  11   27.70    4.92
  -1  15 -11   18.65    6.09
   1 -15  12    1.29    3.76
  -1  15 -12    1.05    4.49
   1 -15  13   11.88    4.62
  -1  15 -13   15.21   10.28
   1 -15  14    0.06    8.74
  -1  15 -14    1.11    5.36
   1 -15  15    1.85    4.86
  -1  15 -15    0.43    5.79
   1 -15  16    2.83    6.53
  -1  15 -16   -1.79    7.82
   1 -15  17    1.29    5.73
  -1  15 -17    0.06    3.94
   1 -14  -9    1.05    2.40
  -1  14   9   -1.05    4.12
   1 -14  -8    2.34    3.63
  -1  14   8    0.49    4.49
   1 -14  -7   10.53    3.26
  -1  14   7    3.82    2.89
   1 -14  -6   -0.18    4.12
  -1  14   6   -2.89    3.94
   1 -14  -5    1.48    3.76
  -1  14   5    2.09    4.06
   1 -14  -4    0.92    4.56
  -1  14   4   -0.92    4.37
   1 -14  -3   -1.42    3.69
  -1  14   3    3.82    3.57
   1 -14  -2    8.56    4.00
  -1  14   2   11.33    3.76
   1 -14  -1    3.26    3.63
  -1  14   1   -0.49    3.76
   1 -14   0   -2.28    3.94
  -1  14   0    0.06    4.12
   1 -14   1    2.95    3.94
  -1  14  -1    3.45    3.39
   1 -14   2   48.45    4.74
  -1  14  -2   52.76    4.68
   1 -14   3   11.33    3.39
  -1  14  -3   16.13    3.82
   1 -14   4    6.96    3.51
  -1  14  -4    8.80    4.19
   1 -14   5    1.79    3.14
  -1  14  -5   -0.68    4.12
   1 -14   6   -0.92    3.20
  -1  14  -6   -0.25    3.94
   1 -14   7   50.97    5.17
  -1  14  -7   46.72    5.73
   1 -14   8    5.05    3.26
  -1  14  -8    3.32    4.56
   1 -14   9   14.28    3.63
  -1  14  -9   18.78    4.62
   1 -14  10   -0.31    3.45
  -1  14 -10    4.62    3.69
   1 -14  11    1.66    3.45
  -1  14 -11   -1.11    4.80
   1 -14  12   17.61    3.94
  -1  14 -12   21.24    7.51
   1 -14  13    0.12    4.00
  -1  14 -13    0.80    5.17
   1 -14  14   27.70    5.11
  -1  14 -14   27.83    5.79
   1 -14  15   11.02    4.43
  -1  14 -15   11.20    5.42
   1 -14  16   10.28    5.48
  -1  14 -16    1.60    6.53
   1 -14  17   20.87    4.92
  -1  14 -17    8.37    5.97
   1 -14  18    2.95    4.49
  -1  14 -18   -1.54    6.03
  -1  13  13    1.05    3.20
  -1  13  12    1.35    3.20
  -1  13  11   13.24    4.99
   1 -13 -10    0.62    5.23
  -1  13  10    1.35    6.46
   1 -13  -9   -1.91    3.63
  -1  13   9    3.20    3.69
   1 -13  -8    8.13    3.94
  -1  13   8    9.91    4.37
   1 -13  -7    1.23    3.57
  -1  13   7    1.05    4.31
   1 -13  -6    8.80    4.62
  -1  13   6    9.36    4.56
   1 -13  -5   -0.55    3.63
  -1  13   5    2.71    3.88
   1 -13  -4    5.48    4.86
  -1  13   4    0.00    4.06
   1 -13  -3   39.83    4.62
  -1  13   3   41.61    4.62
   1 -13  -2   43.65    4.49
  -1  13   2   36.07    4.06
   1 -13  -1    4.06    3.26
  -1  13   1    4.19    3.08
   1 -13   0    5.73    2.95
  -1  13   0    8.13    3.14
   1 -13   1   68.52    5.29
  -1  13  -1   65.75    5.11
   1 -13   2    2.59    3.02
  -1  13  -2    6.16    3.32
   1 -13   3   88.95    5.66
  -1  13  -3   90.37    5.85
   1 -13   4   38.29    4.12
  -1  13  -4   40.38    4.37
   1 -13   5   15.14    3.82
  -1  13  -5    9.17    3.82
   1 -13   6   39.83    4.31
  -1  13  -6   42.54    5.17
   1 -13   7    6.34    3.14
  -1  13  -7    4.49    3.88
   1 -13   8   68.82    4.92
  -1  13  -8   75.23    6.22
   1 -13   9    1.23    2.71
  -1  13  -9   -1.11    3.45
   1 -13  10    2.95    2.95
  -1  13 -10    0.80    3.57
   1 -13  11   13.97    3.76
  -1  13 -11   22.72    7.94
   1 -13  12    5.54    3.26
  -1  13 -12    2.59    4.31
   1 -13  13   28.93    4.62
  -1  13 -13   29.73    6.71
   1 -13  14   16.25    4.37
  -1  13 -14   17.61    5.11
   1 -13  15   19.95    4.25
  -1  13 -15   29.67    5.97
   1 -13  16    7.63    5.42
  -1  13 -16   11.45    6.59
   1 -13  17    4.86    4.31
  -1  13 -17    1.54    5.91
   1 -13  18    0.12    4.74
  -1  13 -18    1.23    5.85
   1 -13  19    1.11    4.62
  -1  13 -19    2.71    5.29
  -1  12  13   -1.97    6.46
   1 -12 -12    5.42    3.14
  -1  12  12    7.33    5.73
   1 -12 -11    1.35    3.02
  -1  12  11   -3.69    3.69
   1 -12 -10    1.97    3.82
  -1  12  10    1.79    4.62
   1 -12  -9   13.48    4.68
  -1  12   9   13.11    4.49
   1 -12  -8    2.83    3.63
  -1  12   8    2.09    4.06
   1 -12  -7   11.51    4.68
  -1  12   7   16.99    4.19
   1 -12  -6    2.15    3.82
  -1  12   6   -0.62    4.12
   1 -12  -5    0.00    3.39
  -1  12   5    3.63    4.12
   1 -12  -4   28.81    4.43
  -1  12   4   28.44    4.06
   1 -12  -3   61.19    5.48
  -1  12   3   55.34    5.48
   1 -12  -2   11.20    3.39
  -1  12   2   12.31    3.26
   1 -12  -1    1.72    3.02
  -1  12   1    0.06    2.77
   1 -12   0   36.94    3.76
  -1  12   0   39.95    4.31
   1 -12   1    4.06    2.77
  -1  12  -1    3.45    2.77
   1 -12   2   94.43    5.91
  -1  12  -2   88.40    5.91
   1 -12   3    2.77    2.59
  -1  12  -3    2.22    2.71
   1 -12   4   38.72    3.94
  -1  12  -4   36.81    4.43
   1 -12   5    5.97    2.71
  -1  12  -5    4.43    3.57
   1 -12   6   19.33    2.95
  -1  12  -6   18.65    4.06
   1 -12   7  135.74    6.34
  -1  12  -7  128.29    7.20
   1 -12   8    6.96    3.14
  -1  12  -8    3.76    3.57
   1 -12   9   35.58    3.69
  -1  12  -9   33.61    4.25
   1 -12  10   27.46    5.29
  -1  12 -10   15.88    5.79
   1 -12  11    2.89    3.82
  -1  12 -11    0.98    4.99
   1 -12  12   29.12    4.62
  -1  12 -12   28.87    5.17
   1 -12  13   -0.92    4.62
  -1  12 -13    2.83    4.92
   1 -12  14    9.91    3.82
  -1  12 -14   12.19    4.49
   1 -12  15    9.85    3.69
  -1  12 -15    3.88    4.37
   1 -12  16    6.22    4.31
  -1  12 -16   11.27    5.79
   1 -12  17    2.22    5.11
  -1  12 -17    5.48    5.91
   1 -12  18   12.25    5.54
  -1  12 -18   12.74    6.34
   1 -12  19    4.74    5.85
  -1  12 -19   -0.12    6.28
   1 -12  20   -0.92    4.86
   1 -11 -15   -0.25    3.57
   1 -11 -14   -0.37    3.39
  -1  11  14    4.74    5.48
   1 -11 -13    3.88    3.63
  -1  11  13    3.39    4.06
   1 -11 -12   -1.35    3.82
  -1  11  12   -0.25    3.51
   1 -11 -11    3.14    5.29
  -1  11  11    2.09    4.06
   1 -11 -10   -1.79    3.57
  -1  11  10   -1.72    4.68
   1 -11  -9    1.54    4.00
  -1  11   9    0.80    3.45
   1 -11  -8   30.47    4.62
  -1  11   8   20.68    4.43
   1 -11  -7    1.91    3.26
  -1  11   7    1.35    3.57
   1 -11  -6    0.86    3.39
  -1  11   6   -0.06    3.82
   1 -11  -5   -1.85    3.69
  -1  11   5   -1.11    2.77
   1 -11  -4   11.70    3.45
  -1  11   4   15.64    3.26
   1 -11  -3   25.79    3.69
  -1  11   3   21.05    3.14
   1 -11  -2   73.87    5.29
  -1  11   2   66.92    5.17
   1 -11  -1    4.25    2.83
  -1  11   1    5.23    2.52
   1 -11   0    4.25    3.02
  -1  11   0    4.74    2.65
   1 -11   1  138.20    6.89
  -1  11  -1  129.34    6.09
   1 -11   2   25.92    2.89
  -1  11  -2   25.30    3.02
   1 -11   3   23.82    2.83
  -1  11  -3   21.12    2.95
   1 -11   4   15.51    2.71
  -1  11  -4   14.59    2.71
   1 -11   5    0.25    2.77
  -1  11  -5    0.62    3.69
   1 -11   6  114.75    5.48
  -1  11  -6  106.38    6.09
   1 -11   7    3.02    2.40
  -1  11  -7    1.79    2.46
   1 -11   8  297.09   10.90
  -1  11  -8  286.38   10.77
   1 -11   9   31.09    6.16
  -1  11  -9   28.38    4.86
   1 -11  10   -0.55    2.59
  -1  11 -10    0.55    2.89
   1 -11  11   94.25    5.73
  -1  11 -11  100.10    6.65
   1 -11  12    3.14    2.95
  -1  11 -12    1.48    3.63
   1 -11  13   26.84    3.76
  -1  11 -13   29.43    4.06
   1 -11  14   -0.37    2.77
  -1  11 -14    0.92    3.88
   1 -11  15    2.34    3.51
  -1  11 -15    5.36    4.56
   1 -11  16   20.81    4.74
  -1  11 -16   22.35    5.23
   1 -11  17    7.70    4.49
  -1  11 -17   10.71    5.60
   1 -11  18    3.32    5.17
  -1  11 -18    3.26    5.97
   1 -11  19    2.22    5.48
  -1  11 -19   -0.92    6.03
   1 -11  20   -5.23    5.73
  -1  11 -20   -5.23   10.03
   1 -10 -17    1.23    4.80
   1 -10 -16    1.72    6.22
   1 -10 -15    2.03    3.63
  -1  10  15   -1.11    4.00
   1 -10 -14    1.05    4.49
  -1  10  14    1.05    4.19
   1 -10 -13   -0.25    5.29
  -1  10  13    2.77    5.66
   1 -10 -12   27.83    4.80
  -1  10  12   27.33    5.54
   1 -10 -11    3.45    3.57
  -1  10  11    2.22    4.62
   1 -10 -10    1.60    3.45
  -1  10  10    1.11    3.76
   1 -10  -9    2.28    4.62
  -1  10   9    1.29    4.86
   1 -10  -8   14.90    3.51
  -1  10   8   12.99    3.51
   1 -10  -7   12.31    3.51
  -1  10   7    7.20    3.51
   1 -10  -6    6.96    4.25
  -1  10   6   15.94    3.82
   1 -10  -5   12.13    3.08
  -1  10   5   11.51    3.02
   1 -10  -4    9.11    2.83
  -1  10   4    6.71    2.46
   1 -10  -3   40.26    3.57
  -1  10   3   46.23    4.19
   1 -10  -2   58.30    4.00
  -1  10   2   61.75    4.31
   1 -10  -1   -0.92    2.65
  -1  10   1    0.62    2.03
   1 -10   0    0.12    2.52
  -1  10   0    2.71    2.59
   1 -10   1   75.35    4.25
  -1  10  -1   77.87    4.62
   1 -10   2  364.56   11.88
  -1  10  -2  394.85   12.99
   1 -10   3   54.97    3.57
  -1  10  -3   50.79    3.69
   1 -10   4    2.22    1.91
  -1  10  -4    2.83    2.09
   1 -10   5    6.22    2.77
  -1  10  -5    8.74    3.45
   1 -10   6    8.06    2.22
  -1  10  -6    8.74    2.52
   1 -10   7   87.29    4.74
  -1  10  -7   81.01    4.80
   1 -10   8    6.03    4.25
  -1  10  -8    5.29    3.26
   1 -10   9   50.60    3.88
  -1  10  -9   57.37    4.56
   1 -10  10  433.08   14.84
  -1  10 -10  424.21   16.19
   1 -10  11    5.42    2.65
  -1  10 -11    3.08    3.14
   1 -10  12   66.98    5.23
  -1  10 -12   65.75    5.29
   1 -10  13    3.26    2.83
  -1  10 -13    2.46    3.63
   1 -10  14   15.70    3.69
  -1  10 -14   10.28    3.76
   1 -10  15   20.87    4.06
  -1  10 -15   22.04    4.99
   1 -10  16    3.45    4.43
  -1  10 -16    8.68    4.37
   1 -10  17    3.88    4.31
  -1  10 -17    0.86    5.17
   1 -10  18   -1.35    4.86
  -1  10 -18    2.59    5.91
   1 -10  19    4.37    5.54
  -1  10 -19    0.06    5.91
   1 -10  20    4.80    5.66
  -1  10 -20    6.34    5.79
   1 -10  21    4.86    5.29
  -1  10 -21    3.02    6.40
   1  -9 -17   -1.35    4.49
  -1   9  17   -0.06    2.77
   1  -9 -15   -1.17    4.25
  -1   9  15    0.55    4.68
   1  -9 -14    2.34    3.94
  -1   9  14    5.60    4.37
   1  -9 -13   17.30    4.12
  -1   9  13   17.36    4.56
   1  -9 -12    3.76    4.43
  -1   9  12   10.59    4.74
   1  -9 -11   18.34    4.19
  -1   9  11   24.81    4.25
   1  -9 -10   13.17    4.68
  -1   9  10   11.08    4.80
   1  -9  -9   24.07    3.69
  -1   9   9   19.21    3.51
   1  -9  -8    8.56    4.12
  -1   9   8    8.37    3.02
   1  -9  -7   16.62    3.57
  -1   9   7   20.38    3.88
   1  -9  -6   19.82    3.08
  -1   9   6   15.64    2.95
   1  -9  -5   -0.18    2.34
  -1   9   5    1.17    2.28
   1  -9  -4   21.48    2.83
  -1   9   4   24.87    2.77
   1  -9  -3   27.76    3.14
  -1   9   3   28.26    2.95
   1  -9  -2   -1.42    1.97
  -1   9   2   -0.74    2.03
   1  -9  -1   10.71    2.46
  -1   9   1   11.57    2.52
   1  -9   0   86.86    4.56
  -1   9   0   85.14    4.31
   1  -9   1   67.29    4.25
  -1   9  -1   73.38    4.31
   1  -9   2   21.61    2.40
  -1   9  -2   21.79    2.52
   1  -9   3  195.76    7.02
  -1   9  -3  195.76    7.14
   1  -9   4   40.01    2.83
  -1   9  -4   39.15    2.95
   1  -9   5    0.49    1.85
  -1   9  -5   -0.49    1.85
   1  -9   6   85.51    4.25
  -1   9  -6   88.09    4.37
   1  -9   7   18.28    3.88
  -1   9  -7   23.45    3.69
   1  -9   8    9.11    2.28
  -1   9  -8   11.08    2.46
   1  -9   9   47.28    3.57
  -1   9  -9   48.26    4.31
   1  -9  10    1.35    2.28
  -1   9 -10   -0.18    2.77
   1  -9  11  184.25    7.20
  -1   9 -11  171.69    7.82
   1  -9  12    1.23    2.77
  -1   9 -12   -0.86    3.26
   1  -9  13   29.36    4.12
  -1   9 -13   24.32    3.69
   1  -9  14    2.77    3.26
  -1   9 -14    6.16    3.51
   1  -9  15    0.92    3.20
  -1   9 -15    0.12    3.26
   1  -9  16   51.90    5.23
  -1   9 -16   49.19    5.29
   1  -9  17   15.08    4.06
  -1   9 -17   15.39    5.11
   1  -9  18    2.59    5.11
  -1   9 -18    3.51    5.48
   1  -9  19   -0.06    4.31
  -1   9 -19    6.96    4.37
   1  -9  20    2.22    4.31
  -1   9 -20    6.77    4.99
   1  -9  21    3.51    3.76
  -1   9 -21    3.26    4.68
   1  -9  22   -0.12    4.99
  -1   9 -22    0.68    5.17
  -1   8  18   -1.97    6.59
   1  -8 -17   15.39    5.42
  -1   8  17   15.57    4.31
   1  -8 -16    0.00    3.20
  -1   8  16   -2.28    4.06
   1  -8 -15   -0.55    3.39
  -1   8  15    1.85    4.06
   1  -8 -14    4.31    3.69
  -1   8  14    3.63    4.92
   1  -8 -13    2.09    4.56
  -1   8  13   -0.86    3.82
   1  -8 -12   45.49    5.17
  -1   8  12   45.86    4.92
   1  -8 -11    0.62    4.68
  -1   8  11    1.66    4.00
   1  -8 -10    1.60    3.14
  -1   8  10    1.91    3.08
   1  -8  -9   29.12    3.88
  -1   8   9   28.93    4.12
   1  -8  -8    7.63    2.77
  -1   8   8   11.14    3.51
   1  -8  -7   62.73    4.49
  -1   8   7   53.19    3.94
   1  -8  -6   10.71    2.52
  -1   8   6    8.13    2.15
   1  -8  -5   37.49    3.08
  -1   8   5   30.16    3.14
   1  -8  -4   85.57    4.06
  -1   8   4   80.71    4.62
   1  -8  -3  210.60    7.57
  -1   8   3  209.80    7.33
   1  -8  -2   24.93    2.22
  -1   8   2   26.10    2.46
   1  -8  -1    2.52    2.03
  -1   8   1    2.28    1.85
   1  -8   0   68.21    3.63
  -1   8   0   69.01    3.82
   1  -8   1  138.82    5.48
  -1   8  -1  135.12    5.29
   1  -8   2  198.66    6.96
  -1   8  -2  195.70    6.65
   1  -8   3   10.10    2.34
  -1   8  -3    8.37    1.91
   1  -8   4   14.90    1.97
  -1   8  -4   13.11    2.03
   1  -8   5  243.53    8.68
  -1   8  -5  233.25    7.94
   1  -8   6  172.18    8.93
  -1   8  -6  179.20    9.23
   1  -8   7  189.24    8.13
  -1   8  -7  200.26    7.63
   1  -8   8   30.96    2.77
  -1   8  -8   26.90    2.65
   1  -8   9   12.50    2.28
  -1   8  -9   15.70    2.89
   1  -8  10   49.80    4.00
  -1   8 -10   53.37    4.06
   1  -8  11    3.57    2.03
  -1   8 -11    2.34    2.46
   1  -8  12   41.98    3.39
  -1   8 -12   37.86    3.63
   1  -8  13   14.77    2.83
  -1   8 -13   12.13    3.32
   1  -8  14    1.91    3.32
  -1   8 -14    0.62    3.20
   1  -8  15   56.27    5.29
  -1   8 -15   56.14    4.62
   1  -8  16   12.37    3.94
  -1   8 -16   10.10    4.62
   1  -8  17   12.62    4.37
  -1   8 -17   12.68    3.88
   1  -8  18    1.79    3.82
  -1   8 -18    2.83    3.88
   1  -8  19    0.86    4.06
  -1   8 -19    1.54    4.43
   1  -8  20    4.86    4.25
  -1   8 -20    9.23    4.31
   1  -8  21   -0.12    4.43
  -1   8 -21    3.02    4.68
   1  -8  22    7.82    6.77
  -1   8 -22   -4.12    6.16
   1  -7 -19    0.86    5.54
  -1   7  19   -1.35    4.62
   1  -7 -18    6.22    4.43
  -1   7  18    7.82    4.62
   1  -7 -17   -2.28    3.63
  -1   7  17    0.55    5.54
   1  -7 -16   -2.03    5.17
  -1   7  16   -1.66    5.79
   1  -7 -15    3.02    5.48
  -1   7  15    1.60    3.94
   1  -7 -14    5.66    3.63
  -1   7  14    4.37    3.88
   1  -7 -13   46.11    4.86
  -1   7  13   49.25    5.05
   1  -7 -12    0.86    3.57
  -1   7  12    0.49    3.82
   1  -7 -11   35.09    4.43
  -1   7  11   36.51    4.92
   1  -7 -10   35.34    4.19
  -1   7  10   31.95    3.94
   1  -7  -9    3.26    2.65
  -1   7   9    6.40    2.52
   1  -7  -8   19.21    3.45
  -1   7   8   18.53    3.08
   1  -7  -7   33.06    3.57
  -1   7   7   38.23    3.63
   1  -7  -6   81.63    4.49
  -1   7   6   78.12    4.25
   1  -7  -5   68.39    3.82
  -1   7   5   77.14    4.06
   1  -7  -4  296.04   10.71
  -1   7   4  280.04    9.11
   1  -7  -3  141.22    5.79
  -1   7   3  137.34    5.36
   1  -7  -2   83.85    4.37
  -1   7   2   86.74    4.25
   1  -7  -1   29.98    3.02
  -1   7   1   35.15    3.02
   1  -7   0   76.95    4.00
  -1   7   0   79.47    3.63
   1  -7   1  449.39   13.79
  -1   7  -1  453.15   15.88
   1  -7   2  268.77    8.68
  -1   7  -2  272.16    9.54
   1  -7   3  147.68    5.36
  -1   7  -3  147.50    5.85
   1  -7   4  118.20    4.92
  -1   7  -4  121.64    4.74
   1  -7   5    1.72    2.22
  -1   7  -5    0.74    1.97
   1  -7   6  417.01   13.36
  -1   7  -6  416.21   12.44
   1  -7   7  164.30    6.40
  -1   7  -7  153.53    6.34
   1  -7   8  232.27    7.45
  -1   7  -8  223.16    8.00
   1  -7   9   70.36    3.57
  -1   7  -9   67.78    3.94
   1  -7  10  225.25   11.14
  -1   7 -10  163.50    8.43
   1  -7  11    2.71    2.28
  -1   7 -11    4.43    2.89
   1  -7  12   -1.79    2.40
  -1   7 -12    0.12    2.34
   1  -7  13  202.90    8.74
  -1   7 -13  208.01    8.86
   1  -7  14    9.11    3.82
  -1   7 -14   11.39    3.76
   1  -7  15    1.17    3.14
  -1   7 -15   -1.97    3.94
   1  -7  16   36.94    4.49
  -1   7 -16   34.78    4.92
   1  -7  17    3.08    3.94
  -1   7 -17    6.09    3.94
   1  -7  18    3.14    3.69
  -1   7 -18    2.71    4.06
   1  -7  19    2.03    3.63
  -1   7 -19    0.80    4.00
   1  -7  20    0.98    3.20
  -1   7 -20    4.12    4.56
   1  -7  21    5.54    3.69
  -1   7 -21    5.36    5.29
   1  -7  22    0.80    3.88
  -1   7 -22    0.31    4.00
   1  -6 -19    0.86    6.65
  -1   6  19    5.11    6.09
   1  -6 -18    0.98    3.20
  -1   6  18    0.62    4.00
   1  -6 -17    6.09    3.45
  -1   6  17    8.99    4.37
   1  -6 -16   -1.11    3.76
  -1   6  16    2.15    4.62
   1  -6 -15    1.23    4.12
  -1   6  15    1.23    4.25
   1  -6 -14   30.78    4.99
  -1   6  14   25.36    4.43
   1  -6 -13   19.45    4.06
  -1   6  13   16.13    4.25
   1  -6 -12   50.79    5.23
  -1   6  12   52.33    4.86
   1  -6 -11   17.24    3.88
  -1   6  11   20.07    4.12
   1  -6 -10   57.68    4.80
  -1   6  10   62.91    4.68
   1  -6  -9    1.17    2.28
  -1   6   9    0.43    2.15
   1  -6  -8   33.67    3.51
  -1   6   8   34.66    3.26
   1  -6  -7   50.54    4.06
  -1   6   7   55.84    3.57
   1  -6  -6    2.83    2.28
  -1   6   6    1.42    1.72
   1  -6  -5  146.45    6.89
  -1   6   5  141.22    6.16
   1  -6  -4  487.19   15.64
  -1   6   4  459.49   15.02
   1  -6  -3  339.69   10.96
  -1   6   3  352.56   11.14
   1  -6  -2   16.74    1.91
  -1   6   2   16.62    2.03
   1  -6  -1   18.10    2.28
  -1   6   1   22.35    1.97
   1  -6   0  927.04   25.67
  -1   6   0  913.06   24.13
   1  -6   1  826.32   24.13
  -1   6  -1  836.42   23.52
   1  -6   2  929.07   25.24
  -1   6  -2  967.85   26.35
   1  -6   3   40.57    2.34
  -1   6  -3   45.62    2.40
   1  -6   4  152.79    8.43
  -1   6  -4  143.25    7.14
   1  -6   5  152.73    5.73
  -1   6  -5  161.41    5.85
   1  -6   6   42.91    2.59
  -1   6  -6   43.95    2.77
   1  -6   7  773.81   21.61
  -1   6  -7  759.84   21.42
   1  -6   8   56.02    3.26
  -1   6  -8   52.26    3.02
   1  -6   9   21.42    2.34
  -1   6  -9   19.51    2.59
   1  -6  10  424.46   13.54
  -1   6 -10  446.25   13.30
   1  -6  11   52.82    4.00
  -1   6 -11   56.51    4.68
   1  -6  12   14.22    2.89
  -1   6 -12   17.91    3.14
   1  -6  13   -0.55    2.65
  -1   6 -13    1.23    2.40
   1  -6  14  104.34    6.09
  -1   6 -14   88.71    9.11
   1  -6  15   62.05    4.86
  -1   6 -15   55.34    4.62
   1  -6  16   16.74    4.56
  -1   6 -16   15.82    2.71
   1  -6  17   30.23    4.37
  -1   6 -17   24.87    3.26
   1  -6  18   -0.49    3.63
  -1   6 -18   -0.06    2.77
   1  -6  19    6.28    4.06
  -1   6 -19    5.05    3.26
   1  -6  20   -0.80    3.08
  -1   6 -20    2.95    2.95
   1  -6  21   -0.25    3.88
  -1   6 -21   -0.43    4.06
   1  -6  22    0.37    3.63
  -1   6 -22    2.65    4.06
   1  -5 -20    2.03    3.57
   1  -5 -19    1.91    3.94
  -1   5  19    1.79    4.68
   1  -5 -18   39.77    5.05
  -1   5  18   32.69    6.96
   1  -5 -17    0.92    3.82
  -1   5  17    1.11    4.43
   1  -5 -16   -0.68    3.51
  -1   5  16    1.60    3.88
   1  -5 -15    0.55    3.20
  -1   5  15   -0.86    5.29
   1  -5 -14   16.56    3.82
  -1   5  14   15.21    5.11
   1  -5 -13   54.05    5.66
  -1   5  13   57.50    6.03
   1  -5 -12   -1.23    3.32
  -1   5  12    0.55    3.26
   1  -5 -11    5.29    3.32
  -1   5  11    4.25    3.20
   1  -5 -10   71.53    4.31
  -1   5  10   77.01    4.62
   1  -5  -9   48.14    3.32
  -1   5   9   51.90    3.39
   1  -5  -8   37.92    3.02
  -1   5   8   34.84    3.63
   1  -5  -7   48.76    3.20
  -1   5   7   51.83    3.20
   1  -5  -6    6.46    1.66
  -1   5   6    7.88    1.97
   1  -5  -5  716.25   20.93
  -1   5   5  708.93   20.50
   1  -5  -4  637.09   19.33
  -1   5   4  643.49   18.96
   1  -5  -3  162.70    6.34
  -1   5   3  164.49    6.22
   1  -5  -2   17.36    1.85
  -1   5   2   20.07    1.85
   1  -5  -1  713.67   21.30
  -1   5   1  702.59   20.19
   1  -5   0   91.66    3.57
  -1   5   0  100.28    3.69
   1  -5   1  441.94   13.48
  -1   5  -1  460.53   14.28
   1  -5   2  336.61   10.77
  -1   5  -2  325.59   10.10
   1  -5   3   52.26    4.06
  -1   5  -3   55.59    3.82
   1  -5   4 1348.05   34.84
  -1   5  -4 1340.78   35.21
   1  -5   5  140.23    5.42
  -1   5  -5  138.82    5.05
   1  -5   6  729.49   20.62
  -1   5  -6  712.68   19.33
   1  -5   7    1.05    1.29
  -1   5  -7    0.74    1.17
   1  -5   8   42.05    2.65
  -1   5  -8   45.06    2.71
   1  -5   9  526.22   15.64
  -1   5  -9  522.28   15.82
   1  -5  10   15.88    2.15
  -1   5 -10   17.30    2.28
   1  -5  11  232.57    9.30
  -1   5 -11  233.99    8.74
   1  -5  12    3.08    2.03
  -1   5 -12   -1.29    2.65
   1  -5  13   36.14    3.26
  -1   5 -13   33.55    2.95
   1  -5  14   57.19    4.31
  -1   5 -14   62.79    4.37
   1  -5  15   -1.11    2.65
  -1   5 -15    1.60    2.77
   1  -5  16   43.65    4.68
  -1   5 -16   44.82    4.80
   1  -5  17    1.91    3.82
  -1   5 -17   -0.06    3.20
   1  -5  18    2.03    3.76
  -1   5 -18    0.49    3.32
   1  -5  19    0.68    3.88
  -1   5 -19    6.22    3.57
   1  -5  20    1.42    4.37
  -1   5 -20    1.66    2.77
   1  -5  21    2.40    3.20
  -1   5 -21    9.73    3.08
   1  -5  22   -3.39    7.08
  -1   5 -22    6.09    3.94
   1  -4 -21    1.91    3.82
   1  -4 -20   -1.05    3.82
  -1   4  20    1.35    4.43
   1  -4 -19   26.29    4.80
  -1   4  19   21.79    5.42
   1  -4 -18    0.18    4.99
  -1   4  18   -0.80    4.74
   1  -4 -17    9.91    5.36
  -1   4  17    7.51    6.16
   1  -4 -16    2.71    4.43
  -1   4  16    0.06    4.19
   1  -4 -15    0.74    4.12
  -1   4  15    1.72    4.00
   1  -4 -14   30.41    4.80
  -1   4  14   26.47    5.17
   1  -4 -13   38.54    4.92
  -1   4  13   46.23    5.11
   1  -4 -12    8.86    4.12
  -1   4  12   11.51    3.14
   1  -4 -11    2.28    2.89
  -1   4  11    0.25    2.34
   1  -4 -10   31.46    3.26
  -1   4  10   31.58    3.51
   1  -4  -9   86.86    4.56
  -1   4   9   83.41    5.36
   1  -4  -8   31.46    2.77
  -1   4   8   33.92    2.71
   1  -4  -7    0.98    2.28
  -1   4   7    0.74    1.79
   1  -4  -6   17.05    2.52
  -1   4   6   18.90    2.15
   1  -4  -5    2.71    1.97
  -1   4   5    3.82    1.66
   1  -4  -4   94.06    4.12
  -1   4   4   92.34    3.88
   1  -4  -3  714.35   20.81
  -1   4   3  689.78   20.13
   1  -4  -2    1.66    1.05
  -1   4   2    0.80    1.05
   1  -4  -1  350.96   11.39
  -1   4   1  355.26   11.27
   1  -4   0  119.30    4.62
  -1   4   0  123.55    4.25
   1  -4   1  532.19   15.70
  -1   4  -1  530.34   16.25
   1  -4   2 1024.61   42.05
  -1   4  -2  984.17   38.84
   1  -4   3  685.41   18.65
  -1   4  -3  700.74   20.19
   1  -4   4   98.93    3.94
  -1   4  -4   90.37    3.57
   1  -4   5  934.49   27.09
  -1   4  -5  940.77   26.59
   1  -4   6    8.13    1.42
  -1   4  -6    7.94    1.35
   1  -4   7  141.71    5.36
  -1   4  -7  141.16    5.66
   1  -4   8  158.83    6.09
  -1   4  -8  156.12    6.28
   1  -4   9  117.27    5.23
  -1   4  -9  108.04    4.86
   1  -4  10  417.13   12.37
  -1   4 -10  412.15   12.80
   1  -4  11   10.22    2.28
  -1   4 -11    7.88    2.03
   1  -4  12   83.91    4.62
  -1   4 -12   82.92    4.49
   1  -4  13   18.41    2.77
  -1   4 -13   17.24    2.59
   1  -4  14    1.29    2.59
  -1   4 -14    1.91    2.59
   1  -4  15  139.80    7.33
  -1   4 -15  138.76    6.71
   1  -4  16    6.09    3.26
  -1   4 -16    4.06    3.82
   1  -4  17    4.80    3.63
  -1   4 -17    7.26    3.14
   1  -4  18    1.23    4.49
  -1   4 -18    1.11    3.14
   1  -4  19   -1.60    4.56
  -1   4 -19    3.32    4.86
   1  -4  20    1.23    4.37
  -1   4 -20    0.86    4.06
   1  -4  21    8.00    4.56
  -1   4 -21   14.53    4.56
   1  -4  22    3.57    6.28
  -1   4 -22    2.46    2.83
  -1   3  22   18.53   13.30
   1  -3 -21    0.18    3.45
  -1   3  21    0.37   11.45
   1  -3 -20    0.06    4.31
  -1   3  20    2.03    4.74
   1  -3 -19    7.02    4.86
  -1   3  19    4.19    5.11
   1  -3 -18   56.57    5.79
  -1   3  18   44.88    6.34
   1  -3 -17   -0.12    3.63
  -1   3  17    1.66    4.99
   1  -3 -16    0.31    3.45
  -1   3  16    3.76    4.06
   1  -3 -15   11.02    4.12
  -1   3  15   14.41    4.00
   1  -3 -14   42.97    4.74
  -1   3  14   44.75    5.97
   1  -3 -13  114.75    6.46
  -1   3  13  117.70    6.09
   1  -3 -12   42.48    4.62
  -1   3  12   47.22    4.74
   1  -3 -11   37.24    3.69
  -1   3  11   38.17    3.69
   1  -3 -10   16.68    2.89
  -1   3  10   12.19    2.15
   1  -3  -9  233.01    8.37
  -1   3   9  247.90    8.74
   1  -3  -8   92.53    4.43
  -1   3   8   97.94    4.56
   1  -3  -7  158.89    6.53
  -1   3   7  167.14    6.03
   1  -3  -6    4.74    1.85
  -1   3   6    5.48    1.54
   1  -3  -5  565.92   16.56
  -1   3   5  541.48   17.11
   1  -3  -4  623.18   18.22
  -1   3   4  629.02   18.53
   1  -3  -3  382.11   12.25
  -1   3   3  384.01   11.02
   1  -3  -2 1766.41   46.17
  -1   3   2 1732.06   47.71
   1  -3  -1 2233.10   57.13
  -1   3   1 2196.23   56.94
   1  -3   0 1730.95   43.34
  -1   3   0 1767.58   44.08
   1  -3   1 1061.24   39.21
  -1   3  -1 1034.15   38.11
   1  -3   2 2412.80   57.87
  -1   3  -2 2435.45   61.87
   1  -3   3  160.12    5.48
  -1   3  -3  150.58    5.66
   1  -3   4  476.17   13.60
  -1   3  -4  494.27   14.96
   1  -3   5    4.25    0.98
  -1   3  -5    1.05    0.74
   1  -3   6  798.62   23.82
  -1   3  -6  797.08   22.84
   1  -3   7   20.38    1.72
  -1   3  -7   20.62    1.66
   1  -3   8  252.15    8.43
  -1   3  -8  232.88    8.68
   1  -3   9  271.91    9.17
  -1   3  -9  260.09    9.48
   1  -3  10   20.38    2.28
  -1   3 -10   19.08    2.28
   1  -3  11  168.68    6.65
  -1   3 -11  169.04    7.20
   1  -3  12    1.17    2.83
  -1   3 -12    1.23    2.59
   1  -3  13    4.31    3.39
  -1   3 -13    4.92    2.28
   1  -3  14   72.89    5.48
  -1   3 -14   62.11    4.37
   1  -3  15   32.44    4.25
  -1   3 -15   28.26    3.63
   1  -3  16   75.72    5.54
  -1   3 -16   71.29    6.22
   1  -3  17    1.97    3.63
  -1   3 -17    2.52    2.59
   1  -3  18    4.19    3.63
  -1   3 -18    2.09    3.02
   1  -3  19    2.71    5.05
  -1   3 -19    4.25    4.19
   1  -3  20    2.28    3.88
  -1   3 -20   -0.62    3.88
   1  -3  21    1.17    5.85
  -1   3 -21    4.99    4.92
   1  -3  22    4.43    9.36
  -1   3 -22   -0.06    4.31
   1  -2 -21    2.52    3.88
  -1   2  21    4.00    6.77
   1  -2 -20   17.24    6.65
  -1   2  20   12.50    6.09
   1  -2 -19   55.03    7.14
  -1   2  19   47.59    7.51
   1  -2 -18    2.52    4.19
  -1   2  18    0.80    4.12
   1  -2 -17    5.48    3.76
  -1   2  17    3.14    4.06
   1  -2 -16    3.57    3.69
  -1   2  16    4.00    4.62
   1  -2 -15   44.08    4.74
  -1   2  15   50.66    4.99
   1  -2 -14   67.78    5.05
  -1   2  14   65.99    6.59
   1  -2 -13   67.90    4.86
  -1   2  13   66.67    4.80
   1  -2 -12    3.39    2.46
  -1   2  12    2.15    2.46
   1  -2 -11   11.88    2.52
  -1   2  11    7.08    2.52
   1  -2 -10  203.95    7.51
  -1   2  10  214.23    8.19
   1  -2  -9   49.00    3.08
  -1   2   9   54.42    3.51
   1  -2  -8   66.30    3.88
  -1   2   8   69.87    3.94
   1  -2  -7  136.97    6.09
  -1   2   7  140.17    5.42
   1  -2  -6  162.70    5.85
  -1   2   6  160.30    6.16
   1  -2  -5 1087.46   30.04
  -1   2   5 1088.20   29.36
   1  -2  -4    0.98    0.98
  -1   2   4    1.48    0.98
   1  -2  -3 3238.75   82.55
  -1   2   3 3245.52   80.46
   1  -2  -2 9549.18  223.89
  -1   2   2 9999.00  232.94
   1  -2  -1  991.49   26.16
  -1   2   1  973.33   26.10
   1  -2   0  671.38   27.15
  -1   2   0  656.29   25.18
   1  -2   1  239.65    7.08
  -1   2  -1  233.13    7.20
   1  -2   2   28.93    1.29
  -1   2  -2   27.95    1.35
   1  -2   3  809.03   21.05
  -1   2  -3  813.15   23.09
   1  -2   4  117.83    4.80
  -1   2  -4  116.23    4.62
   1  -2   5 1132.53   30.90
  -1   2  -5 1115.47   31.21
   1  -2   6   53.80    2.52
  -1   2  -6   53.19    2.71
   1  -2   7   90.43    3.69
  -1   2  -7   92.16    4.19
   1  -2   8  160.18    5.85
  -1   2  -8  154.21    5.97
   1  -2   9   26.90    2.46
  -1   2  -9   27.33    2.03
   1  -2  10  281.15   10.16
  -1   2 -10  280.47    9.73
   1  -2  11    1.05    2.15
  -1   2 -11    1.17    1.60
   1  -2  12   59.65    4.00
  -1   2 -12   56.76    3.63
   1  -2  13    4.49    3.08
  -1   2 -13    5.42    2.65
   1  -2  14    3.45    3.69
  -1   2 -14    0.37    3.26
   1  -2  15   86.98    5.85
  -1   2 -15   91.29    5.79
   1  -2  16    2.22    3.20
  -1   2 -16    1.11    3.39
   1  -2  17   10.34    3.94
  -1   2 -17    9.60    3.08
   1  -2  18    0.37    3.51
  -1   2 -18    1.97    3.39
   1  -2  19    2.59    4.43
  -1   2 -19    1.72    3.76
   1  -2  20    0.92    4.19
  -1   2 -20    2.95    4.06
   1  -2  21    1.97    3.45
  -1   2 -21    5.17    4.06
  -1   2 -22   -1.35    3.51
   1  -1 -21   -1.79    5.42
  -1   1  21   -0.68    5.17
   1  -1 -20    4.74    4.06
  -1   1  20    1.54    4.74
   1  -1 -19    7.02    3.76
  -1   1  19    4.19    4.80
   1  -1 -18    7.94    4.49
  -1   1  18    3.20    4.99
   1  -1 -17    0.06    3.32
  -1   1  17   -1.05    3.82
   1  -1 -16    3.39    3.94
  -1   1  16    5.73    4.31
   1  -1 -15    9.11    4.19
  -1   1  15   10.90    4.31
   1  -1 -14  122.14    6.40
  -1   1  14  140.85    7.14
   1  -1 -13   29.92    3.20
  -1   1  13   35.64    3.69
   1  -1 -12   -0.37    2.22
  -1   1  12    1.72    2.22
   1  -1 -11    9.36    2.95
  -1   1  11    8.86    2.71
   1  -1 -10   18.16    2.03
  -1   1  10   20.19    2.65
   1  -1  -9  107.48    4.43
  -1   1   9  102.13    4.92
   1  -1  -8  145.47    6.40
  -1   1   8  141.34    7.20
   1  -1  -7  359.39   11.88
  -1   1   7  355.88   11.39
   1  -1  -6  334.95   11.02
  -1   1   6  343.81   10.83
   1  -1  -5 1322.19   37.24
  -1   1   5 1314.25   36.14
   1  -1  -4  761.50   21.55
  -1   1   4  753.25   20.01
   1  -1  -3  212.26    7.57
  -1   1   3  217.37    6.96
   1  -1  -2 1279.41   33.37
  -1   1   2 1280.02   32.93
   1  -1  -1 3681.06  123.31
  -1   1   1 3714.12  125.46
   1  -1   0   74.92    2.65
  -1   1   0   73.81    2.40
   1  -1   1 2417.04   58.54
  -1   1  -1 2376.97   55.34
   1  -1   2 1189.10   29.49
  -1   1  -2 1191.69   30.60
   1  -1   3  168.18    5.11
  -1   1  -3  172.37    5.42
   1  -1   4  631.30   17.61
  -1   1  -4  638.57   19.51
   1  -1   5  271.54    8.43
  -1   1  -5  287.06   10.10
   1  -1   6 1222.03   34.17
  -1   1  -6 1237.24   34.35
   1  -1   7  638.63   19.51
  -1   1  -7  640.23   18.34
   1  -1   8   23.09    1.91
  -1   1  -8   27.58    2.15
   1  -1   9  318.33   11.39
  -1   1  -9  338.09   11.82
   1  -1  10  115.30    5.42
  -1   1 -10  117.40    4.68
   1  -1  11  354.59   11.45
  -1   1 -11  341.60   10.28
   1  -1  12    2.03    2.22
  -1   1 -12    3.69    2.15
   1  -1  13   11.14    2.77
  -1   1 -13   12.93    2.46
   1  -1  14    2.40    3.08
  -1   1 -14   -0.49    3.20
   1  -1  15   25.06    3.63
  -1   1 -15   25.73    3.26
   1  -1  16    4.43    3.45
  -1   1 -16    6.40    2.65
   1  -1  17    0.86    3.39
  -1   1 -17    2.09    2.77
   1  -1  18    0.74    4.56
  -1   1 -18   -0.31    4.43
   1  -1  19    0.25    3.94
  -1   1 -19    1.42    3.51
   1  -1  20   14.71    5.17
  -1   1 -20   12.37    4.49
   1  -1  21    1.79    3.02
  -1   1 -21    0.92    2.65
  -1   1 -22    0.62    3.32
   1   0 -22    1.72    4.86
  -1   0  22   -0.86    5.54
   1   0 -21    2.22    5.42
  -1   0  21    1.60    3.94
   1   0 -20    8.56    4.74
  -1   0  20    5.36    4.68
   1   0 -19    8.62    4.12
  -1   0  19    9.30    4.68
   1   0 -18   33.37    5.36
  -1   0  18   32.26    6.16
   1   0 -17   -0.80    3.63
  -1   0  17   -0.80    4.68
   1   0 -16    3.08    3.14
  -1   0  16    5.23    3.57
   1   0 -15  100.40    6.22
  -1   0  15  101.57    7.02
   1   0 -14   36.14    3.76
  -1   0  14   41.18    4.19
   1   0 -13    0.25    2.28
  -1   0  13    0.62    2.71
   1   0 -12    2.22    1.97
  -1   0  12   -0.86    2.40
   1   0 -11  178.59    6.59
  -1   0  11  192.31    7.45
   1   0 -10  175.39    7.08
  -1   0  10  171.26    7.08
   1   0  -9   59.04    2.95
  -1   0   9   55.71    3.26
   1   0  -8  428.46   12.62
  -1   0   8  402.79   12.13
   1   0  -7  218.48    8.19
  -1   0   7  212.20    7.45
   1   0  -6  733.55   20.50
  -1   0   6  750.30   21.36
   1   0  -5 2004.34   53.87
  -1   0   5 1929.05   49.74
   1   0  -4  276.47    9.30
  -1   0   4  270.43    8.31
   1   0  -3  327.75    8.99
  -1   0   3  321.59    9.30
   1   0  -2 2104.44   73.63
  -1   0   2 2006.50   69.26
   1   0  -1  347.45    9.36
  -1   0   1  346.77    9.11
   1   0   0 3372.77   79.47
  -1   0   0 3371.72   81.01
   1   0   1   10.10    0.62
  -1   0  -1   10.71    0.55
   1   0   2 1197.66   29.12
  -1   0  -2 1202.89   28.93
   1   0   3   59.47    2.22
  -1   0  -3   58.97    2.22
   1   0   4   25.18    1.42
  -1   0  -4   24.25    1.42
   1   0   5  622.74   17.67
  -1   0  -5  634.07   19.08
   1   0   6  196.32    8.00
  -1   0  -6  202.66    6.89
   1   0   7  114.32    4.86
  -1   0  -7  115.61    4.74
   1   0   8  611.42   18.16
  -1   0  -8  607.42   17.05
   1   0   9    0.31    1.72
  -1   0  -9   -0.25    1.79
   1   0  10  193.18    7.33
  -1   0 -10  182.10    6.46
   1   0  11   33.74    2.89
  -1   0 -11   33.24    2.65
   1   0  12   43.46    3.20
  -1   0 -12   46.48    3.14
   1   0  13    2.95    2.95
  -1   0 -13    1.29    2.71
   1   0  14   39.34    4.06
  -1   0 -14   45.99    3.76
   1   0  15    0.37    3.63
  -1   0 -15    2.52    2.52
   1   0  16   31.15    4.06
  -1   0 -16   31.95    4.25
   1   0  17   -0.43    4.19
  -1   0 -17    0.74    3.02
   1   0  18    2.71    4.31
  -1   0 -18    4.06    4.25
   1   0  19    9.36    4.06
  -1   0 -19    2.83    3.39
   1   0  20    2.65    4.06
  -1   0 -20    1.48    4.00
   1   0  21    1.60    3.76
  -1   0 -21   -0.86    3.32
   1   1 -22    5.54    4.25
  -1  -1  22    1.54    3.45
   1   1 -21   23.89    4.99
  -1  -1  21   24.13    6.09
   1   1 -20   19.08    5.66
  -1  -1  20   17.05    5.85
   1   1 -19    0.00    3.76
  -1  -1  19   -0.74    4.68
   1   1 -18    1.29    3.94
  -1  -1  18    2.71    5.05
   1   1 -17    5.85    3.57
  -1  -1  17    1.48    3.69
   1   1 -16    8.13    3.26
  -1  -1  16   10.59    3.63
   1   1 -15   35.77    4.37
  -1  -1  15   38.41    5.17
   1   1 -14  121.03    6.03
  -1  -1  14  113.58    6.22
   1   1 -13   -1.54    2.28
  -1  -1  13    1.79    2.52
   1   1 -12    4.43    2.34
  -1  -1  12    4.37    2.77
   1   1 -11  112.90    5.05
  -1  -1  11  111.36    5.23
   1   1 -10   38.54    2.89
  -1  -1  10   43.03    3.14
   1   1  -9  426.92   12.62
  -1  -1   9  426.49   13.54
   1   1  -8  435.97   13.67
  -1  -1   8  428.21   13.79
   1   1  -7   25.30    1.97
  -1  -1   7   24.19    1.85
   1   1  -6  731.71   19.70
  -1  -1   6  744.70   21.36
   1   1  -5  178.46    6.16
  -1  -1   5  183.76    6.40
   1   1  -4  359.14   10.71
  -1  -1   4  365.18   11.39
   1   1  -3    0.74    0.80
  -1  -1   3    0.12    1.11
   1   1  -2  216.63    6.65
  -1  -1   2  211.15    6.53
   1   1  -1 3055.36   73.32
  -1  -1   1 3037.26   70.98
   1   1   0  529.85   13.36
  -1  -1   0  536.38   13.05
   1   1   1  215.89    5.91
  -1  -1  -1  215.71    5.85
   1   1   2   16.01    0.80
  -1  -1  -2   17.18    0.80
   1   1   3  246.00    7.39
  -1  -1  -3  238.92    7.88
   1   1   4  553.80   16.19
  -1  -1  -4  561.37   16.68
   1   1   5  273.33    8.56
  -1  -1  -5  272.77    9.23
   1   1   6  464.66   14.28
  -1  -1  -6  467.61   14.22
   1   1   7   47.16    2.65
  -1  -1  -7   46.35    2.59
   1   1   8    0.31    1.54
  -1  -1  -8    1.11    1.60
   1   1   9  286.87   10.59
  -1  -1  -9  281.88    9.48
   1   1  10    8.74    1.97
  -1  -1 -10    8.13    1.72
   1   1  11   17.54    2.71
  -1  -1 -11   18.53    2.40
   1   1  12   16.38    2.89
  -1  -1 -12   17.11    2.71
   1   1  13   32.50    3.51
  -1  -1 -13   33.43    3.26
   1   1  14   22.59    3.57
  -1  -1 -14   22.72    3.14
   1   1  15   57.93    5.42
  -1  -1 -15   61.81    4.49
   1   1  16    2.03    3.57
  -1  -1 -16    1.79    3.39
   1   1  17    3.26    4.56
  -1  -1 -17    0.18    3.02
   1   1  18    4.37    4.06
  -1  -1 -18    1.91    3.14
   1   1  19    0.62    5.48
  -1  -1 -19    2.28    4.19
   1   1  20    4.68    3.82
  -1  -1 -20    4.12    4.92
   1   1  22   -0.43    5.48
   1   2 -22    0.62    4.86
  -1  -2  22   -0.25    5.11
   1   2 -21   12.00    4.43
  -1  -2  21   10.22    5.29
   1   2 -20   10.71    4.68
  -1  -2  20   13.85    5.48
   1   2 -19    2.65    3.82
  -1  -2  19    3.26    4.37
   1   2 -18    5.17    4.74
  -1  -2  18   10.96    4.92
   1   2 -17    3.57    3.51
  -1  -2  17    5.97    3.94
   1   2 -16    0.92    3.32
  -1  -2  16    4.25    3.51
   1   2 -15  111.05    6.28
  -1  -2  15  118.26    6.53
   1   2 -14  123.61    6.09
  -1  -2  14  123.67    6.71
   1   2 -13  128.91    5.73
  -1  -2  13  130.57    6.28
   1   2 -12   50.66    4.25
  -1  -2  12   53.13    4.00
   1   2 -11    1.35    2.15
  -1  -2  11    0.25    2.22
   1   2 -10  111.49    4.92
  -1  -2  10  112.72    4.62
   1   2  -9   34.10    2.40
  -1  -2   9   30.72    2.40
   1   2  -8  722.78   19.64
  -1  -2   8  700.86   20.44
   1   2  -7  311.74    9.60
  -1  -2   7  299.68    9.17
   1   2  -6  108.22    4.62
  -1  -2   6  108.16    4.19
   1   2  -5  715.27   20.75
  -1  -2   5  681.47   19.88
   1   2  -4  105.70    5.66
  -1  -2   4  109.58    5.91
   1   2  -3 1220.00   31.33
  -1  -2   3 1201.04   33.37
   1   2  -2  661.71   17.54
  -1  -2   2  642.51   19.33
   1   2  -1 4091.61   97.63
  -1  -2   1 4181.42  104.71
   1   2   0  100.34    3.45
  -1  -2   0  103.11    3.26
   1   2   1  466.75   12.87
  -1  -2  -1  460.66   12.13
   1   2   2   32.57    1.54
  -1  -2  -2   32.87    1.79
   1   2   3  593.69   16.81
  -1  -2  -3  582.42   18.41
   1   2   4    4.99    0.98
  -1  -2  -4    5.17    0.98
   1   2   5  422.86   13.24
  -1  -2  -5  429.75   13.42
   1   2   6   37.55    2.28
  -1  -2  -6   38.23    2.09
   1   2   7  123.18    5.05
  -1  -2  -7  126.81    4.74
   1   2   8  148.48    5.42
  -1  -2  -8  146.39    6.03
   1   2   9  189.54    7.57
  -1  -2  -9  192.44    7.26
   1   2  10   57.87    3.63
  -1  -2 -10   55.03    2.95
   1   2  11   11.57    2.34
  -1  -2 -11   10.53    2.22
   1   2  12    0.55    2.59
  -1  -2 -12   -0.55    2.22
   1   2  13   10.83    3.08
  -1  -2 -13   10.90    2.52
   1   2  14   67.10    4.92
  -1  -2 -14   64.88    4.12
   1   2  15    2.65    4.43
  -1  -2 -15    1.35    2.59
   1   2  16    1.17    3.94
  -1  -2 -16    0.86    3.76
   1   2  17   -0.43    4.25
  -1  -2 -17    0.43    3.32
   1   2  18    0.00    3.69
  -1  -2 -18    2.34    3.08
   1   2  19   -1.60    4.62
  -1  -2 -19    4.62    3.82
   1   2  20   -0.80    2.89
  -1  -2 -20   -0.25    2.40
   1   2  21   -0.55    5.17
  -1  -2 -21    1.05    4.92
   1   3 -22   -0.86    3.51
  -1  -3  22    2.09    5.05
   1   3 -21    8.31    5.11
  -1  -3  21    4.12    5.97
   1   3 -20   19.70    4.74
  -1  -3  20   26.53    5.66
   1   3 -19   12.37    5.05
  -1  -3  19    3.69    6.59
   1   3 -18   -0.49    3.20
  -1  -3  18   -0.12    5.29
   1   3 -17    0.25    3.26
  -1  -3  17    1.54    3.63
   1   3 -16   84.77    6.28
  -1  -3  16   77.44    6.53
   1   3 -15  137.22    6.71
  -1  -3  15  143.87    7.82
   1   3 -14   32.20    3.63
  -1  -3  14   37.86    4.49
   1   3 -13    6.46    2.95
  -1  -3  13   10.16    3.51
   1   3 -12   18.96    3.26
  -1  -3  12   21.12    2.77
   1   3 -11  140.42    5.79
  -1  -3  11  148.30    5.91
   1   3 -10   52.76    3.20
  -1  -3  10   51.46    3.14
   1   3  -9  525.42   15.51
  -1  -3   9  531.82   17.48
   1   3  -8  135.93    5.42
  -1  -3   8  135.68    5.42
   1   3  -7   15.82    1.85
  -1  -3   7   16.31    1.79
   1   3  -6  410.73   12.56
  -1  -3   6  393.37   12.07
   1   3  -5    9.73    1.91
  -1  -3   5    9.30    2.28
   1   3  -4   49.74    2.40
  -1  -3   4   52.26    2.71
   1   3  -3 1864.54   46.91
  -1  -3   3 1901.91   48.69
   1   3  -2   73.13    2.89
  -1  -3   2   68.02    2.95
   1   3  -1   22.59    1.23
  -1  -3   1   21.73    1.48
   1   3   0  126.38    4.56
  -1  -3   0  128.17    4.80
   1   3   1   26.41    1.54
  -1  -3  -1   24.87    1.23
   1   3   2   33.12    1.72
  -1  -3  -2   35.09    1.79
   1   3   3   63.59    2.65
  -1  -3  -3   65.19    2.95
   1   3   4  140.60    5.11
  -1  -3  -4  140.05    5.42
   1   3   5   64.45    2.83
  -1  -3  -5   64.95    2.95
   1   3   6   11.27    1.35
  -1  -3  -6   11.27    1.54
   1   3   7  132.23    5.05
  -1  -3  -7  131.12    4.99
   1   3   8  233.56    8.19
  -1  -3  -8  228.76    8.74
   1   3   9    2.59    1.66
  -1  -3  -9    0.92    1.54
   1   3  10   33.67    3.14
  -1  -3 -10   33.61    2.77
   1   3  11  117.64    6.34
  -1  -3 -11  118.81    5.48
   1   3  12   -0.31    2.52
  -1  -3 -12    1.79    2.09
   1   3  13   19.27    3.32
  -1  -3 -13   20.31    3.02
   1   3  14   22.78    3.63
  -1  -3 -14   28.44    3.39
   1   3  15   10.47    4.86
  -1  -3 -15   10.28    3.02
   1   3  16    7.82    4.06
  -1  -3 -16    6.40    2.95
   1   3  17   -1.17    5.36
  -1  -3 -17    3.76    4.43
   1   3  18    0.49    4.37
  -1  -3 -18    0.43    4.31
   1   3  19    5.17    3.76
  -1  -3 -19    9.91    4.56
   1   4 -23    0.18    5.05
  -1  -4  23   -3.26    5.48
   1   4 -22    5.05    5.29
  -1  -4  22    3.32    5.11
   1   4 -21   18.90    6.03
  -1  -4  21   21.73    6.03
   1   4 -20    2.95    4.43
  -1  -4  20    4.74    4.99
   1   4 -19   12.37    5.23
  -1  -4  19   14.71    5.42
   1   4 -18    4.43    4.00
  -1  -4  18    6.77    3.94
   1   4 -17   14.71    4.43
  -1  -4  17   14.59    4.25
   1   4 -16   21.24    4.37
  -1  -4  16   21.48    4.25
   1   4 -15   53.80    4.74
  -1  -4  15   59.34    4.86
   1   4 -14  148.55    7.33
  -1  -4  14  151.81    6.96
   1   4 -13   12.74    2.77
  -1  -4  13   16.68    2.95
   1   4 -12   33.80    3.32
  -1  -4  12   42.17    3.08
   1   4 -11    8.50    2.15
  -1  -4  11    7.70    1.91
   1   4 -10  222.11    7.82
  -1  -4  10  223.03    7.63
   1   4  -9   35.64    2.40
  -1  -4   9   35.09    2.46
   1   4  -8   93.20    4.25
  -1  -4   8   92.22    3.94
   1   4  -7  366.96   12.00
  -1  -4   7  390.60   12.74
   1   4  -6  337.23   14.16
  -1  -4   6  324.48   14.47
   1   4  -5    3.76    1.42
  -1  -4   5    3.88    1.23
   1   4  -4   23.21    1.48
  -1  -4   4   20.93    1.48
   1   4  -3 1271.84   34.17
  -1  -4   3 1293.20   35.58
   1   4  -2  315.93    9.60
  -1  -4   2  292.17    9.05
   1   4  -1  781.51   21.42
  -1  -4   1  786.31   22.72
   1   4   0  270.56    9.05
  -1  -4   0  268.10    8.80
   1   4   1   19.70    1.42
  -1  -4  -1   18.28    1.35
   1   4   2  261.02    8.80
  -1  -4  -2  266.06    9.11
   1   4   3  358.47   12.07
  -1  -4  -3  357.11   11.45
   1   4   4  466.32   14.22
  -1  -4  -4  461.33   14.34
   1   4   5  170.28    6.96
  -1  -4  -5  179.45    7.08
   1   4   6   20.13    1.97
  -1  -4  -6   21.79    2.03
   1   4   7   56.45    2.71
  -1  -4  -7   62.48    3.32
   1   4   8  116.41    4.80
  -1  -4  -8  118.20    4.80
   1   4   9    4.49    1.91
  -1  -4  -9    3.63    2.03
   1   4  10  146.51    6.46
  -1  -4 -10  152.67    6.40
   1   4  11   34.23    3.51
  -1  -4 -11   40.26    3.94
   1   4  12    3.02    3.51
  -1  -4 -12    0.43    3.20
   1   4  13    2.95    4.00
  -1  -4 -13    2.95    2.65
   1   4  14   48.51    5.23
  -1  -4 -14   45.99    4.31
   1   4  15    2.28    3.26
  -1  -4 -15    4.06    2.83
   1   4  16    2.77    3.51
  -1  -4 -16    0.25    3.08
   1   4  17    0.00    4.43
  -1  -4 -17   -1.11    3.45
   1   4  18    1.29    3.20
  -1  -4 -18    2.46    2.95
  -1  -4 -19    1.54    3.51
   1   5 -23   -2.15    5.17
   1   5 -22    0.92    4.80
  -1  -5  22    0.80    5.73
   1   5 -21    3.51    5.23
  -1  -5  21   11.08    5.66
   1   5 -20   16.93    4.25
  -1  -5  20   20.56    5.36
   1   5 -19    5.17    5.29
  -1  -5  19    0.49    5.05
   1   5 -18    3.94    3.76
  -1  -5  18    1.60    4.12
   1   5 -17    0.68    3.51
  -1  -5  17    1.17    3.20
   1   5 -16  114.01    6.96
  -1  -5  16   96.77    6.03
   1   5 -15   36.81    5.23
  -1  -5  15   40.14    5.11
   1   5 -14   71.78    6.09
  -1  -5  14   80.52    5.73
   1   5 -13   32.38    3.76
  -1  -5  13   23.33    4.25
   1   5 -12  131.43    6.28
  -1  -5  12  118.07    5.66
   1   5 -11    5.48    2.52
  -1  -5  11    2.09    2.28
   1   5 -10   88.22    4.25
  -1  -5  10   78.80    4.06
   1   5  -9  159.20    6.28
  -1  -5   9  173.42    6.34
   1   5  -8   58.85    2.95
  -1  -5   8   58.85    3.14
   1   5  -7   31.89    2.71
  -1  -5   7   27.15    2.28
   1   5  -6 1261.13   36.07
  -1  -5   6 1260.02   32.93
   1   5  -5  577.68   17.67
  -1  -5   5  550.47   16.01
   1   5  -4   83.60    3.82
  -1  -5   4   82.37    3.51
   1   5  -3  797.39   24.32
  -1  -5   3  801.21   24.87
   1   5  -2 1482.80   40.94
  -1  -5   2 1473.94   38.35
   1   5  -1  421.44   14.71
  -1  -5   1  439.85   12.93
   1   5   0  163.50    5.97
  -1  -5   0  167.14    6.16
   1   5   1  166.46    6.28
  -1  -5  -1  177.48    6.28
   1   5   2  317.77   10.22
  -1  -5  -2  327.56   10.59
   1   5   3   77.94    4.06
  -1  -5  -3   78.12    3.57
   1   5   4  370.41   12.25
  -1  -5  -4  386.91   12.56
   1   5   5   14.47    2.15
  -1  -5  -5   12.00    1.54
   1   5   6   90.19    4.19
  -1  -5  -6   93.94    4.31
   1   5   7   12.37    2.15
  -1  -5  -7   13.60    2.03
   1   5   8  239.47    7.94
  -1  -5  -8  254.31    8.86
   1   5   9    9.17    2.40
  -1  -5  -9    9.66    2.22
   1   5  10    6.22    2.59
  -1  -5 -10    9.48    2.28
   1   5  11   16.81    2.89
  -1  -5 -11   20.01    2.59
   1   5  12    1.29    3.20
  -1  -5 -12    0.06    2.77
   1   5  13    5.05    4.00
  -1  -5 -13    7.51    2.59
   1   5  14    0.37    3.20
  -1  -5 -14    2.40    2.71
   1   5  15   13.54    3.69
  -1  -5 -15    7.33    3.02
   1   5  16    0.18    3.51
  -1  -5 -16   -1.91    2.46
   1   5  17   -0.74    4.06
  -1  -5 -17    5.23    4.00
   1   5  18    2.03    2.34
  -1  -5 -18   -1.60    5.23
  -1  -5 -19    0.80    4.80
   1   6 -22   14.84    4.80
  -1  -6  22    3.32    4.12
   1   6 -21   15.21    5.36
  -1  -6  21   12.99    6.03
   1   6 -20    4.86    4.31
  -1  -6  20    5.73    4.68
   1   6 -19    1.54    5.17
  -1  -6  19   -1.29    4.80
   1   6 -18    0.80    3.51
  -1  -6  18   -2.22    3.88
   1   6 -17    6.16    3.45
  -1  -6  17    4.31    3.88
   1   6 -16   26.96    4.19
  -1  -6  16   27.27    4.25
   1   6 -15   85.08    5.66
  -1  -6  15   77.07    5.79
   1   6 -14    2.34    2.89
  -1  -6  14   -0.18    2.59
   1   6 -13    4.37    2.83
  -1  -6  13    5.17    2.59
   1   6 -12  258.31    9.30
  -1  -6  12  255.54    8.86
   1   6 -11   17.54    2.77
  -1  -6  11   15.33    2.40
   1   6 -10   32.63    2.95
  -1  -6  10   40.94    3.08
   1   6  -9   39.40    2.95
  -1  -6   9   44.57    3.08
   1   6  -8    0.12    1.79
  -1  -6   8    1.60    1.35
   1   6  -7  537.98   15.51
  -1  -6   7  517.29   15.64
   1   6  -6   57.50    2.95
  -1  -6   6   57.07    2.83
   1   6  -5  375.95   12.87
  -1  -6   5  366.59   11.94
   1   6  -4  367.52   11.88
  -1  -6   4  367.08   11.08
   1   6  -3   63.84    2.83
  -1  -6   3   61.62    2.77
   1   6  -2   38.54    2.34
  -1  -6   2   37.86    2.40
   1   6  -1  118.50    4.74
  -1  -6   1  118.93    4.68
   1   6   0  453.21   14.84
  -1  -6   0  446.00   13.67
   1   6   1  120.60    5.11
  -1  -6  -1  119.80    4.62
   1   6   2  177.66    7.02
  -1  -6  -2  177.11    6.89
   1   6   3  105.02    4.49
  -1  -6  -3  107.73    4.31
   1   6   4  157.96    7.14
  -1  -6  -4  158.21    7.33
   1   6   5  303.55    9.17
  -1  -6  -5  287.43    9.30
   1   6   6    1.29    1.66
  -1  -6  -6    0.49    1.48
   1   6   7   -0.06    2.09
  -1  -6  -7    3.14    2.09
   1   6   8    2.95    2.46
  -1  -6  -8    0.68    1.91
   1   6   9   11.57    2.52
  -1  -6  -9   12.62    2.28
   1   6  10   32.63    4.31
  -1  -6 -10   27.52    3.51
   1   6  11    6.96    2.65
  -1  -6 -11    5.60    2.52
   1   6  12    1.97    3.45
  -1  -6 -12    0.31    3.02
   1   6  13    8.93    3.02
  -1  -6 -13   13.30    3.26
   1   6  14   11.08    3.63
  -1  -6 -14   12.37    2.89
   1   6  15   11.76    4.00
  -1  -6 -15    9.54    3.57
   1   6  16    9.30    4.43
  -1  -6 -16    9.54    3.45
   1   6  17    1.23    5.11
  -1  -6 -17    4.99    3.51
   1   6  18    4.12    6.77
  -1  -6 -18    1.91    2.65
   1   7 -22    4.37    3.32
  -1  -7  22    0.55    3.76
   1   7 -21    5.05    4.31
  -1  -7  21    5.11    5.54
   1   7 -20    8.86    4.25
  -1  -7  20   10.28    5.05
   1   7 -19    1.54    3.94
  -1  -7  19    1.48    4.31
   1   7 -18    1.23    3.32
  -1  -7  18    1.05    4.12
   1   7 -17    0.80    3.69
  -1  -7  17    1.60    3.39
   1   7 -16   73.56    6.09
  -1  -7  16   63.59    5.36
   1   7 -15   19.08    3.94
  -1  -7  15   22.10    3.69
   1   7 -14   97.39    6.03
  -1  -7  14  103.54    6.09
   1   7 -13  121.15    6.09
  -1  -7  13  120.66    6.03
   1   7 -12   16.62    2.95
  -1  -7  12   24.19    3.39
   1   7 -11  158.52    6.77
  -1  -7  11  159.01    6.34
   1   7 -10   13.91    2.52
  -1  -7  10   12.99    2.52
   1   7  -9   68.33    5.85
  -1  -7   9   60.76    3.45
   1   7  -8  206.17    8.68
  -1  -7   8  224.39    8.86
   1   7  -7   15.14    2.40
  -1  -7   7   13.91    2.28
   1   7  -6  358.10   11.08
  -1  -7   6  337.97   10.59
   1   7  -5    9.42    1.66
  -1  -7   5   10.96    1.66
   1   7  -4  423.10   14.22
  -1  -7   4  419.41   12.13
   1   7  -3   63.22    3.39
  -1  -7   3   63.65    3.45
   1   7  -2  111.18    4.86
  -1  -7   2  110.56    4.74
   1   7  -1  304.29    9.79
  -1  -7   1  308.05   10.34
   1   7   0   11.45    1.66
  -1  -7   0   11.94    1.48
   1   7   1   57.44    3.32
  -1  -7  -1   62.48    3.39
   1   7   2  461.27   15.76
  -1  -7  -2  451.11   15.45
   1   7   3   62.79    3.20
  -1  -7  -3   66.79    3.39
   1   7   4  119.80    5.05
  -1  -7  -4  120.29    5.36
   1   7   5    3.63    1.85
  -1  -7  -5    3.51    2.03
   1   7   6    2.22    2.15
  -1  -7  -6    3.20    1.79
   1   7   7   38.04    3.32
  -1  -7  -7   35.15    3.26
   1   7   8    8.13    2.46
  -1  -7  -8    4.43    2.09
   1   7   9   46.97    3.69
  -1  -7  -9   39.15    3.20
   1   7  10   21.98    3.94
  -1  -7 -10   12.31    2.77
   1   7  11    1.85    2.65
  -1  -7 -11    3.02    3.88
   1   7  12   15.64    4.25
  -1  -7 -12   12.56    2.95
   1   7  13   10.22    3.20
  -1  -7 -13    7.08    3.02
   1   7  14   11.14    4.25
  -1  -7 -14   12.68    3.82
   1   7  15    2.52    3.32
  -1  -7 -15    0.86    2.95
   1   7  16    2.95    3.02
  -1  -7 -16    1.79    2.89
   1   7  17    1.17    3.32
  -1  -7 -17    0.68    4.25
  -1  -7 -18    7.63    6.03
   1   8 -22   -1.42    6.09
  -1  -8  22    0.80    4.12
   1   8 -21   11.20    5.48
  -1  -8  21    8.74    5.97
   1   8 -20    3.82    5.60
  -1  -8  20    1.11    5.36
   1   8 -19    1.85    3.32
  -1  -8  19    1.79    4.62
   1   8 -18    0.06    3.57
  -1  -8  18   -1.23    4.00
   1   8 -17   41.43    4.06
  -1  -8  17   38.66    4.86
   1   8 -16   36.32    3.88
  -1  -8  16   34.90    4.37
   1   8 -15   87.05    4.68
  -1  -8  15   83.85    6.03
   1   8 -14    9.85    2.65
  -1  -8  14    7.63    3.14
   1   8 -13   34.17    4.43
  -1  -8  13   31.15    3.88
   1   8 -12  112.96    6.03
  -1  -8  12  109.70    5.17
   1   8 -11    7.82    2.89
  -1  -8  11    7.82    4.12
   1   8 -10  222.97   10.40
  -1  -8  10  218.35    8.19
   1   8  -9    2.83    2.52
  -1  -8   9    0.98    2.28
   1   8  -8   37.06    3.32
  -1  -8   8   37.74    2.95
   1   8  -7  141.28    5.79
  -1  -8   7  144.61    5.42
   1   8  -6   13.91    2.22
  -1  -8   6   14.22    1.97
   1   8  -5  256.95    9.36
  -1  -8   5  263.29    9.36
   1   8  -4  657.83   19.64
  -1  -8   4  652.42   18.04
   1   8  -3   34.47    2.71
  -1  -8   3   37.43    2.65
   1   8  -2  170.95    6.22
  -1  -8   2  167.07    6.34
   1   8  -1   24.44    2.34
  -1  -8   1   22.72    2.03
   1   8   0    5.73    1.85
  -1  -8   0    4.31    1.91
   1   8   1   54.67    3.32
  -1  -8  -1   55.16    3.08
   1   8   2   12.93    2.40
  -1  -8  -2   10.53    2.28
   1   8   3   28.56    2.52
  -1  -8  -3   27.76    2.52
   1   8   4    4.12    1.97
  -1  -8  -4    6.09    1.85
   1   8   5    1.05    2.22
  -1  -8  -5   -1.42    2.09
   1   8   6   35.83    3.14
  -1  -8  -6   32.81    3.39
   1   8   7   23.76    3.39
  -1  -8  -7   28.32    3.76
   1   8   8   23.89    3.14
  -1  -8  -8   20.93    2.89
   1   8   9   12.99    3.02
  -1  -8  -9   14.04    2.77
   1   8  10    0.18    3.20
  -1  -8 -10    1.72    2.71
   1   8  11    5.60    3.20
  -1  -8 -11    2.89    3.94
   1   8  12    5.17    3.57
  -1  -8 -12    5.23    3.08
   1   8  13    4.74    3.69
  -1  -8 -13    2.89    3.45
   1   8  14   -1.05    3.39
  -1  -8 -14    0.43    2.71
   1   8  15    5.73    5.11
  -1  -8 -15    6.53    3.69
   1   8  16    1.54    5.79
  -1  -8 -16    0.62    2.03
  -1  -8 -17   -1.85    5.42
   1   9 -21    2.71    3.20
  -1  -9  21    5.54    5.54
   1   9 -20    3.20    5.97
  -1  -9  20    3.02    4.56
   1   9 -19   11.76    5.42
  -1  -9  19   12.99    4.62
   1   9 -18   13.17    4.80
  -1  -9  18   15.08    4.86
   1   9 -17    0.80    3.63
  -1  -9  17    2.03    4.06
   1   9 -16   45.00    5.17
  -1  -9  16   45.74    4.74
   1   9 -15    6.96    4.62
  -1  -9  15    4.37    3.32
   1   9 -14   11.02    4.62
  -1  -9  14   11.02    4.56
   1   9 -13   34.04    4.86
  -1  -9  13   33.18    4.31
   1   9 -12    5.54    3.51
  -1  -9  12   13.17    4.43
   1   9 -11  121.70    8.74
  -1  -9  11  124.97    5.79
   1   9 -10   11.27    2.77
  -1  -9  10    7.20    2.46
   1   9  -9   78.98    4.92
  -1  -9   9   82.00    4.49
   1   9  -8    9.48    2.52
  -1  -9   8    7.70    2.15
   1   9  -7   12.62    2.46
  -1  -9   7   16.93    2.40
   1   9  -6   74.92    4.43
  -1  -9   6   69.44    4.37
   1   9  -5   81.38    4.06
  -1  -9   5   85.20    3.94
   1   9  -4   39.15    3.45
  -1  -9   4   37.37    2.77
   1   9  -3  119.73    5.17
  -1  -9   3  113.89    4.92
   1   9  -2   44.75    3.08
  -1  -9   2   41.12    2.65
   1   9  -1   82.86    4.25
  -1  -9   1   90.06    4.31
   1   9   0    0.18    1.66
  -1  -9   0   -0.74    2.09
   1   9   1   34.66    3.20
  -1  -9  -1   31.89    2.89
   1   9   2   12.68    2.40
  -1  -9  -2   16.62    2.65
   1   9   3   42.85    3.20
  -1  -9  -3   42.23    2.89
   1   9   4   16.19    2.71
  -1  -9  -4   14.65    2.65
   1   9   5    7.76    2.59
  -1  -9  -5    5.48    2.34
   1   9   6   22.78    2.65
  -1  -9  -6   19.88    2.83
   1   9   7    2.09    2.52
  -1  -9  -7    2.40    2.59
   1   9   8   17.42    3.45
  -1  -9  -8   18.34    3.69
   1   9   9   12.74    3.51
  -1  -9  -9   11.45    2.89
   1   9  10    3.76    3.45
  -1  -9 -10    6.28    4.00
   1   9  11    1.54    2.89
  -1  -9 -11   -0.68    2.95
   1   9  12    0.43    3.82
  -1  -9 -12   -0.37    3.45
   1   9  13   17.30    3.57
  -1  -9 -13   16.99    3.32
   1   9  14   -1.17    5.85
  -1  -9 -14    3.26    2.89
   1   9  15    4.74    4.37
  -1  -9 -15    0.68    2.65
   1  10 -21    1.11    5.79
  -1 -10  21    5.73    6.71
   1  10 -20    4.99    5.05
  -1 -10  20    4.74    4.06
   1  10 -19   -0.68    4.62
  -1 -10  19   -0.49    4.49
   1  10 -18   11.08    5.36
  -1 -10  18    7.26    5.42
   1  10 -17   90.25    8.19
  -1 -10  17   87.60    7.63
   1  10 -16   -0.12    4.80
  -1 -10  16    2.15    4.25
   1  10 -15   29.24    5.73
  -1 -10  15   27.02    4.99
   1  10 -14    3.32    3.69
  -1 -10  14    3.08    3.26
   1  10 -13   -0.92    3.08
  -1 -10  13    2.52    4.86
   1  10 -12   66.18    7.45
  -1 -10  12   59.53    4.74
   1  10 -11    1.91    2.83
  -1 -10  11    3.39    2.71
   1  10 -10   50.79    4.62
  -1 -10  10   46.42    4.19
   1  10  -9    2.89    3.14
  -1 -10   9    3.08    2.89
   1  10  -8    1.17    2.65
  -1 -10   8    2.40    2.52
   1  10  -7   61.07    4.37
  -1 -10   7   61.01    4.12
   1  10  -6   20.38    2.71
  -1 -10   6   21.79    2.65
   1  10  -5  392.82   14.84
  -1 -10   5  396.57   15.14
   1  10  -4  257.26    9.66
  -1 -10   4  237.68    9.05
   1  10  -3    7.08    2.89
  -1 -10   3    2.09    2.71
   1  10  -2   28.26    2.59
  -1 -10   2   32.63    2.59
   1  10  -1    9.66    2.46
  -1 -10   1    8.00    2.09
   1  10   0    4.12    1.91
  -1 -10   0    3.08    1.91
   1  10   1    7.20    2.52
  -1 -10  -1    7.88    2.52
   1  10   2    4.80    2.28
  -1 -10  -2    3.63    2.34
   1  10   3   77.07    4.74
  -1 -10  -3   76.40    5.17
   1  10   4   22.65    3.45
  -1 -10  -4   16.93    3.26
   1  10   5    0.98    3.08
  -1 -10  -5    1.05    3.45
   1  10   6    2.59    3.94
  -1 -10  -6    1.11    3.63
   1  10   7   12.25    3.51
  -1 -10  -7    6.34    3.39
   1  10   8   11.88    3.20
  -1 -10  -8   10.83    3.63
   1  10   9    8.31    3.45
  -1 -10  -9   11.27    3.08
   1  10  10   -1.11    3.14
  -1 -10 -10   -0.06    3.32
   1  10  11    1.17    3.76
  -1 -10 -11    1.11    3.39
   1  10  12   10.71    4.06
  -1 -10 -12   13.30    2.89
   1  10  13   -1.60    3.63
  -1 -10 -13    1.17    2.77
   1  10  14    1.35    2.77
  -1 -10 -14    3.94    6.34
   1  11 -20   -1.97    5.54
  -1 -11  20    1.05    4.86
   1  11 -19    6.59    5.42
  -1 -11  19    7.88    4.68
   1  11 -18   25.24    5.29
  -1 -11  18   23.21    5.23
   1  11 -17    5.73    4.62
  -1 -11  17    3.63    4.68
   1  11 -16   50.11    6.22
  -1 -11  16   53.07    6.03
   1  11 -15    3.39    4.25
  -1 -11  15    4.86    3.63
   1  11 -14    6.89    4.12
  -1 -11  14   13.30    6.59
   1  11 -13   21.12    5.85
  -1 -11  13   24.87    3.76
   1  11 -12    1.48    3.51
  -1 -11  12    0.25    2.95
   1  11 -11   63.28    6.16
  -1 -11  11   54.30    4.86
   1  11 -10   29.80    4.06
  -1 -11  10   39.71    4.06
   1  11  -9    7.26    3.82
  -1 -11   9    8.37    2.89
   1  11  -8   66.85    5.29
  -1 -11   8   66.49    4.25
   1  11  -7   46.85    4.43
  -1 -11   7   54.05    4.19
   1  11  -6   48.20    4.56
  -1 -11   6   55.16    3.94
   1  11  -5   47.52    4.00
  -1 -11   5   44.63    3.51
   1  11  -4   37.06    3.63
  -1 -11   4   38.17    3.14
   1  11  -3  158.09    7.14
  -1 -11   3  170.83    6.77
   1  11  -2   17.30    3.20
  -1 -11   2   17.73    3.02
   1  11  -1    2.65    2.40
  -1 -11   1    1.23    3.02
   1  11   0    6.46    2.65
  -1 -11   0    7.08    2.65
   1  11   1    1.23    2.89
  -1 -11  -1    0.18    2.34
   1  11   2    3.14    3.14
  -1 -11  -2    3.02    2.89
   1  11   3   29.86    3.76
  -1 -11  -3   29.73    3.57
   1  11   4   29.30    4.00
  -1 -11  -4   32.69    4.37
   1  11   5    0.49    3.88
  -1 -11  -5    4.19    4.00
   1  11   6    1.60    3.32
  -1 -11  -6   -1.35    3.39
   1  11   7   -0.55    3.08
  -1 -11  -7    0.25    3.51
   1  11   8    2.77    3.63
  -1 -11  -8    1.79    3.26
   1  11   9    6.59    3.32
  -1 -11  -9    4.86    3.26
   1  11  10    4.49    4.06
  -1 -11 -10    4.12    3.39
   1  11  11    5.05    3.82
  -1 -11 -11    1.23    4.12
   1  11  12    4.00    2.83
  -1 -11 -12    3.45    2.95
   1  11  13    3.63    3.08
  -1 -11 -13   -1.79    5.36
  -1 -12  20    2.65    4.19
   1  12 -19    0.98    5.29
  -1 -12  19    0.49    4.86
   1  12 -18    0.62    4.92
  -1 -12  18    2.65    4.56
   1  12 -17   37.00    6.28
  -1 -12  17   32.50    5.11
   1  12 -16    1.48    7.45
  -1 -12  16    3.82    5.73
   1  12 -15    3.51    5.05
  -1 -12  15    3.88    6.03
   1  12 -14   17.48    5.23
  -1 -12  14   17.42    3.88
   1  12 -13   -0.06    5.05
  -1 -12  13   -0.86    3.39
   1  12 -12   48.26    5.17
  -1 -12  12   51.46    5.11
   1  12 -11    0.86    4.25
  -1 -12  11    1.42    3.51
   1  12 -10   20.81    4.43
  -1 -12  10   20.44    3.76
   1  12  -9   66.42    5.42
  -1 -12   9   61.75    4.86
   1  12  -8   -0.98    2.89
  -1 -12   8    0.86    2.46
   1  12  -7   28.99    4.31
  -1 -12   7   29.61    3.45
   1  12  -6    3.57    2.83
  -1 -12   6    2.83    2.40
   1  12  -5   22.47    3.57
  -1 -12   5   19.27    2.95
   1  12  -4   21.42    3.45
  -1 -12   4   18.22    2.95
   1  12  -3   24.13    3.76
  -1 -12   3   26.10    3.08
   1  12  -2    4.19    2.77
  -1 -12   2    4.80    2.52
   1  12  -1   46.54    4.19
  -1 -12   1   47.22    3.69
   1  12   0    1.11    3.08
  -1 -12   0    1.42    2.77
   1  12   1    9.48    3.08
  -1 -12  -1    8.43    2.83
   1  12   2   28.69    3.63
  -1 -12  -2   34.66    3.82
   1  12   3    6.83    3.20
  -1 -12  -3   10.59    3.02
   1  12   4    4.31    3.39
  -1 -12  -4    3.26    3.45
   1  12   5    4.19    4.31
  -1 -12  -5    2.52    2.95
   1  12   6    3.45    3.57
  -1 -12  -6    1.42    3.39
   1  12   7    5.23    3.82
  -1 -12  -7    7.39    4.68
   1  12   8    6.77    3.57
  -1 -12  -8    3.26    3.02
   1  12   9    0.62    3.82
  -1 -12  -9    2.95    2.77
   1  12  10   -0.55    3.63
  -1 -12 -10   -0.68    4.06
   1  12  11    0.00    2.59
  -1 -12 -11    1.66    3.14
   1  12  12   13.05    4.25
   1  13 -19   -4.62    9.85
  -1 -13  19    1.05    7.45
   1  13 -18    2.34    5.79
  -1 -13  18    4.56    5.11
   1  13 -17    3.20    6.96
  -1 -13  17   -0.49    5.42
   1  13 -16    7.33    5.17
  -1 -13  16   10.28   10.65
   1  13 -15   -1.42    5.60
  -1 -13  15   -0.25    4.06
   1  13 -14   -2.40    4.37
  -1 -13  14   -2.40    3.69
   1  13 -13   26.16    6.71
  -1 -13  13   21.92    4.99
   1  13 -12    1.79    4.56
  -1 -13  12    4.06    4.12
   1  13 -11   27.83    5.42
  -1 -13  11   34.66    4.62
   1  13 -10    5.11    3.94
  -1 -13  10    5.23    3.08
   1  13  -9   -1.79    3.32
  -1 -13   9   -1.05    2.95
   1  13  -8   33.18    4.31
  -1 -13   8   31.15    4.00
   1  13  -7   20.50    3.88
  -1 -13   7   15.21    3.32
   1  13  -6    0.37    3.32
  -1 -13   6   -0.25    2.77
   1  13  -5    1.72    2.95
  -1 -13   5    0.98    2.46
   1  13  -4    6.09    3.20
  -1 -13   4   10.10    2.89
   1  13  -3   10.40    3.51
  -1 -13   3    8.31    2.77
   1  13  -2   12.00    3.51
  -1 -13   2   13.79    3.20
   1  13  -1    2.28    3.57
  -1 -13   1   -0.25    3.57
   1  13   0    0.62    3.82
  -1 -13   0   -3.63    3.51
   1  13   1    2.03    3.76
  -1 -13  -1    3.45    2.95
   1  13   2    0.25    3.39
  -1 -13  -2   -1.66    3.08
   1  13   3   26.66    3.82
  -1 -13  -3   23.45    4.06
   1  13   4    3.08    3.88
  -1 -13  -4    5.66    3.94
   1  13   5   -0.25    3.14
  -1 -13  -5    1.11    3.20
   1  13   6    2.65    3.69
  -1 -13  -6    1.29    3.76
   1  13   7    3.76    3.82
  -1 -13  -7    0.62    3.32
   1  13   8    3.63    3.57
  -1 -13  -8    1.79    3.08
   1  13   9    0.06    2.95
  -1 -13  -9   -1.11    2.65
   1  13  10    0.25    3.14
  -1 -13 -10    0.25    3.63
   1  13  12    3.32    4.12
   1  14 -18    2.28    6.09
  -1 -14  18    2.15    5.79
   1  14 -17    2.95    9.42
  -1 -14  17   17.98   10.47
   1  14 -16   -3.45    7.63
  -1 -14  16   -0.43    4.62
   1  14 -15    1.85    5.42
  -1 -14  15   -1.97    4.74
   1  14 -14   -2.77    5.42
  -1 -14  14    2.83    4.00
   1  14 -13    1.42    5.29
  -1 -14  13    3.26    4.62
   1  14 -12   25.36    5.29
  -1 -14  12   30.60    4.43
   1  14 -11    0.86    5.11
  -1 -14  11    5.29    4.49
   1  14 -10   18.41    6.83
  -1 -14  10   19.51    5.48
   1  14  -9    2.40    4.06
  -1 -14   9    5.79    3.14
   1  14  -8    1.66    3.45
  -1 -14   8   -0.49    3.02
   1  14  -7    0.25    3.69
  -1 -14   7    1.66    2.83
   1  14  -6    1.42    3.51
  -1 -14   6   -0.92    3.02
   1  14  -5    1.17    3.51
  -1 -14   5    2.03    3.14
   1  14  -4    1.29    3.39
  -1 -14   4    1.05    2.95
   1  14  -3    9.23    5.11
  -1 -14   3    7.94    3.32
   1  14  -2   -2.28    4.25
  -1 -14   2    0.62    2.95
   1  14  -1    5.97    3.88
  -1 -14   1    3.88    3.26
   1  14   0    8.31    3.57
  -1 -14   0    7.88    3.20
   1  14   1    6.16    4.12
  -1 -14  -1    3.45    4.56
   1  14   2    2.89    3.82
  -1 -14  -2    3.94    3.32
   1  14   3    1.05    3.51
  -1 -14  -3    1.05    3.32
   1  14   4    5.23    5.05
  -1 -14  -4    9.36    4.74
   1  14   5   23.15    3.88
  -1 -14  -5   19.21    3.82
   1  14   6    0.31    3.82
  -1 -14  -6    1.85    4.19
   1  14   7   -0.37    3.88
  -1 -14  -7   -0.43    2.77
   1  14   8   -1.72    6.46
  -1 -14  -8    4.86    4.43
   1  14   9    1.72    2.95
  -1 -14  -9    1.66    4.62
  -1 -15  17    9.42   11.57
   1  15 -16    4.25    5.91
  -1 -15  16    4.62    5.05
   1  15 -15    9.54    5.29
  -1 -15  15   12.37    5.05
   1  15 -14   -2.28    5.42
  -1 -15  14   -1.60    4.49
   1  15 -13    3.39    5.42
  -1 -15  13    1.66    3.69
   1  15 -12    7.14    5.29
  -1 -15  12    2.09    4.31
   1  15 -11   22.78    5.29
  -1 -15  11   20.19    4.37
   1  15 -10    1.72    6.65
  -1 -15  10    0.55    5.36
   1  15  -9   -0.31    4.56
  -1 -15   9    0.74    3.63
   1  15  -8    5.85    4.12
  -1 -15   8    6.46    3.76
   1  15  -7   -0.92    4.06
  -1 -15   7    0.06    3.39
   1  15  -6    8.43    4.19
  -1 -15   6    7.33    3.82
   1  15  -5    3.39    4.74
  -1 -15   5    3.32    4.37
   1  15  -4    2.83    3.57
  -1 -15   4   -0.62    3.51
   1  15  -3    2.15    4.00
  -1 -15   3    2.46    3.88
   1  15  -2    1.72    3.76
  -1 -15   2    0.74    3.14
   1  15  -1    2.59    4.56
  -1 -15   1   -0.74    3.94
   1  15   0   -0.98    3.69
  -1 -15   0    1.42    3.51
   1  15   1    4.74    3.82
  -1 -15  -1    1.91    3.51
   1  15   2   11.57    4.25
  -1 -15  -2    6.03    4.25
   1  15   3    1.05    3.39
  -1 -15  -3   -0.43    3.39
   1  15   4    0.62    3.82
  -1 -15  -4    0.49    3.88
   1  15   5    0.68    3.94
  -1 -15  -5    3.69    3.69
   1  15   6   11.51    4.31
  -1 -15  -6    4.25    3.20
   1  15   7   -0.18    2.77
  -1 -15  -7   -0.25    3.63
  -1 -15  -8   -0.12    2.77
   1  16 -15   -1.48    4.92
  -1 -16  15   -0.25    5.29
   1  16 -14    3.39    6.22
  -1 -16  14    1.17    5.05
   1  16 -13    0.92    4.99
  -1 -16  13    3.39    4.31
   1  16 -12    1.35    5.60
  -1 -16  12   -0.80    5.11
   1  16 -11   -0.68    5.60
  -1 -16  11   -0.43    4.37
   1  16 -10    0.80    5.05
  -1 -16  10   -0.49    5.11
   1  16  -9    2.22    4.74
  -1 -16   9    3.57    4.25
   1  16  -8   10.34    4.56
  -1 -16   8    9.73    4.19
   1  16  -7    4.19    4.92
  -1 -16   7    1.72    3.39
   1  16  -6    0.86    5.17
  -1 -16   6    1.60    4.19
   1  16  -5    3.82    3.57
  -1 -16   5    0.31    3.51
   1  16  -4   -0.80    3.76
  -1 -16   4   -2.65    3.32
   1  16  -3    4.92    4.68
  -1 -16   3    1.42    4.74
   1  16  -2    1.35    3.57
  -1 -16   2    1.66    3.57
   1  16  -1    2.46    3.88
  -1 -16   1   -0.86    3.26
   1  16   0    0.74    4.00
  -1 -16   0   -5.11    5.23
   1  16   1    1.54    3.02
  -1 -16  -1    1.05    3.63
   1  16   2   -0.31    2.65
  -1 -16  -2   -2.03    5.60
   1  16   3    0.68    2.22
   1  16   4    0.06    2.34
  -1 -16  -4   -0.06    7.33
   1  16   5   -1.91    4.56
   1  16   6    1.66    5.97
   1  16   7    1.29    3.45
   1  17 -14    0.86    5.66
  -1 -17  14    2.28    4.37
   1  17 -13   -0.49    4.92
  -1 -17  13   -0.49    4.19
   1  17 -12    2.77    5.42
  -1 -17  12    2.22    4.68
   1  17 -11    1.60    4.25
  -1 -17  11   -1.91    5.23
   1  17 -10    2.83    4.56
  -1 -17  10    5.73    4.74
   1  17  -9   -3.63    5.36
  -1 -17   9   -3.20    4.00
   1  17  -8   -0.74    4.80
  -1 -17   8    3.51    4.80
   1  17  -7    4.43    4.92
  -1 -17   7    5.05    5.11
   1  17  -6    3.63    7.08
  -1 -17   6    0.74    3.26
   1  17  -5    1.23    6.46
   1  17  -4    1.79    4.80
  -1 -17   4    2.40    5.66
  -1 -17   3    1.54    2.89
   1  17  -2    0.80    5.79
  -1 -17   2   -0.12    2.65
   1  17  -1   -2.34    4.80
  -1 -17   1    0.68    2.34
  -1 -17   0    0.12    3.45
   1  17   1    6.77    6.03
  -1 -17  -1    3.14    4.12
  -1 -17  -2   -0.12    4.25
  -1 -17  -3    0.43    4.06
   1  17   6    0.06    3.88
  -1 -18  12   -1.97    3.20
  -1 -18  11    0.12    3.69
  -1 -18  10    0.92    3.69
  -1 -18   9    3.88    4.00
   1  18  -8    0.12    6.03
  -1 -18   8   -0.62    4.06
   1  18  -7    1.17    5.17
  -1 -18   7   -1.17    3.57
   1  18  -3   -2.59    4.37
  -1 -18   3    1.48    6.09
  -1 -18   2   -1.48    2.65
  -1 -18   1   -1.17    3.69
   1  19  -4   -3.14    5.05
   2 -19   1   -0.92    4.25
  -2  19  -1   -1.85    8.19
   2 -19   2    0.92    4.99
  -2  19  -2    3.26    7.76
   2 -19   3   -1.05    4.06
  -2  19  -3    3.63    5.42
  -2  19  -4    0.62    4.37
   2 -19   5    1.05    3.63
   2 -19   6   -1.29    4.25
   2 -19   7    2.09    6.77
  -2  19  -7    3.02    5.05
   2 -19   8    0.92    4.31
  -2  19  -8    0.31    4.31
   2 -19   9   -0.92    3.76
  -2  19  -9    1.85    4.43
   2 -19  10    1.85    4.43
   2 -18  -2   -0.18    5.29
  -2  18   2    4.37    4.86
   2 -18  -1    3.63    3.94
  -2  18   1    0.86    3.82
   2 -18   0    2.15    3.94
  -2  18   0   -0.12    3.76
   2 -18   1    3.69    4.19
  -2  18  -1    2.40    4.19
   2 -18   2    0.06    7.08
  -2  18  -2   -2.09    3.45
   2 -18   3    2.77    4.19
  -2  18  -3    1.60    3.08
   2 -18   4    0.68    4.06
  -2  18  -4   -0.37    4.68
   2 -18   5   -0.12    3.51
   2 -18   6    1.48    6.22
  -2  18  -6    0.98    3.88
   2 -18   7    5.05    4.62
  -2  18  -7    4.06    4.43
   2 -18   8   12.74    5.11
  -2  18  -8    0.98    3.76
   2 -18   9   -1.54    4.12
  -2  18  -9    2.40    5.73
   2 -18  10    0.68    5.05
  -2  18 -10    3.63    6.59
   2 -18  11   -2.09    5.05
  -2  18 -11   -7.02    6.83
   2 -18  12    0.43    4.49
   2 -18  13    1.17    2.83
  -2  17   8   -0.06    4.37
   2 -17  -6   -0.49    6.46
  -2  17   6    3.69    5.36
   2 -17  -5    1.48    4.31
  -2  17   5    0.06    5.60
   2 -17  -4    2.89    4.43
  -2  17   4    0.86    4.62
   2 -17  -3    5.66    6.59
  -2  17   3    1.72    3.63
   2 -17  -2    0.68    5.17
  -2  17   2    1.91    4.12
   2 -17  -1    2.71    4.56
  -2  17   1    4.37    4.19
   2 -17   0    3.51    5.97
  -2  17   0    2.59    5.60
   2 -17   1    9.17    5.11
  -2  17  -1    3.69    4.86
   2 -17   2    0.55    4.49
  -2  17  -2    0.62    4.49
   2 -17   3   -1.54    4.00
  -2  17  -3    1.29    4.00
   2 -17   4    0.55    4.86
  -2  17  -4   -1.05    4.31
   2 -17   5    0.80    3.69
  -2  17  -5   -1.11    4.06
   2 -17   6    7.51    4.00
  -2  17  -6    3.63    4.25
   2 -17   7    1.17    4.00
  -2  17  -7   -0.49    4.80
   2 -17   8   12.31    4.06
  -2  17  -8   17.54    4.43
   2 -17   9   -0.18    4.92
  -2  17  -9   -0.98    4.86
   2 -17  10    3.82    5.60
  -2  17 -10    1.23    5.79
   2 -17  11   -1.23    4.56
  -2  17 -11   -2.34    4.68
   2 -17  12   -0.37    4.37
  -2  17 -12   -0.49    4.37
   2 -17  13    5.05    7.76
   2 -17  14    5.36    9.42
  -2  17 -14   -3.08    6.96
   2 -17  15   13.48    3.57
  -2  17 -15   19.15    8.37
  -2  16   8    2.34    6.53
   2 -16  -7    1.91    3.02
  -2  16   7    2.03    6.65
   2 -16  -6   -0.43    4.37
  -2  16   6    1.23    5.54
   2 -16  -5    6.71    5.11
  -2  16   5   11.63    4.92
   2 -16  -4    4.25    7.94
  -2  16   4    2.77    4.12
   2 -16  -3    1.42    3.94
  -2  16   3   -2.09    3.45
   2 -16  -2   11.88    5.11
  -2  16   2   13.48    5.85
   2 -16  -1    9.66    4.00
  -2  16   1    8.86    4.00
   2 -16   0    2.22    4.06
  -2  16   0    8.62    4.37
   2 -16   1    1.66    4.49
  -2  16  -1    0.74    4.43
   2 -16   2    2.40    4.00
  -2  16  -2    2.52    3.88
   2 -16   3    7.08    4.56
  -2  16  -3    6.28    4.92
   2 -16   4    4.99    3.88
  -2  16  -4    4.37    4.86
   2 -16   5    5.66    4.12
  -2  16  -5    3.82    5.42
   2 -16   6   -1.48    4.00
  -2  16  -6   -0.68    4.86
   2 -16   7   -0.18    3.51
  -2  16  -7   -0.12    4.62
   2 -16   8    0.06    4.56
  -2  16  -8    2.15    4.99
   2 -16   9   12.00    5.23
  -2  16  -9    9.23    6.03
   2 -16  10    4.49    3.94
  -2  16 -10    5.91    6.03
   2 -16  11   -0.62    4.00
  -2  16 -11    1.05    4.37
   2 -16  12   27.46    5.11
  -2  16 -12   29.06    8.00
   2 -16  13   -0.12    4.56
  -2  16 -13    0.68    5.17
   2 -16  14    9.66    5.05
  -2  16 -14    6.46    5.73
   2 -16  15    1.54    4.68
  -2  16 -15   -0.92    5.23
   2 -16  16    2.15    3.63
  -2  16 -16   -0.49    4.19
   2 -15  -8    1.23    4.56
  -2  15   8    2.40    7.02
   2 -15  -7   -0.98    3.20
  -2  15   7    2.09    6.65
   2 -15  -6   -0.43    3.14
  -2  15   6   -7.33    9.60
   2 -15  -5    3.63    4.56
  -2  15   5    3.20    4.80
   2 -15  -4    1.79    4.74
  -2  15   4    0.18    4.06
   2 -15  -3    6.89    4.62
  -2  15   3    5.85    4.86
   2 -15  -2    0.25    3.57
  -2  15   2    1.79    4.56
   2 -15  -1    2.59    4.00
  -2  15   1    8.37    4.43
   2 -15   0    2.09    4.25
  -2  15   0    6.83    4.37
   2 -15   1    1.29    4.00
  -2  15  -1    2.09    3.51
   2 -15   2    4.68    3.82
  -2  15  -2    4.06    3.45
   2 -15   3   -2.22    3.45
  -2  15  -3    1.72    4.19
   2 -15   4    7.57    4.37
  -2  15  -4    2.71    4.31
   2 -15   5    3.57    4.25
  -2  15  -5    4.56    4.25
   2 -15   6    2.83    3.45
  -2  15  -6    2.22    4.31
   2 -15   7    4.25    4.19
  -2  15  -7    4.37    4.12
   2 -15   8    5.29    3.69
  -2  15  -8    3.45    4.00
   2 -15   9   -0.80    3.39
  -2  15  -9   -0.80    4.43
   2 -15  10    0.62    3.14
  -2  15 -10    2.83    4.86
   2 -15  11    3.51    6.96
  -2  15 -11    9.91    7.20
   2 -15  12    0.80    3.76
  -2  15 -12   -1.11    5.73
   2 -15  13   58.97    6.22
  -2  15 -13   44.63    6.46
   2 -15  14    3.02    4.37
  -2  15 -14    2.09    6.03
   2 -15  15    5.48    4.74
  -2  15 -15    8.68    5.48
   2 -15  16   -0.49    4.49
  -2  15 -16    0.55    5.73
   2 -15  17    0.55    4.80
  -2  15 -17    4.00    5.48
  -2  14  12    1.97    4.92
  -2  14  11   -0.25    5.11
   2 -14 -10    2.40    3.51
   2 -14  -9    2.34    3.76
  -2  14   9    1.29    3.57
   2 -14  -8    0.43    4.31
  -2  14   8   -0.74    4.31
   2 -14  -7    9.11    4.43
  -2  14   7    7.39    4.74
   2 -14  -6    0.25    4.49
  -2  14   6   -0.68    4.12
   2 -14  -5    5.42    4.37
  -2  14   5    2.46    4.31
   2 -14  -4    4.06    4.80
  -2  14   4   -0.92    4.25
   2 -14  -3   -1.48    3.76
  -2  14   3    3.20    3.82
   2 -14  -2   10.47    3.88
  -2  14   2   16.56    4.19
   2 -14  -1   52.51    5.48
  -2  14   1   46.91    5.48
   2 -14   0    6.46    4.25
  -2  14   0    7.63    3.69
   2 -14   1    1.66    3.69
  -2  14  -1   -1.48    3.69
   2 -14   2    2.46    3.20
  -2  14  -2   -1.35    3.51
   2 -14   3   69.32    5.54
  -2  14  -3   63.47    5.17
   2 -14   4    1.11    3.20
  -2  14  -4   -2.52    3.39
   2 -14   5    2.71    3.14
  -2  14  -5    5.17    3.45
   2 -14   6    0.80    3.32
  -2  14  -6    0.55    3.45
   2 -14   7   28.44    4.06
  -2  14  -7   25.24    4.37
   2 -14   8    3.88    3.39
  -2  14  -8    2.77    3.88
   2 -14   9   32.44    4.31
  -2  14  -9   29.49    4.80
   2 -14  10   -5.11    6.03
  -2  14 -10    2.28    4.74
   2 -14  11   -0.92    4.31
  -2  14 -11   -5.66    4.80
   2 -14  12   29.92    5.66
  -2  14 -12   34.47    7.45
   2 -14  13    0.68    4.37
  -2  14 -13   -0.74    5.85
   2 -14  14   29.43    5.48
  -2  14 -14   23.15    6.34
   2 -14  15   -1.85    4.92
  -2  14 -15   -0.62    6.40
   2 -14  16    1.35    5.54
  -2  14 -16   -0.43    5.60
   2 -14  17    3.82    5.73
  -2  14 -17    1.29    6.71
   2 -14  18   -1.23    5.79
  -2  14 -18    6.34    6.59
  -2  13  13    0.55    4.37
  -2  13  12    0.18    3.08
   2 -13 -11    0.31    4.68
  -2  13  11    4.49    6.65
   2 -13 -10    0.49    4.12
  -2  13  10    0.68    3.51
   2 -13  -9    2.40    3.82
  -2  13   9    0.18    6.16
   2 -13  -8   18.84    4.49
  -2  13   8   16.93    4.12
   2 -13  -7    7.39    4.92
  -2  13   7    8.50    5.05
   2 -13  -6    3.69    4.06
  -2  13   6    0.49    4.12
   2 -13  -5    2.28    3.45
  -2  13   5    1.72    4.37
   2 -13  -4    1.72    3.63
  -2  13   4    6.89    3.63
   2 -13  -3   64.21    6.22
  -2  13   3   58.67    5.29
   2 -13  -2   25.79    4.25
  -2  13   2   19.58    4.06
   2 -13  -1    1.11    3.02
  -2  13   1   -0.86    3.20
   2 -13   0    6.03    3.76
  -2  13   0    9.42    3.20
   2 -13   1    6.71    3.14
  -2  13  -1    4.37    3.26
   2 -13   2   32.57    4.31
  -2  13  -2   26.04    4.25
   2 -13   3   13.73    3.20
  -2  13  -3   15.88    3.63
   2 -13   4    2.71    2.65
  -2  13  -4    2.22    3.39
   2 -13   5    3.02    2.77
  -2  13  -5    4.86    3.39
   2 -13   6   38.84    3.76
  -2  13  -6   41.25    4.49
   2 -13   7    2.40    2.83
  -2  13  -7    5.54    3.32
   2 -13   8   82.98    4.92
  -2  13  -8   77.81    5.91
   2 -13   9    0.37    5.29
  -2  13  -9    3.63    4.68
   2 -13  10    4.68    3.82
  -2  13 -10    6.46    4.56
   2 -13  11    6.77    3.69
  -2  13 -11   10.40    4.12
   2 -13  12    3.69    3.45
  -2  13 -12    0.92    5.36
   2 -13  13   38.60    4.56
  -2  13 -13   34.60    5.79
   2 -13  14    0.18    3.57
  -2  13 -14   -2.15    4.99
   2 -13  15    5.66    3.88
  -2  13 -15    1.48    5.97
   2 -13  16    1.72    4.00
  -2  13 -16    0.62    5.11
   2 -13  17   -1.97    4.31
  -2  13 -17    6.28    5.17
   2 -13  18   -1.17    4.80
  -2  13 -18    2.77    5.73
   2 -13  19   -5.11    4.62
  -2  13 -19    2.09    5.48
  -2  12  13   -1.97    4.49
   2 -12 -12    2.77    4.19
  -2  12  12    3.69    7.02
   2 -12 -11    2.09    4.43
  -2  12  11    1.79    5.66
   2 -12 -10    0.12    4.06
  -2  12  10    2.09    4.00
   2 -12  -9   19.02    4.19
  -2  12   9    9.23    4.56
   2 -12  -8    3.94    4.00
  -2  12   8    8.93    4.25
   2 -12  -7    4.80    3.76
  -2  12   7   -0.92    3.69
   2 -12  -6    3.63    3.57
  -2  12   6    1.91    3.76
   2 -12  -5    4.49    4.25
  -2  12   5    0.62    4.80
   2 -12  -4   52.57    5.11
  -2  12   4   43.95    4.68
   2 -12  -3    4.00    3.69
  -2  12   3    3.08    3.51
   2 -12  -2   11.82    3.32
  -2  12   2   12.87    3.32
   2 -12  -1   39.83    4.37
  -2  12   1   40.57    3.88
   2 -12   0    4.49    2.95
  -2  12   0    2.22    2.95
   2 -12   1    5.36    3.14
  -2  12  -1    3.63    3.02
   2 -12   2   10.22    3.02
  -2  12  -2    7.08    3.02
   2 -12   3  143.87    6.77
  -2  12  -3  136.29    7.14
   2 -12   4   45.80    4.25
  -2  12  -4   48.63    4.37
   2 -12   5   59.71    4.00
  -2  12  -5   54.91    4.56
   2 -12   6    0.68    2.59
  -2  12  -6    1.85    2.65
   2 -12   7  164.67    7.45
  -2  12  -7  167.69    7.20
   2 -12   8   34.04    5.29
  -2  12  -8   35.15    5.60
   2 -12   9   80.40    5.11
  -2  12  -9   86.55    6.53
   2 -12  10    5.29    2.65
  -2  12 -10    7.20    3.45
   2 -12  11    3.94    2.71
  -2  12 -11    3.08    3.57
   2 -12  12   80.03    5.60
  -2  12 -12   74.86    6.40
   2 -12  13    1.05    3.20
  -2  12 -13    2.09    3.88
   2 -12  14   21.55    4.12
  -2  12 -14   22.35    4.99
   2 -12  15    0.12    3.76
  -2  12 -15    5.91    5.05
   2 -12  16    4.37    4.00
  -2  12 -16    3.82    5.29
   2 -12  17   25.30    5.48
  -2  12 -17   32.57    7.20
   2 -12  18    3.69    5.66
  -2  12 -18   -1.48    5.97
   2 -12  19    5.36    6.22
  -2  12 -19    1.85    8.37
   2 -12  20    2.22    6.89
   2 -11 -16    0.37    4.68
   2 -11 -15    1.23    3.20
  -2  11  15   -0.62    5.79
   2 -11 -14    1.23    2.83
  -2  11  14    3.45    6.34
   2 -11 -13   13.42    5.42
  -2  11  13   11.39    5.23
   2 -11 -12    2.15    4.12
  -2  11  12    0.25    4.62
   2 -11 -11   -0.55    4.06
  -2  11  11    1.85    4.25
   2 -11 -10    2.22    4.62
  -2  11  10    1.29    4.92
   2 -11  -9    2.71    3.45
  -2  11   9    1.85    3.69
   2 -11  -8   18.34    5.23
  -2  11   8   24.87    4.43
   2 -11  -7    7.51    3.76
  -2  11   7   11.57    3.82
   2 -11  -6   16.19    3.82
  -2  11   6   19.08    4.06
   2 -11  -5    8.06    3.51
  -2  11   5    0.18    3.51
   2 -11  -4    5.42    3.26
  -2  11   4    3.02    3.14
   2 -11  -3  191.58    8.37
  -2  11   3  194.47    7.88
   2 -11  -2   17.98    3.32
  -2  11   2   13.85    3.69
   2 -11  -1    2.95    2.89
  -2  11   1    2.52    2.83
   2 -11   0    7.51    3.32
  -2  11   0    7.94    2.77
   2 -11   1   28.01    3.88
  -2  11  -1   33.00    3.76
   2 -11   2    1.48    2.46
  -2  11  -2    2.40    2.34
   2 -11   3   73.13    4.49
  -2  11  -3   78.74    5.11
   2 -11   4    5.54    2.89
  -2  11  -4    7.20    2.77
   2 -11   5   42.97    3.32
  -2  11  -5   45.12    3.82
   2 -11   6   90.37    5.17
  -2  11  -6   86.55    4.92
   2 -11   7    1.72    3.63
  -2  11  -7    0.80    3.76
   2 -11   8   78.98    4.99
  -2  11  -8   79.11    5.42
   2 -11   9   25.36    3.26
  -2  11  -9   14.59    3.63
   2 -11  10   15.88    2.89
  -2  11 -10   10.03    3.63
   2 -11  11   72.58    5.05
  -2  11 -11   67.22    5.23
   2 -11  12   25.49    4.62
  -2  11 -12   31.95    5.66
   2 -11  13   54.17    4.80
  -2  11 -13   65.13    5.48
   2 -11  14    2.40    3.26
  -2  11 -14   -1.35    3.88
   2 -11  15   -4.86    3.88
  -2  11 -15    1.60    5.11
   2 -11  16    3.94    3.69
  -2  11 -16    3.63    4.25
   2 -11  17   -0.37    3.88
  -2  11 -17    0.80    4.86
   2 -11  18   23.39    4.68
  -2  11 -18   32.07    5.79
   2 -11  19    4.43    4.12
  -2  11 -19    4.80    5.17
   2 -11  20    1.97    4.19
  -2  11 -20    0.06    7.33
   2 -10 -17    1.17    6.40
   2 -10 -16   -0.31    7.14
   2 -10 -15   -0.12    2.83
  -2  10  15   -0.18    5.29
   2 -10 -14    4.37    4.12
  -2  10  14    6.34    4.56
   2 -10 -13   -0.06    3.88
  -2  10  13   -1.29    4.49
   2 -10 -12   26.96    5.85
  -2  10  12   26.10    5.60
   2 -10 -11    1.11    3.76
  -2  10  11    1.48    4.43
   2 -10 -10    4.68    4.12
  -2  10  10    1.85    4.37
   2 -10  -9   18.96    4.74
  -2  10   9   22.59    4.62
   2 -10  -8   13.24    3.63
  -2  10   8   14.16    4.12
   2 -10  -7   35.52    4.68
  -2  10   7   36.57    4.06
   2 -10  -6   37.67    4.19
  -2  10   6   33.80    3.88
   2 -10  -5    4.80    3.02
  -2  10   5    2.95    2.52
   2 -10  -4   26.59    3.20
  -2  10   4   21.48    3.20
   2 -10  -3    9.73    3.02
  -2  10   3    9.30    2.59
   2 -10  -2   12.99    3.14
  -2  10   2    8.00    3.02
   2 -10  -1   13.11    2.65
  -2  10   1   16.38    2.95
   2 -10   0    5.54    2.71
  -2  10   0    8.86    2.77
   2 -10   1    4.00    2.28
  -2  10  -1    8.06    2.28
   2 -10   2    7.33    2.46
  -2  10  -2    8.19    2.65
   2 -10   3    0.62    1.85
  -2  10  -3    1.54    1.97
   2 -10   4   58.73    3.94
  -2  10  -4   60.39    3.94
   2 -10   5   24.99    3.02
  -2  10  -5   24.44    3.32
   2 -10   6   18.71    3.82
  -2  10  -6   18.71    4.12
   2 -10   7    4.12    2.34
  -2  10  -7    3.45    2.65
   2 -10   8    8.06    2.28
  -2  10  -8    8.80    2.71
   2 -10   9    3.76    2.28
  -2  10  -9    4.31    2.52
   2 -10  10   48.14    4.37
  -2  10 -10   50.11    4.74
   2 -10  11    4.62    2.40
  -2  10 -11    7.26    2.95
   2 -10  12   91.29    5.85
  -2  10 -12   93.26    6.53
   2 -10  13    3.69    2.89
  -2  10 -13    2.22    3.20
   2 -10  14   32.81    4.37
  -2  10 -14   40.01    5.23
   2 -10  15    2.65    4.56
  -2  10 -15    1.91    4.49
   2 -10  16    1.60    3.08
  -2  10 -16    4.62    4.80
   2 -10  17   31.15    5.05
  -2  10 -17   32.01    5.54
   2 -10  18   -0.92    4.31
  -2  10 -18    0.06    4.74
   2 -10  19   15.82    4.62
  -2  10 -19   15.70    5.17
   2 -10  20   -0.25    4.80
  -2  10 -20    0.37    8.62
   2 -10  21    2.95    7.33
  -2  10 -21    0.06    5.97
   2  -9 -18    5.36    4.25
  -2   9  18   -0.37    2.89
   2  -9 -17    3.26    4.68
   2  -9 -16    2.83    4.37
  -2   9  16    0.06    4.86
   2  -9 -15    2.83    4.56
  -2   9  15    5.23    6.59
   2  -9 -14    1.05    4.49
  -2   9  14    4.74    5.05
   2  -9 -13   22.22    4.92
  -2   9  13   22.22    5.42
   2  -9 -12    8.13    4.12
  -2   9  12    5.48    4.19
   2  -9 -11    5.91    4.49
  -2   9  11    7.02    3.88
   2  -9 -10    5.79    4.43
  -2   9  10   11.63    4.00
   2  -9  -9    4.92    4.06
  -2   9   9    4.49    3.63
   2  -9  -8   14.84    3.69
  -2   9   8   17.67    3.63
   2  -9  -7   41.98    4.56
  -2   9   7   41.37    4.06
   2  -9  -6   51.46    4.25
  -2   9   6   52.94    5.36
   2  -9  -5    6.34    2.95
  -2   9   5    4.00    2.65
   2  -9  -4    0.80    2.59
  -2   9   4    1.66    2.77
   2  -9  -3   30.10    3.26
  -2   9   3   31.03    3.63
   2  -9  -2   47.77    3.51
  -2   9   2   43.89    3.39
   2  -9  -1   47.52    3.57
  -2   9   1   51.28    3.39
   2  -9   0   -0.55    2.03
  -2   9   0    0.31    2.15
   2  -9   1   42.97    2.95
  -2   9  -1   40.01    3.02
   2  -9   2   11.94    2.09
  -2   9  -2   13.11    2.34
   2  -9   3  129.65    5.73
  -2   9  -3  134.51    5.60
   2  -9   4   11.39    1.97
  -2   9  -4   12.00    2.15
   2  -9   5   26.96    3.82
  -2   9  -5   26.47    3.76
   2  -9   6   41.55    2.95
  -2   9  -6   48.76    3.51
   2  -9   7   24.07    2.65
  -2   9  -7   24.62    2.95
   2  -9   8   29.73    3.51
  -2   9  -8   29.98    3.45
   2  -9   9   12.80    2.15
  -2   9  -9   13.17    2.40
   2  -9  10   -0.62    2.34
  -2   9 -10   -0.55    2.65
   2  -9  11  194.84    8.31
  -2   9 -11  193.61    8.80
   2  -9  12    9.05    2.65
  -2   9 -12   11.94    3.57
   2  -9  13   58.54    4.25
  -2   9 -13   65.50    5.11
   2  -9  14    1.60    2.77
  -2   9 -14    0.43    2.89
   2  -9  15    4.80    4.56
  -2   9 -15    4.12    4.68
   2  -9  16   18.16    4.92
  -2   9 -16   17.91    5.91
   2  -9  17    6.40    3.45
  -2   9 -17    7.02    5.05
   2  -9  18   23.02    5.23
  -2   9 -18   25.79    5.60
   2  -9  19    0.98    4.74
  -2   9 -19    1.48    6.96
   2  -9  20    2.34    4.25
  -2   9 -20   -2.71    5.91
   2  -9  21    0.68    5.66
  -2   9 -21    2.77    5.91
   2  -8 -19    2.52    6.22
   2  -8 -18   -0.06    5.11
  -2   8  18   -0.31    4.80
   2  -8 -17    3.63    5.48
  -2   8  17    6.16    4.49
   2  -8 -16    0.37    3.94
  -2   8  16    2.40    4.68
   2  -8 -15    4.31    3.76
  -2   8  15    0.12    4.86
   2  -8 -14   14.28    4.19
  -2   8  14   11.76    4.56
   2  -8 -13    4.19    4.49
  -2   8  13    6.89    4.86
   2  -8 -12   47.52    5.05
  -2   8  12   60.33    5.85
   2  -8 -11    0.37    4.06
  -2   8  11    0.37    3.51
   2  -8 -10    0.62    3.69
  -2   8  10    1.29    4.43
   2  -8  -9   56.64    4.92
  -2   8   9   49.00    4.19
   2  -8  -8    6.71    4.19
  -2   8   8   12.07    4.12
   2  -8  -7   42.48    3.94
  -2   8   7   50.66    3.63
   2  -8  -6   14.71    2.77
  -2   8   6   14.71    2.65
   2  -8  -5   39.77    3.39
  -2   8   5   40.88    3.20
   2  -8  -4  223.34    7.94
  -2   8   4  229.56    8.19
   2  -8  -3  170.28    6.40
  -2   8   3  171.01    7.02
   2  -8  -2   96.10    4.74
  -2   8   2   93.45    4.56
   2  -8  -1   73.87    3.39
  -2   8   1   73.01    4.19
   2  -8   0   40.94    2.83
  -2   8   0   40.69    2.71
   2  -8   1    0.92    1.85
  -2   8  -1   -0.62    1.79
   2  -8   2  179.33    6.40
  -2   8  -2  187.94    7.94
   2  -8   3   36.75    2.59
  -2   8  -3   36.75    2.46
   2  -8   4    2.22    2.46
  -2   8  -4    1.91    2.40
   2  -8   5  413.38   12.80
  -2   8  -5  407.41   14.10
   2  -8   6   -0.37    1.42
  -2   8  -6    2.40    1.72
   2  -8   7  210.29    7.45
  -2   8  -7  213.18    8.68
   2  -8   8   12.68    2.22
  -2   8  -8    8.99    2.34
   2  -8   9    9.54    2.59
  -2   8  -9    6.40    2.46
   2  -8  10   15.21    2.28
  -2   8 -10   19.02    2.83
   2  -8  11    5.60    2.59
  -2   8 -11    3.51    3.02
   2  -8  12  305.89   12.25
  -2   8 -12  320.98   12.44
   2  -8  13    4.06    2.65
  -2   8 -13    6.77    3.20
   2  -8  14    4.19    2.89
  -2   8 -14    3.20    3.08
   2  -8  15    0.43    4.31
  -2   8 -15    4.92    4.49
   2  -8  16    0.80    4.68
  -2   8 -16   -1.72    4.68
   2  -8  17    4.80    4.12
  -2   8 -17    3.39    4.56
   2  -8  18    3.26    4.37
  -2   8 -18    1.05    4.80
   2  -8  19   14.28    4.19
  -2   8 -19   13.11    4.37
   2  -8  20    3.02    4.06
  -2   8 -20    6.71    5.66
   2  -8  21    3.69    4.06
  -2   8 -21    0.68    4.31
   2  -8  22    0.98    4.37
  -2   8 -22    3.02    6.53
  -2   7  19   -2.95    7.08
   2  -7 -18    9.05    5.66
  -2   7  18    6.16    4.25
   2  -7 -17    1.97    3.94
  -2   7  17    0.80    4.74
   2  -7 -16    2.71    4.43
  -2   7  16    7.63    6.28
   2  -7 -15   10.96    5.79
  -2   7  15   15.21    5.73
   2  -7 -14    2.28    4.49
  -2   7  14   -0.62    3.94
   2  -7 -13   42.29    4.86
  -2   7  13   40.01    5.23
   2  -7 -12    5.42    3.88
  -2   7  12    4.80    3.51
   2  -7 -11    7.88    3.88
  -2   7  11    7.51    4.80
   2  -7 -10   13.24    3.26
  -2   7  10    9.23    3.08
   2  -7  -9   11.20    2.83
  -2   7   9   10.40    3.20
   2  -7  -8  184.37    7.70
  -2   7   8  176.92    7.57
   2  -7  -7    1.17    3.20
  -2   7   7    0.43    2.83
   2  -7  -6   38.91    3.20
  -2   7   6   42.17    3.02
   2  -7  -5  102.44    4.80
  -2   7   5   96.22    4.62
   2  -7  -4  179.69    7.02
  -2   7   4  184.62    7.70
   2  -7  -3  115.06    5.29
  -2   7   3  108.16    4.62
   2  -7  -2  112.66    5.29
  -2   7   2  105.21    5.29
   2  -7  -1   -0.06    1.54
  -2   7   1    0.68    1.60
   2  -7   0   18.65    2.03
  -2   7   0   18.41    2.03
   2  -7   1  178.77    6.34
  -2   7  -1  179.39    6.53
   2  -7   2  116.10    5.05
  -2   7  -2  121.52    5.36
   2  -7   3  745.19   31.77
  -2   7  -3  739.52   32.13
   2  -7   4  146.88    5.66
  -2   7  -4  149.78    5.85
   2  -7   5   17.05    2.09
  -2   7  -5   14.22    2.09
   2  -7   6  430.80   12.74
  -2   7  -6  435.97   13.91
   2  -7   7  136.79    5.29
  -2   7  -7  136.97    5.60
   2  -7   8  381.98   11.08
  -2   7  -8  400.27   12.62
   2  -7   9   16.25    2.65
  -2   7  -9   12.13    2.15
   2  -7  10    0.37    1.79
  -2   7 -10    1.91    2.15
   2  -7  11   83.35    4.56
  -2   7 -11   72.89    5.54
   2  -7  12   41.49    3.39
  -2   7 -12   37.12    3.63
   2  -7  13  263.72   10.40
  -2   7 -13  252.46    9.85
   2  -7  14    2.22    3.69
  -2   7 -14    3.32    3.57
   2  -7  15    6.40    4.31
  -2   7 -15    8.43    4.25
   2  -7  16   53.80    5.36
  -2   7 -16   49.68    6.03
   2  -7  17   -3.94    4.19
  -2   7 -17   -0.37    3.26
   2  -7  18    7.08    3.88
  -2   7 -18   10.22    4.12
   2  -7  19    3.26    4.12
  -2   7 -19    0.92    3.51
   2  -7  20    2.03    3.57
  -2   7 -20   -1.85    4.74
   2  -7  21   20.75    4.43
  -2   7 -21   14.59    5.60
   2  -7  22    1.05    3.69
  -2   7 -22   -0.62    5.54
  -2   6  20    1.48    6.03
   2  -6 -19    7.63    7.57
  -2   6  19   10.90    5.79
   2  -6 -18    4.00    4.74
  -2   6  18    3.88    4.19
   2  -6 -17    5.97    4.31
  -2   6  17    4.06    5.11
   2  -6 -16    6.59    4.19
  -2   6  16    1.66    4.19
   2  -6 -15    4.68    4.06
  -2   6  15    1.54    4.56
   2  -6 -14   11.63    4.12
  -2   6  14   12.07    4.74
   2  -6 -13    4.80    4.06
  -2   6  13    1.60    4.00
   2  -6 -12   34.97    4.80
  -2   6  12   33.12    4.62
   2  -6 -11   27.15    4.31
  -2   6  11   26.41    3.94
   2  -6 -10   14.71    3.08
  -2   6  10   15.70    3.02
   2  -6  -9   22.28    2.95
  -2   6   9   24.25    3.57
   2  -6  -8  206.41    8.31
  -2   6   8  214.72    8.00
   2  -6  -7  101.57    5.85
  -2   6   7  109.58    5.54
   2  -6  -6    6.09    1.97
  -2   6   6    8.31    2.40
   2  -6  -5   79.35    3.82
  -2   6   5   76.64    4.25
   2  -6  -4  601.20   18.53
  -2   6   4  592.52   17.54
   2  -6  -3   23.89    2.28
  -2   6   3   22.72    2.15
   2  -6  -2  126.63    5.29
  -2   6   2  123.86    5.29
   2  -6  -1  186.65    6.71
  -2   6   1  197.42    7.33
   2  -6   0  532.87   15.51
  -2   6   0  548.32   16.13
   2  -6   1  370.72   11.57
  -2   6  -1  351.69   11.82
   2  -6   2 1610.60   60.82
  -2   6  -2 1577.36   56.57
   2  -6   3  132.42    5.48
  -2   6  -3  135.00    5.11
   2  -6   4  110.07    4.92
  -2   6  -4  108.53    4.68
   2  -6   5  284.29    9.91
  -2   6  -5  281.45    9.54
   2  -6   6  156.18    6.09
  -2   6  -6  171.94    6.46
   2  -6   7  451.61   14.77
  -2   6  -7  455.92   13.85
   2  -6   8   36.75    2.71
  -2   6  -8   37.74    2.46
   2  -6   9    7.63    1.60
  -2   6  -9    5.36    1.72
   2  -6  10  129.95    5.73
  -2   6 -10  132.85    5.97
   2  -6  11    3.82    2.03
  -2   6 -11    1.91    2.09
   2  -6  12  468.97   14.71
  -2   6 -12  460.10   14.34
   2  -6  13    4.31    3.14
  -2   6 -13    1.97    2.65
   2  -6  14    1.48    2.95
  -2   6 -14   -0.37    3.32
   2  -6  15   30.90    4.00
  -2   6 -15   23.58    4.31
   2  -6  16    1.60    3.51
  -2   6 -16    3.69    4.31
   2  -6  17   26.22    3.82
  -2   6 -17   32.26    4.43
   2  -6  18    2.22    3.76
  -2   6 -18    0.37    3.26
   2  -6  19    0.31    3.45
  -2   6 -19    1.72    3.57
   2  -6  20    2.89    2.95
  -2   6 -20   -1.17    4.37
   2  -6  21   -1.29    4.49
  -2   6 -21    0.00    3.94
   2  -6  22    6.89    5.42
  -2   6 -22    4.31    5.54
  -2   6 -23   -0.55    5.66
   2  -5 -21    2.09    3.32
   2  -5 -20   14.65    5.54
  -2   5  20    3.32    3.82
   2  -5 -19    1.60    4.19
  -2   5  19    0.06    4.99
   2  -5 -18   14.04    4.43
  -2   5  18    7.45    5.54
   2  -5 -17   -0.62    4.49
  -2   5  17    2.71    4.37
   2  -5 -16    7.63    4.19
  -2   5  16    7.82    4.43
   2  -5 -15    0.98    3.45
  -2   5  15    4.19    4.31
   2  -5 -14   29.73    4.00
  -2   5  14   35.21    4.68
   2  -5 -13   32.26    3.94
  -2   5  13   27.27    4.49
   2  -5 -12   17.79    4.25
  -2   5  12   18.53    4.74
   2  -5 -11   39.28    4.49
  -2   5  11   41.68    4.25
   2  -5 -10   37.24    3.45
  -2   5  10   40.08    3.76
   2  -5  -9   24.38    3.14
  -2   5   9   26.66    3.02
   2  -5  -8  260.52    9.36
  -2   5   8  251.10    9.23
   2  -5  -7   39.46    2.83
  -2   5   7   41.25    3.26
   2  -5  -6   19.95    2.28
  -2   5   6   17.24    2.22
   2  -5  -5   17.42    2.09
  -2   5   5   18.04    2.15
   2  -5  -4 1269.07   33.61
  -2   5   4 1226.34   33.98
   2  -5  -3   22.28    2.15
  -2   5   3   23.39    1.91
   2  -5  -2    4.06    1.48
  -2   5   2    1.42    1.42
   2  -5  -1   97.94    4.62
  -2   5   1  105.08    4.49
   2  -5   0   88.89    3.69
  -2   5   0   92.71    3.82
   2  -5   1  124.11    7.08
  -2   5  -1  119.18    6.65
   2  -5   2    1.35    0.98
  -2   5  -2    1.11    0.86
   2  -5   3   73.26    3.08
  -2   5  -3   70.98    3.02
   2  -5   4  428.03   12.37
  -2   5  -4  432.09   13.11
   2  -5   5    2.03    1.05
  -2   5  -5    2.34    1.29
   2  -5   6  188.25    6.77
  -2   5  -6  190.10    6.59
   2  -5   7   44.45    2.40
  -2   5  -7   43.71    2.77
   2  -5   8   55.16    3.14
  -2   5  -8   54.17    3.63
   2  -5   9  222.54    8.00
  -2   5  -9  209.49    8.06
   2  -5  10   39.15    2.52
  -2   5 -10   42.97    3.02
   2  -5  11  169.41    6.34
  -2   5 -11  172.37    7.39
   2  -5  12    1.42    2.34
  -2   5 -12    2.15    1.91
   2  -5  13  140.05    7.51
  -2   5 -13  155.50   10.28
   2  -5  14   13.42    2.77
  -2   5 -14   13.24    2.83
   2  -5  15    1.60    3.02
  -2   5 -15   -1.48    7.39
   2  -5  16   38.78    4.92
  -2   5 -16   48.76    3.94
   2  -5  17    1.54    3.51
  -2   5 -17    4.74    2.40
   2  -5  18    7.08    4.00
  -2   5 -18    4.80    2.77
   2  -5  19    0.74    4.19
  -2   5 -19   -0.55    2.65
   2  -5  20    5.42    5.11
  -2   5 -20    1.91    4.43
   2  -5  21    5.54    4.19
  -2   5 -21   11.39    4.62
  -2   5 -22    5.48    6.77
  -2   5 -23   -0.98    3.45
   2  -4 -21    0.06    3.45
   2  -4 -20    0.37    4.74
  -2   4  20    0.80    4.62
   2  -4 -19   20.44    6.46
  -2   4  19   28.81    6.53
   2  -4 -18    7.08    5.54
  -2   4  18    9.97    5.79
   2  -4 -17    5.48    5.29
  -2   4  17    1.42    5.23
   2  -4 -16   -0.74    3.76
  -2   4  16    1.72    5.66
   2  -4 -15    0.43    3.63
  -2   4  15   -0.12    4.00
   2  -4 -14   71.78    5.42
  -2   4  14   74.12    5.91
   2  -4 -13   83.60    5.17
  -2   4  13   88.28    5.79
   2  -4 -12    0.49    2.83
  -2   4  12    2.59    3.57
   2  -4 -11    4.68    3.39
  -2   4  11    2.71    3.20
   2  -4 -10   53.68    3.63
  -2   4  10   52.39    3.51
   2  -4  -9   43.46    3.51
  -2   4   9   49.43    3.45
   2  -4  -8  143.25    5.91
  -2   4   8  156.98    6.46
   2  -4  -7  334.21   10.59
  -2   4   7  328.36   11.45
   2  -4  -6   11.82    2.22
  -2   4   6   16.19    2.09
   2  -4  -5  883.70   24.87
  -2   4   5  875.20   25.49
   2  -4  -4  365.55   11.94
  -2   4   4  362.28   11.20
   2  -4  -3 1188.55   32.57
  -2   4   3 1193.16   32.26
   2  -4  -2  333.84   10.53
  -2   4   2  339.07   11.45
   2  -4  -1  633.27   18.78
  -2   4   1  628.53   19.08
   2  -4   0    8.74    1.79
  -2   4   0   11.51    1.72
   2  -4   1  160.36    5.66
  -2   4  -1  169.97    5.97
   2  -4   2   16.19    1.17
  -2   4  -2   15.76    1.29
   2  -4   3  486.70   14.41
  -2   4  -3  474.14   14.04
   2  -4   4   57.87    2.71
  -2   4  -4   57.31    2.71
   2  -4   5  343.63   10.83
  -2   4  -5  342.46   11.63
   2  -4   6   58.17    2.52
  -2   4  -6   52.88    2.89
   2  -4   7  124.97    4.80
  -2   4  -7  126.51    5.05
   2  -4   8   24.13    1.97
  -2   4  -8   27.89    2.15
   2  -4   9   -0.74    1.42
  -2   4  -9    0.80    1.54
   2  -4  10  368.50   11.45
  -2   4 -10  361.67   11.14
   2  -4  11   29.43    2.40
  -2   4 -11   28.50    3.08
   2  -4  12  187.82    7.20
  -2   4 -12  175.75    7.08
   2  -4  13    2.15    2.22
  -2   4 -13    1.35    2.22
   2  -4  14    2.28    2.40
  -2   4 -14    1.66    2.46
   2  -4  15   66.55    4.49
  -2   4 -15   62.98    4.86
   2  -4  16   13.97    3.76
  -2   4 -16   13.30    3.94
   2  -4  17   27.70    4.00
  -2   4 -17   28.69    3.69
   2  -4  18    1.79    3.51
  -2   4 -18    4.25    3.02
   2  -4  19   -0.62    4.56
  -2   4 -19    0.12    2.77
   2  -4  20    2.83    3.32
  -2   4 -20    2.28    2.65
   2  -4  21    5.73    3.63
  -2   4 -21    3.69    3.63
   2  -4  22   -1.05    3.20
  -2   4 -22   -0.06    3.45
  -2   3  22   -0.43    9.30
   2  -3 -21    1.17    3.88
  -2   3  21    5.54    6.89
   2  -3 -20   12.93    5.42
  -2   3  20    4.99    5.79
   2  -3 -19   18.10    5.48
  -2   3  19   19.95    5.48
   2  -3 -18   10.65    4.62
  -2   3  18    7.94    5.97
   2  -3 -17   11.27    5.05
  -2   3  17   11.14    5.17
   2  -3 -16    4.86    4.49
  -2   3  16   -3.14    4.92
   2  -3 -15   19.82    4.31
  -2   3  15   19.21    4.68
   2  -3 -14   24.25    3.63
  -2   3  14   17.48    3.69
   2  -3 -13   86.31    5.36
  -2   3  13   82.18    5.36
   2  -3 -12   20.62    3.20
  -2   3  12   15.76    3.51
   2  -3 -11   -0.98    2.71
  -2   3  11    2.09    2.71
   2  -3 -10   15.70    2.77
  -2   3  10   14.28    2.89
   2  -3  -9  269.08    9.05
  -2   3   9  274.37    9.73
   2  -3  -8  210.97    6.77
  -2   3   8  208.32    8.06
   2  -3  -7   96.59    4.25
  -2   3   7   98.87    4.19
   2  -3  -6   73.01    3.51
  -2   3   6   75.17    3.69
   2  -3  -5   15.21    1.91
  -2   3   5   16.44    1.85
   2  -3  -4 1960.45   52.39
  -2   3   4 1926.28   50.79
   2  -3  -3 1040.80   28.87
  -2   3   3  996.29   26.29
   2  -3  -2 4295.25  106.62
  -2   3   2 4444.29  112.41
   2  -3  -1 1716.12   67.96
  -2   3   1 1693.65   62.36
   2  -3   0  148.11    5.11
  -2   3   0  145.16    5.11
   2  -3   1 3837.24   94.80
  -2   3  -1 3766.26   92.16
   2  -3   2 1790.79   45.31
  -2   3  -2 1784.39   45.55
   2  -3   3    2.77    0.74
  -2   3  -3    2.15    0.68
   2  -3   4 1084.75   27.52
  -2   3  -4 1062.90   29.80
   2  -3   5  305.59   11.02
  -2   3  -5  307.99    9.97
   2  -3   6  629.64   18.16
  -2   3  -6  640.10   18.22
   2  -3   7   26.96    2.03
  -2   3  -7   28.32    2.22
   2  -3   8   14.41    1.66
  -2   3  -8   14.77    1.60
   2  -3   9  242.79    8.13
  -2   3  -9  230.42    7.51
   2  -3  10    2.65    1.54
  -2   3 -10    4.12    1.48
   2  -3  11  383.77   12.13
  -2   3 -11  368.56   12.74
   2  -3  12    6.40    2.28
  -2   3 -12    7.76    1.97
   2  -3  13    1.97    2.15
  -2   3 -13    0.98    2.40
   2  -3  14   26.59    3.14
  -2   3 -14   25.55    3.26
   2  -3  15   10.90    3.26
  -2   3 -15    8.37    3.32
   2  -3  16   25.92    4.19
  -2   3 -16   28.13    3.76
   2  -3  17    6.09    4.00
  -2   3 -17    5.91    3.02
   2  -3  18    0.55    4.25
  -2   3 -18    2.34    3.82
   2  -3  19    2.95    4.56
  -2   3 -19    5.29    3.94
   2  -3  20   11.88    3.76
  -2   3 -20    8.37    3.94
   2  -3  21   12.13    4.06
  -2   3 -21   10.65    3.14
   2  -3  22    0.86    3.51
  -2   3 -22    0.98    2.40
   2  -2 -21    0.98    5.73
  -2   2  21    2.77    5.42
   2  -2 -20   10.71    6.16
  -2   2  20   10.90    6.71
   2  -2 -19    4.12    4.80
  -2   2  19    5.73    4.56
   2  -2 -18    5.05    4.25
  -2   2  18    4.68    4.56
   2  -2 -17    9.48    4.00
  -2   2  17   17.73    5.17
   2  -2 -16    1.29    4.37
  -2   2  16    2.22    3.82
   2  -2 -15    4.86    4.00
  -2   2  15    0.55    5.05
   2  -2 -14  159.75    7.70
  -2   2  14  167.20    8.13
   2  -2 -13   35.70    3.63
  -2   2  13   38.04    4.06
   2  -2 -12    1.29    2.65
  -2   2  12    2.15    3.20
   2  -2 -11   -0.37    2.28
  -2   2  11    0.18    2.34
   2  -2 -10  104.71    4.80
  -2   2  10  101.33    4.62
   2  -2  -9   71.66    3.69
  -2   2   9   71.78    3.76
   2  -2  -8  236.64    8.00
  -2   2   8  236.64    8.25
   2  -2  -7    9.79    1.85
  -2   2   7   10.34    1.66
   2  -2  -6  315.62    9.79
  -2   2   6  310.14    9.66
   2  -2  -5  871.57   24.01
  -2   2   5  858.58   24.44
   2  -2  -4    0.86    1.05
  -2   2   4    0.18    0.98
   2  -2  -3 4108.48  100.90
  -2   2   3 4160.37  104.22
   2  -2  -2  246.12   11.20
  -2   2   2  244.83   11.39
   2  -2  -1 2779.02   68.58
  -2   2   1 2793.85   71.10
   2  -2   0  574.91   15.51
  -2   2   0  563.46   16.68
   2  -2   1 1332.29   33.06
  -2   2  -1 1324.90   34.17
   2  -2   2   12.62    0.80
  -2   2  -2   12.62    0.86
   2  -2   3  189.91    6.22
  -2   2  -3  190.04    6.59
   2  -2   4   15.02    1.05
  -2   2  -4   16.07    1.11
   2  -2   5  884.50   24.25
  -2   2  -5  873.29   24.44
   2  -2   6   29.80    1.91
  -2   2  -6   26.47    1.72
   2  -2   7  861.23   23.33
  -2   2  -7  862.65   25.73
   2  -2   8    7.88    1.35
  -2   2  -8    6.89    1.29
   2  -2   9    9.42    1.91
  -2   2  -9   11.39    1.97
   2  -2  10  418.49   14.04
  -2   2 -10  413.13   13.79
   2  -2  11   13.97    1.97
  -2   2 -11   13.30    2.03
   2  -2  12   70.79    4.00
  -2   2 -12   61.81    4.19
   2  -2  13   79.29    5.29
  -2   2 -13   80.46    4.99
   2  -2  14   16.07    2.83
  -2   2 -14   18.90    2.71
   2  -2  15   21.24    3.26
  -2   2 -15   19.51    2.95
   2  -2  16    0.37    4.31
  -2   2 -16    1.91    2.59
   2  -2  17    9.85    4.43
  -2   2 -17    9.73    3.20
   2  -2  18    2.09    4.37
  -2   2 -18   -1.60    3.88
   2  -2  19    1.23    3.57
  -2   2 -19    2.46    3.26
   2  -2  20    1.72    4.31
  -2   2 -20   -0.06    4.49
   2  -2  21    6.22    5.17
  -2   2 -21   13.24    3.63
  -2   2 -22   -0.37    2.34
   2  -1 -22   -1.60    3.76
   2  -1 -21    3.76    4.43
  -2   1  21    0.74    4.49
   2  -1 -20   19.21    5.48
  -2   1  20   15.76    5.97
   2  -1 -19   27.70    6.09
  -2   1  19   29.30    6.34
   2  -1 -18    3.94    4.00
  -2   1  18    3.94    4.74
   2  -1 -17    1.91    3.76
  -2   1  17    4.37    4.31
   2  -1 -16    4.62    4.43
  -2   1  16    4.68    4.06
   2  -1 -15   26.59    4.12
  -2   1  15   25.42    4.62
   2  -1 -14   73.75    5.29
  -2   1  14   67.84    5.17
   2  -1 -13   35.40    3.63
  -2   1  13   32.69    3.82
   2  -1 -12   -5.36    3.51
  -2   1  12    3.20    3.76
   2  -1 -11  176.49    6.89
  -2   1  11  174.15    7.33
   2  -1 -10   45.74    3.20
  -2   1  10   45.06    3.39
   2  -1  -9  382.04   11.70
  -2   1   9  372.62   13.54
   2  -1  -8  166.58    6.34
  -2   1   8  164.67    6.16
   2  -1  -7  250.80    8.19
  -2   1   7  255.72    9.36
   2  -1  -6 1616.82   42.17
  -2   1   6 1619.34   42.11
   2  -1  -5 1377.41   36.44
  -2   1   5 1348.91   36.44
   2  -1  -4   61.44    3.08
  -2   1   4   59.59    2.83
   2  -1  -3    1.60    1.29
  -2   1   3   -0.43    1.11
   2  -1  -2 1102.55   29.06
  -2   1   2 1117.38   29.55
   2  -1  -1  282.69    8.19
  -2   1   1  286.93    9.05
   2  -1   0  368.62   10.53
  -2   1   0  357.36   10.28
   2  -1   1 1092.20   28.99
  -2   1  -1 1088.69   27.70
   2  -1   2  433.45   16.56
  -2   1  -2  434.92   11.45
   2  -1   3   39.34    1.79
  -2   1  -3   37.67    1.42
   2  -1   4  203.21    6.77
  -2   1  -4  196.01    6.46
   2  -1   5  114.93    4.06
  -2   1  -5  121.27    4.56
   2  -1   6  388.38   12.00
  -2   1  -6  383.52   11.45
   2  -1   7   39.64    2.40
  -2   1  -7   43.89    2.52
   2  -1   8  179.20    7.02
  -2   1  -8  186.28    7.39
   2  -1   9  199.82    6.65
  -2   1  -9  188.99    6.65
   2  -1  10   83.91    4.56
  -2   1 -10   84.52    4.19
   2  -1  11  152.73    7.14
  -2   1 -11  133.46    5.29
   2  -1  12  128.29    5.97
  -2   1 -12  123.80    6.34
   2  -1  13    0.74    2.34
  -2   1 -13    0.55    2.46
   2  -1  14    0.80    2.52
  -2   1 -14   -0.49    2.15
   2  -1  15   28.99    3.76
  -2   1 -15   31.27    3.45
   2  -1  16   20.81    4.92
  -2   1 -16   13.05    3.08
   2  -1  17    0.62    3.94
  -2   1 -17    0.12    3.02
   2  -1  18   -2.65    3.57
  -2   1 -18    0.74    2.89
   2  -1  19   -0.43    3.57
  -2   1 -19    0.92    3.76
   2  -1  20    1.54    2.83
  -2   1 -20    6.89    2.95
  -2   1 -21    1.35    4.12
   2   0 -22    6.03    5.23
  -2   0  22    5.23    5.97
   2   0 -21    0.55    4.92
  -2   0  21    6.89    7.33
   2   0 -20   14.10    4.99
  -2   0  20   16.31    5.54
   2   0 -19    6.77    4.56
  -2   0  19    5.85    4.99
   2   0 -18    9.42    4.19
  -2   0  18    8.31    6.09
   2   0 -17    4.12    3.57
  -2   0  17    0.12    4.31
   2   0 -16    4.86    4.25
  -2   0  16    4.86    4.00
   2   0 -15   64.33    4.86
  -2   0  15   68.46    5.29
   2   0 -14    1.97    3.39
  -2   0  14   -0.06    3.45
   2   0 -13   20.25    3.45
  -2   0  13   18.59    3.76
   2   0 -12    3.69    2.52
  -2   0  12    4.43    3.08
   2   0 -11   97.63    4.80
  -2   0  11   93.76    4.74
   2   0 -10  686.89   19.88
  -2   0  10  676.98   20.01
   2   0  -9   11.45    1.91
  -2   0   9   11.94    1.97
   2   0  -8  283.73    9.36
  -2   0   8  291.49   10.83
   2   0  -7   25.55    2.15
  -2   0   7   26.04    2.34
   2   0  -6  190.96    6.71
  -2   0   6  204.63    7.33
   2   0  -5 1279.78   34.29
  -2   0   5 1265.19   33.24
   2   0  -4  305.46   13.42
  -2   0   4  302.08   14.34
   2   0  -3   62.30    2.71
  -2   0   3   61.13    2.59
   2   0  -2  260.95    8.43
  -2   0   2  267.91    8.13
   2   0  -1   17.36    0.86
  -2   0   1   17.18    0.98
   2   0   0  581.31   14.41
  -2   0   0  577.07   14.41
   2   0   1  524.92   14.10
  -2   0  -1  531.94   14.22
   2   0   2  793.82   19.82
  -2   0  -2  803.30   19.95
   2   0   3  206.41    6.16
  -2   0  -3  205.06    6.59
   2   0   4    0.55    0.62
  -2   0  -4    0.62    0.49
   2   0   5  495.31   14.34
  -2   0  -5  487.87   14.34
   2   0   6  133.46    5.42
  -2   0  -6  127.92    4.56
   2   0   7  130.02    5.23
  -2   0  -7  129.28    4.37
   2   0   8    1.60    1.35
  -2   0  -8    1.23    1.17
   2   0   9   44.69    2.95
  -2   0  -9   41.49    2.52
   2   0  10  114.01    4.99
  -2   0 -10  120.97    4.80
   2   0  11   51.10    3.45
  -2   0 -11   47.52    3.32
   2   0  12   22.84    2.89
  -2   0 -12   24.69    2.71
   2   0  13    0.92    2.83
  -2   0 -13    0.12    1.97
   2   0  14   18.28    3.51
  -2   0 -14   22.28    2.89
   2   0  15   31.83    3.63
  -2   0 -15   36.38    3.32
   2   0  16    5.91    3.76
  -2   0 -16    3.82    2.59
   2   0  17   13.67    4.00
  -2   0 -17   16.44    4.37
   2   0  18    5.05    3.32
  -2   0 -18    3.02    3.20
   2   0  19   14.04    4.99
  -2   0 -19    8.37    3.02
   2   0  20    3.51    3.57
  -2   0 -20    0.31    3.94
  -2   0 -21    0.06    4.00
   2   1 -22    0.74    4.06
  -2  -1  22   -1.91    4.80
   2   1 -21   -0.62    4.37
  -2  -1  21   -2.34    5.29
   2   1 -20    3.63    4.49
  -2  -1  20    1.54    5.73
   2   1 -19   33.80    5.36
  -2  -1  19   34.97    5.48
   2   1 -18   10.65    5.29
  -2  -1  18   13.17    5.11
   2   1 -17    5.17    3.32
  -2  -1  17   -0.62    3.88
   2   1 -16    1.91    3.82
  -2  -1  16    2.89    4.00
   2   1 -15   98.31    6.77
  -2  -1  15   96.03    6.53
   2   1 -14  105.76    6.40
  -2  -1  14  104.71    6.03
   2   1 -13    3.14    2.28
  -2  -1  13    0.92    2.52
   2   1 -12    2.95    2.71
  -2  -1  12    2.03    3.63
   2   1 -11  124.72    5.91
  -2  -1  11  103.05    4.86
   2   1 -10    2.28    1.91
  -2  -1  10    2.40    2.28
   2   1  -9  721.55   19.76
  -2  -1   9  696.74   21.55
   2   1  -8   75.10    3.51
  -2  -1   8   79.35    4.12
   2   1  -7   10.22    1.60
  -2  -1   7   10.90    1.66
   2   1  -6  997.09   27.64
  -2  -1   6  968.65   26.66
   2   1  -5  214.11    9.85
   2   1  -4 1208.55   32.69
  -2  -1   4 1193.29   32.87
   2   1  -3 2135.96   52.14
  -2  -1   3 2153.32   54.60
   2   1  -2 2362.50   57.31
  -2  -1   2 2290.17   57.19
   2   1  -1 1380.55   34.10
  -2  -1   1 1343.74   33.12
   2   1   0   53.07    1.97
  -2  -1   0   53.80    1.85
   2   1   1  198.90    5.29
  -2  -1  -1  200.63    7.51
   2   1   2   53.68    1.72
  -2  -1  -2   53.56    1.79
   2   1   3   64.52    2.40
  -2  -1  -3   65.75    2.65
   2   1   4  340.06    9.85
  -2  -1  -4  337.60   10.90
   2   1   5  104.34    3.94
  -2  -1  -5  107.42    3.94
   2   1   6  228.02    8.19
  -2  -1  -6  232.70    7.76
   2   1   7   14.84    1.85
  -2  -1  -7   12.99    1.48
   2   1   8   -0.12    1.35
  -2  -1  -8   -0.06    1.48
   2   1   9  402.42   13.73
  -2  -1  -9  396.33   11.51
   2   1  10   54.17    3.51
  -2  -1 -10   51.65    2.83
   2   1  11   53.00    3.94
  -2  -1 -11   53.74    3.63
   2   1  12    2.89    2.15
  -2  -1 -12    5.79    1.97
   2   1  13    6.28    2.52
  -2  -1 -13    2.40    2.09
   2   1  14   23.39    3.88
  -2  -1 -14   25.36    3.39
   2   1  15   10.22    3.14
  -2  -1 -15   11.02    2.89
   2   1  16   32.26    4.00
  -2  -1 -16   28.07    3.51
   2   1  17   -0.55    4.49
  -2  -1 -17   -1.85    3.69
   2   1  18    2.22    3.39
  -2  -1 -18    0.68    3.82
   2   1  19    0.98    2.95
  -2  -1 -19    3.02    2.71
   2   1  20    0.43    3.76
  -2  -1 -20    2.95    2.46
  -2  -1 -21   -0.25    4.43
   2   2 -22   -1.72    4.06
  -2  -2  22    3.08    6.28
   2   2 -21   18.96    5.54
  -2  -2  21   17.30    5.17
   2   2 -20   12.31    6.03
  -2  -2  20    9.36    5.85
   2   2 -19    9.05    4.00
  -2  -2  19   12.07    5.54
   2   2 -18   12.74    5.05
  -2  -2  18   14.77    5.66
   2   2 -17   -0.68    3.20
  -2  -2  17    0.92    3.39
   2   2 -16   67.96    5.60
  -2  -2  16   66.49    6.53
   2   2 -15   65.62    4.62
  -2  -2  15   70.55    5.17
   2   2 -14  111.73    5.73
  -2  -2  14  112.53    6.28
   2   2 -13   42.23    4.31
  -2  -2  13   50.42    5.11
   2   2 -12   15.76    2.83
  -2  -2  12   13.30    2.46
   2   2 -11   17.36    2.46
  -2  -2  11   15.64    2.28
   2   2 -10  356.07   11.82
  -2  -2  10  353.11   12.00
   2   2  -9  267.91    8.74
  -2  -2   9  263.29    9.23
   2   2  -8  199.95    6.59
  -2  -2   8  186.84    6.89
   2   2  -7  168.06    6.09
  -2  -2   7  173.42    7.20
   2   2  -6  335.01   14.22
  -2  -2   6  322.33   11.27
   2   2  -5  661.77   19.08
  -2  -2   5  664.91   19.58
   2   2  -4   22.84    1.60
  -2  -2   4   23.09    1.66
   2   2  -3  223.28    6.77
  -2  -2   3  214.60    7.26
   2   2  -2   34.84    1.91
  -2  -2   2   34.35    1.79
   2   2  -1  801.39   28.75
  -2  -2   1  797.76   21.05
   2   2   0  379.27   11.51
  -2  -2   0  387.89   10.77
   2   2   1   43.40    1.66
  -2  -2  -1   43.22    1.79
   2   2   2  155.32    4.86
  -2  -2  -2  151.19    5.29
   2   2   3  603.48   17.79
  -2  -2  -3  601.08   17.05
   2   2   4  131.25    5.23
  -2  -2  -4  131.06    4.68
   2   2   5   60.33    2.71
  -2  -2  -5   63.22    3.02
   2   2   6    0.25    0.98
  -2  -2  -6    0.43    1.05
   2   2   7    5.73    1.42
  -2  -2  -7    6.65    1.17
   2   2   8   90.86    4.12
  -2  -2  -8   92.71    4.31
   2   2   9  160.43    5.85
  -2  -2  -9  164.43    6.16
   2   2  10   89.20    4.31
  -2  -2 -10   79.97    3.88
   2   2  11   15.64    2.28
  -2  -2 -11   17.36    2.34
   2   2  12    2.71    3.02
  -2  -2 -12    6.28    1.91
   2   2  13   -0.18    2.89
  -2  -2 -13    3.26    2.40
   2   2  14   27.02    3.63
  -2  -2 -14   27.46    3.20
   2   2  15   20.81    3.94
  -2  -2 -15   19.15    3.14
   2   2  16   -0.62    2.89
  -2  -2 -16    1.48    2.59
   2   2  17    1.85    3.39
  -2  -2 -17    2.65    2.89
   2   2  18    2.46    3.57
  -2  -2 -18    2.09    2.71
   2   2  19    0.31    4.86
  -2  -2 -19    1.35    3.20
   2   2  20    0.00    4.86
  -2  -3  23    1.17    5.73
   2   3 -22    0.74    5.66
  -2  -3  22    8.31    5.05
   2   3 -21    8.50    4.43
  -2  -3  21    1.79    5.11
   2   3 -20   11.94    5.85
  -2  -3  20   12.93    4.92
   2   3 -19   12.62    4.37
  -2  -3  19   16.56    4.92
   2   3 -18    0.68    4.43
  -2  -3  18   -1.79    5.73
   2   3 -17    0.06    3.82
  -2  -3  17    1.42    3.69
   2   3 -16    5.42    3.20
  -2  -3  16    3.82    3.32
   2   3 -15  140.23    7.82
  -2  -3  15  133.89    7.14
   2   3 -14   16.01    3.08
  -2  -3  14   14.04    3.39
   2   3 -13   87.54    5.36
  -2  -3  13   79.17    4.62
   2   3 -12   19.51    2.83
  -2  -3  12   17.85    2.77
   2   3 -11  210.41    7.39
  -2  -3  11  214.91    8.13
   2   3 -10   38.97    3.26
  -2  -3  10   32.69    3.45
   2   3  -9  244.76    8.62
  -2  -3   9  244.27    9.17
   2   3  -8   54.48    3.39
  -2  -3   8   55.10    3.39
   2   3  -7    0.80    1.60
  -2  -3   7    0.55    1.48
   2   3  -6  140.54    5.11
  -2  -3   6  139.99    5.23
   2   3  -5   69.62    3.14
  -2  -3   5   66.49    2.83
   2   3  -4  680.43   20.19
  -2  -3   4  676.49   19.64
   2   3  -3  474.01   14.77
  -2  -3   3  478.32   15.33
   2   3  -2  702.16   19.82
  -2  -3   2  707.76   20.50
   2   3  -1  268.83    8.37
  -2  -3   1  264.16    8.80
   2   3   0   10.53    0.86
  -2  -3   0   10.65    0.80
   2   3   1  665.96   18.84
  -2  -3  -1  665.10   18.84
   2   3   2  242.73    8.31
  -2  -3  -2  246.12    7.88
   2   3   3    1.05    0.68
  -2  -3  -3    0.06    0.68
   2   3   4  103.05    4.86
  -2  -3  -4  106.31    4.12
   2   3   5  108.72    4.25
  -2  -3  -5  113.52    4.49
   2   3   6   11.57    1.23
  -2  -3  -6   14.41    1.42
   2   3   7   15.88    1.54
  -2  -3  -7   12.93    1.42
   2   3   8   25.24    2.59
  -2  -3  -8   26.59    2.22
   2   3   9   93.76    4.56
  -2  -3  -9   86.00    4.19
   2   3  10   59.96    3.82
  -2  -3 -10   63.22    4.06
   2   3  11   55.53    4.12
  -2  -3 -11   62.05    3.88
   2   3  12    2.03    2.65
  -2  -3 -12    0.18    2.40
   2   3  13   28.32    4.37
  -2  -3 -13   26.53    3.57
   2   3  14    2.28    3.20
  -2  -3 -14    3.57    3.08
   2   3  15    6.22    3.20
  -2  -3 -15    7.26    3.69
   2   3  16    9.66    3.57
  -2  -3 -16   12.44    3.94
   2   3  17    0.49    3.26
  -2  -3 -17   -0.92    2.71
   2   3  18    2.65    2.77
  -2  -3 -18    1.85    1.91
  -2  -4  23    0.00    6.46
   2   4 -22   -1.60    4.74
  -2  -4  22    3.88    5.48
   2   4 -21    4.43    4.86
  -2  -4  21    5.54    6.22
   2   4 -20   17.67    4.99
  -2  -4  20    7.57    4.99
   2   4 -19   31.64    4.74
  -2  -4  19   29.06    5.42
   2   4 -18    7.26    4.80
  -2  -4  18    5.05    4.92
   2   4 -17    7.82    3.76
  -2  -4  17    6.28    4.56
   2   4 -16   11.82    3.57
  -2  -4  16   21.79    4.49
   2   4 -15   85.32    5.29
  -2  -4  15   92.09    5.54
   2   4 -14    7.76    3.32
  -2  -4  14   13.60    3.57
   2   4 -13    9.73    2.95
  -2  -4  13    7.88    2.83
   2   4 -12   -1.97    2.34
  -2  -4  12    1.66    2.52
   2   4 -11   20.50    2.65
  -2  -4  11   20.31    2.77
   2   4 -10  671.62   18.65
  -2  -4  10  685.72   20.62
   2   4  -9   59.16    3.51
  -2  -4   9   53.80    3.39
   2   4  -8  193.36    9.66
  -2  -4   8  196.01    6.96
   2   4  -7  584.88   17.73
  -2  -4   7  593.26   16.25
   2   4  -6   61.68    3.20
  -2  -4   6   62.85    2.83
   2   4  -5   81.57    3.51
  -2  -4   5   78.43    3.32
   2   4  -4  963.48   27.02
  -2  -4   4  972.78   27.02
   2   4  -3  219.89    7.33
  -2  -4   3  226.91    7.76
   2   4  -2  353.11   11.39
  -2  -4   2  345.91   10.71
   2   4  -1   76.95    3.20
  -2  -4   1   76.89    3.51
   2   4   0  848.49   24.13
  -2  -4   0  838.57   23.64
   2   4   1    7.63    0.98
  -2  -4  -1    7.70    0.86
   2   4   2   63.47    3.02
  -2  -4  -2   62.24    2.65
   2   4   3  349.23   11.39
  -2  -4  -3  369.55   11.57
   2   4   4   15.94    1.29
  -2  -4  -4   15.94    1.54
   2   4   5  213.80    8.50
  -2  -4  -5  205.49    6.77
   2   4   6   57.81    2.71
  -2  -4  -6   61.81    3.26
   2   4   7   23.39    2.40
  -2  -4  -7   23.21    2.09
   2   4   8   38.78    3.08
  -2  -4  -8   35.77    2.59
   2   4   9    1.97    1.85
  -2  -4  -9    3.69    1.91
   2   4  10  254.12    9.54
  -2  -4 -10  262.92    9.42
   2   4  11    2.71    2.15
  -2  -4 -11    2.89    1.91
   2   4  12    8.37    2.65
  -2  -4 -12    5.60    2.09
   2   4  13    3.63    2.40
  -2  -4 -13   -0.74    2.52
   2   4  14   27.70    3.94
  -2  -4 -14   30.60    3.76
   2   4  15    0.06    3.39
  -2  -4 -15    3.14    3.39
   2   4  16    3.76    4.56
  -2  -4 -16    2.71    3.63
   2   4  17    1.54    3.82
  -2  -4 -17    0.43    2.71
   2   5 -22    7.02    5.11
  -2  -5  22    5.85    5.54
   2   5 -21    8.62    7.63
  -2  -5  21   -1.72    8.37
   2   5 -20   11.82    5.05
  -2  -5  20   11.33    5.42
   2   5 -19   22.04    5.05
  -2  -5  19   24.07    5.29
   2   5 -18    1.54    4.68
  -2  -5  18    1.23    4.25
   2   5 -17    8.80    4.43
  -2  -5  17   14.10    4.06
   2   5 -16   93.20    6.40
  -2  -5  16   94.50    6.83
   2   5 -15    0.25    3.20
  -2  -5  15    1.11    3.39
   2   5 -14   92.28    5.60
  -2  -5  14   86.43    5.23
   2   5 -13  156.42    7.26
  -2  -5  13  151.25    7.57
   2   5 -12   44.57    3.69
  -2  -5  12   38.23    3.63
   2   5 -11  265.14   10.16
  -2  -5  11  272.40   10.71
   2   5 -10  556.63   16.93
  -2  -5  10  542.59   24.69
   2   5  -9  121.95    6.83
  -2  -5   9  123.92    4.68
   2   5  -8  393.92   12.25
  -2  -5   8  401.43   13.05
   2   5  -7   81.14    3.45
  -2  -5   7   82.86    3.45
   2   5  -6  847.50   24.62
  -2  -5   6  852.80   23.39
   2   5  -5  114.87    4.74
  -2  -5   5  119.55    4.86
   2   5  -4   32.93    2.15
  -2  -5   4   31.33    2.22
   2   5  -3  101.64    4.80
  -2  -5   3  104.47    4.56
   2   5  -2    7.82    1.54
  -2  -5   2    7.51    1.29
   2   5  -1 1044.74   27.39
  -2  -5   1 1043.82   28.63
   2   5   0    6.40    1.05
  -2  -5   0    7.26    1.11
   2   5   1  298.75    9.66
  -2  -5  -1  300.17    9.42
   2   5   2   45.68    2.40
  -2  -5  -2   40.94    2.40
   2   5   3   61.75    3.26
  -2  -5  -3   64.33    2.83
   2   5   4  397.86   12.74
  -2  -5  -4  402.36   14.77
   2   5   5    3.14    1.35
  -2  -5  -5    4.62    1.42
   2   5   6  138.94    6.03
  -2  -5  -6  135.06    5.97
   2   5   7   20.87    2.65
  -2  -5  -7   20.87    2.34
   2   5   8    0.62    1.91
  -2  -5  -8   -0.18    1.85
   2   5   9   37.06    3.63
  -2  -5  -9   34.10    2.71
   2   5  10   31.33    2.95
  -2  -5 -10   25.06    2.77
   2   5  11   58.48    4.37
  -2  -5 -11   55.28    3.63
   2   5  12    2.28    2.77
  -2  -5 -12    0.49    2.22
   2   5  13    0.74    3.32
  -2  -5 -13   -0.31    3.39
   2   5  14    3.94    4.19
  -2  -5 -14    5.23    3.51
   2   5  15   15.21    4.68
  -2  -5 -15   14.16    3.51
   2   5  16   -0.55    3.39
  -2  -5 -16    2.28    2.89
   2   5  17    0.31    2.65
  -2  -5 -17   -1.17    2.59
  -2  -5 -18   -0.98    2.09
   2   6 -22    1.54    4.80
  -2  -6  22   -1.66    4.92
   2   6 -21    6.53    6.77
  -2  -6  21    5.05    6.53
   2   6 -20    5.17    4.99
  -2  -6  20   12.31    4.43
   2   6 -19    7.26    3.82
  -2  -6  19    1.91    4.80
   2   6 -18    4.56    4.00
  -2  -6  18    3.82    4.31
   2   6 -17    9.66    4.80
  -2  -6  17    7.51    4.12
   2   6 -16   14.77    3.82
  -2  -6  16    8.74    3.88
   2   6 -15  136.23    6.71
  -2  -6  15  112.04    7.26
   2   6 -14   47.77    4.43
  -2  -6  14   48.02    4.37
   2   6 -13    0.49    2.59
  -2  -6  13   -0.18    2.40
   2   6 -12  109.58    5.73
  -2  -6  12  110.13    5.17
   2   6 -11    2.28    2.52
  -2  -6  11   -2.34    3.26
   2   6 -10  203.21   13.30
  -2  -6  10  197.49   10.03
   2   6  -9   38.41    3.32
  -2  -6   9   31.40    2.89
   2   6  -8   10.22    2.15
  -2  -6   8    9.17    1.85
   2   6  -7  835.99   24.93
  -2  -6   7  815.31   22.84
   2   6  -6   41.98    2.65
  -2  -6   6   41.12    2.52
   2   6  -5  936.46   27.27
  -2  -6   5  957.26   26.10
   2   6  -4  142.88    5.48
  -2  -6   4  141.77    5.66
   2   6  -3  168.68    6.71
  -2  -6   3  183.02    6.77
   2   6  -2   82.00    3.63
  -2  -6   2   84.95    3.57
   2   6  -1    0.92    1.11
  -2  -6   1    2.77    1.11
   2   6   0  782.00   23.95
  -2  -6   0  795.42   22.47
   2   6   1  106.38    4.43
  -2  -6  -1  108.65    4.68
   2   6   2    3.63    1.29
  -2  -6  -2    5.66    1.48
   2   6   3  135.00    5.48
  -2  -6  -3  134.45    5.23
   2   6   4   56.82    2.95
  -2  -6  -4   59.78    3.45
   2   6   5  316.85   10.59
  -2  -6  -5  317.84   10.40
   2   6   6   15.45    1.79
  -2  -6  -6   14.22    1.97
   2   6   7    1.97    1.79
  -2  -6  -7    1.66    1.85
   2   6   8   14.90    2.52
  -2  -6  -8   16.56    2.40
   2   6   9   28.69    2.89
  -2  -6  -9   29.98    3.08
   2   6  10   37.24    3.45
  -2  -6 -10   31.27    3.14
   2   6  11   -1.42    2.77
  -2  -6 -11    0.37    1.97
   2   6  12   -0.68    2.59
  -2  -6 -12    0.18    2.22
   2   6  13   17.98    4.00
  -2  -6 -13   15.39    3.45
   2   6  14    2.95    3.57
  -2  -6 -14    4.06    2.65
   2   6  15    1.35    3.57
  -2  -6 -15    1.17    2.28
   2   6  16    1.35    2.28
  -2  -6 -16    4.25    3.08
  -2  -6 -17    0.68    3.57
   2   7 -22    4.00    4.00
  -2  -7  22    4.92    6.09
   2   7 -21    3.20    5.23
  -2  -7  21    3.57    6.03
   2   7 -20    1.66    4.62
  -2  -7  20    2.71    4.92
   2   7 -19   16.81    4.68
  -2  -7  19   11.14    4.19
   2   7 -18    2.34    3.82
  -2  -7  18    3.39    4.06
   2   7 -17   10.59    5.29
  -2  -7  17   12.07    4.43
   2   7 -16   80.83    7.51
  -2  -7  16   79.72    7.20
   2   7 -15    6.71    5.05
  -2  -7  15   10.53    4.92
   2   7 -14   61.62    5.36
  -2  -7  14   53.62    5.11
   2   7 -13   57.13    4.49
  -2  -7  13   60.08    4.56
   2   7 -12   11.20    2.89
  -2  -7  12   12.19    4.56
   2   7 -11  131.43    8.50
  -2  -7  11  124.23    5.91
   2   7 -10  106.50    5.66
  -2  -7  10  114.63    5.66
   2   7  -9   53.07    4.56
  -2  -7   9   58.79    3.82
   2   7  -8   91.23    4.74
  -2  -7   8   92.71    4.49
   2   7  -7   -1.17    1.66
  -2  -7   7    1.97    1.97
   2   7  -6 1230.96   32.44
  -2  -7   6 1215.02   31.21
   2   7  -5    4.37    1.54
  -2  -7   5    3.76    1.60
   2   7  -4  257.14    8.93
  -2  -7   4  253.94    8.25
   2   7  -3   45.12    2.95
  -2  -7   3   42.35    2.52
   2   7  -2    9.97    1.60
  -2  -7   2   12.37    1.54
   2   7  -1  163.94    6.03
  -2  -7   1  172.68    6.53
   2   7   0   69.93    3.63
  -2  -7   0   67.16    3.57
   2   7   1   14.59    1.79
  -2  -7  -1   14.59    1.91
   2   7   2   10.10    1.66
  -2  -7  -2    9.23    1.72
   2   7   3   55.77    3.20
  -2  -7  -3   53.99    3.02
   2   7   4   25.73    2.40
  -2  -7  -4   28.93    2.28
   2   7   5   20.81    1.97
  -2  -7  -5   22.10    2.65
   2   7   6    0.92    1.60
  -2  -7  -6    0.37    1.54
   2   7   7   31.40    2.71
  -2  -7  -7   37.18    2.89
   2   7   8   14.04    2.34
  -2  -7  -8   13.97    2.40
   2   7   9   18.59    2.71
  -2  -7  -9   18.96    3.26
   2   7  10   27.70    3.51
  -2  -7 -10   26.78    2.77
   2   7  11    0.80    2.83
  -2  -7 -11    0.92    2.34
   2   7  12   -1.54    2.77
  -2  -7 -12    0.06    2.83
   2   7  13    2.83    3.08
  -2  -7 -13    0.62    2.28
   2   7  14    2.59    3.26
  -2  -7 -14    1.79    2.95
   2   7  15    0.06    2.83
  -2  -7 -15   -0.98    2.77
  -2  -7 -16    0.18    1.91
  -2  -7 -17    2.59    4.74
   2   8 -22    1.91    4.06
  -2  -8  22    0.86    4.43
   2   8 -21    2.22    4.25
  -2  -8  21    3.39    5.17
   2   8 -20   24.87    4.56
  -2  -8  20   34.17    5.79
   2   8 -19    4.74    3.76
  -2  -8  19    3.63    4.74
   2   8 -18    5.79    3.32
  -2  -8  18    4.12    4.43
   2   8 -17   19.27    3.20
  -2  -8  17   28.81    5.60
   2   8 -16   27.83    3.82
  -2  -8  16   29.80    4.99
   2   8 -15   47.46    4.19
  -2  -8  15   48.94    4.56
   2   8 -14    0.31    2.46
  -2  -8  14   -0.86    2.83
   2   8 -13    9.85    2.46
  -2  -8  13   11.14    5.23
   2   8 -12  107.61    5.54
  -2  -8  12  119.00    5.73
   2   8 -11   55.84    4.31
  -2  -8  11   47.28    4.00
   2   8 -10  154.27    6.96
  -2  -8  10  144.73    6.28
   2   8  -9    1.42    2.34
  -2  -8   9   -0.06    1.97
   2   8  -8    8.43    2.34
  -2  -8   8    7.70    2.03
   2   8  -7  272.71    9.23
  -2  -8   7  253.81    9.05
   2   8  -6  227.53    8.19
  -2  -8   6  227.34    8.13
   2   8  -5  101.14    4.31
  -2  -8   5  107.92    4.68
   2   8  -4   47.03    2.95
  -2  -8   4   43.09    2.77
   2   8  -3  214.60    7.94
  -2  -8   3  213.68    7.70
   2   8  -2  305.95   10.34
  -2  -8   2  299.37   10.28
   2   8  -1   -0.12    1.54
  -2  -8   1    0.18    1.66
   2   8   0   22.22    2.40
  -2  -8   0   22.28    2.28
   2   8   1    1.29    1.54
  -2  -8  -1    2.03    1.85
   2   8   2    1.05    1.54
  -2  -8  -2    0.86    1.35
   2   8   3    1.35    2.15
  -2  -8  -3   -0.18    2.22
   2   8   4   26.47    2.34
  -2  -8  -4   24.38    2.22
   2   8   5    0.92    2.03
  -2  -8  -5    0.25    1.72
   2   8   6    9.60    2.28
  -2  -8  -6    9.66    2.15
   2   8   7    0.00    2.09
  -2  -8  -7    1.11    2.15
   2   8   8    8.74    2.71
  -2  -8  -8   10.71    2.77
   2   8   9   62.55    4.06
  -2  -8  -9   55.10    4.74
   2   8  10    5.11    3.14
  -2  -8 -10    5.79    2.52
   2   8  11    5.48    3.39
  -2  -8 -11    7.33    2.83
   2   8  12   12.07    3.45
  -2  -8 -12   10.90    2.89
   2   8  13    0.62    2.65
  -2  -8 -13    1.54    3.32
   2   8  14   14.71    3.88
  -2  -8 -14   12.50    2.83
   2   8  15   -1.79    4.06
  -2  -8 -15    0.12    2.15
   2   8  16    0.62    3.32
  -2  -8 -16    0.00    2.34
   2   9 -21    5.85    4.74
  -2  -9  21   15.82    5.48
   2   9 -20    1.05    5.29
  -2  -9  20    2.03    4.62
   2   9 -19   25.92    6.03
  -2  -9  19   27.02    4.92
   2   9 -18    9.42    4.80
  -2  -9  18    7.45    5.29
   2   9 -17   -0.06    3.94
  -2  -9  17    0.00    4.00
   2   9 -16   59.47    6.03
  -2  -9  16   69.32    6.16
   2   9 -15    1.17    3.20
  -2  -9  15    1.97    3.63
   2   9 -14    7.39    3.45
  -2  -9  14    0.92    5.05
   2   9 -13   18.04    4.62
  -2  -9  13   20.44    3.51
   2   9 -12    3.26    3.02
  -2  -9  12    8.13    2.59
   2   9 -11  304.79   11.76
  -2  -9  11  307.12   12.07
   2   9 -10   65.19    4.56
  -2  -9  10   62.30    4.12
   2   9  -9   18.16    3.63
  -2  -9   9   20.13    2.95
   2   9  -8   41.98    3.51
  -2  -9   8   49.74    3.63
   2   9  -7  128.97    6.16
  -2  -9   7  125.46    5.54
   2   9  -6  412.95   13.42
  -2  -9   6  417.38   15.39
   2   9  -5    1.66    2.15
  -2  -9   5    3.51    1.79
   2   9  -4  101.82    4.43
  -2  -9   4  103.05    4.80
   2   9  -3   18.96    2.09
  -2  -9   3   12.13    1.97
   2   9  -2   76.95    4.00
  -2  -9   2   78.06    4.00
   2   9  -1  191.33    7.08
  -2  -9   1  189.05    7.08
   2   9   0    0.62    1.79
  -2  -9   0    0.12    1.72
   2   9   1   12.68    2.28
  -2  -9  -1   13.11    1.85
   2   9   2   40.01    3.20
  -2  -9  -2   39.21    2.83
   2   9   3   -0.06    1.91
  -2  -9  -3    0.31    2.40
   2   9   4   22.10    2.46
  -2  -9  -4   19.02    2.77
   2   9   5   17.61    2.46
  -2  -9  -5   21.24    2.83
   2   9   6    3.02    2.34
  -2  -9  -6    3.08    2.52
   2   9   7   30.16    3.57
  -2  -9  -7   28.93    3.51
   2   9   8   29.73    3.45
  -2  -9  -8   29.98    3.20
   2   9   9   -0.43    2.52
  -2  -9  -9    0.25    2.40
   2   9  10   13.36    3.88
  -2  -9 -10   10.53    2.52
   2   9  11    2.52    3.20
  -2  -9 -11    1.23    3.32
   2   9  12    4.80    2.83
  -2  -9 -12    4.19    3.26
   2   9  13    4.99    2.46
  -2  -9 -13    4.68    2.22
   2   9  14    0.31    2.46
  -2  -9 -14    0.62    3.02
  -2  -9 -15    1.17    1.60
   2  10 -21    3.82    6.77
  -2 -10  21    2.03    4.12
   2  10 -20    8.99    5.48
  -2 -10  20   15.33    4.25
   2  10 -19    1.85    5.29
  -2 -10  19    2.59    4.74
   2  10 -18   -1.60    5.36
  -2 -10  18   -0.49    4.56
   2  10 -17   25.36    5.23
  -2 -10  17   28.13    5.05
   2  10 -16    2.46    4.31
  -2 -10  16   -3.14    3.88
   2  10 -15   50.60    5.48
  -2 -10  15   49.93    7.76
   2  10 -14    6.40    4.68
  -2 -10  14    8.13    3.57
   2  10 -13    0.43    3.51
  -2 -10  13    5.97    3.82
   2  10 -12  115.79    7.63
  -2 -10  12  125.40    7.94
   2  10 -11   -0.37    4.37
  -2 -10  11   -1.66    3.88
   2  10 -10  174.95    8.06
  -2 -10  10  181.17    8.19
   2  10  -9    2.46    3.02
  -2 -10   9    5.91    3.08
   2  10  -8   67.59    5.60
  -2 -10   8   67.16    4.68
   2  10  -7  210.78    9.42
  -2 -10   7  205.73    7.94
   2  10  -6    0.25    2.77
  -2 -10   6    2.34    2.59
   2  10  -5   19.21    2.89
  -2 -10   5   21.36    2.83
   2  10  -4   -0.68    2.03
  -2 -10   4   -0.25    1.60
   2  10  -3    5.48    2.22
  -2 -10   3    7.02    1.97
   2  10  -2   46.17    3.26
  -2 -10   2   44.32    2.95
   2  10  -1   17.36    2.34
  -2 -10   1   15.57    2.28
   2  10   0    1.05    2.40
  -2 -10   0    0.86    1.97
   2  10   1    1.79    2.34
  -2 -10  -1    0.86    2.71
   2  10   2    1.97    2.59
  -2 -10  -2   -2.59    3.08
   2  10   3   59.59    4.25
  -2 -10  -3   58.30    4.12
   2  10   4    3.76    2.28
  -2 -10  -4    6.40    2.59
   2  10   5    9.97    2.89
  -2 -10  -5   11.76    3.08
   2  10   6    4.99    3.32
  -2 -10  -6    3.88    2.52
   2  10   7    1.48    2.83
  -2 -10  -7    1.35    2.59
   2  10   8   -0.06    2.95
  -2 -10  -8    0.86    3.45
   2  10   9   18.71    4.00
  -2 -10  -9   13.42    3.14
   2  10  10   -1.05    2.89
  -2 -10 -10   -1.05    3.63
   2  10  11    3.32    3.08
  -2 -10 -11    1.48    2.15
   2  10  12    0.86    4.74
  -2 -10 -12    2.83    3.94
   2  10  13   -1.17    4.00
   2  11 -20   -3.26    5.97
  -2 -11  20   -2.34    4.06
   2  11 -19    0.43    5.17
  -2 -11  19   -1.35    5.23
   2  11 -18    9.97    5.42
  -2 -11  18   12.62    4.86
   2  11 -17    8.99    5.23
  -2 -11  17    9.36    4.74
   2  11 -16    7.51    5.42
  -2 -11  16    0.74    7.82
   2  11 -15   -5.17    5.54
  -2 -11  15   -3.08    3.88
   2  11 -14   19.02    5.60
  -2 -11  14   19.58    4.31
   2  11 -13   84.15    6.28
  -2 -11  13   91.29    7.02
   2  11 -12   -0.18    3.20
  -2 -11  12    1.79    3.14
   2  11 -11   65.25    5.29
  -2 -11  11   66.98    4.56
   2  11 -10    0.98    4.00
  -2 -11  10   -0.43    3.08
   2  11  -9   -2.22    3.32
  -2 -11   9    1.54    2.40
   2  11  -8   40.45    3.82
  -2 -11   8   44.02    3.82
   2  11  -7   11.45    3.20
  -2 -11   7   13.85    2.89
   2  11  -6   52.82    4.31
  -2 -11   6   51.59    3.94
   2  11  -5   22.53    3.82
  -2 -11   5   29.86    3.20
   2  11  -4   -0.43    2.46
  -2 -11   4    0.06    2.22
   2  11  -3    1.11    2.89
  -2 -11   3    1.72    2.40
   2  11  -2   13.54    2.65
  -2 -11   2   16.56    2.71
   2  11  -1   37.37    3.76
  -2 -11   1   45.55    3.69
   2  11   0   17.54    2.77
  -2 -11   0   18.47    3.02
   2  11   1    1.60    2.59
  -2 -11  -1   -0.31    2.46
   2  11   2    8.37    2.52
  -2 -11  -2    3.88    2.46
   2  11   3   30.16    3.63
  -2 -11  -3   33.37    3.26
   2  11   4   18.59    3.02
  -2 -11  -4   18.47    3.39
   2  11   5    4.56    3.26
  -2 -11  -5    3.69    2.65
   2  11   6   -0.12    2.52
  -2 -11  -6    2.34    2.83
   2  11   7    0.12    2.71
  -2 -11  -7   -1.72    3.76
   2  11   8   13.60    3.45
  -2 -11  -8   14.59    3.69
   2  11   9   -0.86    3.08
  -2 -11  -9   -0.74    3.88
   2  11  10   12.99    2.83
  -2 -11 -10   11.88    2.83
   2  11  11    1.11    4.31
  -2 -11 -11    1.11    2.09
   2  11  12    0.62    5.17
  -2 -11 -12    0.92    4.92
   2  12 -19    2.77    5.29
  -2 -12  19    4.00    5.91
   2  12 -18    2.03    5.79
  -2 -12  18    0.86    5.29
   2  12 -17   13.60    5.66
  -2 -12  17   13.05    7.20
   2  12 -16    0.55    5.91
  -2 -12  16    2.40    4.49
   2  12 -15    0.92    5.48
  -2 -12  15    2.65    4.80
   2  12 -14   18.10    4.86
  -2 -12  14   12.87    3.88
   2  12 -13   16.31    4.68
  -2 -12  13    9.30    4.56
   2  12 -12   90.37    8.00
  -2 -12  12   85.01    6.71
   2  12 -11   10.90    4.06
  -2 -12  11   11.39    3.51
   2  12 -10    5.91    3.82
  -2 -12  10    7.82    3.26
   2  12  -9    6.09    4.06
  -2 -12   9    4.19    2.71
   2  12  -8    3.57    4.06
  -2 -12   8    4.86    2.95
   2  12  -7   77.69    5.60
  -2 -12   7   77.14    5.54
   2  12  -6   49.25    4.99
  -2 -12   6   46.23    4.31
   2  12  -5   26.72    3.63
  -2 -12   5   24.69    3.14
   2  12  -4    0.00    2.65
  -2 -12   4   -0.37    2.22
   2  12  -3   25.92    3.82
  -2 -12   3   21.73    3.26
   2  12  -2   25.06    3.57
  -2 -12   2   27.83    3.26
   2  12  -1    0.12    3.45
  -2 -12   1   -0.31    2.95
   2  12   0   -2.09    3.94
  -2 -12   0    1.54    3.08
   2  12   1    0.86    3.94
  -2 -12  -1    2.95    2.95
   2  12   2   23.95    3.51
  -2 -12  -2   27.76    3.69
   2  12   3   -1.05    2.89
  -2 -12  -3    0.12    2.95
   2  12   4   26.10    3.76
  -2 -12  -4   21.55    4.37
   2  12   5    4.12    4.12
  -2 -12  -5    1.11    3.02
   2  12   6    1.91    2.71
  -2 -12  -6    2.52    2.95
   2  12   7   14.71    3.69
  -2 -12  -7   10.77    3.20
   2  12   8    0.43    2.89
  -2 -12  -8   -1.48    3.32
   2  12   9   12.87    3.39
  -2 -12  -9    7.76    2.71
   2  12  10    1.79    3.08
  -2 -12 -10    2.34    3.02
   2  12  11    0.25    2.65
  -2 -12 -11    0.12    4.31
  -2 -13  19    2.89    6.53
   2  13 -18    7.63    6.59
  -2 -13  18   10.65    7.39
   2  13 -17    2.34    6.28
  -2 -13  17    1.35    7.63
   2  13 -16    5.17    5.60
  -2 -13  16    4.86    4.56
   2  13 -15    7.57    6.53
  -2 -13  15   11.57    5.29
   2  13 -14    2.03    4.43
  -2 -13  14   -1.23    4.06
   2  13 -13   44.39    5.85
  -2 -13  13   42.35    5.05
   2  13 -12    0.18    4.12
  -2 -13  12   -0.80    3.76
   2  13 -11   36.26    5.73
  -2 -13  11   43.89    5.79
   2  13 -10    1.17    4.74
  -2 -13  10    0.74    3.39
   2  13  -9    1.29    3.76
  -2 -13   9   -1.54    3.08
   2  13  -8   35.70    4.80
  -2 -13   8   41.61    4.06
   2  13  -7    2.09    3.32
  -2 -13   7    0.25    2.83
   2  13  -6    7.14    3.76
  -2 -13   6    8.31    3.02
   2  13  -5    2.28    3.39
  -2 -13   5    5.23    2.89
   2  13  -4   -0.37    3.14
  -2 -13   4    0.37    3.39
   2  13  -3    0.49    4.62
  -2 -13   3    1.72    3.39
   2  13  -2    4.99    3.32
  -2 -13   2    1.66    2.77
   2  13  -1   24.19    3.57
  -2 -13   1   21.24    3.57
   2  13   0    5.17    3.82
  -2 -13   0    5.17    3.08
   2  13   1    2.89    3.02
  -2 -13  -1    5.60    3.39
   2  13   2    1.60    3.45
  -2 -13  -2    0.18    2.52
   2  13   3   19.70    3.45
  -2 -13  -3   21.73    3.57
   2  13   4   11.70    3.14
  -2 -13  -4   12.56    3.63
   2  13   5    5.91    3.57
  -2 -13  -5    3.88    3.20
   2  13   6    0.31    3.45
  -2 -13  -6    1.97    4.06
   2  13   7   11.57    3.26
  -2 -13  -7    4.56    3.14
   2  13   8    0.80    3.26
  -2 -13  -8    2.09    3.32
   2  13   9    1.42    2.34
  -2 -13  -9    1.48    4.25
   2  13  10    2.22    3.88
  -2 -13 -10    0.55    2.95
   2  13  11    1.54    5.60
   2  14 -18   -2.34    8.13
  -2 -14  18   -2.77    8.74
   2  14 -17    9.36    6.22
  -2 -14  17    7.70    5.85
   2  14 -16   -3.94    5.23
  -2 -14  16   -1.29    4.56
   2  14 -15    3.57    6.28
  -2 -14  15    5.73    5.79
   2  14 -14    4.06    5.23
  -2 -14  14   -1.85    4.56
   2  14 -13   12.93    6.28
  -2 -14  13    8.99    4.68
   2  14 -12   33.67    5.73
  -2 -14  12   36.87    4.86
   2  14 -11    4.37    5.17
  -2 -14  11    5.54    3.69
   2  14 -10    0.62    4.80
  -2 -14  10    4.92    4.31
   2  14  -9    3.08    4.12
  -2 -14   9    3.88    3.39
   2  14  -8   17.98    4.62
  -2 -14   8   25.42    4.25
   2  14  -7   17.54    4.56
  -2 -14   7   19.39    4.25
   2  14  -6    9.54    4.06
  -2 -14   6    6.96    3.08
   2  14  -5    2.95    4.49
  -2 -14   5    4.06    3.76
   2  14  -4    1.23    4.56
  -2 -14   4    1.54    3.57
   2  14  -3   -1.05    3.32
  -2 -14   3    0.80    3.02
   2  14  -2   14.71    3.88
  -2 -14   2   17.85    3.45
   2  14  -1    3.02    4.06
  -2 -14   1    4.86    3.08
   2  14   0    0.98    3.88
  -2 -14   0    2.09    2.89
   2  14   1    9.79    3.39
  -2 -14  -1   10.71    3.02
   2  14   2    0.31    3.26
  -2 -14  -2    0.12    3.51
   2  14   3   -0.80    3.26
  -2 -14  -3   -0.86    3.39
   2  14   4    0.68    3.08
  -2 -14  -4    3.88    3.69
   2  14   5    0.49    2.71
  -2 -14  -5    0.68    2.71
   2  14   6   -0.80    3.57
  -2 -14  -6    1.11    3.51
   2  14   7    1.85    2.95
  -2 -14  -7    2.09    3.20
   2  14   8    1.91    4.80
  -2 -14  -8    1.11    3.32
   2  15 -16    0.49    4.00
  -2 -15  16    0.68    4.92
   2  15 -15    0.80    4.37
  -2 -15  15    2.34    4.68
   2  15 -14    8.25    5.85
  -2 -15  14    4.00    5.79
   2  15 -13   21.61    7.14
  -2 -15  13   17.98    5.23
   2  15 -12    4.12    5.91
  -2 -15  12    1.29    4.19
   2  15 -11   17.48    5.85
  -2 -15  11   16.62    4.31
   2  15 -10    1.11    6.40
  -2 -15  10   -3.45    5.23
   2  15  -9    5.48    4.43
  -2 -15   9    2.71    3.69
   2  15  -8    7.45    4.56
  -2 -15   8    3.14    3.45
   2  15  -7    4.12    3.88
  -2 -15   7   -0.06    3.14
   2  15  -6   12.07    4.86
  -2 -15   6   13.42    4.86
   2  15  -5    7.26    4.19
  -2 -15   5    0.31    3.39
   2  15  -4    0.55    3.76
  -2 -15   4    2.22    3.26
   2  15  -3   -1.48    4.25
  -2 -15   3    2.28    3.26
   2  15  -2    3.69    4.43
  -2 -15   2    1.17    4.06
   2  15  -1   -1.48    4.19
  -2 -15   1    0.55    3.51
   2  15   0    0.74    3.69
  -2 -15   0    1.35    3.14
   2  15   1    0.55    4.31
  -2 -15  -1    0.43    3.26
   2  15   2    3.57    3.14
  -2 -15  -2    3.51    3.26
   2  15   3    1.54    3.76
  -2 -15  -3    8.37    2.89
   2  15   4   -0.25    2.09
  -2 -15  -4   -2.09    4.62
   2  15   5   -2.28    4.74
  -2 -15  -5   -1.17    6.59
   2  15   6    1.97    5.48
   2  16 -15    0.68    4.06
  -2 -16  15    2.40    4.12
   2  16 -14    1.97    4.92
  -2 -16  14   -0.74    5.73
   2  16 -13    3.26    5.36
  -2 -16  13    0.18    4.31
   2  16 -12   26.29    5.66
  -2 -16  12   14.96    5.29
   2  16 -11    0.80    5.36
  -2 -16  11    1.42    4.43
   2  16 -10    0.86    7.20
  -2 -16  10    0.68    6.03
   2  16  -9    6.40    4.92
  -2 -16   9    5.29    4.06
   2  16  -8    2.65    4.56
  -2 -16   8    3.20    4.25
   2  16  -7   -0.12    4.31
  -2 -16   7    1.17    3.82
   2  16  -6   11.20    5.17
  -2 -16   6    8.99    3.69
   2  16  -5   -0.86    3.45
  -2 -16   5   -1.23    2.03
   2  16  -4    1.29    3.63
  -2 -16   4    0.80    2.65
   2  16  -3    0.62    4.49
  -2 -16   3   -1.05    2.83
   2  16  -2    4.37    3.82
  -2 -16   2    1.60    3.08
   2  16  -1   -1.23    4.43
  -2 -16   1    1.79    4.43
  -2 -16   0   -2.09    5.79
   2  16   1    1.79    3.57
   2  16   2   -0.37    4.68
  -2 -16  -2    1.60    3.57
   2  16   3    4.06    6.71
  -2 -16  -3   -1.60    4.62
  -2 -16  -4   -1.11    3.57
   2  16   5    0.49    3.39
   2  16   6   -0.25    5.66
   2  17 -13    1.17    6.03
  -2 -17  13    1.97    4.56
   2  17 -12    1.29    5.85
  -2 -17  12    5.79    4.68
   2  17 -11    3.02    4.12
  -2 -17  11    0.18    4.49
   2  17 -10    2.40    4.74
  -2 -17  10    5.42    5.97
   2  17  -9    0.25    5.42
  -2 -17   9    0.74    4.56
   2  17  -8    3.63    4.86
  -2 -17   8    5.60    4.31
   2  17  -7    0.74    5.54
  -2 -17   7    5.05    4.49
   2  17  -6    4.86    6.59
  -2 -17   6   -3.45    4.49
   2  17  -5   -1.05    4.74
   2  17  -3    1.54    4.80
   2  17  -2   -1.17    3.69
  -2 -17   2    2.95    4.86
  -2 -17   1   -1.05    2.46
  -2 -18  11   -0.98    5.11
  -2 -18  10    1.97    4.12
  -2 -18   9   13.05    4.31
   2  18  -8    1.23    5.85
  -2 -18   8    1.23    5.97
   2  18  -3   -0.31    5.48
  -2 -18   3    8.68    8.25
  -2 -18   1    1.66    4.86
  -2 -19   8    1.42    2.89
  -2 -19   2    1.85    6.03
   3 -20   6    1.05    5.29
   3 -20   7    0.98    3.63
   3 -19   0   -0.25    7.08
  -3  19   0   -0.37    5.54
   3 -19   1   -2.03    3.14
  -3  19  -1    5.11    8.25
   3 -19   2    0.68    2.89
  -3  19  -2    1.29    7.76
  -3  19  -3   -1.60    4.37
   3 -19   6   -0.25    4.43
   3 -19   7   -1.85    4.31
   3 -19   8    2.71    4.86
  -3  19  -8    2.09    4.37
   3 -19   9   -1.42    6.96
  -3  19  -9    1.42    4.43
   3 -19  10    0.25    3.14
  -3  18   4   -0.25    4.12
   3 -18  -3   -1.29    6.40
  -3  18   3   -2.15    4.06
   3 -18  -2    2.95    4.68
  -3  18   2    1.48    3.76
   3 -18  -1   -1.42    5.11
  -3  18   1   -0.37    4.19
   3 -18   0   10.47    6.89
  -3  18   0   13.91    4.49
   3 -18   1   -0.98    3.76
  -3  18  -1    3.20    4.62
   3 -18   2    0.80    3.57
  -3  18  -2    3.63    4.19
   3 -18   3    0.86    3.63
  -3  18  -3    1.23    3.76
   3 -18   4    1.60    2.83
  -3  18  -4    0.68    3.88
   3 -18   5    0.06    2.71
  -3  18  -5   -1.35    3.51
   3 -18   6   -0.37    4.06
  -3  18  -6    1.66    6.28
   3 -18   7   -0.55    6.53
  -3  18  -7    1.85    4.06
   3 -18   8   -1.91    4.12
  -3  18  -8    0.49    3.94
   3 -18   9    1.60    3.76
  -3  18  -9    0.25    5.60
   3 -18  10    1.97    4.31
  -3  18 -10   -1.54    5.11
   3 -18  11    1.79    3.82
  -3  18 -11   -0.74    6.83
   3 -18  12    0.74    8.93
   3 -18  13   -0.18    3.51
   3 -17  -5    3.45    3.82
  -3  17   5    1.66    3.14
   3 -17  -4    2.77    5.42
  -3  17   4    2.89    3.94
   3 -17  -3   -1.35    3.45
  -3  17   3    0.80    4.00
   3 -17  -2    7.94    5.91
  -3  17   2   15.82    4.62
   3 -17  -1    8.31    4.31
  -3  17   1    3.08    3.94
   3 -17   0   -3.32    5.11
  -3  17   0    0.86    4.25
   3 -17   1    6.53    4.92
  -3  17  -1    1.91    3.26
   3 -17   2    2.40    4.37
  -3  17  -2    0.00    5.17
   3 -17   3    0.12    5.05
  -3  17  -3    0.31    5.05
   3 -17   4   -0.68    3.88
  -3  17  -4    0.06    4.43
   3 -17   5   -0.74    4.80
  -3  17  -5   -1.42    6.03
   3 -17   6   -1.48    3.08
  -3  17  -6   -1.42    4.12
   3 -17   7    2.40    4.00
  -3  17  -7   -1.35    4.31
   3 -17   8    2.89    4.12
  -3  17  -8    3.08    4.56
   3 -17   9   -0.43    4.19
  -3  17  -9   -0.31    5.60
   3 -17  10   16.25    3.94
  -3  17 -10    8.68    5.54
   3 -17  11   11.63    8.25
  -3  17 -11    3.94    4.92
   3 -17  12    0.74    3.88
  -3  17 -12   -2.77    6.22
   3 -17  13    5.29    4.43
  -3  17 -13    4.49    3.94
   3 -17  14   -0.80    4.86
  -3  17 -14    2.09    3.94
   3 -17  15   -3.39    6.40
  -3  17 -15    2.09    7.70
   3 -16  -7    0.12    3.51
  -3  16   7    1.79    6.22
   3 -16  -6    4.37    4.49
  -3  16   6    3.82    6.77
   3 -16  -5    0.37    3.39
  -3  16   5   -4.00    6.34
   3 -16  -4   -0.31    4.06
  -3  16   4    0.43    3.32
   3 -16  -3    4.86    4.31
  -3  16   3    1.29    3.57
   3 -16  -2    0.86    5.23
  -3  16   2    1.23    5.66
   3 -16  -1    4.19    4.49
  -3  16   1   -1.85    4.68
   3 -16   0    5.91    4.43
  -3  16   0    6.71    4.68
   3 -16   1    0.80    4.00
  -3  16  -1    2.34    3.82
   3 -16   2   -0.80    4.92
  -3  16  -2    1.85    4.62
   3 -16   3    2.71    3.45
  -3  16  -3    2.59    4.25
   3 -16   4    7.33    4.00
  -3  16  -4   13.79    4.99
   3 -16   5    0.80    3.57
  -3  16  -5    0.49    3.94
   3 -16   6    0.92    3.63
  -3  16  -6    0.62    4.49
   3 -16   7    1.48    4.00
  -3  16  -7    3.26    4.06
   3 -16   8    1.23    4.25
  -3  16  -8   -0.06    4.06
   3 -16   9    0.86    4.06
  -3  16  -9   -1.97    5.11
   3 -16  10   10.16    8.56
  -3  16 -10    5.79    5.17
   3 -16  11   -1.29    4.06
  -3  16 -11    3.69    5.42
   3 -16  12   17.24    4.19
  -3  16 -12   12.62    5.42
   3 -16  13    0.68    4.74
  -3  16 -13   -0.68    5.05
   3 -16  14    0.86    4.86
  -3  16 -14    2.52    5.11
   3 -16  15    1.23    3.94
  -3  16 -15   -2.34    5.17
   3 -16  16   -0.55    4.00
  -3  16 -16    0.37    4.80
   3 -15  -9    1.11    3.63
  -3  15   9   -0.06    4.12
   3 -15  -8    0.12    3.69
  -3  15   8    3.63    4.06
   3 -15  -7   -2.03    4.49
  -3  15   7   -0.55    4.68
   3 -15  -6    9.91    5.36
  -3  15   6   10.77    5.11
   3 -15  -5   -0.31    4.49
  -3  15   5    1.35    4.19
   3 -15  -4    2.95    4.19
  -3  15   4    5.48    4.56
   3 -15  -3    5.48    4.99
  -3  15   3   -0.25    4.99
   3 -15  -2   11.57    4.37
  -3  15   2    8.37    4.43
   3 -15  -1    4.99    4.62
  -3  15   1    5.91    3.88
   3 -15   0   -2.40    3.88
  -3  15   0    1.54    3.69
   3 -15   1    6.28    4.25
  -3  15  -1    5.36    4.80
   3 -15   2    4.99    3.82
  -3  15  -2    2.95    3.88
   3 -15   3   12.99    3.82
  -3  15  -3   10.28    4.06
   3 -15   4    1.66    3.82
  -3  15  -4    1.11    3.57
   3 -15   5   15.39    3.94
  -3  15  -5   12.93    4.37
   3 -15   6    4.25    3.57
  -3  15  -6    5.42    3.57
   3 -15   7    0.43    3.08
  -3  15  -7    1.66    3.63
   3 -15   8    6.89    4.00
  -3  15  -8    3.63    4.56
   3 -15   9   -0.74    6.89
  -3  15  -9    4.00    5.48
   3 -15  10    4.56    3.26
  -3  15 -10    8.93    4.74
   3 -15  11    3.82    4.25
  -3  15 -11    6.28    5.11
   3 -15  12    0.74    3.76
  -3  15 -12   -2.77    4.80
   3 -15  13   11.20    4.31
  -3  15 -13   -2.09    6.09
   3 -15  14    3.08    4.37
  -3  15 -14    5.73    5.17
   3 -15  15    1.42    4.49
  -3  15 -15   -1.17    5.23
   3 -15  16   -1.85    4.56
  -3  15 -16    2.46    5.36
   3 -15  17    1.85    5.17
  -3  15 -17    4.43    5.60
  -3  14  12    2.83    5.11
  -3  14  11    0.12    4.92
   3 -14 -10    2.15    3.32
  -3  14  10    1.60    5.23
   3 -14  -9    2.77    4.00
  -3  14   9   -2.09    4.31
   3 -14  -8    5.11    4.12
  -3  14   8    3.39    4.43
   3 -14  -7   17.24    4.56
  -3  14   7   17.30    6.34
   3 -14  -6   -1.72    4.37
  -3  14   6    1.29    4.62
   3 -14  -5   18.59    4.68
  -3  14   5   17.73    4.25
   3 -14  -4    2.59    4.49
  -3  14   4    5.29    4.31
   3 -14  -3   26.84    4.49
  -3  14   3   21.92    4.62
   3 -14  -2   15.02    4.80
  -3  14   2   17.98    4.12
   3 -14  -1    9.23    5.36
  -3  14   1    6.28    5.29
   3 -14   0    3.02    4.37
  -3  14   0    6.83    4.37
   3 -14   1    3.88    4.31
  -3  14  -1    6.16    3.63
   3 -14   2    8.00    3.45
  -3  14  -2    7.70    3.69
   3 -14   3   -0.18    3.69
  -3  14  -3   -1.05    3.88
   3 -14   4   18.10    4.00
  -3  14  -4   19.27    4.06
   3 -14   5   -0.31    3.69
  -3  14  -5    2.65    3.82
   3 -14   6    9.85    4.00
  -3  14  -6    8.80    4.19
   3 -14   7   48.02    4.99
  -3  14  -7   36.87    5.85
   3 -14   8    6.46    5.73
  -3  14  -8    6.40    5.11
   3 -14   9   30.04    3.69
  -3  14  -9   29.12    4.99
   3 -14  10    1.23    3.20
  -3  14 -10    2.65    3.57
   3 -14  11   -0.80    3.14
  -3  14 -11   -0.37    4.06
   3 -14  12    9.66    3.88
  -3  14 -12    6.65    4.56
   3 -14  13    6.71    3.88
  -3  14 -13    0.49    4.68
   3 -14  14    1.72    4.12
  -3  14 -14    0.25    5.23
   3 -14  15    0.92    3.88
  -3  14 -15   -5.97    5.54
   3 -14  16    1.35    4.12
  -3  14 -16   -1.48    4.74
   3 -14  17   -0.12    4.99
  -3  14 -17    2.77    6.59
   3 -14  18    1.17    4.92
  -3  14 -18   -1.72    5.79
  -3  13  13   -2.52    6.89
   3 -13 -11    4.19    4.06
  -3  13  11   -2.28    6.71
   3 -13 -10    0.49    3.94
  -3  13  10   -5.42    9.30
   3 -13  -9    4.00    5.29
  -3  13   9   -1.48    5.66
   3 -13  -8   12.25    4.49
  -3  13   8    9.23    4.62
   3 -13  -7    3.88    5.91
  -3  13   7    7.26    6.28
   3 -13  -6    7.94    4.25
  -3  13   6   12.44    4.49
   3 -13  -5   27.70    4.62
  -3  13   5   25.30    5.11
   3 -13  -4    2.83    3.57
  -3  13   4   -1.60    4.00
   3 -13  -3    5.66    3.69
  -3  13   3    2.59    3.69
   3 -13  -2   16.13    4.37
  -3  13   2   22.22    4.56
   3 -13  -1   20.93    3.63
  -3  13   1   21.98    4.19
   3 -13   0   12.13    3.76
  -3  13   0   10.10    3.51
   3 -13   1    0.49    3.14
  -3  13  -1    1.35    3.20
   3 -13   2   62.79    5.23
  -3  13  -2   59.65    5.23
   3 -13   3   14.04    3.26
  -3  13  -3   19.76    3.57
   3 -13   4    0.43    2.83
  -3  13  -4    1.79    3.32
   3 -13   5   33.00    4.25
  -3  13  -5   34.66    4.86
   3 -13   6   27.21    3.94
  -3  13  -6   34.60    4.49
   3 -13   7    0.92    4.74
  -3  13  -7   -1.35    7.08
   3 -13   8   62.24    4.80
  -3  13  -8   63.78    5.73
   3 -13   9   13.24    3.32
  -3  13  -9   16.13    3.69
   3 -13  10    7.70    3.08
  -3  13 -10   11.45    4.06
   3 -13  11   17.61    3.57
  -3  13 -11   13.42    4.49
   3 -13  12   -2.15    3.20
  -3  13 -12   -0.74    4.25
   3 -13  13    6.34    3.39
  -3  13 -13   10.96    5.54
   3 -13  14    2.46    4.25
  -3  13 -14    4.56    6.28
   3 -13  15   11.39    5.11
  -3  13 -15   18.53    5.97
   3 -13  16   18.41    4.37
  -3  13 -16   29.12    6.03
   3 -13  17   -0.62    3.88
  -3  13 -17    1.17    5.36
   3 -13  18   18.22    5.66
  -3  13 -18   18.22    7.70
   3 -13  19    0.86    4.62
  -3  13 -19    1.42    4.86
   3 -12 -14    3.32    3.45
  -3  12  14    0.43    6.53
   3 -12 -13   -2.40    4.31
  -3  12  13   -4.86    5.66
   3 -12 -12   -1.05    5.91
  -3  12  12    4.31    6.53
   3 -12 -11   -2.28    4.37
  -3  12  11   -0.43    4.99
   3 -12 -10    2.89    4.00
  -3  12  10   -1.17    3.94
   3 -12  -9    6.16    4.80
  -3  12   9    2.28    4.25
   3 -12  -8    3.69    3.57
  -3  12   8    4.56    4.68
   3 -12  -7   10.03    4.74
  -3  12   7    9.97    4.68
   3 -12  -6    2.22    3.63
  -3  12   6    2.28    3.69
   3 -12  -5   46.85    5.05
  -3  12   5   57.31    6.65
   3 -12  -4   33.55    4.62
  -3  12   4   28.38    4.19
   3 -12  -3   12.00    3.57
  -3  12   3   12.93    4.25
   3 -12  -2  126.08    6.96
  -3  12   2  123.80    6.83
   3 -12  -1   23.82    3.63
  -3  12   1   26.10    4.00
   3 -12   0    7.39    2.95
  -3  12   0    6.46    2.95
   3 -12   1    1.11    2.77
  -3  12  -1    0.62    2.95
   3 -12   2   93.33    6.09
  -3  12  -2   92.03    6.09
   3 -12   3   45.25    4.62
  -3  12  -3   49.25    4.31
   3 -12   4    5.36    2.83
  -3  12  -4    6.77    2.95
   3 -12   5    8.00    3.02
  -3  12  -5    9.60    3.08
   3 -12   6    1.17    4.19
  -3  12  -6    2.65    3.94
   3 -12   7   60.58    7.45
  -3  12  -7   60.02    5.54
   3 -12   8   25.06    3.57
  -3  12  -8   23.70    3.82
   3 -12   9   81.57    5.85
  -3  12  -9   83.85    5.48
   3 -12  10    0.49    2.52
  -3  12 -10    0.00    4.06
   3 -12  11   10.40    3.82
  -3  12 -11    5.29    4.25
   3 -12  12   38.91    4.49
  -3  12 -12   43.89    5.36
   3 -12  13    2.52    3.14
  -3  12 -13    2.40    3.88
   3 -12  14    6.71    4.31
  -3  12 -14    7.20    5.29
   3 -12  15    6.34    3.45
  -3  12 -15    6.16    4.43
   3 -12  16   -1.11    3.69
  -3  12 -16    3.63    4.31
   3 -12  17   35.95    4.99
  -3  12 -17   38.29    6.22
   3 -12  18    0.74    4.19
  -3  12 -18    0.68    4.92
   3 -12  19    0.37    4.86
  -3  12 -19    2.28    6.77
   3 -12  20   -0.49    3.69
   3 -11 -15    0.86    2.89
  -3  11  15    1.72    6.71
   3 -11 -14    1.11    4.00
  -3  11  14   -0.92    4.00
   3 -11 -13    9.36    4.68
  -3  11  13   11.33    4.99
   3 -11 -12   -0.18    5.23
  -3  11  12    2.03    4.92
   3 -11 -11   25.49    4.99
  -3  11  11   28.07    5.29
   3 -11 -10   -2.15    4.68
  -3  11  10    0.98    4.86
   3 -11  -9   11.20    4.62
  -3  11   9    9.23    4.56
   3 -11  -8   23.58    4.43
  -3  11   8   20.25    4.19
   3 -11  -7    8.00    3.76
  -3  11   7    8.68    3.82
   3 -11  -6   84.46    6.89
  -3  11   6   93.51    5.91
   3 -11  -5   14.59    3.51
  -3  11   5   19.08    4.00
   3 -11  -4   38.97    4.31
  -3  11   4   33.61    3.88
   3 -11  -3   36.63    4.31
  -3  11   3   40.14    4.86
   3 -11  -2    4.68    2.77
  -3  11   2   10.83    2.89
   3 -11  -1   19.82    3.51
  -3  11   1   20.07    3.08
   3 -11   0    1.48    2.59
  -3  11   0    2.22    2.52
   3 -11   1    6.22    3.02
  -3  11  -1    5.79    3.08
   3 -11   2    1.79    2.28
  -3  11  -2    0.25    2.40
   3 -11   3   62.36    4.49
  -3  11  -3   56.27    4.19
   3 -11   4   -0.31    2.83
  -3  11  -4    0.68    2.89
   3 -11   5   23.27    4.86
  -3  11  -5   19.15    4.37
   3 -11   6    0.98    2.22
  -3  11  -6   -1.17    2.40
   3 -11   7   30.66    3.08
  -3  11  -7   33.86    3.82
   3 -11   8    7.76    2.46
  -3  11  -8    7.20    2.89
   3 -11   9    3.94    2.46
  -3  11  -9    4.74    3.14
   3 -11  10    2.65    3.63
  -3  11 -10    2.15    3.45
   3 -11  11   89.51    5.73
  -3  11 -11   97.02    5.85
   3 -11  12    5.54    3.02
  -3  11 -12    4.99    3.57
   3 -11  13   19.64    3.51
  -3  11 -13   13.97    3.82
   3 -11  14    0.49    4.56
  -3  11 -14    3.51    4.12
   3 -11  15    3.76    3.63
  -3  11 -15    4.56    4.19
   3 -11  16   13.79    3.88
  -3  11 -16   15.21    4.49
   3 -11  17   -0.18    4.06
  -3  11 -17   -0.98    4.49
   3 -11  18   18.53    4.92
  -3  11 -18   16.81    5.54
   3 -11  19    3.51    4.49
  -3  11 -19    1.23    4.86
   3 -11  20    2.28    3.32
  -3  11 -20    1.42    4.49
   3 -10 -17    2.34    8.00
   3 -10 -16    2.28    7.14
  -3  10  16   -0.62    5.91
   3 -10 -15    0.12    4.68
  -3  10  15    1.54    5.79
   3 -10 -14    8.50    4.92
  -3  10  14    7.76    4.25
   3 -10 -13    2.03    4.80
  -3  10  13   -0.62    4.74
   3 -10 -12   14.10    5.17
  -3  10  12   13.17    5.54
   3 -10 -11    0.74    4.80
  -3  10  11    1.42    4.68
   3 -10 -10    2.52    3.63
  -3  10  10    0.12    3.88
   3 -10  -9   38.78    5.23
  -3  10   9   32.69    4.62
   3 -10  -8   10.34    4.43
  -3  10   8    7.88    3.82
   3 -10  -7   34.84    4.43
  -3  10   7   34.35    4.49
   3 -10  -6   -0.37    2.95
  -3  10   6   -0.06    2.59
   3 -10  -5   18.41    3.69
  -3  10   5   17.48    3.20
   3 -10  -4   27.33    3.57
  -3  10   4   27.39    3.39
   3 -10  -3   13.91    3.57
  -3  10   3   11.70    3.32
   3 -10  -2   13.79    2.83
  -3  10   2   13.36    2.77
   3 -10  -1   11.63    2.65
  -3  10   1   12.74    2.65
   3 -10   0   17.85    3.57
  -3  10   0   12.87    3.69
   3 -10   1    7.26    2.09
  -3  10  -1    5.42    2.34
   3 -10   2   95.91    4.68
  -3  10  -2  112.16    5.42
   3 -10   3   24.44    2.83
  -3  10  -3   22.16    2.71
   3 -10   4   36.81    6.65
  -3  10  -4   31.58    6.03
   3 -10   5   32.57    3.26
  -3  10  -5   29.92    3.57
   3 -10   6    3.02    2.03
  -3  10  -6    7.57    2.65
   3 -10   7    2.89    2.15
  -3  10  -7    1.97    2.52
   3 -10   8   37.74    3.08
  -3  10  -8   31.95    3.39
   3 -10   9   80.27    4.19
  -3  10  -9   72.64    4.80
   3 -10  10  122.81    6.03
  -3  10 -10  118.57    7.39
   3 -10  11    0.86    3.02
  -3  10 -11   -0.18    3.08
   3 -10  12   36.87    3.45
  -3  10 -12   45.74    5.23
   3 -10  13   16.81    3.26
  -3  10 -13   17.11    3.88
   3 -10  14   21.73    3.69
  -3  10 -14   25.55    4.49
   3 -10  15   12.25    4.74
  -3  10 -15   10.96    5.36
   3 -10  16    9.30    4.49
  -3  10 -16    8.43    4.74
   3 -10  17   39.15    4.62
  -3  10 -17   47.59    6.03
   3 -10  18    1.29    3.88
  -3  10 -18    4.12    4.49
   3 -10  19    4.68    4.12
  -3  10 -19    2.03    4.86
   3 -10  20    2.28    4.37
  -3  10 -20    6.96    8.56
   3 -10  21    2.83    6.09
   3  -9 -18   -1.60    6.28
  -3   9  18    2.83    6.96
   3  -9 -17   -2.71    5.48
  -3   9  17    3.14    4.68
   3  -9 -16    2.52    6.22
  -3   9  16    3.45    3.94
   3  -9 -15    0.86    3.57
  -3   9  15   -1.97    4.56
   3  -9 -14    3.57    4.31
  -3   9  14    1.23    4.74
   3  -9 -13   16.01    5.48
  -3   9  13   11.76    5.54
   3  -9 -12    5.23    4.37
  -3   9  12    4.37    4.31
   3  -9 -11   28.50    4.62
  -3   9  11   20.81    4.43
   3  -9 -10    7.26    4.43
  -3   9  10    8.50    5.17
   3  -9  -9    1.42    3.26
  -3   9   9    0.55    3.20
   3  -9  -8   31.15    4.25
  -3   9   8   34.90    3.94
   3  -9  -7   65.13    4.92
  -3   9   7   75.41    5.05
   3  -9  -6  152.36    6.65
  -3   9   6  144.42    7.94
   3  -9  -5   -1.29    3.08
  -3   9   5   -0.62    2.83
   3  -9  -4   99.42    5.60
  -3   9   4   94.86    5.36
   3  -9  -3   57.74    3.82
  -3   9   3   59.78    4.37
   3  -9  -2   36.01    3.26
  -3   9   2   36.75    3.26
   3  -9  -1   79.66    4.74
  -3   9   1   79.78    4.19
   3  -9   0    6.59    2.22
  -3   9   0    6.09    2.03
   3  -9   1  278.81    9.66
  -3   9  -1  278.01    9.66
   3  -9   2   10.71    2.15
  -3   9  -2    6.40    2.03
   3  -9   3   76.83    5.42
  -3   9  -3   66.42    4.99
   3  -9   4  121.27    5.48
  -3   9  -4  123.31    5.66
   3  -9   5   84.40    4.00
  -3   9  -5   81.01    4.06
   3  -9   6  188.93    7.45
  -3   9  -6  182.03    6.83
   3  -9   7  124.04    5.91
  -3   9  -7  108.16    5.73
   3  -9   8  117.58    5.48
  -3   9  -8  119.73    6.16
   3  -9   9    4.37    2.03
  -3   9  -9    3.02    2.40
   3  -9  10   10.96    2.89
  -3   9 -10   12.44    3.45
   3  -9  11  222.36    8.43
  -3   9 -11  216.14    8.80
   3  -9  12   14.77    3.14
  -3   9 -12   20.38    4.56
   3  -9  13    8.06    2.89
  -3   9 -13    8.06    3.39
   3  -9  14    5.85    3.08
  -3   9 -14    5.79    3.26
   3  -9  15    8.56    3.69
  -3   9 -15    7.08    5.17
   3  -9  16   17.42    4.86
  -3   9 -16   13.73    5.54
   3  -9  17   16.38    4.00
  -3   9 -17   23.82    4.92
   3  -9  18   21.79    4.56
  -3   9 -18   25.98    6.03
   3  -9  19   10.28    4.49
  -3   9 -19    6.83    8.93
   3  -9  20    0.25    4.62
  -3   9 -20    2.03    4.31
   3  -9  21   -0.55    3.39
  -3   9 -21    0.86    4.06
   3  -8 -19   -0.86    3.32
   3  -8 -18    3.02    4.00
  -3   8  18    1.79    5.85
   3  -8 -17    6.65    4.92
  -3   8  17    5.85    6.34
   3  -8 -16   -1.54    4.19
  -3   8  16   -0.74    5.54
   3  -8 -15    4.49    5.17
  -3   8  15    1.72    4.86
   3  -8 -14   14.16    4.06
  -3   8  14    9.54    4.43
   3  -8 -13   17.24    4.62
  -3   8  13   26.35    4.62
   3  -8 -12   42.42    5.11
  -3   8  12   45.99    5.60
   3  -8 -11    0.92    4.80
  -3   8  11    2.52    5.11
   3  -8 -10    6.65    3.51
  -3   8  10    9.11    3.32
   3  -8  -9   52.82    4.43
  -3   8   9   60.58    5.23
   3  -8  -8   13.97    3.26
  -3   8   8    5.17    3.02
   3  -8  -7  111.61    6.53
  -3   8   7  131.68    6.83
   3  -8  -6   22.41    3.08
  -3   8   6   18.04    2.71
   3  -8  -5   27.15    3.32
  -3   8   5   24.87    3.26
   3  -8  -4  158.09    6.22
  -3   8   4  156.98    6.16
   3  -8  -3  212.75    7.88
  -3   8   3  215.46    8.43
   3  -8  -2   70.24    4.12
  -3   8   2   73.63    4.00
   3  -8  -1    2.40    1.79
  -3   8   1    2.09    1.72
   3  -8   0   13.24    2.15
  -3   8   0   17.05    2.40
   3  -8   1  245.69    8.50
  -3   8  -1  249.44    8.00
   3  -8   2  523.02   24.81
  -3   8  -2  518.09   20.99
   3  -8   3    3.94    1.79
  -3   8  -3    4.37    1.97
   3  -8   4   18.65    2.15
  -3   8  -4   16.81    2.09
   3  -8   5  123.18    4.99
  -3   8  -5  132.72    5.60
   3  -8   6   44.39    2.52
  -3   8  -6   49.13    3.02
   3  -8   7  357.79   11.14
  -3   8  -7  341.97   11.39
   3  -8   8   15.51    2.71
  -3   8  -8   13.42    2.52
   3  -8   9  168.74    7.94
  -3   8  -9  170.28    8.68
   3  -8  10  131.74    5.73
  -3   8 -10  131.99    6.65
   3  -8  11    2.71    2.03
  -3   8 -11    1.42    2.52
   3  -8  12   30.29    3.51
  -3   8 -12   27.46    4.37
   3  -8  13    1.29    2.65
  -3   8 -13   -0.86    2.71
   3  -8  14  114.56    6.59
  -3   8 -14  122.44    6.40
   3  -8  15   15.21    4.56
  -3   8 -15   12.99    3.82
   3  -8  16    4.19    4.99
  -3   8 -16    4.56    4.74
   3  -8  17   20.19    4.80
  -3   8 -17   22.35    4.99
   3  -8  18    4.31    4.06
  -3   8 -18    3.14    3.88
   3  -8  19    2.34    3.82
  -3   8 -19    2.09    3.82
   3  -8  20    8.43    4.25
  -3   8 -20   13.05    6.16
   3  -8  21    1.35    2.95
  -3   8 -21   -0.98    4.37
   3  -8  22   15.88    9.91
  -3   7  20   -1.72    5.60
   3  -7 -19    0.68    5.48
  -3   7  19    0.37    4.06
   3  -7 -18    7.45    4.00
  -3   7  18    3.20    3.94
   3  -7 -17   -0.18    3.39
  -3   7  17   -1.66    4.68
   3  -7 -16    0.37    4.06
  -3   7  16   -0.06    4.80
   3  -7 -15   -1.79    3.88
  -3   7  15    3.14    5.29
   3  -7 -14    4.62    4.92
  -3   7  14    8.43    4.86
   3  -7 -13   22.96    5.05
  -3   7  13   23.33    5.54
   3  -7 -12    1.35    4.19
  -3   7  12    5.17    5.05
   3  -7 -11    4.68    3.39
  -3   7  11    4.31    3.39
   3  -7 -10   71.66    5.54
  -3   7  10   77.57    5.11
   3  -7  -9   30.41    4.86
  -3   7   9   20.01    4.31
   3  -7  -8   28.99    3.69
  -3   7   8   33.67    3.82
   3  -7  -7   12.07    3.88
  -3   7   7   11.76    3.57
   3  -7  -6   12.93    2.52
  -3   7   6   16.13    2.65
   3  -7  -5    4.06    2.22
  -3   7   5    3.20    1.97
   3  -7  -4   75.29    4.19
  -3   7   4   81.14    4.12
   3  -7  -3  391.22   12.74
  -3   7   3  387.77   12.80
   3  -7  -2  277.88   10.40
  -3   7   2  291.37    9.97
   3  -7  -1    3.82    1.66
  -3   7   1    2.77    1.66
   3  -7   0    2.15    1.48
  -3   7   0    4.99    1.66
   3  -7   1  661.96   27.89
  -3   7  -1  588.82   19.45
   3  -7   2  127.00    5.60
  -3   7  -2  136.60    5.42
   3  -7   3  495.13   16.31
  -3   7  -3  506.09   15.51
   3  -7   4   -0.55    1.54
  -3   7  -4   -0.18    1.72
   3  -7   5    2.28    1.60
  -3   7  -5    1.79    1.66
   3  -7   6   61.50    3.39
  -3   7  -6   64.64    3.14
   3  -7   7   70.30    3.63
  -3   7  -7   72.21    3.82
   3  -7   8  616.16   18.28
  -3   7  -8  619.91   18.22
   3  -7   9   20.56    2.03
  -3   7  -9   21.24    2.52
   3  -7  10   10.53    1.91
  -3   7 -10   11.82    2.52
   3  -7  11  362.96   12.62
  -3   7 -11  352.37   11.82
   3  -7  12   22.78    2.77
  -3   7 -12   27.58    3.14
   3  -7  13   26.96    3.32
  -3   7 -13   31.15    3.32
   3  -7  14   11.45    2.77
  -3   7 -14   13.30    3.63
   3  -7  15    6.96    3.26
  -3   7 -15    1.54    3.32
   3  -7  16   34.90    3.94
  -3   7 -16   39.71    4.62
   3  -7  17    7.02    3.63
  -3   7 -17    9.17    3.45
   3  -7  18    5.05    3.82
  -3   7 -18    2.83    3.57
   3  -7  19    3.82    3.88
  -3   7 -19    0.55    3.51
   3  -7  20    0.86    3.63
  -3   7 -20    4.74    5.17
   3  -7  21    3.76    3.94
  -3   7 -21    4.49    5.05
   3  -7  22    2.15    4.68
  -3   7 -22    1.60    4.99
  -3   6  20   -0.68    9.54
   3  -6 -19    1.85    5.42
  -3   6  19    1.42    6.28
   3  -6 -18    4.49    5.73
  -3   6  18    2.77    6.71
   3  -6 -17    4.06    6.09
  -3   6  17    5.36    5.73
   3  -6 -16    0.37    5.36
  -3   6  16    0.00    5.17
   3  -6 -15    2.34    4.74
  -3   6  15    0.25    4.68
   3  -6 -14    1.97    4.68
  -3   6  14   -0.12    4.56
   3  -6 -13   12.80    4.43
  -3   6  13   17.11    3.76
   3  -6 -12   47.52    4.80
  -3   6  12   43.71    4.19
   3  -6 -11    6.65    3.45
  -3   6  11   11.70    3.20
   3  -6 -10    9.42    3.20
  -3   6  10    5.11    3.08
   3  -6  -9  262.55   12.93
  -3   6   9  286.81   12.37
   3  -6  -8  139.93    6.09
  -3   6   8  158.58    6.53
   3  -6  -7    3.82    2.59
  -3   6   7    2.71    2.09
   3  -6  -6  148.85    6.40
  -3   6   6  149.96    6.09
   3  -6  -5  593.26   18.22
  -3   6   5  592.27   18.41
   3  -6  -4   45.80    3.02
  -3   6   4   53.93    3.39
   3  -6  -3  255.66    9.23
  -3   6   3  259.48    9.60
   3  -6  -2  273.76    9.11
  -3   6   2  275.42    9.60
   3  -6  -1   10.22    1.72
  -3   6   1   10.16    1.66
   3  -6   0  748.39   32.63
  -3   6   0  679.63   22.53
   3  -6   1   53.80    2.89
  -3   6  -1   52.57    3.02
   3  -6   2  461.46   14.47
  -3   6  -2  467.74   13.79
   3  -6   3  111.61    4.49
  -3   6  -3  103.42    4.12
   3  -6   4   60.64    3.08
  -3   6  -4   60.51    3.02
   3  -6   5   72.83    3.26
  -3   6  -5   75.35    3.63
   3  -6   6   59.65    3.08
  -3   6  -6   62.98    3.20
   3  -6   7  513.47   15.02
  -3   6  -7  480.79   14.71
   3  -6   8   11.45    1.91
  -3   6  -8    9.05    2.03
   3  -6   9   10.03    2.09
  -3   6  -9    7.88    2.09
   3  -6  10  100.34    4.25
  -3   6 -10  103.48    4.56
   3  -6  11    2.95    2.03
  -3   6 -11    4.49    2.46
   3  -6  12   94.86    5.23
  -3   6 -12   94.43    4.49
   3  -6  13   17.48    3.26
  -3   6 -13   21.98    3.26
   3  -6  14   37.86    3.82
  -3   6 -14   38.04    3.76
   3  -6  15   25.18    3.76
  -3   6 -15   20.13    3.32
   3  -6  16    9.17    3.45
  -3   6 -16   12.56    3.20
   3  -6  17   11.88    3.57
  -3   6 -17   10.65    3.69
   3  -6  18    5.85    3.76
  -3   6 -18   10.16    3.94
   3  -6  19    0.98    4.19
  -3   6 -19    1.17    3.57
   3  -6  20    7.57    4.86
  -3   6 -20   10.77    6.16
   3  -6  21   -0.25    3.69
  -3   6 -21   -0.55    4.31
  -3   6 -22   10.47    4.43
   3  -5 -21    0.86    3.20
   3  -5 -20    3.08    4.49
  -3   5  20   -1.29   10.03
   3  -5 -19    4.62    4.86
  -3   5  19    5.23    6.53
   3  -5 -18   17.73    4.92
  -3   5  18   14.96    5.11
   3  -5 -17   -0.18    4.31
  -3   5  17    0.74    4.74
   3  -5 -16    7.70    4.37
  -3   5  16    1.35    4.86
   3  -5 -15   13.30    4.25
  -3   5  15   11.14    4.19
   3  -5 -14    4.00    3.63
  -3   5  14    6.71    4.06
   3  -5 -13   73.56    5.60
  -3   5  13   74.00    5.54
   3  -5 -12    6.71    3.32
  -3   5  12    6.77    2.95
   3  -5 -11    1.91    2.89
  -3   5  11    3.82    2.83
   3  -5 -10    6.59    2.77
  -3   5  10    4.92    2.89
   3  -5  -9  250.43    9.60
  -3   5   9  255.35    9.30
   3  -5  -8  169.29    6.71
  -3   5   8  177.42    6.46
   3  -5  -7    8.00    2.89
  -3   5   7    9.97    2.83
   3  -5  -6  191.27    7.14
  -3   5   6  190.16    7.33
   3  -5  -5  513.47   15.08
  -3   5   5  523.82   16.99
   3  -5  -4 1136.47   31.09
  -3   5   4 1189.53   33.43
   3  -5  -3    7.26    1.72
  -3   5   3    3.76    1.60
   3  -5  -2  544.81   16.87
  -3   5   2  514.40   15.45
   3  -5  -1    2.89    1.85
  -3   5   1    2.59    1.35
   3  -5   0  242.49    8.80
  -3   5   0  236.95    7.45
   3  -5   1  840.67   23.64
  -3   5  -1  804.53   24.44
   3  -5   2   32.57    1.91
  -3   5  -2   33.30    2.03
   3  -5   3   64.45    3.26
  -3   5  -3   65.01    3.08
   3  -5   4  230.36    7.88
  -3   5  -4  244.76    8.56
   3  -5   5    7.51    1.17
  -3   5  -5    7.70    1.48
   3  -5   6   87.85    3.76
  -3   5  -6   92.65    4.37
   3  -5   7    1.85    1.11
  -3   5  -7    1.17    1.35
   3  -5   8  280.35    9.79
  -3   5  -8  286.81    9.48
   3  -5   9  169.66    5.91
  -3   5  -9  160.55    5.91
   3  -5  10    1.17    1.66
  -3   5 -10    0.31    1.54
   3  -5  11   65.81    3.51
  -3   5 -11   76.70    4.37
   3  -5  12   13.36    2.40
  -3   5 -12   14.71    2.52
   3  -5  13   96.77    4.99
  -3   5 -13  103.91    5.79
   3  -5  14    8.62    3.20
  -3   5 -14    7.70    3.08
   3  -5  15   13.91    3.57
  -3   5 -15   13.11    3.14
   3  -5  16   67.35    4.62
  -3   5 -16   62.24    4.74
   3  -5  17   17.73    3.51
  -3   5 -17   16.13    3.26
   3  -5  18    1.17    3.32
  -3   5 -18   -2.28    3.14
   3  -5  19    3.57    4.74
  -3   5 -19    4.12    4.68
   3  -5  20    0.12    2.89
  -3   5 -20    0.25    3.02
   3  -5  21    2.77    3.82
  -3   5 -21   12.56    5.11
   3  -5  22    1.54    5.29
  -3   5 -22   -0.68    3.82
   3  -4 -21    0.55    6.65
   3  -4 -20    0.12    6.34
  -3   4  20   -0.37    6.09
   3  -4 -19   20.87    4.92
  -3   4  19   21.55    6.03
   3  -4 -18    3.20    4.68
  -3   4  18    6.09    6.53
   3  -4 -17    7.63    4.12
  -3   4  17    6.77    4.92
   3  -4 -16    1.79    3.88
  -3   4  16    0.06    4.37
   3  -4 -15    1.85    3.51
  -3   4  15   -0.98    3.94
   3  -4 -14   59.90    5.79
  -3   4  14   59.53    5.66
   3  -4 -13   40.26    4.80
  -3   4  13   38.97    4.25
   3  -4 -12    2.83    2.83
  -3   4  12    2.09    3.20
   3  -4 -11   -0.25    2.59
  -3   4  11   -0.06    2.59
   3  -4 -10   67.04    4.56
  -3   4  10   54.05    3.69
   3  -4  -9   30.78    3.20
  -3   4   9   31.27    3.32
   3  -4  -8  139.43    6.28
  -3   4   8  147.07    5.97
   3  -4  -7  293.89    9.30
  -3   4   7  288.04    9.79
   3  -4  -6  398.48   12.93
  -3   4   6  385.80   13.30
   3  -4  -5 1177.90   30.96
  -3   4   5 1153.70   32.44
   3  -4  -4  141.22    5.42
  -3   4   4  138.57    5.48
   3  -4  -3  658.20   19.33
  -3   4   3  660.17   19.82
   3  -4  -2    6.22    2.09
  -3   4   2    6.83    1.42
   3  -4  -1    7.94    1.54
  -3   4   1    8.56    1.42
   3  -4   0   96.47    3.88
  -3   4   0   95.23    4.25
   3  -4   1   47.89    2.28
  -3   4  -1   43.28    2.28
   3  -4   2  329.41   10.16
  -3   4  -2  330.33   12.13
   3  -4   3  440.09   13.54
  -3   4  -3  451.79   13.85
   3  -4   4  299.98    8.74
  -3   4  -4  301.89    9.54
   3  -4   5  927.28   26.66
  -3   4  -5  939.60   26.53
   3  -4   6  102.31    4.06
  -3   4  -6  106.38    4.19
   3  -4   7  428.03   13.36
  -3   4  -7  430.18   13.36
   3  -4   8  106.68    4.43
  -3   4  -8  102.87    5.05
   3  -4   9   31.09    2.46
  -3   4  -9   33.55    2.59
   3  -4  10  222.48    7.51
  -3   4 -10  215.52    7.70
   3  -4  11  117.21    5.05
  -3   4 -11  119.73    5.17
   3  -4  12    0.68    1.91
  -3   4 -12    1.05    2.03
   3  -4  13   14.22    2.83
  -3   4 -13   20.01    2.65
   3  -4  14    3.14    2.40
  -3   4 -14    3.39    2.52
   3  -4  15   57.99    4.43
  -3   4 -15   62.11    3.39
   3  -4  16   35.40    4.43
  -3   4 -16   34.60    3.20
   3  -4  17    7.76    3.94
  -3   4 -17    6.16    2.22
   3  -4  18    1.48    4.68
  -3   4 -18    3.45    4.25
   3  -4  19    1.97    4.37
  -3   4 -19    3.69    3.82
   3  -4  20   -0.25    3.94
  -3   4 -20    4.68    3.69
   3  -4  21    3.39    8.43
  -3   4 -21   -1.29    3.82
  -3   4 -22    2.52    3.76
   3  -3 -21    1.05    4.56
  -3   3  21   -1.23    3.76
   3  -3 -20   -1.42    4.92
  -3   3  20   -0.12    5.66
   3  -3 -19    9.97    5.05
  -3   3  19    5.79    6.71
   3  -3 -18   14.59    5.36
  -3   3  18   19.82    6.59
   3  -3 -17    6.83    4.37
  -3   3  17    9.23    5.85
   3  -3 -16    5.05    3.82
  -3   3  16    0.55    4.19
   3  -3 -15   33.00    4.74
  -3   3  15   27.70    4.68
   3  -3 -14   31.33    4.49
  -3   3  14   33.49    4.62
   3  -3 -13   48.57    4.86
  -3   3  13   44.32    4.99
   3  -3 -12   28.87    3.76
  -3   3  12   25.92    3.76
   3  -3 -11   30.72    3.26
  -3   3  11   30.10    3.94
   3  -3 -10   46.35    3.57
  -3   3  10   56.51    4.06
   3  -3  -9  203.70    7.51
  -3   3   9  199.58    7.45
   3  -3  -8  137.65    5.66
  -3   3   8  128.17    5.36
   3  -3  -7    8.19    1.79
  -3   3   7    9.79    2.09
   3  -3  -6   47.96    3.14
  -3   3   6   52.14    3.57
   3  -3  -5  246.36    8.31
  -3   3   5  253.44    8.99
   3  -3  -4  808.47   22.84
  -3   3   4  801.52   23.33
   3  -3  -3  171.01    9.17
  -3   3   3  156.42    6.53
   3  -3  -2  150.88    5.23
  -3   3   2  150.76    5.85
   3  -3  -1  276.59    8.68
  -3   3   1  277.39    9.30
   3  -3   0    4.31    0.86
  -3   3   0    5.60    0.98
   3  -3   1  310.94    9.11
  -3   3  -1  308.73   10.59
   3  -3   2  138.82    4.86
  -3   3  -2  143.93    5.97
   3  -3   3  231.84    7.70
  -3   3  -3  227.96    7.70
   3  -3   4  957.94   26.16
  -3   3  -4  977.70   26.84
   3  -3   5   55.47    2.52
  -3   3  -5   53.37    2.46
   3  -3   6 1298.55   35.03
  -3   3  -6 1290.67   34.72
   3  -3   7   99.91    4.00
  -3   3  -7   95.48    4.06
   3  -3   8   45.74    2.40
  -3   3  -8   48.57    2.77
   3  -3   9   71.84    3.45
  -3   3  -9   69.81    3.45
   3  -3  10   -0.86    1.42
  -3   3 -10   -0.37    1.54
   3  -3  11    1.60    1.79
  -3   3 -11    0.62    1.48
   3  -3  12   63.10    3.51
  -3   3 -12   60.58    3.76
   3  -3  13    7.08    3.08
  -3   3 -13   10.34    3.02
   3  -3  14    3.14    2.83
  -3   3 -14    6.03    2.15
   3  -3  15    2.65    2.65
  -3   3 -15    6.16    2.46
   3  -3  16   30.16    3.39
  -3   3 -16   26.35    3.63
   3  -3  17   14.34    3.32
  -3   3 -17   14.96    7.33
   3  -3  18    2.71    3.57
  -3   3 -18    4.12    2.15
   3  -3  19    1.17    3.45
  -3   3 -19    0.74    2.34
   3  -3  20   21.85    4.43
  -3   3 -20   14.53    3.39
   3  -3  21    1.79    4.49
  -3   3 -21    1.54    3.02
  -3   3 -22    0.37    2.65
   3  -2 -22    0.80    3.14
   3  -2 -21   -0.06    5.60
  -3   2  21    1.85    6.09
   3  -2 -20    4.12    5.36
  -3   2  20    9.60    6.46
   3  -2 -19    8.56    4.86
  -3   2  19   12.87    5.48
   3  -2 -18    2.34    4.92
  -3   2  18    2.28    5.85
   3  -2 -17    0.25    4.74
  -3   2  17    0.00    5.29
   3  -2 -16    1.23    3.39
  -3   2  16    3.76    4.12
   3  -2 -15    9.60    3.57
  -3   2  15   13.85    3.88
   3  -2 -14  126.32    7.02
  -3   2  14  128.17    7.26
   3  -2 -13   33.74    4.49
  -3   2  13   32.57    3.94
   3  -2 -12   -1.17    3.45
  -3   2  12   -1.29    4.12
   3  -2 -11   -1.11    2.34
  -3   2  11   -0.92    2.22
   3  -2 -10  215.09    8.00
  -3   2  10  206.90    8.13
   3  -2  -9  116.35    5.05
  -3   2   9  114.13    5.23
   3  -2  -8  156.61    5.73
  -3   2   8  158.52    6.03
   3  -2  -7    0.74    1.66
  -3   2   7    0.37    1.54
   3  -2  -6   86.68    3.76
  -3   2   6   91.05    4.12
   3  -2  -5   46.85    2.40
  -3   2   5   46.35    2.65
   3  -2  -4  358.65   16.25
  -3   2   4  320.30   11.14
   3  -2  -3 1284.89   33.92
  -3   2   3 1282.49   34.84
   3  -2  -2 2520.10   64.02
  -3   2   2 2492.21   64.27
   3  -2  -1  402.60   12.50
  -3   2   1  405.68   13.11
   3  -2   0 6425.11  151.07
  -3   2   0 6321.26  151.13
   3  -2   1  398.60   11.57
  -3   2  -1  382.72   11.57
   3  -2   2  219.77    6.96
  -3   2  -2  222.54    7.76
   3  -2   3   53.25    2.22
  -3   2  -3   49.13    2.40
   3  -2   4   90.56    3.26
  -3   2  -4   94.56    3.69
   3  -2   5  127.61    4.62
  -3   2  -5  138.94    4.99
   3  -2   6  437.32   11.94
  -3   2  -6  435.35   12.31
   3  -2   7  603.85   17.85
  -3   2  -7  617.70   18.22
   3  -2   8    4.49    1.11
  -3   2  -8    5.60    1.29
   3  -2   9    0.74    1.42
  -3   2  -9   -0.80    1.11
   3  -2  10  173.05    6.16
  -3   2 -10  167.63    5.97
   3  -2  11  151.25    5.79
  -3   2 -11  154.15    5.97
   3  -2  12   51.10    3.51
  -3   2 -12   49.93    3.57
   3  -2  13   10.53    2.83
  -3   2 -13   11.51    2.89
   3  -2  14    2.22    3.32
  -3   2 -14    0.25    2.15
   3  -2  15   33.37    3.76
  -3   2 -15   32.38    3.57
   3  -2  16   17.42    3.45
  -3   2 -16   17.30    3.14
   3  -2  17   -2.89    3.88
  -3   2 -17    0.31    2.65
   3  -2  18    2.95    3.14
  -3   2 -18    0.80    2.59
   3  -2  19    3.63    3.82
  -3   2 -19    0.86    2.28
   3  -2  20    2.89    4.37
  -3   2 -20    3.69    2.28
   3  -2  21   13.36    6.53
  -3   2 -21   12.62    3.82
   3  -1 -22    1.29    3.08
   3  -1 -21    0.55    4.80
  -3   1  21   -2.59    5.73
   3  -1 -20   24.69    6.46
  -3   1  20   23.39    6.96
   3  -1 -19    1.05    4.86
  -3   1  19    4.43    5.23
   3  -1 -18   17.98    4.37
  -3   1  18   22.22    4.99
   3  -1 -17    0.18    5.48
  -3   1  17   -0.12    5.73
   3  -1 -16    6.46    3.51
  -3   1  16    1.23    4.06
   3  -1 -15    2.09    2.95
  -3   1  15    0.92    3.57
   3  -1 -14   82.24    5.48
  -3   1  14   88.34    5.54
   3  -1 -13    2.09    2.59
  -3   1  13    1.79    2.89
   3  -1 -12   -0.55    2.89
  -3   1  12    0.55    2.89
   3  -1 -11  244.39    8.43
  -3   1  11  254.68    9.85
   3  -1 -10  175.32    7.08
  -3   1  10  180.86    7.14
   3  -1  -9  352.31   11.20
  -3   1   9  348.49   11.82
   3  -1  -8  131.12    5.54
  -3   1   8  133.52    4.86
   3  -1  -7    2.71    1.42
  -3   1   7    2.03    1.35
   3  -1  -6  475.74   13.42
  -3   1   6  475.55   14.90
   3  -1  -5  102.13    5.29
  -3   1   5  104.65    4.37
   3  -1  -4 1709.16   44.75
  -3   1   4 1715.99   46.42
   3  -1  -3  133.52    4.62
  -3   1   3  138.02    5.11
   3  -1  -2  590.06   16.87
  -3   1   2  564.63   18.96
   3  -1  -1 1322.38   33.67
  -3   1   1 1306.19   33.61
   3  -1   0 4677.85  109.89
  -3   1   0 4732.64  113.21
   3  -1   1 1474.99   36.87
  -3   1  -1 1436.88   38.84
   3  -1   2  225.86    6.65
  -3   1  -2  232.82    6.83
   3  -1   3  467.55   13.11
  -3   1  -3  448.53   12.87
   3  -1   4   11.51    0.74
  -3   1  -4   10.10    0.74
   3  -1   5   56.88    2.46
  -3   1  -5   53.37    2.40
   3  -1   6  744.26   21.55
  -3   1  -6  725.86   20.50
   3  -1   7  118.75    4.80
  -3   1  -7  119.00    4.19
   3  -1   8   29.18    1.85
  -3   1  -8   31.03    1.91
   3  -1   9  351.76   11.27
  -3   1  -9  347.08   10.16
   3  -1  10   64.64    3.26
  -3   1 -10   66.05    3.14
   3  -1  11    1.79    1.60
  -3   1 -11    0.92    1.54
   3  -1  12   18.59    2.34
  -3   1 -12   19.15    2.22
   3  -1  13   22.41    2.52
  -3   1 -13   20.38    2.34
   3  -1  14   58.67    4.68
  -3   1 -14   62.91    4.19
   3  -1  15    0.55    2.95
  -3   1 -15    1.54    2.28
   3  -1  16    8.19    3.82
  -3   1 -16    8.50    3.39
   3  -1  17    0.55    3.02
  -3   1 -17    2.52    2.71
   3  -1  18   -0.55    2.95
  -3   1 -18    0.00    3.57
   3  -1  19   -0.31    2.40
  -3   1 -19    3.26    3.45
   3  -1  20    0.62    3.20
  -3   1 -20    3.39    2.40
   3  -1  21    0.74    2.46
  -3   1 -21    0.92    1.85
   3   0 -22    1.35    5.60
  -3   0  22    3.20    6.16
   3   0 -21    2.71    4.68
  -3   0  21   -4.25    5.91
   3   0 -20   16.31    5.42
  -3   0  20   20.07    5.73
   3   0 -19   15.45    4.68
  -3   0  19   12.99    5.42
   3   0 -18    2.22    4.43
  -3   0  18    2.03    5.11
   3   0 -17   23.70    5.17
  -3   0  17   19.82    4.99
   3   0 -16    7.39    3.63
  -3   0  16    6.34    4.37
   3   0 -15   24.44    3.69
  -3   0  15   21.12    4.12
   3   0 -14   19.39    3.76
  -3   0  14   22.10    4.92
   3   0 -13   10.22    2.83
  -3   0  13   14.22    3.26
   3   0 -12   52.14    4.25
  -3   0  12   50.23    4.43
   3   0 -11  132.66    5.48
  -3   0  11  125.52    5.73
   3   0 -10  207.27    7.20
  -3   0  10  203.40    8.19
   3   0  -9  111.42    4.56
  -3   0   9  110.38    4.86
   3   0  -8  269.39    8.37
  -3   0   8  275.48    9.17
   3   0  -7  117.58    4.80
  -3   0   7  104.78    5.36
   3   0  -6  119.80    6.28
  -3   0   6  106.68    4.31
   3   0  -5  666.45   19.70
  -3   0   5  663.99   19.08
   3   0  -4    9.17    1.05
  -3   0   4   10.28    1.11
   3   0  -3  396.76   11.45
  -3   0   3  394.05   12.00
   3   0  -2    5.54    0.86
  -3   0   2    4.06    0.86
   3   0  -1  705.60   18.53
  -3   0   1  703.70   18.78
   3   0   0  919.96   22.78
  -3   0   0  934.92   23.58
   3   0   1    3.14    0.31
  -3   0  -1    3.51    0.31
  -3   0  -2   67.16    2.28
   3   0   3   23.89    1.48
  -3   0  -3   24.56    1.05
   3   0   4   66.24    2.77
  -3   0  -4   65.99    2.46
   3   0   5  216.38    7.20
  -3   0  -5  223.71    7.26
   3   0   6  415.96   12.25
  -3   0  -6  429.38   12.93
   3   0   7  328.42   10.83
  -3   0  -7  326.76   10.28
   3   0   8   39.83    2.77
  -3   0  -8   41.80    2.52
   3   0   9   28.69    2.28
  -3   0  -9   28.63    1.97
   3   0  10    0.06    1.29
  -3   0 -10    0.92    1.17
   3   0  11   72.27    4.06
  -3   0 -11   68.39    3.63
   3   0  12   42.60    3.57
  -3   0 -12   48.88    3.14
   3   0  13   12.87    2.40
  -3   0 -13   10.65    1.97
   3   0  14    0.12    3.39
  -3   0 -14    2.28    2.83
   3   0  15   78.98    4.99
  -3   0 -15   86.31    4.99
   3   0  16    6.89    3.45
  -3   0 -16    4.19    2.89
   3   0  17    2.77    2.95
  -3   0 -17    1.66    2.59
   3   0  18   -0.18    3.88
  -3   0 -18    1.72    3.02
   3   0  19    2.89    2.65
  -3   0 -19    4.62    3.94
  -3   0 -20    0.00    3.14
   3   1 -22    0.74    3.88
  -3  -1  22   -1.97    5.05
   3   1 -21    1.72    4.74
  -3  -1  21    0.31    5.73
   3   1 -20   20.93    5.60
  -3  -1  20   10.40    6.53
   3   1 -19    9.42    5.11
  -3  -1  19   11.27    5.66
   3   1 -18   18.90    4.37
  -3  -1  18   17.91    4.80
   3   1 -17   16.81    5.23
  -3  -1  17   10.16    4.99
   3   1 -16    3.08    3.39
  -3  -1  16    0.92    3.69
   3   1 -15   68.52    6.09
  -3  -1  15   64.88    5.91
   3   1 -14   21.05    3.32
  -3  -1  14   22.04    3.94
   3   1 -13   82.31    5.66
  -3  -1  13   74.67    5.29
   3   1 -12    1.42    2.46
  -3  -1  12    6.96    2.65
   3   1 -11   86.92    4.31
  -3  -1  11   93.88    5.17
   3   1 -10   16.25    2.28
  -3  -1  10   16.56    2.59
   3   1  -9  424.27   12.68
  -3  -1   9  420.27   13.42
   3   1  -8  131.80    5.54
  -3  -1   8  133.96    8.00
   3   1  -7   12.56    2.34
  -3  -1   7   12.19    1.72
   3   1  -6  419.60   13.48
  -3  -1   6  391.95   12.00
   3   1  -5   14.96    1.60
  -3  -1   5   14.90    1.66
   3   1  -4  348.74   10.83
  -3  -1   4  345.60   11.70
   3   1  -3  505.84   14.10
  -3  -1   3  491.44   15.39
   3   1  -2  305.71    9.11
  -3  -1   2  294.75    9.17
   3   1  -1  341.54   11.08
  -3  -1   1  352.68   10.34
   3   1   0   34.47    1.42
  -3  -1   0   35.58    1.42
   3   1   1   31.83    1.66
  -3  -1  -1   31.77    1.60
   3   1   3    7.51    0.68
  -3  -1  -3    6.34    0.43
   3   1   4  131.99    4.62
  -3  -1  -4  130.57    4.56
   3   1   5  395.09   12.68
  -3  -1  -5  410.48   12.99
   3   1   6  190.78    6.96
  -3  -1  -6  187.57    6.46
   3   1   7    1.35    0.98
  -3  -1  -7    0.18    0.80
   3   1   8    9.42    1.42
  -3  -1  -8   10.90    1.42
   3   1   9  147.99    6.65
  -3  -1  -9  142.94    5.54
   3   1  10   15.33    2.34
  -3  -1 -10   17.11    1.91
   3   1  11   62.91    3.94
  -3  -1 -11   63.10    3.08
   3   1  12    5.05    2.03
  -3  -1 -12    6.53    2.03
   3   1  13    0.37    2.40
  -3  -1 -13    2.40    1.85
   3   1  14   85.94    5.42
  -3  -1 -14   86.31    5.36
   3   1  15    8.68    3.14
  -3  -1 -15   11.02    2.65
   3   1  16    0.68    3.32
  -3  -1 -16    2.71    2.34
   3   1  17    1.79    2.89
  -3  -1 -17    1.35    2.83
   3   1  18    1.35    3.14
  -3  -1 -18    1.05    2.59
   3   1  19    0.31    1.91
  -3  -1 -19    0.49    2.28
  -3  -1 -20    1.60    4.12
   3   2 -22    0.37    4.68
  -3  -2  22   -4.31    4.68
   3   2 -21    5.17    6.03
  -3  -2  21    7.45    6.40
   3   2 -20    4.19    4.62
  -3  -2  20    3.45    4.92
   3   2 -19   17.54    6.22
  -3  -2  19   17.05    7.45
   3   2 -18    2.89    3.76
  -3  -2  18    4.49    4.37
   3   2 -17   -0.86    4.06
  -3  -2  17   -0.86    3.88
   3   2 -16   18.10    3.57
  -3  -2  16   20.99    4.37
   3   2 -15   43.52    4.19
  -3  -2  15   43.77    4.86
   3   2 -14   80.40    4.99
  -3  -2  14   81.51    5.48
   3   2 -13   30.16    3.39
  -3  -2  13   19.58    3.14
   3   2 -12   64.64    4.19
  -3  -2  12   57.99    4.56
   3   2 -11    5.42    2.28
  -3  -2  11    4.86    2.40
   3   2 -10  306.08   10.71
  -3  -2  10  303.00   10.34
   3   2  -9   95.66    4.43
  -3  -2   9  103.05    7.26
   3   2  -8   75.66    5.17
  -3  -2   8   69.87    3.63
   3   2  -7  128.29    4.92
  -3  -2   7  123.18    5.17
   3   2  -6  107.98    4.12
  -3  -2   6  104.34    4.12
   3   2  -5   34.84    2.15
  -3  -2   5   32.57    2.09
   3   2  -4    3.51    0.92
  -3  -2   4    3.88    1.17
   3   2  -3  720.99   21.79
  -3  -2   3  747.40   21.67
   3   2  -2  254.98    8.31
  -3  -2   2  252.03    9.30
   3   2  -1   13.73    0.92
  -3  -2   1   14.41    0.92
   3   2   0  196.87    5.97
  -3  -2   0  195.21    6.34
   3   2   1  164.06    5.29
  -3  -2  -1  167.01    5.11
   3   2   2   39.21    1.66
  -3  -2  -2   40.26    1.54
   3   2   3    5.11    0.62
  -3  -2  -3    4.86    0.49
   3   2   4    5.11    0.80
  -3  -2  -4    4.80    0.62
   3   2   5  273.14    8.86
  -3  -2  -5  271.91    8.74
   3   2   6   36.01    1.97
  -3  -2  -6   32.20    1.79
   3   2   7  208.69    8.00
  -3  -2  -7  193.73    6.65
   3   2   8  576.51   18.65
  -3  -2  -8  573.68   16.93
   3   2   9    4.12    1.72
  -3  -2  -9    2.46    1.72
   3   2  10    0.18    1.54
  -3  -2 -10    0.80    1.54
   3   2  11   42.42    3.39
  -3  -2 -11   46.48    3.14
   3   2  12   -1.42    1.85
  -3  -2 -12    0.49    1.79
   3   2  13    1.97    3.08
  -3  -2 -13   -0.12    1.85
   3   2  14   11.51    3.51
  -3  -2 -14   10.22    2.40
   3   2  15   15.27    3.14
  -3  -2 -15   17.48    2.65
   3   2  16    6.71    3.39
  -3  -2 -16    6.46    2.59
   3   2  17   -0.25    3.08
  -3  -2 -17   -0.55    2.22
   3   2  18   -0.06    2.95
  -3  -2 -18    0.86    1.85
   3   3 -22    2.95    5.05
  -3  -3  22    0.55    5.05
   3   3 -21    2.15    5.29
  -3  -3  21   -0.62    6.09
   3   3 -20   21.61    5.23
  -3  -3  20   19.95    5.60
   3   3 -19    9.66    5.36
  -3  -3  19   11.14    4.80
   3   3 -18   -1.66    4.00
  -3  -3  18   -2.22    4.25
   3   3 -17   24.93    4.92
  -3  -3  17   33.74    5.23
   3   3 -16   58.67    5.48
  -3  -3  16   63.90    5.29
   3   3 -15   22.22    4.00
  -3  -3  15   24.01    4.86
   3   3 -14   68.95    4.62
  -3  -3  14   75.53    5.11
   3   3 -13    3.39    2.46
  -3  -3  13    5.60    3.08
   3   3 -12  110.62    5.66
  -3  -3  12  108.47    5.79
   3   3 -11   89.69    5.73
  -3  -3  11   92.22    6.53
   3   3 -10    0.86    1.91
  -3  -3  10    0.12    3.20
   3   3  -9  691.51   26.41
  -3  -3   9  696.31   21.48
   3   3  -8    2.77    1.66
  -3  -3   8    0.86    1.66
   3   3  -7   43.22    3.02
  -3  -3   7   42.05    2.83
   3   3  -6   57.62    2.95
  -3  -3   6   55.59    2.71
   3   3  -5  416.52   12.80
  -3  -3   5  421.20   14.04
   3   3  -4  509.66   16.19
  -3  -3   4  530.03   15.70
   3   3  -3  204.57    6.96
  -3  -3   3  203.64    7.20
   3   3  -2  851.87   23.39
  -3  -3   2  853.90   24.19
   3   3  -1  567.28   17.91
  -3  -3   1  541.12   15.64
   3   3   0    1.17    0.62
  -3  -3   0    1.48    0.49
   3   3   1  564.39   15.88
  -3  -3  -1  564.26   16.31
   3   3   2  798.75   21.79
  -3  -3  -2  781.08   21.12
   3   3   3  627.73   19.15
  -3  -3  -3  632.72   18.84
   3   3   4  206.29    6.83
  -3  -3  -4  197.79    6.71
   3   3   5  173.23    6.34
  -3  -3  -5  178.65    6.09
   3   3   6  255.48    9.48
  -3  -3  -6  252.64    7.94
   3   3   7    0.00    1.48
  -3  -3  -7    1.54    1.05
   3   3   8    0.25    1.35
  -3  -3  -8    0.25    0.98
   3   3   9  132.23    5.60
  -3  -3  -9  134.76    5.17
   3   3  10    0.92    2.15
  -3  -3 -10    1.29    1.66
   3   3  11   59.16    4.06
  -3  -3 -11   52.45    3.63
   3   3  12   16.07    2.77
  -3  -3 -12   14.28    2.71
   3   3  13    7.70    2.71
  -3  -3 -13    5.73    2.71
   3   3  14   -0.06    3.63
  -3  -3 -14    1.29    2.71
   3   3  15   17.73    3.45
  -3  -3 -15   18.71    2.95
   3   3  16    2.03    2.83
  -3  -3 -16    0.12    3.02
   3   3  17   -0.62    3.20
  -3  -3 -17   -1.60    3.02
   3   4 -22    2.65    6.16
  -3  -4  22   -2.09    5.97
   3   4 -21    9.42    5.79
  -3  -4  21    5.23    6.22
   3   4 -20   10.40    5.17
  -3  -4  20   10.77    5.05
   3   4 -19   11.63    4.86
  -3  -4  19    7.08    4.80
   3   4 -18    0.12    4.43
  -3  -4  18   -2.15    4.86
   3   4 -17    7.02    3.57
  -3  -4  17    5.97    3.88
   3   4 -16   10.53    4.06
  -3  -4  16    3.94    4.19
   3   4 -15  159.26    7.51
  -3  -4  15  164.30    8.99
   3   4 -14    3.69    3.14
  -3  -4  14    0.74    3.45
   3   4 -13   23.89    3.39
  -3  -4  13   26.59    3.51
   3   4 -12  165.10    7.08
  -3  -4  12  172.00    7.45
   3   4 -11  121.27    6.03
  -3  -4  11  140.30    9.66
   3   4 -10  235.59    9.97
  -3  -4  10  228.76    8.25
   3   4  -9    1.72    1.91
  -3  -4   9    0.37    1.97
   3   4  -8  306.20    9.73
  -3  -4   8  329.41   10.03
   3   4  -7  629.15   18.84
  -3  -4   7  630.87   18.59
   3   4  -6    7.57    1.42
  -3  -4   6    6.77    1.42
   3   4  -5  992.41   26.59
  -3  -4   5 1016.98   29.06
   3   4  -4   18.59    1.60
  -3  -4   4   21.73    1.72
   3   4  -3  156.92    5.66
  -3  -4   3  148.61    5.29
   3   4  -2  554.41   15.94
  -3  -4   2  535.51   16.19
   3   4  -1    0.98    0.92
  -3  -4   1    0.68    0.62
   3   4   0  973.08   26.35
  -3  -4   0  957.39   26.66
   3   4   1   27.15    1.66
  -3  -4  -1   26.47    1.42
   3   4   2  152.12    5.29
  -3  -4  -2  153.29    5.42
   3   4   3  199.58    7.33
  -3  -4  -3  200.26    7.20
   3   4   4    0.43    0.74
  -3  -4  -4    1.17    0.80
   3   4   5  275.54    9.23
  -3  -4  -5  271.48    8.93
   3   4   6   72.70    4.43
  -3  -4  -6   71.47    3.26
   3   4   7   17.91    1.85
  -3  -4  -7   19.76    1.79
   3   4   8   27.27    2.22
  -3  -4  -8   25.42    2.09
   3   4   9    8.86    2.03
  -3  -4  -9   10.28    2.09
   3   4  10  104.16    4.56
  -3  -4 -10  102.87    4.86
   3   4  11    1.48    1.85
  -3  -4 -11    1.11    2.09
   3   4  12   20.38    2.77
  -3  -4 -12   21.12    2.52
   3   4  13    5.29    2.89
  -3  -4 -13    5.73    2.28
   3   4  14    5.66    3.08
  -3  -4 -14    7.51    2.65
   3   4  15   -0.62    2.95
  -3  -4 -15    3.14    2.95
   3   4  16    0.06    3.76
  -3  -4 -16    2.89    2.34
   3   4  17    0.43    3.08
  -3  -4 -17   -0.37    1.29
   3   5 -22    2.71    5.66
  -3  -5  22    4.56    4.92
   3   5 -21    2.28    5.42
  -3  -5  21    8.06    6.83
   3   5 -20    2.65    4.19
  -3  -5  20    5.91    4.99
   3   5 -19    1.48    4.19
  -3  -5  19    4.25    4.92
   3   5 -18    0.37    3.76
  -3  -5  18    1.17    4.00
   3   5 -17    0.86    3.20
  -3  -5  17    0.49    3.51
   3   5 -16   31.09    4.49
  -3  -5  16   37.31    4.80
   3   5 -15   -3.69    3.76
  -3  -5  15   -0.12    3.57
   3   5 -14   48.45    4.25
  -3  -5  14   50.73    5.05
   3   5 -13   57.25    4.74
  -3  -5  13   60.88    4.68
   3   5 -12   49.56    3.94
  -3  -5  12   40.14    5.79
   3   5 -11  212.81   13.11
  -3  -5  11  206.29    8.62
   3   5 -10   17.11    2.46
  -3  -5  10   16.87    2.59
   3   5  -9  228.64    8.50
  -3  -5   9  228.27    8.56
   3   5  -8  169.91    6.40
  -3  -5   8  169.41    6.28
   3   5  -7   19.82    1.97
  -3  -5   7   19.33    1.97
   3   5  -6  254.00    8.31
  -3  -5   6  259.11    8.43
   3   5  -5   13.60    2.83
  -3  -5   5   15.94    1.66
   3   5  -4 1101.81   30.90
  -3  -5   4 1108.82   30.90
   3   5  -3   75.97    3.51
  -3  -5   3   75.23    3.32
   3   5  -2    5.05    1.17
  -3  -5   2    4.25    0.98
   3   5  -1  676.24   19.82
  -3  -5   1  690.77   19.70
   3   5   0   73.26    2.95
  -3  -5   0   78.80    3.32
   3   5   1  176.86    6.34
  -3  -5  -1  184.43    7.33
   3   5   2   21.18    1.48
  -3  -5  -2   19.88    1.48
   3   5   3   -0.25    1.05
  -3  -5  -3    0.62    0.98
   3   5   4  212.20    7.63
  -3  -5  -4  208.26    7.02
   3   5   5  184.43    6.77
  -3  -5  -5  172.37    6.09
   3   5   6   94.56    4.19
  -3  -5  -6   93.94    4.49
   3   5   7    0.92    1.79
  -3  -5  -7    0.74    1.35
   3   5   8   16.93    2.09
  -3  -5  -8   16.81    1.91
   3   5   9   24.07    2.71
  -3  -5  -9   21.55    2.28
   3   5  10   15.33    2.65
  -3  -5 -10   15.64    2.46
   3   5  11   13.97    2.34
  -3  -5 -11   14.04    2.22
   3   5  12    4.37    2.52
  -3  -5 -12    0.98    2.28
   3   5  13    4.68    3.39
  -3  -5 -13    4.68    2.40
   3   5  14    5.23    3.76
  -3  -5 -14    4.06    2.03
   3   5  15    9.73    3.14
  -3  -5 -15   12.13    2.34
   3   5  16    0.43    2.22
  -3  -5 -16    0.80    1.91
  -3  -5 -17    0.74    1.97
   3   6 -22    4.25    6.28
  -3  -6  22    4.00    5.79
   3   6 -21   -1.60    4.74
  -3  -6  21    0.55    4.92
   3   6 -20    8.68    4.74
  -3  -6  20   13.60    6.34
   3   6 -19    5.17    4.25
  -3  -6  19    3.20    4.68
   3   6 -18   -5.29    3.82
  -3  -6  18   -0.55    3.88
   3   6 -17    8.50    3.76
  -3  -6  17    8.19    4.62
   3   6 -16    2.40    3.45
  -3  -6  16    3.88    3.45
   3   6 -15   48.02    4.56
  -3  -6  15   57.31    5.36
   3   6 -14   15.02    3.14
  -3  -6  14   18.34    3.20
   3   6 -13    5.54    3.26
  -3  -6  13   12.80    4.86
   3   6 -12   16.07    3.69
  -3  -6  12   11.14    3.08
   3   6 -11  197.05    8.06
  -3  -6  11  200.13    8.25
   3   6 -10  170.09    7.94
  -3  -6  10  180.49    7.20
   3   6  -9   57.93    3.57
  -3  -6   9   67.10    3.51
   3   6  -8  232.27    8.25
  -3  -6   8  227.77    8.93
   3   6  -7  466.32   13.91
  -3  -6   7  522.03   15.57
   3   6  -6    6.22    2.15
  -3  -6   6    4.92    1.66
   3   6  -5 1032.67   28.38
  -3  -6   5 1005.22   27.76
   3   6  -4    9.11    1.72
  -3  -6   4    7.33    1.60
   3   6  -3   30.23    2.40
  -3  -6   3   29.61    1.97
   3   6  -2   90.06    3.82
  -3  -6   2   95.54    4.12
   3   6  -1   42.72    2.52
  -3  -6   1   41.86    2.59
   3   6   0  102.62    4.86
  -3  -6   0  100.53    4.12
   3   6   1    5.11    1.35
  -3  -6  -1    5.11    1.05
   3   6   2    1.35    1.11
  -3  -6  -2    0.92    1.23
   3   6   3   28.56    2.28
  -3  -6  -3   24.56    1.85
   3   6   4   80.71    4.06
  -3  -6  -4   81.69    3.69
   3   6   5  192.07    8.68
  -3  -6  -5  197.05    7.02
   3   6   6   21.24    2.09
  -3  -6  -6   22.35    2.28
   3   6   7    0.98    1.66
  -3  -6  -7    1.05    1.42
   3   6   8    5.11    2.34
  -3  -6  -8    5.73    1.79
   3   6   9   10.59    2.65
  -3  -6  -9   10.34    2.09
   3   6  10    0.92    1.91
  -3  -6 -10    0.49    2.28
   3   6  11   15.14    3.39
  -3  -6 -11   16.01    2.77
   3   6  12   -0.18    1.97
  -3  -6 -12    0.92    2.71
   3   6  13    7.33    2.89
  -3  -6 -13   11.02    2.22
   3   6  14    4.31    2.59
  -3  -6 -14    7.20    2.22
   3   6  15    3.39    3.20
  -3  -6 -15    0.18    2.28
   3   6  16    1.23    4.49
  -3  -6 -16    0.98    2.34
   3   7 -22    1.05    5.73
  -3  -7  22    4.56    6.03
   3   7 -21   20.68    4.49
  -3  -7  21   23.52    5.42
   3   7 -20    5.79    6.09
  -3  -7  20    1.35    5.79
   3   7 -19    1.72    5.42
  -3  -7  19    6.53    5.05
   3   7 -18    2.59    4.06
  -3  -7  18    6.28    4.99
   3   7 -17    0.31    3.94
  -3  -7  17   -0.49    4.19
   3   7 -16   38.72    4.74
  -3  -7  16   45.12    5.17
   3   7 -15    8.37    3.32
  -3  -7  15    7.51    3.45
   3   7 -14   62.61    4.62
  -3  -7  14   63.04    6.71
   3   7 -13   45.12    5.54
  -3  -7  13   54.60    4.99
   3   7 -12   19.82    3.88
  -3  -7  12   11.63    4.00
   3   7 -11  124.04    6.09
  -3  -7  11  118.01    6.22
   3   7 -10    0.62    2.15
  -3  -7  10    3.26    2.40
   3   7  -9  162.83    7.88
  -3  -7   9  161.90    6.53
   3   7  -8  279.79    9.60
  -3  -7   8  287.79   10.28
   3   7  -7   43.40    3.14
  -3  -7   7   38.66    2.83
   3   7  -6  139.50    5.85
  -3  -7   6  123.43    4.92
   3   7  -5   12.93    1.91
  -3  -7   5   13.30    1.97
   3   7  -4  119.73    4.99
  -3  -7   4  121.34    5.23
   3   7  -3   50.05    2.77
  -3  -7   3   46.79    2.77
   3   7  -2   -0.06    1.35
  -3  -7   2   -0.68    1.29
   3   7  -1   57.07    3.26
  -3  -7   1   56.51    3.02
   3   7   0   17.98    1.85
  -3  -7   0   15.51    2.09
   3   7   1   49.13    2.89
  -3  -7  -1   47.89    2.46
   3   7   2    4.25    1.29
  -3  -7  -2    6.46    1.35
   3   7   3    2.22    1.48
  -3  -7  -3    1.23    1.79
   3   7   4   93.57    4.37
  -3  -7  -4   99.67    4.49
   3   7   5    1.54    1.54
  -3  -7  -5    0.74    1.91
   3   7   6    0.06    1.48
  -3  -7  -6    0.55    1.54
   3   7   7    3.94    2.15
  -3  -7  -7    1.85    1.60
   3   7   8   12.13    2.15
  -3  -7  -8   11.63    1.97
   3   7   9   16.50    2.22
  -3  -7  -9   15.02    2.22
   3   7  10   20.44    2.71
  -3  -7 -10   21.18    2.89
   3   7  11    1.97    2.46
  -3  -7 -11   -0.12    1.91
   3   7  12    5.17    3.39
  -3  -7 -12    5.73    2.71
   3   7  13    6.28    2.89
  -3  -7 -13    8.43    2.46
   3   7  14    0.31    2.77
  -3  -7 -14    2.09    2.77
   3   7  15    4.49    2.28
  -3  -7 -15    5.11    1.66
   3   7  16    2.28    4.43
  -3  -7 -16   -0.98    3.45
   3   8 -21   -0.62    3.76
  -3  -8  21    0.49    5.66
   3   8 -20   12.44    4.19
  -3  -8  20   12.74    6.46
   3   8 -19   -0.31    4.99
  -3  -8  19   -1.29    6.40
   3   8 -18    7.33    4.00
  -3  -8  18    5.66    4.99
   3   8 -17   34.10    4.56
  -3  -8  17   35.46    5.29
   3   8 -16    1.85    3.88
  -3  -8  16    1.91    3.51
   3   8 -15   27.64    4.00
  -3  -8  15   29.24    7.02
   3   8 -14   17.05    4.74
  -3  -8  14   16.68    4.62
   3   8 -13   14.65    2.89
  -3  -8  13   11.76    3.82
   3   8 -12   98.87    4.68
  -3  -8  12   88.15    5.29
   3   8 -11   18.34    2.40
  -3  -8  11   18.16    2.89
   3   8 -10   99.54    5.73
  -3  -8  10   93.57    4.92
   3   8  -9    1.97    3.02
  -3  -8   9    4.86    2.40
   3   8  -8  235.78    9.42
  -3  -8   8  243.84    8.37
   3   8  -7   40.32    2.95
  -3  -8   7   37.06    3.08
   3   8  -6    4.06    2.28
  -3  -8   6    4.00    1.79
   3   8  -5  156.79    6.16
  -3  -8   5  153.65    5.73
   3   8  -4   16.99    2.89
  -3  -8   4   18.22    2.46
   3   8  -3    2.95    1.72
  -3  -8   3    2.22    1.54
   3   8  -2   47.46    3.08
  -3  -8   2   45.49    2.77
   3   8  -1    1.48    1.79
  -3  -8   1    0.80    1.35
   3   8   0  171.57    6.71
  -3  -8   0  171.45    6.46
   3   8   1    7.33    1.66
  -3  -8  -1    5.60    1.54
   3   8   2   46.85    2.89
  -3  -8  -2   47.52    2.95
   3   8   3   45.43    2.89
  -3  -8  -3   43.58    2.83
   3   8   4   25.30    2.34
  -3  -8  -4   28.75    2.28
   3   8   5   22.59    2.34
  -3  -8  -5   27.58    2.15
   3   8   6   10.03    2.71
  -3  -8  -6   12.99    2.59
   3   8   7    1.23    2.28
  -3  -8  -7    1.79    1.91
   3   8   8    1.60    2.22
  -3  -8  -8    1.17    2.22
   3   8   9   31.77    3.08
  -3  -8  -9   42.17    3.32
   3   8  10    0.25    2.46
  -3  -8 -10    0.68    2.52
   3   8  11   -0.06    2.28
  -3  -8 -11    2.65    2.09
   3   8  12    6.59    3.32
  -3  -8 -12    4.25    2.09
   3   8  13    0.18    2.71
  -3  -8 -13    0.49    2.65
  -3  -8 -14    8.86    2.34
  -3  -8 -15   -0.86    1.54
   3   9 -21   -0.98    5.54
  -3  -9  21    3.51    5.17
   3   9 -20    4.19    6.65
  -3  -9  20    1.97    6.96
   3   9 -19    2.59    4.19
  -3  -9  19    4.19    5.54
   3   9 -18    0.18    4.25
  -3  -9  18   -0.74    4.25
   3   9 -17    1.79    3.69
  -3  -9  17   -0.98    4.80
   3   9 -16   78.74    5.11
  -3  -9  16   86.68   11.57
   3   9 -15   12.07    6.59
  -3  -9  15    8.43    5.48
   3   9 -14   14.16    3.94
  -3  -9  14   16.62    3.51
   3   9 -13   29.86    4.12
  -3  -9  13   27.46    3.57
   3   9 -12    4.74    3.26
  -3  -9  12    5.85    3.14
   3   9 -11  176.62    7.63
  -3  -9  11  164.55    7.14
   3   9 -10   11.45    3.57
  -3  -9  10   19.39    3.57
   3   9  -9   19.08    3.08
  -3  -9   9   19.08    2.71
   3   9  -8   25.98    3.20
  -3  -9   8   27.15    2.83
   3   9  -7   19.51    2.71
  -3  -9   7   19.70    2.52
   3   9  -6  112.22    6.09
  -3  -9   6  101.27    6.22
   3   9  -5   23.58    3.08
  -3  -9   5   23.39    2.83
   3   9  -4   66.55    3.63
  -3  -9   4   64.33    3.39
   3   9  -3   96.40    4.49
  -3  -9   3   99.24    4.68
   3   9  -2   43.52    2.83
  -3  -9   2   39.09    2.71
   3   9  -1    2.77    2.09
  -3  -9   1    0.12    1.48
   3   9   0   14.71    2.71
  -3  -9   0   11.39    2.46
   3   9   1    8.99    1.97
  -3  -9  -1    6.34    2.22
   3   9   2   24.19    2.71
  -3  -9  -2   24.81    2.28
   3   9   3    0.25    1.66
  -3  -9  -3    1.05    1.91
   3   9   4   71.78    3.88
  -3  -9  -4   71.78    3.63
   3   9   5    5.54    2.15
  -3  -9  -5    4.12    1.91
   3   9   6   -0.62    1.91
  -3  -9  -6   -0.12    1.72
   3   9   7    2.15    1.85
  -3  -9  -7    2.52    2.09
   3   9   8   21.24    3.51
  -3  -9  -8   19.15    3.32
   3   9   9    0.06    2.83
  -3  -9  -9    1.66    1.91
   3   9  10    4.31    2.71
  -3  -9 -10    4.68    2.28
   3   9  11   -0.86    2.46
  -3  -9 -11   -0.18    2.28
   3   9  12    0.31    3.02
  -3  -9 -12    0.98    1.91
   3   9  13    1.85    4.12
  -3  -9 -13    1.66    2.83
  -3  -9 -14    0.55    1.60
   3  10 -20    0.62    6.53
  -3 -10  20    2.28    5.29
   3  10 -19   -0.55    6.09
  -3 -10  19    1.97    6.16
   3  10 -18    0.31    5.60
  -3 -10  18   -1.05    5.23
   3  10 -17    3.76    6.46
  -3 -10  17   10.22    9.91
   3  10 -16    9.66    5.29
  -3 -10  16    4.80    3.94
   3  10 -15   65.19    6.28
  -3 -10  15   55.03    5.23
   3  10 -14   38.72    4.92
  -3 -10  14   37.92    4.74
   3  10 -13    3.08    3.08
  -3 -10  13    0.06    3.32
   3  10 -12   54.42    4.92
  -3 -10  12   60.45    5.11
   3  10 -11    1.05    2.77
  -3 -10  11    1.85    3.14
   3  10 -10   22.96    4.12
  -3 -10  10   26.04    3.82
   3  10  -9   14.84    3.26
  -3 -10   9   16.13    3.26
   3  10  -8   16.13    3.76
  -3 -10   8   13.73    3.02
   3  10  -7   18.84    3.63
  -3 -10   7   21.73    2.95
   3  10  -6   19.88    2.77
  -3 -10   6   20.07    2.65
   3  10  -5   30.47    3.45
  -3 -10   5   30.53    2.95
   3  10  -4   20.13    3.26
  -3 -10   4   18.53    2.83
   3  10  -3   -1.54    2.15
  -3 -10   3    0.25    1.85
   3  10  -2   99.67    5.11
  -3 -10   2   89.88    4.56
   3  10  -1   14.04    2.34
  -3 -10   1   13.17    2.15
   3  10   0   -0.06    2.40
  -3 -10   0    0.98    2.03
   3  10   1   22.90    3.32
  -3 -10  -1   24.69    2.52
   3  10   2    1.79    2.09
  -3 -10  -2    1.91    1.66
   3  10   3   10.96    3.14
  -3 -10  -3   15.57    2.46
   3  10   4   17.98    2.52
  -3 -10  -4   17.18    2.34
   3  10   5   12.44    2.28
  -3 -10  -5   11.45    2.65
   3  10   6   10.40    2.65
  -3 -10  -6   11.82    2.52
   3  10   7    4.43    2.77
  -3 -10  -7    7.26    2.71
   3  10   8    0.55    2.28
  -3 -10  -8   -0.55    1.97
   3  10   9    9.11    2.77
  -3 -10  -9   12.50    3.08
   3  10  10    0.92    2.59
  -3 -10 -10    0.49    2.46
   3  10  11   -0.86    2.52
  -3 -10 -11   -0.31    2.34
   3  10  12    1.05    1.72
  -3 -10 -12    1.29    2.15
  -3 -10 -13    5.66    3.14
   3  11 -20    2.03    7.08
  -3 -11  20   -3.76    6.16
   3  11 -19    0.18    6.77
  -3 -11  19   -0.12    5.97
   3  11 -18    3.63    6.53
  -3 -11  18    2.83    9.54
   3  11 -17    1.66    5.97
  -3 -11  17    1.97    3.88
   3  11 -16    8.68    4.68
  -3 -11  16    6.03    4.12
   3  11 -15    7.45    4.62
  -3 -11  15   14.34    4.25
   3  11 -14    6.03    4.19
  -3 -11  14    9.05    4.43
   3  11 -13   36.32    4.68
  -3 -11  13   29.30    4.12
   3  11 -12    5.54    3.32
  -3 -11  12    1.23    3.14
   3  11 -11   42.78    4.62
  -3 -11  11   45.49    4.43
   3  11 -10    1.11    3.57
  -3 -11  10    1.11    2.77
   3  11  -9    9.36    3.32
  -3 -11   9    7.82    2.89
   3  11  -8   16.74    3.63
  -3 -11   8   11.82    2.95
   3  11  -7   28.56    4.56
  -3 -11   7   27.95    3.82
   3  11  -6   93.88    6.28
  -3 -11   6   91.97    5.29
   3  11  -5    0.98    3.08
  -3 -11   5    3.76    2.65
   3  11  -4   16.44    3.32
  -3 -11   4   15.70    2.52
   3  11  -3   44.51    4.25
  -3 -11   3   46.54    3.69
   3  11  -2   12.00    2.89
  -3 -11   2   10.47    2.65
   3  11  -1   39.28    4.25
  -3 -11   1   36.63    3.32
   3  11   0   12.68    2.71
  -3 -11   0   15.02    2.34
   3  11   1    2.40    2.34
  -3 -11  -1    0.80    2.22
   3  11   2   -0.43    2.52
  -3 -11  -2    0.00    2.89
   3  11   3   40.14    3.63
  -3 -11  -3   36.94    3.57
   3  11   4   24.99    3.51
  -3 -11  -4   25.18    2.77
   3  11   5    5.79    2.22
  -3 -11  -5    3.51    2.34
   3  11   6    0.92    2.83
  -3 -11  -6   -1.11    3.32
   3  11   7    0.12    3.39
  -3 -11  -7    0.18    2.40
   3  11   8    9.48    2.71
  -3 -11  -8    8.93    2.46
   3  11   9   -0.06    2.15
  -3 -11  -9    1.54    2.15
   3  11  10    2.95    3.02
  -3 -11 -10    3.32    1.97
   3  11  11    0.92    4.00
  -3 -11 -11    0.80    1.85
  -3 -12  19    4.12    8.50
   3  12 -18   -5.73    6.34
  -3 -12  18    2.83    7.94
   3  12 -17   10.34    6.22
  -3 -12  17    5.36    5.79
   3  12 -16    2.59    4.80
  -3 -12  16    7.45    4.31
   3  12 -15    2.89    4.37
  -3 -12  15    2.95    4.31
   3  12 -14   36.32    6.28
  -3 -12  14   26.96    5.17
   3  12 -13   -0.49    4.00
  -3 -12  13    2.34    3.51
   3  12 -12   27.33    6.22
  -3 -12  12   32.07    5.29
   3  12 -11    0.55    3.76
  -3 -12  11    5.23    3.57
   3  12 -10   32.38    4.99
  -3 -12  10   35.34    4.43
   3  12  -9   43.46    5.29
  -3 -12   9   50.11    4.62
   3  12  -8    9.97    3.76
  -3 -12   8   12.62    3.02
   3  12  -7   24.93    4.12
  -3 -12   7   20.31    3.32
   3  12  -6   -1.23    4.37
  -3 -12   6    0.80    3.51
   3  12  -5   45.74    4.92
  -3 -12   5   51.16    4.19
   3  12  -4   15.70    3.20
  -3 -12   4   16.99    2.95
   3  12  -3   -1.11    3.14
  -3 -12   3    0.92    2.22
   3  12  -2   22.22    3.32
  -3 -12   2   14.10    3.02
   3  12  -1    6.16    2.83
  -3 -12   1   10.34    2.77
   3  12   0   31.83    3.82
  -3 -12   0   24.19    2.89
   3  12   1    0.68    3.32
  -3 -12  -1    0.86    2.34
   3  12   2   21.67    3.20
  -3 -12  -2   16.68    2.83
   3  12   3    1.85    2.71
  -3 -12  -3    0.00    3.20
   3  12   4    5.73    3.32
  -3 -12  -4    7.14    2.89
   3  12   5   -1.35    3.20
  -3 -12  -5   -1.79    2.59
   3  12   6    3.57    3.88
  -3 -12  -6    2.15    3.39
   3  12   7    0.06    3.14
  -3 -12  -7    0.62    2.40
   3  12   8   -0.31    3.57
  -3 -12  -8    0.18    1.85
   3  12   9    1.42    2.89
  -3 -12  -9    3.63    2.40
   3  12  10    3.14    5.73
  -3 -12 -10   -0.98    2.71
   3  13 -18    3.57    4.68
  -3 -13  18    5.36    4.80
   3  13 -17   -3.20    5.73
  -3 -13  17    1.60    5.11
   3  13 -16    8.50    5.79
  -3 -13  16   11.94    5.17
   3  13 -15    3.20    6.03
  -3 -13  15    3.08    5.60
   3  13 -14    1.54    4.49
  -3 -13  14   -0.06    3.94
   3  13 -13    7.39    4.80
  -3 -13  13   10.22    4.06
   3  13 -12   -2.46    4.31
  -3 -13  12    2.28    3.69
   3  13 -11   10.59    4.31
  -3 -13  11    7.88    4.43
   3  13 -10   -1.17    4.43
  -3 -13  10   -0.86    3.02
   3  13  -9   21.79    4.43
  -3 -13   9   16.01    3.69
   3  13  -8    8.62    4.86
  -3 -13   8    6.46    3.14
   3  13  -7    0.74    4.49
  -3 -13   7    3.14    3.08
   3  13  -6   13.24    4.25
  -3 -13   6   13.05    3.69
   3  13  -5   -1.05    4.25
  -3 -13   5    2.71    3.02
   3  13  -4    8.74    3.69
  -3 -13   4    6.03    2.95
   3  13  -3    9.60    3.57
  -3 -13   3   11.14    2.77
   3  13  -2    4.80    3.51
  -3 -13   2    3.26    4.00
   3  13  -1   15.94    3.94
  -3 -13   1   13.36    3.08
   3  13   0    2.09    2.89
  -3 -13   0   -1.23    2.52
   3  13   1    4.92    3.39
  -3 -13  -1    8.25    2.52
   3  13   2   -0.37    4.00
  -3 -13  -2    0.49    2.59
   3  13   3   -1.79    3.57
  -3 -13  -3    2.46    2.77
   3  13   4    4.49    4.06
  -3 -13  -4    6.65    3.14
   3  13   5    1.29    3.08
  -3 -13  -5   -0.55    2.59
   3  13   6    6.59    5.97
  -3 -13  -6    0.18    2.15
   3  13   7    3.88    5.29
  -3 -13  -7    2.03    2.22
   3  13   8    1.66    4.19
  -3 -13  -8    1.05    2.03
   3  14 -17    4.99    7.08
  -3 -14  17    7.51    5.48
   3  14 -16    1.54    5.54
  -3 -14  16   -0.74    5.23
   3  14 -15    6.40    6.40
  -3 -14  15    2.15    5.23
   3  14 -14   23.64    6.03
  -3 -14  14   25.30    6.03
   3  14 -13    4.19    5.42
  -3 -14  13    0.86    4.37
   3  14 -12   10.40    5.05
  -3 -14  12   11.76    4.31
   3  14 -11    7.26    5.05
  -3 -14  11   -1.17    3.82
   3  14 -10    7.20    4.86
  -3 -14  10    8.74    4.49
   3  14  -9    2.65    4.06
  -3 -14   9    3.26    3.51
   3  14  -8    2.22    4.31
  -3 -14   8    5.23    3.51
   3  14  -7   19.70    4.80
  -3 -14   7   16.25    3.69
   3  14  -6    0.74    4.37
  -3 -14   6   -1.54    3.88
   3  14  -5    1.48    3.76
  -3 -14   5    3.02    3.45
   3  14  -4    6.22    4.49
  -3 -14   4    2.89    3.14
   3  14  -3    3.45    3.63
  -3 -14   3    3.08    3.63
   3  14  -2    3.69    4.00
  -3 -14   2    7.14    3.26
   3  14  -1    3.02    3.39
  -3 -14   1    1.60    2.77
   3  14   0    1.97    4.74
  -3 -14   0    1.85    3.57
   3  14   1    2.34    3.26
  -3 -14  -1   -0.12    3.32
   3  14   2    3.94    2.83
  -3 -14  -2    2.40    3.08
   3  14   3    1.72    3.08
  -3 -14  -3    0.49    2.65
   3  14   4    0.98    4.19
  -3 -14  -4    2.09    3.02
   3  14   5   -0.12    3.88
  -3 -14  -5    0.18    2.65
   3  14   6   -2.15    4.12
  -3 -14  -6   -2.15    2.71
   3  15 -16    6.83    7.08
  -3 -15  16   10.47    5.29
   3  15 -15   -1.54    4.31
  -3 -15  15    2.59    4.86
   3  15 -14    3.88    5.91
  -3 -15  14    8.31    5.23
   3  15 -13   10.53    7.45
  -3 -15  13   14.34    6.96
   3  15 -12    4.37    4.99
  -3 -15  12    2.34    4.74
   3  15 -11   17.79    5.29
  -3 -15  11   14.53    4.86
   3  15 -10    9.85    5.91
  -3 -15  10    6.53    5.23
   3  15  -9   -0.92    5.05
  -3 -15   9   -1.54    3.94
   3  15  -8    1.11    4.31
  -3 -15   8    0.43    3.63
   3  15  -7    8.37    4.37
  -3 -15   7    9.60    4.86
   3  15  -6    8.43    4.74
  -3 -15   6    7.76    3.39
   3  15  -5    1.85    4.06
  -3 -15   5    2.83    3.63
   3  15  -4    0.80    4.62
  -3 -15   4   -0.55    4.31
   3  15  -3    2.52    3.63
  -3 -15   3   -0.62    2.95
   3  15  -2    1.11    3.51
  -3 -15   2    2.22    3.39
   3  15  -1   -0.37    3.88
  -3 -15   1    1.54    3.69
   3  15   0   -0.74    3.51
  -3 -15   0    1.23    3.14
   3  15   1    0.86    3.14
  -3 -15  -1    2.52    4.12
   3  15   2    3.69    4.31
  -3 -15  -2    1.05    2.40
   3  15   3   -0.98    5.48
  -3 -15  -3    0.37    2.22
  -3 -15  -4    0.43    2.52
   3  15   5   -0.49    5.66
  -3 -16  15   -4.31    5.54
   3  16 -14   -1.29    4.12
  -3 -16  14   -0.49    4.56
   3  16 -13   -1.05    6.96
  -3 -16  13    1.60    6.03
   3  16 -12    7.70    6.28
  -3 -16  12    8.93    4.62
   3  16 -11   11.20    6.16
  -3 -16  11   15.02    4.74
   3  16 -10    3.45    6.53
  -3 -16  10   10.83    5.91
   3  16  -9    2.95    4.62
  -3 -16   9   11.02    4.56
   3  16  -8   -0.80    3.88
  -3 -16   8    2.34    3.51
   3  16  -7   11.14    5.17
  -3 -16   7    4.00    4.56
   3  16  -6   -0.92    4.37
  -3 -16   6    0.98    3.45
   3  16  -5    2.22    6.28
  -3 -16   5    2.40    3.88
   3  16  -4    5.05    5.48
  -3 -16   4    5.60    3.88
   3  16  -3    1.72    4.31
  -3 -16   3    0.06    2.09
  -3 -16   2    2.83    2.71
  -3 -16   1    0.00    2.71
  -3 -16   0   -0.18    2.28
   3  16   2   -1.48    6.53
  -3 -17  13   -0.86    4.12
   3  17 -12   -0.06    5.66
  -3 -17  12   -1.11    5.17
   3  17 -11    6.28    8.62
  -3 -17  11   14.77    5.60
   3  17 -10    0.31    5.17
  -3 -17  10    9.11    4.37
   3  17  -9   -2.03    4.19
  -3 -17   9    1.29    4.68
   3  17  -8    5.54    4.92
  -3 -17   8    6.16    5.66
   3  17  -7    5.97    4.56
  -3 -17   7    0.80    4.68
   3  17  -6   -0.55    4.56
  -3 -17   6   -0.43    3.63
   3  17  -5    1.72    6.59
  -3 -17   5    0.68    3.32
   3  17  -4    3.76    4.74
   3  17  -3    3.02    3.69
  -3 -17   3   -0.55    4.80
  -3 -18  11   -0.92    5.91
  -3 -18  10    1.60    3.76
  -3 -18   9    0.86    2.71
   3  18  -8    0.06    8.99
  -3 -18   8    1.35    3.02
   3  18  -7    7.33    7.70
  -3 -18   7    1.35    2.71
  -3 -18   2    1.42    4.37
  -3 -19   3   -2.83    6.28
  -3 -19   2   -1.60    5.54
   4 -20   6    0.37    3.76
   4 -20   7    0.00    3.69
   4 -19  -2    2.28    6.59
  -4  19   1    0.31    5.97
   4 -19   0    1.79    7.63
  -4  19   0   -1.85    6.09
   4 -19   1    0.62    3.08
  -4  19  -1   -0.12    8.37
   4 -19   2   -0.12    3.20
  -4  19  -2    1.42    6.96
   4 -19   7    0.25    3.82
  -4  19  -7   -4.56    5.60
   4 -19   8    9.91    3.76
  -4  19  -8    8.00    4.25
   4 -19   9   -2.34    3.88
  -4  19  -9    1.85    5.11
  -4  19 -10    3.26    6.40
   4 -18  -4    3.94    7.39
  -4  18   4    0.86    4.68
   4 -18  -3   -0.25    4.25
  -4  18   3   -1.79    5.79
   4 -18  -2    0.98    6.22
  -4  18   2    1.11    5.60
   4 -18  -1    2.59    4.99
  -4  18   1   -0.86    3.76
   4 -18   0    0.37    5.11
  -4  18   0    3.45    4.68
   4 -18   1    2.22    4.62
  -4  18  -1    1.72    3.82
   4 -18   2    4.49    4.68
  -4  18  -2    1.91    3.82
   4 -18   3    0.86    4.25
  -4  18  -3    0.86    4.56
   4 -18   4    0.98    4.92
  -4  18  -4    1.17    6.22
   4 -18   5    0.55    2.65
  -4  18  -5   -0.37    4.56
   4 -18   6    1.97    2.95
  -4  18  -6    1.54    5.60
   4 -18   7   -1.23    4.31
  -4  18  -7    1.48    4.00
   4 -18   8    2.77    5.29
  -4  18  -8   -2.77    4.00
   4 -18   9    4.56    4.56
  -4  18  -9    7.63    4.74
   4 -18  10   -2.77    6.59
  -4  18 -10   -1.29    5.97
   4 -18  11    1.35    5.29
  -4  18 -11    4.49    8.19
   4 -18  12   -1.48    4.43
  -4  18 -12   -0.12    5.60
  -4  17   6   -0.80    5.48
   4 -17  -5   -1.05    6.16
  -4  17   5    5.97    8.31
   4 -17  -4   -6.83    7.82
  -4  17   4   -4.80    8.86
   4 -17  -3    0.74    3.88
  -4  17   3   -1.23    4.49
   4 -17  -2    0.43    5.48
  -4  17   2   -0.55    5.29
   4 -17  -1   15.14    5.36
  -4  17   1   11.14    4.99
   4 -17   0   -0.37    4.80
  -4  17   0    1.35    4.49
   4 -17   1   -0.55    5.48
  -4  17  -1   -2.03    5.66
   4 -17   2   -0.68    4.68
  -4  17  -2    0.49    3.94
   4 -17   3   -1.23    4.25
  -4  17  -3    0.18    4.56
   4 -17   4    0.80    4.49
  -4  17  -4    3.14    4.12
   4 -17   5    2.46    3.76
  -4  17  -5    2.95    3.88
   4 -17   6   -1.48    3.32
  -4  17  -6    0.92    4.80
   4 -17   7    0.31    3.63
  -4  17  -7    4.80    5.23
   4 -17   8   -0.92    5.66
  -4  17  -8    3.51    6.71
   4 -17   9   -0.37    4.92
  -4  17  -9    2.40    5.54
   4 -17  10    2.65    4.31
  -4  17 -10    1.66    4.92
   4 -17  11    0.86    3.32
  -4  17 -11    4.92    5.36
   4 -17  12    1.66    4.25
  -4  17 -12    1.11    4.37
   4 -17  13    0.00    4.49
  -4  17 -13    3.94    5.66
   4 -17  14    4.68    5.11
  -4  17 -14   -3.02    8.06
   4 -17  15    0.12    4.43
  -4  17 -15   -1.23    5.23
  -4  16   8    1.05    4.68
   4 -16  -7    3.51    4.74
  -4  16   7    4.49    4.56
   4 -16  -6   -1.91    6.22
  -4  16   6  -10.47    9.73
   4 -16  -5    3.63    7.70
  -4  16   5    2.40    7.82
   4 -16  -4    4.92    5.05
  -4  16   4    3.14    4.43
   4 -16  -3    4.06    4.37
  -4  16   3    3.08    4.49
   4 -16  -2    1.11    4.43
  -4  16   2    4.49    4.25
   4 -16  -1    2.22    6.16
  -4  16   1   -0.12    5.23
   4 -16   0   10.34    4.99
  -4  16   0    8.62    4.68
   4 -16   1    3.20    4.56
  -4  16  -1    3.57    3.88
   4 -16   2   -2.65    3.63
  -4  16  -2    0.55    4.19
   4 -16   3    0.98    3.76
  -4  16  -3    2.28    4.31
   4 -16   4   14.71    5.29
  -4  16  -4   14.84    5.29
   4 -16   5    0.00    4.62
  -4  16  -5    1.17    4.92
   4 -16   6    6.89    3.88
  -4  16  -6    5.05    4.43
   4 -16   7   -1.85    3.82
  -4  16  -7    2.59    5.17
   4 -16   8    3.69    8.68
  -4  16  -8    2.15    4.25
   4 -16   9    1.79    3.76
  -4  16  -9    2.59    4.56
   4 -16  10    1.66    4.06
  -4  16 -10   -4.49    5.66
   4 -16  11   -0.37    4.12
  -4  16 -11    1.48    4.99
   4 -16  12   -3.32    4.25
  -4  16 -12   -2.15    5.85
   4 -16  13    2.59    4.49
  -4  16 -13    3.69    5.05
   4 -16  14    2.03    4.86
  -4  16 -14    6.83    6.59
   4 -16  15    0.68    4.74
  -4  16 -15    0.25    5.73
   4 -16  16    4.43    7.14
  -4  16 -16    0.68    4.80
   4 -15  -9    3.02    3.94
  -4  15   9   -2.52    6.28
   4 -15  -8    4.00    5.66
  -4  15   8    6.34    5.79
   4 -15  -7    0.18    5.79
  -4  15   7    0.37    5.60
   4 -15  -6   10.53    6.28
  -4  15   6   13.17    4.68
   4 -15  -5   -1.66    4.49
  -4  15   5    5.79    5.05
   4 -15  -4    4.37    4.62
  -4  15   4    0.55    5.11
   4 -15  -3    8.56    5.23
  -4  15   3    3.82    4.99
   4 -15  -2   -0.18    4.06
  -4  15   2   -0.74    4.06
   4 -15  -1    6.96    3.76
  -4  15   1    7.88    4.74
   4 -15   0   -1.97    4.68
  -4  15   0    3.02    3.82
   4 -15   1    0.00    3.82
  -4  15  -1    2.71    4.19
   4 -15   2    3.26    4.06
  -4  15  -2    1.23    3.82
   4 -15   3   21.98    5.05
  -4  15  -3   21.42    5.29
   4 -15   4   -1.66    4.06
  -4  15  -4    0.25    4.92
   4 -15   5   21.05    4.37
  -4  15  -5   21.24    5.05
   4 -15   6    3.63    3.63
  -4  15  -6    1.85    3.82
   4 -15   7    0.31    6.83
  -4  15  -7   -2.95    3.88
   4 -15   8   10.47    4.12
  -4  15  -8    6.40    3.94
   4 -15   9    1.17    3.20
  -4  15  -9    1.42    4.00
   4 -15  10   16.99    4.06
  -4  15 -10   16.25    4.74
   4 -15  11    3.14    3.69
  -4  15 -11    2.83    4.80
   4 -15  12    0.98    5.11
  -4  15 -12   -1.48    5.48
   4 -15  13    1.66    5.29
  -4  15 -13    2.77    5.17
   4 -15  14    3.76    5.97
  -4  15 -14    4.49    5.54
   4 -15  15    9.30    6.03
  -4  15 -15    9.97    6.34
   4 -15  16    4.25    4.68
  -4  15 -16    0.43    3.76
   4 -15  17    1.48    4.31
  -4  15 -17    2.40    4.19
   4 -14 -11   -2.22    8.06
  -4  14  11    0.18    9.17
   4 -14 -10   -0.98    4.43
  -4  14  10    1.35    7.82
   4 -14  -9    2.77    4.31
  -4  14   9    4.00    4.68
   4 -14  -8    2.46    4.31
  -4  14   8    3.14    4.86
   4 -14  -7   18.59    5.48
  -4  14   7   14.96    5.73
   4 -14  -6    2.71    4.12
  -4  14   6   -0.37    4.06
   4 -14  -5    8.56    4.25
  -4  14   5    6.34    4.68
   4 -14  -4   17.85    5.85
  -4  14   4   19.21    6.34
   4 -14  -3    0.74    3.94
  -4  14   3    3.08    3.88
   4 -14  -2   24.07    5.05
  -4  14   2   21.12    4.74
   4 -14  -1    5.17    4.00
  -4  14   1    8.99    3.76
   4 -14   0    4.06    4.25
  -4  14   0    4.80    4.19
   4 -14   1    0.55    3.51
  -4  14  -1   -0.31    4.12
   4 -14   2    2.34    3.51
  -4  14  -2    3.45    4.31
   4 -14   3   39.64    4.56
  -4  14  -3   34.54    4.80
   4 -14   4   62.05    4.86
  -4  14  -4   62.98    5.85
   4 -14   5    1.54    2.89
  -4  14  -5    0.18    3.57
   4 -14   6   -5.17    6.16
  -4  14  -6   -1.91    3.57
   4 -14   7   10.65    3.51
  -4  14  -7   14.47    3.88
   4 -14   8    1.85    3.08
  -4  14  -8    1.60    3.82
   4 -14   9    8.37    3.45
  -4  14  -9    3.82    4.62
   4 -14  10    6.16    4.62
  -4  14 -10    1.79    4.56
   4 -14  11   10.22    4.43
  -4  14 -11   11.70    5.66
   4 -14  12    2.77    3.76
  -4  14 -12    0.98    3.94
   4 -14  13   -1.42    3.63
  -4  14 -13    2.71    5.48
   4 -14  14   12.99    4.56
  -4  14 -14   19.82    5.42
   4 -14  15    4.00    3.88
  -4  14 -15    1.23    5.36
   4 -14  16    7.08    5.11
  -4  14 -16    9.73    5.36
   4 -14  17    8.43    5.29
  -4  14 -17    5.36    5.66
   4 -14  18    0.43    4.37
  -4  14 -18   -0.68    7.33
  -4  13  13    4.49    5.29
   4 -13 -12   -1.11    5.73
  -4  13  12    1.66    6.59
   4 -13 -11    1.48    4.62
  -4  13  11    1.91   10.10
   4 -13 -10   -0.25    4.74
  -4  13  10    0.80    3.45
   4 -13  -9    2.34    4.31
  -4  13   9    5.85    4.80
   4 -13  -8   16.01    4.43
  -4  13   8   10.83    4.92
   4 -13  -7    0.62    5.91
  -4  13   7    2.46    6.03
   4 -13  -6   10.22    4.06
  -4  13   6    2.22    4.25
   4 -13  -5    1.91    3.76
  -4  13   5    2.59    4.06
   4 -13  -4   17.98    5.66
  -4  13   4   22.53    5.05
   4 -13  -3   68.64    6.28
  -4  13   3   76.77    5.97
   4 -13  -2   22.90    4.37
  -4  13   2   28.63    4.56
   4 -13  -1    4.00    3.26
  -4  13   1    0.49    3.45
   4 -13   0    3.26    3.39
  -4  13   0    1.79    3.57
   4 -13   1    2.03    3.14
  -4  13  -1    2.40    3.08
   4 -13   2   21.79    4.31
  -4  13  -2   23.02    4.43
   4 -13   3   -0.62    3.02
  -4  13  -3    1.29    3.08
   4 -13   4  159.56    7.76
  -4  13  -4  156.79    8.06
   4 -13   5    3.57    5.05
  -4  13  -5    8.25    3.88
   4 -13   6   -0.06    2.59
  -4  13  -6   -1.48    3.20
   4 -13   7   -0.06    3.14
  -4  13  -7    2.28    3.08
   4 -13   8   58.30    5.42
  -4  13  -8   66.24    6.28
   4 -13   9    6.65    3.14
  -4  13  -9   11.02    3.63
   4 -13  10    9.97    4.06
  -4  13 -10   12.37    4.80
   4 -13  11    6.46    3.63
  -4  13 -11    4.56    4.74
   4 -13  12   -0.43    3.02
  -4  13 -12   -0.12    3.76
   4 -13  13    9.36    4.31
  -4  13 -13   11.45    5.54
   4 -13  14    0.55    3.45
  -4  13 -14   -1.05    4.43
   4 -13  15   15.51    4.31
  -4  13 -15    9.97    6.03
   4 -13  16   10.59    5.11
  -4  13 -16    6.22    6.22
   4 -13  17   -3.76    6.28
  -4  13 -17    6.40    6.46
   4 -13  18    8.80    4.92
  -4  13 -18   10.34    6.03
   4 -13  19    1.48    4.19
  -4  13 -19   -1.35    3.82
   4 -12 -14    1.23    8.80
  -4  12  14    2.46    4.31
   4 -12 -13    0.43    4.92
  -4  12  13    1.11    5.97
   4 -12 -12    7.94    5.66
  -4  12  12   11.39    5.79
   4 -12 -11    3.39    4.25
  -4  12  11    2.77    4.68
   4 -12 -10    6.40    5.29
  -4  12  10    8.19    6.03
   4 -12  -9    7.45    5.54
  -4  12   9    9.79    4.43
   4 -12  -8    1.66    3.94
  -4  12   8   -0.55    4.12
   4 -12  -7   20.13    4.99
  -4  12   7   21.73    4.92
   4 -12  -6   17.18    4.43
  -4  12   6   13.73    4.25
   4 -12  -5    1.72    3.51
  -4  12   5    0.98    3.82
   4 -12  -4   49.99    4.80
  -4  12   4   44.26    4.56
   4 -12  -3   -0.06    3.14
  -4  12   3    0.37    3.14
   4 -12  -2   41.68    4.74
  -4  12   2   41.00    5.36
   4 -12  -1   38.91    3.94
  -4  12   1   42.91    3.94
   4 -12   0    2.22    2.83
  -4  12   0    1.48    3.02
   4 -12   1   11.08    3.14
  -4  12  -1   10.71    3.02
   4 -12   2   15.82    3.88
  -4  12  -2   14.96    3.82
   4 -12   3    2.15    2.77
  -4  12  -3    2.65    2.40
   4 -12   4   27.21    5.60
  -4  12  -4   33.30    4.19
   4 -12   5   67.04    4.56
  -4  12  -5   60.39    5.11
   4 -12   6   26.41    3.57
  -4  12  -6   22.72    4.31
   4 -12   7   53.99    4.62
  -4  12  -7   54.36    5.05
   4 -12   8    3.69    2.83
  -4  12  -8    3.39    2.83
   4 -12   9   51.10    4.74
  -4  12  -9   50.42    5.36
   4 -12  10    1.54    2.71
  -4  12 -10    0.18    3.45
   4 -12  11    6.77    3.20
  -4  12 -11    4.62    3.57
   4 -12  12    9.23    3.26
  -4  12 -12    9.23    3.69
   4 -12  13    2.89    3.94
  -4  12 -13    3.26    4.62
   4 -12  14   12.07    3.57
  -4  12 -14   11.20    5.23
   4 -12  15    2.09    3.82
  -4  12 -15    2.28    4.19
   4 -12  16    0.12    3.76
  -4  12 -16    2.15    4.74
   4 -12  17    9.30    4.31
  -4  12 -17   14.10    5.29
   4 -12  18    0.31    4.31
  -4  12 -18    4.62    5.60
   4 -12  19    1.79    4.74
  -4  12 -19   -0.55    6.28
   4 -12  20   -1.17    5.29
  -4  12 -20    0.31    4.86
   4 -11 -17    3.02    6.28
   4 -11 -16    4.99    5.73
   4 -11 -15   -0.86    3.69
  -4  11  15   -3.51    4.68
   4 -11 -14   -2.22    5.23
  -4  11  14    0.37    5.91
   4 -11 -13    8.62    5.97
  -4  11  13   11.76    5.23
   4 -11 -12    4.92    4.80
  -4  11  12    7.76    4.80
   4 -11 -11    7.88    5.60
  -4  11  11    8.99    5.05
   4 -11 -10    8.86    4.80
  -4  11  10    4.37    5.36
   4 -11  -9    0.49    4.74
  -4  11   9    0.62    4.06
   4 -11  -8   23.95    4.74
  -4  11   8   29.12    5.36
   4 -11  -7    3.20    3.51
  -4  11   7   -0.86    3.82
   4 -11  -6    5.66    3.57
  -4  11   6    5.48    3.57
   4 -11  -5    1.35    3.82
  -4  11   5    2.09    3.32
   4 -11  -4   13.79    3.57
  -4  11   4   20.01    3.63
   4 -11  -3   12.00    3.20
  -4  11   3   13.17    3.39
   4 -11  -2   18.16    3.57
  -4  11   2   22.84    3.26
   4 -11  -1    5.42    3.02
  -4  11   1    2.52    2.52
   4 -11   0   17.30    4.00
  -4  11   0   15.94    3.82
   4 -11   1    6.40    2.71
  -4  11  -1    3.45    2.77
   4 -11   2    6.71    2.95
  -4  11  -2   10.10    3.14
   4 -11   3  113.46    8.50
  -4  11  -3  101.39    5.17
   4 -11   4    1.72    2.34
  -4  11  -4    2.09    2.40
   4 -11   5   15.02    2.71
  -4  11  -5   19.64    2.89
   4 -11   6    1.11    2.15
  -4  11  -6    2.52    2.65
   4 -11   7    5.36    2.46
  -4  11  -7    8.25    3.08
   4 -11   8   71.16    4.62
  -4  11  -8   61.19    5.29
   4 -11   9    1.54    2.40
  -4  11  -9    1.54    2.77
   4 -11  10   28.13    3.82
  -4  11 -10   23.27    4.19
   4 -11  11   25.06    3.88
  -4  11 -11   26.41    4.62
   4 -11  12    0.12    2.77
  -4  11 -12    0.49    3.32
   4 -11  13   51.03    4.62
  -4  11 -13   45.68    4.92
   4 -11  14    2.52    3.57
  -4  11 -14    1.91    5.66
   4 -11  15    0.49    4.31
  -4  11 -15   -0.12    4.00
   4 -11  16   18.47    4.12
  -4  11 -16   17.79    5.05
   4 -11  17    3.08    4.25
  -4  11 -17    0.55    4.62
   4 -11  18   10.53    4.49
  -4  11 -18   10.90    4.99
   4 -11  19   -0.55    4.31
  -4  11 -19   -0.62    4.80
   4 -11  20    1.29    2.46
   4 -10 -18    3.45    5.17
   4 -10 -17   15.39   11.45
  -4  10  16    3.76    9.48
   4 -10 -15    0.92    4.37
  -4  10  15    8.00    6.16
   4 -10 -14    3.63    5.17
  -4  10  14    2.03    5.73
   4 -10 -13   -1.72    5.17
  -4  10  13    1.85    5.97
   4 -10 -12   15.02    5.42
  -4  10  12   11.88    6.03
   4 -10 -11    6.22    4.43
  -4  10  11    5.60    4.43
   4 -10 -10   14.90    4.43
  -4  10  10   17.54    4.56
   4 -10  -9   14.96    4.06
  -4  10   9   19.82    4.62
   4 -10  -8    9.60    3.69
  -4  10   8    4.74    3.20
   4 -10  -7  100.77    6.40
  -4  10   7  102.56    6.53
   4 -10  -6   47.77    5.05
  -4  10   6   50.73    5.05
   4 -10  -5   59.34    4.68
  -4  10   5   57.99    4.92
   4 -10  -4   11.02    3.45
  -4  10   4    8.50    3.32
   4 -10  -3    9.73    2.65
  -4  10   3    5.79    2.83
   4 -10  -2    1.54    2.65
  -4  10   2    0.86    2.46
   4 -10  -1   59.16    5.05
  -4  10   1   56.33    4.80
   4 -10   0   37.12    3.63
  -4  10   0   32.13    3.32
   4 -10   1    3.08    2.28
  -4  10  -1    3.94    2.15
   4 -10   2   47.71    5.60
  -4  10  -2   52.51    4.19
   4 -10   3   26.90    3.26
  -4  10  -3   28.81    3.14
   4 -10   4  170.52    9.42
  -4  10  -4  196.75    9.36
   4 -10   5   29.61    3.20
  -4  10  -5   39.28    3.32
   4 -10   6    2.83    2.15
  -4  10  -6    1.66    2.28
   4 -10   7   72.76    4.19
  -4  10  -7   77.63    4.74
   4 -10   8    1.72    2.28
  -4  10  -8    0.49    2.46
   4 -10   9  131.62    6.46
  -4  10  -9  139.06    6.59
   4 -10  10   17.36    2.95
  -4  10 -10   14.16    4.00
   4 -10  11   18.90    2.95
  -4  10 -11   19.82    3.69
   4 -10  12   87.66    5.36
  -4  10 -12   88.15    7.02
   4 -10  13    1.23    2.59
  -4  10 -13   -0.68    3.69
   4 -10  14   -1.23    2.77
  -4  10 -14    0.00    3.69
   4 -10  15    5.17    4.62
  -4  10 -15    6.34    5.42
   4 -10  16    4.37    4.25
  -4  10 -16   -0.86    4.56
   4 -10  17   28.32    4.62
  -4  10 -17   37.74    5.60
   4 -10  18    0.25    3.69
  -4  10 -18    3.32    4.19
   4 -10  19    6.77    4.37
  -4  10 -19    7.94    4.80
   4 -10  20    0.37    3.69
  -4  10 -20    1.66    4.49
  -4   9  18    4.74    9.11
   4  -9 -17    0.62    4.62
   4  -9 -16    3.94    3.94
  -4   9  16   -2.09    5.73
   4  -9 -15   -2.59    4.80
  -4   9  15   -1.42    5.29
   4  -9 -14    3.76    4.37
  -4   9  14    4.92    4.99
   4  -9 -13   12.25    4.92
  -4   9  13    8.99    5.17
   4  -9 -12   19.08    4.68
  -4   9  12   16.99    4.49
   4  -9 -11   53.07    5.73
  -4   9  11   58.17    6.09
   4  -9 -10   17.30    5.23
  -4   9  10   23.70    4.56
   4  -9  -9    3.94    3.57
  -4   9   9    4.43    3.57
   4  -9  -8   96.65    6.65
  -4   9   8  102.19    6.22
   4  -9  -7   36.51    4.12
  -4   9   7   35.46    3.76
   4  -9  -6    0.43    2.83
  -4   9   6    2.09    2.89
   4  -9  -5   11.88    3.14
  -4   9   5    6.89    2.95
   4  -9  -4    3.69    2.65
  -4   9   4    3.02    2.71
   4  -9  -3   44.45    3.88
  -4   9   3   52.33    3.88
   4  -9  -2   45.43    3.45
  -4   9   2   38.54    3.57
   4  -9  -1    2.89    2.15
  -4   9   1    1.60    2.28
   4  -9   0   71.96    3.88
  -4   9   0   78.61    4.62
   4  -9   1   27.21    4.37
  -4   9  -1   25.30    2.83
   4  -9   2   32.20    3.02
  -4   9  -2   29.86    2.46
   4  -9   3  151.81    6.03
  -4   9  -3  163.26    6.28
   4  -9   4    0.25    2.34
  -4   9  -4   -0.06    2.34
   4  -9   5   27.33    2.65
  -4   9  -5   25.79    2.89
   4  -9   6  234.73    8.31
  -4   9  -6  251.84    9.23
   4  -9   7   10.59    2.15
  -4   9  -7   10.47    2.65
   4  -9   8  129.83    6.16
  -4   9  -8  135.49    6.59
   4  -9   9    5.05    2.22
  -4   9  -9    8.68    3.08
   4  -9  10   79.72    5.11
  -4   9 -10   88.03    5.17
   4  -9  11    1.91    2.22
  -4   9 -11    0.80    2.71
   4  -9  12    9.54    3.02
  -4   9 -12    8.80    4.56
   4  -9  13  136.97    6.77
  -4   9 -13  134.69    7.45
   4  -9  14    5.54    2.89
  -4   9 -14    6.40    3.82
   4  -9  15   -2.95    3.32
  -4   9 -15   -0.55    3.51
   4  -9  16   15.94    5.23
  -4   9 -16   15.21    4.68
   4  -9  17   -1.48    3.88
  -4   9 -17    3.39    4.86
   4  -9  18   19.70    4.92
  -4   9 -18   20.75    5.29
   4  -9  19   -1.11    4.49
  -4   9 -19   -1.91    3.69
   4  -9  20   -0.80    3.76
  -4   9 -20    0.86    3.94
   4  -8 -19    0.55    4.56
   4  -8 -18    1.17    3.57
  -4   8  18   -0.68    6.83
   4  -8 -17    3.51    3.57
  -4   8  17    4.19    4.62
   4  -8 -16   -0.49    3.76
  -4   8  16   -3.88    5.36
   4  -8 -15    2.59    4.99
  -4   8  15    0.55    4.99
   4  -8 -14   20.50    5.29
  -4   8  14   18.96    5.97
   4  -8 -13    9.60    4.92
  -4   8  13   11.08    6.46
   4  -8 -12   30.60    5.73
  -4   8  12   31.46    5.29
   4  -8 -11    5.17    3.76
  -4   8  11    7.88    3.69
   4  -8 -10    0.62    3.63
  -4   8  10   -1.05    3.32
   4  -8  -9    0.49    3.76
  -4   8   9    2.59    3.57
   4  -8  -8   15.57    3.57
  -4   8   8   14.77    3.45
   4  -8  -7    8.13    3.08
  -4   8   7   11.27    3.39
   4  -8  -6   36.57    4.37
  -4   8   6   37.86    4.12
   4  -8  -5    2.83    2.46
  -4   8   5    4.86    2.40
   4  -8  -4   91.91    5.11
  -4   8   4   81.38    5.05
   4  -8  -3  140.67    6.53
  -4   8   3  142.14    6.40
   4  -8  -2   26.78    3.02
  -4   8   2   28.26    3.20
   4  -8  -1  207.09    7.51
  -4   8   1  199.58    8.19
   4  -8   0   47.59    4.43
  -4   8   0   48.39    3.14
   4  -8   1   -0.31    2.09
  -4   8  -1    0.98    1.85
   4  -8   2  273.57    8.86
  -4   8  -2  261.02    8.31
   4  -8   3  205.24    7.51
  -4   8  -3  207.64    7.33
   4  -8   4  127.12    4.92
  -4   8  -4  116.84    4.92
   4  -8   5   28.87    2.65
  -4   8  -5   30.66    2.95
   4  -8   6    5.66    2.34
  -4   8  -6    5.54    2.46
   4  -8   7  362.65   11.02
  -4   8  -7  353.60   11.88
   4  -8   8   63.96    3.45
  -4   8  -8   56.94    3.76
   4  -8   9  187.94    7.94
  -4   8  -9  201.18    9.36
   4  -8  10   54.11    3.88
  -4   8 -10   50.17    4.00
   4  -8  11   47.03    3.69
  -4   8 -11   49.49    4.06
   4  -8  12   70.73    4.43
  -4   8 -12   65.75    4.99
   4  -8  13   20.19    2.83
  -4   8 -13   25.92    3.69
   4  -8  14   34.97    3.39
  -4   8 -14   32.93    4.12
   4  -8  15   11.14    3.69
  -4   8 -15    8.74    3.88
   4  -8  16    6.40    3.39
  -4   8 -16    4.43    3.45
   4  -8  17   19.70    3.94
  -4   8 -17   15.88    4.00
   4  -8  18    4.12    3.76
  -4   8 -18   -0.18    4.43
   4  -8  19    4.06    3.63
  -4   8 -19    0.06    3.69
   4  -8  20    1.11    3.20
  -4   8 -20   -1.35    4.43
   4  -8  21   -2.34    6.71
  -4   8 -21    4.56    6.40
   4  -8  22   -2.22    6.16
   4  -7 -19    1.48    4.31
   4  -7 -18    8.37    6.59
  -4   7  18   11.02    7.14
   4  -7 -17    4.37    5.48
  -4   7  17   -1.66    5.54
   4  -7 -16   -0.18    6.03
  -4   7  16    3.26    6.22
   4  -7 -15   -2.28    7.14
  -4   7  15    1.23    4.99
   4  -7 -14    4.56    5.29
  -4   7  14   -0.43    4.25
   4  -7 -13   20.01    4.74
  -4   7  13   15.88    4.31
   4  -7 -12   16.38    4.12
  -4   7  12   13.60    4.12
   4  -7 -11    4.49    3.63
  -4   7  11    4.19    3.69
   4  -7 -10   23.76    4.12
  -4   7  10   31.09    4.25
   4  -7  -9    0.43    3.26
  -4   7   9    2.59    2.95
   4  -7  -8    2.46    2.71
  -4   7   8    4.49    2.95
   4  -7  -7  967.17   29.61
  -4   7   7  936.76   30.96
   4  -7  -6   41.98    3.51
  -4   7   6   41.80    3.69
   4  -7  -5   13.54    2.83
  -4   7   5   15.02    2.46
   4  -7  -4  213.12    8.13
  -4   7   4  220.51    7.94
   4  -7  -3  263.05    8.43
  -4   7   3  280.59    8.99
   4  -7  -2   23.76    2.65
  -4   7   2   24.93    2.65
   4  -7  -1  153.72    8.31
  -4   7   1  155.93    5.97
   4  -7   0   89.08    3.88
  -4   7   0   84.40    3.94
   4  -7   1  664.36   18.78
  -4   7  -1  656.91   18.53
   4  -7   2  426.67   12.93
  -4   7  -2  399.96   11.82
   4  -7   3  297.52   10.28
  -4   7  -3  295.18    9.48
   4  -7   4   71.90    3.69
  -4   7  -4   82.31    3.82
   4  -7   5   32.32    2.40
  -4   7  -5   27.64    2.22
   4  -7   6  507.26   15.64
  -4   7  -6  495.75   15.21
   4  -7   7    1.66    1.54
  -4   7  -7    3.14    1.85
   4  -7   8  296.35   10.22
  -4   7  -8  289.70    9.66
   4  -7   9    0.37    1.72
  -4   7  -9    0.43    2.15
   4  -7  10    9.42    2.22
  -4   7 -10    7.57    2.71
   4  -7  11   99.24    4.92
  -4   7 -11   99.30    5.29
   4  -7  12   28.99    2.95
  -4   7 -12   29.55    3.45
   4  -7  13   44.82    3.69
  -4   7 -13   43.52    4.37
   4  -7  14    1.97    3.32
  -4   7 -14    0.06    3.02
   4  -7  15   -0.80    2.77
  -4   7 -15   -0.06    2.89
   4  -7  16   10.22    3.20
  -4   7 -16   12.56    3.69
   4  -7  17    6.53    3.32
  -4   7 -17    2.03    3.32
   4  -7  18    8.50    4.25
  -4   7 -18    5.66    4.43
   4  -7  19    0.00    4.06
  -4   7 -19    3.14    4.12
   4  -7  20    2.15    4.25
  -4   7 -20    1.54    4.92
   4  -7  21    7.51    6.89
  -4   7 -21    3.82    4.25
  -4   7 -22    1.17    5.23
   4  -6 -20    0.06    5.48
  -4   6  20    3.57    6.77
   4  -6 -19    3.94    4.99
  -4   6  19    2.09    4.43
   4  -6 -18    1.66    4.68
  -4   6  18    1.29    5.11
   4  -6 -17   11.39    4.31
  -4   6  17   14.28    5.23
   4  -6 -16   -2.71    4.62
  -4   6  16    0.06    5.29
   4  -6 -15    3.94    4.56
  -4   6  15   -0.25    5.17
   4  -6 -14    9.54    4.37
  -4   6  14    9.23    4.56
   4  -6 -13   31.33    4.80
  -4   6  13   28.63    4.68
   4  -6 -12   10.77    4.49
  -4   6  12    9.05    4.31
   4  -6 -11    4.06    3.88
  -4   6  11    6.28    3.88
   4  -6 -10    3.69    3.63
  -4   6  10    0.55    3.20
   4  -6  -9  190.96    8.06
  -4   6   9  190.16    7.94
   4  -6  -8   67.65    4.92
  -4   6   8   65.50    5.11
   4  -6  -7   76.89    4.62
  -4   6   7   75.97    4.74
   4  -6  -6  417.99   13.11
  -4   6   6  414.55   13.85
   4  -6  -5  152.48    5.73
  -4   6   5  160.43    6.28
   4  -6  -4  120.10    5.36
  -4   6   4  121.15    5.54
   4  -6  -3   26.29    2.83
  -4   6   3   25.30    2.83
   4  -6  -2   61.99    5.11
  -4   6   2   58.67    3.14
   4  -6  -1  161.84    6.34
  -4   6   1  152.67    6.22
   4  -6   0   40.26    2.71
  -4   6   0   32.07    2.59
   4  -6   1   41.43    3.14
  -4   6  -1   38.60    2.46
   4  -6   2 1458.67   38.97
  -4   6  -2 1472.28   39.46
   4  -6   3   79.84    3.76
  -4   6  -3   76.89    3.76
   4  -6   4   38.23    2.34
  -4   6  -4   33.24    2.15
   4  -6   5   95.30    4.12
  -4   6  -5   96.22    4.06
   4  -6   6  146.76    5.29
  -4   6  -6  142.82    5.48
   4  -6   7  620.47   18.65
  -4   6  -7  612.71   17.85
   4  -6   8    5.48    1.60
  -4   6  -8    3.76    1.79
   4  -6   9   32.26    2.52
  -4   6  -9   35.03    2.77
   4  -6  10   16.50    2.22
  -4   6 -10   14.34    2.15
   4  -6  11    2.22    2.09
  -4   6 -11    0.98    2.03
   4  -6  12  141.28    7.02
  -4   6 -12  121.52    6.59
   4  -6  13    2.34    3.20
  -4   6 -13    3.51    3.26
   4  -6  14    8.37    2.65
  -4   6 -14    8.68    3.45
   4  -6  15   14.16    3.20
  -4   6 -15   13.48    3.94
   4  -6  16   10.03    3.51
  -4   6 -16    7.20    3.57
   4  -6  17   13.85    3.57
  -4   6 -17   14.84    4.43
   4  -6  18    2.83    3.63
  -4   6 -18    0.43    4.37
   4  -6  19    1.54    4.31
  -4   6 -19    2.09    3.88
   4  -6  20    2.89    3.20
  -4   6 -20   10.77    3.63
  -4   6 -21    1.29    4.56
  -4   6 -22    2.83    5.66
   4  -5 -20   -1.23    5.97
  -4   5  20   -1.79    5.73
   4  -5 -19    1.05    6.03
  -4   5  19    3.88    6.96
   4  -5 -18   11.33    6.28
  -4   5  18   21.24    7.88
   4  -5 -17   -3.02    4.92
  -4   5  17    0.74    4.92
   4  -5 -16   15.14    4.86
  -4   5  16   11.76    4.99
   4  -5 -15    8.62    4.43
  -4   5  15    5.97    4.12
   4  -5 -14    0.25    3.63
  -4   5  14    1.05    4.31
   4  -5 -13   63.04    5.36
  -4   5  13   60.02    5.54
   4  -5 -12    9.79    3.51
  -4   5  12    6.34    3.39
   4  -5 -11    0.80    3.02
  -4   5  11    1.35    2.95
   4  -5 -10    7.57    3.39
  -4   5  10    8.86    3.32
   4  -5  -9    8.37    2.65
  -4   5   9    7.88    2.71
   4  -5  -8   59.71    4.00
  -4   5   8   54.60    3.88
   4  -5  -7  273.33    9.36
  -4   5   7  279.67   10.03
   4  -5  -6   55.16    3.26
  -4   5   6   55.47    3.51
   4  -5  -5   77.32    4.31
  -4   5   5   83.23    4.19
   4  -5  -4   55.34    3.08
  -4   5   4   49.19    3.76
   4  -5  -3  264.52   11.20
  -4   5   3  270.99    9.17
   4  -5  -2  396.45   12.56
  -4   5   2  408.08   13.42
   4  -5  -1   11.51    1.91
  -4   5   1   12.74    1.79
   4  -5   0   55.22    2.89
  -4   5   0   57.81    3.26
   4  -5   1  500.24   14.96
  -4   5  -1  490.14   15.45
   4  -5   2   13.24    1.66
  -4   5  -2   11.57    1.48
   4  -5   3  982.69   29.18
  -4   5  -3  994.20   29.43
   4  -5   4   -0.43    0.98
  -4   5  -4    0.74    1.17
   4  -5   5   43.15    2.40
  -4   5  -5   41.31    2.65
   4  -5   6  588.27   17.73
  -4   5  -6  580.02   19.51
   4  -5   7   35.15    2.15
  -4   5  -7   37.80    2.71
   4  -5   8  209.24    7.14
  -4   5  -8  206.47    7.20
   4  -5   9   22.78    1.91
  -4   5  -9   24.56    2.52
   4  -5  10  100.53    4.92
  -4   5 -10  103.36    4.49
   4  -5  11  101.14    4.56
  -4   5 -11  104.28    5.11
   4  -5  12    3.63    1.97
  -4   5 -12    1.54    1.97
   4  -5  13   24.19    3.57
  -4   5 -13   28.38    4.06
   4  -5  14    7.63    2.71
  -4   5 -14    6.53    3.32
   4  -5  15   26.96    3.39
  -4   5 -15   29.73    4.00
   4  -5  16   25.30    4.19
  -4   5 -16   20.75    3.88
   4  -5  17    5.73    3.32
  -4   5 -17    2.95    4.56
   4  -5  18   -1.48    3.76
  -4   5 -18   -0.49    3.32
   4  -5  19   -0.74    3.57
  -4   5 -19    0.00    3.02
  -4   5 -20   -1.72    2.89
  -4   5 -21   16.44    3.63
  -4   5 -22   -0.12    3.88
   4  -4 -21   -3.02    4.74
  -4   4  21   -0.49    5.48
   4  -4 -20   -0.25    5.11
  -4   4  20    4.25    5.85
   4  -4 -19   11.70    5.48
  -4   4  19   16.38    6.83
   4  -4 -18    3.51    4.37
  -4   4  18    5.42    5.11
   4  -4 -17   18.59    5.29
  -4   4  17   15.33    5.54
   4  -4 -16   -3.94    5.91
  -4   4  16    0.43    5.97
   4  -4 -15    5.91    3.82
  -4   4  15    4.06    4.86
   4  -4 -14   32.07    4.62
  -4   4  14   34.47    4.74
   4  -4 -13  114.13    6.77
  -4   4  13  114.81    6.59
   4  -4 -12   38.41    3.94
  -4   4  12   34.54    4.12
   4  -4 -11   42.97    4.06
  -4   4  11   51.83    4.43
   4  -4 -10   13.42    2.89
  -4   4  10    5.85    2.89
   4  -4  -9  163.75    7.08
  -4   4   9  175.75    7.76
   4  -4  -8   88.15    4.56
  -4   4   8   87.11    4.56
   4  -4  -7  412.82   12.80
  -4   4   7  426.31   12.44
   4  -4  -6   36.26    2.95
  -4   4   6   40.08    3.26
   4  -4  -5  117.83    5.42
  -4   4   5  120.97    8.37
   4  -4  -4  385.55   17.48
  -4   4   4  384.38   12.62
   4  -4  -3  100.71    4.31
  -4   4   3  104.41    4.62
   4  -4  -2  206.78    7.76
  -4   4   2  200.13    7.33
   4  -4  -1   95.91    4.37
  -4   4   1   97.94    4.19
   4  -4   0   70.79    3.26
  -4   4   0   66.92    2.95
   4  -4   1  283.36    9.17
  -4   4  -1  274.74    8.62
   4  -4   2  323.68   10.28
  -4   4  -2  317.34   10.16
   4  -4   3    4.12    1.17
  -4   4  -3    6.40    1.23
   4  -4   4    9.36    1.17
  -4   4  -4   10.16    1.29
   4  -4   5  556.75   16.74
  -4   4  -5  537.42   16.93
   4  -4   6    4.06    1.23
  -4   4  -6    1.91    1.35
   4  -4   7  168.24    5.79
  -4   4  -7  173.11    6.22
   4  -4   8   28.75    1.91
  -4   4  -8   29.49    2.34
   4  -4   9    9.11    1.54
  -4   4  -9   10.22    1.91
   4  -4  10    1.35    1.60
  -4   4 -10    2.03    1.97
   4  -4  11    8.80    2.09
  -4   4 -11   11.63    2.22
   4  -4  12   26.47    3.02
  -4   4 -12   30.60    3.02
   4  -4  13    5.05    3.02
  -4   4 -13    4.37    3.08
   4  -4  14    2.28    2.77
  -4   4 -14   -0.12    2.89
   4  -4  15   40.32    4.19
  -4   4 -15   39.77    4.56
   4  -4  16   13.67    3.57
  -4   4 -16   11.27    2.77
   4  -4  17   12.50    3.45
  -4   4 -17   13.48    3.14
   4  -4  18    0.68    3.51
  -4   4 -18   -1.17    2.71
   4  -4  19    0.55    3.08
  -4   4 -19    1.72    4.19
   4  -4  20    1.48    6.16
  -4   4 -20    0.49    3.32
   4  -4  21    5.05    5.73
  -4   4 -21    4.86    4.43
   4  -3 -21    1.54    3.63
  -4   3  21    4.43    5.11
   4  -3 -20    9.54    7.26
  -4   3  20   14.10    8.80
   4  -3 -19    9.36    5.05
  -4   3  19    5.91    5.79
   4  -3 -18    7.39    4.31
  -4   3  18    8.62    5.17
   4  -3 -17    9.48    5.36
  -4   3  17    6.40    4.62
   4  -3 -16    3.63    4.49
  -4   3  16    2.22    4.06
   4  -3 -15   11.33    4.86
  -4   3  15   16.74    4.62
   4  -3 -14   53.74    5.36
  -4   3  14   49.25    5.54
   4  -3 -13   13.42    3.39
  -4   3  13   18.28    3.69
   4  -3 -12   86.92    5.54
  -4   3  12   90.06    5.66
   4  -3 -11    0.49    2.59
  -4   3  11    3.45    2.65
   4  -3 -10   50.17    4.25
  -4   3  10   41.61    3.39
   4  -3  -9   -1.42    2.03
  -4   3   9    2.15    2.34
   4  -3  -8    1.97    2.15
  -4   3   8    2.03    2.09
   4  -3  -7  209.98    7.45
  -4   3   7  209.61    7.57
   4  -3  -6    0.43    2.22
  -4   3   6    0.98    3.08
   4  -3  -5  184.87    9.73
  -4   3   5  171.26    6.09
   4  -3  -4  107.42    4.49
  -4   3   4   99.91    4.06
   4  -3  -3   52.33    3.08
  -4   3   3   53.43    3.14
   4  -3  -2  302.88   10.22
  -4   3   2  275.85    8.50
   4  -3  -1  215.65    7.26
  -4   3   1  216.51    7.88
   4  -3   0  256.95    9.17
  -4   3   0  253.01    8.99
   4  -3   1  863.26   24.44
  -4   3  -1  842.76   23.76
   4  -3   2  394.36   12.44
  -4   3  -2  412.82   13.67
   4  -3   3   65.07    2.65
  -4   3  -3   66.92    3.14
   4  -3   4    3.45    0.68
  -4   3  -4    3.02    0.86
   4  -3   5   23.39    1.42
  -4   3  -5   24.19    1.66
   4  -3   6  492.24   15.57
  -4   3  -6  485.34   15.39
   4  -3   7   39.58    2.15
  -4   3  -7   45.37    2.59
   4  -3   8  274.37    9.23
  -4   3  -8  272.90    9.73
   4  -3   9  179.94    6.46
  -4   3  -9  177.72    6.89
   4  -3  10    2.83    1.66
  -4   3 -10    4.49    1.48
   4  -3  11  171.69    6.28
  -4   3 -11  176.06    6.40
   4  -3  12    1.85    2.34
  -4   3 -12    0.92    1.79
   4  -3  13   69.99    4.99
  -4   3 -13   72.58    4.00
   4  -3  14    4.92    2.65
  -4   3 -14    3.20    2.71
   4  -3  15   15.51    3.32
  -4   3 -15   12.13    2.52
   4  -3  16   17.30    3.39
  -4   3 -16   17.05    2.95
   4  -3  17    1.54    2.83
  -4   3 -17   -0.25    2.52
   4  -3  18    1.17    3.14
  -4   3 -18    0.25    3.32
   4  -3  19   -0.31    2.59
  -4   3 -19    0.92    2.95
  -4   3 -20    4.43    2.77
  -4   3 -21    0.00    2.34
   4  -2 -22   -0.18    3.39
   4  -2 -21    0.74    4.37
  -4   2  21    2.95    5.54
   4  -2 -20    4.00    4.74
  -4   2  20    4.19    5.17
   4  -2 -19   22.41    6.46
  -4   2  19   20.62    7.51
   4  -2 -18    1.29    4.56
  -4   2  18    2.65    4.31
   4  -2 -17    0.62    4.49
  -4   2  17    2.95    4.62
   4  -2 -16    2.71    3.88
  -4   2  16    1.97    4.19
   4  -2 -15    2.15    4.00
  -4   2  15    2.89    4.12
   4  -2 -14   33.49    4.31
  -4   2  14   33.43    4.49
   4  -2 -13   33.92    3.94
  -4   2  13   33.55    4.74
   4  -2 -12    0.55    3.20
  -4   2  12    0.62    2.83
   4  -2 -11    1.91    3.14
  -4   2  11   -1.66    3.02
   4  -2 -10    3.57    2.95
  -4   2  10    4.25    2.65
   4  -2  -9   32.07    2.83
  -4   2   9   34.23    3.20
   4  -2  -8  489.53   14.77
  -4   2   8  469.15   14.71
   4  -2  -7  135.25    5.54
  -4   2   7  138.57    8.19
   4  -2  -6   44.69    3.26
  -4   2   6   45.25    3.14
   4  -2  -5  367.82   12.19
  -4   2   5  373.49   11.27
   4  -2  -4   24.93    2.28
  -4   2   4   21.30    2.03
   4  -2  -3  363.14   12.19
  -4   2   3  358.84   10.90
   4  -2  -2   67.10    3.08
  -4   2   2   63.90    3.02
   4  -2  -1    2.89    0.92
  -4   2   1    3.08    0.80
   4  -2   0  331.93    9.97
  -4   2   0  325.84   10.83
   4  -2   1  386.60   11.76
  -4   2  -1  383.15   12.93
   4  -2   2 3555.23   87.60
  -4   2  -2 3529.32   90.12
   4  -2   3  947.23   25.92
  -4   2  -3  905.43   25.06
   4  -2   4    3.32    0.62
  -4   2  -4    1.79    0.62
   4  -2   5  587.29   16.99
  -4   2  -5  563.58   15.64
   4  -2   6  148.73    4.86
  -4   2  -6  164.00    6.16
   4  -2   7  465.21   13.36
  -4   2  -7  462.81   14.28
   4  -2   8   73.26    3.63
  -4   2  -8   70.86    3.45
   4  -2   9    0.25    1.29
  -4   2  -9    0.74    1.42
   4  -2  10  215.46    7.20
  -4   2 -10  213.25    7.82
   4  -2  11   -1.11    1.72
  -4   2 -11   -0.12    1.48
   4  -2  12  144.67    6.77
  -4   2 -12  140.60    6.22
   4  -2  13    5.17    2.34
  -4   2 -13    6.53    2.03
   4  -2  14    5.97    3.08
  -4   2 -14    6.22    2.22
   4  -2  15    8.56    2.65
  -4   2 -15    7.33    2.52
   4  -2  16    2.15    2.71
  -4   2 -16    5.60    2.40
   4  -2  17    3.02    3.26
  -4   2 -17    2.83    3.63
   4  -2  18   -0.25    2.71
  -4   2 -18    1.66    2.59
   4  -2  19   -0.18    4.19
  -4   2 -19    1.91    2.71
  -4   2 -20    8.25    2.15
   4  -1 -22   12.31    6.53
   4  -1 -21    0.00    5.85
  -4   1  21   -0.55    5.23
   4  -1 -20    7.45    5.17
  -4   1  20    4.92    5.42
   4  -1 -19    1.79    5.11
  -4   1  19    2.89    5.36
   4  -1 -18   63.96    6.34
  -4   1  18   68.27    7.45
   4  -1 -17   -1.17    4.06
  -4   1  17   -0.49    5.11
   4  -1 -16   11.63    4.25
  -4   1  16   12.37    4.19
   4  -1 -15   38.60    4.31
  -4   1  15   42.78    6.71
   4  -1 -14   44.63    4.00
  -4   1  14   56.27    5.48
   4  -1 -13    3.14    2.52
  -4   1  13   -0.80    2.83
   4  -1 -12   13.30    3.14
  -4   1  12   10.28    4.56
   4  -1 -11   23.76    3.26
  -4   1  11   22.16    3.45
   4  -1 -10  238.36    7.76
  -4   1  10  239.59    9.11
   4  -1  -9  202.16    7.45
  -4   1   9  200.87    7.63
   4  -1  -8  191.21    6.96
  -4   1   8  187.39    9.23
   4  -1  -7  225.00    8.50
  -4   1   7  236.88    8.80
   4  -1  -6  112.29    4.92
  -4   1   6  112.53    4.37
   4  -1  -5  185.24    6.40
  -4   1   5  183.39    6.65
   4  -1  -4  106.31    4.74
  -4   1   4  107.18    4.25
   4  -1  -3   78.55    3.26
  -4   1   3   76.03    3.20
   4  -1  -2  114.81    4.99
  -4   1   2  108.16    4.43
   4  -1  -1  822.14   22.28
  -4   1   1  822.32   24.62
   4  -1   0  188.93    6.34
  -4   1   0  189.54    6.53
   4  -1   1 1421.00   37.43
  -4   1  -1 1430.17   40.38
   4  -1   2  817.15   21.55
  -4   1  -2  813.15   23.45
   4  -1   3    1.11    0.37
  -4   1  -3    0.62    0.37
   4  -1   4   17.05    1.05
  -4   1  -4   15.51    1.05
   4  -1   5    1.66    0.68
  -4   1  -5    0.92    0.49
   4  -1   6  907.77   25.79
  -4   1  -6  928.21   25.73
   4  -1   7    5.42    1.11
  -4   1  -7    4.86    0.98
   4  -1   8  145.16    5.66
  -4   1  -8  133.65    7.88
   4  -1   9    1.66    1.54
  -4   1  -9    1.97    1.17
   4  -1  10   10.16    2.15
  -4   1 -10   14.53    1.85
   4  -1  11   65.32    3.20
  -4   1 -11   63.71    3.45
   4  -1  12    6.77    1.85
  -4   1 -12    7.08    2.34
   4  -1  13   27.09    3.20
  -4   1 -13   25.18    2.77
   4  -1  14   13.67    2.77
  -4   1 -14   10.10    2.09
   4  -1  15    9.05    2.71
  -4   1 -15   11.82    2.34
   4  -1  16   15.14    3.45
  -4   1 -16   14.90    5.05
   4  -1  17    6.77    3.32
  -4   1 -17    6.71    2.03
   4  -1  18   -1.29    3.45
  -4   1 -18    1.54    2.34
   4  -1  19    0.18    2.46
  -4   1 -19   -0.25    2.77
  -4   1 -20    0.86    3.63
   4   0 -22    0.68    4.37
  -4   0  22    3.20    5.11
   4   0 -21    4.80    6.03
  -4   0  21   -0.68    5.73
   4   0 -20    5.60    5.29
  -4   0  20    4.49    5.97
   4   0 -19    5.48    5.05
  -4   0  19    5.85    5.29
   4   0 -18    1.05    6.09
  -4   0  18    4.37    6.77
   4   0 -17   20.56    4.99
  -4   0  17   33.61    5.73
   4   0 -16    6.16    4.62
  -4   0  16    2.89    4.06
   4   0 -15    7.57    3.57
  -4   0  15    9.54    3.76
   4   0 -14   73.38    5.42
  -4   0  14   63.78    5.05
   4   0 -13   43.28    4.31
  -4   0  13   41.06    4.25
   4   0 -12    7.14    2.59
  -4   0  12    8.80    2.83
   4   0 -11   43.83    4.43
  -4   0  11   44.20    4.92
   4   0 -10    7.14    2.22
  -4   0  10   12.00    2.52
   4   0  -9   93.14    4.92
  -4   0   9   72.33    6.46
   4   0  -8  212.44    8.19
  -4   0   8  210.54    7.26
   4   0  -7   47.65    3.08
  -4   0   7   49.99    3.20
   4   0  -6   11.39    1.79
  -4   0   6    7.82    1.85
   4   0  -5  282.81    9.91
  -4   0   5  279.61    9.85
   4   0  -4    0.55    0.80
  -4   0   4    0.92    1.05
   4   0  -3 1198.33   31.03
  -4   0   3 1184.54   33.61
   4   0  -2    3.14    0.80
  -4   0   2    3.76    0.86
   4   0  -1  141.03    4.74
  -4   0   1  145.10    4.99
   4   0   0 1092.51   28.07
  -4   0   0 1041.35   27.70
   4   0   1    5.79    0.49
  -4   0  -1    5.60    0.43
   4   0   4   19.76    1.05
  -4   0  -4   18.71    1.05
   4   0   5  538.96   15.76
  -4   0  -5  531.45   16.13
   4   0   6   22.72    1.48
  -4   0  -6   21.92    1.29
   4   0   7  761.99   23.39
  -4   0  -7  762.42   21.73
   4   0   8   35.15    2.09
  -4   0  -8   35.40    2.52
   4   0   9   16.93    1.85
  -4   0  -9   17.91    1.29
   4   0  10   32.07    2.40
  -4   0 -10   30.66    2.15
   4   0  11   56.94    3.14
  -4   0 -11   65.01    3.20
   4   0  12   19.21    2.34
  -4   0 -12   19.95    2.09
   4   0  13    8.56    2.40
  -4   0 -13   10.34    2.40
   4   0  14   18.84    3.02
  -4   0 -14   18.90    2.46
   4   0  15   16.38    2.77
  -4   0 -15   16.07    2.89
   4   0  16    3.51    2.77
  -4   0 -16    6.34    2.46
   4   0  17    1.66    2.71
  -4   0 -17    2.71    2.22
   4   0  18   -2.71    3.08
  -4   0 -18   -0.18    1.72
   4   0  19    1.17    3.20
  -4   0 -19    2.52    2.40
   4   1 -22   -0.43    4.74
  -4  -1  22    2.15    4.37
   4   1 -21   -4.00    5.91
  -4  -1  21   -0.49    5.54
   4   1 -20    1.17    7.02
  -4  -1  20    6.59    5.97
   4   1 -19   11.20    4.00
  -4  -1  19    4.49    5.42
   4   1 -18    3.63    4.92
  -4  -1  18    2.65    4.74
   4   1 -17    2.28    3.76
  -4  -1  17    1.42    4.00
   4   1 -16    1.17    4.37
  -4  -1  16    0.55    3.82
   4   1 -15   46.79    4.49
  -4  -1  15   55.77    4.80
   4   1 -14   48.08    5.11
  -4  -1  14   54.36    5.11
   4   1 -13   56.76    4.19
  -4  -1  13   50.54    4.43
   4   1 -12   76.58    4.62
  -4  -1  12   80.21    5.36
   4   1 -11    3.63    2.22
  -4  -1  11    2.46    2.46
   4   1 -10    3.39    2.09
  -4  -1  10   -0.62    3.39
   4   1  -9  291.24   10.71
  -4  -1   9  308.48   11.45
   4   1  -8  127.00    5.85
  -4  -1   8  129.65    5.36
   4   1  -7  125.28    4.68
  -4  -1   7  112.66    4.62
   4   1  -6  118.32    4.74
  -4  -1   6  112.90    4.19
   4   1  -5    0.92    1.11
  -4  -1   5    0.74    1.11
   4   1  -4  493.34   14.77
  -4  -1   4  491.37   14.84
   4   1  -3    4.49    0.86
  -4  -1   3    5.79    0.98
   4   1  -2  857.97   23.45
  -4  -1   2  864.06   25.18
   4   1  -1  468.84   13.30
  -4  -1   1  480.48   13.79
   4   1   0  274.19    8.50
  -4  -1   0  270.43    8.00
   4   1   1 1737.85   43.15
  -4  -1  -1 1762.78   61.01
   4   1   5   31.40    1.72
  -4  -1  -5   30.16    1.54
   4   1   6  574.17   19.51
  -4  -1  -6  575.28   17.42
   4   1   7   57.93    2.77
  -4  -1  -7   59.28    2.89
   4   1   8    6.16    1.23
  -4  -1  -8    5.97    1.05
   4   1   9   20.62    1.91
  -4  -1  -9   24.50    2.03
   4   1  10   28.19    2.52
  -4  -1 -10   24.13    2.34
   4   1  11   34.04    3.14
  -4  -1 -11   34.29    2.40
   4   1  12    2.59    1.79
  -4  -1 -12    3.20    1.35
   4   1  13    2.46    2.15
  -4  -1 -13    2.65    2.09
   4   1  14   19.27    2.77
  -4  -1 -14   17.98    2.22
   4   1  15    0.31    2.59
  -4  -1 -15    0.74    2.59
   4   1  16    3.08    2.71
  -4  -1 -16    2.15    1.85
   4   1  17    5.79    3.88
  -4  -1 -17    6.89    2.22
   4   1  18    0.06    1.60
  -4  -1 -18    0.25    4.68
   4   2 -22    1.60    7.26
  -4  -2  22    3.69    6.16
   4   2 -21   -0.55    5.17
  -4  -2  21    0.86    5.54
   4   2 -20    2.15    5.73
  -4  -2  20    5.29    6.40
   4   2 -19   11.02    4.92
  -4  -2  19    8.25    5.66
   4   2 -18   46.29    6.09
  -4  -2  18   59.78    7.33
   4   2 -17    7.33    4.43
  -4  -2  17   12.62    5.11
   4   2 -16    0.37    3.20
  -4  -2  16   -0.80    4.06
   4   2 -15   54.17    4.80
  -4  -2  15   52.57    5.36
   4   2 -14   77.32    5.29
  -4  -2  14   66.49    5.05
   4   2 -13   32.57    3.76
  -4  -2  13   35.21    4.31
   4   2 -12    0.62    2.34
  -4  -2  12    0.80    2.89
   4   2 -11  139.00    6.71
  -4  -2  11  133.40   11.82
   4   2 -10  487.31   14.77
  -4  -2  10  468.78   15.57
   4   2  -9   66.73    4.12
  -4  -2   9   74.06    4.31
   4   2  -8  369.49   12.62
  -4  -2   8  347.14   11.08
   4   2  -7    3.82    1.66
  -4  -2   7    3.02    1.79
   4   2  -6    1.48    1.29
  -4  -2   6    2.03    1.60
   4   2  -5   47.59    2.52
  -4  -2   5   52.20    3.14
   4   2  -4  195.82    6.46
  -4  -2   4  193.61    7.57
   4   2  -3 1263.65   32.38
  -4  -2   3 1262.42   33.86
   4   2  -2  122.69    4.68
  -4  -2   2  118.32    4.12
   4   2  -1   68.95    2.95
  -4  -2   1   73.56    3.32
   4   2   0  884.01   24.56
  -4  -2   0  872.31   23.58
   4   2   1    0.18    0.31
  -4  -2  -1    1.05    0.31
   4   2   4   10.40    0.68
  -4  -2  -4    9.36    0.62
   4   2   5  275.98    9.17
  -4  -2  -5  291.55    9.36
   4   2   6    2.46    0.80
  -4  -2  -6    2.59    0.62
   4   2   7  151.32    5.60
  -4  -2  -7  150.52    5.66
   4   2   8    4.99    1.54
  -4  -2  -8    6.28    1.17
   4   2   9  145.77    6.28
  -4  -2  -9  138.57    5.48
   4   2  10  192.50    9.48
  -4  -2 -10  193.24    7.14
   4   2  11   34.60    2.65
  -4  -2 -11   31.27    2.40
   4   2  12    9.05    2.52
  -4  -2 -12    7.70    1.72
   4   2  13    0.92    2.09
  -4  -2 -13   -0.31    1.91
   4   2  14   14.59    2.77
  -4  -2 -14   16.13    2.09
   4   2  15   12.56    2.95
  -4  -2 -15   14.65    2.28
   4   2  16    3.82    3.57
  -4  -2 -16    2.03    2.52
   4   2  17    1.66    2.34
  -4  -2 -17   -0.12    2.77
   4   2  18   -0.55    1.91
  -4  -2 -18    0.68    2.09
   4   3 -22    1.42    5.11
  -4  -3  22    0.31    4.25
   4   3 -21    3.63    5.36
  -4  -3  21    1.42    5.42
   4   3 -20    6.77    6.34
  -4  -3  20   13.11    5.73
   4   3 -19   14.22    4.86
  -4  -3  19   14.28    5.97
   4   3 -18    2.28    4.92
  -4  -3  18    3.08    5.11
   4   3 -17   25.61    4.56
  -4  -3  17   16.25    4.49
   4   3 -16   49.80    5.29
  -4  -3  16   50.17    5.73
   4   3 -15   12.25    3.88
  -4  -3  15   14.41    3.94
   4   3 -14   71.29    5.11
  -4  -3  14   62.85    4.68
   4   3 -13    1.72    2.52
  -4  -3  13    3.14    2.71
   4   3 -12    7.82    2.52
  -4  -3  12    5.79    3.82
   4   3 -11    6.46    2.52
  -4  -3  11    6.83    2.89
   4   3 -10    2.71    1.97
  -4  -3  10    1.42    1.97
   4   3  -9  868.80   24.62
  -4  -3   9  876.93   23.70
   4   3  -8   23.76    2.28
  -4  -3   8   22.90    2.77
   4   3  -7  255.29    8.56
  -4  -3   7  245.50    8.62
   4   3  -6  250.24    8.99
  -4  -3   6  250.18    8.37
   4   3  -5    1.54    1.54
  -4  -3   5    1.72    1.66
   4   3  -4  596.27   17.91
  -4  -3   4  605.26   18.41
   4   3  -3  131.86    4.86
  -4  -3   3  130.51    4.92
   4   3  -2  188.81    6.34
  -4  -3   2  193.18    6.53
   4   3  -1  232.64    7.14
  -4  -3   1  233.31    8.50
   4   3   0  286.13    8.99
  -4  -3   0  285.76    9.36
   4   3   1  609.20   19.02
  -4  -3  -1  599.17   17.61
   4   3   2   14.77    1.05
  -4  -3  -2   13.79    0.92
   4   3   3  151.62    5.48
  -4  -3  -3  159.75    8.31
   4   3   4  252.71    8.13
  -4  -3  -4  257.08    8.25
   4   3   5   39.21    2.22
  -4  -3  -5   41.00    1.97
   4   3   6  656.85   21.12
  -4  -3  -6  675.75   20.44
   4   3   7    7.39    1.29
  -4  -3  -7    7.02    0.98
   4   3   8   10.96    1.66
  -4  -3  -8    9.91    1.11
   4   3   9   29.36    2.46
  -4  -3  -9   29.98    2.40
   4   3  10   -0.55    1.85
  -4  -3 -10    0.62    1.17
   4   3  11  130.75    6.71
  -4  -3 -11  126.75    5.79
   4   3  12    1.11    2.28
  -4  -3 -12   -0.18    1.48
   4   3  13   10.47    2.34
  -4  -3 -13    9.42    2.03
   4   3  14    4.25    2.22
  -4  -3 -14    4.74    2.22
   4   3  15    1.97    2.22
  -4  -3 -15    2.89    1.85
   4   3  16    0.68    2.15
  -4  -3 -16    0.62    1.72
  -4  -3 -17    0.18    1.54
   4   4 -22   -0.25    2.46
   4   4 -21    2.34    5.23
  -4  -4  21    3.76    5.42
   4   4 -20    1.79    5.11
  -4  -4  20    3.82    5.91
   4   4 -19    6.34    4.80
  -4  -4  19    1.23    4.49
   4   4 -18    7.76    4.25
  -4  -4  18    8.43    5.17
   4   4 -17   -0.12    3.63
  -4  -4  17    3.20    3.88
   4   4 -16    5.42    3.45
  -4  -4  16    5.48    3.63
   4   4 -15   58.73    5.05
  -4  -4  15   64.82    5.29
   4   4 -14   53.50    4.99
  -4  -4  14   60.08    4.74
   4   4 -13    3.69    3.45
  -4  -4  13    1.48    5.17
   4   4 -12   43.28    6.34
  -4  -4  12   48.76    4.43
   4   4 -11   69.87    4.43
  -4  -4  11   70.61    4.99
   4   4 -10  295.80   11.39
  -4  -4  10  292.66   11.33
   4   4  -9    8.31    2.22
  -4  -4   9    4.19    2.22
   4   4  -8  597.20   18.96
  -4  -4   8  577.81   17.48
   4   4  -7  189.30    7.08
  -4  -4   7  178.89    6.34
   4   4  -6   11.51    2.03
  -4  -4   6   10.10    1.66
   4   4  -5  397.93   11.82
  -4  -4   5  375.52   14.04
   4   4  -4   53.62    2.46
  -4  -4   4   54.17    3.02
   4   4  -3  119.37    4.68
  -4  -4   3  124.35    5.48
   4   4  -2  149.10    5.54
  -4  -4   2  147.74    5.05
   4   4  -1  136.73    5.17
  -4  -4   1  135.43    4.92
   4   4   0  535.88   15.45
  -4  -4   0  551.52   16.44
   4   4   1  212.08    7.20
  -4  -4  -1  208.94    7.14
   4   4   2  326.52   10.77
  -4  -4  -2  336.49   10.40
   4   4   3    3.76    0.68
  -4  -4  -3    3.76    0.74
   4   4   4   50.17    2.46
  -4  -4  -4   49.00    2.15
   4   4   5  295.37   10.40
  -4  -4  -5  290.75   10.10
   4   4   6   46.97    2.40
  -4  -4  -6   46.23    2.52
   4   4   7    3.51    1.23
  -4  -4  -7    4.00    1.17
   4   4   8    2.03    1.35
  -4  -4  -8    3.02    1.29
   4   4   9    0.98    1.79
  -4  -4  -9    0.92    0.98
   4   4  10   37.06    2.71
  -4  -4 -10   35.77    2.46
   4   4  11    0.92    1.91
  -4  -4 -11    3.08    1.66
   4   4  12    3.08    2.15
  -4  -4 -12    2.71    1.66
   4   4  13    7.39    2.77
  -4  -4 -13    6.46    1.97
   4   4  14   10.03    2.95
  -4  -4 -14    9.54    2.15
   4   4  15    4.86    2.83
  -4  -4 -15    0.49    2.09
   4   4  16    2.15    3.20
  -4  -4 -16    2.71    4.31
   4   5 -22    0.43    3.14
   4   5 -21    5.97    5.54
  -4  -5  21    2.71    6.16
   4   5 -20    0.31    4.80
  -4  -5  20    2.89    5.36
   4   5 -19    4.99    4.12
  -4  -5  19    2.65    4.86
   4   5 -18    4.92    4.12
  -4  -5  18    3.14    4.31
   4   5 -17    5.11    4.62
  -4  -5  17    4.86    4.12
   4   5 -16   24.99    4.31
  -4  -5  16   29.86    4.68
   4   5 -15    5.36    3.26
  -4  -5  15    8.19    4.31
   4   5 -14   39.03    4.25
  -4  -5  14   29.73    6.40
   4   5 -13    1.66    3.39
  -4  -5  13    0.68    2.89
   4   5 -12    0.62    2.52
  -4  -5  12    0.98    2.95
   4   5 -11  104.16    5.60
  -4  -5  11  103.30    5.42
   4   5 -10    9.85    2.83
  -4  -5  10    6.71    2.46
   4   5  -9  452.78   13.60
  -4  -5   9  466.38   14.77
   4   5  -8   37.00    2.89
  -4  -5   8   37.80    2.65
   4   5  -7   38.48    2.77
  -4  -5   7   41.86    2.89
   4   5  -6  226.73    7.51
  -4  -5   6  226.54    7.88
   4   5  -5   17.36    1.79
  -4  -5   5   14.96    1.72
   4   5  -4  187.39    6.65
  -4  -5   4  185.11    6.71
   4   5  -3   17.05    1.66
  -4  -5   3   16.99    1.60
   4   5  -2   23.02    1.85
  -4  -5   2   21.42    1.85
   4   5  -1  615.66   18.10
  -4  -5   1  614.56   17.91
   4   5   0  191.45    7.02
  -4  -5   0  190.84    6.71
   4   5   1  200.63    7.26
  -4  -5  -1  189.17    6.16
   4   5   2    3.63    0.92
  -4  -5  -2    2.34    0.74
   4   5   3    9.54    1.05
  -4  -5  -3   10.16    1.11
   4   5   4  165.29    6.46
  -4  -5  -4  172.00    6.83
   4   5   5   76.77    3.32
  -4  -5  -5   77.57    3.39
   4   5   6   93.45    5.05
  -4  -5  -6   95.54    4.31
   4   5   7   85.82    4.31
  -4  -5  -7   87.35    4.12
   4   5   8    0.25    1.17
  -4  -5  -8    0.37    1.29
   4   5   9    1.54    1.91
  -4  -5  -9    2.89    1.17
   4   5  10   35.58    2.95
  -4  -5 -10   36.38    2.65
   4   5  11    5.85    1.91
  -4  -5 -11    4.74    1.97
   4   5  12    0.31    2.09
  -4  -5 -12    1.29    1.85
   4   5  13   22.35    3.45
  -4  -5 -13   16.99    2.03
   4   5  14    1.48    2.77
  -4  -5 -14    0.25    1.79
   4   5  15    2.22    2.34
  -4  -5 -15    4.49    2.15
   4   6 -22    1.54    4.74
  -4  -6  22    3.02    8.06
   4   6 -21    1.42    5.42
  -4  -6  21    0.18    5.79
   4   6 -20    7.63    5.17
  -4  -6  20    8.50    4.92
   4   6 -19    0.12    4.62
  -4  -6  19    2.52    5.48
   4   6 -18    8.93    4.31
  -4  -6  18    6.83    4.49
   4   6 -17   -0.68    3.32
  -4  -6  17    2.77    3.76
   4   6 -16    7.82    4.68
  -4  -6  16    8.31    4.68
   4   6 -15  101.02    6.83
  -4  -6  15  106.13   11.02
   4   6 -14    4.31    5.17
  -4  -6  14    0.00    3.51
   4   6 -13   55.28    5.17
  -4  -6  13   53.99    4.74
   4   6 -12   -0.62    2.52
  -4  -6  12    0.43    2.52
   4   6 -11    0.86    2.71
  -4  -6  11    1.54    2.89
   4   6 -10  404.33   13.73
  -4  -6  10  395.53   14.65
   4   6  -9    5.97    2.22
  -4  -6   9    6.46    2.22
   4   6  -8   23.09    2.34
  -4  -6   8   29.24    2.77
   4   6  -7  129.58    5.48
  -4  -6   7  130.63    5.17
   4   6  -6    4.06    1.66
  -4  -6   6    4.62    1.60
   4   6  -5  210.66    7.88
  -4  -6   5  209.74    7.51
   4   6  -4    7.88    1.48
  -4  -6   4    6.34    1.42
   4   6  -3  255.04    8.99
  -4  -6   3  256.15    8.13
   4   6  -2   85.38    3.76
  -4  -6   2   80.21    3.39
   4   6  -1   32.57    2.22
  -4  -6   1   31.89    2.03
   4   6   0  450.62   14.16
  -4  -6   0  443.48   14.10
   4   6   1    2.52    1.35
  -4  -6  -1    4.99    1.29
   4   6   2    4.49    1.42
  -4  -6  -2    4.56    0.92
   4   6   3   63.35    3.02
  -4  -6  -3   57.31    2.71
   4   6   4    2.83    0.92
  -4  -6  -4    3.45    1.05
   4   6   5  169.29    6.16
  -4  -6  -5  168.00    6.65
   4   6   6   44.39    2.83
  -4  -6  -6   42.48    2.77
   4   6   7    5.66    1.66
  -4  -6  -7    3.39    1.11
   4   6   8    2.71    1.54
  -4  -6  -8    3.32    1.54
   4   6   9   15.02    2.09
  -4  -6  -9   15.57    2.22
   4   6  10    7.33    1.91
  -4  -6 -10    5.17    1.66
   4   6  11   13.85    2.15
  -4  -6 -11   10.83    1.85
   4   6  12   12.00    2.77
  -4  -6 -12    9.11    2.15
   4   6  13   -0.31    2.52
  -4  -6 -13    0.18    1.48
   4   6  14    1.54    1.85
  -4  -6 -14    2.09    2.15
   4   6  15    0.31    2.65
  -4  -6 -15    0.92    1.23
   4   7 -21    0.80    5.54
  -4  -7  21    0.55    6.09
   4   7 -20    2.83    5.17
  -4  -7  20    0.55    5.42
   4   7 -19   14.71    6.22
  -4  -7  19   15.21    5.73
   4   7 -18   -0.49    4.56
  -4  -7  18    0.31    4.37
   4   7 -17    5.91    4.31
  -4  -7  17    2.09    4.31
   4   7 -16   53.07    5.91
  -4  -7  16   55.47    8.86
   4   7 -15    6.65    3.94
  -4  -7  15    6.89    3.69
   4   7 -14   81.94    5.42
  -4  -7  14   79.04    5.54
   4   7 -13    0.74    3.20
  -4  -7  13    4.43    3.08
   4   7 -12   18.16    3.20
  -4  -7  12   16.38    3.08
   4   7 -11    2.09    3.57
  -4  -7  11    7.33    3.57
   4   7 -10   17.98    2.95
  -4  -7  10   18.34    2.89
   4   7  -9  349.42   12.50
  -4  -7   9  354.71   12.19
   4   7  -8   31.03    3.14
  -4  -7   8   28.81    2.89
   4   7  -7   -1.29    1.85
  -4  -7   7   -0.74    1.54
   4   7  -6   18.59    2.15
  -4  -7   6   21.55    2.34
   4   7  -5    3.57    1.72
  -4  -7   5    4.99    1.42
   4   7  -4   -0.43    1.85
  -4  -7   4    0.98    1.48
   4   7  -3   92.34    4.43
  -4  -7   3   74.36    3.45
   4   7  -2   -0.12    1.42
  -4  -7   2    0.00    1.11
   4   7  -1  444.59   14.04
  -4  -7   1  438.56   13.05
   4   7   0    0.55    1.29
  -4  -7   0    1.66    1.29
   4   7   1  142.88    5.85
  -4  -7  -1  141.40    5.23
   4   7   2    3.45    1.79
  -4  -7  -2    1.66    1.29
   4   7   3   -0.06    1.17
  -4  -7  -3    0.37    1.05
   4   7   4   61.87    3.82
  -4  -7  -4   63.78    2.95
   4   7   5    6.34    1.42
  -4  -7  -5    5.42    1.60
   4   7   6    0.12    1.66
  -4  -7  -6    0.49    1.29
   4   7   7    4.00    1.54
  -4  -7  -7    3.51    1.48
   4   7   8    8.37    2.22
  -4  -7  -8   10.90    1.79
   4   7   9   16.44    1.91
  -4  -7  -9   17.98    2.22
   4   7  10    2.09    1.60
  -4  -7 -10    2.15    1.79
   4   7  11    2.89    2.40
  -4  -7 -11    5.54    1.60
   4   7  12   -0.12    2.09
  -4  -7 -12    1.11    1.66
   4   7  13    5.73    3.02
  -4  -7 -13    2.03    1.42
   4   7  14    1.17    3.02
  -4  -7 -14    1.42    1.48
   4   8 -21    4.25    5.36
  -4  -8  21   12.80    7.39
   4   8 -20   -0.06    5.79
  -4  -8  20    0.80    6.28
   4   8 -19   10.90    5.23
  -4  -8  19    8.37    4.74
   4   8 -18   10.90    4.68
  -4  -8  18   13.05    4.92
   4   8 -17   26.96    4.99
  -4  -8  17   23.82    6.89
   4   8 -16    5.36    4.37
  -4  -8  16    7.02    4.74
   4   8 -15   57.37    5.48
  -4  -8  15   51.10    5.60
   4   8 -14    4.06    3.20
  -4  -8  14    4.25    3.08
   4   8 -13   29.61    4.06
  -4  -8  13   29.12    4.19
   4   8 -12   10.59    2.40
  -4  -8  12   11.39    3.63
   4   8 -11   11.02    2.28
  -4  -8  11   13.17    3.02
   4   8 -10   80.58    4.99
  -4  -8  10   76.77    4.12
   4   8  -9  127.00    6.53
  -4  -8   9  120.78    5.73
   4   8  -8   48.63    3.57
  -4  -8   8   47.40    3.39
   4   8  -7   10.59    2.52
  -4  -8   7   12.07    2.15
   4   8  -6    8.99    2.03
  -4  -8   6    8.56    2.22
   4   8  -5   40.51    3.20
  -4  -8   5   44.39    3.26
   4   8  -4   24.81    2.59
  -4  -8   4   24.62    3.02
   4   8  -3    2.89    2.03
  -4  -8   3    4.06    2.03
   4   8  -2    1.29    2.03
  -4  -8   2    2.34    2.03
   4   8  -1   83.41    4.25
  -4  -8   1   79.29    3.82
   4   8   0   93.14    4.19
  -4  -8   0   96.90    4.37
   4   8   1    5.23    1.66
  -4  -8  -1    5.23    1.35
   4   8   2   10.22    1.85
  -4  -8  -2    9.42    1.42
   4   8   3   56.20    3.02
  -4  -8  -3   54.54    3.08
   4   8   4   17.54    2.09
  -4  -8  -4   12.56    1.97
   4   8   5   10.59    1.85
  -4  -8  -5   11.82    2.09
   4   8   6   35.89    2.71
  -4  -8  -6   34.35    2.95
   4   8   7    6.65    1.66
  -4  -8  -7    8.99    2.03
   4   8   8    1.79    1.79
  -4  -8  -8    0.98    1.54
   4   8   9    5.23    2.22
  -4  -8  -9    2.09    1.60
   4   8  10   10.03    2.03
  -4  -8 -10   11.94    2.22
   4   8  11    0.31    2.09
  -4  -8 -11   -0.74    1.54
   4   8  12    0.31    2.22
  -4  -8 -12    1.42    1.85
   4   8  13    0.18    2.46
  -4  -8 -13    0.68    0.98
   4   9 -21    5.91    4.06
  -4  -9  21    3.32    9.91
   4   9 -20    3.14    3.57
  -4  -9  20    6.59    5.73
   4   9 -19   -0.25    3.39
  -4  -9  19    2.22    5.48
   4   9 -18    2.03    3.63
  -4  -9  18    0.68    7.82
   4   9 -17   -0.25    3.14
  -4  -9  17    1.72    4.25
   4   9 -16   43.65    4.19
  -4  -9  16   50.36    5.48
   4   9 -15   -0.06    2.46
  -4  -9  15    1.17    3.69
   4   9 -14   26.16    5.05
  -4  -9  14   20.01    4.06
   4   9 -13    0.12    3.20
  -4  -9  13    0.43    3.02
   4   9 -12    3.94    3.39
  -4  -9  12    5.66    3.20
   4   9 -11   59.59    4.74
  -4  -9  11   53.80    4.37
   4   9 -10   15.14    3.20
  -4  -9  10   15.33    2.89
   4   9  -9   36.32    4.12
  -4  -9   9   32.44    3.76
   4   9  -8    6.46    3.08
  -4  -9   8    3.82    2.77
   4   9  -7    1.05    2.46
  -4  -9   7    0.49    1.97
   4   9  -6   38.41    3.39
  -4  -9   6   46.66    3.57
   4   9  -5    7.45    2.89
  -4  -9   5    7.20    2.22
   4   9  -4   57.25    3.32
  -4  -9   4   58.05    3.45
   4   9  -3   61.25    3.69
  -4  -9   3   63.28    3.45
   4   9  -2    0.43    1.72
  -4  -9   2    0.12    1.48
   4   9  -1   20.07    2.59
  -4  -9   1   19.95    2.28
   4   9   0   85.14    4.25
  -4  -9   0   88.15    3.94
   4   9   1    2.83    1.79
  -4  -9  -1    1.54    1.60
   4   9   2    0.55    1.66
  -4  -9  -2    0.31    1.48
   4   9   3   29.12    2.40
  -4  -9  -3   31.09    2.52
   4   9   4   42.60    2.89
  -4  -9  -4   49.86    3.02
   4   9   5    9.97    1.97
  -4  -9  -5   10.22    1.97
   4   9   6    0.86    1.85
  -4  -9  -6   -0.12    1.85
   4   9   7   12.25    2.65
  -4  -9  -7    9.30    2.34
   4   9   8   10.96    2.65
  -4  -9  -8   10.71    1.79
   4   9   9    4.43    1.79
  -4  -9  -9    4.74    2.28
   4   9  10    0.00    2.52
  -4  -9 -10    0.55    1.79
   4   9  11    0.37    2.28
  -4  -9 -11    1.23    1.66
   4   9  12    0.74    2.22
  -4  -9 -12    1.29    1.79
   4   9  13    0.12    1.60
   4  10 -20    2.09    4.00
   4  10 -19    6.03    7.08
  -4 -10  19    2.52    8.80
   4  10 -18    3.39    6.65
  -4 -10  18    0.80    4.92
   4  10 -17   13.91    5.36
  -4 -10  17   15.88    5.05
   4  10 -16    1.05    5.85
  -4 -10  16   -2.65    4.80
   4  10 -15   17.24    6.34
  -4 -10  15   20.99    6.03
   4  10 -14    0.06    3.26
  -4 -10  14   -0.25    3.88
   4  10 -13   14.41    4.06
  -4 -10  13    8.19    3.63
   4  10 -12   17.48    4.49
  -4 -10  12   22.22    3.82
   4  10 -11    1.97    3.69
  -4 -10  11    1.11    3.51
   4  10 -10   58.67    5.29
  -4 -10  10   66.55    5.05
   4  10  -9    0.43    3.69
  -4 -10   9    3.39    2.83
   4  10  -8   14.16    3.69
  -4 -10   8   11.33    3.02
   4  10  -7   95.85    5.73
  -4 -10   7  104.47    6.40
   4  10  -6    0.55    2.65
  -4 -10   6    0.31    2.83
   4  10  -5   80.27    4.99
  -4 -10   5   74.36    4.92
   4  10  -4    2.89    3.57
  -4 -10   4    3.63    2.09
   4  10  -3    9.23    2.40
  -4 -10   3    7.70    2.34
   4  10  -2   77.50    4.56
  -4 -10   2   87.79    4.68
   4  10  -1   56.27    3.94
  -4 -10   1   64.58    3.88
   4  10   0    8.13    2.15
  -4 -10   0    8.13    1.91
   4  10   1   13.85    2.22
  -4 -10  -1   16.07    2.52
   4  10   2    0.12    1.85
  -4 -10  -2   -0.06    3.08
   4  10   3   29.80    3.26
  -4 -10  -3   30.84    3.02
   4  10   4    3.88    2.22
  -4 -10  -4    8.13    1.91
   4  10   5   21.92    2.77
  -4 -10  -5   20.44    2.22
   4  10   6   13.11    2.40
  -4 -10  -6   13.73    2.83
   4  10   7    5.11    2.71
  -4 -10  -7    4.92    1.79
   4  10   8    0.55    1.60
  -4 -10  -8   -0.37    2.34
   4  10   9    3.02    2.46
  -4 -10  -9    4.56    1.48
   4  10  10    0.55    2.34
  -4 -10 -10    3.63    1.11
  -4 -10 -11    0.62    1.54
  -4 -11  19    2.52    4.19
   4  11 -18   -0.86    5.42
  -4 -11  18   -0.18    5.05
   4  11 -17    3.88    7.33
  -4 -11  17   -0.92    6.59
   4  11 -16   11.20    5.42
  -4 -11  16   14.10    5.17
   4  11 -15    0.98    4.68
  -4 -11  15   -1.91    4.62
   4  11 -14   12.31    4.80
  -4 -11  14   15.14    4.62
   4  11 -13    8.86    5.36
  -4 -11  13    2.59    5.11
   4  11 -12    1.79    3.94
  -4 -11  12    0.43    3.26
   4  11 -11   76.70    5.97
  -4 -11  11   68.70    5.17
   4  11 -10    0.55    3.20
  -4 -11  10    0.37    2.83
   4  11  -9    0.80    3.32
  -4 -11   9    2.77    3.14
   4  11  -8   35.27    3.88
  -4 -11   8   42.42    4.00
   4  11  -7   -0.80    2.95
  -4 -11   7    0.12    2.46
   4  11  -6   69.07    5.05
  -4 -11   6   62.48    4.49
   4  11  -5   -1.72    3.32
  -4 -11   5   -2.46    2.65
   4  11  -4   14.84    3.63
  -4 -11   4   14.90    3.39
   4  11  -3   47.77    4.80
  -4 -11   3   49.25    3.39
   4  11  -2    4.37    2.95
  -4 -11   2    0.37    2.40
   4  11  -1   75.04    6.40
  -4 -11   1   74.00    4.68
   4  11   0    8.93    2.77
  -4 -11   0    8.13    2.52
   4  11   1    0.55    2.59
  -4 -11  -1   -0.31    2.22
   4  11   2    4.74    2.28
  -4 -11  -2    3.02    2.28
   4  11   3    3.57    2.40
  -4 -11  -3    2.89    1.79
   4  11   4   15.94    2.52
  -4 -11  -4   16.50    2.95
   4  11   5    0.37    2.28
  -4 -11  -5    0.98    1.79
   4  11   6    5.60    2.22
  -4 -11  -6    7.02    2.65
   4  11   7   -0.55    2.52
  -4 -11  -7   -0.80    1.66
   4  11   8    1.23    2.03
  -4 -11  -8    4.06    1.66
   4  11   9    0.74    2.46
  -4 -11  -9    0.68    1.72
  -4 -11 -10   -0.62    1.85
   4  12 -18   -0.18    6.22
  -4 -12  18   -3.14    5.79
   4  12 -17    8.62    6.22
  -4 -12  17    4.86    5.60
   4  12 -16   -0.98    4.68
  -4 -12  16    1.54    4.43
   4  12 -15   12.68    4.99
  -4 -12  15   20.87    5.66
   4  12 -14    3.69    4.00
  -4 -12  14   -0.06    4.56
   4  12 -13    2.22    4.19
  -4 -12  13    5.66    3.69
   4  12 -12   20.38    4.86
  -4 -12  12   14.28    4.56
   4  12 -11    3.32    4.06
  -4 -12  11    3.26    3.26
   4  12 -10   12.99    5.17
  -4 -12  10    9.23    3.39
   4  12  -9    1.72    4.19
  -4 -12   9    6.09    3.08
   4  12  -8    1.35    4.12
  -4 -12   8    3.57    4.06
   4  12  -7    9.97    3.63
  -4 -12   7   11.08    3.20
   4  12  -6    1.66    4.00
  -4 -12   6    0.37    2.65
   4  12  -5   16.13    3.88
  -4 -12   5   25.12    3.08
   4  12  -4   -0.74    3.45
  -4 -12   4    0.62    3.63
   4  12  -3   -0.37    3.02
  -4 -12   3    0.18    2.65
   4  12  -2   22.65    3.57
  -4 -12   2   21.36    2.77
   4  12  -1    5.42    3.26
  -4 -12   1    7.08    3.14
   4  12   0   17.42    4.37
  -4 -12   0   22.59    3.08
   4  12   1    1.11    2.95
  -4 -12  -1   -0.12    2.28
   4  12   2   -0.49    2.40
  -4 -12  -2   -0.92    2.65
   4  12   3    7.82    2.95
  -4 -12  -3    4.31    2.34
   4  12   4    0.06    2.77
  -4 -12  -4   -0.74    2.09
   4  12   5    1.42    2.71
  -4 -12  -5    1.17    2.15
   4  12   6    1.42    2.09
  -4 -12  -6    2.40    2.65
   4  12   7    2.65    4.00
  -4 -12  -7    0.55    1.72
   4  12   8    1.42    1.54
  -4 -12  -8    1.48    2.28
   4  13 -18    6.16    7.94
  -4 -13  18    3.69    7.45
   4  13 -17    1.54    5.85
  -4 -13  17   -0.18    4.80
   4  13 -16    1.60    5.42
  -4 -13  16    4.56    5.05
   4  13 -15    6.09    6.28
  -4 -13  15    0.55    4.86
   4  13 -14   56.02    8.99
  -4 -13  14   52.63    7.02
   4  13 -13    3.02    5.23
  -4 -13  13    2.09    4.43
   4  13 -12    5.48    5.54
  -4 -13  12    1.42    4.12
   4  13 -11   19.02    5.85
  -4 -13  11   14.34    4.62
   4  13 -10   18.78    4.62
  -4 -13  10   13.73    3.88
   4  13  -9    5.05    4.12
  -4 -13   9    1.54    3.32
   4  13  -8    8.19    3.94
  -4 -13   8    4.86    3.51
   4  13  -7    3.88    4.49
  -4 -13   7    7.45    3.20
   4  13  -6   21.30    4.49
  -4 -13   6   18.47    3.51
   4  13  -5    2.65    3.45
  -4 -13   5    2.40    2.83
   4  13  -4    1.91    4.56
  -4 -13   4   -0.62    3.63
   4  13  -3    9.23    3.39
  -4 -13   3    7.45    3.08
   4  13  -2    4.92    3.26
  -4 -13   2    2.83    2.52
   4  13  -1   11.45    4.68
  -4 -13   1   12.80    3.63
   4  13   0    4.80    3.45
  -4 -13   0    6.71    2.89
   4  13   1   -2.95    3.63
  -4 -13  -1   -0.68    3.20
   4  13   2   -0.55    3.02
  -4 -13  -2   -0.25    2.40
   4  13   3   -1.29    3.63
  -4 -13  -3    1.35    2.95
   4  13   4    3.63    2.71
  -4 -13  -4    7.45    2.22
   4  13   5    2.52    3.94
  -4 -13  -5   -0.31    2.34
   4  13   6    0.86    3.82
  -4 -13  -6   -0.49    1.79
   4  13   7    0.98    3.76
   4  14 -17   15.08    5.60
  -4 -14  17   14.77    5.23
   4  14 -16   -3.69    6.40
  -4 -14  16    1.79    5.48
   4  14 -15   -1.66    6.53
  -4 -14  15    0.62    5.66
   4  14 -14    0.86    5.66
  -4 -14  14   -1.91    4.56
   4  14 -13   35.83    7.08
  -4 -14  13   38.48    5.91
   4  14 -12   50.60    6.53
  -4 -14  12   50.73    5.85
   4  14 -11    1.42    5.17
  -4 -14  11    3.76    4.49
   4  14 -10    6.22    5.17
  -4 -14  10    8.31    4.49
   4  14  -9    3.26    4.12
  -4 -14   9    4.19    3.76
   4  14  -8   -1.05    3.82
  -4 -14   8    0.98    3.45
   4  14  -7    7.94    4.68
  -4 -14   7    7.88    3.57
   4  14  -6    4.06    3.82
  -4 -14   6    2.59    3.02
   4  14  -5   15.45    4.74
  -4 -14   5   11.39    4.62
   4  14  -4   -1.35    4.06
  -4 -14   4   -0.80    2.83
   4  14  -3    0.98    3.51
  -4 -14   3   -0.31    3.08
   4  14  -2    2.09    4.12
  -4 -14   2    2.71    3.26
   4  14  -1    0.80    3.76
  -4 -14   1    0.55    2.83
   4  14   0   -0.68    2.83
  -4 -14   0   -1.17    3.69
   4  14   1    1.11    2.77
  -4 -14  -1   -0.12    2.71
   4  14   2    8.93    7.02
  -4 -14  -2    6.71    3.76
   4  14   3   -0.62    2.22
  -4 -14  -3   -0.62    2.59
   4  14   4    1.05    2.52
  -4 -14  -4    0.86    1.97
   4  14   5   -0.12    5.17
  -4 -14  -5   -1.85    1.91
  -4 -15  16   -3.82   12.00
   4  15 -15    4.56    7.14
  -4 -15  15    0.00    5.97
   4  15 -14   -2.28    5.23
  -4 -15  14    4.00    4.80
   4  15 -13   -3.82    7.94
  -4 -15  13    1.79    6.96
   4  15 -12    6.59    5.42
  -4 -15  12   15.57    4.92
   4  15 -11   24.69    5.60
  -4 -15  11   20.62    4.92
   4  15 -10    6.83    6.77
  -4 -15  10    1.79    5.66
   4  15  -9    3.88    4.80
  -4 -15   9    2.77    3.69
   4  15  -8   14.77    4.62
  -4 -15   8   16.19    4.00
   4  15  -7    0.12    4.68
  -4 -15   7    0.18    3.20
   4  15  -6    9.23    3.94
  -4 -15   6   13.79    3.94
   4  15  -5   -1.23    5.36
  -4 -15   5   -1.35    3.57
   4  15  -4    0.25    3.57
  -4 -15   4   -0.62    2.89
   4  15  -3    2.71    4.00
  -4 -15   3    0.31    4.12
   4  15  -2    1.72    3.32
  -4 -15   2    2.15    2.59
  -4 -15   1   -0.86    3.57
  -4 -15   0    1.91    2.28
  -4 -15  -1   -2.89    3.20
   4  15   2    0.86    4.25
  -4 -15  -2   -0.80    2.95
  -4 -15  -3    1.54    1.91
  -4 -16  14   -0.68    4.19
   4  16 -13   -4.37    7.08
  -4 -16  13    3.45    6.09
   4  16 -12    8.80    6.22
  -4 -16  12    9.66    4.86
   4  16 -11   -1.29    5.17
  -4 -16  11   -2.28    4.49
   4  16 -10    0.68    4.56
  -4 -16  10    3.94    4.49
   4  16  -9    0.06    4.56
  -4 -16   9    5.73    4.49
   4  16  -8   -1.85    5.17
  -4 -16   8    1.54    5.54
   4  16  -7    3.69    5.36
  -4 -16   7    2.09    3.69
   4  16  -6   -1.72    6.40
  -4 -16   6    3.20    4.12
   4  16  -5    3.39    5.54
  -4 -16   5   -2.65    2.95
   4  16  -4    0.98    3.57
  -4 -16   2    0.86    4.49
  -4 -17  12    0.49    4.12
  -4 -17  11    0.92    4.00
  -4 -17  10    2.40    3.82
  -4 -17   9    1.05    3.20
   4  17  -8    2.65    7.82
  -4 -17   8   -0.98    3.57
   4  17  -7    1.91    6.65
  -4 -17   7    0.12    3.69
   4  17  -6    2.77    8.86
  -4 -17   6    0.55    4.12
   4  17  -5    1.11    3.82
  -4 -17   5    2.65    3.26
   4  17  -4    0.49    3.51
  -4 -17   4    1.54    3.32
  -4 -17   2   -0.31    4.06
   4  18  -7    0.55    5.97
   4  18  -6   -0.37    6.65
   4  18  -5    3.26    9.42
   4  18  -4   -0.43    6.53
  -4 -18   2    1.85    4.49
   5 -19  -3   -0.62    6.09
   5 -19  -2    1.42    5.66
   5 -19   0   -4.74    7.02
  -5  19   0   -2.71    7.76
   5 -19   1    2.95    8.00
  -5  19  -1    1.42    8.00
   5 -19   2    8.37    8.99
  -5  19  -2   -4.06    7.20
   5 -19   3    0.68    4.00
  -5  19  -3    0.31    4.00
   5 -19   4    5.11    6.96
  -5  19  -4   -2.28    4.19
   5 -19   5   -3.02    5.73
  -5  19  -5    0.12    4.99
   5 -19   7   -0.31    4.12
  -5  19  -7    0.98    5.36
  -5  19  -9    1.35    6.46
  -5  19 -10    2.65    7.76
   5 -18  -4   -3.94    7.33
  -5  18   4    1.60    5.79
   5 -18  -3    0.62    4.06
  -5  18   3    0.00    5.23
   5 -18  -2    3.88    4.25
  -5  18   2    1.85    5.05
   5 -18  -1    1.29    4.43
  -5  18   1   -1.29    5.48
   5 -18   0    2.22    3.63
  -5  18   0   -5.66   10.47
   5 -18   1    4.74    3.82
  -5  18  -1    1.54   10.96
   5 -18   2    0.06    3.45
  -5  18  -2   -0.98    7.57
   5 -18   3   -1.23    3.51
  -5  18  -3   -1.72    3.88
   5 -18   4    2.03    3.76
  -5  18  -4    1.66    3.69
   5 -18   5   -0.06    2.59
  -5  18  -5    1.79    5.48
   5 -18   6   -2.65    4.99
  -5  18  -6    1.72    5.05
  -5  18  -8    2.59    4.31
   5 -18   9   11.08    5.23
  -5  18  -9    5.54    5.36
   5 -18  10    2.95    4.19
  -5  18 -10    1.42    4.80
   5 -18  11   -1.97    3.45
  -5  18 -11   -2.40    4.19
   5 -18  12    0.31    3.88
  -5  18 -12   -2.09    5.05
  -5  17   7    0.68    5.11
  -5  17   6    6.89    5.73
   5 -17  -5   -2.34    6.40
  -5  17   5   -0.92    8.68
   5 -17  -4    4.43    7.94
   5 -17  -3    1.48    5.48
   5 -17  -2   -1.35    4.74
  -5  17   2   -2.65    4.80
   5 -17  -1    6.65    5.91
  -5  17   1    5.36    5.73
   5 -17   0   -0.06    4.68
  -5  17   0    2.71    5.17
   5 -17   1   -1.66    5.11
  -5  17  -1    1.48    4.00
   5 -17   2    2.71    4.80
  -5  17  -2    3.32    4.31
   5 -17   3   21.42    6.46
  -5  17  -3   15.27    5.48
   5 -17   4   -0.25    5.42
  -5  17  -4   -0.98    4.56
   5 -17   5    8.25    4.86
  -5  17  -5    1.11    4.56
   5 -17   6    2.15    4.49
  -5  17  -6    0.86    9.66
   5 -17   7    4.31    6.53
  -5  17  -7    2.77    4.56
   5 -17   8    0.92    3.57
  -5  17  -8    0.43    5.11
   5 -17   9    3.69    4.80
  -5  17  -9    0.25    5.54
   5 -17  10   -1.17    3.82
  -5  17 -10    4.06    4.19
   5 -17  11    3.08    3.88
  -5  17 -11    0.68    4.80
   5 -17  12   -0.06    4.00
  -5  17 -12    0.74    4.43
   5 -17  13    1.97    4.56
  -5  17 -13   -2.83    5.73
   5 -17  14    1.66    4.49
  -5  17 -14   -0.68    5.42
   5 -17  15    1.60    4.80
  -5  17 -15    3.32    5.17
   5 -16  -8    5.05    6.28
  -5  16   8   -0.86    6.46
   5 -16  -7    3.82    5.17
  -5  16   7    4.43    5.17
   5 -16  -6   -0.55    5.42
  -5  16   6    1.11    5.66
   5 -16  -5   12.87    5.29
  -5  16   5    8.80    4.86
   5 -16  -4    1.17    4.62
  -5  16   4    0.55    3.82
   5 -16  -3    0.31    4.25
  -5  16   3   -0.18    4.31
   5 -16  -2    0.92    4.19
  -5  16   2    4.80    4.68
   5 -16  -1   -1.60    4.86
  -5  16   1    7.39    4.12
   5 -16   0    7.63    5.36
  -5  16   0    7.08    4.92
   5 -16   1   -3.02    4.19
  -5  16  -1   -3.39    4.92
   5 -16   2    1.05    4.68
  -5  16  -2    2.71    5.17
   5 -16   3   -2.34    4.19
  -5  16  -3    3.88    5.17
   5 -16   4    9.85    4.06
  -5  16  -4    7.14    4.49
   5 -16   5    7.82    3.88
  -5  16  -5    9.36    6.53
   5 -16   6    8.31    6.59
  -5  16  -6    4.80    4.43
   5 -16   7   -0.80    3.51
  -5  16  -7   -2.34    4.62
   5 -16   8   -0.18    4.25
  -5  16  -8    1.72    5.54
   5 -16   9   12.50    3.94
  -5  16  -9    8.86    5.60
   5 -16  10    4.12    3.51
  -5  16 -10    5.17    5.54
   5 -16  11    1.60    3.94
  -5  16 -11   -4.12    5.97
   5 -16  12    1.11    4.56
  -5  16 -12    0.43    5.29
   5 -16  13    2.34    4.37
  -5  16 -13    3.88    5.05
   5 -16  14   13.42    4.43
  -5  16 -14   14.47    6.09
   5 -16  15   -4.00    5.05
  -5  16 -15    3.63    5.23
  -5  16 -16   -0.43    6.53
  -5  15  11    2.34    5.85
   5 -15 -10   -1.17    5.66
  -5  15  10    0.43    6.34
   5 -15  -9    0.55    8.19
  -5  15   9    1.91    4.68
   5 -15  -8    3.39    4.49
  -5  15   8   -0.06    4.37
   5 -15  -7   -0.12    5.73
  -5  15   7   -1.11    4.86
   5 -15  -6    8.93    5.11
  -5  15   6   10.96    5.73
   5 -15  -5    3.88    4.49
  -5  15   5    2.03    4.80
   5 -15  -4    3.69    4.12
  -5  15   4    3.57    4.12
   5 -15  -3   -2.09    4.74
  -5  15   3    0.43    4.62
   5 -15  -2    3.08    5.05
  -5  15   2    3.57    5.05
   5 -15  -1   32.44    5.91
  -5  15   1   34.90    5.48
   5 -15   0    2.65    3.94
  -5  15   0   -1.48    3.69
   5 -15   1   20.07    4.06
  -5  15  -1   23.09    4.86
   5 -15   2   22.28    4.92
  -5  15  -2   14.16    4.49
   5 -15   3    4.92    4.37
  -5  15  -3    3.20    4.80
   5 -15   4    7.20    4.80
  -5  15  -4    7.76    6.89
   5 -15   5    5.97    6.40
  -5  15  -5    8.43    5.05
   5 -15   6    6.59    4.56
  -5  15  -6    3.51    5.23
   5 -15   7    5.60    3.51
  -5  15  -7    3.14    4.80
   5 -15   8   15.76    4.25
  -5  15  -8   16.01    4.19
   5 -15   9   14.71    4.12
  -5  15  -9   12.68    4.80
   5 -15  10   11.63    4.12
  -5  15 -10   10.65    5.48
   5 -15  11    0.37    3.76
  -5  15 -11    2.34    4.56
   5 -15  12    0.98    4.19
  -5  15 -12   -1.42    6.28
   5 -15  13   22.90    4.74
  -5  15 -13   20.25    6.03
   5 -15  14   -0.86    4.80
  -5  15 -14   -1.11    6.53
   5 -15  15    6.46    5.73
  -5  15 -15    7.57    6.28
   5 -15  16    4.80    5.66
  -5  15 -16    1.97    6.09
   5 -14 -12   -3.82    8.99
  -5  14  12    4.49    8.31
   5 -14 -11   -0.80    6.83
  -5  14  11    0.06    6.77
   5 -14 -10    1.85    4.37
  -5  14  10    2.46    8.13
   5 -14  -9    2.34    4.56
  -5  14   9   -0.86    7.33
   5 -14  -8    1.29    4.80
  -5  14   8   -2.77    5.29
   5 -14  -7    6.28    5.23
  -5  14   7    0.18    5.48
   5 -14  -6    2.09    5.54
  -5  14   6    0.06    4.80
   5 -14  -5   29.67    5.23
  -5  14   5   27.33    5.23
   5 -14  -4   12.62    4.19
  -5  14   4    5.23    4.31
   5 -14  -3    0.12    5.36
  -5  14   3    3.26    5.60
   5 -14  -2   18.59    4.56
  -5  14   2   25.24    4.43
   5 -14  -1    7.94    4.00
  -5  14   1    9.97    4.43
   5 -14   0   11.14    3.94
  -5  14   0   11.70    4.00
   5 -14   1    1.05    3.76
  -5  14  -1    1.91    3.57
   5 -14   2   -0.98    3.26
  -5  14  -2   -0.68    3.57
   5 -14   3  112.96    6.40
  -5  14  -3  119.73   11.33
   5 -14   4    7.39    7.76
  -5  14  -4   -0.49    4.19
   5 -14   5    6.46    4.06
  -5  14  -5    5.05    4.31
   5 -14   6    5.48    3.63
  -5  14  -6    2.59    3.69
   5 -14   7   10.16    4.00
  -5  14  -7    6.65    3.88
   5 -14   8   -1.17    3.02
  -5  14  -8    1.60    3.63
   5 -14   9   46.54    5.48
  -5  14  -9   52.76    5.54
   5 -14  10   24.81    4.12
  -5  14 -10   18.16    4.56
   5 -14  11    2.95    3.39
  -5  14 -11   -0.06    4.25
   5 -14  12    5.23    3.82
  -5  14 -12   10.53    5.11
   5 -14  13    1.05    5.23
  -5  14 -13   -0.31    5.73
   5 -14  14   27.33    4.56
  -5  14 -14   30.16    5.66
   5 -14  15   -2.65    4.43
  -5  14 -15   -4.37    6.34
   5 -14  16    2.71    4.25
  -5  14 -16    1.72    4.37
   5 -14  17    1.60    4.80
  -5  14 -17    3.08    4.80
   5 -14  18    0.86    4.12
   5 -13 -13    1.05    3.63
  -5  13  13    7.88    7.76
   5 -13 -12    0.74    4.43
  -5  13  12   -1.72    5.60
   5 -13 -11   16.74    7.51
  -5  13  11    9.79    5.85
   5 -13 -10    3.32    5.17
  -5  13  10   -1.60    5.91
   5 -13  -9    2.71    4.43
  -5  13   9   -0.37    4.62
   5 -13  -8    3.69    4.68
  -5  13   8   10.59    4.62
   5 -13  -7   -0.37    4.31
  -5  13   7    0.43    4.43
   5 -13  -6   29.30    6.22
  -5  13   6   31.77    6.22
   5 -13  -5    1.42    4.00
  -5  13   5    0.12    3.76
   5 -13  -4    0.06    3.69
  -5  13   4   -0.98    3.32
   5 -13  -3   14.04    4.99
  -5  13   3   10.83    4.74
   5 -13  -2   10.10    3.94
  -5  13   2    7.76    4.00
   5 -13  -1    9.30    3.51
  -5  13   1   11.45    3.88
   5 -13   0   25.92    4.62
  -5  13   0   21.30    4.86
   5 -13   1   -2.65    3.14
  -5  13  -1    0.98    3.14
   5 -13   2    3.57    4.12
  -5  13  -2    0.49    4.56
   5 -13   3   60.14    8.99
  -5  13  -3   69.32    5.54
   5 -13   4  107.36    6.16
  -5  13  -4   98.80    6.40
   5 -13   5    1.42    3.08
  -5  13  -5   -0.74    3.08
   5 -13   6    3.20    3.45
  -5  13  -6    6.28    3.51
   5 -13   7    3.14    3.82
  -5  13  -7    2.95    3.82
   5 -13   8   74.12    5.17
  -5  13  -8   77.38    6.09
   5 -13   9   19.15    3.51
  -5  13  -9   16.56    3.88
   5 -13  10   62.55    5.29
  -5  13 -10   68.95    6.03
   5 -13  11    2.34    3.39
  -5  13 -11    3.69    5.66
   5 -13  12   16.50    3.88
  -5  13 -12   14.53    4.31
   5 -13  13   15.88    4.37
  -5  13 -13    7.02    5.73
   5 -13  14    0.12    3.26
  -5  13 -14   -2.40    5.54
   5 -13  15   17.98    4.19
  -5  13 -15   13.60    5.36
   5 -13  16    6.77    6.28
  -5  13 -16   10.28    5.60
   5 -13  17   -0.80    5.66
  -5  13 -17   -2.34    5.97
   5 -13  18    6.40    4.56
  -5  13 -18    5.66    4.56
   5 -12 -14   -1.48    3.57
  -5  12  14    0.31   11.33
   5 -12 -13    0.68    4.62
  -5  12  13    0.68    5.05
   5 -12 -12   22.41    4.99
  -5  12  12   21.61    5.48
   5 -12 -11   -3.20    5.36
  -5  12  11    3.32    6.22
   5 -12 -10   25.61    6.09
  -5  12  10   22.04    5.23
   5 -12  -9    4.43    4.56
  -5  12   9    4.19    4.25
   5 -12  -8   -0.98    4.49
  -5  12   8   -2.28    4.37
   5 -12  -7   17.36    5.42
  -5  12   7   15.39    5.05
   5 -12  -6    4.43    3.76
  -5  12   6    1.48    3.76
   5 -12  -5   19.08    4.37
  -5  12   5   20.87    4.25
   5 -12  -4    1.48    4.00
  -5  12   4   -0.43    3.88
   5 -12  -3   28.93    4.86
  -5  12   3   26.66    4.37
   5 -12  -2    1.23    3.82
  -5  12   2    1.11    3.76
   5 -12  -1   25.73    4.49
  -5  12   1   36.26    4.99
   5 -12   0   18.10    4.00
  -5  12   0   19.64    3.63
   5 -12   1   -0.74    2.77
  -5  12  -1    1.85    4.37
   5 -12   2   57.68    7.08
  -5  12  -2   54.97    4.74
   5 -12   3   17.30    3.88
  -5  12  -3   20.19    3.88
   5 -12   4   80.89    5.73
  -5  12  -4   89.69    6.71
   5 -12   5    2.71    2.52
  -5  12  -5    0.68    3.02
   5 -12   6    4.00    2.71
  -5  12  -6    3.26    3.51
   5 -12   7   89.08    6.59
  -5  12  -7   94.13    7.45
   5 -12   8    1.66    2.65
  -5  12  -8   -0.62    2.95
   5 -12   9   56.20    4.49
  -5  12  -9   53.25    5.05
   5 -12  10   -0.49    3.45
  -5  12 -10   -1.35    3.88
   5 -12  11    0.68    2.65
  -5  12 -11    0.49    3.51
   5 -12  12   41.61    4.25
  -5  12 -12   35.15    5.05
   5 -12  13    9.97    4.06
  -5  12 -13    1.35    4.31
   5 -12  14   14.96    3.88
  -5  12 -14   20.93    5.36
   5 -12  15    2.46    3.63
  -5  12 -15    1.72    4.37
   5 -12  16   13.11    3.82
  -5  12 -16   13.85    4.86
   5 -12  17   18.10    4.56
  -5  12 -17   10.16    5.23
   5 -12  18    3.94    4.86
  -5  12 -18    2.28    5.48
   5 -12  19    5.79    5.29
  -5  12 -19   -0.62    5.73
   5 -12  20    3.39    4.49
   5 -11 -17    0.68   10.03
   5 -11 -16    1.35    5.17
   5 -11 -15   -0.98    4.68
  -5  11  15   -0.68    5.91
   5 -11 -14    1.35    5.29
  -5  11  14    3.57    4.92
   5 -11 -13    8.99    5.97
  -5  11  13    9.30    5.66
   5 -11 -12    0.55    6.16
  -5  11  12    5.48    5.73
   5 -11 -11   27.09    5.91
  -5  11  11   24.19    5.11
   5 -11 -10    4.37    4.99
  -5  11  10    1.23    5.97
   5 -11  -9    4.86    5.29
  -5  11   9    6.46    4.19
   5 -11  -8    2.71    4.12
  -5  11   8    2.77    3.51
   5 -11  -7    2.77    4.62
  -5  11   7   -0.68    3.45
   5 -11  -6  120.41    7.33
  -5  11   6  116.78    7.57
   5 -11  -5    5.05    3.32
  -5  11   5    7.08    3.51
   5 -11  -4    5.05    3.45
  -5  11   4    2.89    3.57
   5 -11  -3    0.06    3.39
  -5  11   3   -0.06    3.39
   5 -11  -2   50.48    4.56
  -5  11   2   62.98    5.54
   5 -11  -1    1.66    3.26
  -5  11   1    1.05    3.94
   5 -11   0    0.92    2.77
  -5  11   0   -1.35    3.76
   5 -11   1    1.35    3.57
  -5  11  -1   -0.12    2.59
   5 -11   2    7.20    4.00
  -5  11  -2    6.89    3.76
   5 -11   3  189.85    7.70
  -5  11  -3  192.19    9.60
   5 -11   4   14.28    2.95
  -5  11  -4   19.02    3.02
   5 -11   5   29.55    3.39
  -5  11  -5   31.46    3.26
   5 -11   6    4.31    2.52
  -5  11  -6    1.79    2.65
   5 -11   7   10.96    2.95
  -5  11  -7    7.88    2.83
   5 -11   8  130.38    5.91
  -5  11  -8  135.25    6.77
   5 -11   9    2.46    3.08
  -5  11  -9    3.14    3.26
   5 -11  10   22.16    3.32
  -5  11 -10   17.79    4.31
   5 -11  11   83.11    5.73
  -5  11 -11   73.87    6.03
   5 -11  12    0.74    3.26
  -5  11 -12   -1.66    4.00
   5 -11  13   30.96    4.00
  -5  11 -13   27.95    4.43
   5 -11  14    4.86    3.08
  -5  11 -14    4.06    4.37
   5 -11  15   12.87    4.99
  -5  11 -15    8.43    4.99
   5 -11  16   16.19    4.12
  -5  11 -16   19.27    4.86
   5 -11  17    1.48    3.51
  -5  11 -17    0.74    4.43
   5 -11  18   10.77    4.31
  -5  11 -18   10.53    5.05
   5 -11  19   -0.25    5.17
  -5  11 -19   -1.66    5.36
   5 -11  20   -2.77    4.92
  -5  11 -21    2.59    5.36
   5 -10 -16   -5.85    7.70
  -5  10  16   -2.95    6.89
   5 -10 -15    5.11    4.56
  -5  10  15    3.88    5.48
   5 -10 -14    1.91    5.54
  -5  10  14    7.57    6.53
   5 -10 -13   -2.28    5.23
  -5  10  13   -1.11    5.54
   5 -10 -12   48.51    6.59
  -5  10  12   45.86    6.09
   5 -10 -11    4.12    4.80
  -5  10  11    5.42    4.80
   5 -10 -10   -0.18    4.06
  -5  10  10   -0.68    4.12
   5 -10  -9    0.00    4.06
  -5  10   9    1.97    3.94
   5 -10  -8    8.93    4.00
  -5  10   8    5.60    4.19
   5 -10  -7   88.03    6.03
  -5  10   7   96.71    6.28
   5 -10  -6    7.63    3.20
  -5  10   6    6.77    3.14
   5 -10  -5   31.27    4.62
  -5  10   5   27.46    4.43
   5 -10  -4   10.10    2.83
  -5  10   4    6.96    2.83
   5 -10  -3   17.98    3.51
  -5  10   3   25.55    3.51
   5 -10  -2    9.97    3.39
  -5  10   2   17.36    3.63
   5 -10  -1   24.25    3.69
  -5  10   1   22.78    5.79
   5 -10   0    8.80    4.62
  -5  10   0   15.76    3.20
   5 -10   1    8.25    3.63
  -5  10  -1    9.79    3.63
   5 -10   2   36.69    4.19
  -5  10  -2   36.75    3.63
   5 -10   3   75.04    5.91
  -5  10  -3   75.60    6.16
   5 -10   4  117.09    6.28
  -5  10  -4  123.12    6.65
   5 -10   5   26.47    3.02
  -5  10  -5   30.29    3.26
   5 -10   6    2.77    2.22
  -5  10  -6    5.36    2.59
   5 -10   7  102.62    4.99
  -5  10  -7  101.88    5.48
   5 -10   8   18.71    3.39
  -5  10  -8   17.54    3.45
   5 -10   9  205.55    8.56
  -5  10  -9  222.97    9.54
   5 -10  10    4.37    2.89
  -5  10 -10    9.85    3.39
   5 -10  11   -0.37    2.46
  -5  10 -11    1.42    3.26
   5 -10  12   87.79    5.79
  -5  10 -12   87.23    6.40
   5 -10  13    3.02    3.08
  -5  10 -13    5.91    3.51
   5 -10  14   -0.98    3.02
  -5  10 -14    8.00    3.57
   5 -10  15   -1.23    4.00
  -5  10 -15    1.72    4.25
   5 -10  16    0.92    3.88
  -5  10 -16   -0.37    4.74
   5 -10  17   32.20    5.11
  -5  10 -17   31.46    6.46
   5 -10  18    2.46    4.56
  -5  10 -18    3.45    5.54
   5 -10  19    4.25    4.68
  -5  10 -19    6.53    5.85
   5 -10  20    0.62    4.74
  -5  10 -20    0.74    4.06
   5  -9 -18    1.91    5.11
  -5   9  18   -4.56    8.68
   5  -9 -17   -2.22    5.11
   5  -9 -16    2.65    4.06
  -5   9  16    3.82    5.73
   5  -9 -15   -3.94    5.17
  -5   9  15   -0.12    5.79
   5  -9 -14   -2.40    5.85
  -5   9  14   -1.48    5.48
   5  -9 -13   14.77    6.09
  -5   9  13   14.96    5.73
   5  -9 -12    3.32    4.56
  -5   9  12    2.71    4.19
   5  -9 -11   37.80    5.48
  -5   9  11   41.74    6.22
   5  -9 -10    9.48    4.25
  -5   9  10   15.39    4.43
   5  -9  -9   58.79    6.03
  -5   9   9   55.96    5.42
   5  -9  -8    2.59    3.26
  -5   9   8   -0.06    3.51
   5  -9  -7    0.92    3.39
  -5   9   7    0.06    3.63
   5  -9  -6   61.50    4.80
  -5   9   6   61.13    4.99
   5  -9  -5    9.11    3.02
  -5   9   5    9.48    3.08
   5  -9  -4   28.19    3.26
  -5   9   4   27.09    3.02
   5  -9  -3   11.70    3.14
  -5   9   3    7.94    2.52
   5  -9  -2  167.94    7.33
  -5   9   2  165.29   10.10
   5  -9  -1   65.01    6.03
  -5   9   1   66.61    4.49
   5  -9   0   27.33    3.02
  -5   9   0   23.09    2.83
   5  -9   1   18.16    2.65
  -5   9  -1   21.67    2.71
   5  -9   2  138.70    6.77
  -5   9  -2  131.92    5.79
   5  -9   3  161.97    6.96
  -5   9  -3  145.90    5.97
   5  -9   4   16.01    2.46
  -5   9  -4   10.90    2.34
   5  -9   5   47.83    3.02
  -5   9  -5   56.08    3.63
   5  -9   6   30.29    3.20
  -5   9  -6   34.47    3.76
   5  -9   7    9.36    2.40
  -5   9  -7   10.10    2.52
   5  -9   8  336.74   12.31
  -5   9  -8  333.41   11.94
   5  -9   9    0.25    1.85
  -5   9  -9   -0.92    2.52
   5  -9  10  115.98    5.97
  -5   9 -10  109.58    5.91
   5  -9  11   31.15    3.57
  -5   9 -11   34.04    4.43
   5  -9  12   34.04    3.57
  -5   9 -12   27.83    4.19
   5  -9  13   17.73    3.32
  -5   9 -13   22.59    4.56
   5  -9  14    0.74    2.77
  -5   9 -14   -1.91    3.51
   5  -9  15    5.48    3.51
  -5   9 -15    4.06    3.94
   5  -9  16    8.25    3.69
  -5   9 -16   10.53    3.82
   5  -9  17    1.60    3.20
  -5   9 -17   -0.06    3.82
   5  -9  18   26.53    4.86
  -5   9 -18   28.44    4.62
   5  -9  19    0.06    3.94
  -5   9 -19    0.31    4.12
   5  -9  20   -1.91    6.89
  -5   9 -20    0.31    4.00
   5  -8 -19   -1.17    7.14
   5  -8 -18   -0.37    5.29
  -5   8  18   -4.49   11.02
   5  -8 -17    8.68    5.85
  -5   8  17    4.56   11.08
   5  -8 -16    1.79    5.36
  -5   8  16    2.15    6.09
   5  -8 -15    0.74    6.16
  -5   8  15    1.66    5.73
   5  -8 -14    0.49    5.23
  -5   8  14   -1.60    5.17
   5  -8 -13    0.98    4.92
  -5   8  13    2.77    4.06
   5  -8 -12  118.07    8.00
  -5   8  12  108.59    7.82
   5  -8 -11    2.34    4.43
  -5   8  11    1.05    3.76
   5  -8 -10   33.55    4.62
  -5   8  10   32.75    4.56
   5  -8  -9   45.25    4.56
  -5   8   9   43.58    4.62
   5  -8  -8  380.07   15.51
  -5   8   8  383.40   15.21
   5  -8  -7    5.66    3.26
  -5   8   7    4.80    3.14
   5  -8  -6   10.83    2.95
  -5   8   6    8.43    3.39
   5  -8  -5   13.11    2.89
  -5   8   5   13.67    2.89
   5  -8  -4   21.92    3.02
  -5   8   4   21.55    3.20
   5  -8  -3  122.20    5.79
  -5   8   3  127.00    8.56
   5  -8  -2  231.22   12.44
  -5   8   2  232.51    8.86
   5  -8  -1  212.38    7.70
  -5   8   1  217.55    8.68
   5  -8   0  120.72    5.23
  -5   8   0  125.21    6.34
   5  -8   1    7.02    2.22
  -5   8  -1    3.88    2.03
   5  -8   2  812.90   23.27
  -5   8  -2  828.17   23.52
   5  -8   3  175.08    6.77
  -5   8  -3  161.84    6.16
   5  -8   4  473.03   15.70
  -5   8  -4  474.32   15.51
   5  -8   5   63.90    3.26
  -5   8  -5   67.65    3.57
   5  -8   6    9.85    1.91
  -5   8  -6    9.60    1.97
   5  -8   7  100.04    4.49
  -5   8  -7   99.17    4.43
   5  -8   8   99.91    4.56
  -5   8  -8   88.77    4.06
   5  -8   9  129.40    6.34
  -5   8  -9  128.72    7.14
   5  -8  10   39.89    3.39
  -5   8 -10   37.43    3.51
   5  -8  11    0.00    2.28
  -5   8 -11    0.43    2.46
   5  -8  12  110.69    6.03
  -5   8 -12  105.51    7.08
   5  -8  13    9.73    2.83
  -5   8 -13   12.93    3.45
   5  -8  14    8.56    3.32
  -5   8 -14   13.30    4.56
   5  -8  15    0.00    2.95
  -5   8 -15    1.72    3.39
   5  -8  16    1.11    3.02
  -5   8 -16    3.02    3.20
   5  -8  17   26.72    4.25
  -5   8 -17   22.53    4.43
   5  -8  18   -0.55    4.43
  -5   8 -18    1.05    4.25
   5  -8  19    9.48    3.76
  -5   8 -19    6.89    3.82
   5  -8  20    0.74    3.76
  -5   8 -20    3.51    5.36
   5  -8  21   -1.23    4.19
   5  -7 -19   -2.95    4.25
   5  -7 -18   16.74    4.00
  -5   7  18   17.61    4.86
   5  -7 -17   -2.15    5.11
  -5   7  17    1.29    5.48
   5  -7 -16   16.87    5.54
  -5   7  16   15.76    5.48
   5  -7 -15    2.28    4.68
  -5   7  15    1.17    5.54
   5  -7 -14    4.56    5.17
  -5   7  14    9.54    4.86
   5  -7 -13   42.17    5.85
  -5   7  13   45.12    6.22
   5  -7 -12   14.47    4.43
  -5   7  12   11.70    4.12
   5  -7 -11   29.67    4.49
  -5   7  11   32.69    4.25
   5  -7 -10    8.93    3.57
  -5   7  10   13.24    4.12
   5  -7  -9   61.81    5.85
  -5   7   9   64.39    5.42
   5  -7  -8   39.15    4.06
  -5   7   8   42.42    4.00
   5  -7  -7   93.08    5.79
  -5   7   7   93.39    6.59
   5  -7  -6   29.43    3.32
  -5   7   6   30.23    3.20
   5  -7  -5    2.77    2.28
  -5   7   5    2.28    2.15
   5  -7  -4  135.12    5.85
  -5   7   4  135.31    8.00
   5  -7  -3  104.28    8.13
  -5   7   3  107.61    5.17
   5  -7  -2   38.11    2.95
  -5   7   2   39.21    3.14
   5  -7  -1    1.54    1.66
  -5   7   1    1.85    1.91
   5  -7   0   85.88    4.49
  -5   7   0   81.38    4.62
   5  -7   1  905.92   25.79
  -5   7  -1  888.01   26.04
   5  -7   2  327.93   10.83
  -5   7  -2  329.78   11.02
   5  -7   3  549.80   16.44
  -5   7  -3  534.53   15.08
   5  -7   4    0.68    1.48
  -5   7  -4    0.31    1.54
   5  -7   5   43.58    2.77
  -5   7  -5   39.58    3.26
   5  -7   6  166.95    6.53
  -5   7  -6  168.49    6.65
   5  -7   7  116.41    4.62
  -5   7  -7  112.04    4.49
   5  -7   8  107.18    4.86
  -5   7  -8  105.70    4.62
   5  -7   9    3.08    1.72
  -5   7  -9    3.26    2.28
   5  -7  10    5.97    2.52
  -5   7 -10    4.12    3.14
   5  -7  11   45.43    4.19
  -5   7 -11   42.78    3.88
   5  -7  12   16.01    2.65
  -5   7 -12   19.02    3.88
   5  -7  13   40.88    3.51
  -5   7 -13   40.81    4.25
   5  -7  14   -0.80    2.40
  -5   7 -14   -0.31    3.02
   5  -7  15    1.11    2.89
  -5   7 -15    0.12    3.02
   5  -7  16   14.41    4.62
  -5   7 -16   18.78    4.80
   5  -7  17   13.17    4.86
  -5   7 -17    7.57    4.37
   5  -7  18    9.73    4.00
  -5   7 -18    8.62    3.88
   5  -7  19    1.60    3.45
  -5   7 -19    0.18    3.26
   5  -7  20    1.11    4.37
  -5   7 -20    0.31    3.14
   5  -6 -20    0.31    5.05
   5  -6 -19    4.99    5.60
  -5   6  19    5.17    5.54
   5  -6 -18    1.91    6.34
  -5   6  18    3.69    6.89
   5  -6 -17   11.39    5.79
  -5   6  17   12.99    8.68
   5  -6 -16   -1.72    4.68
  -5   6  16    2.22    4.68
   5  -6 -15    4.56    4.12
  -5   6  15    1.72    5.23
   5  -6 -14   13.79    4.25
  -5   6  14    8.31    4.06
   5  -6 -13   20.81    4.31
  -5   6  13   20.13    4.62
   5  -6 -12   51.65    5.29
  -5   6  12   50.48    5.36
   5  -6 -11    0.06    3.39
  -5   6  11    2.71    3.32
   5  -6 -10   12.00    4.56
  -5   6  10    7.26    4.25
   5  -6  -9    3.69    2.89
  -5   6   9   -0.18    2.77
   5  -6  -8    8.80    2.65
  -5   6   8   11.82    3.20
   5  -6  -7  204.13    8.13
  -5   6   7  225.37    9.36
   5  -6  -6   57.37    4.31
  -5   6   6   55.28    3.76
   5  -6  -5    2.40    2.15
  -5   6   5    3.51    2.77
   5  -6  -4  180.31    7.94
  -5   6   4  177.79    7.14
   5  -6  -3   70.92    3.76
  -5   6   3   76.46    4.37
   5  -6  -2    3.14    2.09
  -5   6   2    1.72    1.79
   5  -6  -1   89.02    4.25
  -5   6   1   96.28    4.25
   5  -6   0   55.53    3.32
  -5   6   0   50.36    3.08
   5  -6   1   59.59    3.14
  -5   6  -1   61.31    3.20
   5  -6   2  606.68   17.05
  -5   6  -2  581.62   17.67
   5  -6   3   72.09    3.20
  -5   6  -3   73.13    3.45
   5  -6   4  279.30    9.60
  -5   6  -4  282.44    9.42
   5  -6   5    3.08    1.35
  -5   6  -5    2.59    1.42
   5  -6   6   22.47    1.91
  -5   6  -6   22.16    1.85
   5  -6   7  264.89    8.74
  -5   6  -7  274.62   10.10
   5  -6   8  135.00    5.60
  -5   6  -8  134.20    5.05
   5  -6   9   18.53    2.03
  -5   6  -9   14.59    2.40
   5  -6  10   48.45    3.20
  -5   6 -10   48.39    3.57
   5  -6  11   26.59    2.59
  -5   6 -11   27.46    2.89
   5  -6  12   60.82    4.99
  -5   6 -12   65.56    4.92
   5  -6  13    2.65    2.28
  -5   6 -13    4.19    2.40
   5  -6  14   10.47    3.08
  -5   6 -14   14.90    2.89
   5  -6  15   14.71    2.71
  -5   6 -15   10.22    3.14
   5  -6  16   14.59    3.08
  -5   6 -16   13.17    3.32
   5  -6  17   14.41    3.26
  -5   6 -17   11.63    4.06
   5  -6  18    6.59    4.31
  -5   6 -18    3.69    3.82
   5  -6  19   -0.37    3.63
  -5   6 -19    1.05    4.06
  -5   6 -20    1.35    3.45
   5  -5 -20    0.37    4.92
  -5   5  20    0.92    5.60
   5  -5 -19    4.06    5.66
  -5   5  19    8.25    6.71
   5  -5 -18   16.31    5.73
  -5   5  18   10.03    6.16
   5  -5 -17    5.91    4.86
  -5   5  17    0.86    4.86
   5  -5 -16    6.77    5.54
  -5   5  16    5.73    4.74
   5  -5 -15    9.05    5.36
  -5   5  15   14.16    5.60
   5  -5 -14    9.91    5.85
  -5   5  14   11.70    6.28
   5  -5 -13   90.68    6.89
  -5   5  13   93.02    7.88
   5  -5 -12   30.66    4.92
  -5   5  12   27.02    5.29
   5  -5 -11  208.26    9.85
  -5   5  11  200.38    9.48
   5  -5 -10   24.69    4.37
  -5   5  10   19.21    3.94
   5  -5  -9   33.00    3.51
  -5   5   9   31.33    3.63
   5  -5  -8  236.95    9.11
  -5   5   8  246.18    9.05
   5  -5  -7   90.56    4.92
  -5   5   7   96.16    4.62
   5  -5  -6  122.87    6.40
  -5   5   6  115.18    8.93
   5  -5  -5    3.02    1.97
  -5   5   5    0.98    1.91
   5  -5  -4   13.17    2.52
  -5   5   4   13.67    2.28
   5  -5  -3   29.36    2.52
  -5   5   3   30.84    2.71
   5  -5  -2  427.35   13.17
  -5   5   2  400.57   12.07
   5  -5  -1  127.12    5.17
  -5   5   1  120.84    4.86
   5  -5   0  297.46   11.45
  -5   5   0  306.57   10.59
   5  -5   1  684.80   19.45
  -5   5  -1  700.56   21.12
   5  -5   2   42.17    2.40
  -5   5  -2   46.17    2.77
   5  -5   3  586.61   17.61
  -5   5  -3  588.95   17.67
   5  -5   4   63.47    3.02
  -5   5  -4   61.07    3.14
   5  -5   5    0.74    0.92
  -5   5  -5    0.98    1.29
   5  -5   6  201.61    6.71
  -5   5  -6  193.05    7.51
   5  -5   7  220.88    7.88
  -5   5  -7  219.22    8.13
   5  -5   8   62.73    2.95
  -5   5  -8   61.99    3.45
   5  -5   9   14.96    1.85
  -5   5  -9   12.80    2.22
   5  -5  10    4.99    1.60
  -5   5 -10    1.79    1.72
   5  -5  11  131.12    6.65
  -5   5 -11  137.28    6.77
   5  -5  12   -0.62    2.09
  -5   5 -12    0.49    2.28
   5  -5  13   18.41    3.08
  -5   5 -13   29.18    3.32
   5  -5  14    4.92    2.46
  -5   5 -14    3.14    3.32
   5  -5  15   -0.25    2.83
  -5   5 -15    0.25    2.65
   5  -5  16   22.41    3.32
  -5   5 -16   19.70    3.14
   5  -5  17   20.44    3.39
  -5   5 -17   19.76    3.82
   5  -5  18    1.97    3.82
  -5   5 -18    3.02    4.92
   5  -5  19    4.68    3.69
  -5   5 -19    2.03    3.39
  -5   5 -20    1.91    3.63
  -5   5 -21    0.92    4.62
   5  -4 -21   -1.35    4.06
  -5   4  21   -0.68    8.93
   5  -4 -20    2.89    5.79
  -5   4  20    2.77    9.11
   5  -4 -19    7.63    5.85
  -5   4  19    9.91    6.65
   5  -4 -18    3.32    4.74
  -5   4  18    5.23    5.11
   5  -4 -17   36.14    5.79
  -5   4  17   44.82    7.08
   5  -4 -16    6.53    4.12
  -5   4  16    5.17    4.74
   5  -4 -15   -0.12    3.94
  -5   4  15   -0.18    3.69
   5  -4 -14   53.68    6.46
  -5   4  14   56.70    5.85
   5  -4 -13   65.87    5.85
  -5   4  13   62.67    5.36
   5  -4 -12  134.45    7.14
  -5   4  12  138.70    7.70
   5  -4 -11   25.49    3.63
  -5   4  11   31.52    4.25
   5  -4 -10   47.59    4.00
  -5   4  10   36.94    3.88
   5  -4  -9   17.30    3.02
  -5   4   9   18.53    2.83
   5  -4  -8   25.67    3.76
  -5   4   8   29.18    3.76
   5  -4  -7  199.46    8.19
  -5   4   7  187.33   10.65
   5  -4  -6   38.60    3.14
  -5   4   6   36.14    3.08
   5  -4  -5   23.64    2.59
  -5   4   5   23.82    2.52
   5  -4  -4   27.95    2.46
  -5   4   4   28.81    2.52
   5  -4  -3  471.31   14.28
  -5   4   3  456.78   13.42
   5  -4  -2  184.43    6.53
  -5   4   2  189.61    7.70
   5  -4  -1 1000.36   30.84
  -5   4   1  973.39   28.32
   5  -4   0  642.14   19.51
  -5   4   0  635.12   19.21
   5  -4   1  956.22   28.01
  -5   4  -1  937.63   27.52
   5  -4   2    2.59    1.05
  -5   4  -2    4.56    1.05
   5  -4   3   96.53    3.94
  -5   4  -3   97.02    3.94
   5  -4   4  146.27    5.11
  -5   4  -4  149.47    5.97
   5  -4   5   85.88    3.76
  -5   4  -5   87.42    3.82
   5  -4   6   57.13    2.89
  -5   4  -6   57.74    3.20
   5  -4   7  608.71   17.54
  -5   4  -7  574.97   15.39
   5  -4   8   63.16    3.63
  -5   4  -8   61.87    3.32
   5  -4   9   47.71    3.39
  -5   4  -9   46.97    3.02
   5  -4  10  157.78    5.85
[truncated: 420,210 more chars]
