# Supplementary material for: Origamic metal-organic framework toward mechanical metamaterial
Source: Nat Commun. 2023 Dec 1;14:7938. doi: 10.1038/s41467-023-43647-8 (PMC10692132; doi:10.1038/s41467-023-43647-8)
Supplement: Supplementary file 4 — Supplementary Data 1 [file 41467_2023_43647_MOESM4_ESM.zip › Crystallographic data/PPF-301_260K.cif]

 
data_P-1_a
 
_audit_creation_method            'SHELXL-2018/3'
_shelx_SHELXL_version_number      '2018/3'
_chemical_name_systematic         ?
_chemical_name_common             ?
_chemical_melting_point           ?
_chemical_formula_moiety          ?
_chemical_formula_sum
 'C70 H74 N10 O18 Zn3' 
_chemical_formula_weight          1539.50

loop_
 _atom_type_symbol
 _atom_type_description
 _atom_type_scat_dispersion_real
 _atom_type_scat_dispersion_imag
 _atom_type_scat_source
 'C'  'C'   0.0024   0.0013
 'International Tables Vol C Tables 4.2.6.8 and 6.1.1.4'
 'H'  'H'   0.0000   0.0000
 'International Tables Vol C Tables 4.2.6.8 and 6.1.1.4'
 'N'  'N'   0.0048   0.0026
 'International Tables Vol C Tables 4.2.6.8 and 6.1.1.4'
 'O'  'O'   0.0085   0.0048
 'International Tables Vol C Tables 4.2.6.8 and 6.1.1.4'
 'Zn'  'Zn'   0.3273   1.1646
 'International Tables Vol C Tables 4.2.6.8 and 6.1.1.4'
 
_space_group_crystal_system       triclinic
_space_group_IT_number            2
_space_group_name_H-M_alt         'P -1'
_space_group_name_Hall            '-P 1'
 
_shelx_space_group_comment
;
The symmetry employed for this shelxl refinement is uniquely defined
by the following loop, which should always be used as a source of
symmetry information in preference to the above space-group names.
They are only intended as comments.
;
 
loop_
 _space_group_symop_operation_xyz
 'x, y, z'
 '-x, -y, -z'
 
_cell_length_a                    11.010(2)
_cell_length_b                    12.773(3)
_cell_length_c                    14.055(3)
_cell_angle_alpha                 100.81(3)
_cell_angle_beta                  100.97(3)
_cell_angle_gamma                 108.74(3)
_cell_volume                      1770.5(7)
_cell_formula_units_Z             1
_cell_measurement_temperature     260(2)
_cell_measurement_reflns_used     26229
_cell_measurement_theta_min       1.358
_cell_measurement_theta_max       26.500
 
_exptl_crystal_description        rectangle
_exptl_crystal_colour             purple
_exptl_crystal_density_meas       ?
_exptl_crystal_density_method     'not measured'
_exptl_crystal_density_diffrn     1.444          
_exptl_crystal_F_000              798
_exptl_transmission_factor_min    ?
_exptl_transmission_factor_max    ?
_exptl_crystal_size_max           0.862
_exptl_crystal_size_mid           0.198
_exptl_crystal_size_min           0.127
_exptl_absorpt_coefficient_mu     0.784
_shelx_estimated_absorpt_T_min    0.551
_shelx_estimated_absorpt_T_max    0.907
_exptl_absorpt_correction_type    'empirical'
_exptl_absorpt_correction_T_min   0.551
_exptl_absorpt_correction_T_max   0.907
_exptl_absorpt_process_details    'HKL3000 Scaplepack'
_exptl_absorpt_special_details    ?
_diffrn_ambient_temperature       260(2)
_diffrn_radiation_wavelength      0.630
_diffrn_radiation_type            synchrotron
_diffrn_source                    'PLSII 2D bending magnet'
_diffrn_measurement_device_type   'Rayonix MX225HS CCD area detector'
_diffrn_measurement_method        'omega scan'
_diffrn_detector_area_resol_mean  ?
_diffrn_reflns_number             19765
_diffrn_reflns_av_unetI/netI      0.0516
_diffrn_reflns_av_R_equivalents   0.0245
_diffrn_reflns_limit_h_min        -15
_diffrn_reflns_limit_h_max        15
_diffrn_reflns_limit_k_min        -18
_diffrn_reflns_limit_k_max        18
_diffrn_reflns_limit_l_min        -19
_diffrn_reflns_limit_l_max        19
_diffrn_reflns_theta_min          1.358
_diffrn_reflns_theta_max          26.500
_diffrn_reflns_theta_full         22.210
_diffrn_measured_fraction_theta_max   0.940
_diffrn_measured_fraction_theta_full  0.957
_diffrn_reflns_Laue_measured_fraction_max    0.940
_diffrn_reflns_Laue_measured_fraction_full   0.957
_diffrn_reflns_point_group_measured_fraction_max   0.940
_diffrn_reflns_point_group_measured_fraction_full  0.957
_reflns_number_total              9904
_reflns_number_gt                 6127
_reflns_threshold_expression      'I > 2\s(I)'
_reflns_Friedel_coverage          0.000
_reflns_Friedel_fraction_max      .
_reflns_Friedel_fraction_full     .
 
_reflns_special_details
;
 Reflections were merged by SHELXL according to the crystal
 class for the calculation of statistics and refinement.
 
 _reflns_Friedel_fraction is defined as the number of unique
 Friedel pairs measured divided by the number that would be
 possible theoretically, ignoring centric projections and
 systematic absences.
;
 
_computing_data_collection        'PAL BL2D-SMDC Program' 
_computing_cell_refinement        'HKL3000' 
_computing_data_reduction         'HKL3000'
_computing_structure_solution     'SHELXT 2018/2 (Sheldrick, 2018)'
_computing_structure_refinement 'SHELXL-2018/3 (Sheldrick, 2018)'
_computing_molecular_graphics     ?
_computing_publication_material   ?
_refine_special_details           ?
_refine_ls_structure_factor_coef  Fsqd
_refine_ls_matrix_type            full
_refine_ls_weighting_scheme       calc
_refine_ls_weighting_details
'w=1/[\s^2^(Fo^2^)+(0.1057P)^2^] where P=(Fo^2^+2Fc^2^)/3'
_atom_sites_solution_primary      ?
_atom_sites_solution_secondary    ?
_atom_sites_solution_hydrogens    geom
_refine_ls_hydrogen_treatment     constr
_refine_ls_extinction_method      none
_refine_ls_extinction_coef        .
_refine_ls_number_reflns          9904
_refine_ls_number_parameters      571
_refine_ls_number_restraints      280
_refine_ls_R_factor_all           0.0829
_refine_ls_R_factor_gt            0.0546
_refine_ls_wR_factor_ref          0.1693
_refine_ls_wR_factor_gt           0.1581
_refine_ls_goodness_of_fit_ref    0.968
_refine_ls_restrained_S_all       1.005
_refine_ls_shift/su_max           0.001
_refine_ls_shift/su_mean          0.000
 
loop_
 _atom_site_label
 _atom_site_type_symbol
 _atom_site_fract_x
 _atom_site_fract_y
 _atom_site_fract_z
 _atom_site_U_iso_or_equiv
 _atom_site_adp_type
 _atom_site_occupancy
 _atom_site_site_symmetry_order  
 _atom_site_calc_flag
 _atom_site_refinement_flags_posn
 _atom_site_refinement_flags_adp
 _atom_site_refinement_flags_occupancy
 _atom_site_disorder_assembly
 _atom_site_disorder_group
Zn1 Zn 0.97874(3) 0.01810(3) 1.10183(2) 0.04529(12) Uani 1 1 d . . . . .
Zn2 Zn 0.99654(10) 0.51902(7) 0.51559(6) 0.03165(18) Uani 0.5 1 d . . P . .
O1 O 0.5865(2) -0.0460(2) 0.78837(17) 0.0627(7) Uani 1 1 d . . . . .
O2 O 0.7942(2) 0.0031(2) 1.03358(17) 0.0627(6) Uani 1 1 d . . . . .
O3 O 0.8286(2) -0.0323(2) 0.88249(17) 0.0545(5) Uani 1 1 d . . . . .
O4 O 0.1847(2) 0.41469(18) 0.12208(17) 0.0536(5) Uani 1 1 d . . . . .
O5 O 0.0485(2) 0.18410(19) 0.08299(17) 0.0557(5) Uani 1 1 d . . . . .
O6 O 0.0797(2) 0.1559(2) -0.07077(17) 0.0643(6) Uani 1 1 d . . . . .
N1 N 0.93331(19) 0.56902(18) 0.38947(15) 0.0350(4) Uani 1 1 d . . . . .
N2 N 0.80897(19) 0.40104(18) 0.48749(15) 0.0346(4) Uani 1 1 d . . . . .
C1 C 1.0108(3) 0.6526(2) 0.35392(18) 0.0370(5) Uani 1 1 d . . . . .
C2 C 0.9252(3) 0.6810(3) 0.2793(2) 0.0445(6) Uani 1 1 d . . . . .
H2 H 0.952523 0.735443 0.244358 0.053 Uiso 1 1 calc R U . . .
C3 C 0.7989(3) 0.6140(3) 0.2702(2) 0.0446(6) Uani 1 1 d . . . . .
H3 H 0.722679 0.613253 0.227487 0.053 Uiso 1 1 calc R U . . .
C4 C 0.8035(2) 0.5436(2) 0.33886(18) 0.0358(5) Uani 1 1 d . . . . .
C5 C 0.6916(2) 0.4632(2) 0.35370(19) 0.0349(5) Uani 1 1 d . . . . .
C6 C 0.6965(2) 0.3977(2) 0.42266(18) 0.0353(5) Uani 1 1 d . . . . .
C7 C 0.5812(3) 0.3139(2) 0.4354(2) 0.0444(6) Uani 1 1 d . . . . .
H7 H 0.493232 0.294581 0.399930 0.053 Uiso 1 1 calc R U . . .
C8 C 0.6237(3) 0.2688(3) 0.5077(2) 0.0461(6) Uani 1 1 d . . . . .
H8 H 0.570819 0.213423 0.532433 0.055 Uiso 1 1 calc R U . . .
C9 C 0.7675(2) 0.3223(2) 0.53992(18) 0.0352(5) Uani 1 1 d . . . . .
C10 C 0.8503(2) 0.2967(2) 0.61470(18) 0.0362(5) Uani 1 1 d . . . . .
C11 C 0.7832(2) 0.2076(2) 0.6629(2) 0.0387(6) Uani 1 1 d . . . . .
C12 C 0.7137(3) 0.0937(2) 0.6073(2) 0.0515(7) Uani 1 1 d . . . . .
H12 H 0.710278 0.072214 0.539532 0.062 Uiso 1 1 calc R U . . .
C13 C 0.6502(3) 0.0127(3) 0.6517(2) 0.0587(9) Uani 1 1 d . . . . .
H13 H 0.603338 -0.062705 0.613345 0.070 Uiso 1 1 calc R U . . .
C14 C 0.6551(3) 0.0421(3) 0.7525(2) 0.0493(7) Uani 1 1 d . . . . .
C15 C 0.7237(3) 0.1539(3) 0.8096(2) 0.0485(7) Uani 1 1 d . . . . .
H15 H 0.727429 0.174386 0.877440 0.058 Uiso 1 1 calc R U . . .
C16 C 0.7873(3) 0.2360(2) 0.7642(2) 0.0445(6) Uani 1 1 d . . . . .
H16 H 0.833621 0.311461 0.802630 0.053 Uiso 1 1 calc R U . . .
C17 C 0.6185(3) -0.0290(3) 0.8944(3) 0.0573(8) Uani 1 1 d . . . . .
H17A H 0.557111 -0.092970 0.909985 0.069 Uiso 1 1 calc R U . . .
H17B H 0.606411 0.040121 0.925392 0.069 Uiso 1 1 calc R U . . .
C18 C 0.7604(3) -0.0185(3) 0.9396(2) 0.0460(7) Uani 1 1 d . . . . .
C19 C 0.5570(2) 0.4474(2) 0.29184(19) 0.0369(5) Uani 1 1 d . . . . .
C20 C 0.4725(3) 0.4915(3) 0.3332(2) 0.0455(6) Uani 1 1 d . . . . .
H20 H 0.500062 0.531273 0.400928 0.055 Uiso 1 1 calc R U . . .
C21 C 0.3486(3) 0.4776(3) 0.2758(2) 0.0475(7) Uani 1 1 d . . . . .
H21 H 0.294261 0.508481 0.304958 0.057 Uiso 1 1 calc R U . . .
C22 C 0.3052(3) 0.4175(2) 0.1746(2) 0.0420(6) Uani 1 1 d . . . . .
C23 C 0.3855(3) 0.3704(3) 0.1330(2) 0.0533(8) Uani 1 1 d . . . . .
H23 H 0.355938 0.327730 0.066046 0.064 Uiso 1 1 calc R U . . .
C24 C 0.5109(3) 0.3865(3) 0.1909(2) 0.0502(7) Uani 1 1 d . . . . .
H24 H 0.565060 0.355787 0.161409 0.060 Uiso 1 1 calc R U . . .
C25 C 0.1327(3) 0.3457(3) 0.0209(2) 0.0552(8) Uani 1 1 d . . . . .
H25A H 0.201569 0.364383 -0.013979 0.066 Uiso 1 1 calc R U . . .
H25B H 0.059733 0.364342 -0.012148 0.066 Uiso 1 1 calc R U . . .
C26 C 0.0828(3) 0.2165(3) 0.0116(2) 0.0485(7) Uani 1 1 d . . . . .
O1A O 0.9966(4) 0.6504(3) 0.6361(3) 0.0658(12) Uani 0.625(5) 1 d D . P A 1
C1A C 1.0278(5) 0.6406(7) 0.7215(4) 0.0573(17) Uani 0.625(5) 1 d D . P A 1
H1A H 0.967299 0.585510 0.741682 0.069 Uiso 0.625(5) 1 calc R U P A 1
N1A N 1.1487(5) 0.7081(5) 0.7885(3) 0.0623(13) Uani 0.625(5) 1 d D . P A 1
C2A C 1.1775(9) 0.6878(10) 0.8883(5) 0.107(4) Uani 0.625(5) 1 d D . P A 1
H2A1 H 1.178372 0.751054 0.938032 0.161 Uiso 0.625(5) 1 calc R U P A 1
H2A2 H 1.262812 0.680740 0.903054 0.161 Uiso 0.625(5) 1 calc R U P A 1
H2A3 H 1.110011 0.618375 0.889081 0.161 Uiso 0.625(5) 1 calc R U P A 1
C3A C 1.2423(6) 0.7991(5) 0.7632(5) 0.0815(19) Uani 0.625(5) 1 d D . P A 1
H3A1 H 1.202076 0.806974 0.699382 0.122 Uiso 0.625(5) 1 calc R U P A 1
H3A2 H 1.319957 0.781509 0.759306 0.122 Uiso 0.625(5) 1 calc R U P A 1
H3A3 H 1.267343 0.869647 0.813982 0.122 Uiso 0.625(5) 1 calc R U P A 1
O1B O 1.3476(11) 0.7801(13) 0.9475(8) 0.163(6) Uani 0.375(5) 1 d D . P A 2
C1B C 1.2669(12) 0.7748(10) 0.8697(10) 0.115(5) Uani 0.375(5) 1 d D . P A 2
H1B H 1.283769 0.832429 0.836645 0.138 Uiso 0.375(5) 1 calc R U P A 2
N1B N 1.1521(10) 0.6796(9) 0.8358(9) 0.099(4) Uani 0.375(5) 1 d D . P A 2
C2B C 1.1316(18) 0.5940(12) 0.8941(12) 0.146(7) Uani 0.375(5) 1 d D . P A 2
H2B1 H 1.207603 0.617829 0.950959 0.220 Uiso 0.375(5) 1 calc R U P A 2
H2B2 H 1.120460 0.521081 0.852359 0.220 Uiso 0.375(5) 1 calc R U P A 2
H2B3 H 1.053435 0.587373 0.917096 0.220 Uiso 0.375(5) 1 calc R U P A 2
C3B C 1.0451(15) 0.6651(15) 0.7489(11) 0.116(7) Uani 0.375(5) 1 d D . P A 2
H3B1 H 1.013221 0.726661 0.761880 0.173 Uiso 0.375(5) 1 calc R U P A 2
H3B2 H 0.973399 0.593228 0.737313 0.173 Uiso 0.375(5) 1 calc R U P A 2
H3B3 H 1.078339 0.665998 0.690592 0.173 Uiso 0.375(5) 1 calc R U P A 2
O2A O 0.9924(2) 0.0600(2) 1.24686(15) 0.0585(6) Uani 0.71(2) 1 d D . P B 1
C4A C 1.0951(3) 0.1350(3) 1.3029(2) 0.0625(9) Uani 0.71(2) 1 d D . P B 1
H4A H 1.159475 0.168476 1.272048 0.075 Uiso 0.71(2) 1 calc R U P B 1
N2A N 1.1254(7) 0.1738(6) 1.4001(3) 0.068(2) Uani 0.71(2) 1 d D . P B 1
C5A C 1.0327(14) 0.1268(11) 1.4564(6) 0.131(5) Uani 0.71(2) 1 d D . P B 1
H5A1 H 0.975888 0.169728 1.461951 0.196 Uiso 0.71(2) 1 calc R U P B 1
H5A2 H 1.081606 0.131576 1.522404 0.196 Uiso 0.71(2) 1 calc R U P B 1
H5A3 H 0.979457 0.047931 1.421936 0.196 Uiso 0.71(2) 1 calc R U P B 1
C6A C 1.2410(6) 0.2803(8) 1.4559(6) 0.081(3) Uani 0.71(2) 1 d D . P B 1
H6A1 H 1.282470 0.314188 1.409142 0.122 Uiso 0.71(2) 1 calc R U P B 1
H6A2 H 1.304029 0.262408 1.500804 0.122 Uiso 0.71(2) 1 calc R U P B 1
H6A3 H 1.211437 0.333310 1.493870 0.122 Uiso 0.71(2) 1 calc R U P B 1
O2B O 0.9924(2) 0.0600(2) 1.24686(15) 0.0585(6) Uani 0.29(2) 1 d D . P B 2
C4B C 1.0951(3) 0.1350(3) 1.3029(2) 0.0625(9) Uani 0.29(2) 1 d D . P B 2
H4B H 1.166678 0.169882 1.278924 0.075 Uiso 0.29(2) 1 calc R U P B 2
N2B N 1.0993(13) 0.1654(18) 1.4036(6) 0.081(6) Uani 0.29(2) 1 d D . P B 2
C5B C 0.9768(16) 0.1294(19) 1.4362(9) 0.081(5) Uani 0.29(2) 1 d D . P B 2
H5B1 H 0.940169 0.188354 1.439284 0.121 Uiso 0.29(2) 1 calc R U P B 2
H5B2 H 0.996853 0.116539 1.501537 0.121 Uiso 0.29(2) 1 calc R U P B 2
H5B3 H 0.913355 0.059749 1.389085 0.121 Uiso 0.29(2) 1 calc R U P B 2
C6B C 1.2241(14) 0.235(2) 1.4788(9) 0.081(4) Uani 0.29(2) 1 d D U P B 2
H6B1 H 1.289472 0.270330 1.446346 0.122 Uiso 0.29(2) 1 calc R U P B 2
H6B2 H 1.254576 0.187586 1.514977 0.122 Uiso 0.29(2) 1 calc R U P B 2
H6B3 H 1.210913 0.293608 1.524796 0.122 Uiso 0.29(2) 1 calc R U P B 2
O3A O 0.6355(8) 0.8743(7) 0.3835(5) 0.156(3) Uani 0.588(6) 1 d D U P C 1
C7A C 0.5763(10) 0.8013(7) 0.3072(5) 0.096(2) Uani 0.588(6) 1 d D U P C 1
H7A H 0.514618 0.736146 0.314927 0.115 Uiso 0.588(6) 1 calc R U P C 1
N3A N 0.5822(4) 0.7954(4) 0.2086(3) 0.1033(12) Uani 0.588(6) 1 d D U P C 1
C8A C 0.6496(13) 0.8906(9) 0.1763(10) 0.182(5) Uani 0.588(6) 1 d D U P C 1
H8A1 H 0.671657 0.959944 0.227886 0.273 Uiso 0.588(6) 1 calc R U P C 1
H8A2 H 0.593172 0.892478 0.116013 0.273 Uiso 0.588(6) 1 calc R U P C 1
H8A3 H 0.729690 0.884281 0.163186 0.273 Uiso 0.588(6) 1 calc R U P C 1
C9A C 0.4862(9) 0.6888(7) 0.1335(6) 0.112(3) Uani 0.588(6) 1 d D U P C 1
H9A1 H 0.438412 0.637466 0.167250 0.168 Uiso 0.588(6) 1 calc R U P C 1
H9A2 H 0.533444 0.652545 0.096542 0.168 Uiso 0.588(6) 1 calc R U P C 1
H9A3 H 0.424445 0.707219 0.087876 0.168 Uiso 0.588(6) 1 calc R U P C 1
O3B O 0.5019(12) 0.7840(11) 0.0388(6) 0.149(4) Uani 0.412(6) 1 d D U P C 2
C7B C 0.5113(14) 0.7521(13) 0.1124(6) 0.144(4) Uani 0.412(6) 1 d D U P C 2
H7B H 0.453910 0.676564 0.100088 0.173 Uiso 0.412(6) 1 calc R U P C 2
N3B N 0.5822(4) 0.7954(4) 0.2086(3) 0.1033(12) Uani 0.412(6) 1 d D U P C 2
C8B C 0.7169(11) 0.8794(15) 0.2410(13) 0.159(6) Uani 0.412(6) 1 d D U P C 2
H8B1 H 0.778736 0.840702 0.242481 0.239 Uiso 0.412(6) 1 calc R U P C 2
H8B2 H 0.732453 0.926951 0.307000 0.239 Uiso 0.412(6) 1 calc R U P C 2
H8B3 H 0.728942 0.926096 0.194821 0.239 Uiso 0.412(6) 1 calc R U P C 2
C9B C 0.5203(17) 0.756(2) 0.2872(10) 0.162(7) Uani 0.412(6) 1 d D U P C 2
H9B1 H 0.432810 0.698894 0.255868 0.243 Uiso 0.412(6) 1 calc R U P C 2
H9B2 H 0.514078 0.820114 0.331472 0.243 Uiso 0.412(6) 1 calc R U P C 2
H9B3 H 0.574143 0.723946 0.325112 0.243 Uiso 0.412(6) 1 calc R U P C 2
 
loop_
 _atom_site_aniso_label
 _atom_site_aniso_U_11
 _atom_site_aniso_U_22
 _atom_site_aniso_U_33
 _atom_site_aniso_U_23
 _atom_site_aniso_U_13
 _atom_site_aniso_U_12
Zn1 0.0502(2) 0.0555(2) 0.03064(16) 0.01250(14) 0.01470(13) 0.01747(15)
Zn2 0.0349(3) 0.0328(5) 0.0297(5) 0.0123(3) 0.0125(3) 0.0113(3)
O1 0.0499(11) 0.0678(14) 0.0605(13) 0.0426(12) 0.0057(10) 0.0000(10)
O2 0.0550(13) 0.0879(17) 0.0474(12) 0.0268(12) 0.0169(10) 0.0224(12)
O3 0.0531(12) 0.0630(14) 0.0528(12) 0.0220(10) 0.0175(10) 0.0231(10)
O4 0.0492(11) 0.0487(12) 0.0585(13) 0.0079(10) 0.0030(9) 0.0226(9)
O5 0.0660(13) 0.0480(12) 0.0561(13) 0.0165(10) 0.0196(11) 0.0216(10)
O6 0.0752(15) 0.0565(14) 0.0496(13) 0.0075(11) 0.0154(11) 0.0138(11)
N1 0.0365(10) 0.0357(11) 0.0353(10) 0.0147(8) 0.0137(8) 0.0112(8)
N2 0.0369(10) 0.0355(11) 0.0332(10) 0.0132(8) 0.0110(8) 0.0126(8)
C1 0.0442(13) 0.0380(13) 0.0321(12) 0.0137(10) 0.0138(10) 0.0151(10)
C2 0.0459(14) 0.0499(16) 0.0425(14) 0.0256(12) 0.0146(11) 0.0150(12)
C3 0.0457(14) 0.0530(16) 0.0429(14) 0.0245(12) 0.0129(11) 0.0213(12)
C4 0.0395(12) 0.0368(13) 0.0338(12) 0.0119(10) 0.0116(10) 0.0151(10)
C5 0.0351(11) 0.0361(12) 0.0353(12) 0.0106(10) 0.0121(9) 0.0136(10)
C6 0.0361(12) 0.0344(12) 0.0352(12) 0.0092(10) 0.0134(10) 0.0107(10)
C7 0.0378(13) 0.0456(15) 0.0468(15) 0.0175(12) 0.0115(11) 0.0087(11)
C8 0.0453(14) 0.0468(15) 0.0467(15) 0.0209(12) 0.0162(12) 0.0107(12)
C9 0.0394(12) 0.0336(12) 0.0337(12) 0.0110(10) 0.0157(10) 0.0102(10)
C10 0.0428(13) 0.0349(12) 0.0326(12) 0.0134(10) 0.0149(10) 0.0115(10)
C11 0.0405(12) 0.0396(13) 0.0379(12) 0.0185(10) 0.0142(10) 0.0106(10)
C12 0.0685(19) 0.0398(15) 0.0395(14) 0.0133(12) 0.0142(13) 0.0100(13)
C13 0.070(2) 0.0419(16) 0.0512(17) 0.0189(13) 0.0096(15) 0.0039(14)
C14 0.0433(14) 0.0527(17) 0.0518(16) 0.0309(14) 0.0103(12) 0.0095(12)
C15 0.0584(17) 0.0534(17) 0.0389(14) 0.0240(12) 0.0191(12) 0.0176(13)
C16 0.0541(15) 0.0432(15) 0.0367(13) 0.0153(11) 0.0149(11) 0.0145(12)
C17 0.0422(14) 0.076(2) 0.0623(19) 0.0457(17) 0.0189(13) 0.0150(14)
C18 0.0417(14) 0.0478(16) 0.0502(16) 0.0261(13) 0.0132(12) 0.0110(12)
C19 0.0393(12) 0.0353(12) 0.0370(12) 0.0126(10) 0.0104(10) 0.0133(10)
C20 0.0496(15) 0.0472(15) 0.0380(13) 0.0035(11) 0.0123(11) 0.0199(12)
C21 0.0434(14) 0.0482(16) 0.0517(16) 0.0036(13) 0.0125(12) 0.0234(12)
C22 0.0390(13) 0.0374(13) 0.0464(14) 0.0108(11) 0.0055(11) 0.0136(11)
C23 0.0514(16) 0.064(2) 0.0368(14) -0.0021(13) 0.0037(12) 0.0252(15)
C24 0.0448(15) 0.0605(18) 0.0440(15) 0.0009(13) 0.0118(12) 0.0254(13)
C25 0.0530(17) 0.0525(17) 0.0515(17) 0.0138(14) -0.0016(14) 0.0174(14)
C26 0.0442(15) 0.0464(16) 0.0504(16) 0.0109(13) 0.0052(12) 0.0164(12)
O1A 0.082(3) 0.065(2) 0.0507(18) 0.0079(17) 0.0163(17) 0.033(2)
C1A 0.054(3) 0.072(4) 0.048(2) 0.007(3) 0.0160(18) 0.030(2)
N1A 0.061(2) 0.072(3) 0.050(3) -0.006(2) 0.0110(18) 0.036(2)
C2A 0.123(7) 0.160(10) 0.051(3) 0.014(4) 0.014(4) 0.082(7)
C3A 0.065(3) 0.062(3) 0.102(5) -0.007(3) 0.017(3) 0.022(3)
O1B 0.170(10) 0.273(17) 0.116(8) 0.060(9) 0.060(6) 0.158(11)
C1B 0.135(8) 0.098(7) 0.124(9) 0.034(8) 0.032(7) 0.058(6)
N1B 0.125(8) 0.092(7) 0.107(10) 0.020(7) 0.057(6) 0.065(6)
C2B 0.23(2) 0.100(10) 0.158(15) 0.048(10) 0.101(14) 0.088(12)
C3B 0.153(12) 0.089(11) 0.106(10) -0.012(9) 0.031(8) 0.071(10)
O2A 0.0668(12) 0.0680(14) 0.0341(10) 0.0088(9) 0.0177(8) 0.0169(10)
C4A 0.0583(15) 0.077(2) 0.0471(13) -0.0007(13) 0.0159(11) 0.0276(13)
N2A 0.076(3) 0.072(4) 0.0437(15) -0.0019(18) 0.0075(18) 0.027(3)
C5A 0.103(7) 0.178(9) 0.047(4) 0.018(5) 0.005(4) -0.014(6)
C6A 0.088(4) 0.079(4) 0.052(3) -0.005(3) 0.014(3) 0.016(3)
O2B 0.0668(12) 0.0680(14) 0.0341(10) 0.0088(9) 0.0177(8) 0.0169(10)
C4B 0.0583(15) 0.077(2) 0.0471(13) -0.0007(13) 0.0159(11) 0.0276(13)
N2B 0.084(6) 0.106(14) 0.050(2) -0.001(4) 0.022(3) 0.043(6)
C5B 0.079(7) 0.134(13) 0.014(5) -0.006(6) 0.007(5) 0.037(8)
C6B 0.082(5) 0.082(5) 0.078(5) 0.019(2) 0.019(2) 0.031(2)
O3A 0.156(7) 0.121(6) 0.144(5) 0.014(4) 0.014(5) 0.020(5)
C7A 0.091(5) 0.080(5) 0.122(3) 0.042(3) 0.041(3) 0.025(4)
N3A 0.093(2) 0.115(3) 0.139(3) 0.062(2) 0.064(2) 0.052(2)
C8A 0.168(10) 0.180(8) 0.242(12) 0.127(8) 0.122(9) 0.046(7)
C9A 0.133(7) 0.112(5) 0.129(5) 0.050(4) 0.055(5) 0.072(4)
O3B 0.150(4) 0.152(4) 0.148(4) 0.043(2) 0.044(2) 0.056(2)
C7B 0.144(7) 0.155(7) 0.147(4) 0.044(4) 0.049(4) 0.066(6)
N3B 0.093(2) 0.115(3) 0.139(3) 0.062(2) 0.064(2) 0.052(2)
C8B 0.111(5) 0.153(11) 0.211(13) 0.083(10) 0.044(7) 0.024(6)
C9B 0.151(12) 0.202(15) 0.169(9) 0.104(9) 0.088(8) 0.055(11)
 
_geom_special_details
;
 All esds (except the esd in the dihedral angle between two l.s. planes)
 are estimated using the full covariance matrix.  The cell esds are taken
 into account individually in the estimation of esds in distances, angles
 and torsion angles; correlations between esds in cell parameters are only
 used when they are defined by crystal symmetry.  An approximate (isotropic)
 treatment of cell esds is used for estimating esds involving l.s. planes.
;
 
loop_
 _geom_bond_atom_site_label_1
 _geom_bond_atom_site_label_2
 _geom_bond_distance
 _geom_bond_site_symmetry_2
 _geom_bond_publ_flag
Zn1 O2B 1.971(2) . ?
Zn1 O2A 1.971(2) . ?
Zn1 O2 2.006(2) . ?
Zn1 O3 2.035(2) 2_757 ?
Zn1 O6 2.038(3) 2_656 ?
Zn1 O5 2.097(2) 1_656 ?
Zn1 Zn1 2.9629(9) 2_757 ?
Zn2 Zn2 0.6251(10) 2_766 ?
Zn2 N2 2.039(2) . ?
Zn2 N1 2.068(2) . ?
Zn2 N2 2.068(2) 2_766 ?
Zn2 N1 2.091(2) 2_766 ?
Zn2 O1A 2.148(4) . ?
O1 C14 1.379(3) . ?
O1 C17 1.422(4) . ?
O2 C18 1.253(4) . ?
O3 C18 1.224(4) . ?
O4 C22 1.375(3) . ?
O4 C25 1.422(4) . ?
O5 C26 1.234(4) . ?
O6 C26 1.254(4) . ?
N1 C4 1.372(3) . ?
N1 C1 1.376(3) . ?
N2 C9 1.369(3) . ?
N2 C6 1.374(3) . ?
C1 C10 1.397(4) 2_766 ?
C1 C2 1.451(4) . ?
C2 C3 1.345(4) . ?
C2 H2 0.9300 . ?
C3 C4 1.443(4) . ?
C3 H3 0.9300 . ?
C4 C5 1.407(3) . ?
C5 C6 1.398(4) . ?
C5 C19 1.499(3) . ?
C6 C7 1.440(3) . ?
C7 C8 1.340(4) . ?
C7 H7 0.9300 . ?
C8 C9 1.447(4) . ?
C8 H8 0.9300 . ?
C9 C10 1.413(4) . ?
C10 C11 1.497(3) . ?
C11 C16 1.390(4) . ?
C11 C12 1.395(4) . ?
C12 C13 1.375(4) . ?
C12 H12 0.9300 . ?
C13 C14 1.382(5) . ?
C13 H13 0.9300 . ?
C14 C15 1.379(4) . ?
C15 C16 1.395(4) . ?
C15 H15 0.9300 . ?
C16 H16 0.9300 . ?
C17 C18 1.522(4) . ?
C17 H17A 0.9700 . ?
C17 H17B 0.9700 . ?
C19 C24 1.390(4) . ?
C19 C20 1.393(4) . ?
C20 C21 1.384(4) . ?
C20 H20 0.9300 . ?
C21 C22 1.392(4) . ?
C21 H21 0.9300 . ?
C22 C23 1.376(4) . ?
C23 C24 1.392(4) . ?
C23 H23 0.9300 . ?
C24 H24 0.9300 . ?
C25 C26 1.533(4) . ?
C25 H25A 0.9700 . ?
C25 H25B 0.9700 . ?
O1A C1A 1.226(6) . ?
C1A N1A 1.372(6) . ?
C1A H1A 0.9300 . ?
N1A C3A 1.437(6) . ?
N1A C2A 1.468(6) . ?
C2A H2A1 0.9600 . ?
C2A H2A2 0.9600 . ?
C2A H2A3 0.9600 . ?
C3A H3A1 0.9600 . ?
C3A H3A2 0.9600 . ?
C3A H3A3 0.9600 . ?
O1B C1B 1.246(9) . ?
C1B N1B 1.367(8) . ?
C1B H1B 0.9300 . ?
N1B C3B 1.463(8) . ?
N1B C2B 1.472(8) . ?
C2B H2B1 0.9600 . ?
C2B H2B2 0.9600 . ?
C2B H2B3 0.9600 . ?
C3B H3B1 0.9600 . ?
C3B H3B2 0.9600 . ?
C3B H3B3 0.9600 . ?
O2A C4A 1.224(3) . ?
C4A N2A 1.301(5) . ?
C4A H4A 0.9300 . ?
N2A C5A 1.456(6) . ?
N2A C6A 1.480(6) . ?
C5A H5A1 0.9600 . ?
C5A H5A2 0.9600 . ?
C5A H5A3 0.9600 . ?
C6A H6A1 0.9600 . ?
C6A H6A2 0.9600 . ?
C6A H6A3 0.9600 . ?
O2B C4B 1.224(3) . ?
C4B N2B 1.384(7) . ?
C4B H4B 0.9300 . ?
N2B C6B 1.451(8) . ?
N2B C5B 1.468(8) . ?
C5B H5B1 0.9600 . ?
C5B H5B2 0.9600 . ?
C5B H5B3 0.9600 . ?
C6B H6B1 0.9600 . ?
C6B H6B2 0.9600 . ?
C6B H6B3 0.9600 . ?
O3A C7A 1.189(7) . ?
C7A N3A 1.388(6) . ?
C7A H7A 0.9300 . ?
N3A C8A 1.412(7) . ?
N3A C9A 1.483(7) . ?
C8A H8A1 0.9600 . ?
C8A H8A2 0.9600 . ?
C8A H8A3 0.9600 . ?
C9A H9A1 0.9600 . ?
C9A H9A2 0.9600 . ?
C9A H9A3 0.9600 . ?
O3B C7B 1.179(9) . ?
C7B N3B 1.336(7) . ?
C7B H7B 0.9300 . ?
N3B C8B 1.448(7) . ?
N3B C9B 1.487(7) . ?
C8B H8B1 0.9600 . ?
C8B H8B2 0.9600 . ?
C8B H8B3 0.9600 . ?
C9B H9B1 0.9600 . ?
C9B H9B2 0.9600 . ?
C9B H9B3 0.9600 . ?
 
loop_
 _geom_angle_atom_site_label_1
 _geom_angle_atom_site_label_2
 _geom_angle_atom_site_label_3
 _geom_angle
 _geom_angle_site_symmetry_1
 _geom_angle_site_symmetry_3
 _geom_angle_publ_flag
O2B Zn1 O2 104.94(10) . . ?
O2A Zn1 O2 104.94(10) . . ?
O2A Zn1 O3 96.14(10) . 2_757 ?
O2 Zn1 O3 158.35(9) . 2_757 ?
O2A Zn1 O6 101.52(10) . 2_656 ?
O2 Zn1 O6 90.58(11) . 2_656 ?
O3 Zn1 O6 90.00(11) 2_757 2_656 ?
O2A Zn1 O5 98.32(10) . 1_656 ?
O2 Zn1 O5 88.23(10) . 1_656 ?
O3 Zn1 O5 83.81(10) 2_757 1_656 ?
O6 Zn1 O5 159.74(10) 2_656 1_656 ?
O2A Zn1 Zn1 167.63(7) . 2_757 ?
O2 Zn1 Zn1 86.12(7) . 2_757 ?
O3 Zn1 Zn1 72.45(7) 2_757 2_757 ?
O6 Zn1 Zn1 83.61(8) 2_656 2_757 ?
O5 Zn1 Zn1 76.13(7) 1_656 2_757 ?
Zn2 Zn2 N2 83.87(19) 2_766 . ?
Zn2 Zn2 N1 83.4(2) 2_766 . ?
N2 Zn2 N1 89.19(9) . . ?
Zn2 Zn2 N2 78.64(19) 2_766 2_766 ?
N2 Zn2 N2 162.51(3) . 2_766 ?
N1 Zn2 N2 88.82(9) . 2_766 ?
Zn2 Zn2 N1 79.3(2) 2_766 2_766 ?
N2 Zn2 N1 88.97(9) . 2_766 ?
N1 Zn2 N1 162.72(3) . 2_766 ?
N2 Zn2 N1 87.80(9) 2_766 2_766 ?
Zn2 Zn2 O1A 172.3(2) 2_766 . ?
N2 Zn2 O1A 100.74(14) . . ?
N1 Zn2 O1A 102.69(13) . . ?
N2 Zn2 O1A 96.65(14) 2_766 . ?
N1 Zn2 O1A 94.53(13) 2_766 . ?
C14 O1 C17 117.2(2) . . ?
C18 O2 Zn1 118.5(2) . . ?
C18 O3 Zn1 135.8(2) . 2_757 ?
C22 O4 C25 117.0(2) . . ?
C26 O5 Zn1 129.9(2) . 1_454 ?
C26 O6 Zn1 122.5(2) . 2_656 ?
C4 N1 C1 106.6(2) . . ?
C4 N1 Zn2 126.05(17) . . ?
C1 N1 Zn2 126.03(17) . . ?
C4 N1 Zn2 126.96(17) . 2_766 ?
C1 N1 Zn2 125.75(17) . 2_766 ?
Zn2 N1 Zn2 17.28(3) . 2_766 ?
C9 N2 C6 106.7(2) . . ?
C9 N2 Zn2 126.69(17) . . ?
C6 N2 Zn2 125.87(17) . . ?
C9 N2 Zn2 125.60(17) . 2_766 ?
C6 N2 Zn2 126.37(17) . 2_766 ?
Zn2 N2 Zn2 17.49(3) . 2_766 ?
N1 C1 C10 125.6(2) . 2_766 ?
N1 C1 C2 109.2(2) . . ?
C10 C1 C2 125.2(2) 2_766 . ?
C3 C2 C1 107.2(2) . . ?
C3 C2 H2 126.4 . . ?
C1 C2 H2 126.4 . . ?
C2 C3 C4 107.3(2) . . ?
C2 C3 H3 126.3 . . ?
C4 C3 H3 126.3 . . ?
N1 C4 C5 125.1(2) . . ?
N1 C4 C3 109.7(2) . . ?
C5 C4 C3 125.2(2) . . ?
C6 C5 C4 124.9(2) . . ?
C6 C5 C19 117.4(2) . . ?
C4 C5 C19 117.6(2) . . ?
N2 C6 C5 126.5(2) . . ?
N2 C6 C7 109.2(2) . . ?
C5 C6 C7 124.3(2) . . ?
C8 C7 C6 107.6(2) . . ?
C8 C7 H7 126.2 . . ?
C6 C7 H7 126.2 . . ?
C7 C8 C9 107.1(2) . . ?
C7 C8 H8 126.5 . . ?
C9 C8 H8 126.5 . . ?
N2 C9 C10 126.1(2) . . ?
N2 C9 C8 109.4(2) . . ?
C10 C9 C8 124.5(2) . . ?
C1 C10 C9 125.1(2) 2_766 . ?
C1 C10 C11 117.8(2) 2_766 . ?
C9 C10 C11 117.1(2) . . ?
C16 C11 C12 118.0(2) . . ?
C16 C11 C10 121.1(2) . . ?
C12 C11 C10 121.0(2) . . ?
C13 C12 C11 120.6(3) . . ?
C13 C12 H12 119.7 . . ?
C11 C12 H12 119.7 . . ?
C12 C13 C14 120.9(3) . . ?
C12 C13 H13 119.6 . . ?
C14 C13 H13 119.6 . . ?
C15 C14 O1 124.5(3) . . ?
C15 C14 C13 119.9(3) . . ?
O1 C14 C13 115.7(3) . . ?
C14 C15 C16 119.2(3) . . ?
C14 C15 H15 120.4 . . ?
C16 C15 H15 120.4 . . ?
C11 C16 C15 121.5(3) . . ?
C11 C16 H16 119.2 . . ?
C15 C16 H16 119.2 . . ?
O1 C17 C18 113.2(3) . . ?
O1 C17 H17A 108.9 . . ?
C18 C17 H17A 108.9 . . ?
O1 C17 H17B 108.9 . . ?
C18 C17 H17B 108.9 . . ?
H17A C17 H17B 107.8 . . ?
O3 C18 O2 126.9(3) . . ?
O3 C18 C17 118.3(3) . . ?
O2 C18 C17 114.8(3) . . ?
C24 C19 C20 117.4(2) . . ?
C24 C19 C5 121.1(2) . . ?
C20 C19 C5 121.5(2) . . ?
C21 C20 C19 121.5(3) . . ?
C21 C20 H20 119.3 . . ?
C19 C20 H20 119.3 . . ?
C20 C21 C22 120.1(3) . . ?
C20 C21 H21 120.0 . . ?
C22 C21 H21 120.0 . . ?
O4 C22 C23 124.6(3) . . ?
O4 C22 C21 116.0(3) . . ?
C23 C22 C21 119.4(2) . . ?
C22 C23 C24 120.1(3) . . ?
C22 C23 H23 120.0 . . ?
C24 C23 H23 120.0 . . ?
C19 C24 C23 121.5(3) . . ?
C19 C24 H24 119.2 . . ?
C23 C24 H24 119.2 . . ?
O4 C25 C26 113.6(3) . . ?
O4 C25 H25A 108.9 . . ?
C26 C25 H25A 108.9 . . ?
O4 C25 H25B 108.9 . . ?
C26 C25 H25B 108.9 . . ?
H25A C25 H25B 107.7 . . ?
O5 C26 O6 127.7(3) . . ?
O5 C26 C25 117.8(3) . . ?
O6 C26 C25 114.4(3) . . ?
C1A O1A Zn2 116.9(5) . . ?
O1A C1A N1A 122.4(6) . . ?
O1A C1A H1A 118.8 . . ?
N1A C1A H1A 118.8 . . ?
C1A N1A C3A 121.0(5) . . ?
C1A N1A C2A 118.1(6) . . ?
C3A N1A C2A 120.9(5) . . ?
N1A C2A H2A1 109.5 . . ?
N1A C2A H2A2 109.5 . . ?
H2A1 C2A H2A2 109.5 . . ?
N1A C2A H2A3 109.5 . . ?
H2A1 C2A H2A3 109.5 . . ?
H2A2 C2A H2A3 109.5 . . ?
N1A C3A H3A1 109.5 . . ?
N1A C3A H3A2 109.5 . . ?
H3A1 C3A H3A2 109.5 . . ?
N1A C3A H3A3 109.5 . . ?
H3A1 C3A H3A3 109.5 . . ?
H3A2 C3A H3A3 109.5 . . ?
O1B C1B N1B 116.2(10) . . ?
O1B C1B H1B 121.9 . . ?
N1B C1B H1B 121.9 . . ?
C1B N1B C3B 122.2(8) . . ?
C1B N1B C2B 118.4(8) . . ?
C3B N1B C2B 119.2(8) . . ?
N1B C2B H2B1 109.5 . . ?
N1B C2B H2B2 109.5 . . ?
H2B1 C2B H2B2 109.5 . . ?
N1B C2B H2B3 109.5 . . ?
H2B1 C2B H2B3 109.5 . . ?
H2B2 C2B H2B3 109.5 . . ?
N1B C3B H3B1 109.5 . . ?
N1B C3B H3B2 109.5 . . ?
H3B1 C3B H3B2 109.5 . . ?
N1B C3B H3B3 109.5 . . ?
H3B1 C3B H3B3 109.5 . . ?
H3B2 C3B H3B3 109.5 . . ?
C4A O2A Zn1 118.2(2) . . ?
O2A C4A N2A 128.1(4) . . ?
O2A C4A H4A 115.9 . . ?
N2A C4A H4A 115.9 . . ?
C4A N2A C5A 120.7(5) . . ?
C4A N2A C6A 121.9(5) . . ?
C5A N2A C6A 116.4(5) . . ?
N2A C5A H5A1 109.5 . . ?
N2A C5A H5A2 109.5 . . ?
H5A1 C5A H5A2 109.5 . . ?
N2A C5A H5A3 109.5 . . ?
H5A1 C5A H5A3 109.5 . . ?
H5A2 C5A H5A3 109.5 . . ?
N2A C6A H6A1 109.5 . . ?
N2A C6A H6A2 109.5 . . ?
H6A1 C6A H6A2 109.5 . . ?
N2A C6A H6A3 109.5 . . ?
H6A1 C6A H6A3 109.5 . . ?
H6A2 C6A H6A3 109.5 . . ?
C4B O2B Zn1 118.2(2) . . ?
O2B C4B N2B 116.7(6) . . ?
O2B C4B H4B 121.6 . . ?
N2B C4B H4B 121.6 . . ?
C4B N2B C6B 120.8(8) . . ?
C4B N2B C5B 120.5(7) . . ?
C6B N2B C5B 118.7(7) . . ?
N2B C5B H5B1 109.5 . . ?
N2B C5B H5B2 109.5 . . ?
H5B1 C5B H5B2 109.5 . . ?
N2B C5B H5B3 109.5 . . ?
H5B1 C5B H5B3 109.5 . . ?
H5B2 C5B H5B3 109.5 . . ?
N2B C6B H6B1 109.5 . . ?
N2B C6B H6B2 109.5 . . ?
H6B1 C6B H6B2 109.5 . . ?
N2B C6B H6B3 109.5 . . ?
H6B1 C6B H6B3 109.5 . . ?
H6B2 C6B H6B3 109.5 . . ?
O3A C7A N3A 131.9(8) . . ?
O3A C7A H7A 114.0 . . ?
N3A C7A H7A 114.0 . . ?
C7A N3A C8A 123.7(6) . . ?
C7A N3A C9A 114.9(5) . . ?
C8A N3A C9A 119.8(6) . . ?
N3A C8A H8A1 109.5 . . ?
N3A C8A H8A2 109.5 . . ?
H8A1 C8A H8A2 109.5 . . ?
N3A C8A H8A3 109.5 . . ?
H8A1 C8A H8A3 109.5 . . ?
H8A2 C8A H8A3 109.5 . . ?
N3A C9A H9A1 109.5 . . ?
N3A C9A H9A2 109.5 . . ?
H9A1 C9A H9A2 109.5 . . ?
N3A C9A H9A3 109.5 . . ?
H9A1 C9A H9A3 109.5 . . ?
H9A2 C9A H9A3 109.5 . . ?
O3B C7B N3B 137.2(13) . . ?
O3B C7B H7B 111.4 . . ?
N3B C7B H7B 111.4 . . ?
C7B N3B C8B 123.3(7) . . ?
C7B N3B C9B 118.8(7) . . ?
C8B N3B C9B 117.8(7) . . ?
N3B C8B H8B1 109.5 . . ?
N3B C8B H8B2 109.5 . . ?
H8B1 C8B H8B2 109.5 . . ?
N3B C8B H8B3 109.5 . . ?
H8B1 C8B H8B3 109.5 . . ?
H8B2 C8B H8B3 109.5 . . ?
N3B C9B H9B1 109.5 . . ?
N3B C9B H9B2 109.5 . . ?
H9B1 C9B H9B2 109.5 . . ?
N3B C9B H9B3 109.5 . . ?
H9B1 C9B H9B3 109.5 . . ?
H9B2 C9B H9B3 109.5 . . ?
 
_refine_diff_density_max    0.957
_refine_diff_density_min   -0.612
_refine_diff_density_rms    0.077

_shelx_res_file
;
TITL P-1_a.res in P-1
    P-1_a.res
    created by SHELXL-2018/3 at 11:48:50 on 15-Nov-2021
REM Old TITL P-1 in P-1
REM SHELXT solution in P-1: R1 0.245, Rweak 0.034, Alpha 0.085
REM <I/s>   0.000 for    0 systematic absences,  Orientation as input
REM Formula found by SHELXT:  C74 N12 O10 Zn3
CELL  0.63000  11.0100  12.7730  14.0550  100.810  100.972  108.745
ZERR   1.000   0.0022   0.0026   0.0028    0.030    0.030    0.030
LATT  1
SFAC C H N O ZN
DISP $C  0.00236  0.00129  8.99872
DISP $H -0.00002  0.00000  0.66424
DISP $N  0.00479  0.00261 14.77496
DISP $O  0.00848  0.00477 23.75245
DISP $Zn  0.32734  1.16463 4209.23095
UNIT 70 74 10 18 3
L.S. 35
BOND $H
ACTA
OMIT -3 53
TEMP -13
SIZE 0.862 0.198 0.127
FMAP 2
PLAN 2
LIST 4
WGHT    0.105700
FVAR       0.46659   0.62467   0.70875   0.58778
ZN1   5    0.978744    0.018104    1.101826    11.00000    0.05021    0.05551 =
         0.03064    0.01250    0.01470    0.01747
ZN2   5    0.996538    0.519025    0.515592    10.50000    0.03493    0.03278 =
         0.02970    0.01231    0.01248    0.01134
O1    4    0.586530   -0.046004    0.788373    11.00000    0.04995    0.06785 =
         0.06045    0.04258    0.00573    0.00003
O2    4    0.794209    0.003133    1.033580    11.00000    0.05496    0.08787 =
         0.04738    0.02680    0.01691    0.02243
O3    4    0.828576   -0.032255    0.882491    11.00000    0.05310    0.06297 =
         0.05282    0.02198    0.01753    0.02314
O4    4    0.184740    0.414692    0.122079    11.00000    0.04923    0.04870 =
         0.05848    0.00792    0.00298    0.02263
O5    4    0.048495    0.184099    0.082987    11.00000    0.06604    0.04798 =
         0.05610    0.01651    0.01957    0.02163
O6    4    0.079678    0.155880   -0.070775    11.00000    0.07520    0.05652 =
         0.04958    0.00746    0.01542    0.01380
N1    3    0.933308    0.569016    0.389470    11.00000    0.03652    0.03571 =
         0.03525    0.01468    0.01367    0.01121
N2    3    0.808972    0.401038    0.487488    11.00000    0.03691    0.03553 =
         0.03318    0.01321    0.01104    0.01259
C1    1    1.010791    0.652621    0.353923    11.00000    0.04420    0.03800 =
         0.03210    0.01375    0.01383    0.01507
C2    1    0.925162    0.681042    0.279318    11.00000    0.04591    0.04989 =
         0.04248    0.02558    0.01457    0.01500
AFIX  43
H2    2    0.952523    0.735443    0.244358    11.00000   -1.20000
AFIX   0
C3    1    0.798883    0.614030    0.270183    11.00000    0.04571    0.05296 =
         0.04292    0.02455    0.01291    0.02130
AFIX  43
H3    2    0.722679    0.613253    0.227487    11.00000   -1.20000
AFIX   0
C4    1    0.803481    0.543567    0.338862    11.00000    0.03951    0.03683 =
         0.03377    0.01193    0.01163    0.01513
C5    1    0.691642    0.463176    0.353697    11.00000    0.03514    0.03610 =
         0.03531    0.01055    0.01208    0.01363
C6    1    0.696460    0.397719    0.422655    11.00000    0.03609    0.03443 =
         0.03519    0.00920    0.01338    0.01067
C7    1    0.581244    0.313893    0.435425    11.00000    0.03782    0.04564 =
         0.04683    0.01752    0.01153    0.00871
AFIX  43
H7    2    0.493232    0.294581    0.399930    11.00000   -1.20000
AFIX   0
C8    1    0.623744    0.268755    0.507674    11.00000    0.04526    0.04678 =
         0.04666    0.02088    0.01624    0.01066
AFIX  43
H8    2    0.570819    0.213423    0.532433    11.00000   -1.20000
AFIX   0
C9    1    0.767506    0.322315    0.539924    11.00000    0.03938    0.03358 =
         0.03365    0.01105    0.01567    0.01019
C10   1    0.850296    0.296732    0.614698    11.00000    0.04276    0.03485 =
         0.03261    0.01337    0.01486    0.01146
C11   1    0.783247    0.207600    0.662919    11.00000    0.04055    0.03956 =
         0.03791    0.01848    0.01418    0.01060
C12   1    0.713712    0.093651    0.607279    11.00000    0.06852    0.03981 =
         0.03953    0.01333    0.01421    0.01002
AFIX  43
H12   2    0.710278    0.072214    0.539532    11.00000   -1.20000
AFIX   0
C13   1    0.650209    0.012742    0.651658    11.00000    0.06983    0.04188 =
         0.05120    0.01895    0.00963    0.00393
AFIX  43
H13   2    0.603338   -0.062705    0.613345    11.00000   -1.20000
AFIX   0
C14   1    0.655114    0.042063    0.752485    11.00000    0.04332    0.05268 =
         0.05184    0.03090    0.01030    0.00946
C15   1    0.723682    0.153921    0.809556    11.00000    0.05835    0.05345 =
         0.03891    0.02399    0.01914    0.01764
AFIX  43
H15   2    0.727429    0.174386    0.877440    11.00000   -1.20000
AFIX   0
C16   1    0.787347    0.235987    0.764204    11.00000    0.05408    0.04322 =
         0.03669    0.01529    0.01491    0.01447
AFIX  43
H16   2    0.833621    0.311461    0.802630    11.00000   -1.20000
AFIX   0
C17   1    0.618496   -0.029023    0.894379    11.00000    0.04220    0.07603 =
         0.06234    0.04567    0.01885    0.01499
AFIX  23
H17A  2    0.557111   -0.092970    0.909985    11.00000   -1.20000
H17B  2    0.606411    0.040121    0.925392    11.00000   -1.20000
AFIX   0
C18   1    0.760390   -0.018455    0.939564    11.00000    0.04171    0.04783 =
         0.05018    0.02610    0.01320    0.01097
C19   1    0.556992    0.447365    0.291842    11.00000    0.03925    0.03534 =
         0.03698    0.01265    0.01040    0.01329
C20   1    0.472536    0.491546    0.333233    11.00000    0.04965    0.04724 =
         0.03798    0.00354    0.01232    0.01991
AFIX  43
H20   2    0.500062    0.531273    0.400928    11.00000   -1.20000
AFIX   0
C21   1    0.348601    0.477625    0.275849    11.00000    0.04336    0.04819 =
         0.05166    0.00364    0.01250    0.02339
AFIX  43
H21   2    0.294261    0.508481    0.304958    11.00000   -1.20000
AFIX   0
C22   1    0.305174    0.417518    0.174648    11.00000    0.03897    0.03738 =
         0.04639    0.01084    0.00550    0.01362
C23   1    0.385475    0.370380    0.132976    11.00000    0.05135    0.06423 =
         0.03682   -0.00209    0.00369    0.02517
AFIX  43
H23   2    0.355938    0.327730    0.066046    11.00000   -1.20000
AFIX   0
C24   1    0.510877    0.386476    0.190908    11.00000    0.04481    0.06054 =
         0.04401    0.00086    0.01176    0.02538
AFIX  43
H24   2    0.565060    0.355787    0.161409    11.00000   -1.20000
AFIX   0
C25   1    0.132731    0.345695    0.020907    11.00000    0.05299    0.05253 =
         0.05153    0.01383   -0.00163    0.01741
AFIX  23
H25A  2    0.201569    0.364383   -0.013979    11.00000   -1.20000
H25B  2    0.059733    0.364342   -0.012148    11.00000   -1.20000
AFIX   0
C26   1    0.082779    0.216547    0.011561    11.00000    0.04415    0.04642 =
         0.05037    0.01093    0.00517    0.01638
REM  coordinated DMF to Zn2
PART 1 21
DFIX 1.22 0.01 O1A C1A
DFIX 1.37 0.01 C1A N1A
DANG 2.26 0.01 O1A N1A
DFIX 1.47 0.01 N1A C2A N1A C3A
DANG 2.46 0.01 C1A C2A C1A C3A
DANG 2.53 0.01 C2A C3A
RIGU 0.001 O1A > C3A
FLAT O1A > C3A
O1A   4    0.996580    0.650370    0.636068    21.00000    0.08198    0.06501 =
         0.05073    0.00791    0.01629    0.03272
C1A   1    1.027783    0.640630    0.721513    21.00000    0.05417    0.07228 =
         0.04788    0.00726    0.01595    0.03021
AFIX  43
H1A   2    0.967299    0.585510    0.741682    21.00000   -1.20000
AFIX   0
N1A   3    1.148684    0.708080    0.788476    21.00000    0.06148    0.07242 =
         0.05013   -0.00565    0.01101    0.03560
C2A   1    1.177460    0.687808    0.888299    21.00000    0.12270    0.16036 =
         0.05148    0.01412    0.01407    0.08211
AFIX 133
H2A1  2    1.178372    0.751054    0.938032    21.00000   -1.50000
H2A2  2    1.262812    0.680740    0.903054    21.00000   -1.50000
H2A3  2    1.110011    0.618375    0.889081    21.00000   -1.50000
AFIX   0
C3A   1    1.242280    0.799104    0.763189    21.00000    0.06451    0.06202 =
         0.10190   -0.00687    0.01679    0.02221
AFIX 133
H3A1  2    1.202076    0.806974    0.699382    21.00000   -1.50000
H3A2  2    1.319957    0.781509    0.759306    21.00000   -1.50000
H3A3  2    1.267343    0.869647    0.813982    21.00000   -1.50000
AFIX   0
REM  Free DMF near Zn2
PART 2 -21
DFIX 1.22 0.01 O1B C1B
DFIX 1.37 0.01 C1B N1B
DANG 2.26 0.01 O1B N1B
DFIX 1.47 0.01 N1B C2B N1B C3B
DANG 2.46 0.01 C1B C2B C1B C3B
DANG 2.53 0.01 C2B C3B
RIGU 0.001 O1B > C3B
FLAT O1B > C3B
O1B   4    1.347602    0.780110    0.947476   -21.00000    0.17042    0.27300 =
         0.11581    0.05959    0.05984    0.15791
C1B   1    1.266886    0.774839    0.869712   -21.00000    0.13535    0.09821 =
         0.12366    0.03360    0.03155    0.05829
AFIX  43
H1B   2    1.283769    0.832429    0.836645   -21.00000   -1.20000
AFIX   0
N1B   3    1.152095    0.679582    0.835762   -21.00000    0.12544    0.09160 =
         0.10662    0.02005    0.05692    0.06540
C2B   1    1.131618    0.594030    0.894116   -21.00000    0.22989    0.09959 =
         0.15772    0.04758    0.10070    0.08824
AFIX 133
H2B1  2    1.207603    0.617829    0.950959   -21.00000   -1.50000
H2B2  2    1.120460    0.521081    0.852359   -21.00000   -1.50000
H2B3  2    1.053435    0.587373    0.917096   -21.00000   -1.50000
AFIX   0
C3B   1    1.045063    0.665124    0.748922   -21.00000    0.15297    0.08889 =
         0.10649   -0.01236    0.03085    0.07062
AFIX 133
H3B1  2    1.013221    0.726661    0.761880   -21.00000   -1.50000
H3B2  2    0.973399    0.593228    0.737313   -21.00000   -1.50000
H3B3  2    1.078339    0.665998    0.690592   -21.00000   -1.50000
AFIX   0
PART 0
REM COORDINATED DMF TO ZN
EXYZ O2A O2B
EADP O2A O2B
EXYZ C4A C4B
EADP C4A C4B
PART 1 31
DFIX 1.22 0.01 O2A C4A
DFIX 1.37 0.01 C4A N2A
DANG 2.26 0.01 O2A N2A
DFIX 1.47 0.01 N2A C5A N2A C6A
DANG 2.46 0.01 C4A C5A C4A C6A
DANG 2.53 0.01 C5A C6A
RIGU 0.001 O2A > C6A
FLAT O2A > C6A
O2A   4    0.992416    0.060016    1.246861    31.00000    0.06680    0.06805 =
         0.03405    0.00880    0.01768    0.01691
C4A   1    1.095068    0.135025    1.302880    31.00000    0.05831    0.07730 =
         0.04706   -0.00065    0.01592    0.02757
AFIX  43
H4A   2    1.159475    0.168476    1.272048    31.00000   -1.20000
AFIX   0
N2A   3    1.125369    0.173819    1.400143    31.00000    0.07635    0.07216 =
         0.04374   -0.00194    0.00751    0.02709
C5A   1    1.032691    0.126758    1.456397    31.00000    0.10321    0.17844 =
         0.04703    0.01805    0.00479   -0.01358
AFIX 133
H5A1  2    0.975888    0.169728    1.461951    31.00000   -1.50000
H5A2  2    1.081606    0.131576    1.522404    31.00000   -1.50000
H5A3  2    0.979457    0.047931    1.421936    31.00000   -1.50000
AFIX   0
C6A   1    1.240988    0.280289    1.455889    31.00000    0.08826    0.07949 =
         0.05248   -0.00486    0.01386    0.01641
AFIX 133
H6A1  2    1.282470    0.314188    1.409142    31.00000   -1.50000
H6A2  2    1.304029    0.262408    1.500804    31.00000   -1.50000
H6A3  2    1.211437    0.333310    1.493870    31.00000   -1.50000
AFIX   0
PART 2 -31
DFIX 1.22 0.01 O2B C4B
DFIX 1.37 0.01 C4B N2B
DANG 2.26 0.01 O2B N2B
DFIX 1.47 0.01 N2B C5B N2B C6B
DANG 2.46 0.01 C4B C5B C4B C6B
DANG 2.53 0.01 C5B C6B
RIGU 0.001 O2B > C6B
FLAT O2B > C6B
O2B   4    0.992416    0.060016    1.246861   -31.00000    0.06680    0.06805 =
         0.03405    0.00880    0.01768    0.01691
C4B   1    1.095068    0.135025    1.302880   -31.00000    0.05831    0.07730 =
         0.04706   -0.00065    0.01592    0.02757
AFIX  43
H4B   2    1.166678    0.169882    1.278924   -31.00000   -1.20000
AFIX   0
N2B   3    1.099336    0.165416    1.403626   -31.00000    0.08388    0.10648 =
         0.05004   -0.00076    0.02199    0.04338
C5B   1    0.976825    0.129398    1.436202   -31.00000    0.07930    0.13412 =
         0.01386   -0.00557    0.00667    0.03738
AFIX 133
H5B1  2    0.940169    0.188354    1.439284   -31.00000   -1.50000
H5B2  2    0.996853    0.116539    1.501537   -31.00000   -1.50000
H5B3  2    0.913355    0.059749    1.389085   -31.00000   -1.50000
AFIX   0
ISOR 0.001 C6B
C6B   1    1.224130    0.235132    1.478794   -31.00000    0.08161    0.08247 =
         0.07810    0.01904    0.01900    0.03080
AFIX 133
H6B1  2    1.289472    0.270330    1.446346   -31.00000   -1.50000
H6B2  2    1.254576    0.187586    1.514977   -31.00000   -1.50000
H6B3  2    1.210913    0.293608    1.524796   -31.00000   -1.50000
AFIX   0
PART 0
REM FREE DMF
EXYZ N3A N3B
EADP N3A N3B
PART 1 41
DFIX 1.22 0.01 O3A C7A
DFIX 1.37 0.01 C7A N3A
DANG 2.26 0.01 O3A N3A
DFIX 1.47 0.01 N3A C8A N3A C9A
DANG 2.46 0.01 C7A C8A C7A C9A
DANG 2.53 0.01 C8A C9A
SIMU 0.01 O3A > C9A
DELU 0.01 O3A > C9A
RIGU 0.001 O3A > C9A
FLAT O3A > C9A
O3A   4    0.635457    0.874337    0.383481    41.00000    0.15600    0.12112 =
         0.14445    0.01352    0.01371    0.01996
C7A   1    0.576277    0.801325    0.307164    41.00000    0.09082    0.08002 =
         0.12235    0.04153    0.04135    0.02455
AFIX  43
H7A   2    0.514618    0.736146    0.314927    41.00000   -1.20000
AFIX   0
N3A   3    0.582169    0.795350    0.208635    41.00000    0.09260    0.11547 =
         0.13936    0.06228    0.06438    0.05217
C8A   1    0.649562    0.890634    0.176348    41.00000    0.16836    0.18030 =
         0.24202    0.12693    0.12208    0.04585
AFIX 133
H8A1  2    0.671657    0.959944    0.227886    41.00000   -1.50000
H8A2  2    0.593172    0.892478    0.116013    41.00000   -1.50000
H8A3  2    0.729690    0.884281    0.163186    41.00000   -1.50000
AFIX   0
C9A   1    0.486157    0.688752    0.133451    41.00000    0.13321    0.11207 =
         0.12850    0.05016    0.05496    0.07221
AFIX 133
H9A1  2    0.438412    0.637466    0.167250    41.00000   -1.50000
H9A2  2    0.533444    0.652545    0.096542    41.00000   -1.50000
H9A3  2    0.424445    0.707219    0.087876    41.00000   -1.50000
AFIX   0
PART 2 -41
DFIX 1.22 0.01 O3B C7B
DFIX 1.37 0.01 C7B N3B
DANG 2.26 0.01 O3B N3B
DFIX 1.47 0.01 N3B C8B N3B C9B
DANG 2.46 0.01 C7B C8B C7B C9B
DANG 2.53 0.01 C8B C9B
SIMU 0.01 O3B > C9B
DELU 0.01 O3B > C9B
RIGU 0.001 O3B > C9B
FLAT O3B > C9B
ISOR 0.001 O3B
O3B   4    0.501854    0.783982    0.038755   -41.00000    0.15019    0.15243 =
         0.14785    0.04264    0.04375    0.05632
C7B   1    0.511285    0.752144    0.112351   -41.00000    0.14376    0.15513 =
         0.14731    0.04394    0.04929    0.06626
AFIX  43
H7B   2    0.453910    0.676564    0.100088   -41.00000   -1.20000
AFIX   0
N3B   3    0.582169    0.795350    0.208635   -41.00000    0.09260    0.11547 =
         0.13936    0.06228    0.06438    0.05217
C8B   1    0.716927    0.879351    0.240957   -41.00000    0.11090    0.15256 =
         0.21074    0.08316    0.04450    0.02361
AFIX 133
H8B1  2    0.778736    0.840702    0.242481   -41.00000   -1.50000
H8B2  2    0.732453    0.926951    0.307000   -41.00000   -1.50000
H8B3  2    0.728942    0.926096    0.194821   -41.00000   -1.50000
AFIX   0
C9B   1    0.520323    0.756100    0.287232   -41.00000    0.15096    0.20184 =
         0.16890    0.10359    0.08782    0.05501
AFIX 133
H9B1  2    0.432810    0.698894    0.255868   -41.00000   -1.50000
H9B2  2    0.514078    0.820114    0.331472   -41.00000   -1.50000
H9B3  2    0.574143    0.723946    0.325112   -41.00000   -1.50000
PART 0

AFIX   0
HKLF 4


REM  P-1_a.res in P-1
REM wR2 = 0.1693, GooF = S = 0.968, Restrained GooF = 1.005 for all data
REM R1 = 0.0546 for 6127 Fo > 4sig(Fo) and 0.0829 for all 9904 data
REM 571 parameters refined using 280 restraints

END

WGHT      0.1057      0.0000

REM Highest difference peak  0.957,  deepest hole -0.612,  1-sigma level  0.077
Q1    1   0.9519 -0.0536  1.1054  11.00000  0.05    0.96
Q2    1   0.5647  0.8400  0.0978  11.00000  0.05    0.91
;
_shelx_res_checksum   64458

_shelx_hkl_file
;
   0   0   1   38.16    1.28
   0   0  -1   39.07    1.34
   0   0   2    1.22    0.37
   0   0  -2    0.98    0.37
   0   0   3  206.27    6.52
   0   0  -3  208.59    6.58
   0   0   4  134.47    4.75
   0   0  -4  130.75    5.00
   0   0   5 1116.28   29.62
   0   0  -5 1113.41   30.78
   0   0   6  251.20    8.41
   0   0  -6  259.18    8.23
   0   0   7  410.84   12.25
   0   0  -7  422.66   12.74
   0   0   8  487.52   16.40
   0   0  -8  497.15   15.36
   0   0   9   90.64    3.78
   0   0  -9   95.21    3.90
   0   0  10  283.50   10.73
   0   0 -10  285.94    9.57
   0   0  11   39.56    3.17
   0   0 -11   42.97    2.93
   0   0  12    3.47    2.13
   0   0 -12    3.17    2.13
   0   0  13   66.14    5.49
   0   0 -13   66.08    4.51
   0   0  14   35.66    3.66
   0   0 -14   32.92    3.66
   0   0  15   14.69    5.06
   0   0 -15   14.51    3.72
   0   0  16   12.80    3.72
   0   0 -16    9.20    3.47
   0   0  17    2.19    3.66
   0   0 -17    2.56    3.11
   0   0  18    6.34    5.24
   0   0 -18    5.73    4.94
   0   0  19    0.61    4.14
   0   0 -19    1.16    3.84
   0   0  20   10.18    5.49
   0   0 -20    5.12    3.60
   0   0  21    1.71    7.68
   0   0 -21   -1.22    6.40
   0   1 -21    2.44    4.14
   0  -1  21    0.79    3.84
   0   1 -20   31.33    6.34
   0  -1  20   27.25    5.24
   0   1 -19    6.77    3.90
   0  -1  19    4.14    4.39
   0   1 -18   -3.11    3.29
   0  -1  18   -3.66    4.02
   0   1 -17    0.49    3.23
   0  -1  17    1.16    3.78
   0   1 -16   12.07    3.84
   0  -1  16   18.47    4.82
   0   1 -15   27.19    3.54
   0  -1  15   26.76    4.45
   0   1 -14   92.10    5.43
   0  -1  14   89.06    5.30
   0   1 -13    7.38    2.50
   0  -1  13    6.34    2.50
   0   1 -12   12.25    2.26
   0  -1  12   11.64    2.93
   0   1 -11   76.86    3.66
   0  -1  11   73.09    3.60
   0   1 -10  210.54    7.92
   0  -1  10  215.48    8.17
   0   1  -9  336.66   10.42
   0  -1   9  327.76   10.73
   0   1  -8    2.19    1.40
   0  -1   8    0.85    1.16
   0   1  -7  116.97    5.18
   0  -1   7  114.11    4.88
   0   1  -6 3451.17   84.42
   0  -1   6 3231.98   79.79
   0   1  -5   30.66    1.95
   0  -1   5   28.41    1.65
   0   1  -4  857.89   23.65
   0  -1   4  827.77   22.49
   0   1  -3  453.14   12.92
   0  -1   3  471.12   12.92
   0   1  -2  500.44   13.47
   0  -1   2  491.12   13.35
   0   1  -1 5745.04  188.72
   0  -1   1 5672.63  193.47
   0   1   0  117.70    3.54
   0  -1   0  117.16    3.41
   0   1   1 4055.24   95.58
   0  -1  -1 3923.58   90.15
   0   1   2  335.25    9.94
   0  -1  -2  330.87    9.81
   0   1   3  387.43   11.46
   0  -1  -3  394.93   11.22
   0   1   4  136.30    4.57
   0  -1  -4  132.88    4.94
   0   1   5  138.55    5.18
   0  -1  -5  142.94    5.30
   0   1   6  926.34   26.76
   0  -1  -6  904.40   25.72
   0   1   7   57.36    3.29
   0  -1  -7   53.40    2.86
   0   1   8    7.38    1.52
   0  -1  -8    7.31    1.52
   0   1   9  470.15   14.26
   0  -1  -9  483.68   14.45
   0   1  10   12.01    2.44
   0  -1 -10   12.13    2.32
   0   1  11    9.20    2.50
   0  -1 -11   12.98    2.62
   0   1  12    5.79    2.44
   0  -1 -12    8.41    2.26
   0   1  13    2.19    3.47
   0  -1 -13    0.91    2.38
   0   1  14   96.00    6.40
   0  -1 -14   94.24    4.88
   0   1  15   52.73    5.97
   0  -1 -15   47.91    4.75
   0   1  16    1.34    3.78
   0  -1 -16   -1.34    2.99
   0   1  17    6.10    4.08
   0  -1 -17    4.08    3.23
   0   1  18    1.89    4.69
   0  -1 -18    1.28    2.74
   0   1  19    3.29    4.21
   0  -1 -19    8.59    4.27
   0   1  20    6.83    7.50
   0  -1 -20    2.62    4.75
   0   1  21   -1.46    3.29
   0  -1 -21    0.49    3.05
   0   2 -22    1.89    4.33
   0  -2  22    4.21    5.30
   0   2 -21    5.79    4.75
   0  -2  21    3.35    4.33
   0   2 -20   16.76    4.39
   0  -2  20   14.14    4.21
   0   2 -19    2.86    3.60
   0  -2  19    2.62    4.33
   0   2 -18    0.43    3.41
   0  -2  18    3.23    3.90
   0   2 -17   12.80    3.90
   0  -2  17   13.53    4.51
   0   2 -16    6.71    3.17
   0  -2  16    6.10    3.23
   0   2 -15   70.10    4.75
   0  -2  15   67.97    5.18
   0   2 -14   13.96    3.60
   0  -2  14   12.01    3.47
   0   2 -13   82.78    5.00
   0  -2  13   86.37    4.82
   0   2 -12   19.99    2.56
   0  -2  12   25.24    2.80
   0   2 -11   13.84    2.50
   0  -2  11   13.96    2.99
   0   2 -10  158.79    5.79
   0  -2  10  158.97    6.16
   0   2  -9   61.50    3.11
   0  -2   9   59.00    3.11
   0   2  -8  159.15    6.34
   0  -2   8  153.00    6.46
   0   2  -7  628.82   18.71
   0  -2   7  620.34   17.49
   0   2  -6  111.30    4.51
   0  -2   6  109.96    4.39
   0   2  -5  808.57   23.89
   0  -2   5  823.81   22.80
   0   2  -4   44.68    2.19
   0  -2   4   45.35    2.01
   0   2  -3   22.31    1.22
   0  -2   3   22.43    1.22
   0   2  -2  260.71   10.48
   0  -2   2  256.07   11.76
   0   2  -1   17.98    0.98
   0  -2   1   18.53    0.91
   0   2   0 1044.65   27.00
   0  -2   0 1033.74   26.64
   0   2   1  731.40   19.51
   0  -2  -1  726.28   19.44
   0   2   2  256.01    7.44
   0  -2  -2  247.05    7.62
   0   2   3    0.79    0.73
   0  -2  -3    0.79    0.73
   0   2   4  986.93   27.19
   0  -2  -4  997.72   26.88
   0   2   5 1512.06   41.27
   0  -2  -5 1507.67   41.69
   0   2   6    4.63    1.40
   0  -2  -6    3.29    1.16
   0   2   7    2.38    1.34
   0  -2  -7    3.47    1.52
   0   2   8  248.94    8.29
   0  -2  -8  242.05    8.66
   0   2   9   57.30    2.93
   0  -2  -9   49.74    2.80
   0   2  10   96.19    4.88
   0  -2 -10   95.64    4.27
   0   2  11    7.62    2.32
   0  -2 -11    9.14    2.19
   0   2  12    5.61    2.68
   0  -2 -12    4.39    2.50
   0   2  13   74.79    5.24
   0  -2 -13   68.39    4.45
   0   2  14   68.94    5.85
   0  -2 -14   76.19    5.18
   0   2  15    9.02    4.08
   0  -2 -15   12.92    3.72
   0   2  16   23.59    4.08
   0  -2 -16   16.95    3.47
   0   2  17   21.21    5.36
   0  -2 -17   19.57    4.33
   0   2  18    4.45    3.96
   0  -2 -18    4.21    3.23
   0   2  19    7.74    5.79
   0  -2 -19   10.91    4.21
   0   2  20    3.47    5.00
   0  -2 -20   -2.86    4.75
   0   2  21   -3.47    5.00
   0  -2 -21   -1.58    4.82
   0   3 -22   -1.28    3.05
   0  -3  22    3.60    3.66
   0   3 -21    0.43    4.88
   0  -3  21    0.98    4.69
   0   3 -20    4.02    4.27
   0  -3  20    0.37    4.75
   0   3 -19   17.98    5.12
   0  -3  19   21.27    6.64
   0   3 -18   -0.18    3.47
   0  -3  18    0.06    3.78
   0   3 -17   -1.46    3.11
   0  -3  17    0.00    3.54
   0   3 -16  101.12    6.03
   0  -3  16   89.79    5.67
   0   3 -15   45.90    4.14
   0  -3  15   45.84    4.39
   0   3 -14   75.52    4.69
   0  -3  14   73.27    4.75
   0   3 -13   18.71    3.78
   0  -3  13   20.48    3.60
   0   3 -12   25.60    2.93
   0  -3  12   27.67    3.35
   0   3 -11  323.80   11.03
   0  -3  11  312.88   12.68
   0   3 -10   29.56    2.38
   0  -3  10   29.99    2.86
   0   3  -9  417.54   12.43
   0  -3   9  411.81   12.92
   0   3  -8    8.05    1.28
   0  -3   8    8.17    1.46
   0   3  -7   83.14    3.47
   0  -3   7   82.17    3.47
   0   3  -6 2011.65   52.91
   0  -3   6 1983.37   52.54
   0   3  -5   45.11    2.19
   0  -3   5   39.93    2.19
   0   3  -4  460.03   14.20
   0  -3   4  468.38   14.26
   0   3  -3  112.46    5.55
   0  -3   3  107.22    6.10
   0   3  -2 1065.01   27.00
   0  -3   2 1092.93   29.93
   0   3  -1 5313.54  126.73
   0  -3   1 5367.55  129.83
   0   3   0  929.94   25.24
   0  -3   0  924.39   24.50
   0   3   1   23.65    1.46
   0  -3  -1   22.80    1.46
   0   3   2  267.59    8.90
   0  -3  -2  258.33    9.08
   0   3   3  155.13    5.73
   0  -3  -3  153.55    5.97
   0   3   4  280.58    8.72
   0  -3  -4  285.70    9.14
   0   3   5   20.05    1.89
   0  -3  -5   21.52    1.95
   0   3   6    6.34    1.52
   0  -3  -6    7.38    1.52
   0   3   7   44.99    2.93
   0  -3  -7   46.75    2.56
   0   3   8  293.80   10.06
   0  -3  -8  281.07    9.33
   0   3   9  140.99    5.79
   0  -3  -9  153.42    5.79
   0   3  10   -0.49    2.01
   0  -3 -10    2.13    2.26
   0   3  11   21.21    2.93
   0  -3 -11   20.97    3.05
   0   3  12   31.39    3.72
   0  -3 -12   30.90    3.96
   0   3  13   44.44    4.88
   0  -3 -13   41.82    4.45
   0   3  14   13.41    4.08
   0  -3 -14   12.92    3.96
   0   3  15   35.17    6.03
   0  -3 -15   34.38    4.45
   0   3  16    9.14    3.78
   0  -3 -16   12.07    4.45
   0   3  17    3.41    3.90
   0  -3 -17    3.66    3.54
   0   3  18    1.04    4.08
   0  -3 -18    2.74    3.47
   0   3  19    3.41    3.47
   0  -3 -19    2.62    3.96
   0   3  20    5.43    5.30
   0  -3 -20    2.44    3.23
   0   4 -22    1.46    3.35
   0  -4  22   -0.85    3.29
   0   4 -21    8.59    4.14
   0  -4  21   13.35    4.94
   0   4 -20    9.33    4.08
   0  -4  20   11.40    4.27
   0   4 -19    7.68    4.57
   0  -4  19    1.28    4.02
   0   4 -18    1.52    3.60
   0  -4  18   -0.30    4.02
   0   4 -17   11.58    3.96
   0  -4  17   10.48    4.39
   0   4 -16   19.87    4.21
   0  -4  16   22.00    5.30
   0   4 -15  152.27    7.25
   0  -4  15  143.79    7.50
   0   4 -14   14.26    3.05
   0  -4  14   16.70    3.11
   0   4 -13   14.32    2.50
   0  -4  13   16.21    2.93
   0   4 -12  123.74    7.25
   0  -4  12  125.75    6.34
   0   4 -11    4.63    1.95
   0  -4  11    2.44    1.89
   0   4 -10  468.02   14.08
   0  -4  10  458.32   13.90
   0   4  -9   60.16    3.23
   0  -4   9   58.58    3.17
   0   4  -8    3.47    1.34
   0  -4   8    4.88    1.40
   0   4  -7  821.68   23.83
   0  -4   7  842.46   25.11
   0   4  -6   79.30    3.47
   0  -4   6   77.72    3.78
   0   4  -5 1034.41   28.47
   0  -4   5 1008.26   27.55
   0   4  -4   42.55    2.80
   0  -4   4   47.00    3.72
   0   4  -3    2.32    0.91
   0  -4   3    0.79    0.73
   0   4  -2 1061.42   29.38
   0  -4   2 1083.48   29.99
   0   4  -1  395.30   11.89
   0  -4   1  394.08   11.89
   0   4   0  656.43   18.23
   0  -4   0  665.75   19.38
   0   4   1   24.63    1.46
   0  -4  -1   24.81    1.58
   0   4   2   24.32    1.71
   0  -4  -2   23.28    1.77
   0   4   3   14.93    1.40
   0  -4  -3   15.60    1.16
   0   4   4    0.18    1.28
   0  -4  -4    1.58    1.34
   0   4   5  611.02   20.05
   0  -4  -5  629.55   18.65
   0   4   6   42.73    2.93
   0  -4  -6   45.11    2.68
   0   4   7   41.45    3.23
   0  -4  -7   43.89    2.80
   0   4   8  275.64    9.57
   0  -4  -8  283.50    8.84
   0   4   9  212.73    7.92
   0  -4  -9  221.88    8.66
   0   4  10    1.40    1.89
   0  -4 -10    2.32    2.26
   0   4  11    7.92    2.68
   0  -4 -11    9.81    2.44
   0   4  12    2.19    3.17
   0  -4 -12   -1.52    3.35
   0   4  13   13.35    3.66
   0  -4 -13   13.29    3.23
   0   4  14   31.51    5.18
   0  -4 -14   28.47    4.69
   0   4  15    2.74    5.12
   0  -4 -15    3.17    3.54
   0   4  16   18.47    5.36
   0  -4 -16   17.62    4.21
   0   4  17    3.66    4.69
   0  -4 -17    4.14    4.27
   0   4  18    7.19    6.22
   0  -4 -18   13.78    4.63
   0   4  19    3.41    5.06
   0  -4 -19    2.56    4.21
   0  -4 -20    1.34    4.75
   0   5 -22    0.55    3.72
   0  -5  22   -0.43    3.66
   0   5 -21    6.10    4.02
   0  -5  21    5.85    4.02
   0   5 -20   11.70    4.08
   0  -5  20    7.01    5.18
   0   5 -19    2.56    3.96
   0  -5  19    3.35    4.27
   0   5 -18    0.79    3.41
   0  -5  18    2.56    3.84
   0   5 -17    0.37    3.23
   0  -5  17    1.40    3.35
   0   5 -16   53.58    5.49
   0  -5  16   55.84    5.73
   0   5 -15   16.88    3.84
   0  -5  15   12.01    3.35
   0   5 -14   80.34    5.30
   0  -5  14   80.70    4.88
   0   5 -13   20.72    2.74
   0  -5  13   17.74    2.86
   0   5 -12   95.27    5.36
   0  -5  12   95.40    4.94
   0   5 -11  204.38    8.11
   0  -5  11  202.07    8.59
   0   5 -10   10.73    2.19
   0  -5  10   10.85    2.01
   0   5  -9  138.67    6.28
   0  -5   9  140.08    6.03
   0   5  -8  187.19    6.83
   0  -5   8  193.35    6.77
   0   5  -7   32.67    2.44
   0  -5   7   33.77    2.56
   0   5  -6  683.31   19.93
   0  -5   6  678.19   20.66
   0   5  -5   47.97    3.17
   0  -5   5   39.01    3.11
   0   5  -4  225.11    7.86
   0  -5   4  221.51    7.80
   0   5  -3   70.04    2.99
   0  -5   3   69.61    2.99
   0   5  -2  756.88   22.13
   0  -5   2  745.18   21.64
   0   5  -1 4078.77  101.92
   0  -5   1 4029.52   98.69
   0   5   0  806.87   22.07
   0  -5   0  806.38   22.68
   0   5   1  856.97   23.41
   0  -5  -1  874.71   23.41
   0   5   2  426.38   12.56
   0  -5  -2  417.48   12.92
   0   5   3   49.19    2.68
   0  -5  -3   54.19    2.93
   0   5   4  505.99   15.42
   0  -5  -4  518.61   17.07
   0   5   5  130.75    5.30
   0  -5  -5  131.72    5.12
   0   5   6   10.36    2.01
   0  -5  -6   10.06    2.44
   0   5   7    4.45    1.95
   0  -5  -7    2.80    2.32
   0   5   8  122.09    5.61
   0  -5  -8  123.98    5.79
   0   5   9   73.63    4.51
   0  -5  -9   76.13    4.39
   0   5  10   83.63    4.94
   0  -5 -10   79.06    4.63
   0   5  11   -1.52    2.80
   0  -5 -11    0.91    2.74
   0   5  12    0.30    2.56
   0  -5 -12   -1.40    3.05
   0   5  13   29.14    4.45
   0  -5 -13   27.49    4.45
   0   5  14    0.73    4.69
   0  -5 -14    4.69    2.86
   0   5  15   13.90    4.69
   0  -5 -15   10.85    3.23
   0   5  16    5.73    4.27
   0  -5 -16    2.93    3.60
   0   5  17    2.80    4.27
   0  -5 -17    1.71    3.29
   0   5  18    0.24    3.96
   0  -5 -18    2.80    3.54
   0   5  19    2.99    5.61
   0  -5 -19    0.37    4.02
   0   6 -22    2.13    3.29
   0  -6  22    1.89    4.14
   0   6 -21    9.87    3.35
   0  -6  21    6.95    3.90
   0   6 -20    5.79    8.66
   0  -6  20    6.16    5.24
   0   6 -19    4.69    4.94
   0  -6  19    8.11    4.69
   0   6 -18    4.33    3.72
   0  -6  18    5.85    3.84
   0   6 -17   11.70    3.78
   0  -6  17   13.96    3.84
   0   6 -16   15.91    3.60
   0  -6  16   16.95    4.33
   0   6 -15   63.45    5.36
   0  -6  15   59.25    5.12
   0   6 -14   -2.32    3.11
   0  -6  14   -0.12    2.86
   0   6 -13   10.42    2.68
   0  -6  13    9.45    2.74
   0   6 -12   27.49    2.86
   0  -6  12   26.15    2.93
   0   6 -11  338.30   12.31
   0  -6  11  339.34   12.86
   0   6 -10   69.12    4.02
   0  -6  10   70.46    3.78
   0   6  -9    0.67    1.83
   0  -6   9    2.50    1.58
   0   6  -8   38.83    2.80
   0  -6   8   35.96    2.26
   0   6  -7  913.11   25.05
   0  -6   7  896.90   23.47
   0   6  -6    4.82    1.95
   0  -6   6    6.16    2.01
   0   6  -5  656.43   19.69
   0  -6   5  639.85   19.20
   0   6  -4   79.12    3.54
   0  -6   4   86.92    3.35
   0   6  -3 1085.92   30.66
   0  -6   3 1084.52   29.14
   0   6  -2 1643.91   44.07
   0  -6   2 1644.82   44.07
   0   6  -1  549.94   16.34
   0  -6   1  545.06   16.58
   0   6   0 1007.29   29.93
   0  -6   0  981.44   28.83
   0   6   1    1.34    1.10
   0  -6  -1    2.44    1.28
   0   6   2   86.68    3.66
   0  -6  -2   89.36    3.90
   0   6   3  215.23    7.86
   0  -6  -3  214.50    7.80
   0   6   4   75.83    3.54
   0  -6  -4   75.65    3.78
   0   6   5  193.96    7.13
   0  -6  -5  191.89    7.74
   0   6   6   28.28    2.68
   0  -6  -6   23.35    2.56
   0   6   7   30.23    2.80
   0  -6  -7   31.70    3.05
   0   6   8    1.10    1.89
   0  -6  -8    0.12    2.01
   0   6   9   47.61    3.47
   0  -6  -9   48.70    3.90
   0   6  10    1.83    2.80
   0  -6 -10    2.07    2.99
   0   6  11    0.55    3.60
   0  -6 -11   -0.67    2.74
   0   6  12    4.75    3.54
   0  -6 -12    6.28    3.84
   0   6  13   25.36    5.30
   0  -6 -13   22.98    3.84
   0   6  14    1.16    3.96
   0  -6 -14    4.27    3.35
   0   6  15   -1.22    4.21
   0  -6 -15    2.26    3.47
   0   6  16    9.33    4.02
   0  -6 -16   14.87    3.90
   0   6  17    1.28    3.78
   0  -6 -17    1.65    3.66
   0   6  18    0.61    3.84
   0  -6 -18    2.26    5.61
   0  -6 -19    0.37    5.55
   0   7 -22   -2.56    5.43
   0  -7  22   -0.85    3.66
   0   7 -21   16.34    5.61
   0  -7  21    0.12    5.43
   0   7 -20    8.59    3.47
   0  -7  20    6.22    6.28
   0   7 -19    4.45    3.60
   0  -7  19    5.00    4.33
   0   7 -18    3.96    3.29
   0  -7  18    2.26    3.90
   0   7 -17   10.12    2.56
   0  -7  17   13.23    3.84
   0   7 -16   32.79    3.35
   0  -7  16   34.07    4.21
   0   7 -15    7.13    2.68
   0  -7  15    5.91    3.47
   0   7 -14   19.02    2.74
   0  -7  14   21.76    3.23
   0   7 -13   23.77    2.68
   0  -7  13   22.25    3.23
   0   7 -12    1.22    2.13
   0  -7  12    5.06    2.80
   0   7 -11  229.13    9.57
   0  -7  11  224.93    9.87
   0   7 -10   74.79    4.69
   0  -7  10   70.53    4.21
   0   7  -9    5.61    2.50
   0  -7   9    3.23    1.95
   0   7  -8  221.09    8.29
   0  -7   8  228.28    8.41
   0   7  -7  192.50    9.94
   0  -7   7  198.78   10.61
   0   7  -6  295.15    9.20
   0  -7   6  295.33    9.02
   0   7  -5   -0.61    1.52
   0  -7   5    0.30    1.22
   0   7  -4  212.25    7.74
   0  -7   4  202.92    7.01
   0   7  -3   20.60    1.77
   0  -7   3   20.66    1.77
   0   7  -2  356.53   11.83
   0  -7   2  346.84   10.67
   0   7  -1  467.71   14.45
   0  -7   1  458.14   13.78
   0   7   0   54.13    3.11
   0  -7   0   53.64    2.80
   0   7   1    0.37    1.22
   0  -7  -1   -0.37    1.28
   0   7   2    7.92    1.89
   0  -7  -2    7.31    2.01
   0   7   3  153.73    5.67
   0  -7  -3  161.78    7.01
   0   7   4  497.03   15.18
   0  -7  -4  491.54   14.81
   0   7   5   83.27    4.57
   0  -7  -5   86.19    4.27
   0   7   6   28.71    2.86
   0  -7  -6   26.64    2.86
   0   7   7   87.11    4.69
   0  -7  -7   83.08    4.75
   0   7   8   -2.38    2.32
   0  -7  -8   -0.18    2.26
   0   7   9    2.74    2.74
   0  -7  -9    1.95    2.99
   0   7  10   31.45    4.45
   0  -7 -10   39.26    3.96
   0   7  11    2.74    3.17
   0  -7 -11    3.17    2.80
   0   7  12    8.90    4.57
   0  -7 -12   11.64    4.57
   0   7  13   11.89    3.84
   0  -7 -13   10.00    3.66
   0   7  14   10.97    3.84
   0  -7 -14    9.27    3.78
   0   7  15    6.58    5.49
   0  -7 -15   13.53    4.94
   0   7  16    4.75    5.43
   0  -7 -16    1.83    4.21
   0   7  17    2.01    4.27
   0  -7 -17    0.30    3.47
   0   7  18    7.07    6.10
   0  -7 -18    4.63    2.80
   0   8 -22    1.89    6.16
   0  -8  22    3.78    3.78
   0   8 -21    1.04    6.52
   0  -8  21    2.01    6.10
   0   8 -20    9.33    5.73
   0  -8  20   12.13    5.73
   0   8 -19    1.10    4.39
   0  -8  19    0.49    4.39
   0   8 -18    0.73    3.72
   0  -8  18   -0.55    3.96
   0   8 -17   51.26    5.85
   0  -8  17   54.80    5.30
   0   8 -16   18.04    4.21
   0  -8  16   16.95    3.60
   0   8 -15   60.47    4.75
   0  -8  15   61.87    4.69
   0   8 -14    0.00    2.93
   0  -8  14   -0.55    2.62
   0   8 -13   29.38    3.47
   0  -8  13   24.26    3.17
   0   8 -12   79.85    5.79
   0  -8  12   83.20    5.36
   0   8 -11    5.00    2.86
   0  -8  11    5.12    2.74
   0   8 -10  194.14    9.08
   0  -8  10  189.57    7.86
   0   8  -9   85.15    5.43
   0  -8   9   78.39    5.00
   0   8  -8   23.22    3.41
   0  -8   8   22.37    3.54
   0   8  -7  237.73    8.78
   0  -8   7  226.69    7.62
   0   8  -6    2.32    1.71
   0  -8   6   -0.12    1.46
   0   8  -5  349.40   10.73
   0  -8   5  344.76   11.83
   0   8  -4    5.85    2.01
   0  -8   4    2.07    1.65
   0   8  -3   87.53    4.27
   0  -8   3   85.40    3.90
   0   8  -2  540.74   15.97
   0  -8   2  537.26   15.12
   0   8  -1  166.53    5.91
   0  -8   1  153.24    6.40
   0   8   0   10.91    1.83
   0  -8   0   11.28    2.01
   0   8   1   24.32    2.50
   0  -8  -1   22.25    2.44
   0   8   2    7.44    2.19
   0  -8  -2    8.35    2.26
   0   8   3  193.23    7.31
   0  -8  -3  182.26    6.64
   0   8   4    0.37    1.77
   0  -8  -4   -1.28    2.13
   0   8   5   20.30    3.17
   0  -8  -5   26.45    2.74
   0   8   6   39.62    3.84
   0  -8  -6   39.99    3.41
   0   8   7   11.70    2.68
   0  -8  -7   10.42    2.80
   0   8   8   32.67    3.84
   0  -8  -8   25.54    3.60
   0   8   9   42.18    4.88
   0  -8  -9   40.84    4.51
   0   8  10    4.69    2.99
   0  -8 -10    2.99    2.80
   0   8  11    0.49    4.33
   0  -8 -11   -0.12    3.41
   0   8  12    3.72    3.78
   0  -8 -12    8.96    3.84
   0   8  13   16.21    3.54
   0  -8 -13   18.41    4.51
   0   8  14    1.77    3.84
   0  -8 -14    0.30    3.47
   0   8  15    1.10    3.23
   0  -8 -15    0.43    3.78
   0   8  16    0.18    3.72
   0  -8 -16   -1.52    6.40
   0  -8 -17    1.77    4.82
   0   9 -22    2.44   10.24
   0  -9  22   -0.55    7.13
   0   9 -21   13.29    4.51
   0  -9  21    6.22    7.44
   0   9 -20    7.31    4.14
   0  -9  20    2.26    4.08
   0   9 -19    0.18    5.24
   0  -9  19   -0.37    4.45
   0   9 -18    1.58    4.21
   0  -9  18    4.82    4.08
   0   9 -17    6.83    4.14
   0  -9  17   10.24    3.96
   0   9 -16   48.34    5.36
   0  -9  16   44.44    4.75
   0   9 -15    6.16    3.47
   0  -9  15    9.51    3.35
   0   9 -14    6.58    3.35
   0  -9  14   10.18    3.29
   0   9 -13   23.59    4.45
   0  -9  13   33.95    4.14
   0   9 -12    4.21    3.11
   0  -9  12    5.18    2.50
   0   9 -11  440.40   14.57
   0  -9  11  440.46   13.96
   0   9 -10   28.89    3.96
   0  -9  10   24.75    3.23
   0   9  -9   44.62    6.22
   0  -9   9   46.08    3.66
   0   9  -8   52.12    3.72
   0  -9   8   59.00    3.72
   0   9  -7   -0.55    1.95
   0  -9   7    1.10    1.77
   0   9  -6   61.63    4.27
   0  -9   6   64.13    3.78
   0   9  -5    0.67    1.77
   0  -9   5    0.55    1.58
   0   9  -4   10.42    2.07
   0  -9   4   12.19    2.32
   0   9  -3  545.67   16.09
   0  -9   3  583.34   17.19
   0   9  -2    4.02    2.13
   0  -9   2    1.34    1.95
   0   9  -1  150.62    6.83
   0  -9   1  155.56    6.22
   0   9   0    2.01    1.89
   0  -9   0    3.96    2.44
   0   9   1    0.61    1.83
   0  -9  -1    0.24    1.71
   0   9   2    0.85    1.95
   0  -9  -2    4.75    1.83
   0   9   3    5.06    2.07
   0  -9  -3    5.85    2.38
   0   9   4  107.46    5.18
   0  -9  -4  110.33    5.18
   0   9   5   -0.61    2.19
   0  -9  -5    0.85    2.19
   0   9   6   26.70    3.11
   0  -9  -6   26.94    2.99
   0   9   7   16.76    3.72
   0  -9  -7   11.15    3.60
   0   9   8    7.07    3.05
   0  -9  -8   12.01    3.05
   0   9   9    6.52    3.60
   0  -9  -9    9.81    3.11
   0   9  10    3.54    3.41
   0  -9 -10    3.11    3.54
   0   9  11   10.06    3.90
   0  -9 -11    5.91    3.84
   0   9  12   -1.34    4.02
   0  -9 -12    8.41    4.27
   0   9  13    2.86    3.72
   0  -9 -13   -0.30    3.17
   0   9  14   -1.52    3.35
   0  -9 -14    1.16    3.41
   0   9  15    1.10    2.86
   0   9  16    0.00    3.29
   0  -9 -16   -0.73    2.80
   0  10 -21    3.96    5.24
   0 -10  21    0.55    3.78
   0  10 -20   -0.06    5.61
   0 -10  20    4.94    3.72
   0  10 -19    7.74    5.00
   0 -10  19    1.16    4.88
   0  10 -18    4.02    4.57
   0 -10  18   -2.01    4.02
   0  10 -17   46.51    5.91
   0 -10  17   38.71    5.12
   0  10 -16   11.03    4.57
   0 -10  16    9.75    4.02
   0  10 -15   21.09    4.39
   0 -10  15   26.03    4.14
   0  10 -14    2.50    3.54
   0 -10  14    4.02    3.41
   0  10 -13   -1.16    3.90
   0 -10  13   -0.49    2.80
   0  10 -12  127.88    6.95
   0 -10  12  117.52    7.01
   0  10 -11    4.39    3.54
   0 -10  11    8.84    2.74
   0  10 -10  127.88    7.99
   0 -10  10  116.85    5.73
   0  10  -9   88.87    5.24
   0 -10   9   82.17    4.82
   0  10  -8   -0.12    2.62
   0 -10   8    1.04    2.50
   0  10  -7   46.57    3.96
   0 -10   7   47.91    3.47
   0  10  -6   19.63    2.62
   0 -10   6   15.67    2.38
   0  10  -5   52.24    4.45
   0 -10   5   50.29    4.21
   0  10  -4   13.29    2.32
   0 -10   4   14.20    2.80
   0  10  -3   14.93    2.50
   0 -10   3   17.43    2.68
   0  10  -2  478.26   14.63
   0 -10   2  482.40   15.97
   0  10  -1    2.44    1.95
   0 -10   1    0.43    2.38
   0  10   0   35.72    2.99
   0 -10   0   35.78    2.99
   0  10   1    4.14    2.01
   0 -10  -1    1.16    2.26
   0  10   2   27.43    3.05
   0 -10  -2   27.55    2.86
   0  10   3   88.81    5.24
   0 -10  -3   80.46    5.61
   0  10   4   27.37    3.60
   0 -10  -4   32.37    3.66
   0  10   5   -3.60    2.99
   0 -10  -5    1.46    3.54
   0  10   6    3.66    2.86
   0 -10  -6    3.96    2.93
   0  10   7    9.94    3.29
   0 -10  -7   16.88    3.29
   0  10   8    0.43    3.54
   0 -10  -8   -0.12    3.05
   0  10   9   22.37    3.47
   0 -10  -9   18.65    4.27
   0  10  10   -2.13    4.02
   0 -10 -10    0.30    3.72
   0  10  11    1.10    4.14
   0 -10 -11    1.65    4.02
   0  10  12    4.14    3.47
   0 -10 -12    1.95    3.35
   0  10  13    2.74    4.21
   0 -10 -13    2.19    3.60
   0  10  14   12.80    3.60
   0 -10 -14    5.43    2.99
   0  10  15    3.84    5.36
   0 -10 -15    0.67    3.66
   0  11 -21   -6.58   10.18
   0 -11  21    2.26    4.82
   0  11 -20    4.08    5.55
   0 -11  20    0.12    4.08
   0  11 -19    0.98    5.30
   0 -11  19    0.55    4.51
   0  11 -18   15.48    5.43
   0 -11  18    7.99    5.85
   0  11 -17    0.30    4.51
   0 -11  17   -0.12    5.24
   0  11 -16   75.40    7.62
   0 -11  16   79.49    7.13
   0  11 -15    1.28    4.45
   0 -11  15    1.22    4.51
   0  11 -14    4.39    5.24
   0 -11  14    2.80    4.39
   0  11 -13   23.35    4.94
   0 -11  13   19.75    4.63
   0  11 -12    7.92    4.21
   0 -11  12    3.96    3.72
   0  11 -11   77.90    7.99
   0 -11  11   72.54    5.79
   0  11 -10    4.69    3.17
   0 -11  10    8.05    3.05
   0  11  -9    6.77    3.11
   0 -11   9   11.22    2.56
   0  11  -8  113.80    6.16
   0 -11   8  113.68    5.36
   0  11  -7   40.66    3.60
   0 -11   7   33.22    3.17
   0  11  -6   30.84    3.41
   0 -11   6   27.92    2.99
   0  11  -5    6.10    2.93
   0 -11   5    1.46    2.07
   0  11  -4   28.89    3.72
   0 -11   4   28.95    3.78
   0  11  -3  338.79   12.62
   0 -11   3  358.05   12.56
   0  11  -2   78.39    5.00
   0 -11   2   82.11    5.18
   0  11  -1   41.51    3.66
   0 -11   1   42.12    3.54
   0  11   0    3.17    2.44
   0 -11   0    6.46    2.74
   0  11   1    5.61    3.35
   0 -11  -1    6.22    3.23
   0  11   2   28.95    4.27
   0 -11  -2   29.44    4.27
   0  11   3    6.58    3.54
   0 -11  -3    9.20    4.02
   0  11   4   19.32    3.72
   0 -11  -4   19.44    3.35
   0  11   5    7.50    2.99
   0 -11  -5    8.35    3.17
   0  11   6    8.66    2.99
   0 -11  -6    4.45    3.11
   0  11   7    1.52    4.21
   0 -11  -7   -0.73    3.66
   0  11   8   30.05    4.21
   0 -11  -8   30.11    4.27
   0  11   9    0.37    3.90
   0 -11  -9   -0.73    3.60
   0  11  10    0.98    4.02
   0 -11 -10   -0.55    3.17
   0  11  11    3.47    3.60
   0 -11 -11    1.52    3.29
   0  11  12    1.22    3.54
   0 -11 -12    3.05    3.29
   0  11  13    2.56    3.96
   0 -11 -13    2.80    3.17
   0  11  14    3.72    5.61
   0 -11 -14    1.22    5.06
   0  12 -20   -2.62    6.52
   0 -12  20    2.80    2.56
   0  12 -19    3.47    5.24
   0 -12  19    5.97    4.27
   0  12 -18    0.00    5.24
   0 -12  18   -0.91    4.51
   0  12 -17   27.86    6.16
   0 -12  17   23.28    4.69
   0  12 -16    0.37    4.33
   0 -12  16    2.99    4.21
   0  12 -15   33.46    5.12
   0 -12  15   34.50    5.06
   0  12 -14   12.43    5.79
   0 -12  14   12.98    4.02
   0  12 -13    1.16    3.84
   0 -12  13   -0.06    6.28
   0  12 -12   65.34    6.77
   0 -12  12   58.09    5.24
   0  12 -11    5.18    3.66
   0 -12  11    7.25    3.05
   0  12 -10    1.40    4.14
   0 -12  10    2.01    2.93
   0  12  -9   84.06    5.30
   0 -12   9   81.56    5.30
   0  12  -8    2.38    3.11
   0 -12   8    3.47    2.62
   0  12  -7   63.33    4.88
   0 -12   7   69.79    4.57
   0  12  -6    8.66    3.05
   0 -12   6    5.91    2.44
   0  12  -5    2.50    2.62
   0 -12   5   -1.58    2.19
   0  12  -4   40.11    4.82
   0 -12   4   41.51    4.45
   0  12  -3   -2.13    3.05
   0 -12   3   -1.52    2.93
   0  12  -2  219.01    9.69
   0 -12   2  241.75    9.63
   0  12  -1    6.95    3.17
   0 -12   1    2.26    3.41
   0  12   0   -0.24    2.86
   0 -12   0    0.73    2.93
   0  12   1    2.50    2.93
   0 -12  -1    3.96    3.47
   0  12   2   20.42    3.90
   0 -12  -2   23.65    4.08
   0  12   3   18.47    4.27
   0 -12  -3   14.26    4.02
   0  12   4   29.20    4.02
   0 -12  -4   28.95    4.08
   0  12   5    1.46    3.17
   0 -12  -5    2.80    3.17
   0  12   6    0.55    3.35
   0 -12  -6   -0.79    3.72
   0  12   7    9.27    4.02
   0 -12  -7   10.85    3.41
   0  12   8    0.55    3.35
   0 -12  -8   -0.49    4.63
   0  12   9    5.00    3.47
   0 -12  -9    2.99    2.86
   0  12  10   -5.00    5.12
   0 -12 -10    0.18    4.02
   0  12  11   -1.22    3.29
   0 -12 -11    0.30    4.33
   0  12  12    0.43    3.78
   0 -12 -12    1.22    2.56
   0 -12 -13    1.58    3.60
   0  13 -19    0.98    4.21
   0 -13  19   -0.49    4.94
   0  13 -18   13.11    5.91
   0 -13  18   18.90    5.24
   0  13 -17    0.91    6.22
   0 -13  17    1.34    5.55
   0  13 -16   25.54    6.34
   0 -13  16   20.42    5.43
   0  13 -15    1.10    4.57
   0 -13  15    1.83    3.96
   0  13 -14    1.89    5.43
   0 -13  14    0.73    8.53
   0  13 -13   40.72    7.68
   0 -13  13   31.21    4.75
   0  13 -12   -1.28    4.69
   0 -13  12    1.22    3.41
   0  13 -11   17.62    4.82
   0 -13  11   23.28    3.47
   0  13 -10    6.83    3.54
   0 -13  10    7.80    3.17
   0  13  -9   -0.24    3.17
   0 -13   9    1.89    3.17
   0  13  -8   82.90    6.22
   0 -13   8   89.97    5.36
   0  13  -7    0.85    3.35
   0 -13   7    0.55    2.62
   0  13  -6   22.61    3.90
   0 -13   6   19.81    3.41
   0  13  -5   -0.61    2.93
   0 -13   5    1.10    2.62
   0  13  -4    8.41    3.54
   0 -13   4    7.31    3.05
   0  13  -3   87.65    6.28
   0 -13   3   96.07    5.73
   0  13  -2    2.93    2.80
   0 -13   2    2.62    2.86
   0  13  -1   -0.37    3.66
   0 -13   1    6.95    2.74
   0  13   0    2.44    3.17
   0 -13   0    0.98    2.68
   0  13   1   13.47    3.29
   0 -13  -1   12.56    3.54
   0  13   2   11.76    3.84
   0 -13  -2   10.73    3.47
   0  13   3   22.92    4.27
   0 -13  -3   30.29    4.51
   0  13   4    3.05    3.84
   0 -13  -4   -0.37    3.17
   0  13   5    0.55    3.54
   0 -13  -5    0.37    3.60
   0  13   6    1.22    4.21
   0 -13  -6    1.52    3.60
   0  13   7    5.79    4.08
   0 -13  -7    0.73    3.23
   0  13   8    0.12    4.08
   0 -13  -8    1.77    3.47
   0  13   9   -1.16    2.93
   0 -13  -9   -0.30    3.60
   0  13  10    0.18    2.99
   0 -13 -10    1.40    4.82
   0  13  11    1.65    3.60
   0  14 -18   -0.49    5.73
   0 -14  18   -1.46    5.18
   0  14 -17   13.35    5.85
   0 -14  17   10.67    5.06
   0  14 -16   -1.58    4.88
   0 -14  16    1.28    4.69
   0  14 -15    4.75    5.43
   0 -14  15    3.35    8.23
   0  14 -14    2.68    6.28
   0 -14  14    6.40    4.33
   0  14 -13   -1.22    5.06
   0 -14  13    4.69    4.39
   0  14 -12   10.06    6.58
   0 -14  12   15.18    5.36
   0  14 -11    2.74    4.02
   0 -14  11    5.06    3.29
   0  14 -10   12.68    4.63
   0 -14  10   13.29    3.72
   0  14  -9   17.92    5.18
   0 -14   9   21.76    4.08
   0  14  -8    1.71    3.41
   0 -14   8    2.56    3.05
   0  14  -7   15.12    4.33
   0 -14   7   17.49    3.90
   0  14  -6   -0.18    3.23
   0 -14   6    1.89    3.11
   0  14  -5    2.32    3.35
   0 -14   5    2.62    2.93
   0  14  -4    4.57    4.14
   0 -14   4    3.11    3.29
   0  14  -3   20.79    4.45
   0 -14   3   26.15    3.66
   0  14  -2   11.58    3.66
   0 -14   2    6.71    3.29
   0  14  -1    2.07    4.08
   0 -14   1    0.43    4.33
   0  14   0   -1.16    3.84
   0 -14   0    0.73    2.99
   0  14   1    6.34    3.90
   0 -14  -1    2.07    3.66
   0  14   2   10.00    3.96
   0 -14  -2   13.29    4.02
   0  14   3    2.74    5.12
   0 -14  -3    2.80    4.63
   0  14   4    8.35    3.72
   0 -14  -4    5.24    3.60
   0  14   5    5.12    4.63
   0 -14  -5    2.19    3.84
   0  14   6    4.88    3.84
   0 -14  -6    7.25    3.66
   0  14   7    1.89    3.54
   0 -14  -7    2.56    4.33
   0  14   8    1.16    3.41
   0 -14  -8   -0.37    3.47
   0  14   9    3.66    4.63
   0 -14  -9    0.49    4.21
   0  15 -17   -0.61    5.55
   0 -15  17    3.11    4.63
   0  15 -16    3.72    6.58
   0 -15  16   14.32    7.19
   0  15 -15    1.71    5.73
   0 -15  15    6.46    4.14
   0  15 -14    5.18    5.55
   0 -15  14    5.67    4.45
   0  15 -13   -0.37    4.88
   0 -15  13    4.33    4.21
   0  15 -12    6.64    7.19
   0 -15  12    8.72    5.79
   0  15 -11   11.46    6.34
   0 -15  11   11.64    5.00
   0  15 -10   10.06    4.57
   0 -15  10   12.50    4.02
   0  15  -9   12.86    5.36
   0 -15   9   10.97    3.78
   0  15  -8    6.34    4.08
   0 -15   8    4.69    3.35
   0  15  -7    2.38    4.02
   0 -15   7    1.71    3.47
   0  15  -6   -1.16    3.78
   0 -15   6    1.77    3.35
   0  15  -5    3.17    3.90
   0 -15   5    2.74    3.17
   0  15  -4   19.57    5.06
   0 -15   4   10.06    7.13
   0  15  -3    3.35    5.30
   0 -15   3    3.29    3.60
   0  15  -2   11.03    4.27
   0 -15   2   16.15    3.84
   0  15  -1    0.91    3.78
   0 -15   1   -2.26    3.54
   0  15   0   -0.85    4.27
   0 -15   0   -0.49    5.18
   0  15   1    5.73    4.82
   0 -15  -1   11.95    4.14
   0  15   2   -2.86    4.21
   0 -15  -2    1.89    4.14
   0  15   3    2.19    4.08
   0 -15  -3    1.40    4.14
   0  15   4    1.04    4.27
   0 -15  -4    2.32    3.96
   0  15   5    0.91    3.35
   0 -15  -5    2.68    4.39
   0  15   6   18.16    4.33
   0 -15  -6   17.37    5.55
   0  15   7   -0.91    3.41
   0 -15  -7   -2.74    6.89
   0  15   8   -1.40    5.61
   0 -15  -8    2.26    4.57
   0  16 -16    0.37    7.01
   0 -16  16   -0.24    7.50
   0  16 -15    1.16    5.73
   0 -16  15    4.33    4.21
   0  16 -14   20.97    6.10
   0 -16  14   12.80    4.33
   0  16 -13    2.86    5.55
   0 -16  13    4.21    4.14
   0  16 -12    2.86    6.28
   0 -16  12    1.28    4.39
   0  16 -11    2.56    6.34
   0 -16  11    2.01    5.18
   0  16 -10   -1.95    4.33
   0 -16  10   -0.55    3.84
   0  16  -9   15.85    6.16
   0 -16   9   15.00    4.75
   0  16  -8   -0.49    4.69
   0 -16   8    0.55    3.90
   0  16  -7    5.61    3.78
   0 -16   7    5.91    3.90
   0  16  -6   -0.12    3.78
   0 -16   6    0.91    3.84
   0  16  -5    3.54    4.63
   0 -16   5    0.12    3.29
   0  16  -4    2.01    4.21
   0 -16   4    2.13    2.93
   0  16  -3    0.12    4.02
   0 -16   3    2.50    4.27
   0  16  -2    3.84    4.45
   0 -16   2    1.22    4.08
   0  16  -1    0.55    3.90
   0 -16   1   -1.83    3.41
   0  16   0    6.03    3.96
   0 -16   0    5.24    3.84
   0  16   1   -0.61    3.96
   0 -16  -1    3.96    5.24
   0  16   2    6.83    3.84
   0 -16  -2    6.10    3.60
   0  16   3   -0.73    4.45
   0 -16  -3    2.74    5.12
   0  16   4    1.22    3.54
   0 -16  -4   -1.58    3.90
   0  16   5   -1.28    3.47
   0 -16  -5   -0.73    6.64
   0  16   6    2.44    5.36
   0  17 -14   -0.30    6.28
   0 -17  14    1.16    4.02
   0  17 -13    2.19    4.57
   0 -17  13    7.13    5.36
   0  17 -12   -2.13    5.97
   0 -17  12   -0.06    3.60
   0  17 -11   -5.18    6.40
   0 -17  11    0.00    4.94
   0  17 -10    5.97    5.97
   0 -17  10    5.91    4.02
   0  17  -9   -2.74    6.83
   0 -17   9    0.30    4.08
   0  17  -8    2.13    3.72
   0 -17   8    0.18    3.29
   0  17  -7    1.22    4.14
   0 -17   7    2.26    4.02
   0  17  -6   -0.67    4.33
   0 -17   6    2.86    4.69
   0  17  -5    3.72    6.22
   0  17  -4    0.61    4.75
   0 -17   4   -0.85    4.75
   0  17  -3   -0.37    4.51
   0 -17   3    0.91    3.17
   0  17  -2    3.41    4.33
   0 -17   2    4.27    3.84
   0  17  -1   -0.61    3.84
   0 -17   1    1.40    3.47
   0 -17   0    2.56    6.52
   0  17   1    1.77    5.24
   0 -17  -1    2.50    3.23
   0  17   5   -1.89    4.75
   0  17   6    0.98    4.69
   0 -18  12   -0.91    6.10
   0 -18  11   -1.46    3.84
   0  18  -9    0.73    4.75
   0 -18   9    2.80    3.96
   0  18  -8   -0.79    5.61
   0 -18   8   -7.62    7.44
   0  18  -7    0.55    5.18
   0 -18   7    0.55    3.90
   0  18  -6   -1.16    5.00
   0 -18   6   -0.98    4.57
   0 -18   3    3.84    6.34
   0 -18   2    0.55    4.75
   0  18   1    0.43    4.45
   0  18   5   -0.24    4.51
   0 -19   4    2.01    6.10
   0 -19   3    3.96    6.03
  -1  19   5    1.71    5.97
   1 -19   3    0.18    6.22
  -1  18   6    0.49    5.43
  -1  18   5    1.65    4.82
   1 -18  -1    1.28    6.22
   1 -18   1    4.21    7.62
   1 -18   2    2.19    5.55
   1 -18   3    2.19    4.94
  -1  18  -4    2.44    5.30
  -1  18  -5    1.52    4.75
   1 -18   7   -0.24    5.06
  -1  18  -7    0.00    6.34
   1 -18   8    1.22    4.45
  -1  18  -8    1.34    6.83
   1 -18   9    1.16    4.39
  -1  18  -9    0.79    3.54
   1 -18  10   -0.30    3.35
  -1  18 -10    3.60    3.05
   1 -18  12    3.29    3.72
   1 -18  13   -1.83    6.16
   1 -17  -4   -4.63    6.40
   1 -17  -3    1.46    4.63
  -1  17   3    4.33    7.80
   1 -17  -2   -1.28    4.02
  -1  17   2   -0.30    5.00
   1 -17  -1    0.91    3.17
  -1  17   1    3.23    5.36
   1 -17   0    0.06    4.82
  -1  17   0   -1.28    7.99
   1 -17   1    4.75    4.69
  -1  17  -1   -2.01    5.85
   1 -17   2   -0.12    3.66
  -1  17  -2    0.73    3.90
   1 -17   3   -0.12    4.14
  -1  17  -3    3.35    3.96
   1 -17   4    3.66    3.41
  -1  17  -4    0.67    3.84
  -1  17  -5    0.55    5.18
  -1  17  -6    0.85    5.49
   1 -17   7    0.24    3.41
  -1  17  -7    1.89    4.14
   1 -17   8    9.39    4.94
  -1  17  -8    8.84    4.02
   1 -17   9    2.26    3.66
  -1  17  -9    1.28    3.11
   1 -17  10    0.73    4.21
  -1  17 -10    1.77    5.24
   1 -17  11   -0.06    4.88
  -1  17 -11   -2.01    6.10
   1 -17  12    1.52    3.96
  -1  17 -12   -0.73    5.18
   1 -17  13    0.37    5.49
  -1  17 -13    7.01    6.89
   1 -17  14   -0.18    3.84
  -1  17 -14   -0.18    6.10
   1 -17  15    3.60    9.27
   1 -16  -8    0.30    4.21
  -1  16   8    1.10    4.21
   1 -16  -7   -0.37    5.43
  -1  16   7    3.96    5.79
   1 -16  -6    8.23    6.89
  -1  16   6    1.46    4.75
   1 -16  -5    7.68    3.78
  -1  16   5    7.38    3.96
   1 -16  -4   -2.86    7.50
  -1  16   4   -2.50    5.24
   1 -16  -3    0.24    4.82
  -1  16   3    0.73    3.47
   1 -16  -2    7.92    4.75
  -1  16   2    3.66    5.18
   1 -16  -1    2.32    4.02
  -1  16   1   -0.12    3.84
   1 -16   0   12.01    3.47
  -1  16   0   11.70    4.45
   1 -16   1    6.89    4.45
  -1  16  -1    1.10    4.69
   1 -16   2    0.49    3.17
  -1  16  -2    3.72    4.94
   1 -16   3    4.94    4.08
  -1  16  -3    5.61    5.06
   1 -16   4    4.02    3.72
  -1  16  -4    7.56    4.02
   1 -16   5   -0.85    3.35
  -1  16  -5    0.06    3.84
   1 -16   6    2.68    4.21
  -1  16  -6    5.61    4.39
   1 -16   7    5.49    3.96
  -1  16  -7    3.60    4.51
   1 -16   8    0.98    3.60
  -1  16  -8   -2.56    4.88
   1 -16   9   18.16    4.33
  -1  16  -9   19.57    5.43
   1 -16  10    1.28    3.66
  -1  16 -10   -0.85    4.69
   1 -16  11    5.73    4.63
  -1  16 -11   -1.58    5.91
   1 -16  12    5.55    4.39
  -1  16 -12    8.35    5.55
   1 -16  13    5.36    4.21
  -1  16 -13   11.76    8.05
   1 -16  14   -0.73    6.71
  -1  16 -14   -0.12    7.86
   1 -16  15    2.13    7.50
  -1  16 -15    1.52    8.23
   1 -16  16    1.65    3.23
  -1  16 -16   -0.67    4.51
  -1  15   7    0.37    3.11
   1 -15  -6    1.65    5.06
  -1  15   6    3.66    4.33
   1 -15  -5    4.14    4.51
  -1  15   5    1.28    4.39
   1 -15  -4    5.30    4.69
  -1  15   4    9.75    4.63
   1 -15  -3   10.36    3.90
  -1  15   3    7.68    4.94
   1 -15  -2   -1.34    3.78
  -1  15   2    2.93    4.02
   1 -15  -1    7.68    4.69
  -1  15   1    7.25    4.08
   1 -15   0   -1.89    4.21
  -1  15   0    2.93    4.33
   1 -15   1   20.05    3.84
  -1  15  -1   25.11    4.57
   1 -15   2    4.08    3.60
  -1  15  -2    2.68    4.08
   1 -15   3   -0.24    3.84
  -1  15  -3    0.00    5.49
   1 -15   4    6.71    4.82
  -1  15  -4    4.51    5.12
   1 -15   5    2.13    3.60
  -1  15  -5   -2.44    3.90
   1 -15   6    3.54    3.78
  -1  15  -6    2.93    3.47
   1 -15   7    2.62    3.72
  -1  15  -7   -0.30    4.51
   1 -15   8    9.33    3.47
  -1  15  -8   10.36    5.00
   1 -15   9    2.13    3.05
  -1  15  -9    2.86    4.57
   1 -15  10    3.66    3.41
  -1  15 -10    7.74    4.27
   1 -15  11   22.80    4.94
  -1  15 -11   21.64    6.52
   1 -15  12    0.43    3.72
  -1  15 -12    1.40    5.00
   1 -15  13   19.26    4.75
  -1  15 -13   20.54    9.94
   1 -15  14    2.01    7.44
  -1  15 -14    0.91    5.91
   1 -15  15    0.18    5.18
  -1  15 -15    3.17    5.91
   1 -15  16   -0.37    6.46
  -1  15 -16    3.35    7.99
   1 -15  17    3.29    4.33
  -1  15 -17    1.46    8.53
  -1  14  11   -0.49    5.49
  -1  14  10   -0.37    4.51
  -1  14   9    1.77    2.56
   1 -14  -8   -2.62    4.33
  -1  14   8   -2.19    4.08
   1 -14  -7    2.19    5.00
  -1  14   7    6.28    3.05
   1 -14  -6    0.43    3.84
  -1  14   6   -0.98    3.72
   1 -14  -5    1.65    3.23
  -1  14   5   -0.18    3.60
   1 -14  -4   -0.98    4.63
  -1  14   4    1.65    4.57
   1 -14  -3    0.98    3.35
  -1  14   3   -0.43    3.60
   1 -14  -2    4.14    3.54
  -1  14   2    4.33    3.84
   1 -14  -1    0.43    3.47
  -1  14   1   -0.12    3.90
   1 -14   0    2.07    4.02
  -1  14   0    0.00    3.96
   1 -14   1    4.33    3.84
  -1  14  -1    1.95    4.21
   1 -14   2   42.30    4.21
  -1  14  -2   35.11    4.21
   1 -14   3   11.28    3.29
  -1  14  -3   12.92    3.60
   1 -14   4    7.07    3.47
  -1  14  -4    9.51    4.45
   1 -14   5   -1.83    3.23
  -1  14  -5    2.26    3.72
   1 -14   6    0.18    3.23
  -1  14  -6    0.73    3.96
   1 -14   7   44.99    4.94
  -1  14  -7   42.85    5.49
   1 -14   8    4.88    3.17
  -1  14  -8    3.05    3.66
   1 -14   9   17.80    3.35
  -1  14  -9   13.59    4.08
   1 -14  10    2.32    3.05
  -1  14 -10    3.11    3.96
   1 -14  11   -0.06    3.90
  -1  14 -11    2.56    4.45
   1 -14  12   19.32    4.33
  -1  14 -12   17.98    6.71
   1 -14  13    0.12    3.90
  -1  14 -13    2.01    5.49
   1 -14  14   17.56    4.33
  -1  14 -14   21.52    5.24
   1 -14  15    5.67    4.27
  -1  14 -15    1.52    5.06
   1 -14  16    5.67    5.06
  -1  14 -16    0.67    6.89
   1 -14  17   20.66    4.94
  -1  14 -17   16.82    5.73
   1 -14  18    2.62    4.94
  -1  14 -18   -0.12    5.18
   1 -13 -12   -0.30    4.08
  -1  13  12   -0.12    6.22
   1 -13 -11    5.12    5.12
  -1  13  11    4.08    3.35
  -1  13  10   -0.49    4.21
   1 -13  -9    2.38    2.80
  -1  13   9    2.68    3.41
   1 -13  -8    5.85    3.54
  -1  13   8   11.40    4.51
   1 -13  -7    0.55    3.54
  -1  13   7    1.10    4.45
   1 -13  -6    3.29    3.66
  -1  13   6    9.69    4.14
   1 -13  -5   -0.43    3.66
  -1  13   5    0.06    3.29
   1 -13  -4    2.62    4.94
  -1  13   4   -0.37    5.06
   1 -13  -3   36.63    4.51
  -1  13   3   37.67    4.27
   1 -13  -2   36.94    4.21
  -1  13   2   38.16    4.45
   1 -13  -1    4.75    3.29
  -1  13   1    1.89    3.17
   1 -13   0    3.96    2.93
  -1  13   0    5.12    3.05
   1 -13   1   57.30    4.69
  -1  13  -1   64.73    5.00
   1 -13   2    2.80    3.35
  -1  13  -2    3.54    2.99
   1 -13   3   83.69    5.24
  -1  13  -3   82.96    5.67
   1 -13   4   34.20    3.60
  -1  13  -4   33.34    4.14
   1 -13   5    8.78    3.23
  -1  13  -5   14.20    3.60
   1 -13   6   43.10    4.14
  -1  13  -6   44.38    4.82
   1 -13   7    6.46    3.29
  -1  13  -7    8.29    4.02
   1 -13   8   66.75    4.69
  -1  13  -8   69.00    6.34
   1 -13   9   -0.12    2.74
  -1  13  -9   -0.43    3.47
   1 -13  10    2.19    2.99
  -1  13 -10    1.04    3.35
   1 -13  11   11.52    4.33
  -1  13 -11   21.33    7.13
   1 -13  12    5.43    3.11
  -1  13 -12    4.57    4.21
   1 -13  13   26.15    4.57
  -1  13 -13   31.57    6.28
   1 -13  14   13.47    4.21
  -1  13 -14   15.91    5.18
   1 -13  15   16.21    4.27
  -1  13 -15   23.28    5.79
   1 -13  16    7.80    4.57
  -1  13 -16   11.34    6.71
   1 -13  17    2.80    4.45
  -1  13 -17    3.66    5.67
   1 -13  18    1.52    5.12
  -1  13 -18    7.31    5.36
   1 -13  19    3.05    5.06
  -1  13 -19    0.55    3.47
   1 -12 -14    1.58    5.97
   1 -12 -13    0.61    5.18
   1 -12 -12    8.78    3.35
  -1  12  12    1.34    3.96
   1 -12 -11    1.16    3.29
  -1  12  11    1.28    3.84
   1 -12 -10   -0.24    3.84
  -1  12  10    0.00    3.66
   1 -12  -9    6.03    4.45
  -1  12   9   11.76    4.82
   1 -12  -8    1.77    3.60
  -1  12   8    0.91    4.21
   1 -12  -7   15.91    4.33
  -1  12   7   12.86    3.84
   1 -12  -6    1.89    3.47
  -1  12   6    0.67    3.60
   1 -12  -5    1.58    3.66
  -1  12   5    1.83    3.84
   1 -12  -4   22.37    3.90
  -1  12   4   21.64    3.66
   1 -12  -3   53.64    4.63
  -1  12   3   55.90    5.00
   1 -12  -2    8.90    3.17
  -1  12   2    8.90    3.35
   1 -12  -1    1.40    2.74
  -1  12   1    0.00    2.62
   1 -12   0   32.98    3.66
  -1  12   0   35.54    4.51
   1 -12   1    6.52    2.56
  -1  12  -1    6.16    2.99
   1 -12   2   88.69    5.61
  -1  12  -2   85.03    5.79
   1 -12   3    2.56    2.56
  -1  12  -3    0.73    2.74
   1 -12   4   36.45    4.14
  -1  12  -4   36.63    4.51
   1 -12   5    7.01    2.56
  -1  12  -5    5.24    3.47
   1 -12   6   17.74    3.05
  -1  12  -6   14.57    3.54
   1 -12   7  111.67    6.22
  -1  12  -7  114.96    6.89
   1 -12   8    3.84    2.80
  -1  12  -8    4.45    3.35
   1 -12   9   32.06    3.84
  -1  12  -9   27.55    3.96
   1 -12  10   24.32    5.73
  -1  12 -10   22.92    5.12
   1 -12  11   -0.30    3.96
  -1  12 -11   -2.26    4.82
   1 -12  12   25.78    4.21
  -1  12 -12   23.77    4.88
   1 -12  13    0.18    4.63
  -1  12 -13    1.34    5.30
   1 -12  14   11.89    4.45
  -1  12 -14    9.39    4.57
   1 -12  15    6.28    3.90
  -1  12 -15    6.40    5.06
   1 -12  16    5.49    4.39
  -1  12 -16    6.22    6.16
   1 -12  17    2.50    6.34
  -1  12 -17    4.21    6.46
   1 -12  18   15.85    6.03
  -1  12 -18    7.86    5.79
   1 -12  19    3.11    5.55
  -1  12 -19   -2.07    5.79
   1 -12  20    0.37    4.02
  -1  12 -20    3.54   10.61
   1 -11 -15    0.85    4.21
  -1  11  15    0.61    3.35
   1 -11 -14    0.85    3.17
  -1  11  14    2.56    4.51
   1 -11 -13    5.36    3.66
  -1  11  13    5.49    4.08
   1 -11 -12    0.30    3.35
  -1  11  12    0.55    3.84
   1 -11 -11    0.91    5.06
  -1  11  11    1.34    3.90
   1 -11 -10    1.04    3.60
  -1  11  10    2.38    4.27
   1 -11  -9   -0.91    4.14
  -1  11   9    1.40    3.84
   1 -11  -8   22.61    4.82
  -1  11   8   19.44    4.45
   1 -11  -7    2.13    3.41
  -1  11   7   -1.52    3.35
   1 -11  -6    2.93    3.54
  -1  11   6   -1.10    4.57
   1 -11  -5    0.43    3.41
  -1  11   5    1.22    2.93
   1 -11  -4   14.20    3.41
  -1  11   4   10.30    3.11
   1 -11  -3   21.46    3.17
  -1  11   3   21.70    3.35
   1 -11  -2   58.03    4.69
  -1  11   2   59.13    4.45
   1 -11  -1    4.08    2.80
  -1  11   1    3.54    2.62
   1 -11   0    4.14    2.44
  -1  11   0    6.52    2.62
   1 -11   1  139.65    7.01
  -1  11  -1  148.30    7.44
   1 -11   2   21.64    3.17
  -1  11  -2   23.71    3.17
   1 -11   3   20.72    2.86
  -1  11  -3   24.63    2.93
   1 -11   4   11.09    2.56
  -1  11  -4   14.45    2.80
   1 -11   5   -1.65    2.68
  -1  11  -5    2.19    3.41
   1 -11   6  100.21    5.55
  -1  11  -6  106.00    5.55
   1 -11   7    2.19    2.50
  -1  11  -7    0.85    2.44
   1 -11   8  274.60   10.06
  -1  11  -8  250.47    9.63
   1 -11   9   34.87    5.67
  -1  11  -9   33.71    5.61
   1 -11  10    0.55    2.38
  -1  11 -10    3.84    3.05
   1 -11  11   88.51    5.00
  -1  11 -11   80.22    5.91
   1 -11  12    3.66    2.80
  -1  11 -12    1.95    3.23
   1 -11  13   24.57    3.66
  -1  11 -13   25.42    4.39
   1 -11  14   -0.12    3.23
  -1  11 -14    0.43    3.54
   1 -11  15    2.13    3.66
  -1  11 -15    0.18    4.02
   1 -11  16   20.36    5.12
  -1  11 -16   16.82    4.57
   1 -11  17    7.80    4.63
  -1  11 -17    5.49    5.61
   1 -11  18    2.38    5.30
  -1  11 -18    0.91    5.79
   1 -11  19    2.80    4.69
  -1  11 -19    0.00    6.03
   1 -11  20   14.14    5.00
  -1  11 -20    5.91    5.67
   1 -11  21    1.52    7.25
  -1  11 -21   -1.28    7.92
   1 -10 -15   -0.30    3.47
  -1  10  15    1.40    3.23
   1 -10 -14    4.63    4.02
  -1  10  14    4.75    4.39
   1 -10 -13   -0.12    5.49
  -1  10  13    0.61    4.14
   1 -10 -12   24.93    5.00
  -1  10  12   17.86    4.57
   1 -10 -11    3.29    3.72
  -1  10  11    2.50    4.45
   1 -10 -10   -1.52    3.72
  -1  10  10    0.61    3.84
   1 -10  -9    1.40    3.84
  -1  10   9    1.65    4.75
   1 -10  -8    8.47    3.47
  -1  10   8   11.83    3.60
   1 -10  -7    7.13    4.57
  -1  10   7   10.61    3.66
   1 -10  -6    8.84    2.80
  -1  10   6   11.89    3.47
   1 -10  -5   12.13    2.80
  -1  10   5    9.69    2.80
   1 -10  -4    6.46    2.74
  -1  10   4    9.08    2.50
   1 -10  -3   38.46    3.35
  -1  10   3   35.11    3.29
   1 -10  -2   59.80    3.84
  -1  10   2   62.11    3.96
   1 -10  -1    1.52    3.05
  -1  10   1    2.68    2.07
   1 -10   0    1.16    2.26
  -1  10   0    0.73    2.99
   1 -10   1   71.56    3.90
  -1  10  -1   72.05    4.02
   1 -10   2  349.46   11.40
  -1  10  -2  352.87   12.50
   1 -10   3   57.05    3.66
  -1  10  -3   57.42    3.54
   1 -10   4    0.91    1.83
  -1  10  -4    1.89    2.13
   1 -10   5    6.40    2.74
  -1  10  -5    7.44    3.17
   1 -10   6    6.34    1.95
  -1  10  -6    8.23    2.13
   1 -10   7   79.55    4.45
  -1  10  -7   76.62    5.12
   1 -10   8    7.62    3.66
  -1  10  -8    6.52    3.41
   1 -10   9   52.36    3.96
  -1  10  -9   52.60    4.75
   1 -10  10  387.31   13.23
  -1  10 -10  392.43   14.45
   1 -10  11    4.27    2.68
  -1  10 -11    3.66    2.99
   1 -10  12   67.05    5.06
  -1  10 -12   69.43    5.24
   1 -10  13   -1.04    2.80
  -1  10 -13    3.60    3.41
   1 -10  14   10.67    3.60
  -1  10 -14   11.83    4.21
   1 -10  15   21.03    3.90
  -1  10 -15   20.24    4.57
   1 -10  16    5.00    4.39
  -1  10 -16    1.65    3.96
   1 -10  17    3.41    4.27
  -1  10 -17    1.77    5.18
   1 -10  18   -3.17    4.39
  -1  10 -18    0.85    5.79
   1 -10  19    1.77    5.24
  -1  10 -19   -0.30    5.97
   1 -10  20   12.13   10.55
  -1  10 -20    6.10    5.18
   1 -10  21   -1.52    5.06
  -1  10 -21    0.61    4.02
   1  -9 -17    0.55    3.41
  -1   9  16    0.55    3.96
   1  -9 -15   -1.34    4.08
  -1   9  15   -3.29    5.24
   1  -9 -14    0.30    3.78
  -1   9  14    2.86    4.27
   1  -9 -13   15.91    4.14
  -1   9  13    8.35    4.14
   1  -9 -12    7.13    4.08
  -1   9  12    3.78    4.51
   1  -9 -11   16.21    3.78
  -1   9  11   19.38    3.84
   1  -9 -10   15.30    5.00
  -1   9  10   16.46    5.12
   1  -9  -9   16.64    3.78
  -1   9   9   16.09    3.47
   1  -9  -8    9.14    4.21
  -1   9   8    8.84    3.05
   1  -9  -7   16.40    3.17
  -1   9   7   21.40    3.90
   1  -9  -6   14.57    2.99
  -1   9   6   17.01    2.99
   1  -9  -5    1.22    2.26
  -1   9   5    0.06    2.50
   1  -9  -4   17.31    2.50
  -1   9   4   21.52    2.93
   1  -9  -3   19.38    2.68
  -1   9   3   22.74    2.44
   1  -9  -2   -0.91    2.07
  -1   9   2    0.06    2.01
   1  -9  -1   11.15    2.44
  -1   9   1   12.98    2.50
   1  -9   0   77.41    4.08
  -1   9   0   78.94    3.96
   1  -9   1   73.70    4.33
  -1   9  -1   68.45    4.45
   1  -9   2   20.24    2.56
  -1   9  -2   20.12    2.62
   1  -9   3  186.58    6.89
  -1   9  -3  181.28    6.58
   1  -9   4   36.88    2.74
  -1   9  -4   43.16    2.86
   1  -9   5    0.06    1.77
  -1   9  -5    1.16    2.19
   1  -9   6   83.94    4.21
  -1   9  -6   86.25    4.21
   1  -9   7   21.15    3.96
  -1   9  -7   22.68    3.90
   1  -9   8   11.46    2.50
  -1   9  -8    7.62    2.13
   1  -9   9   40.66    3.41
  -1   9  -9   42.36    4.14
   1  -9  10   -0.67    2.32
  -1   9 -10   -0.85    3.17
   1  -9  11  163.36    7.50
  -1   9 -11  164.82    7.44
   1  -9  12    1.83    2.80
  -1   9 -12   -0.30    3.29
   1  -9  13   24.87    3.96
  -1   9 -13   19.69    3.54
   1  -9  14    3.41    3.23
  -1   9 -14    2.74    2.86
   1  -9  15    0.43    3.05
  -1   9 -15   -1.52    3.47
   1  -9  16   43.83    4.94
  -1   9 -16   44.86    5.36
   1  -9  17   14.45    4.45
  -1   9 -17    8.59    5.24
   1  -9  18    1.40    4.45
  -1   9 -18    1.22    4.51
   1  -9  19    3.84    4.14
  -1   9 -19    0.12    4.27
   1  -9  20    2.38    6.71
  -1   9 -20    1.10    4.51
   1  -9  21   -0.24    2.99
  -1   9 -21   -1.71    4.57
   1  -9  22    0.43    4.51
  -1   9 -22   -0.37    5.91
   1  -8 -18    2.86    4.88
   1  -8 -17   18.35    6.03
  -1   8  17   15.48    4.33
   1  -8 -16   -1.04    2.62
  -1   8  16   -0.49    3.72
   1  -8 -15    0.61    3.35
  -1   8  15    4.75    4.33
   1  -8 -14    5.67    3.47
  -1   8  14    5.49    4.57
   1  -8 -13    0.49    4.57
  -1   8  13    4.63    3.96
   1  -8 -12   41.75    4.82
  -1   8  12   35.84    4.57
   1  -8 -11    0.55    3.54
  -1   8  11    0.06    3.78
   1  -8 -10    3.54    3.41
  -1   8  10    3.11    3.54
   1  -8  -9   28.10    4.27
  -1   8   9   34.56    4.45
   1  -8  -8    9.87    3.11
  -1   8   8    7.50    3.17
   1  -8  -7   51.69    3.90
  -1   8   7   52.73    3.96
   1  -8  -6    7.19    2.44
  -1   8   6    6.83    2.32
   1  -8  -5   26.88    3.11
  -1   8   5   32.67    2.99
   1  -8  -4   84.67    4.02
  -1   8   4   84.42    4.39
   1  -8  -3  201.70    7.86
  -1   8   3  200.06    7.44
   1  -8  -2   23.53    2.32
  -1   8   2   23.47    2.32
   1  -8  -1    2.38    2.07
  -1   8   1    1.58    1.83
   1  -8   0   70.34    3.72
  -1   8   0   70.83    3.78
   1  -8   1  128.37    5.49
  -1   8  -1  140.62    5.00
   1  -8   2  184.63    6.34
  -1   8  -2  187.62    7.01
   1  -8   3    5.97    2.26
  -1   8  -3    6.71    2.19
   1  -8   4   15.54    2.01
  -1   8  -4   15.18    2.01
   1  -8   5  224.56    8.23
  -1   8  -5  223.89    7.56
   1  -8   6  175.73   11.03
  -1   8  -6  175.86   10.12
   1  -8   7  196.40    7.38
  -1   8  -7  177.62    6.95
   1  -8   8   24.38    2.32
  -1   8  -8   28.95    2.62
   1  -8   9   12.07    2.44
  -1   8  -9   10.36    2.62
   1  -8  10   47.18    3.84
  -1   8 -10   50.47    4.08
   1  -8  11    2.07    2.01
  -1   8 -11    2.99    2.44
   1  -8  12   40.96    3.60
  -1   8 -12   40.72    3.78
   1  -8  13   11.03    2.99
  -1   8 -13    8.84    2.93
   1  -8  14    2.62    3.29
  -1   8 -14   -0.49    3.11
   1  -8  15   55.71    5.49
  -1   8 -15   47.48    4.63
   1  -8  16   16.95    3.90
  -1   8 -16   15.54    4.75
   1  -8  17    9.81    3.96
  -1   8 -17    5.00    4.14
   1  -8  18    0.00    3.72
  -1   8 -18    1.95    4.21
   1  -8  19    1.77    4.27
  -1   8 -19   -0.49    4.63
   1  -8  20    4.33    4.69
  -1   8 -20    4.33    4.39
   1  -8  21    1.04    3.72
  -1   8 -21    0.43    4.57
   1  -8  22   -2.80    6.34
  -1   8 -22    5.61    8.29
   1  -7 -19   -1.10    3.29
  -1   7  19   -0.06    4.21
   1  -7 -18    9.63    4.02
  -1   7  18    6.16    4.51
   1  -7 -17    2.07    3.60
  -1   7  17   -2.80    6.28
   1  -7 -16    2.74    4.94
  -1   7  16    5.12    4.75
   1  -7 -15    2.07    4.57
  -1   7  15   -1.22    5.00
   1  -7 -14    5.24    3.66
  -1   7  14    4.02    3.78
   1  -7 -13   38.34    4.39
  -1   7  13   37.67    4.27
   1  -7 -12   -0.30    3.05
  -1   7  12    1.95    3.78
   1  -7 -11   34.99    4.14
  -1   7  11   35.11    4.69
   1  -7 -10   34.14    3.66
  -1   7  10   32.49    3.90
   1  -7  -9    1.46    2.50
  -1   7   9    2.38    2.62
   1  -7  -8   15.12    2.86
  -1   7   8   20.24    2.99
   1  -7  -7   38.58    3.84
  -1   7   7   30.60    3.05
   1  -7  -6   91.98    5.12
  -1   7   6   79.85    4.14
   1  -7  -5   71.68    3.96
  -1   7   5   68.51    3.78
   1  -7  -4  280.70    9.81
  -1   7   4  280.21    9.27
   1  -7  -3  124.29    5.24
  -1   7   3  127.95    5.12
   1  -7  -2   72.60    3.78
  -1   7   2   75.71    3.78
   1  -7  -1   37.06    2.93
  -1   7   1   33.95    2.99
   1  -7   0   75.22    3.96
  -1   7   0   80.34    3.78
   1  -7   1  421.63   14.02
  -1   7  -1  467.22   14.75
   1  -7   2  272.47    9.08
  -1   7  -2  275.58    9.08
   1  -7   3  140.44    5.43
  -1   7  -3  133.00    5.24
   1  -7   4  112.95    4.94
  -1   7  -4  124.47    5.24
   1  -7   5    3.66    2.74
  -1   7  -5    4.57    2.07
   1  -7   6  396.15   12.86
  -1   7  -6  409.50   12.43
   1  -7   7  141.29    5.73
  -1   7  -7  135.08    5.55
   1  -7   8  200.73    6.58
  -1   7  -8  200.79    7.25
   1  -7   9   67.29    3.84
  -1   7  -9   71.07    4.02
   1  -7  10  224.25   11.09
  -1   7 -10  190.67    9.39
   1  -7  11    1.04    2.38
  -1   7 -11   -0.67    2.62
   1  -7  12    0.61    2.32
  -1   7 -12    0.24    2.44
   1  -7  13  178.05    7.25
  -1   7 -13  171.77    7.62
   1  -7  14   12.01    3.41
  -1   7 -14   11.76    3.90
   1  -7  15    1.83    3.05
  -1   7 -15   -0.12    3.78
   1  -7  16   26.45    4.33
  -1   7 -16   25.72    4.51
   1  -7  17    8.23    3.84
  -1   7 -17    8.78    4.02
   1  -7  18    3.29    3.90
  -1   7 -18    2.74    3.90
   1  -7  19   -3.54    3.78
  -1   7 -19    0.85    3.29
   1  -7  20    1.89    3.29
  -1   7 -20   -1.58    3.47
   1  -7  21    2.68    5.00
  -1   7 -21    5.00    7.01
   1  -7  22    1.28    3.47
  -1   7 -22    0.73    5.36
   1  -6 -20   -2.93    4.75
   1  -6 -19    0.12    6.52
  -1   6  19   -0.12    5.97
   1  -6 -18   -2.19    3.47
  -1   6  18    0.06    3.60
   1  -6 -17    7.31    4.02
  -1   6  17   11.28    4.39
   1  -6 -16   -1.58    3.72
  -1   6  16    2.38    4.88
   1  -6 -15    1.22    4.14
  -1   6  15   -1.22    4.57
   1  -6 -14   17.19    4.27
  -1   6  14   25.11    4.33
   1  -6 -13   20.54    3.90
  -1   6  13   19.08    4.08
   1  -6 -12   49.80    5.55
  -1   6  12   45.47    4.57
   1  -6 -11   18.10    3.72
  -1   6  11   20.48    3.96
   1  -6 -10   52.67    4.45
  -1   6  10   66.44    4.69
   1  -6  -9    2.62    2.38
  -1   6   9   -0.49    2.32
   1  -6  -8   31.57    3.60
  -1   6   8   34.38    3.78
   1  -6  -7   46.69    3.84
  -1   6   7   52.36    3.35
   1  -6  -6    0.24    1.77
  -1   6   6    2.99    1.77
   1  -6  -5  131.97    5.43
  -1   6   5  128.49    5.61
   1  -6  -4  465.46   14.20
  -1   6   4  461.07   15.00
   1  -6  -3  330.68   10.67
  -1   6   3  341.29   10.67
   1  -6  -2   17.19    1.77
  -1   6   2   16.88    2.01
   1  -6  -1   20.48    2.32
  -1   6   1   19.08    1.83
   1  -6   0  890.50   24.87
  -1   6   0  907.93   24.02
   1  -6   1  833.26   24.14
  -1   6  -1  845.15   24.02
   1  -6   2  904.64   24.81
  -1   6  -2  931.09   26.88
   1  -6   3   40.23    2.44
  -1   6  -3   40.29    2.38
   1  -6   4  135.38    7.86
  -1   6  -4  137.03    7.13
   1  -6   5  156.05    6.03
  -1   6  -5  168.72    6.16
   1  -6   6   39.19    2.32
  -1   6  -6   40.23    2.50
   1  -6   7  725.25   20.54
  -1   6  -7  748.59   20.97
   1  -6   8   51.14    3.11
  -1   6  -8   53.46    3.17
   1  -6   9   17.19    2.01
  -1   6  -9   19.02    2.62
   1  -6  10  454.18   13.35
  -1   6 -10  427.05   13.35
   1  -6  11   50.96    3.66
  -1   6 -11   46.20    4.33
   1  -6  12   12.25    2.80
  -1   6 -12   16.70    2.99
   1  -6  13    1.28    2.62
  -1   6 -13    2.62    1.95
   1  -6  14   81.01    5.43
  -1   6 -14   77.72    7.68
   1  -6  15   60.04    5.06
  -1   6 -15   67.84    8.35
   1  -6  16   16.88    4.08
  -1   6 -16   13.04    2.56
   1  -6  17   27.49    4.63
  -1   6 -17   23.22    3.11
   1  -6  18    0.06    3.60
  -1   6 -18    2.68    2.80
   1  -6  19    4.82    4.14
  -1   6 -19    6.83    3.54
   1  -6  20    0.67    3.72
  -1   6 -20    2.93    3.23
   1  -6  21    0.24    3.47
  -1   6 -21   -1.65    4.94
   1  -6  22    2.74    3.66
  -1   6 -22    5.00    5.24
   1  -5 -20    1.34    3.11
   1  -5 -19    0.67    3.66
  -1   5  19    3.78    4.57
   1  -5 -18   25.48    4.75
  -1   5  18   26.52    5.73
   1  -5 -17   -0.85    3.84
  -1   5  17    2.99    4.45
   1  -5 -16    1.22    3.47
  -1   5  16    4.21    4.21
   1  -5 -15    1.04    3.41
  -1   5  15    2.32    4.21
   1  -5 -14   14.57    3.90
  -1   5  14   14.45    5.24
   1  -5 -13   50.11    5.61
  -1   5  13   56.69    4.94
   1  -5 -12   -4.39    4.33
  -1   5  12    0.85    2.93
   1  -5 -11    3.66    3.29
  -1   5  11    3.47    3.11
   1  -5 -10   63.82    4.14
  -1   5  10   58.82    4.14
   1  -5  -9   50.47    3.29
  -1   5   9   47.36    3.54
   1  -5  -8   28.95    2.93
  -1   5   8   34.56    3.29
   1  -5  -7   43.83    2.86
  -1   5   7   45.11    2.99
   1  -5  -6    7.19    1.83
  -1   5   6    9.08    1.95
   1  -5  -5  675.81   19.20
  -1   5   5  692.27   20.12
   1  -5  -4  593.46   17.92
  -1   5   4  592.85   17.31
   1  -5  -3  163.67    6.16
  -1   5   3  160.56    6.46
   1  -5  -2   20.66    1.89
  -1   5   2   19.99    1.83
   1  -5  -1  686.36   20.18
  -1   5   1  691.54   20.05
   1  -5   0   98.93    3.90
  -1   5   0   97.22    3.84
   1  -5   1  419.13   12.43
  -1   5  -1  412.73   13.04
   1  -5   2  309.41    9.27
  -1   5  -2  317.82   10.36
   1  -5   3   47.30    3.47
  -1   5  -3   54.62    3.60
   1  -5   4 1323.89   34.38
  -1   5  -4 1293.35   33.89
   1  -5   5  146.78    5.91
  -1   5  -5  145.07    5.85
   1  -5   6  710.01   20.24
  -1   5  -6  689.22   19.02
   1  -5   7    0.24    1.46
  -1   5  -7    0.55    1.40
   1  -5   8   40.96    2.50
  -1   5  -8   42.55    2.62
   1  -5   9  506.17   15.06
  -1   5  -9  515.68   15.12
   1  -5  10   13.11    1.95
  -1   5 -10   12.74    1.89
   1  -5  11  221.63    8.23
  -1   5 -11  219.74    8.78
   1  -5  12    1.28    2.13
  -1   5 -12    0.18    2.50
   1  -5  13   32.12    3.35
  -1   5 -13   32.00    3.05
   1  -5  14   51.87    4.08
  -1   5 -14   54.37    4.21
   1  -5  15    0.79    2.86
  -1   5 -15    0.37    2.80
   1  -5  16   37.18    4.57
  -1   5 -16   37.85    4.82
   1  -5  17    1.77    3.11
  -1   5 -17    0.85    3.35
   1  -5  18    2.99    3.84
  -1   5 -18    1.34    2.99
   1  -5  19    0.79    3.90
  -1   5 -19    4.94    3.72
   1  -5  20    0.37    4.57
  -1   5 -20    0.30    2.99
   1  -5  21    0.67    3.60
  -1   5 -21    0.73    2.99
   1  -5  22    0.55    4.27
  -1   5 -22   -3.35    3.78
   1  -4 -20    1.65    3.35
  -1   4  20    3.05    4.45
   1  -4 -19   17.68    5.12
  -1   4  19   18.41    4.33
   1  -4 -18    0.37    4.63
  -1   4  18   -1.22    4.02
   1  -4 -17    2.56    5.55
  -1   4  17    5.55    5.06
   1  -4 -16    1.10    4.57
  -1   4  16   -1.89    4.75
   1  -4 -15    1.71    3.84
  -1   4  15    3.84    4.45
   1  -4 -14   32.55    5.06
  -1   4  14   32.12    5.67
   1  -4 -13   35.84    4.69
  -1   4  13   36.51    4.45
   1  -4 -12   10.67    3.35
  -1   4  12    9.39    2.93
   1  -4 -11   -0.61    2.44
  -1   4  11    0.24    2.44
   1  -4 -10   35.96    3.23
  -1   4  10   29.26    3.05
   1  -4  -9   93.75    4.51
  -1   4   9   88.14    4.82
   1  -4  -8   35.72    2.68
  -1   4   8   33.71    2.56
   1  -4  -7    0.61    2.19
  -1   4   7    0.43    2.26
   1  -4  -6   16.09    2.44
  -1   4   6   21.27    2.38
   1  -4  -5    2.38    1.89
  -1   4   5    2.44    1.95
   1  -4  -4   89.24    4.14
  -1   4   4   82.23    3.66
   1  -4  -3  708.61   20.24
  -1   4   3  673.07   19.81
   1  -4  -2   -0.55    1.16
  -1   4   2    1.46    0.98
   1  -4  -1  347.02   11.52
  -1   4   1  341.65   10.67
   1  -4   0  111.79    4.51
  -1   4   0  115.08    3.90
   1  -4   1  543.97   16.28
  -1   4  -1  563.29   17.01
   1  -4   2  943.53   38.04
  -1   4  -2  953.46   38.89
   1  -4   3  717.44   20.66
  -1   4  -3  697.63   20.12
   1  -4   4   91.01    3.72
  -1   4  -4   92.59    3.72
   1  -4   5  932.50   27.55
  -1   4  -5  946.94   26.94
   1  -4   6   11.64    1.58
  -1   4  -6   11.64    1.58
   1  -4   7  139.34    5.49
  -1   4  -7  136.36    5.43
   1  -4   8  145.99    5.43
  -1   4  -8  143.00    5.73
   1  -4   9  106.31    4.75
  -1   4  -9  100.15    4.21
   1  -4  10  403.89   12.07
  -1   4 -10  402.43   12.56
   1  -4  11    7.56    2.19
  -1   4 -11    9.69    2.13
   1  -4  12   81.25    4.94
  -1   4 -12   79.00    4.21
   1  -4  13   16.34    2.62
  -1   4 -13   11.34    2.56
   1  -4  14    0.79    2.44
  -1   4 -14    2.07    2.68
   1  -4  15  123.92    6.34
  -1   4 -15  130.87    6.28
   1  -4  16    1.40    3.11
  -1   4 -16    4.02    3.90
   1  -4  17   10.85    3.72
  -1   4 -17    8.90    3.35
   1  -4  18    0.12    4.14
  -1   4 -18    1.83    3.23
   1  -4  19    1.40    4.51
  -1   4 -19   -1.34    4.75
   1  -4  20    1.04    3.29
  -1   4 -20    0.43    3.60
   1  -4  21    6.34    3.90
  -1   4 -21    5.12    3.84
   1  -4  22   -0.37    4.69
  -1   4 -22   -0.67    2.56
   1  -3 -21   -0.91    3.41
  -1   3  21   -2.74    7.44
   1  -3 -20    4.88    4.45
  -1   3  20    5.49    4.45
   1  -3 -19    2.93    4.82
  -1   3  19    4.57    5.12
   1  -3 -18   35.23    5.18
  -1   3  18   41.63    5.73
   1  -3 -17    0.61    3.78
  -1   3  17    3.11    4.94
   1  -3 -16   -0.24    4.14
  -1   3  16    2.38    3.90
   1  -3 -15   10.12    4.33
  -1   3  15   11.34    4.45
   1  -3 -14   42.79    4.75
  -1   3  14   36.02    5.61
   1  -3 -13   97.22    6.71
  -1   3  13  108.13    7.07
   1  -3 -12   41.45    3.84
  -1   3  12   38.95    4.51
   1  -3 -11   34.62    3.35
  -1   3  11   37.30    3.60
   1  -3 -10   11.83    2.56
  -1   3  10   12.37    2.44
   1  -3  -9  225.35    7.86
  -1   3   9  241.20    8.41
   1  -3  -8   87.96    4.14
  -1   3   8   91.92    3.84
   1  -3  -7  157.57    5.91
  -1   3   7  147.88    5.24
   1  -3  -6    3.72    1.83
  -1   3   6    2.26    1.52
   1  -3  -5  542.69   16.09
  -1   3   5  544.51   16.95
   1  -3  -4  649.91   18.71
  -1   3   4  645.58   18.84
   1  -3  -3  392.31   12.13
  -1   3   3  396.39   11.95
   1  -3  -2 1708.70   45.05
  -1   3   2 1740.89   44.86
   1  -3  -1 2201.34   57.18
  -1   3   1 2218.35   57.48
   1  -3   0 1702.97   43.03
  -1   3   0 1708.76   41.63
   1  -3   1 1040.39   38.34
  -1   3  -1 1012.47   37.24
   1  -3   2 2422.25   59.00
  -1   3  -2 2436.26   61.63
   1  -3   3  155.68    5.00
  -1   3  -3  160.25    5.85
   1  -3   4  485.02   14.57
  -1   3  -4  503.98   15.12
   1  -3   5    0.85    0.85
  -1   3  -5    1.71    0.85
   1  -3   6  771.51   21.94
  -1   3  -6  773.83   22.19
   1  -3   7   16.58    1.46
  -1   3  -7   17.56    1.52
   1  -3   8  218.10    7.01
  -1   3  -8  205.05    8.11
   1  -3   9  248.45    8.72
  -1   3  -9  249.55    8.84
   1  -3  10   20.79    2.32
  -1   3 -10   18.71    2.26
   1  -3  11  164.21    7.25
  -1   3 -11  163.67    7.25
   1  -3  12    1.34    2.86
  -1   3 -12    0.79    2.56
   1  -3  13    5.55    3.17
  -1   3 -13    5.67    2.44
   1  -3  14   61.20    5.06
  -1   3 -14   54.25    3.90
   1  -3  15   23.96    3.90
  -1   3 -15   25.78    3.41
   1  -3  16   64.92    5.24
  -1   3 -16   61.56    5.36
   1  -3  17    1.46    3.54
  -1   3 -17    3.11    2.86
   1  -3  18    0.37    3.84
  -1   3 -18    0.55    2.80
   1  -3  19    6.40    4.51
  -1   3 -19    3.41    4.45
   1  -3  20    0.61    2.62
  -1   3 -20   -3.72    3.54
   1  -3  21    0.37    4.82
  -1   3 -21    2.99    4.51
   1  -3  22    3.23    4.45
  -1   3 -22    0.79    3.66
   1  -2 -21    1.89    2.99
  -1   2  21    1.10    5.24
   1  -2 -20   13.59    6.22
  -1   2  20    4.08    5.12
   1  -2 -19   37.00    5.36
  -1   2  19   43.28    6.46
   1  -2 -18    0.18    3.78
  -1   2  18    0.24    4.45
   1  -2 -17    1.89    3.66
  -1   2  17    3.66    3.90
   1  -2 -16    2.13    3.29
  -1   2  16    0.12    4.45
   1  -2 -15   46.20    4.82
  -1   2  15   37.43    4.57
   1  -2 -14   59.43    4.57
  -1   2  14   58.76    6.03
   1  -2 -13   50.84    4.39
  -1   2  13   52.30    4.63
   1  -2 -12    2.19    2.32
  -1   2  12    2.99    2.62
   1  -2 -11    7.19    2.26
  -1   2  11    7.86    2.44
   1  -2 -10  195.06    7.25
  -1   2  10  193.72    7.92
   1  -2  -9   49.19    3.05
  -1   2   9   49.92    3.35
   1  -2  -8   66.69    3.78
  -1   2   8   68.03    3.90
   1  -2  -7  140.38    5.73
  -1   2   7  139.65    5.61
   1  -2  -6  161.29    5.49
  -1   2   6  160.98    6.22
   1  -2  -5 1082.20   29.62
  -1   2   5 1064.59   29.26
   1  -2  -4    1.22    0.98
  -1   2   4    0.30    0.91
   1  -2  -3 3197.54   82.05
  -1   2   3 3228.62   80.40
   1  -2  -2 9560.91  221.39
  -1   2   2 9999.00  234.37
   1  -2  -1  963.16   25.72
  -1   2   1  962.12   25.11
   1  -2   0  686.91   26.82
  -1   2   0  639.91   24.75
   1  -2   1  247.54    7.25
  -1   2  -1  245.95    7.50
   1  -2   2   28.89    1.28
  -1   2  -2   28.77    1.40
   1  -2   3  815.34   21.58
  -1   2  -3  828.44   22.61
   1  -2   4  110.15    4.14
  -1   2  -4  106.73    4.39
   1  -2   5 1111.64   30.29
  -1   2  -5 1119.63   31.09
   1  -2   6   55.84    2.56
  -1   2  -6   51.63    2.56
   1  -2   7   89.97    3.66
  -1   2  -7   98.02    4.08
   1  -2   8  154.22    5.73
  -1   2  -8  164.88    5.97
   1  -2   9   24.44    2.50
  -1   2  -9   22.86    2.13
   1  -2  10  261.99    9.51
  -1   2 -10  269.73    8.59
   1  -2  11    2.50    2.19
  -1   2 -11    0.18    1.65
   1  -2  12   53.76    3.72
  -1   2 -12   54.01    3.41
   1  -2  13    3.84    2.93
  -1   2 -13    2.56    2.32
   1  -2  14    0.24    3.72
  -1   2 -14    2.32    3.29
   1  -2  15   85.28    5.67
  -1   2 -15   83.87    5.18
   1  -2  16    1.16    3.11
  -1   2 -16    1.46    3.47
   1  -2  17    9.81    3.72
  -1   2 -17    5.91    3.11
   1  -2  18    1.16    3.84
  -1   2 -18    2.68    3.11
   1  -2  19    2.50    4.14
  -1   2 -19    7.56    3.78
   1  -2  20    0.30    3.41
  -1   2 -20    0.37    4.08
   1  -2  21    5.61    3.41
  -1   2 -21    3.66    3.23
   1  -2  22   -2.38    5.79
  -1   2 -22    0.00    4.82
   1  -1 -21    1.28    5.49
  -1   1  21   -2.07    6.34
   1  -1 -20    0.55    3.60
  -1   1  20   -1.40    4.82
   1  -1 -19    3.54    5.06
  -1   1  19    7.86    4.94
   1  -1 -18    4.69    3.72
  -1   1  18    4.51    5.06
   1  -1 -17    0.49    2.99
  -1   1  17   -1.34    4.21
   1  -1 -16    6.03    3.54
  -1   1  16    6.40    4.82
   1  -1 -15    9.94    3.96
  -1   1  15    7.99    4.63
   1  -1 -14  116.30    6.28
  -1   1  14  112.83    6.64
   1  -1 -13   30.48    3.35
  -1   1  13   30.11    3.60
   1  -1 -12    0.06    2.26
  -1   1  12    1.89    2.19
   1  -1 -11    9.33    3.05
  -1   1  11    7.56    2.80
   1  -1 -10   19.57    2.07
  -1   1  10   20.30    2.62
   1  -1  -9   96.92    4.45
  -1   1   9  101.98    4.51
   1  -1  -8  135.38    5.91
  -1   1   8  139.40    6.34
   1  -1  -7  344.76   11.58
  -1   1   7  331.23   10.42
   1  -1  -6  339.16   11.64
  -1   1   6  332.69   10.61
   1  -1  -5 1271.16   34.56
  -1   1   5 1237.33   34.38
   1  -1  -4  759.20   20.97
  -1   1   4  748.96   20.36
   1  -1  -3  213.59    7.25
  -1   1   3  211.64    6.71
   1  -1  -2 1274.94   32.73
  -1   1   2 1285.00   33.34
   1  -1  -1 3735.28  124.04
  -1   1   1 3695.66  124.11
   1  -1   0   76.68    2.68
  -1   1   0   78.02    2.44
   1  -1   1 2435.90   58.88
  -1   1  -1 2415.42   55.90
   1  -1   2 1172.84   28.59
  -1   1  -2 1163.64   29.50
   1  -1   3  165.55    4.75
  -1   1  -3  169.82    5.24
   1  -1   4  611.81   16.03
  -1   1  -4  627.23   19.51
   1  -1   5  273.32    8.84
  -1   1  -5  273.32    9.63
   1  -1   6 1194.54   33.28
  -1   1  -6 1193.75   33.40
   1  -1   7  604.74   17.80
  -1   1  -7  611.26   18.16
   1  -1   8   22.92    1.95
  -1   1  -8   24.99    2.32
   1  -1   9  300.88   11.03
  -1   1  -9  315.26   11.46
   1  -1  10  111.00    5.55
  -1   1 -10  111.79    4.39
   1  -1  11  335.74   10.85
  -1   1 -11  326.48    9.51
   1  -1  12    1.77    2.38
  -1   1 -12    1.95    2.26
   1  -1  13   10.24    2.99
  -1   1 -13    9.02    2.44
   1  -1  14    2.86    3.17
  -1   1 -14    2.50    3.35
   1  -1  15   18.84    3.78
  -1   1 -15   23.22    3.23
   1  -1  16    4.21    3.47
  -1   1 -16    6.34    3.47
   1  -1  17   -0.67    3.96
  -1   1 -17   -2.19    2.80
   1  -1  18    0.24    4.57
  -1   1 -18   -2.38    4.45
   1  -1  19   -0.43    3.41
  -1   1 -19    1.22    3.23
   1  -1  20   12.86    4.27
  -1   1 -20   12.50    4.51
   1  -1  21    1.28    4.27
  -1   1 -21    0.00    4.33
   1  -1  22   -1.10    4.21
  -1   1 -22    0.06    3.17
   1   0 -22   -1.65    4.39
  -1   0  22    5.67    5.43
   1   0 -21    3.17    4.27
  -1   0  21    0.91    5.97
   1   0 -20    9.45    4.45
  -1   0  20    8.90    5.06
   1   0 -19   12.86    3.84
  -1   0  19   10.73    4.51
   1   0 -18   23.35    5.12
  -1   0  18   22.37    5.12
   1   0 -17    0.73    3.72
  -1   0  17    3.41    4.51
   1   0 -16    1.22    3.47
  -1   0  16    1.58    3.29
   1   0 -15   90.21    6.16
  -1   0  15   90.58    6.03
   1   0 -14   46.08    4.02
  -1   0  14   42.18    4.08
   1   0 -13   -1.16    2.80
  -1   0  13    0.18    2.32
   1   0 -12    3.17    2.07
  -1   0  12    3.11    2.50
   1   0 -11  146.66    5.79
  -1   0  11  159.34    6.40
   1   0 -10  170.98    6.95
  -1   0  10  172.02    9.57
   1   0  -9   53.46    2.86
  -1   0   9   57.24    3.23
   1   0  -8  398.04   12.19
  -1   0   8  393.04   13.84
   1   0  -7  212.31    7.50
  -1   0   7  216.88    7.56
   1   0  -6  707.02   19.87
  -1   0   6  723.91   21.52
   1   0  -5 1897.42   51.08
  -1   0   5 1845.61   47.73
   1   0  -4  281.25    9.63
  -1   0   4  279.05    8.72
   1   0  -3  312.64    9.02
  -1   0   3  316.79    9.27
   1   0  -2 2091.44   73.33
  -1   0   2 1958.37   66.69
   1   0  -1  336.05    9.08
  -1   0   1  335.86    8.66
  -1   0   0 3433.31   82.96
   1   0   1   11.28    0.67
  -1   0  -1   11.58    0.55
   1   0   2 1170.65   29.50
  -1   0  -2 1164.37   28.04
   1   0   3   54.74    2.07
  -1   0  -3   54.86    2.07
   1   0   4   22.61    1.40
  -1   0  -4   25.11    1.34
   1   0   5  606.63   17.19
  -1   0  -5  632.29   19.20
   1   0   6  194.45    6.95
  -1   0  -6  192.62    6.58
   1   0   7  119.17    5.00
  -1   0  -7  116.30    4.63
   1   0   8  586.03   16.82
  -1   0  -8  582.12   16.64
   1   0   9    0.49    1.71
  -1   0  -9   -0.12    1.77
   1   0  10  173.24    6.95
  -1   0 -10  179.27    6.58
   1   0  11   31.21    2.99
  -1   0 -11   31.57    2.86
   1   0  12   43.46    3.72
  -1   0 -12   46.51    3.29
   1   0  13    1.83    2.99
  -1   0 -13    2.56    2.68
   1   0  14   31.88    4.08
  -1   0 -14   35.23    3.47
   1   0  15    4.45    3.23
  -1   0 -15    2.19    2.50
   1   0  16   31.88    4.21
  -1   0 -16   26.09    4.14
   1   0  17    3.66    3.90
  -1   0 -17    2.26    3.11
   1   0  18    2.68    4.51
  -1   0 -18    0.06    3.96
   1   0  19    6.52    4.33
  -1   0 -19    3.66    3.54
   1   0  20    2.50    4.21
  -1   0 -20    2.44    4.39
   1   0  21    0.30    5.67
  -1   0 -21    0.00    4.02
   1   1 -22    0.79    3.35
   1   1 -21   24.26    5.06
  -1  -1  21   17.86    6.40
   1   1 -20   15.79    5.49
  -1  -1  20   17.62    5.85
   1   1 -19    0.79    3.78
  -1  -1  19    2.44    4.27
   1   1 -18   -0.55    4.94
  -1  -1  18    5.12    5.18
   1   1 -17   -1.58    3.11
  -1  -1  17    3.41    3.90
   1   1 -16   10.24    3.17
  -1  -1  16    9.08    3.96
   1   1 -15   30.11    4.08
  -1  -1  15   30.11    4.69
   1   1 -14  114.11    5.97
  -1  -1  14  110.39    5.73
   1   1 -13   -0.24    2.32
  -1  -1  13   -0.98    2.62
   1   1 -12    5.12    2.62
  -1  -1  12    5.61    2.74
   1   1 -11  103.81    4.69
  -1  -1  11  102.28    4.94
   1   1 -10   37.91    2.86
  -1  -1  10   36.21    3.23
   1   1  -9  428.27   12.68
  -1  -1   9  436.38   13.84
   1   1  -8  415.59   12.68
  -1  -1   8  399.01   12.92
   1   1  -7   27.25    2.07
  -1  -1   7   25.66    2.07
   1   1  -6  723.54   19.14
  -1  -1   6  718.05   20.54
   1   1  -5  169.82    5.85
  -1  -1   5  170.00    5.91
   1   1  -4  354.64   10.36
  -1  -1   4  348.73   10.67
   1   1  -3    0.67    0.73
  -1  -1   3   -0.06    1.04
   1   1  -2  208.83    6.22
  -1  -1   2  206.03    6.22
   1   1  -1 2977.91   71.50
  -1  -1   1 2958.59   72.78
   1   1   0  532.99   14.39
  -1  -1   0  548.11   13.47
   1   1   1  220.54    6.22
  -1  -1  -1  219.07    5.73
   1   1   2   14.45    0.79
  -1  -1  -2   14.57    0.73
   1   1   3  239.92    7.38
  -1  -1  -3  238.15    7.56
   1   1   4  523.73   15.36
  -1  -1  -4  542.81   16.76
   1   1   5  258.21    8.53
  -1  -1  -5  263.88    8.90
   1   1   6  464.42   13.96
  -1  -1  -6  443.51   13.23
   1   1   7   43.89    2.44
  -1  -1  -7   44.01    2.44
   1   1   8    1.77    1.40
  -1  -1  -8    1.58    1.65
   1   1   9  263.02    9.69
  -1  -1  -9  271.25    9.27
   1   1  10    7.25    1.95
  -1  -1 -10    8.53    1.83
   1   1  11   20.79    2.68
  -1  -1 -11   16.76    2.44
   1   1  12   11.34    2.86
  -1  -1 -12   13.11    2.56
   1   1  13   31.39    3.60
  -1  -1 -13   27.06    3.47
   1   1  14   20.30    3.47
  -1  -1 -14   24.87    3.17
   1   1  15   59.13    5.36
  -1  -1 -15   58.21    4.57
   1   1  16    1.16    3.47
  -1  -1 -16    0.55    3.66
   1   1  17   -0.06    3.96
  -1  -1 -17    1.71    3.41
   1   1  18    1.77    3.47
  -1  -1 -18    0.18    3.11
   1   1  19    4.69    5.61
  -1  -1 -19    2.50    4.02
   1   1  20    5.91    4.02
  -1  -1 -20    2.19    4.45
  -1  -1 -21    0.67    2.99
   1   2 -22    3.41    5.00
  -1  -2  22    0.49    4.39
   1   2 -21   13.78    4.69
  -1  -2  21   13.41    4.82
   1   2 -20    8.29    4.45
  -1  -2  20   10.85    5.49
   1   2 -19    2.62    3.72
  -1  -2  19    1.34    4.39
   1   2 -18    7.13    4.75
  -1  -2  18   11.76    4.51
   1   2 -17    4.45    3.11
  -1  -2  17    3.96    3.47
   1   2 -16    3.96    3.23
  -1  -2  16    0.43    3.84
   1   2 -15  103.87    6.28
  -1  -2  15  109.05    6.34
   1   2 -14  109.84    5.97
  -1  -2  14  111.30    7.62
   1   2 -13  119.59    5.67
  -1  -2  13  121.06    6.16
   1   2 -12   48.52    3.96
  -1  -2  12   49.37    3.84
   1   2 -11    1.89    2.26
  -1  -2  11    0.37    2.13
   1   2 -10  103.26    4.69
  -1  -2  10  102.41    4.45
   1   2  -9   34.62    2.56
  -1  -2   9   35.35    2.93
   1   2  -8  681.66   18.84
  -1  -2   8  668.86   18.77
   1   2  -7  284.97    8.78
  -1  -2   7  277.16    8.84
   1   2  -6  107.10    4.39
  -1  -2   6  107.46    4.45
   1   2  -5  690.62   20.36
  -1  -2   5  683.98   19.87
   1   2  -4  111.43    5.85
  -1  -2   4  112.46    6.03
   1   2  -3 1188.26   29.87
  -1  -2   3 1190.21   32.98
   1   2  -2  605.47   18.23
  -1  -2   2  625.10   18.10
   1   2  -1 4146.06  100.39
  -1  -2   1 4246.94  105.88
   1   2   0   99.91    3.47
  -1  -2   0  103.87    3.29
   1   2   1  451.13   12.25
  -1  -2  -1  447.35   12.07
   1   2   2   31.57    1.46
  -1  -2  -2   30.48    1.34
   1   2   3  582.92   16.52
  -1  -2  -3  588.28   18.10
   1   2   4    5.18    0.98
  -1  -2  -4    3.84    0.91
   1   2   5  407.24   13.04
  -1  -2  -5  412.42   12.74
   1   2   6   35.96    2.07
  -1  -2  -6   34.62    1.83
   1   2   7  115.94    4.51
  -1  -2  -7  117.95    4.63
   1   2   8  137.33    5.00
  -1  -2  -8  139.47    5.55
   1   2   9  177.08    7.31
  -1  -2  -9  179.64    6.89
   1   2  10   55.96    3.17
  -1  -2 -10   54.74    3.05
   1   2  11    9.02    2.01
  -1  -2 -11    5.91    1.89
   1   2  12   -0.67    2.38
  -1  -2 -12    0.85    2.26
   1   2  13    4.14    3.23
  -1  -2 -13    5.36    2.62
   1   2  14   59.92    4.57
  -1  -2 -14   60.10    4.14
   1   2  15    1.46    4.39
  -1  -2 -15    1.28    2.74
   1   2  16    3.11    3.96
  -1  -2 -16    2.44    3.72
   1   2  17    1.16    4.21
  -1  -2 -17   -1.34    4.45
   1   2  18   -0.24    3.78
  -1  -2 -18    2.50    3.17
   1   2  19    7.01    5.06
  -1  -2 -19    2.80    3.17
   1   2  20    1.40    4.75
  -1  -2 -20    0.67    2.07
   1   3 -22    1.40    4.27
  -1  -3  22    1.04    4.45
   1   3 -21    4.63    4.63
  -1  -3  21   10.06    5.79
   1   3 -20   18.10    4.88
  -1  -3  20   19.32    5.06
   1   3 -19   13.04    5.06
  -1  -3  19    9.69    4.39
   1   3 -18    2.74    3.60
  -1  -3  18    2.99    5.06
   1   3 -17   -3.29    3.05
  -1  -3  17   -0.91    3.66
   1   3 -16   76.93    6.10
  -1  -3  16   72.72    6.28
   1   3 -15  136.78    7.13
  -1  -3  15  128.92    7.31
   1   3 -14   30.54    3.78
  -1  -3  14   31.27    4.08
   1   3 -13   11.46    2.50
  -1  -3  13   13.65    3.66
   1   3 -12   19.93    3.23
  -1  -3  12   20.36    3.17
   1   3 -11  136.48    5.30
  -1  -3  11  134.35    5.67
   1   3 -10   46.39    3.11
  -1  -3  10   47.36    2.86
   1   3  -9  517.57   15.73
  -1  -3   9  515.44   16.82
   1   3  -8  125.57    5.18
  -1  -3   8  116.18    4.88
   1   3  -7   15.67    1.77
  -1  -3   7   13.96    1.65
   1   3  -6  397.79   11.64
  -1  -3   6  390.18   11.95
   1   3  -5   16.34    2.32
  -1  -3   5   10.48    2.07
   1   3  -4   57.24    2.74
  -1  -3   4   56.14    2.86
   1   3  -3 1830.06   46.20
  -1  -3   3 1839.15   48.34
   1   3  -2   57.30    2.32
  -1  -3   2   56.57    2.68
   1   3  -1   28.95    1.46
  -1  -3   1   27.61    1.58
   1   3   0  122.95    4.51
  -1  -3   0  124.90    4.63
   1   3   1   25.42    1.46
  -1  -3  -1   24.50    1.22
   1   3   2   30.72    1.58
  -1  -3  -2   32.43    1.71
   1   3   3   61.02    2.44
  -1  -3  -3   59.43    2.86
   1   3   4  145.01    5.06
  -1  -3  -4  138.98    5.30
   1   3   5   58.52    2.38
  -1  -3  -5   62.05    2.74
   1   3   6   10.97    1.34
  -1  -3  -6   13.04    1.71
   1   3   7  118.25    4.63
  -1  -3  -7  119.66    4.51
   1   3   8  208.89    7.38
  -1  -3  -8  213.34    8.35
   1   3   9    0.85    1.58
  -1  -3  -9    0.91    1.65
   1   3  10   29.81    3.05
  -1  -3 -10   35.54    3.05
   1   3  11  105.57    5.61
  -1  -3 -11  106.37    5.00
   1   3  12   -1.40    2.56
  -1  -3 -12    1.10    2.01
   1   3  13   15.24    3.60
  -1  -3 -13   17.56    2.93
   1   3  14   30.48    3.90
  -1  -3 -14   28.59    3.54
   1   3  15    9.51    5.30
  -1  -3 -15   12.56    2.93
   1   3  16    5.12    4.14
  -1  -3 -16    3.11    2.74
   1   3  17    1.77    5.36
  -1  -3 -17   -1.28    4.21
   1   3  18    0.00    3.41
  -1  -3 -18   -0.06    3.60
   1   3  19    2.93    4.33
  -1  -3 -19    7.25    3.60
  -1  -3 -20    0.24    2.19
   1   4 -22    1.83    4.75
  -1  -4  22    0.37    3.29
   1   4 -21   10.06    5.36
  -1  -4  21   16.15    5.12
   1   4 -20    4.33    4.45
  -1  -4  20    7.80    4.88
   1   4 -19   15.12    5.49
  -1  -4  19   12.56    4.94
   1   4 -18    3.29    3.78
  -1  -4  18    3.05    3.78
   1   4 -17   14.63    4.33
  -1  -4  17   10.55    4.57
   1   4 -16   16.28    3.54
  -1  -4  16   16.70    4.45
   1   4 -15   52.42    5.24
  -1  -4  15   54.62    4.51
   1   4 -14  146.90    6.89
  -1  -4  14  141.23    7.07
   1   4 -13    9.33    2.50
  -1  -4  13    9.87    2.93
   1   4 -12   30.48    3.17
  -1  -4  12   33.83    2.99
   1   4 -11    5.00    2.13
  -1  -4  11    6.22    2.01
   1   4 -10  196.89    7.01
  -1  -4  10  204.14    6.89
   1   4  -9   30.17    2.62
  -1  -4   9   32.25    2.19
   1   4  -8   86.25    3.96
  -1  -4   8   83.33    3.96
   1   4  -7  362.68   11.95
  -1  -4   7  364.76   11.83
   1   4  -6  319.65   13.84
  -1  -4   6  313.49   14.14
   1   4  -5    1.65    1.28
  -1  -4   5    3.35    1.16
   1   4  -4   15.79    1.34
  -1  -4   4   15.54    1.22
   1   4  -3 1252.33   33.65
  -1  -4   3 1276.22   34.68
   1   4  -2  295.02    9.27
  -1  -4   2  282.47    9.27
   1   4  -1  785.96   22.07
  -1  -4   1  750.60   22.74
   1   4   0  280.09    9.45
  -1  -4   0  271.19    9.87
   1   4   1   18.23    1.34
  -1  -4  -1   15.73    1.22
   1   4   2  267.78    8.72
  -1  -4  -2  268.33    9.27
   1   4   3  343.79   10.97
  -1  -4  -3  328.92   10.79
   1   4   4  442.72   13.35
  -1  -4  -4  444.06   15.18
   1   4   5  160.68    6.16
  -1  -4  -5  169.40    6.58
   1   4   6   18.71    1.83
  -1  -4  -6   20.85    2.01
   1   4   7   53.88    2.74
  -1  -4  -7   53.76    3.17
   1   4   8  112.89    4.88
  -1  -4  -8  111.67    4.63
   1   4   9    4.21    2.07
  -1  -4  -9    5.85    2.01
   1   4  10  140.87    6.10
  -1  -4 -10  136.24    5.91
   1   4  11   29.87    3.35
  -1  -4 -11   32.31    3.60
   1   4  12    2.93    3.11
  -1  -4 -12   -1.58    2.99
   1   4  13   -0.06    3.90
  -1  -4 -13    6.64    2.68
   1   4  14   44.80    4.88
  -1  -4 -14   43.16    3.84
   1   4  15    2.44    3.41
  -1  -4 -15   -0.37    2.86
   1   4  16    0.18    3.78
  -1  -4 -16   -0.55    2.99
   1   4  17    2.68    4.63
  -1  -4 -17    0.12    3.47
   1   4  18    3.11    5.61
  -1  -4 -18    3.66    2.74
   1   4  19    1.58    3.84
  -1  -4 -19    0.85    3.11
   1   5 -23   -0.18    3.72
   1   5 -22   -0.06    4.21
  -1  -5  22    2.80    4.82
   1   5 -21   11.52    4.63
  -1  -5  21    4.14    5.18
   1   5 -20   11.03    4.57
  -1  -5  20    6.71    5.43
   1   5 -19    3.29    5.12
  -1  -5  19    1.10    4.88
   1   5 -18    6.71    3.72
  -1  -5  18    7.38    4.27
   1   5 -17   -2.50    3.23
  -1  -5  17    0.30    3.23
   1   5 -16  103.14    6.28
  -1  -5  16   99.78    6.03
   1   5 -15   36.76    4.57
  -1  -5  15   41.45    5.00
   1   5 -14   71.13    5.67
  -1  -5  14   70.71    5.55
   1   5 -13   19.51    4.02
  -1  -5  13   22.55    3.72
   1   5 -12  118.92    6.10
  -1  -5  12  109.84    5.91
   1   5 -11    3.47    2.32
  -1  -5  11    3.72    2.26
   1   5 -10   64.06    3.47
  -1  -5  10   65.41    3.66
   1   5  -9  159.70    6.58
  -1  -5   9  168.18    6.28
   1   5  -8   58.70    3.11
  -1  -5   8   54.62    2.86
   1   5  -7   24.32    2.26
  -1  -5   7   25.91    3.05
   1   5  -6 1224.11   35.29
  -1  -5   6 1202.53   33.04
   1   5  -5  560.61   16.82
  -1  -5   5  548.48   16.28
   1   5  -4   88.87    4.02
  -1  -5   4   87.23    3.78
   1   5  -3  771.15   23.28
  -1  -5   3  772.73   23.10
   1   5  -2 1442.08   38.58
  -1  -5   2 1407.58   36.70
   1   5  -1  420.10   13.04
  -1  -5   1  426.99   12.68
   1   5   0  159.83    5.97
  -1  -5   0  156.84    5.79
   1   5   1  171.22    6.10
  -1  -5  -1  169.76    5.85
   1   5   2  305.33    9.51
  -1  -5  -2  311.36   10.00
   1   5   3   79.12    4.51
  -1  -5  -3   81.80    4.02
   1   5   4  349.58   11.64
  -1  -5  -4  349.46   12.62
   1   5   5   13.17    2.13
  -1  -5  -5   12.25    1.46
   1   5   6   91.19    3.84
  -1  -5  -6   89.54    4.21
   1   5   7   13.23    2.13
  -1  -5  -7    9.33    1.95
   1   5   8  223.77    8.11
  -1  -5  -8  233.40    8.96
   1   5   9    5.30    2.44
  -1  -5  -9    8.90    2.07
   1   5  10    7.38    2.68
  -1  -5 -10    8.11    2.19
   1   5  11   19.63    2.80
  -1  -5 -11   15.48    2.50
   1   5  12    2.74    3.96
  -1  -5 -12    1.52    2.68
   1   5  13    7.13    3.54
  -1  -5 -13    5.49    2.44
   1   5  14    1.22    4.14
  -1  -5 -14    0.49    2.68
   1   5  15    9.39    3.78
  -1  -5 -15   14.69    3.05
   1   5  16    1.28    3.47
  -1  -5 -16    3.35    2.86
   1   5  17    0.98    3.90
  -1  -5 -17    3.66    4.14
   1   5  18    0.61    4.94
  -1  -5 -18    0.79    5.00
  -1  -5 -19   -2.19    4.45
   1   6 -22    3.66    4.33
  -1  -6  22    2.80    4.08
   1   6 -21   12.19    5.12
  -1  -6  21   12.37    5.55
   1   6 -20    7.68    4.45
  -1  -6  20    3.66    5.67
   1   6 -19    3.11    4.82
  -1  -6  19   -0.73    4.51
   1   6 -18    2.86    3.17
  -1  -6  18   -2.07    3.72
   1   6 -17    0.67    3.41
  -1  -6  17    4.88    3.84
   1   6 -16   22.31    3.84
  -1  -6  16   18.77    3.96
   1   6 -15   78.21    5.00
  -1  -6  15   73.21    5.49
   1   6 -14    2.62    2.86
  -1  -6  14    0.37    2.68
   1   6 -13    4.21    2.80
  -1  -6  13    1.22    2.44
   1   6 -12  236.26    8.78
  -1  -6  12  223.89    8.11
   1   6 -11   16.21    2.62
  -1  -6  11   13.65    2.26
   1   6 -10   34.81    3.05
  -1  -6  10   31.45    2.86
   1   6  -9   32.92    2.62
  -1  -6   9   37.18    2.74
   1   6  -8    0.91    1.89
  -1  -6   8    0.18    1.95
   1   6  -7  501.18   14.63
  -1  -6   7  510.81   15.30
   1   6  -6   61.02    3.17
  -1  -6   6   55.65    2.80
   1   6  -5  373.84   12.98
  -1  -6   5  363.48   11.70
   1   6  -4  360.55   10.85
  -1  -6   4  345.19   10.42
   1   6  -3   69.12    3.29
  -1  -6   3   63.70    2.62
   1   6  -2   39.01    2.19
  -1  -6   2   36.02    2.32
   1   6  -1  115.39    4.57
  -1  -6   1  115.21    4.57
   1   6   0  442.11   13.65
  -1  -6   0  441.80   14.14
   1   6   1  121.97    5.85
  -1  -6  -1  122.22    5.06
   1   6   2  162.45    6.40
  -1  -6  -2  162.20    6.64
   1   6   3   94.60    4.08
  -1  -6  -3   99.91    4.51
   1   6   4  153.49    5.97
  -1  -6  -4  151.23    6.83
   1   6   5  272.78    8.96
  -1  -6  -5  276.80   10.06
   1   6   6    1.34    1.71
  -1  -6  -6    0.43    1.58
   1   6   7    1.65    2.01
  -1  -6  -7    2.26    1.89
   1   6   8    1.34    2.26
  -1  -6  -8    1.95    1.89
   1   6   9    9.08    2.38
  -1  -6  -9   13.04    2.32
   1   6  10   29.20    3.84
  -1  -6 -10   32.55    3.35
   1   6  11    7.31    2.74
  -1  -6 -11    6.22    2.56
   1   6  12    2.19    3.23
  -1  -6 -12    1.34    2.93
   1   6  13    7.86    3.23
  -1  -6 -13   12.07    3.11
   1   6  14    5.91    3.96
  -1  -6 -14    7.50    3.11
   1   6  15    6.40    4.51
  -1  -6 -15    9.45    3.54
   1   6  16    9.51    4.02
  -1  -6 -16    4.88    2.93
   1   6  17    3.35    4.63
  -1  -6 -17    3.23    3.47
   1   6  18   -3.35    7.44
  -1  -6 -18   -1.10    5.00
  -1  -6 -19    0.98    3.35
   1   7 -22    0.67    4.21
  -1  -7  22    0.06    4.21
   1   7 -21   -0.24    4.27
  -1  -7  21   -3.96    5.30
   1   7 -20   10.24    4.02
  -1  -7  20    5.24    5.49
   1   7 -19    3.66    4.08
  -1  -7  19   -1.16    4.57
   1   7 -18    3.41    4.08
  -1  -7  18    0.24    3.78
   1   7 -17    2.32    3.60
  -1  -7  17   -0.79    3.54
   1   7 -16   54.80    4.88
  -1  -7  16   61.14    5.49
   1   7 -15   20.48    3.47
  -1  -7  15   19.81    3.54
   1   7 -14   94.42    5.97
  -1  -7  14   94.24    5.49
   1   7 -13   95.40    5.30
  -1  -7  13  106.73    5.91
   1   7 -12   16.40    5.43
  -1  -7  12   15.85    3.29
   1   7 -11  148.24    6.95
  -1  -7  11  146.66    6.22
   1   7 -10   17.37    2.50
  -1  -7  10   16.21    2.68
   1   7  -9   58.33    4.69
  -1  -7   9   55.41    3.35
   1   7  -8  209.20    8.35
  -1  -7   8  212.43    7.80
   1   7  -7   12.50    2.26
  -1  -7   7   13.71    2.13
   1   7  -6  335.01   11.52
  -1  -7   6  328.12    9.33
   1   7  -5    8.29    1.77
  -1  -7   5    7.62    1.58
   1   7  -4  403.65   14.26
  -1  -7   4  402.18   11.58
   1   7  -3   60.53    3.17
  -1  -7   3   57.79    2.80
   1   7  -2  107.04    4.33
  -1  -7   2  109.35    4.63
   1   7  -1  297.40   10.12
  -1  -7   1  287.59    9.45
   1   7   0   12.19    1.83
  -1  -7   0   11.89    1.58
   1   7   1   66.01    3.23
  -1  -7  -1   56.93    3.11
   1   7   2  437.17   14.57
  -1  -7  -2  417.79   13.71
   1   7   3   63.94    3.29
  -1  -7  -3   66.14    3.60
   1   7   4  111.24    4.75
  -1  -7  -4  116.18    4.94
   1   7   5    2.26    1.89
  -1  -7  -5    5.18    2.13
   1   7   6    3.78    2.19
  -1  -7  -6    2.80    1.77
   1   7   7   36.33    3.35
  -1  -7  -7   33.22    3.11
   1   7   8    5.73    2.26
  -1  -7  -8    6.89    2.26
   1   7   9   40.90    3.54
  -1  -7  -9   39.01    3.47
   1   7  10   11.89    3.72
  -1  -7 -10   16.58    2.86
   1   7  11   -0.49    2.62
  -1  -7 -11    1.34    3.60
   1   7  12   15.30    3.29
  -1  -7 -12   12.43    2.93
   1   7  13    5.55    3.29
  -1  -7 -13    6.28    3.05
   1   7  14    8.78    4.14
  -1  -7 -14   11.83    3.47
   1   7  15    0.49    3.66
  -1  -7 -15    1.28    2.99
   1   7  16    1.28    5.06
  -1  -7 -16    1.58    3.05
  -1  -7 -17   -0.06    4.02
   1   8 -22    0.30    5.97
  -1  -8  22    0.85    4.51
   1   8 -21   16.82    5.97
  -1  -8  21    7.19    5.85
   1   8 -20   -1.65    6.34
  -1  -8  20   -0.06    5.43
   1   8 -19    2.26    3.90
  -1  -8  19    1.22    4.75
   1   8 -18    0.00    3.54
  -1  -8  18   -1.34    3.90
   1   8 -17   29.81    3.78
  -1  -8  17   37.91    4.82
   1   8 -16   35.17    4.21
  -1  -8  16   24.81    4.08
   1   8 -15   77.05    4.51
  -1  -8  15   80.83    5.79
   1   8 -14   10.36    2.68
  -1  -8  14    6.64    2.80
   1   8 -13   30.78    4.27
  -1  -8  13   32.00    3.72
   1   8 -12   96.80    5.67
  -1  -8  12   97.53    5.06
   1   8 -11    7.13    2.80
  -1  -8  11    5.97    3.60
   1   8 -10  190.79   10.73
  -1  -8  10  194.02    7.31
   1   8  -9    1.22    2.56
  -1  -8   9   -0.67    2.19
   1   8  -8   31.88    3.05
  -1  -8   8   37.61    2.80
   1   8  -7  143.98    5.67
  -1  -8   7  136.17    5.00
   1   8  -6   19.02    2.26
  -1  -8   6   13.59    1.95
   1   8  -5  255.52    9.94
  -1  -8   5  256.26    8.78
   1   8  -4  589.44   17.49
  -1  -8   4  590.11   17.01
   1   8  -3   32.25    2.56
  -1  -8   3   34.68    2.62
   1   8  -2  155.44    5.85
  -1  -8   2  157.14    6.16
   1   8  -1   19.44    2.07
  -1  -8   1   21.70    2.01
   1   8   0    5.12    2.07
  -1  -8   0    5.55    1.65
   1   8   1   61.14    3.05
  -1  -8  -1   58.27    3.23
   1   8   2   15.60    2.38
  -1  -8  -2   14.02    2.19
   1   8   3   27.61    2.56
  -1  -8  -3   24.93    2.38
   1   8   4    4.21    2.26
  -1  -8  -4    3.54    1.83
   1   8   5    0.73    2.13
  -1  -8  -5    0.12    2.07
   1   8   6   32.92    3.35
  -1  -8  -6   33.53    3.60
   1   8   7   23.96    3.29
  -1  -8  -7   24.63    3.54
   1   8   8   21.76    2.86
  -1  -8  -8   19.93    3.05
   1   8   9   15.24    3.11
  -1  -8  -9   13.59    2.68
   1   8  10    1.52    2.93
  -1  -8 -10    4.51    2.56
   1   8  11    2.56    3.54
  -1  -8 -11    5.12    3.78
   1   8  12    3.78    3.23
  -1  -8 -12    5.85    3.05
   1   8  13    1.16    3.54
  -1  -8 -13    2.44    3.23
   1   8  14    1.04    3.11
  -1  -8 -14   -2.07    2.68
   1   8  15   12.98    4.02
  -1  -8 -15    0.67    2.19
   1   8  16    0.12    3.23
  -1  -8 -16    0.91    3.35
   1   9 -21    1.28    4.94
  -1  -9  21    2.38    7.25
   1   9 -20   -1.65    6.34
  -1  -9  20    3.84    4.45
   1   9 -19    5.85    4.75
  -1  -9  19    3.41    4.51
   1   9 -18   12.31    4.45
  -1  -9  18   17.43    4.33
   1   9 -17    0.18    3.66
  -1  -9  17    0.18    3.90
   1   9 -16   41.63    5.18
  -1  -9  16   39.44    4.94
   1   9 -15    4.69    4.33
  -1  -9  15    3.66    3.35
   1   9 -14    5.06    4.33
  -1  -9  14    6.83    4.14
   1   9 -13   30.90    4.27
  -1  -9  13   25.66    4.27
   1   9 -12    6.77    3.17
  -1  -9  12    7.62    4.39
   1   9 -11  112.40    7.92
  -1  -9  11  123.68    5.73
   1   9 -10    7.74    2.99
  -1  -9  10    7.62    2.13
   1   9  -9   82.17    4.69
  -1  -9   9   75.65    4.02
   1   9  -8    5.06    2.38
  -1  -9   8    8.23    2.13
   1   9  -7   13.53    2.68
  -1  -9   7   11.89    2.38
   1   9  -6   71.20    4.21
  -1  -9   6   73.15    4.08
   1   9  -5   75.28    4.02
  -1  -9   5   80.10    3.72
   1   9  -4   32.79    2.74
  -1  -9   4   37.55    2.50
   1   9  -3  108.38    5.00
  -1  -9   3  110.09    4.69
   1   9  -2   39.80    2.56
  -1  -9   2   44.86    2.86
   1   9  -1   76.07    4.51
  -1  -9   1   91.07    4.57
   1   9   0    0.85    1.83
  -1  -9   0   -0.55    1.95
   1   9   1   27.00    2.86
  -1  -9  -1   33.89    2.74
   1   9   2   16.28    2.62
  -1  -9  -2   16.95    2.62
   1   9   3   38.40    3.05
  -1  -9  -3   36.02    2.74
   1   9   4   16.40    2.80
  -1  -9  -4   20.36    2.68
   1   9   5    5.12    2.32
  -1  -9  -5    4.08    2.19
   1   9   6   21.27    2.99
  -1  -9  -6   21.58    2.80
   1   9   7   -1.71    2.32
  -1  -9  -7    1.10    2.19
   1   9   8   14.20    3.35
  -1  -9  -8   13.90    3.35
   1   9   9   12.86    3.41
  -1  -9  -9   12.07    2.86
   1   9  10    4.94    3.35
  -1  -9 -10    5.73    4.08
   1   9  11    0.67    3.23
  -1  -9 -11   -1.71    3.11
   1   9  12   -0.67    3.84
  -1  -9 -12    1.40    2.99
   1   9  13   14.63    4.02
  -1  -9 -13   17.37    3.35
   1   9  14    4.02    3.90
  -1  -9 -14    0.73    3.23
   1   9  15   -0.18    3.66
  -1  -9 -15    2.80    2.86
   1  10 -21    2.19    6.77
  -1 -10  21    0.43    4.45
   1  10 -20   15.00    6.03
  -1 -10  20    5.18    3.96
   1  10 -19    0.67    4.39
  -1 -10  19   -2.19    4.33
   1  10 -18    7.25    4.88
  -1 -10  18   12.07    4.45
   1  10 -17   72.84    7.19
  -1 -10  17   64.43    6.95
   1  10 -16    2.86    5.85
  -1 -10  16   -0.79    5.12
   1  10 -15   22.86    5.55
  -1 -10  15   24.87    4.94
   1  10 -14    5.79    3.54
  -1 -10  14    0.98    3.11
   1  10 -13   -1.10    3.35
  -1 -10  13   -3.72    4.82
   1  10 -12   59.25    8.96
  -1 -10  12   66.99    5.30
   1  10 -11   -0.06    2.80
  -1 -10  11    2.19    2.56
   1  10 -10   45.41    4.88
  -1 -10  10   45.78    4.21
   1  10  -9    3.35    3.17
  -1 -10   9    2.93    2.80
   1  10  -8   -1.40    2.80
  -1 -10   8    2.80    2.50
   1  10  -7   53.70    3.90
  -1 -10   7   60.22    4.69
   1  10  -6   17.92    2.93
  -1 -10   6   10.67    2.32
   1  10  -5  373.72   18.23
  -1 -10   5  348.12   14.93
   1  10  -4  222.37    8.66
  -1 -10   4  223.04    9.14
   1  10  -3    4.02    2.86
  -1 -10   3    7.01    2.80
   1  10  -2   25.30    2.50
  -1 -10   2   26.76    2.62
   1  10  -1    6.95    2.19
  -1 -10   1    9.51    2.19
   1  10   0    5.67    2.62
  -1 -10   0    5.12    1.95
   1  10   1    9.45    2.62
  -1 -10  -1    8.41    2.56
   1  10   2    3.17    2.19
  -1 -10  -2    4.75    2.68
   1  10   3   72.35    4.45
  -1 -10  -3   70.46    4.57
   1  10   4   11.89    2.99
  -1 -10  -4   17.49    3.23
   1  10   5    3.11    2.56
  -1 -10  -5   -0.49    3.41
   1  10   6    3.17    3.84
  -1 -10  -6   -0.37    3.35
   1  10   7    7.13    3.41
  -1 -10  -7    6.89    3.41
   1  10   8   12.74    3.54
  -1 -10  -8    9.45    3.29
   1  10   9    6.89    3.60
  -1 -10  -9    5.43    3.29
   1  10  10    0.18    2.93
  -1 -10 -10   -0.67    2.86
   1  10  11    0.24    3.78
  -1 -10 -11   -0.43    3.11
   1  10  12   16.82    3.60
  -1 -10 -12    9.39    2.86
   1  10  13    0.61    4.14
  -1 -10 -13   -0.73    2.62
   1  10  14    1.46    6.83
  -1 -10 -14   -2.99    5.30
   1  11 -20    1.28    6.28
  -1 -11  20    0.73    3.66
   1  11 -19    3.11    5.91
  -1 -11  19    5.61    4.33
   1  11 -18   19.75    5.12
  -1 -11  18   21.46    4.82
   1  11 -17    3.60    5.06
  -1 -11  17    1.58    4.33
   1  11 -16   41.45    7.01
  -1 -11  16   39.86    5.55
   1  11 -15    1.28    3.66
  -1 -11  15    6.03    3.72
   1  11 -14    9.94    4.08
  -1 -11  14    8.17    5.97
   1  11 -13   27.49    6.77
  -1 -11  13   22.13    3.66
   1  11 -12    1.10    3.72
  -1 -11  12   -1.77    2.99
   1  11 -11   56.08    5.36
  -1 -11  11   55.71    4.33
   1  11 -10   37.49    4.45
  -1 -11  10   34.44    3.29
   1  11  -9    7.68    3.47
  -1 -11   9   12.19    2.93
   1  11  -8   52.73    4.51
  -1 -11   8   48.58    4.14
   1  11  -7   53.64    4.45
  -1 -11   7   49.92    3.90
   1  11  -6   53.88    4.69
  -1 -11   6   59.68    4.51
   1  11  -5   37.37    3.78
  -1 -11   5   44.44    3.72
   1  11  -4   27.67    3.41
  -1 -11   4   35.66    3.29
   1  11  -3  151.84    7.62
  -1 -11   3  149.34    6.52
   1  11  -2   13.29    3.17
  -1 -11   2   14.08    2.93
   1  11  -1    0.85    2.38
  -1 -11   1    0.79    2.74
   1  11   0    7.92    2.80
  -1 -11   0    6.22    2.44
   1  11   1    0.24    2.44
  -1 -11  -1   -0.73    2.50
   1  11   2    1.52    2.86
  -1 -11  -2    0.67    2.80
   1  11   3   31.45    3.72
  -1 -11  -3   29.50    3.35
   1  11   4   21.82    3.29
  -1 -11  -4   32.31    3.96
   1  11   5   -0.67    3.84
  -1 -11  -5    2.13    3.66
   1  11   6    2.07    3.17
  -1 -11  -6    1.89    2.99
   1  11   7   -0.98    3.11
  -1 -11  -7   -0.85    3.35
   1  11   8    2.44    3.60
  -1 -11  -8    3.90    2.93
   1  11   9    2.50    3.11
  -1 -11  -9    6.22    3.17
   1  11  10    3.47    3.54
  -1 -11 -10    2.44    3.17
   1  11  11    2.01    3.41
  -1 -11 -11    5.30    4.27
   1  11  12    2.44    2.93
  -1 -11 -12    0.79    2.86
   1  11  13    2.44    3.78
  -1 -11 -13    4.21    4.75
   1  12 -20   -0.30    5.18
  -1 -12  20    1.71    2.74
   1  12 -19    1.04    4.94
  -1 -12  19    4.14    4.45
   1  12 -18   -2.13    5.06
  -1 -12  18    1.65    4.75
   1  12 -17   33.16    7.07
  -1 -12  17   21.52    5.67
   1  12 -16    3.54    7.50
  -1 -12  16    3.90    5.67
   1  12 -15    4.27    4.69
  -1 -12  15    6.46    6.34
   1  12 -14   11.15    5.49
  -1 -12  14   13.47    4.27
   1  12 -13    1.89    4.88
  -1 -12  13    2.44    3.66
   1  12 -12   46.02    5.18
  -1 -12  12   51.51    4.94
   1  12 -11    0.49    4.39
  -1 -12  11    0.91    3.11
   1  12 -10   19.26    3.96
  -1 -12  10   18.71    3.60
   1  12  -9   56.99    5.43
  -1 -12   9   57.72    4.94
   1  12  -8    1.71    3.05
  -1 -12   8   -0.49    2.44
   1  12  -7   28.95    4.02
  -1 -12   7   29.20    3.47
   1  12  -6    5.55    2.62
  -1 -12   6    4.88    2.44
   1  12  -5   27.61    3.60
  -1 -12   5   22.55    2.93
   1  12  -4   17.98    3.41
  -1 -12   4   15.24    2.80
   1  12  -3   21.94    3.35
  -1 -12   3   25.05    3.23
   1  12  -2    6.22    2.86
  -1 -12   2    5.43    2.50
   1  12  -1   42.85    3.90
  -1 -12   1   41.88    3.60
   1  12   0   -0.61    2.99
  -1 -12   0    2.07    2.93
   1  12   1    6.28    2.80
  -1 -12  -1    5.97    3.17
   1  12   2   24.20    3.41
  -1 -12  -2   28.77    3.54
   1  12   3    6.71    3.17
  -1 -12  -3    5.67    2.62
   1  12   4    3.29    2.86
  -1 -12  -4    4.63    3.41
   1  12   5    3.35    4.14
  -1 -12  -5    0.37    2.86
   1  12   6    0.18    3.72
  -1 -12  -6    0.61    3.05
   1  12   7    7.62    3.54
  -1 -12  -7    8.35    4.14
   1  12   8    1.95    3.35
  -1 -12  -8    2.19    2.68
   1  12   9   -3.05    3.96
  -1 -12  -9    1.65    2.68
   1  12  10   -0.55    2.99
  -1 -12 -10    1.52    3.60
   1  12  11    0.73    4.14
  -1 -12 -11    1.34    4.69
   1  13 -19    1.22    4.14
  -1 -13  19    1.10    5.06
   1  13 -18    4.21    5.00
  -1 -13  18    1.40    5.12
   1  13 -17    2.13    6.40
  -1 -13  17    4.75    5.43
   1  13 -16    8.41    5.24
  -1 -13  16   10.30    7.74
   1  13 -15    0.85    5.73
  -1 -13  15    1.10    3.96
   1  13 -14    0.18    4.63
  -1 -13  14   -0.30    3.96
   1  13 -13   16.40    4.69
  -1 -13  13   26.27    4.27
   1  13 -12    6.03    4.33
  -1 -13  12    6.16    4.33
   1  13 -11   27.00    5.24
  -1 -13  11   27.92    5.06
   1  13 -10    4.57    4.14
  -1 -13  10    6.22    3.29
   1  13  -9    1.71    3.17
  -1 -13   9    0.91    3.11
   1  13  -8   29.81    4.57
  -1 -13   8   26.39    3.11
   1  13  -7   12.86    3.66
  -1 -13   7   12.86    3.11
   1  13  -6    4.88    3.23
  -1 -13   6    2.80    2.32
   1  13  -5    2.13    3.17
  -1 -13   5   -2.01    2.86
   1  13  -4    4.51    2.93
  -1 -13   4    6.22    2.80
   1  13  -3    8.90    3.29
  -1 -13   3    6.89    2.86
   1  13  -2    9.27    3.41
  -1 -13   2   10.36    2.99
   1  13  -1    2.32    3.72
  -1 -13   1    0.79    2.74
   1  13   0   -1.77    3.54
  -1 -13   0   -1.22    3.47
   1  13   1    6.28    3.47
  -1 -13  -1   -0.61    2.93
   1  13   2   -1.52    3.17
  -1 -13  -2    0.73    2.99
   1  13   3   23.77    3.84
  -1 -13  -3   23.65    3.78
   1  13   4    3.54    3.84
  -1 -13  -4    0.55    3.66
   1  13   5    0.61    3.23
  -1 -13  -5   -1.95    2.99
   1  13   6   -0.55    3.78
  -1 -13  -6    2.56    2.80
   1  13   7    1.71    3.35
  -1 -13  -7    4.21    3.72
   1  13   8    1.58    2.86
  -1 -13  -8    2.32    3.41
   1  13   9    1.28    3.54
  -1 -13  -9   -0.43    2.32
   1  13  10    1.65    2.50
  -1 -13 -10    2.74    3.41
   1  14 -18    0.49    4.69
  -1 -14  18   -0.24    4.51
   1  14 -17   18.29    8.66
  -1 -14  17   11.28   11.34
   1  14 -16   -7.92    7.01
  -1 -14  16   -1.89    4.51
   1  14 -15   -0.67    5.67
  -1 -14  15    3.11    4.75
   1  14 -14    5.61    5.06
  -1 -14  14    3.35    4.21
   1  14 -13    5.06    4.88
  -1 -14  13    2.86    4.08
   1  14 -12   27.25    4.94
  -1 -14  12   25.05    4.82
   1  14 -11    5.49    4.51
  -1 -14  11    0.55    4.14
   1  14 -10   12.98    6.40
  -1 -14  10   14.93    4.82
   1  14  -9    6.16    4.27
  -1 -14   9    6.83    3.35
   1  14  -8    0.67    3.84
  -1 -14   8    0.30    3.17
   1  14  -7    0.49    3.35
  -1 -14   7    0.24    3.29
   1  14  -6    0.55    3.47
  -1 -14   6   -0.24    2.62
   1  14  -5    2.01    3.47
  -1 -14   5    0.37    2.86
   1  14  -4    0.91    3.72
  -1 -14   4   -0.79    2.99
   1  14  -3   13.23    5.30
  -1 -14   3    2.86    5.91
   1  14  -2   -0.79    3.78
  -1 -14   2    1.34    2.93
   1  14  -1    7.62    4.27
  -1 -14   1    4.39    3.41
   1  14   0   11.76    3.41
  -1 -14   0    6.64    3.54
   1  14   1    2.13    4.02
  -1 -14  -1    3.47    4.69
   1  14   2    2.38    3.90
  -1 -14  -2    6.46    3.41
   1  14   3    2.13    3.66
  -1 -14  -3    1.34    3.47
   1  14   4    1.28    3.90
  -1 -14  -4    3.66    4.69
   1  14   5   22.13    4.14
  -1 -14  -5   23.71    4.14
   1  14   6    0.18    3.47
  -1 -14  -6   -1.83    6.40
   1  14   7   -1.34    3.78
  -1 -14  -7    0.18    3.96
   1  14   8    2.32    5.85
  -1 -14  -8    1.28    5.00
   1  14   9    1.58    4.82
  -1 -14  -9    0.18    2.93
   1  15 -17    5.91    9.51
  -1 -15  17   -1.89   10.67
   1  15 -16    5.73    5.55
  -1 -15  16    1.58    5.30
   1  15 -15   18.29    6.28
  -1 -15  15    6.58    4.63
   1  15 -14    2.62    5.24
  -1 -15  14    0.30    4.63
   1  15 -13    2.07    5.24
  -1 -15  13    0.67    4.21
   1  15 -12    8.53    5.18
  -1 -15  12    6.89    4.02
   1  15 -11   16.82    4.88
  -1 -15  11   20.72    4.21
   1  15 -10    1.40    6.22
  -1 -15  10    2.86    5.06
   1  15  -9    0.12    4.39
  -1 -15   9   -0.18    3.90
   1  15  -8    8.29    3.96
  -1 -15   8    2.44    3.72
   1  15  -7    2.38    4.02
  -1 -15   7    0.61    3.66
   1  15  -6    7.44    4.02
  -1 -15   6    8.05    3.23
   1  15  -5   -1.34    3.96
  -1 -15   5   -0.73    3.66
   1  15  -4   -0.12    4.45
  -1 -15   4    2.19    3.17
   1  15  -3    5.49    4.14
  -1 -15   3   -0.49    3.47
   1  15  -2   -1.46    3.47
  -1 -15   2   -1.40    3.29
   1  15  -1   -3.29    3.96
  -1 -15   1   -1.16    4.08
   1  15   0   -0.49    4.51
  -1 -15   0    1.10    3.05
   1  15   1    1.46    3.96
  -1 -15  -1    1.28    3.60
   1  15   2    0.67    3.90
  -1 -15  -2    4.14    4.33
   1  15   3   -1.10    3.72
  -1 -15  -3   -1.34    3.54
   1  15   4   -0.98    3.29
  -1 -15  -4    0.67    4.21
   1  15   5   -2.07    3.90
  -1 -15  -5    4.33    4.08
   1  15   6    1.65    3.90
  -1 -15  -6    4.94    5.00
   1  15   7    0.55    3.84
   1  16 -16    5.30    9.69
  -1 -16  16    2.44    5.24
   1  16 -15    0.67    5.67
  -1 -16  15   -0.12    5.24
   1  16 -14    3.96    6.89
  -1 -16  14   -1.22    5.73
   1  16 -13    1.83    6.03
  -1 -16  13    0.55    4.75
   1  16 -12    3.35    5.85
  -1 -16  12   -0.91    4.69
   1  16 -11    0.98    5.43
  -1 -16  11    0.49    3.90
   1  16 -10    2.26    5.00
  -1 -16  10    5.85    5.06
   1  16  -9    2.56    4.69
  -1 -16   9    2.44    4.21
   1  16  -8    7.56    4.88
  -1 -16   8    7.74    3.78
   1  16  -7    4.45    4.27
  -1 -16   7   -0.73    3.35
   1  16  -6   -0.06    4.75
  -1 -16   6    1.34    3.66
   1  16  -5    4.14    4.08
  -1 -16   5   -0.18    3.29
   1  16  -4    0.30    3.47
  -1 -16   4   -0.12    2.32
   1  16  -3   -0.24    4.02
  -1 -16   3    4.88    3.41
   1  16  -2   -1.52    4.21
  -1 -16   2   -0.24    3.23
   1  16  -1   -0.24    3.47
  -1 -16   1    0.12    3.05
   1  16   0    0.12    3.78
  -1 -16   0   -1.83    4.51
   1  16   1    1.77    3.90
  -1 -16  -1    0.49    2.13
   1  16   2   -2.01    3.78
  -1 -16  -2    1.52    2.93
   1  16   3    2.44    5.36
   1  16   4   -5.36    6.03
  -1 -16  -4   -0.79    7.74
   1  16   5   -2.26    4.94
   1  17 -14    0.49    7.92
  -1 -17  14    2.74    5.43
   1  17 -13   -0.06    6.03
  -1 -17  13   -2.44    4.21
   1  17 -12    0.49    5.85
  -1 -17  12    0.91    4.75
   1  17 -11    1.71    4.39
  -1 -17  11    2.99    5.12
   1  17 -10    3.60    5.36
  -1 -17  10    2.44    3.66
   1  17  -9   -0.49    5.91
  -1 -17   9    1.34    3.66
   1  17  -8   -3.66    3.96
  -1 -17   8    1.22    3.05
   1  17  -7    3.23    4.94
  -1 -17   7    1.16    6.34
   1  17  -6    1.71    5.36
  -1 -17   6    1.34    4.57
   1  17  -5   -0.12    2.80
  -1 -17   5    3.17    4.08
   1  17  -4   -0.49    4.51
  -1 -17   4    4.63    5.06
  -1 -17   2   15.00   12.31
  -1 -17   1    0.61    6.10
   1  17   1   -1.46    6.28
   1  17   5    1.58    5.00
  -1 -18  12    0.30    4.39
   1  18 -11    0.00    4.57
  -1 -18  11    4.69    7.19
  -1 -18  10   -2.13    4.08
  -1 -18   8   -0.79    5.06
  -1 -18   7    0.61    3.66
  -1 -18   3    5.67    5.73
   1  18   0   -1.83    5.36
   1  18   1   -0.24    4.27
   2 -19   8    1.71    4.57
  -2  19  -8   -0.67    4.63
   2 -18  -2    3.66    4.14
   2 -18  -1   -2.01    4.27
  -2  18   1    1.83    5.12
   2 -18   0    3.41    4.08
  -2  18   0   -2.86    5.49
   2 -18   1   -2.13    4.14
  -2  18  -1    2.50    4.57
   2 -18   2    1.71    5.18
  -2  18  -4   -1.16    5.12
  -2  18  -5    0.30    4.57
   2 -18   8    3.23    5.18
  -2  18  -8   -0.61    6.95
   2 -18   9   -3.41    3.23
  -2  18  -9    0.55    3.41
   2 -18  10    1.95    4.27
  -2  18 -10    1.77    3.96
   2 -18  11    0.79    3.41
  -2  18 -11    0.79    4.21
   2 -18  12    1.89    4.82
   2 -18  13    2.74    3.66
  -2  18 -13    0.67    6.16
   2 -17  -7   -0.79    4.27
  -2  17   7    0.85    4.27
   2 -17  -6    4.33    8.29
  -2  17   6    1.89    3.72
   2 -17  -5    2.99    5.55
  -2  17   5    0.37    5.79
   2 -17  -4   -0.49    3.35
  -2  17   4    4.51    6.83
   2 -17  -3    0.12    3.47
  -2  17   3   -2.26    3.96
   2 -17  -2   -0.12    3.17
  -2  17   2   -3.84    4.75
   2 -17  -1    2.93    3.35
  -2  17   1    2.93    3.29
   2 -17   0   -3.05    4.75
  -2  17   0    0.49    7.50
   2 -17   1    2.74    4.39
  -2  17  -1    2.74    4.45
   2 -17   2    4.75    4.21
  -2  17  -2   -2.44    4.33
   2 -17   3    1.16    3.84
  -2  17  -3    4.21    4.94
   2 -17   4   -2.32    4.75
  -2  17  -4    2.01    3.96
   2 -17   5    0.06    4.39
  -2  17  -5    1.58    3.72
   2 -17   6    2.80    4.02
  -2  17  -6    4.51    5.00
   2 -17   7    0.79    4.02
  -2  17  -7    0.79    4.63
   2 -17   8   18.04    4.39
  -2  17  -8    6.58    3.17
   2 -17   9   -0.37    3.54
  -2  17  -9    3.29    3.72
   2 -17  10   -1.65    4.75
  -2  17 -10    1.22    4.94
   2 -17  11    1.65    4.02
  -2  17 -11    0.12    4.21
   2 -17  12   -2.56    4.45
  -2  17 -12   -2.38    4.14
   2 -17  13   -0.79    6.58
   2 -17  14   -2.50    6.58
  -2  17 -14    1.46    4.82
   2 -17  15    6.77    3.17
  -2  17 -15   13.11    5.18
  -2  16   7   -1.46    5.85
   2 -16  -6    0.67    5.36
  -2  16   6    4.75    6.34
   2 -16  -5    5.55    4.39
  -2  16   5    6.46    5.06
   2 -16  -4    1.52    5.24
  -2  16   4   -0.37    3.90
   2 -16  -3   -0.61    3.17
  -2  16   3    0.55    3.78
   2 -16  -2    6.03    5.06
  -2  16   2    9.87    5.61
   2 -16  -1    3.72    4.08
  -2  16   1   12.50    4.14
   2 -16   0    7.50    4.21
  -2  16   0    4.39    4.45
   2 -16   1    0.85    4.08
  -2  16  -1   -0.18    4.82
   2 -16   2    1.58    3.96
  -2  16  -2    0.79    3.90
   2 -16   3    6.16    4.63
  -2  16  -3    5.36    5.00
   2 -16   4    4.75    4.39
  -2  16  -4    4.63    4.75
   2 -16   5    2.50    3.84
  -2  16  -5    0.30    4.33
   2 -16   6   -0.12    3.47
  -2  16  -6    1.28    5.00
   2 -16   7    3.11    4.14
  -2  16  -7    1.77    3.66
   2 -16   8    2.26    4.39
  -2  16  -8   -0.85    4.21
   2 -16   9    9.63    4.88
  -2  16  -9    3.78    4.63
   2 -16  10    2.50    4.21
  -2  16 -10    3.17    5.18
   2 -16  11   -2.68    4.27
  -2  16 -11   -0.85    4.63
   2 -16  12   17.19    4.75
  -2  16 -12   28.16    8.29
   2 -16  13   -0.55    4.14
  -2  16 -13   -0.12    5.85
   2 -16  14    5.00    4.75
  -2  16 -14   -1.10    7.38
   2 -16  15   -0.85    4.02
  -2  16 -15   -0.18    6.40
   2 -16  16    1.89    2.86
  -2  16 -16    1.04    5.91
   2 -15  -8    2.86    5.91
  -2  15   8    1.71    4.27
   2 -15  -7    2.80    5.00
  -2  15   7    0.24    3.17
   2 -15  -6    1.28    6.16
  -2  15   6    0.12    3.29
   2 -15  -5    6.34    3.90
  -2  15   5   -1.71    4.75
   2 -15  -4    0.55    4.02
  -2  15   4    1.40    4.82
   2 -15  -3    4.57    4.51
  -2  15   3    1.83    5.12
   2 -15  -2   -1.10    4.82
  -2  15   2   -0.85    4.08
   2 -15  -1    5.67    4.21
  -2  15   1    2.80    3.84
   2 -15   0    5.79    4.33
  -2  15   0    6.95    4.63
   2 -15   1    1.10    3.23
  -2  15  -1   -0.79    3.84
   2 -15   2    1.28    3.29
  -2  15  -2    4.88    3.90
   2 -15   3    0.98    3.54
  -2  15  -3   -1.16    4.51
   2 -15   4    8.05    4.39
  -2  15  -4    6.71    4.14
   2 -15   5    9.69    4.57
  -2  15  -5    5.85    4.45
   2 -15   6    4.69    3.47
  -2  15  -6    3.47    3.78
   2 -15   7    3.78    3.29
  -2  15  -7    3.29    3.72
   2 -15   8    2.32    3.54
  -2  15  -8    0.49    3.90
   2 -15   9   -2.13    3.35
  -2  15  -9    2.32    4.08
   2 -15  10    0.06    4.14
  -2  15 -10    2.62    4.69
   2 -15  11    4.94    6.58
  -2  15 -11    2.50    6.10
   2 -15  12   -0.55    4.14
  -2  15 -12    0.12    5.85
   2 -15  13   38.52    4.75
  -2  15 -13   35.72    6.40
   2 -15  14    3.23    4.51
  -2  15 -14    1.28    7.07
   2 -15  15    5.55    4.14
  -2  15 -15    9.45    5.43
   2 -15  16   -3.47    4.63
  -2  15 -16    2.99    5.79
   2 -15  17   -0.06    3.78
  -2  15 -17   -0.06    3.60
   2 -14 -12    0.85    4.82
  -2  14  11    1.40    6.83
   2 -14  -9    0.12    2.80
  -2  14   9    2.38    3.41
   2 -14  -8    1.71    3.90
  -2  14   8   -3.17    4.33
   2 -14  -7    3.05    3.72
  -2  14   7    7.74    5.00
   2 -14  -6   -2.01    4.57
  -2  14   6    3.47    4.88
   2 -14  -5    3.29    4.27
  -2  14   5    5.43    4.75
   2 -14  -4   -1.40    4.57
  -2  14   4    0.79    4.63
   2 -14  -3   -0.73    3.60
  -2  14   3    1.77    3.66
   2 -14  -2   17.19    4.33
  -2  14   2   13.96    4.21
   2 -14  -1   49.80    5.43
  -2  14   1   49.68    5.79
   2 -14   0    6.03    3.72
  -2  14   0    2.86    3.96
   2 -14   1    3.41    3.05
  -2  14  -1   -1.52    3.84
   2 -14   2   -1.65    3.35
  -2  14  -2   -2.44    3.47
   2 -14   3   53.46    4.88
  -2  14  -3   64.13    5.43
   2 -14   4    3.05    2.93
  -2  14  -4    2.99    3.11
   2 -14   5    5.55    2.99
  -2  14  -5    0.73    3.29
   2 -14   6   -0.79    2.80
  -2  14  -6    0.67    3.41
   2 -14   7   22.43    3.66
  -2  14  -7   20.24    4.33
   2 -14   8    0.55    2.80
  -2  14  -8    1.71    3.47
   2 -14   9   25.72    3.84
  -2  14  -9   33.28    4.51
   2 -14  10    1.65    7.07
  -2  14 -10   -4.14    5.43
   2 -14  11    0.06    3.11
  -2  14 -11   -0.30    4.45
   2 -14  12   22.37    6.16
  -2  14 -12   17.01    6.52
   2 -14  13   -2.01    4.45
  -2  14 -13    1.22    5.30
   2 -14  14   18.96    5.36
  -2  14 -14   24.87    6.28
   2 -14  15    1.10    5.06
  -2  14 -15   -0.79    5.49
   2 -14  16    5.73    5.49
  -2  14 -16    1.52    4.94
   2 -14  17    1.10    4.33
  -2  14 -17    0.49    5.91
   2 -14  18    4.27    4.21
  -2  14 -18   -0.24    4.45
   2 -13 -13   -0.49    4.39
   2 -13 -12    1.28    3.05
  -2  13  12   -0.18    4.14
   2 -13 -11    1.89    4.45
  -2  13  11    4.21    3.96
   2 -13 -10   -1.40    2.99
  -2  13  10   -2.26    3.72
   2 -13  -9    0.24    4.02
  -2  13   9    1.65    6.03
   2 -13  -8   12.19    4.69
  -2  13   8   11.15    4.08
   2 -13  -7    3.96    4.21
  -2  13   7    2.44    3.96
   2 -13  -6    0.00    3.66
  -2  13   6    1.10    3.90
   2 -13  -5    0.79    4.27
  -2  13   5    1.22    3.96
   2 -13  -4    5.55    3.84
  -2  13   4    7.99    4.21
   2 -13  -3   59.98    5.24
  -2  13   3   54.37    4.69
   2 -13  -2   23.83    3.90
  -2  13   2   13.04    3.72
   2 -13  -1    1.10    2.99
  -2  13   1    1.28    3.17
   2 -13   0    7.86    3.72
  -2  13   0    4.14    3.72
   2 -13   1    2.50    3.11
  -2  13  -1    7.99    3.90
   2 -13   2   27.67    3.78
  -2  13  -2   26.45    4.21
   2 -13   3   15.79    3.35
  -2  13  -3   13.35    3.47
   2 -13   4    3.05    2.86
  -2  13  -4    0.06    3.17
   2 -13   5    5.61    2.74
  -2  13  -5    5.36    3.23
   2 -13   6   34.20    3.41
  -2  13  -6   40.72    4.08
   2 -13   7   -0.24    2.56
  -2  13  -7    5.91    3.41
   2 -13   8   66.01    4.45
  -2  13  -8   77.54    5.79
   2 -13   9    4.88    5.24
  -2  13  -9    1.77    4.69
   2 -13  10    4.69    3.90
  -2  13 -10    9.51    4.21
   2 -13  11   10.06    3.84
  -2  13 -11    6.34    4.88
   2 -13  12    1.65    3.60
  -2  13 -12    1.04    5.00
   2 -13  13   34.62    4.57
  -2  13 -13   25.72    5.24
   2 -13  14    0.43    3.35
  -2  13 -14   -0.55    4.45
   2 -13  15    5.24    3.90
  -2  13 -15    1.65    5.85
   2 -13  16    0.30    4.02
  -2  13 -16    2.99    5.12
   2 -13  17    3.78    4.63
  -2  13 -17   -2.86    5.67
   2 -13  18    5.24    4.75
  -2  13 -18    5.67    5.49
   2 -13  19    0.18    5.24
  -2  13 -19    0.49    5.18
   2 -12 -14   -0.37    3.96
  -2  12  14    2.68    6.46
   2 -12 -13   -0.43    3.17
  -2  12  13    1.89    3.60
   2 -12 -12    1.34    4.02
  -2  12  12    2.74    4.08
   2 -12 -11    0.91    5.00
  -2  12  11   -1.52    5.73
   2 -12 -10    1.10    3.78
  -2  12  10    4.21    4.57
   2 -12  -9    6.95    3.96
  -2  12   9   14.93    4.27
   2 -12  -8    2.99    4.08
  -2  12   8    3.47    4.63
   2 -12  -7   -0.73    3.84
  -2  12   7    0.37    3.47
   2 -12  -6    5.67    3.72
  -2  12   6    1.10    3.66
   2 -12  -5    5.43    4.02
  -2  12   5    5.12    3.35
   2 -12  -4   40.84    4.63
  -2  12   4   43.64    4.14
   2 -12  -3    4.33    3.41
  -2  12   3    2.99    3.41
   2 -12  -2   10.61    3.11
  -2  12   2    8.41    3.05
   2 -12  -1   38.40    4.33
  -2  12   1   34.56    3.72
   2 -12   0    1.22    2.80
  -2  12   0    2.93    2.80
   2 -12   1    5.49    3.23
  -2  12  -1    3.05    2.93
   2 -12   2    7.44    2.68
  -2  12  -2    6.71    2.68
   2 -12   3  132.70    6.22
  -2  12  -3  133.07    6.83
   2 -12   4   35.48    3.84
  -2  12  -4   36.70    4.08
   2 -12   5   62.24    4.27
  -2  12  -5   59.49    4.82
   2 -12   6    2.50    2.26
  -2  12  -6   -0.49    2.68
   2 -12   7  155.44    6.71
  -2  12  -7  154.40    7.19
   2 -12   8   34.32    5.61
  -2  12  -8   37.73    5.79
   2 -12   9   76.01    5.18
  -2  12  -9   68.76    5.91
   2 -12  10    3.11    2.56
  -2  12 -10    4.82    3.35
   2 -12  11   -0.73    2.74
  -2  12 -11    1.34    3.66
   2 -12  12   69.61    5.30
  -2  12 -12   65.04    6.89
   2 -12  13   -0.18    2.93
  -2  12 -13    2.80    3.90
   2 -12  14   21.40    4.14
  -2  12 -14   13.35    4.57
   2 -12  15    2.13    3.84
  -2  12 -15    3.84    5.12
   2 -12  16    4.82    4.08
  -2  12 -16    0.79    4.94
   2 -12  17   23.04    5.06
  -2  12 -17   22.49    6.22
   2 -12  18    0.85    4.57
  -2  12 -18    1.89    5.30
   2 -12  19    5.49    5.73
  -2  12 -19    1.77    6.52
   2 -12  20   -0.61    4.27
  -2  11  15    4.94    4.75
   2 -11 -14    1.40    3.41
  -2  11  14    3.60    6.10
   2 -11 -13    7.80    5.36
  -2  11  13   10.91    5.12
   2 -11 -12    0.73    4.14
  -2  11  12    4.75    4.14
   2 -11 -11    5.55    3.78
  -2  11  11    4.21    4.27
   2 -11 -10    3.72    5.85
  -2  11  10    3.60    4.27
   2 -11  -9    0.91    3.72
  -2  11   9    4.14    3.72
   2 -11  -8   17.98    5.00
  -2  11   8   17.86    4.33
   2 -11  -7    4.63    3.35
  -2  11   7    5.06    3.60
   2 -11  -6   13.35    4.14
  -2  11   6    9.39    3.66
   2 -11  -5    0.55    3.11
  -2  11   5    0.98    3.35
   2 -11  -4    3.84    2.99
  -2  11   4    3.66    3.05
   2 -11  -3  172.08    7.80
  -2  11   3  178.72    8.23
   2 -11  -2   11.76    2.86
  -2  11   2   16.40    3.05
   2 -11  -1    3.35    2.62
  -2  11   1    3.29    2.56
   2 -11   0    2.62    2.86
  -2  11   0    5.18    2.74
   2 -11   1   34.44    3.96
  -2  11  -1   33.04    3.41
   2 -11   2    0.18    2.38
  -2  11  -2    1.28    2.32
   2 -11   3   65.34    4.33
  -2  11  -3   68.94    4.39
   2 -11   4    5.61    2.56
  -2  11  -4    5.30    2.56
   2 -11   5   29.87    3.11
  -2  11  -5   34.99    3.90
   2 -11   6   77.90    4.45
  -2  11  -6   80.58    4.63
   2 -11   7    2.86    4.02
  -2  11  -7    2.19    3.78
   2 -11   8   78.45    4.63
  -2  11  -8   84.12    5.36
   2 -11   9   23.59    3.11
  -2  11  -9   21.52    3.72
   2 -11  10    6.71    2.62
  -2  11 -10    8.29    3.35
   2 -11  11   61.08    4.88
  -2  11 -11   56.69    5.18
   2 -11  12   21.64    4.08
  -2  11 -12   19.99    5.49
   2 -11  13   47.42    4.57
  -2  11 -13   63.15    5.18
   2 -11  14    0.55    3.29
  -2  11 -14   -1.34    3.72
   2 -11  15    2.44    3.72
  -2  11 -15   -2.62    4.88
   2 -11  16    3.05    3.66
  -2  11 -16   -0.67    4.21
   2 -11  17    1.83    3.96
  -2  11 -17    2.13    4.45
   2 -11  18   22.74    5.12
  -2  11 -18   26.88    5.73
   2 -11  19    3.35    4.63
  -2  11 -19    3.23    5.00
   2 -11  20    2.62    4.21
  -2  11 -20    0.12    4.21
  -2  10  16    2.26    6.10
  -2  10  15    1.16    2.93
   2 -10 -14    2.93    4.33
  -2  10  14    5.12    3.96
   2 -10 -13   -1.10    3.84
  -2  10  13   -0.61    4.45
   2 -10 -12   27.86    6.40
  -2  10  12   21.94    4.82
   2 -10 -11    0.30    3.90
  -2  10  11    1.46    4.69
   2 -10 -10    3.17    3.47
  -2  10  10    1.65    4.51
   2 -10  -9   22.19    4.14
  -2  10   9   17.92    3.96
   2 -10  -8   14.63    3.84
  -2  10   8    7.62    4.08
   2 -10  -7   26.70    4.33
  -2  10   7   33.89    4.21
   2 -10  -6   30.60    4.08
  -2  10   6   30.48    4.21
   2 -10  -5    2.13    2.74
  -2  10   5    3.96    2.62
   2 -10  -4   21.40    2.99
  -2  10   4   20.97    3.05
   2 -10  -3    5.73    2.44
  -2  10   3    4.02    2.56
   2 -10  -2    6.95    2.99
  -2  10   2    8.66    2.86
   2 -10  -1   13.59    2.86
  -2  10   1   16.21    2.80
   2 -10   0    4.51    2.62
  -2  10   0    5.85    2.50
   2 -10   1    7.31    2.13
  -2  10  -1    7.38    2.26
   2 -10   2    5.55    2.56
  -2  10  -2    9.39    2.68
   2 -10   3    2.01    2.01
  -2  10  -3    0.18    2.07
   2 -10   4   57.54    3.72
  -2  10  -4   60.04    4.08
   2 -10   5   24.93    3.11
  -2  10  -5   22.25    3.41
   2 -10   6   16.88    4.45
  -2  10  -6   15.85    3.54
   2 -10   7    6.03    2.38
  -2  10  -7    4.88    2.80
   2 -10   8    9.02    2.44
  -2  10  -8    6.16    2.86
   2 -10   9    1.77    2.07
  -2  10  -9    1.65    2.32
   2 -10  10   44.25    4.14
  -2  10 -10   41.21    5.00
   2 -10  11    3.96    2.44
  -2  10 -11    3.66    2.99
   2 -10  12   94.12    5.79
  -2  10 -12   89.60    6.52
   2 -10  13    3.78    2.80
  -2  10 -13    0.49    3.11
   2 -10  14   29.75    4.27
  -2  10 -14   31.70    5.49
   2 -10  15   -0.55    4.39
  -2  10 -15    1.65    4.69
   2 -10  16   -0.67    3.54
  -2  10 -16    3.11    5.18
   2 -10  17   28.59    5.06
  -2  10 -17   27.73    5.24
   2 -10  18   -1.83    4.33
  -2  10 -18   -0.43    5.00
   2 -10  19   13.04    5.24
  -2  10 -19   13.59    5.00
   2 -10  20    2.86    9.14
  -2  10 -20    0.18    5.36
  -2  10 -21    0.79    4.94
   2  -9 -18    2.07    3.60
  -2   9  16    0.91    8.84
   2  -9 -15    3.35    4.63
  -2   9  15    1.46    6.40
   2  -9 -14    1.83    5.36
  -2   9  14    0.12    4.94
   2  -9 -13   20.24    4.82
  -2   9  13   15.24    4.94
   2  -9 -12    3.84    4.08
  -2   9  12    3.23    3.66
   2  -9 -11    5.00    4.08
  -2   9  11   10.91    4.51
   2  -9 -10   16.03    3.78
  -2   9  10    7.56    3.60
   2  -9  -9    2.19    3.84
  -2   9   9    3.11    4.51
   2  -9  -8   15.97    3.41
  -2   9   8   15.97    3.41
   2  -9  -7   44.31    4.51
  -2   9   7   39.50    4.02
   2  -9  -6   52.97    4.75
  -2   9   6   44.38    4.45
   2  -9  -5    2.50    2.86
  -2   9   5    7.25    2.68
   2  -9  -4   -0.24    2.50
  -2   9   4   -1.46    2.62
   2  -9  -3   30.97    3.54
  -2   9   3   31.21    3.60
   2  -9  -2   49.19    3.41
  -2   9   2   45.72    3.41
   2  -9  -1   47.30    3.60
  -2   9   1   49.37    3.60
   2  -9   0   -0.61    1.95
  -2   9   0    0.06    2.13
   2  -9   1   41.94    2.93
  -2   9  -1   39.62    2.80
   2  -9   2   12.62    2.07
  -2   9  -2   13.47    2.26
   2  -9   3  128.74    5.18
  -2   9  -3  123.68    5.18
   2  -9   4   12.13    2.13
  -2   9  -4   18.96    2.44
   2  -9   5   26.03    3.35
  -2   9  -5   24.63    3.41
   2  -9   6   42.00    2.93
  -2   9  -6   41.39    3.11
   2  -9   7   26.03    2.38
  -2   9  -7   23.96    3.23
   2  -9   8   27.06    3.17
  -2   9  -8   27.00    3.29
   2  -9   9   10.91    2.19
  -2   9  -9   11.09    2.62
   2  -9  10   -0.49    2.32
  -2   9 -10    0.67    2.86
   2  -9  11  179.27    8.05
  -2   9 -11  186.89    8.72
   2  -9  12    8.11    2.62
  -2   9 -12    6.71    3.78
   2  -9  13   50.78    4.21
  -2   9 -13   58.03    5.00
   2  -9  14   -0.67    2.62
  -2   9 -14   -0.24    3.47
   2  -9  15    0.55    4.57
  -2   9 -15    6.77    4.94
   2  -9  16   14.57    5.00
  -2   9 -16   16.88    5.79
   2  -9  17    5.85    4.08
  -2   9 -17    7.62    5.18
   2  -9  18   17.49    4.82
  -2   9 -18   18.84    5.12
   2  -9  19    2.07    3.72
  -2   9 -19   -1.52    5.36
   2  -9  20    0.79    3.35
  -2   9 -20    1.52    4.14
   2  -9  21   -0.06    5.49
  -2   9 -21    0.79    4.63
   2  -8 -19   -0.55    2.86
   2  -8 -18   -0.98    4.27
  -2   8  18   -5.79   10.06
   2  -8 -17    1.04    4.45
  -2   8  17    7.01    6.10
   2  -8 -16    0.67    3.47
  -2   8  16    0.55    5.49
   2  -8 -15    4.27    4.08
  -2   8  15    0.91    4.57
   2  -8 -14    8.17    4.27
  -2   8  14    9.02    4.33
   2  -8 -13    4.88    3.60
  -2   8  13    6.89    4.51
   2  -8 -12   45.78    5.55
  -2   8  12   50.41    5.36
   2  -8 -11    1.58    3.41
  -2   8  11   -0.67    3.60
   2  -8 -10   -2.68    4.69
  -2   8  10    2.07    4.45
   2  -8  -9   49.50    4.88
  -2   8   9   44.01    4.69
   2  -8  -8    9.08    4.14
  -2   8   8    6.71    4.14
   2  -8  -7   40.66    4.02
  -2   8   7   47.73    3.54
   2  -8  -6   16.46    2.62
  -2   8   6   11.83    2.62
   2  -8  -5   37.06    3.17
  -2   8   5   41.94    3.35
   2  -8  -4  216.03    7.80
  -2   8   4  209.38    7.74
   2  -8  -3  164.21    6.83
  -2   8   3  163.24    6.89
   2  -8  -2   89.36    4.21
  -2   8   2   84.61    4.75
   2  -8  -1   66.32    3.41
  -2   8   1   64.31    3.47
   2  -8   0   39.74    2.99
  -2   8   0   43.34    2.80
   2  -8   1    2.32    1.65
  -2   8  -1    0.98    1.65
   2  -8   2  180.43    6.34
  -2   8  -2  175.67    6.52
   2  -8   3   33.34    2.38
  -2   8  -3   32.67    2.38
   2  -8   4    1.46    2.44
  -2   8  -4    2.13    2.19
   2  -8   5  392.31   12.13
  -2   8  -5  381.82   12.74
   2  -8   6   -0.12    1.40
  -2   8  -6    0.49    1.71
   2  -8   7  206.64    7.74
  -2   8  -7  195.00    8.11
   2  -8   8    8.53    2.01
  -2   8  -8    7.68    2.13
   2  -8   9    8.96    2.38
  -2   8  -9   10.48    2.38
   2  -8  10   13.04    2.26
  -2   8 -10   11.09    2.68
   2  -8  11    2.01    2.50
  -2   8 -11    5.24    3.11
   2  -8  12  287.83   10.85
  -2   8 -12  286.12   10.97
   2  -8  13    9.08    2.62
  -2   8 -13    8.41    3.23
   2  -8  14    5.06    2.74
  -2   8 -14    3.47    3.41
   2  -8  15    0.06    4.33
  -2   8 -15   -1.52    4.33
   2  -8  16    0.61    4.27
  -2   8 -16    0.85    4.88
   2  -8  17    5.43    5.06
  -2   8 -17    4.27    4.57
   2  -8  18   -0.79    4.02
  -2   8 -18    4.27    4.51
   2  -8  19    8.47    4.27
  -2   8 -19   11.40    4.33
   2  -8  20    3.11    4.02
  -2   8 -20    6.22    4.08
   2  -8  21    0.79    3.54
  -2   8 -21    1.10    4.63
   2  -8  22   -0.06    4.21
   2  -7 -19   -0.91    4.51
  -2   7  19   -0.49    5.06
   2  -7 -18    4.27    3.66
  -2   7  18    3.60    4.39
   2  -7 -17   -0.06    4.45
  -2   7  17    0.24    5.06
   2  -7 -16   -0.37    3.72
  -2   7  16    0.61    5.24
   2  -7 -15   11.64    5.24
  -2   7  15   15.42    5.24
   2  -7 -14    3.29    4.69
  -2   7  14    2.07    5.12
   2  -7 -13   34.07    4.51
  -2   7  13   41.08    5.00
   2  -7 -12    6.10    3.84
  -2   7  12    6.71    3.66
   2  -7 -11    5.49    3.78
  -2   7  11    6.46    4.69
   2  -7 -10    9.63    3.35
  -2   7  10   10.42    3.05
   2  -7  -9   12.25    2.93
  -2   7   9   11.09    3.05
   2  -7  -8  174.58    7.50
  -2   7   8  168.79    7.31
   2  -7  -7   -0.91    3.17
  -2   7   7    0.67    2.62
   2  -7  -6   39.07    3.41
  -2   7   6   36.45    2.80
   2  -7  -5   91.43    4.27
  -2   7   5   94.91    4.57
   2  -7  -4  155.56    5.67
  -2   7   4  164.40    6.22
   2  -7  -3  111.91    4.51
  -2   7   3  106.85    4.39
   2  -7  -2  109.90    4.69
  -2   7   2  106.00    4.88
   2  -7  -1   -0.49    1.52
  -2   7   1    1.46    1.52
   2  -7   0   18.53    1.77
  -2   7   0   17.37    1.89
   2  -7   1  174.88    6.40
  -2   7  -1  163.79    6.40
   2  -7   2  118.38    4.75
  -2   7  -2  111.79    4.88
   2  -7   3  722.14   28.53
  -2   7  -3  714.34   29.56
   2  -7   4  144.22    6.10
  -2   7  -4  153.73    5.97
   2  -7   5   17.98    2.07
  -2   7  -5   13.65    2.07
   2  -7   6  416.02   12.86
  -2   7  -6  418.82   12.56
   2  -7   7  132.58    5.55
  -2   7  -7  123.68    5.49
   2  -7   8  383.78   12.07
  -2   7  -8  379.02   12.13
   2  -7   9   13.41    2.50
  -2   7  -9   12.37    2.56
   2  -7  10    0.49    1.89
  -2   7 -10    1.40    2.07
   2  -7  11   82.05    4.39
  -2   7 -11   80.95    5.55
   2  -7  12   40.54    3.35
  -2   7 -12   38.16    3.96
   2  -7  13  230.11    9.39
  -2   7 -13  239.13    9.69
   2  -7  14    4.69    3.11
  -2   7 -14    3.11    3.60
   2  -7  15    3.29    4.14
  -2   7 -15    3.84    4.33
   2  -7  16   46.39    5.18
  -2   7 -16   49.13    5.61
   2  -7  17   -1.46    4.02
  -2   7 -17    0.61    3.11
   2  -7  18    6.46    3.78
  -2   7 -18    8.53    3.54
   2  -7  19    1.77    3.47
  -2   7 -19    3.11    3.60
   2  -7  20    0.49    3.54
  -2   7 -20    0.30    3.84
   2  -7  21   10.48    3.41
  -2   7 -21   11.70    6.83
   2  -7  22    1.46    3.47
  -2   7 -22   -0.85    4.51
   2  -6 -20   -0.67    6.40
  -2   6  20    0.49    5.12
   2  -6 -19    0.55    3.66
  -2   6  19   13.96    5.91
   2  -6 -18    0.49    4.51
  -2   6  18   -2.38    5.30
   2  -6 -17    4.27    5.12
  -2   6  17    9.45    5.00
   2  -6 -16    2.68    3.84
  -2   6  16    1.34    4.21
   2  -6 -15   -1.28    3.78
  -2   6  15    1.10    4.51
   2  -6 -14   12.98    4.21
  -2   6  14   13.23    4.63
   2  -6 -13    5.49    4.27
  -2   6  13    5.18    4.39
   2  -6 -12   31.82    4.33
  -2   6  12   22.68    4.63
   2  -6 -11   24.02    4.08
  -2   6  11   20.30    4.82
   2  -6 -10    7.80    3.11
  -2   6  10   16.34    3.23
   2  -6  -9   28.41    3.54
  -2   6   9   25.36    3.41
   2  -6  -8  196.58    8.29
  -2   6   8  185.43    8.11
   2  -6  -7  100.82    5.24
  -2   6   7   92.16    4.63
   2  -6  -6    7.19    2.13
  -2   6   6    6.77    1.95
   2  -6  -5   81.86    4.08
  -2   6   5   78.45    4.08
   2  -6  -4  580.84   17.62
  -2   6   4  571.33   17.68
   2  -6  -3   22.80    2.32
  -2   6   3   22.13    2.07
   2  -6  -2  120.20    4.82
  -2   6   2  118.19    4.27
   2  -6  -1  167.51    5.97
  -2   6   1  174.70    6.77
   2  -6   0  531.96   15.36
  -2   6   0  529.09   15.85
   2  -6   1  339.22   10.24
  -2   6  -1  334.77   10.48
   2  -6   2 1503.65   56.93
  -2   6  -2 1530.16   57.36
   2  -6   3  135.81    5.24
  -2   6  -3  137.88    5.36
   2  -6   4  109.66    4.63
  -2   6  -4  103.62    4.63
   2  -6   5  279.36    9.39
  -2   6  -5  276.86    9.08
   2  -6   6  152.08    5.97
  -2   6  -6  163.18    6.22
   2  -6   7  428.46   12.56
  -2   6  -7  434.92   12.98
   2  -6   8   40.23    2.68
  -2   6  -8   38.89    2.56
   2  -6   9    7.07    1.71
  -2   6  -9    8.66    1.89
   2  -6  10  129.53    5.55
  -2   6 -10  120.02    5.30
   2  -6  11    6.52    2.07
  -2   6 -11    4.75    2.26
   2  -6  12  423.46   12.74
  -2   6 -12  414.92   14.93
   2  -6  13    3.66    2.68
  -2   6 -13    2.80    2.56
   2  -6  14    1.65    2.99
  -2   6 -14    1.46    3.29
   2  -6  15   23.28    3.60
  -2   6 -15   24.75    4.14
   2  -6  16    2.32    3.78
  -2   6 -16    1.04    3.84
   2  -6  17   30.48    3.84
  -2   6 -17   27.19    3.72
   2  -6  18    0.98    3.60
  -2   6 -18    0.43    3.66
   2  -6  19   -1.65    3.96
  -2   6 -19   -0.30    3.47
   2  -6  20    0.30    3.41
  -2   6 -20    0.49    6.10
   2  -6  21    0.85    3.41
  -2   6 -21   -0.06    4.14
   2  -6  22    1.89    3.84
  -2   6 -22    1.16    3.72
   2  -5 -21    0.55    3.29
   2  -5 -20   12.25    4.33
  -2   5  20    3.54    6.40
   2  -5 -19    0.91    4.27
  -2   5  19    0.79    4.75
   2  -5 -18    3.72    3.90
  -2   5  18   16.15    5.24
   2  -5 -17    0.37    4.27
  -2   5  17   -0.55    4.63
   2  -5 -16    3.60    3.41
  -2   5  16    5.49    4.39
   2  -5 -15    0.55    3.54
  -2   5  15    3.72    4.33
   2  -5 -14   31.39    4.14
  -2   5  14   32.98    4.82
   2  -5 -13   29.62    4.14
  -2   5  13   29.32    4.33
   2  -5 -12   21.21    3.72
  -2   5  12   11.52    4.63
   2  -5 -11   39.99    4.21
  -2   5  11   37.73    5.06
   2  -5 -10   35.96    3.41
  -2   5  10   32.67    3.29
   2  -5  -9   25.66    3.05
  -2   5   9   25.24    2.86
   2  -5  -8  252.29    9.20
  -2   5   8  251.62    9.33
   2  -5  -7   39.26    2.99
  -2   5   7   42.24    3.47
   2  -5  -6   15.48    1.95
  -2   5   6   17.43    2.26
   2  -5  -5   17.37    2.07
  -2   5   5   18.04    2.13
   2  -5  -4 1233.43   32.79
  -2   5   4 1207.59   33.10
   2  -5  -3   19.20    2.01
  -2   5   3   18.77    1.71
   2  -5  -2    2.74    1.40
  -2   5   2    3.17    1.40
   2  -5  -1   96.61    4.21
  -2   5   1  105.33    4.45
   2  -5   0   90.88    3.78
  -2   5   0   89.67    3.84
   2  -5   1  115.75    6.16
  -2   5  -1  109.23    5.97
   2  -5   2    0.85    0.98
  -2   5  -2    0.73    0.98
   2  -5   3   69.61    2.99
  -2   5  -3   71.38    3.23
   2  -5   4  421.26   12.07
  -2   5  -4  416.20   12.62
   2  -5   5    1.77    1.04
  -2   5  -5    1.22    1.22
   2  -5   6  172.38    6.16
  -2   5  -6  176.65    6.22
   2  -5   7   43.16    2.50
  -2   5  -7   44.13    2.62
   2  -5   8   53.40    2.99
  -2   5  -8   49.74    3.35
   2  -5   9  213.71    7.56
  -2   5  -9  204.63    7.31
   2  -5  10   38.52    2.86
  -2   5 -10   40.41    2.80
   2  -5  11  163.24    6.46
  -2   5 -11  154.89    7.44
   2  -5  12    1.46    2.38
  -2   5 -12    0.91    2.07
   2  -5  13  136.48    7.07
  -2   5 -13  136.30   10.42
   2  -5  14   13.04    3.11
  -2   5 -14   11.83    2.62
   2  -5  15    1.28    3.29
  -2   5 -15   -0.55    6.95
   2  -5  16   40.05    5.24
  -2   5 -16   42.61    3.66
   2  -5  17    3.35    3.78
  -2   5 -17    1.04    2.38
   2  -5  18    8.41    4.27
  -2   5 -18    2.74    2.74
   2  -5  19    1.16    4.21
  -2   5 -19    0.30    3.11
   2  -5  20    4.39    3.84
  -2   5 -20    4.69    5.00
   2  -5  21    4.27    3.72
  -2   5 -21    6.52    5.85
  -2   5 -22    2.38    5.49
   2  -4 -21   -0.18    3.11
   2  -4 -20    0.91    5.36
  -2   4  20    2.26    4.33
   2  -4 -19   22.86    6.40
  -2   4  19   22.07    6.34
   2  -4 -18   10.36    5.61
  -2   4  18    6.40    5.12
   2  -4 -17    5.12    4.14
  -2   4  17    4.27    6.10
   2  -4 -16    1.89    3.96
  -2   4  16    0.85    4.33
   2  -4 -15    1.83    4.02
  -2   4  15    3.60    4.14
   2  -4 -14   63.94    5.30
  -2   4  14   63.76    5.55
   2  -4 -13   79.49    5.12
  -2   4  13   82.05    5.91
   2  -4 -12    1.89    2.62
  -2   4  12    0.85    3.78
   2  -4 -11    2.50    3.47
  -2   4  11    0.67    3.66
   2  -4 -10   51.26    3.84
  -2   4  10   53.09    3.54
   2  -4  -9   42.24    3.47
  -2   4   9   43.34    2.86
   2  -4  -8  133.86    5.55
  -2   4   8  149.10    6.03
   2  -4  -7  303.80   10.24
  -2   4   7  293.62   10.48
   2  -4  -6   14.81    2.62
  -2   4   6   12.37    2.07
   2  -4  -5  872.21   24.69
  -2   4   5  874.95   26.33
   2  -4  -4  358.17   11.76
  -2   4   4  351.41   11.52
   2  -4  -3 1176.26   32.92
  -2   4   3 1159.37   31.88
   2  -4  -2  325.62   10.61
  -2   4   2  338.42   10.85
   2  -4  -1  585.17   18.29
  -2   4   1  587.12   17.86
   2  -4   0    9.69    1.71
  -2   4   0    8.59    1.52
   2  -4   1  155.13    5.61
  -2   4  -1  158.48    5.49
   2  -4   2   18.04    1.34
  -2   4  -2   18.77    1.52
   2  -4   3  481.79   14.63
  -2   4  -3  472.28   14.45
   2  -4   4   57.30    2.68
  -2   4  -4   54.25    2.86
   2  -4   5  340.13   10.97
  -2   4  -5  334.58   11.15
   2  -4   6   52.97    2.44
  -2   4  -6   54.49    2.74
   2  -4   7  117.16    4.51
  -2   4  -7  119.23    4.45
   2  -4   8   25.91    1.83
  -2   4  -8   20.24    1.89
   2  -4   9   -0.06    1.28
  -2   4  -9    0.98    1.52
   2  -4  10  327.27   10.00
  -2   4 -10  333.00   11.15
   2  -4  11   30.11    2.56
  -2   4 -11   30.48    2.80
   2  -4  12  168.42    6.58
  -2   4 -12  167.93    6.58
   2  -4  13   -1.16    2.32
  -2   4 -13    3.66    2.19
   2  -4  14    0.61    2.26
  -2   4 -14    2.56    2.19
   2  -4  15   70.34    5.24
  -2   4 -15   66.93    4.88
   2  -4  16   14.81    3.60
  -2   4 -16   11.52    2.93
   2  -4  17   27.43    4.02
  -2   4 -17   21.64    3.60
   2  -4  18   -0.61    3.72
  -2   4 -18    4.33    2.86
   2  -4  19    1.04    4.57
  -2   4 -19   -0.85    2.56
   2  -4  20    3.72    3.17
  -2   4 -20    2.86    2.86
   2  -4  21    4.14    3.11
  -2   4 -21    9.63    3.17
   2  -4  22   -0.37    9.02
  -2   4 -22    0.73    4.02
   2  -3 -21    1.16    3.54
  -2   3  21    0.06    6.28
   2  -3 -20    7.80    5.43
  -2   3  20    5.43    5.67
   2  -3 -19    4.02    4.33
  -2   3  19   11.34    5.18
   2  -3 -18    6.40    4.45
  -2   3  18    5.91    5.36
   2  -3 -17   11.03    4.69
  -2   3  17    3.60    4.57
   2  -3 -16   -0.43    4.33
  -2   3  16    4.14    6.10
   2  -3 -15   15.85    3.78
  -2   3  15   21.27    4.63
   2  -3 -14   22.07    3.60
  -2   3  14   21.03    3.90
   2  -3 -13   82.29    5.43
  -2   3  13   88.75    5.67
   2  -3 -12   16.03    2.86
  -2   3  12   18.77    3.72
   2  -3 -11    0.91    2.62
  -2   3  11    1.83    2.80
   2  -3 -10   15.79    2.93
  -2   3  10   16.52    3.05
   2  -3  -9  265.16    9.20
  -2   3   9  262.53    9.75
   2  -3  -8  192.92    6.46
  -2   3   8  203.35    7.44
   2  -3  -7   79.61    3.66
  -2   3   7   89.36    4.02
   2  -3  -6   84.24    3.90
  -2   3   6   75.52    3.72
   2  -3  -5   18.47    2.19
  -2   3   5   15.36    2.26
   2  -3  -4 1955.08   52.54
  -2   3   4 1942.34   51.69
   2  -3  -3 1002.05   27.86
  -2   3   3 1019.05   27.13
   2  -3  -2 4202.08  102.53
  -2   3   2 4383.55  106.92
   2  -3  -1 1650.67   63.82
  -2   3   1 1620.32   63.27
   2  -3   0  137.76    4.88
  -2   3   0  138.37    5.06
   2  -3   1 3711.63   93.08
  -2   3  -1 3635.20   88.14
   2  -3   2 1801.84   45.59
  -2   3  -2 1781.60   45.90
   2  -3   3    3.11    0.73
  -2   3  -3    2.99    0.79
   2  -3   4 1057.21   27.37
  -2   3  -4 1065.62   28.95
   2  -3   5  280.82   10.12
  -2   3  -5  299.17    9.51
   2  -3   6  638.39   17.92
  -2   3  -6  637.96   19.20
   2  -3   7   27.86    1.95
  -2   3  -7   29.93    2.13
   2  -3   8   14.69    1.58
  -2   3  -8   12.07    1.52
   2  -3   9  218.71    7.86
  -2   3  -9  229.38    7.74
   2  -3  10    2.99    1.52
  -2   3 -10    2.62    1.46
   2  -3  11  355.92   12.01
  -2   3 -11  349.76   12.07
   2  -3  12    5.00    2.32
  -2   3 -12    5.97    2.01
   2  -3  13   -0.79    2.19
  -2   3 -13    0.43    2.13
   2  -3  14   23.28    3.29
  -2   3 -14   22.68    3.05
   2  -3  15   10.12    2.80
  -2   3 -15    9.20    3.35
   2  -3  16   27.55    4.27
  -2   3 -16   29.56    2.99
   2  -3  17    3.05    3.84
  -2   3 -17    1.83    2.80
   2  -3  18    0.00    4.08
  -2   3 -18    1.34    4.27
   2  -3  19    0.49    4.27
  -2   3 -19    0.67    3.60
   2  -3  20    3.54    3.23
  -2   3 -20    4.69    3.84
   2  -3  21    4.33    3.23
  -2   3 -21    1.40    3.35
  -2   3 -22    0.55    2.80
   2  -2 -21    1.10    5.24
  -2   2  21   -2.50    4.94
   2  -2 -20    8.53    5.55
  -2   2  20   11.34    5.85
   2  -2 -19    3.41    4.39
  -2   2  19    6.03    4.88
   2  -2 -18    4.63    3.66
  -2   2  18    3.05    4.75
   2  -2 -17   10.42    4.57
  -2   2  17   11.76    4.57
   2  -2 -16    0.91    4.33
  -2   2  16    5.73    4.63
   2  -2 -15    0.43    3.54
  -2   2  15    4.21    5.06
   2  -2 -14  152.51    6.77
  -2   2  14  151.66    7.31
   2  -2 -13   35.96    3.90
  -2   2  13   33.04    3.90
   2  -2 -12    2.50    2.56
  -2   2  12    0.79    2.99
   2  -2 -11    0.85    2.01
  -2   2  11    1.71    2.32
   2  -2 -10   94.48    4.63
  -2   2  10  106.25    5.36
   2  -2  -9   69.00    3.47
  -2   2   9   59.19    3.66
   2  -2  -8  218.65    7.13
  -2   2   8  223.89    8.23
   2  -2  -7    8.72    1.58
  -2   2   7    9.51    1.83
   2  -2  -6  305.81    9.75
  -2   2   6  314.65   10.48
   2  -2  -5  881.72   24.38
  -2   2   5  841.06   25.54
   2  -2  -4    1.28    1.04
  -2   2   4    1.28    0.98
   2  -2  -3 4072.19  101.67
  -2   2   3 4147.34  103.08
   2  -2  -2  255.10   11.76
  -2   2   2  254.31   11.58
   2  -2  -1 2759.57   68.15
  -2   2   1 2793.71   69.67
   2  -2   0  577.86   16.40
  -2   2   0  577.67   15.85
   2  -2   1 1304.45   32.55
  -2   2  -1 1310.72   34.20
   2  -2   2   13.29    0.85
  -2   2  -2   15.36    0.98
   2  -2   3  184.63    5.91
  -2   2  -3  184.21    6.22
   2  -2   4   17.25    1.04
  -2   2  -4   17.07    1.22
   2  -2   5  865.63   23.35
  -2   2  -5  866.54   23.77
   2  -2   6   30.05    2.07
  -2   2  -6   26.09    1.71
   2  -2   7  870.02   23.41
  -2   2  -7  858.62   25.42
   2  -2   8    7.86    1.40
  -2   2  -8    9.51    1.34
   2  -2   9    8.11    1.95
  -2   2  -9   10.55    2.01
   2  -2  10  399.44   13.17
  -2   2 -10  385.24   12.31
   2  -2  11   11.83    1.95
  -2   2 -11   13.35    2.13
   2  -2  12   64.80    3.84
  -2   2 -12   64.86    3.84
   2  -2  13   71.56    4.75
  -2   2 -13   77.41    4.63
   2  -2  14   13.04    2.93
  -2   2 -14   15.60    2.62
   2  -2  15   18.16    3.41
  -2   2 -15   20.30    2.86
   2  -2  16    6.22    4.27
  -2   2 -16    3.96    2.62
   2  -2  17    6.58    4.02
  -2   2 -17    6.52    2.99
   2  -2  18    3.54    4.21
  -2   2 -18    1.28    3.96
   2  -2  19    1.40    2.56
  -2   2 -19    0.67    3.23
   2  -2  20    1.83    3.96
  -2   2 -20    2.01    3.90
   2  -2  21   12.62    4.21
  -2   2 -21    7.50    4.63
   2  -1 -22    2.86    4.82
  -2   1  22    1.22    6.22
   2  -1 -21    0.91    4.08
  -2   1  21    0.30    4.69
   2  -1 -20   12.62    4.51
  -2   1  20   16.70    5.61
   2  -1 -19   18.53    5.30
  -2   1  19   22.68    5.55
   2  -1 -18    5.24    4.14
  -2   1  18    1.28    4.39
   2  -1 -17    0.98    3.54
  -2   1  17    3.96    3.96
   2  -1 -16    6.34    4.27
  -2   1  16    2.56    3.90
   2  -1 -15   25.17    4.08
  -2   1  15   26.03    4.14
   2  -1 -14   63.82    4.51
  -2   1  14   66.69    4.75
   2  -1 -13   28.53    3.54
  -2   1  13   30.78    3.47
   2  -1 -12   -1.10    3.35
  -2   1  12    0.12    3.54
   2  -1 -11  164.46    6.77
  -2   1  11  168.72    6.71
   2  -1 -10   39.93    2.99
  -2   1  10   38.34    3.11
   2  -1  -9  351.65   10.97
  -2   1   9  352.08   11.95
   2  -1  -8  155.50    5.91
  -2   1   8  152.75    5.97
   2  -1  -7  254.92    7.86
  -2   1   7  244.92    8.84
   2  -1  -6 1581.73   41.51
  -2   1   6 1573.08   40.90
   2  -1  -5 1340.35   34.93
  -2   1   5 1327.18   34.93
   2  -1  -4   61.38    2.68
  -2   1   4   61.93    2.62
   2  -1  -3    2.32    1.16
  -2   1   3    2.13    1.22
   2  -1  -2 1139.38   29.26
  -2   1   2 1134.93   30.48
   2  -1  -1  276.98    7.99
  -2   1   1  279.79    8.17
   2  -1   0  365.18   10.48
  -2   1   0  359.21   10.55
   2  -1   1 1091.59   27.55
  -2   1  -1 1075.56   27.13
   2  -1   2  436.32   16.88
  -2   1  -2  434.55   11.03
   2  -1   3   41.63    1.83
  -2   1  -3   40.54    1.52
   2  -1   4  187.99    5.91
  -2   1  -4  192.74    6.52
   2  -1   5  106.67    4.21
  -2   1  -5  106.37    4.14
   2  -1   6  368.84   11.22
  -2   1  -6  367.32   10.91
   2  -1   7   39.50    2.44
  -2   1  -7   37.85    2.26
   2  -1   8  184.76    7.19
  -2   1  -8  179.82    7.07
   2  -1   9  187.32    6.95
  -2   1  -9  181.04    6.34
   2  -1  10   87.65    4.82
  -2   1 -10   84.73    3.90
   2  -1  11  139.71    6.83
  -2   1 -11  128.43    4.94
   2  -1  12  111.55    5.06
  -2   1 -12  116.55    5.97
   2  -1  13   -0.98    2.26
  -2   1 -13    2.07    2.44
   2  -1  14   -2.50    2.56
  -2   1 -14   -0.98    2.32
   2  -1  15   22.68    3.54
  -2   1 -15   25.36    3.17
   2  -1  16   10.91    4.45
  -2   1 -16   14.81    2.93
   2  -1  17   -0.91    3.35
  -2   1 -17    0.85    3.17
   2  -1  18    1.52    3.35
  -2   1 -18    3.05    3.29
   2  -1  19    3.54    3.23
  -2   1 -19    1.65    3.66
   2  -1  20    2.86    3.96
  -2   1 -20    0.55    1.89
   2  -1  21   -4.27    7.38
  -2   1 -21   -1.34    4.02
   2   0 -22   -2.01    4.27
  -2   0  22    3.05    7.38
   2   0 -21    1.77    5.18
  -2   0  21   -4.08    7.31
   2   0 -20    9.87    4.88
  -2   0  20   15.60    5.24
   2   0 -19    9.75    4.88
  -2   0  19    6.46    5.24
   2   0 -18    4.02    4.51
  -2   0  18    5.85    5.06
   2   0 -17    1.77    3.78
  -2   0  17    1.65    4.39
   2   0 -16    7.19    4.27
  -2   0  16    6.83    5.30
   2   0 -15   67.90    5.12
  -2   0  15   67.36    5.49
   2   0 -14   -0.24    3.05
  -2   0  14    2.50    3.66
   2   0 -13   17.80    2.86
  -2   0  13   20.91    3.60
   2   0 -12    5.30    2.62
  -2   0  12    1.83    2.99
   2   0 -11   77.60    4.45
  -2   0  11   74.85    4.08
   2   0 -10  662.52   19.14
  -2   0  10  637.23   19.99
   2   0  -9   14.32    1.95
  -2   0   9   11.95    1.95
   2   0  -8  264.30    8.59
  -2   0   8  277.77   10.18
   2   0  -7   27.43    2.07
  -2   0   7   25.91    2.07
   2   0  -6  184.15    6.71
  -2   0   6  196.40    7.50
   2   0  -5 1243.79   33.40
  -2   0   5 1230.14   32.25
   2   0  -4  290.15   13.35
  -2   0   4  285.82   14.02
   2   0  -3   59.19    2.80
  -2   0   3   60.16    2.68
   2   0  -2  256.32    7.44
  -2   0   2  248.21    8.29
   2   0  -1   19.38    0.91
  -2   0   1   19.14    1.04
   2   0   0  571.70   13.96
  -2   0   0  568.59   15.91
   2   0   1  508.49   13.04
  -2   0  -1  512.39   17.74
   2   0   2  768.71   19.02
  -2   0  -2  757.19   19.02
   2   0   3  202.74    5.79
  -2   0  -3  207.80    6.52
   2   0   4    0.67    0.61
  -2   0  -4    0.06    0.55
   2   0   5  480.45   13.35
  -2   0  -5  472.89   14.02
   2   0   6  127.82    5.18
  -2   0  -6  132.76    4.63
   2   0   7  127.34    5.00
  -2   0  -7  134.04    4.57
   2   0   8    2.19    1.46
  -2   0  -8    1.34    1.16
   2   0   9   40.47    2.62
  -2   0  -9   41.14    2.56
   2   0  10  112.71    5.12
  -2   0 -10  119.41    4.63
   2   0  11   42.67    3.23
  -2   0 -11   44.86    2.99
   2   0  12   21.94    2.93
  -2   0 -12   19.63    2.62
   2   0  13    0.24    2.74
  -2   0 -13    0.79    1.83
   2   0  14   22.00    3.60
  -2   0 -14   22.68    3.05
   2   0  15   26.27    3.41
  -2   0 -15   22.92    3.11
   2   0  16    4.02    3.72
  -2   0 -16    6.89    2.93
   2   0  17    7.86    3.29
  -2   0 -17   10.85    3.90
   2   0  18    5.49    3.35
  -2   0 -18    2.26    3.05
   2   0  19    3.17    5.18
  -2   0 -19   10.73    3.78
   2   0  20    1.16    3.35
  -2   0 -20    3.47    4.51
   2   0  21    2.32    4.27
  -2   0 -21    2.68    3.35
   2   1 -22   -0.06    4.33
  -2  -1  22   -1.95    7.07
   2   1 -21   -1.04    5.43
  -2  -1  21    0.98    5.61
   2   1 -20    1.77    5.00
  -2  -1  20    0.00    5.91
   2   1 -19   30.29    4.57
  -2  -1  19   26.70    5.49
   2   1 -18   13.29    4.08
  -2  -1  18    8.59    5.24
   2   1 -17    1.04    3.29
  -2  -1  17    0.30    3.78
   2   1 -16   -1.46    3.66
  -2  -1  16   -1.16    3.90
   2   1 -15   94.97    6.03
  -2  -1  15   86.62    6.46
   2   1 -14   98.63    6.16
  -2  -1  14   92.10    5.79
   2   1 -13    0.18    2.26
  -2  -1  13    0.98    2.68
   2   1 -12    2.56    2.86
  -2  -1  12   -0.85    3.60
   2   1 -11  110.76    5.43
  -2  -1  11  114.05    5.61
   2   1 -10    1.71    1.65
  -2  -1  10    0.79    1.83
   2   1  -9  665.08   18.04
  -2  -1   9  665.51   20.48
   2   1  -8   69.61    3.60
  -2  -1   8   75.89    3.47
   2   1  -7    9.14    1.58
  -2  -1   7    9.14    1.71
   2   1  -6  945.97   25.91
  -2  -1   6  915.61   25.17
   2   1  -5  215.11   10.18
   2   1  -4 1155.59   30.90
  -2  -1   4 1135.11   30.54
   2   1  -3 2072.91   49.43
  -2  -1   3 2089.86   52.91
   2   1  -2 2278.82   59.49
  -2  -1   2 2272.11   55.90
   2   1  -1 1375.15   36.15
  -2  -1   1 1373.08   33.46
   2   1   0   52.60    1.71
  -2  -1   0   54.86    2.07
   2   1   1  190.67    7.13
  -2  -1  -1  193.90    7.68
   2   1   2   50.53    1.65
  -2  -1  -2   51.87    1.95
   2   1   3   63.70    2.32
  -2  -1  -3   67.48    2.86
   2   1   4  340.68    9.81
  -2  -1  -4  341.78   11.03
   2   1   5   97.96    3.96
  -2  -1  -5   95.27    3.54
   2   1   6  226.45    7.74
  -2  -1  -6  234.19    7.56
   2   1   7   12.80    1.77
  -2  -1  -7   14.02    1.40
   2   1   8    0.06    1.28
  -2  -1  -8    0.67    1.52
   2   1   9  384.87   12.86
  -2  -1  -9  365.37   11.28
   2   1  10   41.94    2.86
  -2  -1 -10   47.06    2.68
   2   1  11   49.74    3.54
  -2  -1 -11   51.93    3.66
   2   1  12    6.71    2.19
  -2  -1 -12    4.75    2.01
   2   1  13    2.80    2.38
  -2  -1 -13    2.86    2.01
   2   1  14   18.90    3.60
  -2  -1 -14   20.42    3.11
   2   1  15   10.00    2.99
  -2  -1 -15    8.41    2.93
   2   1  16   29.69    3.78
  -2  -1 -16   33.77    3.90
   2   1  17    1.16    4.75
  -2  -1 -17   -1.22    3.72
   2   1  18    1.34    3.41
  -2  -1 -18    0.91    3.66
   2   1  19    3.11    2.86
  -2  -1 -19    0.43    3.35
  -2  -1 -20    3.84    3.47
  -2  -1 -21    2.32    3.60
   2   2 -23    3.66    2.80
   2   2 -22    0.91    4.45
  -2  -2  22    1.83    3.60
   2   2 -21   11.76    5.00
  -2  -2  21   21.33    5.36
   2   2 -20    0.12    5.49
  -2  -2  20    9.94    5.85
   2   2 -19    9.27    5.00
  -2  -2  19   10.06    5.24
   2   2 -18    9.51    5.24
  -2  -2  18   14.51    5.24
   2   2 -17    0.91    3.29
  -2  -2  17   -0.12    3.60
   2   2 -16   59.37    5.30
  -2  -2  16   60.16    6.58
   2   2 -15   59.74    4.39
  -2  -2  15   58.58    5.00
   2   2 -14  105.64    5.55
  -2  -2  14  107.65    6.03
   2   2 -13   42.85    4.02
  -2  -2  13   51.20    4.69
   2   2 -12   14.02    2.44
  -2  -2  12   15.06    2.80
   2   2 -11   14.02    2.56
  -2  -2  11   13.53    2.19
   2   2 -10  347.93   11.70
  -2  -2  10  342.02   11.15
   2   2  -9  245.04    8.66
  -2  -2   9  252.66    9.02
   2   2  -8  189.08    6.40
  -2  -2   8  182.32    7.38
   2   2  -7  157.14    5.91
  -2  -2   7  164.64    6.71
   2   2  -6  327.39   14.14
  -2  -2   6  305.14   10.73
   2   2  -5  667.22   19.26
  -2  -2   5  683.86   20.12
   2   2  -4   21.03    1.58
  -2  -2   4   18.77    1.46
   2   2  -3  220.96    6.46
  -2  -2   3  224.86    7.50
   2   2  -2   30.90    1.46
  -2  -2   2   30.90    1.58
   2   2  -1  789.13   20.12
  -2  -2   1  775.78   20.48
   2   2   0  383.59   12.56
  -2  -2   0  393.41   11.22
   2   2   1   41.94    1.71
  -2  -2  -1   44.50    1.58
   2   2   2  133.98    4.57
  -2  -2  -2  133.37    4.75
   2   2   3  584.74   17.68
  -2  -2  -3  581.94   16.82
   2   2   4  127.46    4.94
  -2  -2  -4  123.86    4.39
   2   2   5   64.92    2.93
  -2  -2  -5   65.89    3.05
   2   2   6   -0.24    0.98
  -2  -2  -6    0.79    1.10
   2   2   7    5.61    1.46
  -2  -2  -7    5.12    1.16
   2   2   8   87.84    3.84
  -2  -2  -8   78.33    3.47
   2   2   9  155.19    5.73
  -2  -2  -9  155.50    5.91
   2   2  10   80.34    3.72
  -2  -2 -10   76.50    3.60
   2   2  11   14.39    2.44
  -2  -2 -11   14.93    2.13
   2   2  12    7.07    2.99
  -2  -2 -12    4.08    2.26
   2   2  13    1.77    2.93
  -2  -2 -13    1.77    2.38
   2   2  14   17.68    3.72
  -2  -2 -14   19.75    3.29
   2   2  15   23.96    4.27
  -2  -2 -15   18.53    2.93
   2   2  16    2.68    2.99
  -2  -2 -16    1.22    2.44
   2   2  17    2.86    3.41
  -2  -2 -17    3.11    3.05
   2   2  18    0.98    3.23
  -2  -2 -18    0.85    2.44
   2   2  19    2.07    4.88
  -2  -2 -19    2.80    2.38
  -2  -2 -20   -1.89    4.27
   2   3 -23    1.28    3.41
   2   3 -22   10.12    6.22
  -2  -3  22    4.39    5.24
   2   3 -21    3.72    4.75
  -2  -3  21    0.43    5.00
   2   3 -20   10.97    5.79
  -2  -3  20    6.40    5.85
   2   3 -19   12.37    4.21
  -2  -3  19   13.11    4.39
   2   3 -18    2.62    5.36
  -2  -3  18   -3.78    5.85
   2   3 -17    1.34    3.66
  -2  -3  17    1.10    3.84
   2   3 -16    3.84    3.23
  -2  -3  16    5.85    3.29
   2   3 -15  125.87    7.13
  -2  -3  15  125.08    7.25
   2   3 -14   17.07    3.29
  -2  -3  14   22.98    4.27
   2   3 -13   77.90    4.75
  -2  -3  13   70.59    4.33
   2   3 -12   15.24    2.62
  -2  -3  12   13.71    2.56
   2   3 -11  201.03    7.50
  -2  -3  11  196.03    7.13
   2   3 -10   36.88    2.93
  -2  -3  10   33.10    2.93
   2   3  -9  255.59    9.08
  -2  -3   9  255.46    8.59
   2   3  -8   47.06    3.05
  -2  -3   8   49.50    3.35
   2   3  -7    0.00    1.46
  -2  -3   7    0.98    1.46
   2   3  -6  130.93    4.88
  -2  -3   6  128.68    4.75
   2   3  -5   65.77    3.11
  -2  -3   5   68.94    2.93
   2   3  -4  670.39   20.05
  -2  -3   4  649.54   18.96
   2   3  -3  473.26   14.81
  -2  -3   3  486.55   15.30
   2   3  -2  724.39   20.48
  -2  -3   2  715.80   21.09
   2   3  -1  252.60    7.92
  -2  -3   1  248.33    8.96
   2   3   0   10.48    0.85
  -2  -3   0   12.13    0.85
   2   3   1  671.55   18.84
  -2  -3  -1  646.25   18.29
   2   3   2  224.13    7.99
  -2  -3  -2  227.97    7.50
   2   3   3    0.43    0.67
  -2  -3  -3    0.67    0.67
   2   3   4   96.43    3.90
  -2  -3  -4   97.22    3.90
   2   3   5  113.74    4.39
  -2  -3  -5  112.95    4.33
   2   3   6   13.41    1.28
  -2  -3  -6   15.18    1.46
   2   3   7   14.20    1.52
  -2  -3  -7   17.31    1.52
   2   3   8   27.73    2.62
  -2  -3  -8   22.43    2.01
   2   3   9   87.17    4.45
  -2  -3  -9   81.92    4.02
   2   3  10   56.08    3.54
  -2  -3 -10   54.49    3.66
   2   3  11   61.14    3.96
  -2  -3 -11   56.57    3.78
   2   3  12    1.52    2.44
  -2  -3 -12    0.49    2.44
   2   3  13   21.40    4.21
  -2  -3 -13   29.38    3.35
   2   3  14    3.96    3.11
  -2  -3 -14    2.86    2.93
   2   3  15    5.30    3.23
  -2  -3 -15    4.45    3.72
   2   3  16    8.59    3.41
  -2  -3 -16   12.74    4.14
   2   3  17    2.01    3.23
  -2  -3 -17    0.12    2.68
   2   3  18    1.71    5.24
  -2  -3 -18    1.77    3.05
  -2  -3 -19    0.06    1.83
   2   4 -22    0.00    3.96
  -2  -4  22    0.91    4.51
   2   4 -21    7.74    5.49
  -2  -4  21    1.71    6.16
   2   4 -20   13.84    5.24
  -2  -4  20   10.97    5.18
   2   4 -19   22.74    4.82
  -2  -4  19   19.32    5.06
   2   4 -18    3.11    4.63
  -2  -4  18    3.72    4.57
   2   4 -17    4.27    3.54
  -2  -4  17    5.67    4.45
   2   4 -16   16.58    3.84
  -2  -4  16   13.96    3.78
   2   4 -15   77.60    5.24
  -2  -4  15   82.66    5.24
   2   4 -14    9.33    3.54
  -2  -4  14    4.75    3.35
   2   4 -13    6.64    2.99
  -2  -4  13    7.31    2.86
   2   4 -12    1.28    2.13
  -2  -4  12   -0.98    2.56
   2   4 -11   20.42    2.74
  -2  -4  11   17.37    3.23
   2   4 -10  626.56   18.41
  -2  -4  10  644.91   18.59
   2   4  -9   54.19    3.29
  -2  -4   9   51.75    3.11
   2   4  -8  187.93    9.27
  -2  -4   8  185.85    6.64
   2   4  -7  538.85   15.42
  -2  -4   7  549.09   15.18
   2   4  -6   59.31    2.93
  -2  -4   6   61.20    2.86
   2   4  -5   72.72    3.60
  -2  -4   5   74.43    2.86
   2   4  -4  949.38   26.64
  -2  -4   4  968.34   26.21
   2   4  -3  215.11    7.07
  -2  -4   3  227.97    7.68
   2   4  -2  343.48   10.97
  -2  -4   2  334.95   10.18
   2   4  -1   72.66    2.93
  -2  -4   1   72.35    3.17
   2   4   0  805.53   22.49
  -2  -4   0  820.58   23.16
   2   4   1    6.58    0.85
  -2  -4  -1    6.77    0.85
   2   4   2   63.76    2.93
  -2  -4  -2   64.43    3.17
   2   4   3  343.00   11.09
  -2  -4  -3  344.82   11.03
   2   4   4   14.87    1.28
  -2  -4  -4   14.75    1.22
   2   4   5  208.41    8.59
  -2  -4  -5  200.24    6.77
   2   4   6   54.25    2.99
  -2  -4  -6   53.76    3.23
   2   4   7   21.64    2.32
  -2  -4  -7   17.92    1.95
   2   4   8   31.57    3.17
  -2  -4  -8   31.70    2.74
   2   4   9    2.01    2.07
  -2  -4  -9    3.29    1.89
   2   4  10  243.94    8.90
  -2  -4 -10  238.21    8.72
   2   4  11    2.13    2.13
  -2  -4 -11    1.89    1.89
   2   4  12    5.67    2.50
  -2  -4 -12    6.95    2.38
   2   4  13    0.67    2.44
  -2  -4 -13    0.49    2.74
   2   4  14   21.94    3.90
  -2  -4 -14   23.22    3.47
   2   4  15    1.10    3.23
  -2  -4 -15    0.67    3.29
   2   4  16    2.01    4.39
  -2  -4 -16    4.02    3.41
   2   4  17   -0.12    3.47
  -2  -4 -17   -0.37    3.11
  -2  -4 -18    0.91    3.41
  -2  -4 -19    0.06    2.93
   2   5 -22    9.75    5.49
  -2  -5  22    2.93    4.88
   2   5 -21    1.10    7.01
  -2  -5  21    5.67    7.86
   2   5 -20   11.46    4.69
  -2  -5  20    9.81    5.12
   2   5 -19   15.18    4.82
  -2  -5  19   19.32    4.63
   2   5 -18   -1.04    4.69
  -2  -5  18    1.16    4.63
   2   5 -17   11.58    4.14
  -2  -5  17   12.19    4.27
   2   5 -16   80.40    5.97
  -2  -5  16   78.21    6.28
   2   5 -15    1.10    2.80
  -2  -5  15    5.00    3.29
   2   5 -14   83.75    5.12
  -2  -5  14   86.68    5.18
   2   5 -13  132.46    6.71
  -2  -5  13  133.80    6.40
   2   5 -12   42.36    3.47
  -2  -5  12   36.82    3.41
   2   5 -11  232.67    8.59
  -2  -5  11  234.31    9.69
   2   5 -10  511.42   15.79
  -2  -5  10  482.77   21.15
   2   5  -9  119.96    6.95
  -2  -5   9  132.33    5.06
   2   5  -8  365.92   11.70
  -2  -5   8  382.86   12.25
   2   5  -7   75.95    3.17
  -2  -5   7   73.76    3.11
   2   5  -6  833.75   24.57
  -2  -5   6  847.65   23.10
   2   5  -5  113.44    4.33
  -2  -5   5  111.37    4.57
   2   5  -4   28.65    2.07
  -2  -5   4   27.49    1.83
   2   5  -3  102.89    4.33
  -2  -5   3  103.32    4.45
   2   5  -2    7.92    1.46
  -2  -5   2    6.28    1.22
   2   5  -1 1007.41   26.39
  -2  -5   1 1016.37   28.04
   2   5   0    7.86    1.28
  -2  -5   0    6.28    1.04
   2   5   1  298.01    9.94
  -2  -5  -1  292.28    9.33
   2   5   2   35.78    1.95
  -2  -5  -2   41.14    2.13
   2   5   3   60.65    2.99
  -2  -5  -3   56.44    2.80
   2   5   4  389.57   12.56
  -2  -5  -4  378.23   12.62
   2   5   5    2.38    1.34
  -2  -5  -5    4.33    1.46
   2   5   6  137.52    6.28
  -2  -5  -6  134.35    5.79
   2   5   7   20.54    2.13
  -2  -5  -7   17.01    2.07
   2   5   8   -0.43    1.71
  -2  -5  -8    0.43    1.77
   2   5   9   31.88    3.47
  -2  -5  -9   37.30    2.93
   2   5  10   23.41    2.50
  -2  -5 -10   27.37    2.80
   2   5  11   54.98    4.45
  -2  -5 -11   50.71    3.35
   2   5  12    1.04    2.93
  -2  -5 -12   -0.06    2.38
   2   5  13    0.61    3.54
  -2  -5 -13    0.49    3.41
   2   5  14    3.96    3.11
  -2  -5 -14    5.18    2.68
   2   5  15   21.27    4.69
  -2  -5 -15   16.76    3.23
   2   5  16    0.79    3.66
  -2  -5 -16    1.71    2.13
   2   5  17    0.24    3.54
  -2  -5 -17   -0.98    2.38
  -2  -5 -18    1.28    2.19
   2   6 -22   -0.73    5.55
  -2  -6  22   -1.04    4.94
   2   6 -21    6.22    7.01
  -2  -6  21    0.79    7.99
   2   6 -20    6.64    5.00
  -2  -6  20    6.03    4.57
   2   6 -19    3.84    3.78
  -2  -6  19    0.18    4.45
   2   6 -18    2.86    3.60
  -2  -6  18    5.36    4.08
   2   6 -17    4.39    4.69
  -2  -6  17    4.45    4.21
   2   6 -16    6.52    3.78
  -2  -6  16    7.25    4.02
   2   6 -15  119.59    6.34
  -2  -6  15  115.88    8.11
   2   6 -14   37.00    3.72
  -2  -6  14   36.27    3.90
   2   6 -13    2.26    2.44
  -2  -6  13    0.43    2.50
   2   6 -12   99.11    5.79
  -2  -6  12   94.12    5.67
   2   6 -11    1.10    2.38
  -2  -6  11    2.32    3.05
   2   6 -10  182.07   12.62
  -2  -6  10  186.83    9.75
   2   6  -9   34.32    3.60
  -2  -6   9   34.44    3.05
   2   6  -8    9.27    1.89
  -2  -6   8    8.84    1.65
   2   6  -7  786.26   22.31
  -2  -6   7  801.99   22.07
   2   6  -6   39.62    2.44
  -2  -6   6   43.03    2.62
   2   6  -5  898.73   26.21
  -2  -6   5  893.12   25.17
   2   6  -4  135.56    5.43
  -2  -6   4  139.22    5.43
   2   6  -3  185.97    7.13
  -2  -6   3  186.71    6.71
   2   6  -2   74.49    4.63
  -2  -6   2   75.89    3.47
   2   6  -1    2.01    1.16
  -2  -6   1    1.83    1.34
   2   6   0  788.09   25.60
  -2  -6   0  762.37   21.88
   2   6   1  106.55    4.33
  -2  -6  -1  108.50    4.39
   2   6   2    5.97    1.46
  -2  -6  -2    6.03    1.28
   2   6   3  125.69    4.88
  -2  -6  -3  128.86    5.43
   2   6   4   52.60    2.99
  -2  -6  -4   57.30    3.11
   2   6   5  298.07   10.48
  -2  -6  -5  301.49    9.94
   2   6   6   16.03    1.89
  -2  -6  -6   14.69    2.01
   2   6   7    0.85    1.58
  -2  -6  -7    0.61    1.89
   2   6   8   14.39    2.32
  -2  -6  -8   14.20    2.19
   2   6   9   25.66    2.86
  -2  -6  -9   30.66    2.93
   2   6  10   29.87    3.41
  -2  -6 -10   30.23    3.11
   2   6  11    0.67    2.68
  -2  -6 -11    1.71    1.95
   2   6  12    0.98    2.93
  -2  -6 -12    0.12    2.19
   2   6  13   18.77    4.14
  -2  -6 -13   12.07    3.05
   2   6  14    4.21    3.05
  -2  -6 -14    7.07    2.44
   2   6  15    0.98    3.54
  -2  -6 -15    1.77    2.50
   2   6  16    1.95    3.66
  -2  -6 -16    2.93    2.74
  -2  -6 -17    0.43    2.86
   2   7 -22    2.26    4.57
  -2  -7  22    1.52    6.40
   2   7 -21   -1.16    6.64
  -2  -7  21   10.24    5.61
   2   7 -20    3.54    4.39
  -2  -7  20    0.49    4.51
   2   7 -19   11.52    4.88
  -2  -7  19   16.28    4.39
   2   7 -18    1.16    3.84
  -2  -7  18    1.65    3.96
   2   7 -17    9.39    4.69
  -2  -7  17    7.01    4.27
   2   7 -16   74.67    7.19
  -2  -7  16   62.11    6.71
   2   7 -15    9.02    4.94
  -2  -7  15   10.79    5.00
   2   7 -14   47.00    4.88
  -2  -7  14   50.53    5.00
   2   7 -13   57.48    4.57
  -2  -7  13   55.04    4.63
   2   7 -12   10.36    2.74
  -2  -7  12   14.14    4.27
   2   7 -11  104.54    5.79
  -2  -7  11  109.05    5.55
   2   7 -10  104.11    5.61
  -2  -7  10  104.60    4.75
   2   7  -9   59.55    4.69
  -2  -7   9   56.57    3.72
   2   7  -8   92.59    4.88
  -2  -7   8   94.72    4.39
   2   7  -7    0.79    1.71
  -2  -7   7    1.95    1.52
   2   7  -6 1146.75   30.54
  -2  -7   6 1130.05   29.56
   2   7  -5    4.27    1.95
  -2  -7   5    5.18    1.58
   2   7  -4  247.30    8.96
  -2  -7   4  240.83    7.99
   2   7  -3   45.84    2.74
  -2  -7   3   43.89    2.56
   2   7  -2   11.52    1.77
  -2  -7   2   14.08    1.58
   2   7  -1  155.44    5.55
  -2  -7   1  159.58    6.16
   2   7   0   65.47    4.75
  -2  -7   0   66.69    3.54
   2   7   1   13.23    1.83
  -2  -7  -1   13.29    1.77
   2   7   2    8.05    1.65
  -2  -7  -2    7.74    1.52
   2   7   3   48.15    2.99
  -2  -7  -3   53.88    3.11
   2   7   4   21.33    2.44
  -2  -7  -4   24.63    2.01
   2   7   5   21.64    2.13
  -2  -7  -5   20.79    2.74
   2   7   6    1.04    1.65
  -2  -7  -6    0.79    1.65
   2   7   7   35.90    3.05
  -2  -7  -7   32.37    2.86
   2   7   8   12.13    2.50
  -2  -7  -8   12.37    2.32
   2   7   9   17.25    2.62
  -2  -7  -9   18.53    3.11
   2   7  10   21.03    3.11
  -2  -7 -10   22.13    2.86
   2   7  11   -0.30    2.86
  -2  -7 -11    1.28    2.44
   2   7  12    0.73    2.68
  -2  -7 -12   -0.61    2.99
   2   7  13    1.40    3.17
  -2  -7 -13    0.61    2.38
   2   7  14    3.17    3.54
  -2  -7 -14    1.22    2.99
   2   7  15    0.12    2.56
  -2  -7 -15    0.00    2.44
   2   7  16   -0.49    3.47
  -2  -7 -16   -0.37    1.65
   2   8 -22    5.79   10.12
  -2  -8  22    1.04    8.66
   2   8 -21    0.43    4.08
  -2  -8  21    2.99    5.06
   2   8 -20   28.83    4.27
  -2  -8  20   25.30    5.18
   2   8 -19   -6.10    3.78
  -2  -8  19   -0.61    4.39
   2   8 -18    2.99    3.11
  -2  -8  18    0.18    4.51
   2   8 -17   23.59    3.84
  -2  -8  17   25.72    5.00
   2   8 -16   20.05    3.23
  -2  -8  16   25.11    4.75
   2   8 -15   40.60    3.72
  -2  -8  15   44.68    4.63
   2   8 -14   -1.52    2.44
  -2  -8  14    1.89    2.99
   2   8 -13   12.74    2.50
  -2  -8  13    7.86    4.63
   2   8 -12  108.74    5.18
  -2  -8  12   99.91    5.79
   2   8 -11   47.00    3.78
  -2  -8  11   49.43    3.96
   2   8 -10  136.48    6.40
  -2  -8  10  130.08    5.91
   2   8  -9    1.65    2.44
  -2  -8   9   -0.24    1.83
   2   8  -8    9.27    2.38
  -2  -8   8    7.50    1.95
   2   8  -7  255.28   10.36
  -2  -8   7  253.70    9.87
   2   8  -6  205.24    7.56
  -2  -8   6  209.20    8.11
   2   8  -5  105.51    4.27
  -2  -8   5   97.41    4.57
   2   8  -4   36.27    2.62
  -2  -8   4   34.62    2.32
   2   8  -3  196.89    7.25
  -2  -8   3  197.37    6.89
   2   8  -2  284.91   10.00
  -2  -8   2  284.84    9.27
   2   8  -1    0.91    1.52
  -2  -8   1   -0.37    1.58
   2   8   0   22.37    2.38
  -2  -8   0   22.31    2.26
   2   8   1    1.58    1.40
  -2  -8  -1    0.85    1.65
   2   8   2    0.79    1.52
  -2  -8  -2    1.65    1.40
   2   8   3    1.83    1.77
  -2  -8  -3    0.67    2.19
   2   8   4   19.08    2.32
  -2  -8  -4   21.94    2.13
   2   8   5    0.30    2.01
  -2  -8  -5    2.32    1.71
   2   8   6    6.71    2.19
  -2  -8  -6   11.03    2.26
   2   8   7    1.52    2.56
  -2  -8  -7    1.65    2.13
   2   8   8    9.02    2.68
  -2  -8  -8    6.46    2.50
   2   8   9   52.12    3.96
  -2  -8  -9   59.13    4.33
   2   8  10    5.49    3.47
  -2  -8 -10    6.58    2.56
   2   8  11    4.14    2.74
  -2  -8 -11    4.88    2.99
   2   8  12    9.75    3.23
  -2  -8 -12   10.79    2.93
   2   8  13    0.61    2.68
  -2  -8 -13    2.07    2.99
   2   8  14    9.02    3.60
  -2  -8 -14   12.92    2.74
   2   8  15   -0.85    4.45
  -2  -8 -15    0.24    2.86
  -2  -8 -16   -0.49    2.93
   2   9 -21   13.29    5.85
  -2  -9  21    5.55    5.36
   2   9 -20   -1.34    5.18
  -2  -9  20   -0.12    4.51
   2   9 -19   15.91    5.79
  -2  -9  19   20.60    4.82
   2   9 -18    5.24    4.69
  -2  -9  18    6.46    4.57
   2   9 -17   -0.61    4.45
  -2  -9  17    0.12    4.27
   2   9 -16   61.44    6.03
  -2  -9  16   60.96    5.55
   2   9 -15    1.46    3.11
  -2  -9  15    1.46    3.54
   2   9 -14    6.89    3.41
  -2  -9  14    4.33    5.36
   2   9 -13   16.58    5.85
  -2  -9  13    9.69    3.60
   2   9 -12    4.14    2.80
  -2  -9  12    6.40    2.80
   2   9 -11  285.09   11.03
  -2  -9  11  269.73   10.67
   2   9 -10   67.17    4.63
  -2  -9  10   61.87    4.27
   2   9  -9   15.73    3.54
  -2  -9   9   19.44    3.11
   2   9  -8   49.01    3.72
  -2  -9   8   46.33    3.41
   2   9  -7  130.02    6.64
  -2  -9   7  125.63    5.91
   2   9  -6  372.74   11.83
  -2  -9   6  352.93   12.62
   2   9  -5    5.36    2.26
  -2  -9   5    4.02    2.07
   2   9  -4   92.84    4.33
  -2  -9   4  103.26    4.82
   2   9  -3   18.77    2.32
  -2  -9   3   16.76    2.19
   2   9  -2   65.28    3.60
  -2  -9   2   65.28    3.41
   2   9  -1  181.65    7.07
  -2  -9   1  177.26    7.31
   2   9   0    0.98    1.83
  -2  -9   0    0.18    1.71
   2   9   1   10.06    2.32
  -2  -9  -1   10.55    1.89
   2   9   2   41.08    3.17
  -2  -9  -2   35.29    3.05
   2   9   3   -0.30    1.89
  -2  -9  -3   -0.06    2.19
   2   9   4   20.30    2.44
  -2  -9  -4   18.41    2.32
   2   9   5   19.20    3.17
  -2  -9  -5   19.02    2.62
   2   9   6    4.45    2.26
  -2  -9  -6    2.19    2.32
   2   9   7   26.70    2.86
  -2  -9  -7   24.75    3.23
   2   9   8   25.17    3.35
  -2  -9  -8   22.25    2.93
   2   9   9    0.12    2.38
  -2  -9  -9    0.00    2.13
   2   9  10   10.06    4.02
  -2  -9 -10   10.61    2.68
   2   9  11    0.06    2.80
  -2  -9 -11    0.85    3.60
   2   9  12    3.11    2.74
  -2  -9 -12    0.61    3.17
   2   9  13    2.56    2.93
  -2  -9 -13    2.62    2.19
   2   9  14    0.12    2.93
  -2  -9 -14   -0.49    2.62
   2   9  15    0.98    3.23
  -2  -9 -15    0.61    2.56
   2  10 -21    1.22    5.30
  -2 -10  21   -2.13    4.63
   2  10 -20   10.12    5.43
  -2 -10  20    6.28    4.02
   2  10 -19    1.58    5.18
  -2 -10  19    3.54    5.49
   2  10 -18    0.49    4.63
  -2 -10  18    1.28    4.14
   2  10 -17   14.87    4.27
  -2 -10  17   22.07    5.06
   2  10 -16    0.61    3.96
  -2 -10  16    2.44    4.21
   2  10 -15   40.47    5.18
  -2 -10  15   43.64    6.40
   2  10 -14    7.25    3.78
  -2 -10  14    5.00    3.11
   2  10 -13    2.50    3.23
  -2 -10  13    2.99    3.11
   2  10 -12  106.18    7.01
  -2 -10  12  109.11    6.83
   2  10 -11   -1.22    4.75
  -2 -10  11    1.04    3.78
   2  10 -10  171.22    8.05
  -2 -10  10  165.74    8.11
   2  10  -9    1.22    3.41
  -2 -10   9    5.36    2.99
   2  10  -8   53.76    4.94
  -2 -10   8   57.30    4.21
   2  10  -7  191.58    8.41
  -2 -10   7  194.75    8.53
   2  10  -6    2.93    2.44
  -2 -10   6   -0.91    2.50
   2  10  -5   18.47    2.62
  -2 -10   5   16.82    2.56
   2  10  -4    0.12    1.89
  -2 -10   4   -0.30    1.77
   2  10  -3    3.90    2.19
  -2 -10   3    5.49    1.95
   2  10  -2   37.55    2.99
  -2 -10   2   36.82    2.86
   2  10  -1   17.01    2.86
  -2 -10   1   14.87    2.07
   2  10   0    2.19    2.38
  -2 -10   0    2.13    2.32
   2  10   1    1.40    2.26
  -2 -10  -1    0.73    2.62
   2  10   2    1.10    2.50
  -2 -10  -2    1.71    3.05
   2  10   3   54.56    3.84
  -2 -10  -3   60.65    4.08
   2  10   4    3.78    2.38
  -2 -10  -4    4.75    2.44
   2  10   5   11.58    2.50
  -2 -10  -5    9.63    3.11
   2  10   6    3.78    3.35
  -2 -10  -6    1.77    3.05
   2  10   7   -0.12    2.74
  -2 -10  -7    0.61    2.50
   2  10   8    2.44    3.11
  -2 -10  -8    0.12    3.41
   2  10   9   12.74    3.78
  -2 -10  -9   13.47    3.23
   2  10  10    1.71    2.68
  -2 -10 -10    1.16    3.54
   2  10  11    1.46    2.68
  -2 -10 -11    2.68    2.38
   2  10  12    2.07    4.75
  -2 -10 -12    1.04    2.13
   2  10  13    0.55    5.12
   2  11 -20    0.24    5.12
  -2 -11  20   -1.40    3.23
   2  11 -19    1.58    6.03
  -2 -11  19    5.12    4.88
   2  11 -18   14.81    5.43
  -2 -11  18   11.15    4.57
   2  11 -17   10.61    5.30
  -2 -11  17   11.95    4.45
   2  11 -16   -0.43    4.45
  -2 -11  16    2.01    6.83
   2  11 -15    1.16    4.75
  -2 -11  15    1.34    3.84
   2  11 -14   20.42    5.18
  -2 -11  14   19.87    4.27
   2  11 -13   74.91    6.03
  -2 -11  13   73.33    6.03
   2  11 -12   -1.46    3.54
  -2 -11  12    1.83    3.17
   2  11 -11   60.41    5.00
  -2 -11  11   64.43    4.45
   2  11 -10   -1.16    3.84
  -2 -11  10   -1.83    2.86
   2  11  -9   -0.18    3.29
  -2 -11   9    0.85    2.32
   2  11  -8   39.01    4.02
  -2 -11   8   42.73    3.96
   2  11  -7    9.39    3.05
  -2 -11   7   12.07    2.74
   2  11  -6   39.74    3.66
  -2 -11   6   48.58    4.02
   2  11  -5   27.31    3.66
  -2 -11   5   24.44    3.11
   2  11  -4   -0.85    2.44
  -2 -11   4   -0.30    2.19
   2  11  -3    1.83    2.74
  -2 -11   3   -1.40    2.26
   2  11  -2   10.00    2.86
  -2 -11   2   11.70    2.44
   2  11  -1   38.95    3.96
  -2 -11   1   36.15    3.35
   2  11   0   19.26    3.29
  -2 -11   0   13.53    2.74
   2  11   1   -0.37    2.50
  -2 -11  -1    0.00    2.44
   2  11   2    2.13    2.62
  -2 -11  -2    5.36    2.32
   2  11   3   23.04    3.23
  -2 -11  -3   28.28    3.17
   2  11   4   13.84    2.62
  -2 -11  -4   12.62    3.41
   2  11   5    0.91    3.11
  -2 -11  -5    3.05    3.47
   2  11   6    3.17    2.56
  -2 -11  -6    2.68    2.80
   2  11   7    0.30    3.05
  -2 -11  -7    1.46    3.60
   2  11   8   12.56    3.60
  -2 -11  -8    9.94    3.17
   2  11   9    2.01    2.93
  -2 -11  -9    1.40    3.41
   2  11  10   11.89    2.56
  -2 -11 -10   15.60    2.80
   2  11  11    3.11    3.60
  -2 -11 -11    1.95    1.77
   2  11  12   -2.01    5.36
  -2 -11 -12   -2.19    4.02
   2  12 -19    1.58    5.18
  -2 -12  19    3.84    5.24
   2  12 -18    2.01    5.00
  -2 -12  18    3.05    4.82
   2  12 -17   12.86    5.43
  -2 -12  17   14.51    7.38
   2  12 -16    4.02    7.13
  -2 -12  16    2.32    4.33
   2  12 -15    2.07    5.97
  -2 -12  15    2.44    4.27
   2  12 -14   10.06    4.45
  -2 -12  14   12.62    4.08
   2  12 -13    7.80    4.63
  -2 -12  13    9.75    4.51
   2  12 -12   75.46    6.83
  -2 -12  12   74.67    6.40
   2  12 -11    9.08    4.02
  -2 -12  11   10.97    3.47
   2  12 -10    6.64    3.96
  -2 -12  10    5.85    3.05
   2  12  -9    4.63    3.78
  -2 -12   9    2.07    2.68
   2  12  -8    1.71    3.66
  -2 -12   8    1.95    3.17
   2  12  -7   58.33    5.00
  -2 -12   7   70.71    5.30
   2  12  -6   37.43    4.39
  -2 -12   6   41.63    3.96
   2  12  -5   23.41    3.35
  -2 -12   5   24.75    3.29
   2  12  -4    0.61    2.68
  -2 -12   4   -1.40    2.19
   2  12  -3   19.87    3.60
  -2 -12   3   18.47    2.86
   2  12  -2   30.11    3.47
  -2 -12   2   26.39    3.23
   2  12  -1   -0.30    2.62
  -2 -12   1    0.30    2.93
   2  12   0    1.77    3.29
  -2 -12   0   -0.12    2.86
   2  12   1    0.98    3.90
  -2 -12  -1    2.01    2.62
   2  12   2   20.97    3.66
  -2 -12  -2   24.69    3.54
   2  12   3   -0.49    3.11
  -2 -12  -3    0.49    2.74
   2  12   4   23.96    3.90
  -2 -12  -4   25.11    4.51
   2  12   5    3.05    3.78
  -2 -12  -5    1.16    3.17
   2  12   6    1.58    3.11
  -2 -12  -6   -1.89    2.86
   2  12   7    9.75    3.41
  -2 -12  -7    8.41    4.02
   2  12   8    0.30    2.68
  -2 -12  -8    1.16    2.80
   2  12   9    6.71    3.17
  -2 -12  -9    8.41    2.19
   2  12  10    2.50    2.93
  -2 -12 -10    2.13    2.99
   2  12  11    1.58    2.62
  -2 -12 -11    2.13    4.45
   2  13 -19   -2.19    7.99
  -2 -13  19    4.08    6.77
   2  13 -18   13.96    6.95
  -2 -13  18   16.03    7.74
   2  13 -17   -1.95    6.10
  -2 -13  17   -2.74    6.46
   2  13 -16    6.77    5.91
  -2 -13  16   -1.04    5.06
   2  13 -15    5.73    6.22
  -2 -13  15    7.25    5.06
   2  13 -14   -1.16    4.69
  -2 -13  14    0.18    3.72
   2  13 -13   36.63    5.79
  -2 -13  13   39.68    4.94
   2  13 -12   -2.13    4.33
  -2 -13  12   -0.98    3.78
   2  13 -11   31.45    6.34
  -2 -13  11   39.62    5.61
   2  13 -10    2.56    4.75
  -2 -13  10    2.07    3.78
   2  13  -9    0.18    3.47
  -2 -13   9    0.37    2.86
   2  13  -8   36.70    4.69
  -2 -13   8   36.15    3.78
   2  13  -7    2.99    3.29
  -2 -13   7   -1.58    2.86
   2  13  -6    5.30    3.47
  -2 -13   6    7.01    2.80
   2  13  -5    3.41    3.29
  -2 -13   5    2.50    2.68
   2  13  -4    0.55    2.86
  -2 -13   4    1.22    3.23
   2  13  -3    0.30    3.72
  -2 -13   3    2.44    3.29
   2  13  -2    1.22    3.54
  -2 -13   2    0.85    2.50
   2  13  -1   15.48    3.54
  -2 -13   1   17.43    2.86
   2  13   0    3.72    3.47
  -2 -13   0    5.73    3.11
   2  13   1    3.54    2.86
  -2 -13  -1    6.46    3.60
   2  13   2    2.01    3.47
  -2 -13  -2   -1.04    3.29
   2  13   3   17.74    3.35
  -2 -13  -3   21.40    3.47
   2  13   4   14.20    3.41
  -2 -13  -4   11.95    3.84
   2  13   5    7.19    4.45
  -2 -13  -5    3.35    2.68
   2  13   6    2.93    3.47
  -2 -13  -6   -0.43    3.54
   2  13   7    7.25    3.96
  -2 -13  -7    4.08    3.72
   2  13   8    2.01    2.93
  -2 -13  -8    1.83    3.66
   2  13   9    2.74    4.27
  -2 -13  -9   -0.37    1.95
  -2 -13 -10    0.12    1.71
   2  14 -18   -0.12    7.38
  -2 -14  18   -4.33    6.52
   2  14 -17    3.23    5.30
  -2 -14  17    4.69    5.24
   2  14 -16    1.58    5.67
  -2 -14  16   -2.26    5.00
   2  14 -15    0.55    6.10
  -2 -14  15   11.52    5.67
   2  14 -14   -1.77    5.61
  -2 -14  14    0.55    4.33
   2  14 -13    7.80    6.46
  -2 -14  13    5.91    4.63
   2  14 -12   30.97    5.43
  -2 -14  12   27.43    4.27
   2  14 -11    2.32    5.24
  -2 -14  11    1.65    3.78
   2  14 -10    3.60    4.33
  -2 -14  10    1.58    4.39
   2  14  -9    6.83    5.06
  -2 -14   9    3.05    3.17
   2  14  -8   18.16    4.57
  -2 -14   8   20.54    3.66
   2  14  -7   20.18    4.57
  -2 -14   7   14.45    3.47
   2  14  -6    4.08    3.78
  -2 -14   6    8.35    3.35
   2  14  -5    3.96    3.78
  -2 -14   5    1.28    3.60
   2  14  -4   -1.52    4.75
  -2 -14   4    6.03    3.60
   2  14  -3   -3.47    3.35
  -2 -14   3    0.67    2.93
   2  14  -2   15.60    3.60
  -2 -14   2   10.79    3.47
   2  14  -1    7.62    4.14
  -2 -14   1    3.66    2.99
   2  14   0    1.40    3.60
  -2 -14   0    1.22    2.80
   2  14   1   11.09    3.60
  -2 -14  -1    4.88    3.17
   2  14   2    4.33    3.35
  -2 -14  -2    2.32    3.41
   2  14   3    0.67    3.90
  -2 -14  -3   -0.37    3.23
   2  14   4    3.05    3.05
  -2 -14  -4    1.71    2.68
   2  14   5   -0.43    3.11
  -2 -14  -5    1.10    3.47
   2  14   6    1.10    3.17
  -2 -15  17   -2.44    5.30
   2  15 -16   -1.04    6.34
  -2 -15  16   -1.77    4.63
   2  15 -15   -1.16    5.43
  -2 -15  15    0.37    4.57
   2  15 -14    4.51    5.79
  -2 -15  14    5.43    5.85
   2  15 -13   22.31    6.64
  -2 -15  13   12.98    5.43
   2  15 -12    2.80    5.24
  -2 -15  12    3.35    4.27
   2  15 -11   22.31    5.30
  -2 -15  11   14.63    3.78
   2  15 -10    1.83    5.24
  -2 -15  10    2.01    5.12
   2  15  -9    0.61    4.88
  -2 -15   9    4.45    3.66
   2  15  -8    4.27    4.51
  -2 -15   8    5.00    3.47
   2  15  -7   -0.12    4.08
  -2 -15   7    5.18    3.17
   2  15  -6   15.36    4.33
  -2 -15   6    6.22    4.21
   2  15  -5    1.22    4.45
  -2 -15   5    4.57    2.93
   2  15  -4    0.24    3.78
  -2 -15   4    0.73    3.47
   2  15  -3    3.66    3.54
  -2 -15   3   -0.24    3.47
   2  15  -2    3.41    4.51
  -2 -15   2    2.62    3.90
   2  15  -1   -2.07    4.02
  -2 -15   1   -1.95    2.99
   2  15   0    1.71    3.78
  -2 -15   0    1.58    3.23
   2  15   1   -2.07    4.39
  -2 -15  -1    1.04    3.05
   2  15   2    2.50    3.11
  -2 -15  -2    2.68    2.74
   2  15   3    3.41    3.96
  -2 -15  -3    1.83    2.32
   2  15   4   -2.50    6.64
  -2 -15  -4   -1.77    5.00
   2  15   5    0.98    5.49
   2  15   6   -0.98    3.78
   2  16 -15    2.32    5.55
  -2 -16  15    5.24    5.61
   2  16 -14   -0.49    5.18
  -2 -16  14   -2.13    5.67
   2  16 -13    1.58    5.91
  -2 -16  13    1.58    4.51
   2  16 -12   19.32    6.03
  -2 -16  12   15.42    4.75
   2  16 -11    2.38    5.55
  -2 -16  11    1.28    3.96
   2  16 -10   -0.37    6.71
  -2 -16  10   -0.06    4.82
   2  16  -9   12.74    5.06
  -2 -16   9    7.07    4.14
   2  16  -8    4.33    4.57
  -2 -16   8    0.85    3.78
   2  16  -7    2.68    4.02
  -2 -16   7    1.34    2.99
   2  16  -6    2.07    4.63
  -2 -16   6    7.19    3.05
   2  16  -5    2.62    3.84
  -2 -16   5    3.05    3.72
   2  16  -4   -2.56    3.78
  -2 -16   4    0.43    2.80
   2  16  -3   -2.38    5.36
  -2 -16   3    0.85    2.44
   2  16  -2   -0.43    3.17
  -2 -16   2    0.49    2.74
   2  16  -1    0.06    2.68
  -2 -16   1    1.89    3.90
   2  16   0   -0.30    4.39
  -2 -16   0   -0.30    4.57
   2  16   1    0.98    2.62
  -2 -17  14   -1.34    6.52
   2  17 -13    2.56    5.85
  -2 -17  13    1.22    4.94
   2  17 -12   -2.80    6.52
  -2 -17  12    6.10    4.94
   2  17 -11    1.22    4.88
  -2 -17  11    1.28    4.94
   2  17 -10    6.52    5.61
  -2 -17  10    2.13    7.19
   2  17  -9   -0.30    6.71
  -2 -17   9   -0.06    4.88
   2  17  -8    5.06    4.21
  -2 -17   8    2.38    3.72
   2  17  -7    0.30    4.75
  -2 -17   7    1.34    4.94
   2  17  -6    3.11    5.55
  -2 -17   6   -2.19    3.23
   2  17  -5    0.85    2.80
  -2 -17   3    0.98    5.55
  -2 -17   2   -0.18    4.88
   2  17   1   -0.67    4.08
   2  17   4    1.65    4.27
  -2 -18  11   -0.98    3.78
  -2 -18  10   -0.98    3.41
  -2 -18   9   10.30    6.95
  -2 -18   3    4.88    7.50
   2  18   0   -0.24    6.71
  -2 -19   8    0.30    3.29
   3 -19   0    3.66    6.71
   3 -19   9    1.77    5.12
   3 -18  -4   -1.77    4.33
  -3  18   4    0.18    4.51
   3 -18  -3   -0.67    4.45
   3 -18  -2   -1.52    4.88
  -3  18   2    3.05    6.16
   3 -18  -1   -0.37    3.72
  -3  18   1    2.56    5.91
   3 -18   0   14.39    3.72
  -3  18   0    6.10    6.40
   3 -18   1   -0.73    4.51
  -3  18  -1    1.65    5.12
   3 -18   2   -0.12    4.33
  -3  18  -2   -1.34    5.67
   3 -18   3    1.16    4.94
  -3  18  -3    0.24    4.94
   3 -18   4    0.61    7.07
  -3  18  -4    2.44    7.01
   3 -18   5    4.88    7.68
  -3  18  -5   -1.34    6.40
   3 -18   8    0.06    2.62
   3 -18   9   -0.06    3.35
  -3  18  -9    1.83    3.54
   3 -18  10    0.67    3.60
  -3  18 -10    1.65    3.66
   3 -18  11   -0.49    3.90
  -3  18 -11    0.73    4.08
   3 -17  -5    0.79    3.47
  -3  17   5    0.79    5.97
   3 -17  -4   -0.37    5.67
  -3  17   4    2.68    5.73
   3 -17  -3    1.71    5.91
  -3  17   3    3.29    3.60
   3 -17  -2   14.08    3.60
  -3  17   2    7.62    3.23
   3 -17  -1    3.11    3.29
  -3  17   1    1.10    3.90
   3 -17   0   -0.91    3.60
  -3  17   0    4.21    5.36
   3 -17   1    3.35    4.08
  -3  17  -1    4.45    5.06
   3 -17   2    5.06    4.69
  -3  17  -2    2.80    5.06
   3 -17   3    3.29    3.90
  -3  17  -3   -3.11    5.24
   3 -17   4   -1.58    4.51
  -3  17  -4    5.06    5.97
   3 -17   5    5.79    5.12
  -3  17  -5    3.90    5.30
   3 -17   6    0.91    3.96
  -3  17  -6   -0.37    2.74
   3 -17   7    4.02    4.33
  -3  17  -7    0.43    4.33
   3 -17   8    0.43    2.80
  -3  17  -8    2.38    3.35
   3 -17   9   -3.78    3.84
  -3  17  -9    1.04    5.18
   3 -17  10   10.24    3.66
  -3  17 -10   12.98    4.14
   3 -17  11    7.62    6.77
  -3  17 -11    6.22    4.75
   3 -17  12   -2.68    4.51
  -3  17 -12    2.26    6.95
   3 -17  13    4.21    6.03
  -3  17 -13   11.22    5.24
   3 -17  14    1.95    5.79
  -3  17 -14    5.43    5.06
   3 -17  15    4.14    8.35
  -3  17 -15    2.26    7.25
   3 -16  -7    3.72    5.36
  -3  16   7    5.06    8.17
   3 -16  -6   -0.85    6.40
  -3  16   6    0.91    6.40
   3 -16  -5    1.65    7.99
  -3  16   5    2.01    3.54
   3 -16  -4    0.24    3.35
  -3  16   4    0.85    3.90
   3 -16  -3   -0.73    3.35
  -3  16   3    3.90    3.96
   3 -16  -2    1.28    5.06
  -3  16   2   -1.34    5.55
   3 -16  -1    0.98    4.45
  -3  16   1    1.77    4.39
   3 -16   0    5.73    4.57
  -3  16   0    5.30    4.51
   3 -16   1   -1.46    3.78
  -3  16  -1   -2.01    4.69
   3 -16   2    0.91    4.51
  -3  16  -2   -0.98    4.75
   3 -16   3    3.29    4.02
  -3  16  -3    2.13    4.02
   3 -16   4   11.03    4.39
  -3  16  -4    6.16    4.51
   3 -16   5    3.05    4.08
  -3  16  -5    1.28    4.02
   3 -16   6   -1.16    3.23
  -3  16  -6   -1.52    3.78
   3 -16   7   -0.43    3.35
  -3  16  -7    2.99    3.96
   3 -16   8   -1.10    3.41
  -3  16  -8   -1.58    4.08
   3 -16   9    2.32    4.08
  -3  16  -9   -2.50    4.75
   3 -16  10   -1.40    6.64
  -3  16 -10    7.01    4.75
   3 -16  11    0.73    4.33
  -3  16 -11   -0.73    4.63
   3 -16  12   15.06    3.72
  -3  16 -12   11.58    4.27
   3 -16  13    0.37    4.02
  -3  16 -13   -0.24    5.61
   3 -16  14    1.71    4.14
  -3  16 -14    2.68    5.97
   3 -16  15    0.85    5.36
  -3  16 -15    2.13    6.28
   3 -16  16   -3.84    3.72
  -3  16 -16    2.99    5.73
  -3  15  11    2.07    5.30
   3 -15  -9   -0.85    3.72
  -3  15   9    1.77    5.43
   3 -15  -8    1.52    3.78
  -3  15   8   -0.85    3.84
   3 -15  -7   -0.61    3.96
  -3  15   7   -0.12    4.57
   3 -15  -6    8.96    4.82
  -3  15   6   11.95    5.36
   3 -15  -5    2.07    4.14
  -3  15   5    0.06    4.21
   3 -15  -4    0.43    4.02
  -3  15   4   -2.38    4.57
   3 -15  -3    3.41    4.45
  -3  15   3    1.83    4.75
   3 -15  -2   10.12    4.39
  -3  15   2   11.03    4.94
   3 -15  -1    7.80    4.45
  -3  15   1    4.27    3.96
   3 -15   0    2.56    4.14
  -3  15   0    1.52    3.60
   3 -15   1    6.83    4.27
  -3  15  -1    9.87    4.45
   3 -15   2    9.08    3.66
  -3  15  -2    5.30    3.90
   3 -15   3    8.41    3.60
  -3  15  -3   10.85    4.33
   3 -15   4    0.24    3.47
  -3  15  -4    1.40    3.47
   3 -15   5   12.92    3.47
  -3  15  -5   12.56    4.45
   3 -15   6    5.61    3.47
  -3  15  -6    6.03    3.66
   3 -15   7    2.01    3.47
  -3  15  -7    1.71    3.35
   3 -15   8    5.49    3.72
  -3  15  -8    2.74    5.00
   3 -15   9    0.98    6.52
  -3  15  -9    2.44    4.27
   3 -15  10    7.31    3.78
  -3  15 -10    8.53    4.63
   3 -15  11    2.99    3.84
  -3  15 -11    5.12    5.30
   3 -15  12   -1.16    3.72
  -3  15 -12   -1.46    5.00
   3 -15  13    7.99    4.51
  -3  15 -13    1.22    5.67
   3 -15  14    3.41    4.21
  -3  15 -14    1.46    5.67
   3 -15  15    1.46    4.08
  -3  15 -15    2.74    5.61
   3 -15  16    0.98    3.84
  -3  15 -16   -0.61    9.27
   3 -15  17    3.05    4.21
  -3  15 -17    1.28    4.88
   3 -14 -12   -0.73    4.08
  -3  14  12   -1.16    5.18
   3 -14 -11    1.83    4.39
  -3  14  11   -1.10    5.55
   3 -14 -10    2.26    3.78
  -3  14  10    4.94    4.69
   3 -14  -9   -1.46    4.51
  -3  14   9    1.22    3.96
   3 -14  -8    3.17    4.27
  -3  14   8    5.30    4.14
   3 -14  -7   13.35    5.00
  -3  14   7   13.84    6.64
   3 -14  -6    2.74    4.45
  -3  14   6    4.69    4.63
   3 -14  -5   10.85    4.33
  -3  14   5   11.83    4.33
   3 -14  -4    3.47    4.57
  -3  14   4    8.84    4.57
   3 -14  -3   21.58    4.51
  -3  14   3   27.61    4.82
   3 -14  -2   10.91    3.66
  -3  14   2   10.48    3.90
   3 -14  -1    8.78    5.12
  -3  14   1    4.33    5.18
   3 -14   0    3.66    4.39
  -3  14   0    4.27    3.54
   3 -14   1    3.60    3.23
  -3  14  -1    5.00    3.66
   3 -14   2    6.40    3.47
  -3  14  -2    8.53    3.41
   3 -14   3    0.12    3.54
  -3  14  -3   -0.37    4.02
   3 -14   4   17.92    3.90
  -3  14  -4   20.30    4.14
   3 -14   5    0.24    2.93
  -3  14  -5    1.10    3.29
   3 -14   6    8.90    3.84
  -3  14  -6    7.13    4.02
   3 -14   7   36.51    4.75
  -3  14  -7   41.69    6.03
   3 -14   8    5.24    5.49
  -3  14  -8    5.00    4.94
   3 -14   9   22.13    3.35
  -3  14  -9   17.92    4.69
   3 -14  10    4.63    3.35
  -3  14 -10    3.84    3.90
   3 -14  11    1.34    3.17
  -3  14 -11    0.73    3.90
   3 -14  12   11.52    3.66
  -3  14 -12    7.44    4.39
   3 -14  13    3.17    3.78
  -3  14 -13   -0.12    4.75
   3 -14  14   -1.16    4.02
  -3  14 -14   -3.72    5.43
   3 -14  15    2.07    3.72
  -3  14 -15   -2.07    5.30
   3 -14  16    1.34    4.08
  -3  14 -16    1.10    4.82
   3 -14  17    1.52    4.94
  -3  14 -17    3.05    6.16
   3 -14  18    0.37    5.36
  -3  14 -18    0.85    6.03
   3 -13 -13    1.04    7.25
  -3  13  13    1.10    6.71
  -3  13  12   -3.17    6.40
   3 -13 -11    3.17    3.41
  -3  13  11    2.26    3.84
   3 -13 -10    2.13    3.41
  -3  13  10   -1.04    4.63
   3 -13  -9    1.58    4.75
  -3  13   9    4.45    4.94
   3 -13  -8    8.29    4.69
  -3  13   8   11.89    4.27
   3 -13  -7    2.38    5.61
  -3  13   7    0.79    4.88
   3 -13  -6    2.86    4.14
  -3  13   6    4.14    4.02
   3 -13  -5   24.87    5.30
  -3  13   5   21.40    4.75
   3 -13  -4    1.52    3.60
  -3  13   4   -1.58    3.41
   3 -13  -3    5.73    3.47
  -3  13   3    2.68    3.23
   3 -13  -2   10.61    3.96
  -3  13   2   15.36    4.63
   3 -13  -1   21.76    3.72
  -3  13   1   20.12    3.90
   3 -13   0    4.57    3.47
  -3  13   0    6.34    3.23
   3 -13   1   -0.43    3.11
  -3  13  -1   -1.28    3.23
   3 -13   2   61.69    4.69
  -3  13  -2   55.59    4.94
   3 -13   3   10.24    3.23
  -3  13  -3   12.62    3.29
   3 -13   4    0.18    2.56
  -3  13  -4   -1.22    3.11
   3 -13   5   31.88    4.57
  -3  13  -5   40.23    5.12
   3 -13   6   24.32    4.02
  -3  13  -6   25.54    4.33
   3 -13   7   -1.89    5.24
  -3  13  -7    3.11    5.24
   3 -13   8   55.16    4.27
  -3  13  -8   56.20    5.61
   3 -13   9    9.63    2.99
  -3  13  -9   15.79    3.90
   3 -13  10    9.75    3.23
  -3  13 -10    8.05    3.84
   3 -13  11    8.53    3.66
  -3  13 -11   13.53    4.02
   3 -13  12    2.93    3.11
  -3  13 -12    1.52    3.90
   3 -13  13    5.12    3.60
  -3  13 -13    6.95    4.63
   3 -13  14    7.01    4.14
  -3  13 -14   -0.12    6.46
   3 -13  15    8.90    5.06
  -3  13 -15    7.68    5.85
   3 -13  16   21.09    5.06
  -3  13 -16   16.40    5.36
   3 -13  17    3.96    4.21
  -3  13 -17   -1.65    5.18
   3 -13  18   15.91    5.85
  -3  13 -18    4.94    7.01
   3 -13  19   -2.07    5.55
  -3  13 -19    5.36    8.23
   3 -12 -14    1.71    3.17
   3 -12 -13   -1.28    4.45
  -3  12  13   -3.35    5.06
   3 -12 -12    1.10    5.43
  -3  12  12    4.57    4.69
   3 -12 -11    0.61    4.69
  -3  12  11   -0.12    4.57
   3 -12 -10   -0.85    4.02
  -3  12  10   -0.18    4.39
   3 -12  -9    1.16    5.06
  -3  12   9    6.10    4.39
   3 -12  -8    4.45    4.27
  -3  12   8    5.43    5.06
   3 -12  -7    8.05    4.08
  -3  12   7   10.73    4.45
   3 -12  -6    4.57    3.72
  -3  12   6    3.11    3.47
   3 -12  -5   39.80    4.94
  -3  12   5   41.88    5.18
   3 -12  -4   25.30    4.33
  -3  12   4   32.73    4.21
   3 -12  -3   12.07    3.60
  -3  12   3    8.90    3.60
   3 -12  -2  107.16    6.64
  -3  12   2  113.07    6.95
   3 -12  -1   20.91    3.47
  -3  12   1   23.28    3.35
   3 -12   0    5.79    2.99
  -3  12   0    7.31    2.99
   3 -12   1    1.71    2.74
  -3  12  -1   -0.55    2.74
   3 -12   2   85.64    5.61
  -3  12  -2   83.87    5.36
   3 -12   3   40.41    4.45
  -3  12  -3   44.19    4.33
   3 -12   4    4.14    2.74
  -3  12  -4    1.95    2.62
   3 -12   5    8.72    2.74
  -3  12  -5    8.35    2.93
   3 -12   6    2.80    3.90
  -3  12  -6    1.28    4.08
   3 -12   7   53.52    4.27
  -3  12  -7   55.65    5.24
   3 -12   8   23.16    3.23
  -3  12  -8   17.68    3.41
   3 -12   9   73.57    4.75
  -3  12  -9   76.26    5.43
   3 -12  10    3.41    2.50
  -3  12 -10    6.83    3.96
   3 -12  11    8.72    3.72
  -3  12 -11    6.16    3.66
   3 -12  12   39.86    4.39
  -3  12 -12   39.56    5.49
   3 -12  13    2.19    3.29
  -3  12 -13    3.41    4.14
   3 -12  14    7.68    3.78
  -3  12 -14    7.68    5.55
   3 -12  15    6.64    3.66
  -3  12 -15    3.23    4.45
   3 -12  16    1.28    3.72
  -3  12 -16    5.36    5.06
   3 -12  17   24.99    4.51
  -3  12 -17   27.61    5.49
   3 -12  18    0.91    3.90
  -3  12 -18    0.73    4.51
   3 -12  19    1.77    4.45
  -3  12 -19    0.37    5.43
   3 -12  20    2.26    2.56
   3 -11 -15    2.50    4.45
   3 -11 -14    0.24    4.69
  -3  11  14   -0.49    3.78
   3 -11 -13   12.01    4.27
  -3  11  13    7.62    4.51
   3 -11 -12    1.28    4.21
  -3  11  12    4.57    5.24
   3 -11 -11   31.09    5.18
  -3  11  11   24.38    4.82
   3 -11 -10    2.56    4.63
  -3  11  10    1.10    4.88
   3 -11  -9    7.68    4.75
  -3  11   9    5.91    4.75
   3 -11  -8   21.70    4.39
  -3  11   8   17.80    4.08
   3 -11  -7    5.24    3.54
  -3  11   7    5.36    3.47
   3 -11  -6   76.13    5.97
  -3  11   6   69.06    5.79
   3 -11  -5   16.88    3.78
  -3  11   5   11.95    3.29
   3 -11  -4   32.43    4.39
  -3  11   4   29.38    3.54
   3 -11  -3   30.78    3.90
  -3  11   3   36.82    4.57
   3 -11  -2    5.97    2.68
  -3  11   2    5.55    2.99
   3 -11  -1   22.68    3.60
  -3  11   1   24.26    3.05
   3 -11   0    1.58    2.56
  -3  11   0    2.68    2.80
   3 -11   1    3.84    2.99
  -3  11  -1    3.29    3.05
   3 -11   2    1.65    2.19
  -3  11  -2   -0.18    2.38
   3 -11   3   45.17    4.02
  -3  11  -3   49.43    4.14
   3 -11   4   -2.19    2.80
  -3  11  -4    1.34    2.86
   3 -11   5   12.98    4.33
  -3  11  -5   15.91    4.51
   3 -11   6   -0.37    2.38
  -3  11  -6    2.13    2.56
   3 -11   7   27.37    3.11
  -3  11  -7   28.59    3.72
   3 -11   8    4.02    2.38
  -3  11  -8    4.63    2.74
   3 -11   9    3.05    2.38
  -3  11  -9    4.82    2.99
   3 -11  10    1.04    3.41
  -3  11 -10    5.30    4.51
   3 -11  11   74.98    5.00
  -3  11 -11   85.76    5.79
   3 -11  12    3.54    3.11
  -3  11 -12    2.99    4.33
   3 -11  13   15.48    3.11
  -3  11 -13   16.64    4.14
   3 -11  14    6.34    4.57
  -3  11 -14    3.78    4.69
   3 -11  15    6.58    3.72
  -3  11 -15    6.71    5.06
   3 -11  16   13.29    3.90
  -3  11 -16   16.34    4.75
   3 -11  17   -1.22    3.66
  -3  11 -17   -1.10    4.39
   3 -11  18   14.02    4.39
  -3  11 -18   13.04    4.88
   3 -11  19   -0.49    4.21
  -3  11 -19   -0.79    5.00
   3 -11  20   -2.07    3.41
  -3  11 -20   -3.47    5.30
  -3  10  16   -2.07    3.66
   3 -10 -15    2.01    7.13
  -3  10  15    1.22    6.77
   3 -10 -14   11.09    5.24
  -3  10  14    2.26    4.94
   3 -10 -13    3.05    4.33
  -3  10  13    1.10    4.51
   3 -10 -12   12.13    4.69
  -3  10  12   19.20    5.36
   3 -10 -11    1.40    3.84
  -3  10  11   -0.43    5.97
   3 -10 -10    0.30    3.72
  -3  10  10    3.90    3.84
   3 -10  -9   26.27    4.75
  -3  10   9   29.20    4.88
   3 -10  -8    3.60    3.90
  -3  10   8   10.79    4.27
   3 -10  -7   32.79    4.69
  -3  10   7   27.43    3.96
   3 -10  -6   -2.13    3.05
  -3  10   6    0.67    2.93
   3 -10  -5   15.42    3.17
  -3  10   5   16.09    3.17
   3 -10  -4   24.99    3.41
  -3  10   4   23.65    3.35
   3 -10  -3   17.98    3.41
  -3  10   3   18.35    3.54
   3 -10  -2    8.66    2.68
  -3  10   2   12.74    2.86
   3 -10  -1   12.37    2.56
  -3  10   1   12.92    2.50
   3 -10   0   16.21    3.54
  -3  10   0   11.83    3.54
   3 -10   1    6.28    2.26
  -3  10  -1    6.58    2.38
   3 -10   2  101.61    5.06
  -3  10  -2   98.20    4.88
   3 -10   3   20.60    2.62
  -3  10  -3   22.43    2.74
   3 -10   4   26.70    5.73
  -3  10  -4   32.85    5.43
   3 -10   5   34.26    3.84
  -3  10  -5   38.16    3.90
   3 -10   6    7.25    2.07
  -3  10  -6    4.45    2.26
   3 -10   7    1.65    2.01
  -3  10  -7    1.10    2.26
   3 -10   8   38.65    3.17
  -3  10  -8   38.71    3.72
   3 -10   9   68.70    4.08
  -3  10  -9   70.10    5.06
   3 -10  10  116.85    6.64
  -3  10 -10  113.99    6.58
   3 -10  11   -0.73    2.99
  -3  10 -11    3.23    3.29
   3 -10  12   32.55    3.72
  -3  10 -12   32.92    4.88
   3 -10  13    8.66    3.23
  -3  10 -13    8.11    3.84
   3 -10  14   19.44    3.35
  -3  10 -14   16.64    3.41
   3 -10  15   10.55    4.82
  -3  10 -15   11.28    5.24
   3 -10  16   11.09    4.63
  -3  10 -16    8.53    4.08
   3 -10  17   31.82    4.57
  -3  10 -17   37.12    5.55
   3 -10  18   -0.79    3.78
  -3  10 -18   -1.58    4.21
   3 -10  19    2.26    4.51
  -3  10 -19    5.55    4.69
  -3  10 -20    5.85    5.18
   3  -9 -18    2.32    5.49
  -3   9  18   -0.98    7.80
   3  -9 -17    4.21    5.49
  -3   9  17   -2.86    6.64
   3  -9 -16    1.58    5.30
  -3   9  16    4.27    6.64
   3  -9 -15    2.80    3.84
  -3   9  15    2.74    3.72
   3  -9 -14   -0.91    4.02
  -3   9  14    5.06    4.21
   3  -9 -13   11.89    5.30
  -3   9  13   18.71    5.36
   3  -9 -12    6.03    3.90
  -3   9  12    5.30    4.27
   3  -9 -11   22.61    4.57
  -3   9  11   23.65    4.88
   3  -9 -10    6.64    4.39
  -3   9  10    8.72    3.72
   3  -9  -9   -0.37    3.41
  -3   9   9    0.37    3.17
   3  -9  -8   27.37    4.14
  -3   9   8   29.62    3.78
   3  -9  -7   67.42    5.18
  -3   9   7   55.96    4.51
   3  -9  -6  128.07    6.83
  -3   9   6  136.84    7.25
   3  -9  -5    2.74    2.86
  -3   9   5    0.12    2.99
   3  -9  -4   89.91    5.06
  -3   9   4   91.68    5.30
   3  -9  -3   56.44    4.02
  -3   9   3   62.11    4.69
   3  -9  -2   37.55    3.29
  -3   9   2   38.16    3.23
   3  -9  -1   68.27    3.84
  -3   9   1   71.07    4.02
   3  -9   0    6.40    2.13
  -3   9   0    8.05    2.38
   3  -9   1  263.39    8.90
  -3   9  -1  258.15    9.39
   3  -9   2   10.12    2.07
  -3   9  -2    9.33    2.07
   3  -9   3   68.15    6.10
  -3   9  -3   71.07    5.43
   3  -9   4  123.50    5.36
  -3   9  -4  125.08    5.06
   3  -9   5   78.63    3.90
  -3   9  -5   70.16    3.84
   3  -9   6  187.68    6.89
  -3   9  -6  192.92    7.50
   3  -9   7  103.01    4.63
  -3   9  -7  103.26    5.30
   3  -9   8  105.39    5.49
  -3   9  -8  105.03    5.79
   3  -9   9    3.60    2.13
  -3   9  -9    2.32    2.44
   3  -9  10    8.78    2.68
  -3   9 -10    9.14    3.41
   3  -9  11  199.57    8.05
  -3   9 -11  197.74    8.29
   3  -9  12   20.42    3.96
  -3   9 -12   15.00    4.45
   3  -9  13    8.47    2.86
  -3   9 -13    7.13    3.66
   3  -9  14    4.75    2.93
  -3   9 -14    9.27    3.41
   3  -9  15    5.73    3.41
  -3   9 -15    8.11    4.39
   3  -9  16   12.31    4.88
  -3   9 -16   11.58    5.73
   3  -9  17   13.47    3.84
  -3   9 -17   15.79    5.24
   3  -9  18   22.61    4.39
  -3   9 -18   20.12    5.06
   3  -9  19    0.79    3.78
  -3   9 -19    5.12    5.00
   3  -9  20    0.00    4.21
  -3   9 -20    2.01    3.90
   3  -9  21    2.19    4.33
  -3   9 -21    1.16    3.54
   3  -8 -18    2.93    3.72
   3  -8 -17    6.03    7.13
  -3   8  17    7.13    4.94
   3  -8 -16   -0.55    4.45
  -3   8  16    2.68    6.10
   3  -8 -15   -0.85    5.12
  -3   8  15   -1.16    5.12
   3  -8 -14    8.84    4.63
  -3   8  14    9.33    4.45
   3  -8 -13   18.04    4.69
  -3   8  13   14.26    4.63
   3  -8 -12   33.40    4.69
  -3   8  12   37.73    4.75
   3  -8 -11   -3.17    4.88
  -3   8  11    2.01    4.94
   3  -8 -10    8.90    3.35
  -3   8  10    4.02    3.23
   3  -8  -9   41.39    4.39
  -3   8   9   40.66    4.33
   3  -8  -8   12.43    3.60
  -3   8   8   12.25    3.66
   3  -8  -7   87.47    5.67
  -3   8   7  109.48    6.16
   3  -8  -6   16.76    2.86
  -3   8   6   20.18    2.93
   3  -8  -5   23.35    3.11
  -3   8   5   21.09    3.29
   3  -8  -4  137.27    5.61
  -3   8   4  143.98    5.91
   3  -8  -3  202.13    8.23
  -3   8   3  208.10    7.50
   3  -8  -2   70.10    4.33
  -3   8   2   62.24    3.35
   3  -8  -1    4.21    1.83
  -3   8   1    2.86    1.89
   3  -8   0   10.97    2.07
  -3   8   0   12.19    2.07
   3  -8   1  228.64    7.50
  -3   8  -1  230.05    7.86
   3  -8   2  547.26   25.60
  -3   8  -2  543.78   22.49
   3  -8   3    5.00    1.89
  -3   8  -3    6.95    2.07
   3  -8   4   18.96    2.01
  -3   8  -4   17.43    2.19
   3  -8   5  114.41    5.00
  -3   8  -5  110.51    5.12
   3  -8   6   50.41    2.80
  -3   8  -6   46.02    3.05
   3  -8   7  322.39   10.79
  -3   8  -7  328.98   10.73
   3  -8   8   16.70    2.38
  -3   8  -8   15.06    2.80
   3  -8   9  155.19    7.74
  -3   8  -9  152.75    8.84
   3  -8  10  116.00    5.55
  -3   8 -10  124.84    6.34
   3  -8  11    0.55    2.01
  -3   8 -11    2.74    2.44
   3  -8  12   31.21    3.66
  -3   8 -12   32.67    4.69
   3  -8  13   -0.43    2.26
  -3   8 -13   -1.22    2.68
   3  -8  14   96.92    5.61
  -3   8 -14  106.31    5.97
   3  -8  15   16.21    3.90
  -3   8 -15   15.73    4.21
   3  -8  16    7.19    4.63
  -3   8 -16   -0.79    5.85
   3  -8  17   20.18    4.39
  -3   8 -17   25.54    5.43
   3  -8  18   -2.38    4.21
  -3   8 -18    0.79    3.96
   3  -8  19    0.98    3.90
  -3   8 -19    3.90    4.21
   3  -8  20    8.35    3.35
  -3   8 -20   12.50    4.39
   3  -8  21    0.06    4.39
  -3   8 -21    1.52    2.86
   3  -7 -20    1.04    2.99
  -3   7  20   -0.18    5.91
   3  -7 -19    2.19    4.14
   3  -7 -18    3.84    3.78
  -3   7  18    3.72    4.57
   3  -7 -17    0.43    3.96
  -3   7  17   -2.50    4.88
   3  -7 -16    1.77    4.57
  -3   7  16    3.72    5.43
   3  -7 -15   -0.85    4.39
  -3   7  15   -0.49    4.88
   3  -7 -14    4.45    4.69
  -3   7  14    6.34    4.94
   3  -7 -13   21.27    4.69
  -3   7  13   25.91    4.82
   3  -7 -12    2.99    4.88
  -3   7  12    2.01    4.75
   3  -7 -11    2.80    3.29
  -3   7  11    2.38    3.35
   3  -7 -10   64.37    4.63
  -3   7  10   65.41    5.06
   3  -7  -9   24.99    4.39
  -3   7   9   21.40    3.96
   3  -7  -8   30.97    3.66
  -3   7   8   34.81    4.08
   3  -7  -7   15.67    3.84
  -3   7   7   11.58    3.54
   3  -7  -6   12.68    2.44
  -3   7   6   13.11    2.62
   3  -7  -5    2.44    2.07
  -3   7   5    1.65    2.01
   3  -7  -4   75.34    4.57
  -3   7   4   75.83    4.02
   3  -7  -3  365.49   12.01
  -3   7   3  365.79   12.19
   3  -7  -2  269.18    9.69
  -3   7   2  271.86    8.47
   3  -7  -1    0.73    1.58
  -3   7   1    0.79    1.83
   3  -7   0    1.28    1.46
  -3   7   0    3.47    1.52
   3  -7   1  634.06   24.93
  -3   7  -1  586.57   19.93
   3  -7   2  130.99    5.00
  -3   7  -2  134.53    5.85
   3  -7   3  468.81   14.63
  -3   7  -3  482.52   14.87
   3  -7   4   -0.06    1.46
  -3   7  -4    1.65    1.77
   3  -7   5    1.28    1.52
  -3   7  -5    0.79    2.07
   3  -7   6   63.88    3.35
  -3   7  -6   69.73    3.35
   3  -7   7   69.92    3.47
  -3   7  -7   63.76    3.72
   3  -7   8  561.83   16.21
  -3   7  -8  563.04   15.97
   3  -7   9   22.07    2.19
  -3   7  -9   24.20    2.62
   3  -7  10    9.75    1.89
  -3   7 -10    8.53    2.44
   3  -7  11  347.63   12.19
  -3   7 -11  343.12   11.46
   3  -7  12   17.49    2.68
  -3   7 -12   16.95    2.80
   3  -7  13   26.76    3.29
  -3   7 -13   30.84    3.54
   3  -7  14   13.11    2.99
  -3   7 -14   13.41    3.29
   3  -7  15    5.06    3.41
  -3   7 -15    5.67    3.29
   3  -7  16   28.04    3.84
  -3   7 -16   36.45    4.33
   3  -7  17    3.11    3.47
  -3   7 -17    6.64    3.66
   3  -7  18    1.52    3.66
  -3   7 -18    4.27    3.11
   3  -7  19    1.34    3.60
  -3   7 -19    2.93    3.66
   3  -7  20    0.73    3.60
  -3   7 -20    0.98    3.90
   3  -7  21   -0.91    3.84
  -3   7 -21    3.35    6.34
   3  -7  22    0.37    5.12
  -3   7 -22    0.91    3.84
   3  -6 -20    2.32    6.71
  -3   6  20   -1.71    8.72
   3  -6 -19    2.38    4.21
  -3   6  19    2.62    5.85
   3  -6 -18    3.60    5.00
  -3   6  18    5.30    7.92
   3  -6 -17    4.14    4.08
  -3   6  17    7.50    6.34
   3  -6 -16    1.10    3.72
  -3   6  16    0.37    5.06
   3  -6 -15   -1.83    4.94
  -3   6  15   -2.26    4.82
   3  -6 -14    1.28    4.63
  -3   6  14    0.91    4.45
   3  -6 -13   15.06    4.33
  -3   6  13   15.18    4.45
   3  -6 -12   33.71    4.39
  -3   6  12   39.99    4.57
   3  -6 -11    6.89    3.35
  -3   6  11    7.68    3.05
   3  -6 -10    4.08    2.62
  -3   6  10    8.96    3.11
   3  -6  -9  277.10   14.45
  -3   6   9  276.80   14.26
   3  -6  -8  147.82    6.40
  -3   6   8  150.26    6.40
   3  -6  -7    2.38    2.56
  -3   6   7    2.62    2.74
   3  -6  -6  152.45    7.01
  -3   6   6  152.02    6.40
   3  -6  -5  582.92   17.25
  -3   6   5  575.24   18.10
   3  -6  -4   38.83    3.17
  -3   6   4   47.12    3.11
   3  -6  -3  239.01    7.99
  -3   6   3  240.96    9.27
   3  -6  -2  240.16    8.35
  -3   6   2  258.09    9.27
   3  -6  -1    9.75    1.71
  -3   6   1    8.66    1.65
   3  -6   0  711.04   30.78
  -3   6   0  664.41   22.55
   3  -6   1   42.97    2.56
  -3   6  -1   42.67    2.56
   3  -6   2  460.09   13.11
  -3   6  -2  452.05   12.86
   3  -6   3  115.02    4.57
  -3   6  -3  110.27    4.45
   3  -6   4   55.90    2.86
  -3   6  -4   56.81    2.86
   3  -6   5   73.27    3.29
  -3   6  -5   71.13    3.23
   3  -6   6   56.93    2.80
  -3   6  -6   61.99    3.05
   3  -6   7  464.18   13.78
  -3   6  -7  454.85   14.08
   3  -6   8    7.25    1.58
  -3   6  -8    9.20    2.13
   3  -6   9    9.81    2.07
  -3   6  -9    8.11    2.50
   3  -6  10   98.32    4.33
  -3   6 -10  103.75    4.69
   3  -6  11    4.33    2.01
  -3   6 -11    2.13    2.56
   3  -6  12   97.10    5.24
  -3   6 -12   90.58    4.21
   3  -6  13   19.14    3.35
  -3   6 -13   15.42    3.05
   3  -6  14   34.62    3.72
  -3   6 -14   36.45    3.54
   3  -6  15   24.20    3.29
  -3   6 -15   24.50    3.29
   3  -6  16    4.88    3.35
  -3   6 -16    9.39    3.23
   3  -6  17    7.99    3.47
  -3   6 -17    9.94    3.60
   3  -6  18    8.66    3.47
  -3   6 -18    5.18    3.66
   3  -6  19   -1.28    4.02
  -3   6 -19    0.49    4.02
   3  -6  20    4.08    4.45
  -3   6 -20    9.39    6.34
   3  -6  21   -0.49    3.41
  -3   6 -21   -1.71    4.33
   3  -5 -21   -1.95    3.78
   3  -5 -20   -2.32    5.24
  -3   5  20   -4.33    5.67
   3  -5 -19    1.77    5.12
  -3   5  19    3.90    4.33
   3  -5 -18   10.30    4.57
  -3   5  18   10.55    4.75
   3  -5 -17    2.13    4.27
  -3   5  17    1.16    4.33
   3  -5 -16    4.63    4.33
  -3   5  16    1.40    4.94
   3  -5 -15   10.79    4.08
  -3   5  15   13.84    4.39
   3  -5 -14    6.46    3.66
  -3   5  14    4.45    3.72
   3  -5 -13   66.93    5.18
  -3   5  13   67.72    5.61
   3  -5 -12    4.75    3.35
  -3   5  12    4.69    3.23
   3  -5 -11    4.27    2.80
  -3   5  11    4.94    3.05
   3  -5 -10    5.85    2.86
  -3   5  10    7.13    2.80
   3  -5  -9  226.75   10.36
  -3   5   9  225.66    9.51
   3  -5  -8  161.23    6.40
  -3   5   8  165.07    6.71
   3  -5  -7    7.80    2.99
  -3   5   7   11.09    2.99
   3  -5  -6  182.87    6.71
  -3   5   6  184.82    7.38
   3  -5  -5  514.40   15.00
  -3   5   5  489.17   15.60
   3  -5  -4 1123.96   31.15
  -3   5   4 1158.82   33.46
   3  -5  -3    7.68    1.58
  -3   5   3    6.77    1.52
   3  -5  -2  518.55   16.03
  -3   5   2  511.96   15.06
   3  -5  -1    0.37    1.83
  -3   5   1    4.94    1.34
   3  -5   0  217.31    7.86
  -3   5   0  232.12    7.86
   3  -5   1  780.53   22.74
  -3   5  -1  820.52   23.41
   3  -5   2   30.48    1.95
  -3   5  -2   34.99    2.13
   3  -5   3   61.38    3.05
  -3   5  -3   64.67    3.11
   3  -5   4  237.60    8.35
  -3   5  -4  231.81    8.05
   3  -5   5    7.99    1.16
  -3   5  -5    6.58    1.40
   3  -5   6   92.23    3.90
  -3   5  -6   93.20    4.08
   3  -5   7    2.93    1.16
  -3   5  -7    3.23    1.28
   3  -5   8  280.82    9.63
  -3   5  -8  272.29    9.08
   3  -5   9  165.07    5.85
  -3   5  -9  160.13    5.97
   3  -5  10    0.00    1.46
  -3   5 -10   -0.98    1.65
   3  -5  11   79.61    3.78
  -3   5 -11   76.32    4.33
   3  -5  12   11.83    2.19
  -3   5 -12   14.69    2.50
   3  -5  13   93.14    5.36
  -3   5 -13   86.62    5.79
   3  -5  14    9.51    2.74
  -3   5 -14    9.27    3.05
   3  -5  15    9.51    3.29
  -3   5 -15   10.06    3.29
   3  -5  16   58.09    4.75
  -3   5 -16   58.94    4.69
   3  -5  17    9.94    3.35
  -3   5 -17   14.39    3.29
   3  -5  18    1.10    3.29
  -3   5 -18    0.91    2.93
   3  -5  19    4.02    4.63
  -3   5 -19    7.62    4.14
   3  -5  20    0.00    2.74
  -3   5 -20   -1.28    3.96
   3  -5  21    2.19    4.21
  -3   5 -21    2.38    3.90
   3  -5  22    2.80    6.22
   3  -4 -21    1.04    5.67
   3  -4 -20    1.52    5.73
  -3   4  20    1.52    4.75
   3  -4 -19   19.57    5.00
  -3   4  19   18.16    4.69
   3  -4 -18    4.75    4.82
  -3   4  18    4.51    6.03
   3  -4 -17    5.00    3.90
  -3   4  17    3.35    4.69
   3  -4 -16    3.17    3.72
  -3   4  16   -1.04    4.45
   3  -4 -15   -2.38    3.78
  -3   4  15   -1.10    4.33
   3  -4 -14   53.21    5.36
  -3   4  14   61.08    5.18
   3  -4 -13   37.91    4.51
  -3   4  13   47.18    4.33
   3  -4 -12    6.10    3.05
  -3   4  12    5.36    3.41
   3  -4 -11    3.54    2.74
  -3   4  11    0.85    2.56
   3  -4 -10   53.76    4.14
  -3   4  10   62.54    3.72
   3  -4  -9   36.63    3.35
  -3   4   9   33.77    3.35
   3  -4  -8  128.68    5.67
  -3   4   8  130.14    5.55
   3  -4  -7  292.28    9.20
  -3   4   7  283.63   10.79
   3  -4  -6  379.93   11.76
  -3   4   6  370.73   13.11
   3  -4  -5 1134.87   30.78
  -3   4   5 1120.12   31.94
   3  -4  -4  136.05    5.00
  -3   4   4  127.09    5.36
   3  -4  -3  665.33   19.26
  -3   4   3  665.27   19.81
   3  -4  -2    4.14    2.01
  -3   4   2    4.82    1.28
   3  -4  -1    8.23    1.46
  -3   4   1    7.31    1.46
   3  -4   0   91.49    3.78
  -3   4   0   87.41    3.54
   3  -4   1   40.60    2.13
  -3   4  -1   39.38    2.01
   3  -4   2  310.45    9.20
  -3   4  -2  320.87   10.91
   3  -4   3  428.39   13.17
  -3   4  -3  451.01   13.90
   3  -4   4  297.77    8.84
  -3   4  -4  290.88    9.69
   3  -4   5  929.81   25.91
  -3   4  -5  916.77   25.78
   3  -4   6   97.53    3.90
  -3   4  -6  102.28    4.33
   3  -4   7  413.83   12.92
  -3   4  -7  403.10   12.80
   3  -4   8   97.22    4.14
  -3   4  -8  104.90    5.55
   3  -4   9   30.72    2.26
  -3   4  -9   30.23    2.38
   3  -4  10  221.45    7.25
  -3   4 -10  212.49    7.31
   3  -4  11  109.23    4.63
  -3   4 -11  104.78    4.69
   3  -4  12    0.98    1.89
  -3   4 -12    0.12    1.77
   3  -4  13   15.67    2.68
  -3   4 -13   16.34    2.62
   3  -4  14    1.40    2.56
  -3   4 -14    2.38    2.38
   3  -4  15   56.02    4.33
  -3   4 -15   54.01    3.41
   3  -4  16   26.58    3.96
  -3   4 -16   22.68    2.56
   3  -4  17    7.62    4.02
  -3   4 -17    3.23    2.01
   3  -4  18    3.90    4.63
  -3   4 -18   -0.61    4.27
   3  -4  19    1.58    3.78
  -3   4 -19    1.34    3.60
   3  -4  20    3.17    3.41
  -3   4 -20    1.46    4.57
   3  -4  21   -0.73    4.39
  -3   4 -21    1.34    2.44
   3  -4  22    1.34    6.58
   3  -3 -21    0.18    4.57
  -3   3  21    0.79    6.52
   3  -3 -20    2.19    4.57
  -3   3  20    3.84    5.49
   3  -3 -19    8.90    6.34
  -3   3  19    6.40    5.61
   3  -3 -18   12.37    5.61
  -3   3  18   11.76    6.52
   3  -3 -17    9.20    4.33
  -3   3  17    5.00    5.36
   3  -3 -16    0.30    3.47
  -3   3  16   -0.91    4.27
   3  -3 -15   26.21    4.08
  -3   3  15   29.62    4.63
   3  -3 -14   28.47    4.21
  -3   3  14   30.90    4.45
   3  -3 -13   43.58    5.06
  -3   3  13   42.85    4.69
   3  -3 -12   21.52    3.35
  -3   3  12   24.81    3.54
   3  -3 -11   23.41    3.23
  -3   3  11   34.87    3.78
   3  -3 -10   47.36    3.54
  -3   3  10   54.92    3.78
   3  -3  -9  212.25    7.86
  -3   3   9  192.50    7.19
   3  -3  -8  129.83    5.79
  -3   3   8  128.43    5.49
   3  -3  -7    9.39    1.89
  -3   3   7    7.86    1.89
   3  -3  -6   47.48    2.80
  -3   3   6   54.19    3.72
   3  -3  -5  250.04    8.11
  -3   3   5  257.11    8.66
   3  -3  -4  803.57   22.61
  -3   3   4  802.17   23.10
   3  -3  -3  148.06    7.86
  -3   3   3  142.39    5.79
   3  -3  -2  144.89    5.18
  -3   3   2  135.87    5.18
   3  -3  -1  298.74    9.69
  -3   3   1  285.88    9.33
   3  -3   0    3.35    0.85
  -3   3   0    3.60    0.91
   3  -3   1  288.44    9.63
  -3   3  -1  293.01    9.87
   3  -3   2  138.00    4.82
  -3   3  -2  140.87    5.79
   3  -3   3  227.67    8.11
  -3   3  -3  229.44    7.68
   3  -3   4  950.42   26.33
  -3   3  -4  942.86   25.66
   3  -3   5   65.47    2.68
  -3   3  -5   60.22    2.50
   3  -3   6 1283.54   34.32
  -3   3  -6 1267.57   34.44
   3  -3   7   88.63    3.84
  -3   3  -7   91.92    3.96
   3  -3   8   44.07    2.56
  -3   3  -8   41.21    2.68
   3  -3   9   70.95    3.78
  -3   3  -9   63.76    3.17
   3  -3  10    0.43    1.52
  -3   3 -10    0.49    1.40
   3  -3  11    1.77    2.07
  -3   3 -11    0.12    1.52
   3  -3  12   64.37    3.90
  -3   3 -12   56.32    3.60
   3  -3  13    9.27    3.11
  -3   3 -13    6.52    2.80
   3  -3  14    4.51    2.74
  -3   3 -14    6.64    2.56
   3  -3  15    0.79    2.44
  -3   3 -15    3.23    2.62
   3  -3  16   25.85    3.47
  -3   3 -16   23.35    3.60
   3  -3  17   18.90    3.72
  -3   3 -17   17.92    7.38
   3  -3  18    1.22    2.99
  -3   3 -18    0.00    2.32
   3  -3  19   -3.72    4.57
  -3   3 -19    1.89    2.38
   3  -3  20   10.91    4.39
  -3   3 -20   19.02    4.33
   3  -3  21   -0.18    3.35
  -3   3 -21    1.10    2.99
   3  -2 -22   -3.90    8.47
   3  -2 -21    0.98    4.51
  -3   2  21   -5.73    9.81
   3  -2 -20    8.53    4.57
  -3   2  20   11.28    6.83
   3  -2 -19    5.79    4.57
  -3   2  19    8.84    5.24
   3  -2 -18    4.02    4.57
  -3   2  18    7.56    5.67
   3  -2 -17    4.39    4.94
  -3   2  17    2.62    5.24
   3  -2 -16    1.71    3.60
  -3   2  16    3.35    4.51
   3  -2 -15   10.73    3.66
  -3   2  15    8.78    3.66
   3  -2 -14  114.84    6.58
  -3   2  14  102.95    6.03
   3  -2 -13   26.64    4.14
  -3   2  13   29.69    5.12
   3  -2 -12    3.47    2.99
  -3   2  12    3.90    3.23
   3  -2 -11    0.12    2.26
  -3   2  11   -0.67    2.50
   3  -2 -10  199.81    7.07
  -3   2  10  197.25    7.56
   3  -2  -9  111.18    5.43
  -3   2   9  114.17    5.24
   3  -2  -8  152.51    5.49
  -3   2   8  140.56    6.10
   3  -2  -7    0.06    1.71
  -3   2   7   -1.46    1.40
   3  -2  -6   85.95    3.66
  -3   2   6   93.14    4.27
   3  -2  -5   51.14    2.56
  -3   2   5   46.45    2.68
   3  -2  -4  333.36   15.42
  -3   2   4  313.86   11.22
   3  -2  -3 1272.08   33.89
  -3   2   3 1271.77   36.70
   3  -2  -2 2505.21   64.00
  -3   2   2 2477.47   63.88
   3  -2  -1  404.99   12.56
  -3   2   1  407.00   13.04
   3  -2   0 6365.94  147.45
  -3   2   0 6287.61  148.79
   3  -2   1  349.94   10.73
  -3   2  -1  342.51   10.36
   3  -2   2  220.54    7.07
  -3   2  -2  216.82    7.99
   3  -2   3   50.23    2.19
  -3   2  -3   51.63    2.32
   3  -2   4   90.52    3.17
  -3   2  -4   94.42    3.72
   3  -2   5  130.57    4.51
  -3   2  -5  131.42    4.88
   3  -2   6  408.95   11.70
  -3   2  -6  409.74   12.19
   3  -2   7  564.87   17.13
  -3   2  -7  596.69   17.31
   3  -2   8    4.21    1.04
  -3   2  -8    5.91    1.34
   3  -2   9    1.04    1.40
  -3   2  -9    0.61    1.16
   3  -2  10  176.34    5.73
  -3   2 -10  177.62    6.77
   3  -2  11  153.00    5.61
  -3   2 -11  144.89    5.73
   3  -2  12   45.47    3.47
  -3   2 -12   43.64    3.41
   3  -2  13    8.96    2.56
  -3   2 -13   12.56    2.99
   3  -2  14    1.46    3.23
  -3   2 -14    0.24    2.32
   3  -2  15   29.81    3.90
  -3   2 -15   35.05    3.60
   3  -2  16   16.95    3.41
  -3   2 -16   15.91    2.99
   3  -2  17    1.71    3.66
  -3   2 -17   -1.16    2.74
   3  -2  18    1.83    2.68
  -3   2 -18    0.91    2.68
   3  -2  19    1.77    3.72
  -3   2 -19    0.37    2.50
   3  -2  20    1.65    3.23
  -3   2 -20    7.74    2.56
   3  -2  21    1.65    4.88
  -3   2 -21    3.29    2.99
   3  -1 -21    0.98    4.75
  -3   1  21    0.18    6.46
   3  -1 -20   17.25    5.61
  -3   1  20   25.78    6.64
   3  -1 -19   -0.24    4.51
  -3   1  19    4.39    5.79
   3  -1 -18   18.65    4.63
  -3   1  18   20.12    4.94
   3  -1 -17    0.18    5.12
  -3   1  17    0.24    5.55
   3  -1 -16    2.01    3.60
  -3   1  16    2.50    4.08
   3  -1 -15    2.74    3.17
  -3   1  15   -0.24    4.14
   3  -1 -14   90.46    5.85
  -3   1  14   93.69    6.46
   3  -1 -13    3.35    2.80
  -3   1  13   -0.06    2.80
   3  -1 -12   -1.71    2.99
  -3   1  12   -2.01    3.05
   3  -1 -11  226.02    8.53
  -3   1  11  223.89    9.08
   3  -1 -10  170.37    6.34
  -3   1  10  160.80    7.25
   3  -1  -9  322.21   10.00
  -3   1   9  339.52   10.55
   3  -1  -8  120.94    5.36
  -3   1   8  129.90    5.06
   3  -1  -7    0.43    1.52
  -3   1   7    3.23    1.71
   3  -1  -6  464.05   13.71
  -3   1   6  468.20   13.59
   3  -1  -5  118.62    5.30
  -3   1   5  104.36    4.21
   3  -1  -4 1663.72   42.97
  -3   1   4 1697.49   46.33
   3  -1  -3  128.19    4.69
  -3   1   3  131.05    4.94
   3  -1  -2  576.39   17.56
  -3   1   2  581.82   17.74
   3  -1  -1 1281.77   32.31
  -3   1   1 1276.71   32.00
   3  -1   0 4623.65  108.38
  -3   1   0 4596.77  110.57
   3  -1   1 1465.43   36.21
  -3   1  -1 1455.80   39.68
   3  -1   2  236.87    7.13
  -3   1  -2  236.14    6.83
   3  -1   3  446.13   12.43
  -3   1  -3  434.00   12.37
   3  -1   4   14.14    0.85
  -3   1  -4   14.02    0.91
   3  -1   5   57.05    2.50
  -3   1  -5   51.63    2.13
   3  -1   6  717.81   20.42
  -3   1  -6  695.68   19.44
   3  -1   7  116.91    4.27
  -3   1  -7  116.79    4.45
   3  -1   8   34.20    1.89
  -3   1  -8   30.36    2.07
   3  -1   9  322.21   10.12
  -3   1  -9  332.76   10.42
   3  -1  10   53.09    2.93
  -3   1 -10   56.14    3.11
   3  -1  11    0.37    1.71
  -3   1 -11    0.43    1.52
   3  -1  12   19.08    2.26
  -3   1 -12   17.86    2.26
   3  -1  13   21.82    2.74
  -3   1 -13   20.48    2.32
   3  -1  14   54.80    4.75
  -3   1 -14   50.65    4.21
   3  -1  15    1.46    3.23
  -3   1 -15   -1.16    2.07
   3  -1  16    6.10    3.60
  -3   1 -16    6.52    3.78
   3  -1  17    2.19    2.80
  -3   1 -17    2.19    2.50
   3  -1  18   -1.28    3.17
  -3   1 -18   -0.98    3.47
   3  -1  19    0.85    3.41
  -3   1 -19    0.30    1.71
   3  -1  20    3.47    5.61
  -3   1 -20    1.71    2.19
   3   0 -22    1.04    3.66
  -3   0  22    1.22    6.46
   3   0 -21    1.04    4.69
  -3   0  21   -3.41    5.49
   3   0 -20   12.13    4.94
  -3   0  20   13.53    5.85
   3   0 -19   10.85    4.82
  -3   0  19   18.04    5.24
   3   0 -18    1.71    4.63
  -3   0  18   -0.37    5.18
   3   0 -17   17.31    5.06
  -3   0  17   22.98    5.49
   3   0 -16    6.46    4.02
  -3   0  16    2.74    4.14
   3   0 -15   16.46    3.84
  -3   0  15   19.63    4.08
   3   0 -14   20.12    3.84
  -3   0  14   16.03    3.96
   3   0 -13   11.95    2.93
  -3   0  13   13.71    2.74
   3   0 -12   48.03    3.96
  -3   0  12   45.53    4.51
   3   0 -11  123.50    5.49
  -3   0  11  122.52    5.73
   3   0 -10  205.05    7.38
  -3   0  10  194.94    7.86
   3   0  -9  109.05    4.63
  -3   0   9  106.92    4.88
   3   0  -8  268.57    9.27
  -3   0   8  258.02    9.14
   3   0  -7  108.50    4.45
  -3   0   7  100.27    5.06
   3   0  -6  105.76    6.22
  -3   0   6  100.70    3.96
   3   0  -5  653.14   19.63
  -3   0   5  675.45   19.26
   3   0  -4    6.28    1.04
  -3   0   4    9.20    1.16
   3   0  -3  406.69   11.76
  -3   0   3  402.85   12.07
   3   0  -2    2.26    0.73
  -3   0   2    2.50    0.79
   3   0  -1  712.14   19.38
  -3   0   1  705.68   18.16
   3   0   0  895.56   23.47
  -3   0   0  904.70   22.43
   3   0   1    3.11    0.24
  -3   0  -1    3.47    0.30
   3   0   2   67.36    2.07
  -3   0  -2   68.76    2.44
   3   0   3   26.03    1.22
  -3   0  -3   24.69    1.04
   3   0   4   68.15    2.68
  -3   0  -4   64.49    2.44
   3   0   5  214.62    7.56
  -3   0  -5  214.38    7.19
   3   0   6  415.17   12.07
  -3   0  -6  425.83   13.17
   3   0   7  313.01   10.48
  -3   0  -7  317.58    9.81
   3   0   8   40.84    2.93
  -3   0  -8   35.54    2.26
   3   0   9   26.21    2.19
  -3   0  -9   27.13    1.83
   3   0  10    0.85    1.52
  -3   0 -10    0.61    1.10
   3   0  11   66.81    4.14
  -3   0 -11   65.47    3.66
   3   0  12   41.27    3.47
  -3   0 -12   41.75    2.99
   3   0  13    9.63    2.13
  -3   0 -13    7.74    1.89
   3   0  14    0.85    3.23
  -3   0 -14    0.43    2.62
   3   0  15   70.77    5.12
  -3   0 -15   70.10    4.51
   3   0  16    7.62    3.66
  -3   0 -16    6.22    2.86
   3   0  17    3.11    3.05
  -3   0 -17    1.58    2.44
   3   0  18   -1.46    3.35
  -3   0 -18    0.55    2.44
   3   0  19    5.85    2.56
  -3   0 -19    1.22    4.02
   3   0  20    1.34    3.90
  -3   0 -20    1.77    3.23
   3   1 -22   -1.22    4.21
  -3  -1  22    0.85    4.02
   3   1 -21    1.22    4.75
  -3  -1  21    3.17    5.06
   3   1 -20   14.81    5.55
  -3  -1  20   17.80    6.40
   3   1 -19   13.41    5.61
  -3  -1  19   13.84    5.43
   3   1 -18   13.96    4.27
  -3  -1  18   13.71    4.94
   3   1 -17   15.97    4.82
  -3  -1  17   16.40    5.97
   3   1 -16   -0.18    3.29
  -3  -1  16    1.58    3.47
   3   1 -15   50.96    6.03
  -3  -1  15   61.56    6.16
   3   1 -14   25.05    3.11
  -3  -1  14   27.43    4.08
   3   1 -13   67.66    4.88
  -3  -1  13   82.90    5.79
   3   1 -12    5.67    2.44
  -3  -1  12    1.10    2.62
   3   1 -11   86.19    4.57
  -3  -1  11   84.55    4.69
   3   1 -10   16.40    2.07
  -3  -1  10   16.46    2.80
   3   1  -9  396.03   12.19
  -3  -1   9  400.60   12.43
   3   1  -8  131.30    5.97
  -3  -1   8  127.52    7.38
   3   1  -7    9.20    1.89
  -3  -1   7   10.00    1.65
   3   1  -6  388.10   12.43
  -3  -1   6  387.92   12.37
   3   1  -5   16.40    1.65
  -3  -1   5   16.88    1.58
   3   1  -4  336.17   10.67
  -3  -1   4  333.36   10.91
   3   1  -3  465.70   13.47
  -3  -1   3  465.09   15.00
   3   1  -2  301.73    8.84
  -3  -1   2  297.58    9.51
   3   1  -1  331.23    9.57
  -3  -1   1  334.10   10.00
   3   1   0   32.49    1.28
  -3  -1   0   33.83    1.58
   3   1   1   30.29    1.16
   3   1   3    5.61    0.43
  -3  -1  -3    5.24    0.37
   3   1   4  121.97    4.51
  -3  -1  -4  122.34    4.21
   3   1   5  375.06   11.95
  -3  -1  -5  384.14   12.43
   3   1   6  182.07    6.40
  -3  -1  -6  174.64    5.91
   3   1   7   -0.49    0.98
  -3  -1  -7    0.79    0.91
   3   1   8   10.00    1.34
  -3  -1  -8   10.24    1.28
   3   1   9  149.16    6.71
  -3  -1  -9  136.72    5.49
   3   1  10   14.63    2.07
  -3  -1 -10   15.24    1.89
   3   1  11   60.35    3.78
  -3  -1 -11   57.54    2.99
   3   1  12    9.08    2.19
  -3  -1 -12    4.51    1.95
   3   1  13   -0.55    2.32
  -3  -1 -13    1.04    1.77
   3   1  14   70.16    5.18
  -3  -1 -14   79.97    5.06
   3   1  15    7.68    3.05
  -3  -1 -15   12.98    2.56
   3   1  16    1.16    3.23
  -3  -1 -16    3.23    2.32
   3   1  17    2.13    2.99
  -3  -1 -17    2.50    2.86
   3   1  18    1.16    3.35
  -3  -1 -18    1.95    2.86
   3   1  19   -0.61    3.78
  -3  -1 -19    0.67    2.19
   3   1  20    9.39    5.18
  -3  -1 -20    7.68    5.12
   3   2 -22    0.79    5.12
  -3  -2  22    0.37    5.06
   3   2 -21    2.80    5.79
  -3  -2  21    6.89    6.83
   3   2 -20    2.13    4.75
  -3  -2  20    5.73    5.18
   3   2 -19   10.36    6.28
  -3  -2  19    8.72    7.31
   3   2 -18    7.74    3.78
  -3  -2  18    0.79    4.21
   3   2 -17   -1.71    4.02
  -3  -2  17    3.29    4.27
   3   2 -16   17.62    3.66
  -3  -2  16   20.91    5.06
   3   2 -15   42.85    4.02
  -3  -2  15   45.53    4.82
   3   2 -14   81.86    5.24
  -3  -2  14   72.23    4.94
   3   2 -13   19.75    3.05
  -3  -2  13   23.41    3.23
   3   2 -12   62.91    4.21
  -3  -2  12   59.07    4.57
   3   2 -11    5.55    2.56
  -3  -2  11    2.19    2.62
   3   2 -10  290.45    9.27
  -3  -2  10  287.77   10.12
   3   2  -9   99.97    4.57
  -3  -2   9   89.91    6.34
   3   2  -8   66.99    4.14
  -3  -2   8   67.42    3.54
   3   2  -7  105.33    4.57
  -3  -2   7  114.54    4.63
   3   2  -6  103.87    4.08
  -3  -2   6  114.11    4.21
   3   2  -5   33.71    2.13
  -3  -2   5   34.50    2.01
   3   2  -4    2.80    0.91
  -3  -2   4    2.13    1.10
   3   2  -3  731.59   20.24
  -3  -2   3  727.26   23.41
   3   2  -2  258.09    8.05
  -3  -2   2  246.26    8.41
   3   2  -1   15.36    1.04
  -3  -2   1   15.73    0.91
   3   2   0  197.68    6.28
  -3  -2   0  197.07    6.83
   3   2   1  167.32    5.12
  -3  -2  -1  164.70    5.06
   3   2   2   39.93    1.83
  -3  -2  -2   39.38    1.46
   3   2   3    5.73    0.61
  -3  -2  -3    5.30    0.55
   3   2   4    5.06    0.73
  -3  -2  -4    6.58    0.73
   3   2   5  265.16    8.72
  -3  -2  -5  263.33    8.66
   3   2   6   36.94    2.01
  -3  -2  -6   37.30    1.89
   3   2   7  189.82    6.89
  -3  -2  -7  186.16    6.52
   3   2   8  545.06   17.56
  -3  -2  -8  523.48   15.24
   3   2   9    0.73    1.65
  -3  -2  -9    3.23    1.71
   3   2  10    1.28    1.52
  -3  -2 -10    1.28    1.52
   3   2  11   35.54    3.17
  -3  -2 -11   39.80    2.86
   3   2  12   -0.12    2.01
  -3  -2 -12    0.43    1.58
   3   2  13   -1.22    2.93
  -3  -2 -13    1.46    1.89
   3   2  14   10.06    3.41
  -3  -2 -14   10.73    2.62
   3   2  15    9.20    2.80
  -3  -2 -15   15.54    2.50
   3   2  16    3.29    2.86
  -3  -2 -16    4.08    2.68
   3   2  17    1.16    3.35
  -3  -2 -17    1.10    2.19
   3   2  18    0.43    5.43
  -3  -2 -18   -0.43    2.80
  -3  -2 -19    1.10    3.41
   3   3 -22    1.34    4.57
  -3  -3  22   -0.55    4.27
   3   3 -21    5.43    4.94
  -3  -3  21    1.58    5.79
   3   3 -20   16.03    4.69
  -3  -3  20   21.40    5.30
   3   3 -19   10.97    4.75
  -3  -3  19    4.75    4.88
   3   3 -18    2.56    4.02
  -3  -3  18    2.86    5.36
   3   3 -17   28.34    4.14
  -3  -3  17   31.33    5.06
   3   3 -16   64.73    5.55
  -3  -3  16   56.87    4.82
   3   3 -15   22.25    4.27
  -3  -3  15   22.31    4.57
   3   3 -14   68.21    4.69
  -3  -3  14   65.71    5.00
   3   3 -13    3.41    3.05
  -3  -3  13    5.91    2.93
   3   3 -12   91.25    4.94
  -3  -3  12   90.76    5.43
   3   3 -11   84.73    5.49
  -3  -3  11   91.07    6.71
   3   3 -10    3.90    2.26
  -3  -3  10    1.16    3.41
   3   3  -9  662.83   26.45
  -3  -3   9  675.08   20.30
   3   3  -8    1.34    1.52
  -3  -3   8    1.52    1.65
   3   3  -7   39.38    2.99
  -3  -3   7   40.47    2.80
   3   3  -6   51.87    2.68
  -3  -3   6   55.23    2.86
   3   3  -5  400.90   12.37
  -3  -3   5  395.05   13.04
   3   3  -4  534.58   15.18
  -3  -3   4  532.93   15.54
   3   3  -3  199.81    7.07
  -3  -3   3  202.62    6.95
   3   3  -2  801.01   24.44
  -3  -3   2  817.29   23.04
   3   3  -1  539.64   15.24
  -3  -3   1  530.01   15.12
   3   3   0    1.10    0.67
  -3  -3   0    1.46    0.43
   3   3   1  551.34   15.12
  -3  -3  -1  560.91   15.54
   3   3   2  777.24   21.82
  -3  -3  -2  750.60   20.54
   3   3   3  604.68   17.86
  -3  -3  -3  602.42   17.25
   3   3   4  192.68    6.58
  -3  -3  -4  189.57    6.22
   3   3   5  161.71    5.97
  -3  -3  -5  163.79    5.24
   3   3   6  245.53    9.08
  -3  -3  -6  237.85    7.68
   3   3   7    1.65    1.40
  -3  -3  -7    0.37    0.98
   3   3   8   -0.06    1.40
  -3  -3  -8   -0.18    1.10
   3   3   9  124.96    5.85
  -3  -3  -9  126.30    5.36
   3   3  10    1.46    2.19
  -3  -3 -10   -0.67    1.83
   3   3  11   62.54    4.02
  -3  -3 -11   54.49    3.47
   3   3  12   16.09    2.93
  -3  -3 -12   13.96    2.74
   3   3  13    2.74    2.74
  -3  -3 -13    4.63    2.68
   3   3  14   -0.37    3.60
  -3  -3 -14    1.58    2.86
   3   3  15   16.58    3.29
  -3  -3 -15   18.90    3.29
   3   3  16    0.67    2.74
  -3  -3 -16    5.06    2.80
   3   3  17    0.18    3.05
  -3  -3 -17    0.73    3.17
  -3  -3 -18    6.89    2.26
  -3  -3 -19    0.43    1.71
   3   4 -22    1.77    4.39
  -3  -4  22    0.06    5.00
   3   4 -21   -3.11    5.49
  -3  -4  21    4.08    6.34
   3   4 -20    7.86    4.69
  -3  -4  20    2.93    4.69
   3   4 -19   18.47    5.61
  -3  -4  19    7.62    4.88
   3   4 -18   -1.95    4.39
  -3  -4  18    2.68    4.51
   3   4 -17    9.51    3.72
  -3  -4  17    7.62    3.96
   3   4 -16    5.06    4.02
  -3  -4  16    6.77    3.96
   3   4 -15  134.71    6.89
  -3  -4  15  145.87    7.80
   3   4 -14    7.19    3.23
  -3  -4  14   -0.18    3.47
   3   4 -13   20.30    3.23
  -3  -4  13   28.34    3.60
   3   4 -12  151.90    6.58
  -3  -4  12  140.20    6.16
   3   4 -11  123.68    6.03
  -3  -4  11  110.57    8.96
   3   4 -10  234.37   11.83
  -3  -4  10  233.52    8.23
   3   4  -9    2.44    1.95
  -3  -4   9    2.44    2.13
   3   4  -8  284.42    9.75
  -3  -4   8  294.41    9.57
   3   4  -7  603.34   18.29
  -3  -4   7  603.95   18.23
   3   4  -6    8.72    1.58
  -3  -4   6    6.95    1.40
   3   4  -5  966.57   28.10
  -3  -4   5  943.10   26.09
   3   4  -4   24.32    1.77
  -3  -4   4   26.15    1.95
   3   4  -3  157.51    5.67
  -3  -4   3  160.56    5.91
   3   4  -2  538.85   15.54
  -3  -4   2  534.40   15.97
   3   4  -1    0.98    0.85
  -3  -4   1    0.49    0.67
   3   4   0  925.97   25.72
  -3  -4   0  890.19   26.03
   3   4   1   28.47    1.77
  -3  -4  -1   26.27    1.34
   3   4   2  156.47    5.30
  -3  -4  -2  159.28    5.49
   3   4   3  185.30    6.22
  -3  -4  -3  184.57    6.83
   3   4   4    2.26    0.79
  -3  -4  -4    2.44    0.79
   3   4   5  253.76    8.78
  -3  -4  -5  255.10    8.23
   3   4   6   66.44    3.78
  -3  -4  -6   69.79    3.41
   3   4   7   22.00    1.95
  -3  -4  -7   15.67    1.65
   3   4   8   25.91    2.32
  -3  -4  -8   25.42    2.13
   3   4   9    8.72    1.77
  -3  -4  -9    7.92    1.95
   3   4  10   96.68    5.12
  -3  -4 -10   99.05    4.14
   3   4  11    1.04    1.89
  -3  -4 -11    2.99    2.13
   3   4  12   14.26    2.99
  -3  -4 -12   18.29    2.44
   3   4  13    4.14    2.86
  -3  -4 -13    6.03    2.32
   3   4  14    8.84    3.11
  -3  -4 -14    6.83    2.56
   3   4  15    2.13    3.05
  -3  -4 -15   -0.49    2.32
   3   4  16    0.85    3.47
  -3  -4 -16    1.89    2.38
   3   4  17   -0.73    5.18
  -3  -4 -17   -0.37    1.28
  -3  -4 -18   -0.61    2.38
   3   5 -22    3.47    8.29
  -3  -5  22    0.24    4.94
   3   5 -21    5.49    5.91
  -3  -5  21    6.16    6.77
   3   5 -20    4.02    4.57
  -3  -5  20    9.08    5.12
   3   5 -19    2.62    5.06
  -3  -5  19    6.28    4.57
   3   5 -18    2.07    3.84
  -3  -5  18   -0.37    3.78
   3   5 -17   -0.43    3.11
  -3  -5  17   -0.12    3.90
   3   5 -16   31.88    4.51
  -3  -5  16   35.42    4.82
   3   5 -15    0.49    3.54
  -3  -5  15    0.98    3.60
   3   5 -14   47.18    4.69
  -3  -5  14   48.03    4.75
   3   5 -13   51.02    4.45
  -3  -5  13   51.08    4.57
   3   5 -12   46.20    3.90
  -3  -5  12   46.51    6.83
   3   5 -11  187.50   11.22
  -3  -5  11  187.44    7.86
   3   5 -10   18.04    2.56
  -3  -5  10   15.48    2.56
   3   5  -9  220.48    8.29
  -3  -5   9  215.05    7.25
   3   5  -8  168.24    6.77
  -3  -5   8  163.48    6.71
   3   5  -7   19.57    2.19
  -3  -5   7   20.05    2.19
   3   5  -6  242.79    8.11
  -3  -5   6  241.20    7.74
   3   5  -5   15.00    1.71
  -3  -5   5   13.41    1.65
   3   5  -4 1086.83   30.17
  -3  -5   4 1081.96   31.21
   3   5  -3   70.71    3.54
  -3  -5   3   74.00    3.35
   3   5  -2    4.82    1.10
  -3  -5   2    5.73    1.10
   3   5  -1  655.27   19.87
  -3  -5   1  636.86   17.98
   3   5   0   71.93    3.11
  -3  -5   0   77.29    3.29
   3   5   1  178.17    6.34
  -3  -5  -1  175.61    6.40
   3   5   2   17.86    1.34
  -3  -5  -2   16.64    1.52
   3   5   3   -0.55    1.10
  -3  -5  -3    1.04    1.04
   3   5   4  196.09    6.89
  -3  -5  -4  194.69    7.07
   3   5   5  177.87    6.83
  -3  -5  -5  158.67    5.55
   3   5   6   88.14    4.21
  -3  -5  -6   87.59    3.96
   3   5   7    0.37    1.77
  -3  -5  -7    0.73    1.22
   3   5   8   15.00    1.83
  -3  -5  -8   15.73    1.83
   3   5   9   20.48    2.44
  -3  -5  -9   19.93    2.26
   3   5  10   15.00    2.80
  -3  -5 -10   12.56    2.38
   3   5  11    9.94    2.26
  -3  -5 -11   12.68    2.01
   3   5  12    1.77    2.50
  -3  -5 -12    1.77    2.44
   3   5  13   -0.06    3.29
  -3  -5 -13    3.17    2.74
   3   5  14    6.58    3.66
  -3  -5 -14    4.57    2.01
   3   5  15    6.71    3.23
  -3  -5 -15   10.85    2.38
   3   5  16    0.43    4.69
  -3  -5 -16    0.18    1.77
  -3  -5 -17   -0.18    2.13
   3   6 -22   -2.80    5.79
  -3  -6  22   -2.44    5.12
   3   6 -21    1.95    5.00
  -3  -6  21    0.06    6.28
   3   6 -20    4.39    4.57
  -3  -6  20    8.66    5.30
   3   6 -19    6.58    5.67
  -3  -6  19    3.47    4.21
   3   6 -18    1.71    3.66
  -3  -6  18   -0.43    4.02
   3   6 -17    4.82    4.14
  -3  -6  17    8.78    4.33
   3   6 -16    5.43    3.41
  -3  -6  16    8.84    3.41
   3   6 -15   46.94    4.45
  -3  -6  15   41.63    4.27
   3   6 -14   12.62    2.86
  -3  -6  14   14.45    3.29
   3   6 -13    3.84    2.99
  -3  -6  13    5.97    3.96
   3   6 -12   15.42    3.23
  -3  -6  12   15.54    3.29
   3   6 -11  175.55    7.38
  -3  -6  11  171.59    7.13
   3   6 -10  172.08    7.44
  -3  -6  10  182.68    6.83
   3   6  -9   62.17    3.78
  -3  -6   9   62.05    3.41
   3   6  -8  210.05    7.38
  -3  -6   8  219.93    8.05
   3   6  -7  473.50   22.07
  -3  -6   7  466.37   14.45
   3   6  -6    2.44    2.07
  -3  -6   6    4.94    1.58
   3   6  -5  963.95   27.61
  -3  -6   5  978.27   26.70
   3   6  -4    8.11    1.71
  -3  -6   4    9.20    1.34
   3   6  -3   28.41    2.19
  -3  -6   3   31.15    2.01
   3   6  -2   94.85    4.14
  -3  -6   2   82.35    3.60
   3   6  -1   39.19    2.32
  -3  -6   1   37.12    2.13
   3   6   0   99.91    4.08
  -3  -6   0  100.09    3.90
   3   6   1    3.72    1.22
  -3  -6  -1    4.21    1.22
   3   6   2    1.04    1.04
  -3  -6  -2    0.91    1.22
   3   6   3   26.09    2.26
  -3  -6  -3   21.33    1.77
   3   6   4   75.28    3.41
  -3  -6  -4   77.66    3.90
   3   6   5  183.41    7.50
  -3  -6  -5  181.46    6.89
   3   6   6   18.90    2.07
  -3  -6  -6   19.99    2.13
   3   6   7    0.12    1.65
  -3  -6  -7    1.89    1.46
   3   6   8    3.66    2.26
  -3  -6  -8    5.55    1.77
   3   6   9    5.97    2.74
  -3  -6  -9    9.33    1.83
   3   6  10   -0.79    1.58
  -3  -6 -10    0.61    1.95
   3   6  11   10.55    3.29
  -3  -6 -11   16.09    2.50
   3   6  12    0.61    2.26
  -3  -6 -12   -1.28    2.68
   3   6  13    7.99    2.93
  -3  -6 -13    6.77    2.01
   3   6  14    3.05    2.68
  -3  -6 -14    6.89    2.13
   3   6  15   -0.24    3.05
  -3  -6 -15    3.17    2.32
   3   6  16    2.86    3.41
  -3  -6 -16   -0.18    1.46
   3   7 -22    1.95    5.36
  -3  -7  22    0.61    5.67
   3   7 -21   12.80    4.57
  -3  -7  21   22.37    5.49
   3   7 -20    2.13    4.57
  -3  -7  20    2.80    5.67
   3   7 -19    2.50    5.06
  -3  -7  19    7.01    5.00
   3   7 -18    3.47    4.27
  -3  -7  18    3.35    5.00
   3   7 -17    0.79    3.66
  -3  -7  17    1.04    3.72
   3   7 -16   28.16    4.14
  -3  -7  16   36.33    4.51
   3   7 -15    5.91    3.47
  -3  -7  15    7.31    3.17
   3   7 -14   60.83    4.82
  -3  -7  14   53.64    6.71
   3   7 -13   41.33    4.33
  -3  -7  13   43.22    4.21
   3   7 -12   11.46    3.54
  -3  -7  12    9.75    3.66
   3   7 -11  122.52    5.36
  -3  -7  11  110.69    5.61
   3   7 -10    1.46    1.95
  -3  -7  10   -0.12    2.07
   3   7  -9  149.65    8.11
  -3  -7   9  152.39    7.01
   3   7  -8  268.75    9.51
  -3  -7   8  252.42    9.02
   3   7  -7   35.35    3.11
  -3  -7   7   28.77    2.68
   3   7  -6  132.76    5.55
  -3  -7   6  120.94    4.82
   3   7  -5   13.17    2.07
  -3  -7   5   12.31    2.01
   3   7  -4  115.88    4.88
  -3  -7   4  114.54    5.18
   3   7  -3   46.08    2.86
  -3  -7   3   48.64    2.86
   3   7  -2    0.00    1.40
  -3  -7   2   -0.06    1.34
   3   7  -1   51.63    2.99
  -3  -7   1   55.53    2.74
   3   7   0   17.86    1.83
  -3  -7   0   15.60    1.95
   3   7   1   51.02    2.86
  -3  -7  -1   47.36    2.50
   3   7   2    5.85    1.34
  -3  -7  -2    5.06    1.28
   3   7   3    2.13    1.22
  -3  -7  -3    1.89    1.77
   3   7   4   90.70    4.51
  -3  -7  -4   96.43    4.51
   3   7   5    1.28    1.52
  -3  -7  -5    1.10    1.83
   3   7   6    0.00    1.46
  -3  -7  -6   -1.28    1.52
   3   7   7    2.07    1.71
  -3  -7  -7    1.77    1.40
   3   7   8   11.52    2.19
  -3  -7  -8   11.70    2.13
   3   7   9   10.61    2.32
  -3  -7  -9   12.37    2.32
   3   7  10   17.98    2.50
  -3  -7 -10   19.08    2.99
   3   7  11    0.55    2.07
  -3  -7 -11    0.61    1.65
   3   7  12    3.23    3.23
  -3  -7 -12    4.51    2.80
   3   7  13    4.88    2.68
  -3  -7 -13    6.77    2.32
   3   7  14    0.55    2.80
  -3  -7 -14   -0.55    2.68
   3   7  15    4.94    4.45
  -3  -7 -15    5.43    1.58
   3   8 -21   -0.98    4.14
  -3  -8  21    0.79    5.12
   3   8 -20   10.48    4.02
  -3  -8  20    7.44    6.28
   3   8 -19   -1.95    4.14
  -3  -8  19    0.00    4.88
   3   8 -18    6.40    4.27
  -3  -8  18    8.35    5.24
   3   8 -17   30.29    4.69
  -3  -8  17   31.70    5.30
   3   8 -16    3.66    3.78
  -3  -8  16    2.19    3.54
   3   8 -15   24.75    4.27
  -3  -8  15   28.41    6.83
  -3  -8  14   20.12    4.21
   3   8 -13    4.63    2.32
  -3  -8  13   11.95    3.72
   3   8 -12   93.26    4.33
  -3  -8  12   85.40    5.24
   3   8 -11   16.34    2.68
  -3  -8  11   19.26    3.23
   3   8 -10   91.31    5.24
  -3  -8  10   85.15    4.63
   3   8  -9    5.91    3.05
  -3  -8   9    7.25    2.44
   3   8  -8  213.71    9.27
  -3  -8   8  225.78    8.41
   3   8  -7   29.69    2.74
  -3  -8   7   30.84    2.80
   3   8  -6    3.05    2.44
  -3  -8   6    2.19    1.89
   3   8  -5  141.90    5.97
  -3  -8   5  147.88    5.43
   3   8  -4   12.56    2.68
  -3  -8   4   14.08    2.32
   3   8  -3    2.01    1.65
  -3  -8   3    1.95    1.46
   3   8  -2   47.36    3.11
  -3  -8   2   43.28    2.68
   3   8  -1   -0.18    1.77
  -3  -8   1    1.52    1.28
   3   8   0  162.81    6.52
  -3  -8   0  158.36    5.97
   3   8   1    6.22    1.58
  -3  -8  -1    5.24    1.71
   3   8   2   42.85    2.99
  -3  -8  -2   38.65    2.80
   3   8   3   36.33    2.62
  -3  -8  -3   41.82    2.99
   3   8   4   25.24    2.32
  -3  -8  -4   28.22    2.26
   3   8   5   27.80    2.93
  -3  -8  -5   24.81    2.38
   3   8   6    7.99    2.50
  -3  -8  -6    9.33    2.44
   3   8   7    3.23    2.19
  -3  -8  -7    4.21    2.01
   3   8   8    1.16    2.01
  -3  -8  -8    0.79    1.95
   3   8   9   31.76    3.17
  -3  -8  -9   35.60    3.11
   3   8  10    1.52    2.26
  -3  -8 -10    2.80    2.62
   3   8  11    0.98    2.13
  -3  -8 -11    0.98    2.13
   3   8  12    2.68    3.41
  -3  -8 -12    6.58    2.01
   3   8  13    0.55    3.23
  -3  -8 -13    0.85    2.50
   3   8  14    8.96    6.46
  -3  -8 -14    4.75    2.13
   3   8  15   -2.86    4.27
  -3  -8 -15    0.06    1.40
   3   9 -21    3.72    5.79
  -3  -9  21    1.71    4.82
   3   9 -20   10.24    7.74
  -3  -9  20    3.23    7.01
   3   9 -19    7.38    6.16
  -3  -9  19    3.90    5.55
   3   9 -18    1.46    4.08
  -3  -9  18    0.98    4.69
   3   9 -17   -1.89    3.72
  -3  -9  17    0.79    4.94
   3   9 -16   73.51    6.89
  -3  -9  16   69.00   10.79
   3   9 -15   13.47    6.64
  -3  -9  15   10.91    5.43
   3   9 -14   14.20    3.78
  -3  -9  14   13.11    3.66
   3   9 -13   19.32    3.90
  -3  -9  13   25.72    3.60
   3   9 -12    5.30    3.66
  -3  -9  12    4.63    3.11
   3   9 -11  153.18    7.25
  -3  -9  11  166.77    7.25
   3   9 -10   15.18    3.72
  -3  -9  10   13.04    2.99
   3   9  -9   17.98    3.41
  -3  -9   9   18.71    2.68
   3   9  -8   18.90    2.80
  -3  -9   8   18.90    2.68
   3   9  -7   18.96    2.86
  -3  -9   7   22.19    2.56
   3   9  -6  101.49    6.03
  -3  -9   6   97.77    5.36
   3   9  -5   22.61    2.93
  -3  -9   5   26.15    2.74
   3   9  -4   70.16    4.02
  -3  -9   4   62.24    3.66
   3   9  -3   90.03    4.45
  -3  -9   3   87.11    4.14
   3   9  -2   39.32    2.93
  -3  -9   2   39.93    2.86
   3   9  -1    2.50    1.89
  -3  -9   1    1.58    1.58
   3   9   0   13.29    2.19
  -3  -9   0   10.48    2.38
   3   9   1    6.71    2.01
  -3  -9  -1    5.97    1.83
   3   9   2   25.36    2.62
  -3  -9  -2   25.05    2.26
   3   9   3    0.24    1.77
  -3  -9  -3    1.04    1.77
   3   9   4   68.39    3.78
  -3  -9  -4   71.26    3.90
   3   9   5    4.33    2.74
  -3  -9  -5    1.77    1.77
   3   9   6   -0.91    1.83
  -3  -9  -6    1.22    1.71
   3   9   7    1.28    1.95
  -3  -9  -7    1.58    2.01
   3   9   8   18.29    2.86
  -3  -9  -8   14.87    2.93
   3   9   9    1.52    2.99
  -3  -9  -9   -0.85    1.83
   3   9  10    5.00    2.62
  -3  -9 -10    4.33    2.38
   3   9  11    0.12    2.56
  -3  -9 -11   -0.55    2.19
   3   9  12   -0.73    2.26
  -3  -9 -12    0.00    2.13
   3   9  13   -0.43    3.47
  -3  -9 -13    1.46    2.26
  -3  -9 -14    0.06    2.07
   3  10 -20    1.34    5.43
  -3 -10  20    2.26    4.94
   3  10 -19   -3.60    6.40
  -3 -10  19    0.37    5.12
   3  10 -18   -0.43    5.91
  -3 -10  18    1.77    4.57
   3  10 -17   -1.95    6.34
  -3 -10  17   11.28    9.69
   3  10 -16    1.52    4.75
  -3 -10  16   -0.85    4.75
   3  10 -15   57.66    5.61
  -3 -10  15   46.14    5.00
   3  10 -14   26.70    4.57
  -3 -10  14   30.72    4.69
   3  10 -13    3.47    3.05
  -3 -10  13    1.71    3.78
   3  10 -12   59.31    5.18
  -3 -10  12   56.26    4.45
   3  10 -11    1.58    3.47
  -3 -10  11    0.79    3.17
   3  10 -10   19.51    4.08
  -3 -10  10   21.64    3.84
   3  10  -9   15.24    3.35
  -3 -10   9   14.26    2.93
   3  10  -8   14.08    3.78
  -3 -10   8   12.86    2.80
   3  10  -7   21.46    3.90
  -3 -10   7   21.21    3.11
   3  10  -6   21.03    3.05
  -3 -10   6   18.96    2.62
   3  10  -5   29.01    3.05
  -3 -10   5   25.36    2.80
   3  10  -4   17.56    3.05
  -3 -10   4   14.14    2.38
   3  10  -3    0.06    2.13
  -3 -10   3   -0.67    1.83
   3  10  -2   86.31    4.33
  -3 -10   2   89.67    4.39
   3  10  -1   11.34    2.74
  -3 -10   1   13.96    2.26
   3  10   0    1.46    2.38
  -3 -10   0    0.49    2.19
   3  10   1   19.75    3.35
  -3 -10  -1   20.60    2.26
   3  10   2    2.01    2.19
  -3 -10  -2    0.91    1.65
   3  10   3   12.74    2.99
  -3 -10  -3   12.37    2.13
   3  10   4   18.77    2.80
  -3 -10  -4   17.49    2.44
   3  10   5   10.36    2.13
  -3 -10  -5   10.79    2.38
   3  10   6    9.69    2.32
  -3 -10  -6    7.50    2.26
   3  10   7    1.77    2.68
  -3 -10  -7    3.41    2.50
   3  10   8    0.49    2.19
  -3 -10  -8    0.43    2.38
   3  10   9    9.45    2.62
  -3 -10  -9   10.91    3.17
   3  10  10    2.07    2.44
  -3 -10 -10    2.13    2.38
   3  10  11   -0.98    1.71
  -3 -10 -11   -0.43    2.44
   3  10  12   -0.91    1.95
  -3 -10 -12   -1.10    3.84
   3  11 -20   -3.23    5.67
  -3 -11  20    0.98    4.57
   3  11 -19   -1.58    7.13
  -3 -11  19   -1.89    5.67
   3  11 -18    3.17    6.03
  -3 -11  18    4.51   10.12
   3  11 -17   -2.56    5.91
  -3 -11  17   -0.49    4.08
   3  11 -16    4.21    4.51
  -3 -11  16    6.10    3.84
   3  11 -15    8.23    4.39
  -3 -11  15    6.28    4.21
   3  11 -14    7.25    4.33
  -3 -11  14    6.03    4.21
   3  11 -13   30.42    4.69
  -3 -11  13   27.19    4.45
   3  11 -12    3.11    3.35
  -3 -11  12    7.62    3.47
   3  11 -11   48.28    4.88
  -3 -11  11   43.95    4.57
   3  11 -10   -1.22    3.54
  -3 -11  10    3.35    2.56
   3  11  -9    5.43    3.05
  -3 -11   9   10.18    3.11
   3  11  -8   10.67    3.17
  -3 -11   8    9.20    2.56
   3  11  -7   23.41    3.66
  -3 -11   7   18.23    3.47
   3  11  -6   86.56    5.79
  -3 -11   6   98.44    5.49
   3  11  -5    3.41    3.84
  -3 -11   5    2.44    2.56
   3  11  -4   16.03    2.80
  -3 -11   4   15.36    2.56
   3  11  -3   39.86    4.39
  -3 -11   3   43.71    3.54
   3  11  -2    6.58    2.80
  -3 -11   2    4.02    2.26
   3  11  -1   27.80    3.60
  -3 -11   1   33.28    3.17
   3  11   0   11.70    2.80
  -3 -11   0   13.84    2.38
   3  11   1    1.10    2.38
  -3 -11  -1    0.85    2.13
   3  11   2    0.43    2.62
  -3 -11  -2    2.26    2.86
   3  11   3   32.55    3.41
  -3 -11  -3   33.34    3.47
   3  11   4   20.30    3.23
  -3 -11  -4   22.61    2.86
   3  11   5    5.24    2.38
  -3 -11  -5    3.29    2.50
   3  11   6   -0.06    2.80
  -3 -11  -6    0.73    3.17
   3  11   7   -0.18    3.35
  -3 -11  -7   -0.06    2.13
   3  11   8    6.95    2.44
  -3 -11  -8    8.41    2.32
   3  11   9    0.06    2.07
  -3 -11  -9    0.73    2.13
   3  11  10    0.30    2.44
  -3 -11 -10    0.37    1.77
  -3 -11 -11    0.00    3.17
   3  12 -19    3.29    8.84
   3  12 -18    5.97    6.71
  -3 -12  18   -0.30    8.29
   3  12 -17    1.71    5.79
  -3 -12  17    3.11    4.94
   3  12 -16    6.10    5.30
  -3 -12  16    3.41    4.88
   3  12 -15    1.28    4.45
  -3 -12  15    1.95    3.96
   3  12 -14   20.30    5.85
  -3 -12  14   15.00    4.82
   3  12 -13   -0.67    3.90
  -3 -12  13   -0.79    3.54
   3  12 -12   27.13    6.16
  -3 -12  12   19.99    5.06
   3  12 -11    5.61    4.08
  -3 -12  11    3.47    3.29
   3  12 -10   37.91    4.75
  -3 -12  10   35.11    4.27
   3  12  -9   42.24    5.36
  -3 -12   9   35.78    4.51
   3  12  -8    7.74    3.47
  -3 -12   8    9.14    3.35
   3  12  -7   22.25    3.66
  -3 -12   7   25.17    3.35
   3  12  -6   -0.91    4.39
  -3 -12   6   -0.06    3.35
   3  12  -5   37.49    4.27
  -3 -12   5   43.83    4.08
   3  12  -4   13.84    3.05
  -3 -12   4   14.93    3.05
   3  12  -3    1.83    3.05
  -3 -12   3    0.91    2.38
   3  12  -2   14.63    3.11
  -3 -12   2   15.79    3.05
   3  12  -1    6.34    2.86
  -3 -12   1    5.43    2.50
   3  12   0   27.55    3.54
  -3 -12   0   24.69    5.49
   3  12   1    3.41    3.41
  -3 -12  -1    0.37    2.44
   3  12   2   16.58    3.11
  -3 -12  -2   12.50    2.50
   3  12   3   -0.49    2.50
  -3 -12  -3    1.34    2.80
   3  12   4    8.17    3.23
  -3 -12  -4    5.55    3.47
   3  12   5   -0.79    2.74
  -3 -12  -5    2.38    2.44
   3  12   6   -1.46    3.84
  -3 -12  -6    0.91    2.93
   3  12   7   -1.83    3.17
  -3 -12  -7    0.79    2.26
   3  12   8    0.24    3.05
  -3 -12  -8    0.18    1.71
   3  12   9    2.99    4.75
  -3 -12  -9   -0.18    2.93
   3  13 -18    3.66    5.00
  -3 -13  18    1.04    3.54
   3  13 -17    3.84    5.36
  -3 -13  17   -0.43    4.57
   3  13 -16    4.51    5.49
  -3 -13  16   11.34    4.75
   3  13 -15    1.83    5.73
  -3 -13  15    0.79    6.28
   3  13 -14   -4.14    4.45
  -3 -13  14    2.99    4.45
   3  13 -13    4.57    4.51
  -3 -13  13   13.17    4.08
   3  13 -12    0.91    4.45
  -3 -13  12    1.10    3.66
   3  13 -11    6.52    4.45
  -3 -13  11    8.05    3.66
   3  13 -10    2.32    4.45
  -3 -13  10    2.93    3.96
   3  13  -9   11.22    3.78
  -3 -13   9   17.80    4.27
   3  13  -8    7.80    4.02
  -3 -13   8    8.17    3.17
   3  13  -7    2.93    3.60
  -3 -13   7    1.65    2.93
   3  13  -6   13.53    3.78
  -3 -13   6    9.69    3.60
   3  13  -5    2.26    4.21
  -3 -13   5   -0.37    2.86
   3  13  -4    6.22    3.54
  -3 -13   4    5.85    3.23
   3  13  -3   11.46    3.66
  -3 -13   3    7.56    2.93
   3  13  -2    2.93    3.54
  -3 -13   2    2.50    3.78
   3  13  -1   16.15    3.78
  -3 -13   1   14.08    3.35
   3  13   0    2.13    2.74
  -3 -13   0    0.91    2.50
   3  13   1    7.13    3.23
  -3 -13  -1    6.40    2.50
   3  13   2    1.04    3.84
  -3 -13  -2    1.22    3.23
   3  13   3    1.77    3.47
  -3 -13  -3    0.49    2.38
   3  13   4    2.99    3.90
  -3 -13  -4    2.19    3.11
   3  13   5    1.22    2.80
  -3 -13  -5   -1.77    3.35
   3  13   6    2.74    3.54
  -3 -13  -6    3.72    4.21
   3  13   7   -1.28    1.77
  -3 -13  -7    0.61    2.68
   3  13   8    1.52    3.66
  -3 -13  -8    0.24    1.77
  -3 -13  -9    1.04    1.89
   3  14 -17    5.18    6.52
  -3 -14  17    0.85    3.60
   3  14 -16   -1.40    5.97
  -3 -14  16    2.44    5.18
   3  14 -15    2.56    6.64
  -3 -14  15    3.72    5.12
   3  14 -14   18.29    6.58
  -3 -14  14   20.05    5.85
   3  14 -13    2.13    5.12
  -3 -14  13    2.80    4.51
   3  14 -12    9.08    5.00
  -3 -14  12    9.27    4.27
   3  14 -11   -3.35    5.24
  -3 -14  11    2.19    4.27
   3  14 -10    2.80    4.27
  -3 -14  10    4.94    4.75
   3  14  -9   -1.65    4.02
  -3 -14   9    4.33    3.47
   3  14  -8    0.18    4.14
  -3 -14   8    2.19    3.29
   3  14  -7   18.29    4.57
  -3 -14   7   17.68    3.60
   3  14  -6    1.28    4.33
  -3 -14   6   -0.18    3.54
   3  14  -5   -1.71    3.78
  -3 -14   5    2.38    2.93
   3  14  -4    3.17    4.27
  -3 -14   4    3.17    3.23
   3  14  -3    1.16    3.41
  -3 -14   3    3.17    3.60
   3  14  -2    1.34    4.63
  -3 -14   2    2.86    2.86
   3  14  -1    0.61    3.35
  -3 -14   1    4.02    2.74
   3  14   0    0.67    3.54
  -3 -14   0    0.49    3.47
   3  14   1    1.28    3.72
  -3 -14  -1   -0.55    2.74
   3  14   2    3.23    2.93
  -3 -14  -2    1.77    2.99
   3  14   3   -0.73    2.86
  -3 -14  -3    0.73    2.74
   3  14   4    0.55    3.78
  -3 -14  -4    1.89    4.82
   3  14   5    1.52    3.47
   3  14   6   -0.24    3.29
   3  15 -16    4.51    4.33
  -3 -15  16    8.47    4.27
   3  15 -15    2.19    5.00
  -3 -15  15   -1.95    6.28
   3  15 -14    0.61    5.97
  -3 -15  14    1.77    4.63
   3  15 -13   12.31    8.41
  -3 -15  13    7.68    6.58
   3  15 -12    3.78    5.55
  -3 -15  12    2.86    4.45
   3  15 -11   18.16    5.67
  -3 -15  11   14.57    4.51
   3  15 -10    4.33    5.67
  -3 -15  10    4.39    5.43
   3  15  -9    0.00    5.06
  -3 -15   9   -0.85    4.02
   3  15  -8   -0.67    4.14
  -3 -15   8   -2.19    3.66
   3  15  -7   11.95    4.69
  -3 -15   7   10.55    3.84
   3  15  -6    6.46    4.94
  -3 -15   6    6.83    3.11
   3  15  -5    2.50    3.84
  -3 -15   5    1.46    3.60
   3  15  -4    0.61    4.39
  -3 -15   4    2.68    3.54
   3  15  -3    0.24    3.66
  -3 -15   3   -0.43    2.99
   3  15  -2    0.18    4.08
  -3 -15   2    3.66    3.35
   3  15  -1   -0.98    3.66
  -3 -15   1    3.47    3.54
   3  15   0    1.28    3.54
  -3 -15   0    0.06    2.80
   3  15   1    1.65    5.18
  -3 -15  -1    0.49    3.17
  -3 -15  -2   -0.37    2.01
   3  15   3    3.60    4.08
  -3 -15  -3   -0.98    2.13
  -3 -16  15    2.13    4.02
   3  16 -14    0.73    4.02
  -3 -16  14    0.85    6.34
   3  16 -13   10.91    7.31
  -3 -16  13   -0.49    5.67
   3  16 -12    6.40    5.97
  -3 -16  12    4.75    4.82
   3  16 -11   13.35    5.85
  -3 -16  11    4.39    3.72
   3  16 -10   10.18    7.80
  -3 -16  10    2.99    6.52
   3  16  -9    4.21    4.51
  -3 -16   9    1.04    3.41
   3  16  -8   -0.61    4.21
  -3 -16   8    0.12    2.99
   3  16  -7    5.24    4.75
  -3 -16   7    6.10    5.73
   3  16  -6   -0.06    4.21
  -3 -16   6   -0.30    3.90
   3  16  -5    1.10    5.43
  -3 -16   5    2.62    4.27
   3  16  -4    0.55    5.85
  -3 -16   4    3.90    3.90
  -3 -16   3    0.67    4.88
  -3 -16   2    0.37    6.58
   3  16   1    2.86    3.54
   3  17 -13    4.08    6.52
  -3 -17  13    3.17    4.57
   3  17 -12    1.89    5.24
  -3 -17  12   -3.60    6.22
   3  17 -11    4.82    4.51
  -3 -17  11   21.82    5.97
   3  17 -10   -0.43    5.67
  -3 -17  10    6.64    7.25
   3  17  -9   -1.77    8.29
  -3 -17   9   -3.29    4.33
   3  17  -8    0.79    3.72
  -3 -17   8    5.00    4.33
   3  17  -7   -0.12    3.72
  -3 -17   7   -0.91    3.84
  -3 -17   6   -0.79    3.23
  -3 -17   5    0.55    3.41
  -3 -17   4    1.46    3.35
  -3 -17   3   -0.55    4.82
   3  17   0   13.53    8.72
  -3 -18  11   -0.79    4.63
  -3 -18  10    1.40    4.94
  -3 -18   9    1.04    3.72
  -3 -18   8    3.29    6.40
  -3 -18   7    1.22    4.63
  -3 -18   4   -0.18    5.06
  -3 -18   3    0.00    3.35
   3  18   0   -1.22    4.02
   4 -19  -2    0.85    2.50
   4 -19  -1    1.22    2.56
   4 -19   0    0.55    2.38
   4 -19   7    0.73    3.47
   4 -19   8    0.12    2.80
   4 -19   9   -0.73    3.96
   4 -18  -4    2.01    4.39
  -4  18   4   -2.56    4.33
   4 -18  -3   -1.65    4.08
  -4  18   3    3.29    5.85
   4 -18  -2    1.46    3.90
  -4  18   2   -1.22    5.43
   4 -18  -1    0.43    1.83
  -4  18   1   -1.77    5.97
   4 -18   0    0.43    2.86
  -4  18   0    1.89    8.35
   4 -18   1    1.89    2.07
  -4  18  -1    2.07    6.52
   4 -18   2    2.01    5.18
  -4  18  -2   -0.91    3.17
   4 -18   3    1.10    4.45
  -4  18  -3    0.00    3.90
   4 -18   4    1.40    5.97
  -4  18  -4    5.73    8.47
   4 -18   5    0.18    2.80
  -4  18  -5   -1.46    7.92
   4 -18   6   -1.28    2.80
  -4  18  -6   -1.83    6.34
   4 -18   7   -4.75    4.69
   4 -18   8    0.37    4.82
   4 -18   9    5.91    6.58
   4 -18  10    0.18    5.79
  -4  18 -10    0.55    6.03
   4 -18  11    1.83    4.51
  -4  18 -11    4.02    5.61
   4 -18  12   -3.29    5.85
  -4  18 -12    1.46    3.47
   4 -17  -5    1.16    6.16
   4 -17  -3   -0.24    3.47
  -4  17   3    1.04    4.33
   4 -17  -2   -0.55    5.12
  -4  17   2    2.26    4.14
   4 -17  -1    5.79    4.27
  -4  17   1    6.03    3.90
   4 -17   0   -2.62    4.45
  -4  17   0    1.52    4.14
   4 -17   1    1.52    5.67
  -4  17  -1   -1.89    5.36
   4 -17   2   -0.37    4.14
  -4  17  -2    3.90    4.45
   4 -17   3    0.85    4.21
  -4  17  -3    0.18    4.39
   4 -17   4    1.65    4.08
  -4  17  -4    0.55    4.33
   4 -17   5    3.41    3.72
  -4  17  -5    1.28    3.66
   4 -17   6    3.23    3.84
  -4  17  -6    0.98    3.60
   4 -17   7    0.98    4.08
  -4  17  -7   -0.43    4.33
   4 -17   8   -2.19    5.67
  -4  17  -8    5.06    5.85
   4 -17   9   -1.16    5.67
  -4  17  -9    1.65    4.69
   4 -17  10   -1.34    4.14
  -4  17 -10   -0.55    4.39
   4 -17  11    3.90    4.69
  -4  17 -11   -0.37    3.60
   4 -17  12    1.10    4.51
  -4  17 -12    2.38    4.57
   4 -17  13   -3.05    4.75
  -4  17 -13    0.55    4.51
   4 -17  14    2.32    3.96
  -4  17 -14   -1.77    3.90
   4 -17  15   -0.55    3.90
  -4  17 -15   -0.73    4.08
   4 -16  -8    2.19    3.72
  -4  16   8   -1.65    6.95
   4 -16  -7    4.14    4.02
  -4  16   7    5.79    5.12
   4 -16  -6    2.99    8.05
  -4  16   6    0.43    4.63
   4 -16  -5    1.28    4.14
  -4  16   5    0.73    4.69
   4 -16  -4    1.10    3.90
  -4  16   4    4.45    4.27
   4 -16  -3    2.80    4.82
  -4  16   3   -1.10    4.33
   4 -16  -2    1.83    4.27
  -4  16   2    0.67    5.36
   4 -16  -1    3.41    5.06
  -4  16   1    2.07    5.00
   4 -16   0    8.78    4.94
  -4  16   0    5.49    4.63
   4 -16   1    5.30    4.08
  -4  16  -1    2.99    4.14
   4 -16   2    3.47    4.33
  -4  16  -2    3.23    4.08
   4 -16   3    0.85    4.75
  -4  16  -3    0.18    4.39
   4 -16   4   17.98    5.49
  -4  16  -4   17.92    5.36
   4 -16   5    3.35    4.57
  -4  16  -5   -1.40    4.33
   4 -16   6    7.44    3.96
  -4  16  -6    2.44    4.27
   4 -16   7    0.43    3.41
  -4  16  -7    0.30    4.51
   4 -16   8   -1.77    6.28
  -4  16  -8   -0.24    4.21
   4 -16   9    1.52    3.72
  -4  16  -9    5.06    3.96
   4 -16  10   -1.65    3.90
  -4  16 -10   -0.98    5.43
   4 -16  11    2.99    3.96
  -4  16 -11    1.71    4.63
   4 -16  12   -0.85    4.51
  -4  16 -12   -0.73    5.85
   4 -16  13    1.22    4.14
  -4  16 -13    3.78    4.94
   4 -16  14   -1.52    4.51
  -4  16 -14    5.18    6.64
   4 -16  15    0.18    4.27
  -4  16 -15   -2.19    5.43
   4 -16  16   -0.24    3.17
   4 -15 -10    6.64    6.71
   4 -15  -9   -0.24    5.00
  -4  15   9    0.79    3.05
   4 -15  -8    1.28    4.69
  -4  15   8    6.10    5.24
   4 -15  -7    1.40    3.96
  -4  15   7    0.24    5.30
   4 -15  -6   15.00    5.00
  -4  15   6    8.47    5.12
   4 -15  -5    2.56    4.45
  -4  15   5    2.13    4.75
   4 -15  -4    4.02    5.18
  -4  15   4    5.00    4.88
   4 -15  -3    8.11    4.94
  -4  15   3   10.97    5.18
   4 -15  -2    0.49    3.84
  -4  15   2    0.43    4.33
   4 -15  -1   12.98    5.18
  -4  15   1    7.38    4.45
   4 -15   0    1.28    4.27
  -4  15   0    1.95    4.02
   4 -15   1    1.89    3.35
  -4  15  -1    1.77    3.90
   4 -15   2    2.07    3.54
  -4  15  -2    0.18    3.78
   4 -15   3   29.38    4.75
  -4  15  -3   17.68    5.49
   4 -15   4    2.26    3.90
  -4  15  -4    1.10    4.63
   4 -15   5   17.25    4.33
  -4  15  -5   21.76    5.12
   4 -15   6    2.93    3.29
  -4  15  -6    1.28    3.60
   4 -15   7   -2.07    5.55
  -4  15  -7   -0.43    3.78
   4 -15   8    4.02    3.66
  -4  15  -8   11.40    4.51
   4 -15   9    0.61    3.47
  -4  15  -9    3.05    4.39
   4 -15  10    8.72    4.14
  -4  15 -10    7.92    4.51
   4 -15  11    1.65    3.66
  -4  15 -11   -0.61    3.84
   4 -15  12    2.44    4.45
  -4  15 -12    2.50    4.82
   4 -15  13    2.32    4.94
  -4  15 -13    1.40    5.61
   4 -15  14   -0.49    5.43
  -4  15 -14    1.16    5.91
   4 -15  15   10.24    6.10
  -4  15 -15    5.12    7.50
   4 -15  16   -1.04    5.43
  -4  15 -16   -0.18    5.49
   4 -15  17    2.74    6.40
  -4  15 -17   -1.71   10.00
  -4  14  12    1.77    5.18
  -4  14  11   -2.44    8.11
   4 -14 -10    0.98    5.67
  -4  14  10    1.77    5.49
   4 -14  -9    3.72    4.08
  -4  14   9    1.34    3.78
   4 -14  -8    2.99    4.88
  -4  14   8    3.90    4.63
   4 -14  -7   15.67    5.24
  -4  14   7   15.48    5.12
   4 -14  -6    0.67    4.39
  -4  14   6    0.55    4.33
   4 -14  -5    6.28    3.84
  -4  14   5    8.11    4.51
   4 -14  -4   14.63    5.43
  -4  14   4   14.14    5.12
   4 -14  -3    0.85    3.72
  -4  14   3    0.85    3.41
   4 -14  -2   20.60    4.45
  -4  14   2   18.71    4.33
   4 -14  -1    3.47    3.90
  -4  14   1    3.29    3.47
   4 -14   0    3.41    3.84
  -4  14   0    3.17    5.06
   4 -14   1   -1.58    4.08
  -4  14  -1   -0.30    4.02
   4 -14   2    0.55    4.02
  -4  14  -2    1.77    4.21
   4 -14   3   28.83    5.00
  -4  14  -3   36.02    5.36
   4 -14   4   56.99    5.36
  -4  14  -4   53.88    5.18
   4 -14   5    1.95    3.11
  -4  14  -5    0.61    3.47
   4 -14   6   -2.99    5.30
  -4  14  -6    1.16    3.29
   4 -14   7    8.29    3.41
  -4  14  -7    8.41    3.66
   4 -14   8   -0.98    3.11
  -4  14  -8   -0.91    3.78
   4 -14   9    4.21    3.60
  -4  14  -9    5.91    4.75
   4 -14  10    3.23    3.41
  -4  14 -10    1.28    3.78
   4 -14  11   15.24    4.45
  -4  14 -11   10.36    5.30
   4 -14  12    1.71    4.63
  -4  14 -12    2.32    4.27
   4 -14  13   -1.04    3.84
  -4  14 -13    2.86    6.03
   4 -14  14   16.70    4.33
  -4  14 -14   11.22    5.18
   4 -14  15    1.16    4.21
  -4  14 -15    1.71    4.63
   4 -14  16    5.91    4.63
  -4  14 -16   12.50    6.46
   4 -14  17    2.74    4.82
  -4  14 -17    6.52    5.43
   4 -14  18   -2.99    4.63
  -4  14 -18   -3.23    6.10
   4 -13 -13    0.91    6.22
  -4  13  13   -3.54    5.12
   4 -13 -12   -0.30    5.06
  -4  13  12    1.58    5.55
   4 -13 -11    1.04    4.08
  -4  13  11   -2.38    5.24
   4 -13 -10    0.30    4.94
  -4  13  10    0.37    4.27
   4 -13  -9    1.40    3.90
  -4  13   9    0.61    5.55
   4 -13  -8    8.17    4.75
  -4  13   8   12.43    4.69
   4 -13  -7    5.18    6.03
  -4  13   7    1.71    6.16
   4 -13  -6    4.08    4.14
  -4  13   6    4.14    4.27
   4 -13  -5   -0.55    3.60
  -4  13   5    0.79    3.60
   4 -13  -4    9.51    5.79
  -4  13   4   14.45    4.88
   4 -13  -3   70.53    5.43
  -4  13   3   68.27    5.30
   4 -13  -2   23.71    4.63
  -4  13   2   22.49    3.96
   4 -13  -1    0.18    3.54
  -4  13   1    1.16    3.11
   4 -13   0    0.67    3.54
  -4  13   0    6.16    3.35
   4 -13   1   -1.46    2.99
  -4  13  -1    1.40    3.35
   4 -13   2   21.52    4.02
  -4  13  -2   18.90    4.21
   4 -13   3    0.98    3.11
  -4  13  -3   -0.37    3.84
   4 -13   4  139.53    6.83
  -4  13  -4  144.04    7.68
   4 -13   5    1.89    5.18
  -4  13  -5    4.08    3.47
   4 -13   6    0.30    2.56
  -4  13  -6    0.67    2.93
   4 -13   7    0.37    2.80
  -4  13  -7    0.37    3.54
   4 -13   8   56.75    5.12
  -4  13  -8   63.03    5.97
   4 -13   9    4.57    2.86
  -4  13  -9    5.73    3.66
   4 -13  10   13.11    4.21
  -4  13 -10   15.54    4.88
   4 -13  11    5.00    3.47
  -4  13 -11   -0.55    4.57
   4 -13  12    0.24    3.47
  -4  13 -12   -0.91    3.96
   4 -13  13   13.29    4.02
  -4  13 -13    9.33    5.49
   4 -13  14   -0.67    3.41
  -4  13 -14    1.58    4.57
   4 -13  15    8.41    4.08
  -4  13 -15   12.56    5.73
   4 -13  16   11.22    5.00
  -4  13 -16    9.63    5.79
   4 -13  17    0.67    6.28
  -4  13 -17   -0.06    5.61
   4 -13  18    4.82    4.51
  -4  13 -18    2.50    5.91
   4 -13  19    1.34    4.88
   4 -12 -14   -0.61    4.14
  -4  12  14    0.43    7.31
   4 -12 -13    6.22    5.30
  -4  12  13   -0.24    4.57
   4 -12 -12   10.73    5.18
  -4  12  12    8.29    6.10
   4 -12 -11    0.61    4.82
  -4  12  11    3.29    4.57
   4 -12 -10    0.37    6.22
  -4  12  10    0.06    5.73
   4 -12  -9    5.49    4.14
  -4  12   9    4.69    4.94
   4 -12  -8   -2.93    3.72
  -4  12   8   -1.71    3.90
   4 -12  -7   14.93    4.45
  -4  12   7   17.31    4.69
   4 -12  -6   13.11    4.02
  -4  12   6   12.80    3.90
   4 -12  -5    0.85    4.39
  -4  12   5    1.22    4.21
   4 -12  -4   39.44    4.69
  -4  12   4   44.80    4.82
   4 -12  -3    0.30    3.11
  -4  12   3   -0.43    2.93
   4 -12  -2   41.33    4.57
  -4  12   2   31.45    4.69
   4 -12  -1   26.21    3.84
  -4  12   1   30.17    3.96
   4 -12   0    0.73    2.80
  -4  12   0   -0.12    2.93
   4 -12   1   12.62    3.11
  -4  12  -1    8.90    3.23
   4 -12   2   20.24    3.47
  -4  12  -2   11.40    3.66
   4 -12   3    3.17    2.68
  -4  12  -3    3.29    2.74
   4 -12   4   24.50    5.67
  -4  12  -4   23.10    3.90
   4 -12   5   44.80    4.08
  -4  12  -5   49.74    4.82
   4 -12   6   25.97    4.21
  -4  12  -6   25.97    4.51
   4 -12   7   51.81    3.96
  -4  12  -7   48.70    4.88
   4 -12   8    4.75    2.56
  -4  12  -8    4.33    3.05
   4 -12   9   37.00    4.27
  -4  12  -9   50.17    5.30
   4 -12  10   -0.12    2.80
  -4  12 -10    1.34    3.11
   4 -12  11    1.89    2.86
  -4  12 -11    4.27    3.60
   4 -12  12    9.20    3.11
  -4  12 -12    8.23    4.14
   4 -12  13    0.43    3.96
  -4  12 -13    1.04    4.75
   4 -12  14   12.01    3.84
  -4  12 -14   13.84    5.91
   4 -12  15    3.84    3.66
  -4  12 -15    1.77    4.63
   4 -12  16    2.56    3.90
  -4  12 -16    1.28    5.30
   4 -12  17    6.58    4.21
  -4  12 -17    9.08    5.49
   4 -12  18    0.18    4.33
  -4  12 -18    1.52    5.18
   4 -12  19    0.67    6.58
  -4  12 -19    0.91    5.97
   4 -11 -15    1.40    3.47
  -4  11  15    0.18    5.97
   4 -11 -14    0.24    4.57
  -4  11  14    1.22    4.88
   4 -11 -13    7.44    5.55
  -4  11  13    4.45    5.18
   4 -11 -12    5.91    4.27
  -4  11  12    6.34    4.94
   4 -11 -11    5.00    4.88
  -4  11  11    8.11    4.75
   4 -11 -10    8.41    4.88
  -4  11  10    4.75    4.63
   4 -11  -9    4.88    4.51
  -4  11   9    1.95    4.33
   4 -11  -8   17.13    5.06
  -4  11   8   24.93    4.82
   4 -11  -7    0.00    3.35
  -4  11   7   -0.73    3.41
   4 -11  -6    5.97    3.66
  -4  11   6    3.47    4.08
   4 -11  -5    0.24    3.23
  -4  11   5    0.37    3.35
   4 -11  -4   15.73    3.54
  -4  11   4   20.85    3.90
   4 -11  -3   15.60    3.41
  -4  11   3   15.60    3.41
   4 -11  -2   20.05    3.66
  -4  11   2   22.07    3.35
   4 -11  -1    0.49    2.62
  -4  11   1    2.38    2.68
   4 -11   0   13.04    3.17
  -4  11   0   16.03    3.72
   4 -11   1    4.69    2.74
  -4  11  -1    6.40    2.93
   4 -11   2    8.35    2.93
  -4  11  -2   11.89    3.17
   4 -11   3   97.89    8.47
  -4  11  -3  106.55    5.61
   4 -11   4    1.28    2.01
  -4  11  -4    1.77    2.38
   4 -11   5   16.64    2.86
  -4  11  -5   15.30    2.93
   4 -11   6   -0.06    3.05
  -4  11  -6    1.04    3.23
   4 -11   7    6.95    2.56
  -4  11  -7    6.95    2.86
   4 -11   8   58.27    4.45
  -4  11  -8   61.87    5.36
   4 -11   9   -1.28    2.38
  -4  11  -9    1.52    2.68
   4 -11  10   22.98    3.72
  -4  11 -10   21.94    4.63
   4 -11  11   22.43    3.66
  -4  11 -11   24.75    4.33
   4 -11  12    0.06    2.50
  -4  11 -12    1.04    3.29
   4 -11  13   45.05    4.57
  -4  11 -13   43.95    5.12
   4 -11  14    5.55    3.29
  -4  11 -14    0.30    5.55
   4 -11  15    0.67    4.08
  -4  11 -15   -0.43    3.84
   4 -11  16   18.90    3.72
  -4  11 -16   19.75    5.18
   4 -11  17    2.32    3.78
  -4  11 -17   -0.18    4.21
   4 -11  18    4.69    4.27
  -4  11 -18    8.11    4.57
   4 -11  19    0.06    4.27
  -4  11 -19   -1.04    5.18
   4 -11  20    1.71    6.58
  -4  10  16    0.98    8.53
   4 -10 -15   -3.29    4.94
  -4  10  15    3.78    4.33
   4 -10 -14    2.07    5.00
  -4  10  14    4.08    4.75
   4 -10 -13    1.83    5.12
  -4  10  13    1.34    5.00
   4 -10 -12    5.55    5.24
  -4  10  12    5.18    6.28
   4 -10 -11    4.14    4.14
  -4  10  11    3.05    4.21
   4 -10 -10   10.67    4.27
  -4  10  10   13.90    4.33
   4 -10  -9   16.21    4.45
  -4  10   9   20.18    4.45
   4 -10  -8    5.18    3.47
  -4  10   8    4.51    3.05
   4 -10  -7  101.06    6.52
  -4  10   7  106.25    7.07
   4 -10  -6   50.29    5.18
  -4  10   6   44.31    4.69
   4 -10  -5   59.74    4.57
  -4  10   5   64.25    4.88
   4 -10  -4    5.97    2.99
  -4  10   4    8.17    3.54
   4 -10  -3    9.51    2.80
  -4  10   3    6.52    2.68
   4 -10  -2    1.95    2.32
  -4  10   2    2.74    2.32
   4 -10  -1   54.98    4.45
  -4  10   1   52.54    4.27
   4 -10   0   28.41    3.60
  -4  10   0   35.90    4.14
   4 -10   1    2.93    2.13
  -4  10  -1    3.11    2.32
   4 -10   2   53.46    5.61
  -4  10  -2   47.24    3.90
   4 -10   3   27.61    3.23
  -4  10  -3   29.14    3.29
   4 -10   4  205.24   10.97
  -4  10  -4  208.77    9.20
   4 -10   5   28.34    3.17
  -4  10  -5   36.45    3.41
   4 -10   6   -1.10    2.01
  -4  10  -6    0.61    2.50
   4 -10   7   69.31    4.14
  -4  10  -7   71.26    4.39
   4 -10   8   -0.24    2.07
  -4  10  -8   -1.28    2.26
   4 -10   9  120.87    5.73
  -4  10  -9  117.89    5.97
   4 -10  10   13.17    2.74
  -4  10 -10   13.41    3.90
   4 -10  11   21.27    3.17
  -4  10 -11   19.26    3.60
   4 -10  12   80.10    6.16
  -4  10 -12   76.62    6.34
   4 -10  13    1.46    2.62
  -4  10 -13    0.91    3.29
   4 -10  14   -1.04    3.11
  -4  10 -14    2.19    3.60
   4 -10  15    3.05    3.47
  -4  10 -15    2.80    5.67
   4 -10  16    4.08    3.78
  -4  10 -16    2.38    4.94
   4 -10  17   22.92    4.08
  -4  10 -17   22.31    4.94
   4 -10  18   -0.37    3.90
  -4  10 -18    0.18    4.21
   4 -10  19    8.53    3.96
  -4  10 -19    6.10    4.63
   4 -10  20    1.10    3.29
  -4  10 -20    0.30    5.12
  -4   9  18    2.07    6.64
  -4   9  17   17.56    6.83
   4  -9 -16    1.95    3.90
  -4   9  16    4.82    5.91
   4  -9 -15   -2.99    4.94
  -4   9  15    1.34    7.19
   4  -9 -14   -0.12    4.82
  -4   9  14    3.96    4.57
   4  -9 -13    6.03    5.00
  -4   9  13    6.77    4.63
   4  -9 -12   11.89    4.39
  -4   9  12   12.80    4.82
   4  -9 -11   51.20    6.10
  -4   9  11   43.22    5.61
   4  -9 -10   19.93    4.75
  -4   9  10   20.18    4.39
   4  -9  -9    4.14    3.66
  -4   9   9    2.26    3.66
   4  -9  -8   98.93    7.07
  -4   9   8  101.80    6.71
   4  -9  -7   29.14    3.60
  -4   9   7   34.07    4.02
   4  -9  -6    1.04    2.74
  -4   9   6    1.89    2.74
   4  -9  -5    9.33    3.35
  -4   9   5    9.39    2.93
   4  -9  -4    5.61    2.50
  -4   9   4    4.21    2.62
   4  -9  -3   48.15    4.02
  -4   9   3   54.68    3.72
   4  -9  -2   39.38    3.29
  -4   9   2   44.25    3.23
   4  -9  -1    4.02    2.26
  -4   9   1    2.44    2.19
   4  -9   0   71.20    4.33
  -4   9   0   68.76    3.90
   4  -9   1   27.43    4.45
  -4   9  -1   24.50    2.68
   4  -9   2   24.69    2.68
  -4   9  -2   27.98    2.68
   4  -9   3  144.71    6.03
  -4   9  -3  144.53    5.85
   4  -9   4    0.37    2.32
  -4   9  -4   -1.52    2.19
   4  -9   5   23.89    2.86
  -4   9  -5   23.89    2.68
   4  -9   6  224.93    8.96
  -4   9  -6  233.15    8.35
   4  -9   7    4.45    1.83
  -4   9  -7    6.10    2.38
   4  -9   8  125.57    6.40
  -4   9  -8  117.70    6.03
   4  -9   9    3.78    2.26
  -4   9  -9    2.32    2.93
   4  -9  10   72.48    4.75
  -4   9 -10   81.80    4.82
   4  -9  11   -1.65    2.44
  -4   9 -11    1.83    2.68
   4  -9  12   10.48    3.05
  -4   9 -12    7.68    4.39
   4  -9  13  122.09    6.10
  -4   9 -13  125.51    7.19
   4  -9  14    6.83    2.86
  -4   9 -14    5.12    3.66
   4  -9  15    0.49    3.17
  -4   9 -15   -0.18    3.17
   4  -9  16   10.61    4.94
  -4   9 -16    4.75    4.51
   4  -9  17    1.04    3.66
  -4   9 -17   -2.26    4.94
   4  -9  18   14.45    4.82
  -4   9 -18   16.82    5.43
   4  -9  19    2.13    4.33
  -4   9 -19    1.46    4.08
   4  -9  20    1.22    3.05
  -4   9 -20    0.55    4.21
   4  -9  21   -1.65    4.57
   4  -8 -19    0.43    3.72
   4  -8 -18   -2.56    4.33
   4  -8 -17    0.67    3.11
  -4   8  17    1.10    3.96
   4  -8 -16   -1.83    3.47
  -4   8  16    5.24    9.45
   4  -8 -15    3.11    4.75
  -4   8  15    3.60    5.49
   4  -8 -14   16.40    5.67
  -4   8  14   13.90    5.61
   4  -8 -13    7.44    5.06
  -4   8  13    7.86    5.00
   4  -8 -12   29.01    5.91
  -4   8  12   32.73    6.16
   4  -8 -11    8.05    3.78
  -4   8  11    2.56    3.96
   4  -8 -10   -1.10    3.47
  -4   8  10    1.46    3.23
   4  -8  -9    0.49    4.08
  -4   8   9    0.61    3.23
   4  -8  -8   17.43    3.54
  -4   8   8   16.70    3.54
   4  -8  -7    9.45    3.84
  -4   8   7    8.29    3.54
   4  -8  -6   43.22    4.33
  -4   8   6   46.33    4.27
   4  -8  -5    2.01    2.32
  -4   8   5    3.84    2.38
   4  -8  -4   80.89    4.33
  -4   8   4   93.08    4.69
   4  -8  -3  136.91    6.52
  -4   8   3  137.45    6.10
   4  -8  -2   31.57    2.74
  -4   8   2   28.22    2.93
   4  -8  -1  188.90    7.31
  -4   8   1  183.29    7.19
   4  -8   0   54.43    4.69
  -4   8   0   53.82    3.17
   4  -8   1    0.55    1.77
  -4   8  -1    1.40    1.58
   4  -8   2  258.33    8.66
  -4   8  -2  268.08    8.11
   4  -8   3  194.94    7.07
  -4   8  -3  194.63    7.07
   4  -8   4  115.21    5.49
  -4   8  -4  108.26    4.75
   4  -8   5   22.92    2.68
  -4   8  -5   24.44    2.68
   4  -8   6    4.69    1.83
  -4   8  -6    5.49    2.56
   4  -8   7  342.93   10.48
  -4   8  -7  344.09   11.34
   4  -8   8   52.54    3.11
  -4   8  -8   52.91    3.60
   4  -8   9  179.76    8.35
  -4   8  -9  170.55    8.23
   4  -8  10   55.16    3.35
  -4   8 -10   53.15    4.08
   4  -8  11   43.22    3.35
  -4   8 -11   34.81    3.41
   4  -8  12   65.77    5.06
  -4   8 -12   60.04    4.82
   4  -8  13   16.21    3.11
  -4   8 -13   17.86    3.60
   4  -8  14   29.38    3.35
  -4   8 -14   32.67    4.08
   4  -8  15    7.31    3.54
  -4   8 -15    8.29    4.02
   4  -8  16    6.40    3.47
  -4   8 -16    6.89    3.90
   4  -8  17    9.20    3.72
  -4   8 -17   13.96    4.02
   4  -8  18    6.34    3.90
  -4   8 -18    2.38    3.90
   4  -8  19    2.56    3.72
  -4   8 -19    3.54    3.78
   4  -8  20    0.61    4.33
  -4   8 -20    0.91    3.84
   4  -8  21    0.61    4.27
  -4   8 -21    0.37    6.89
   4  -7 -19   -0.06    3.66
   4  -7 -18   14.26    6.77
  -4   7  18    9.57    7.56
   4  -7 -17    0.98    4.69
  -4   7  17    1.52    5.97
   4  -7 -16   -0.61    5.06
  -4   7  16   -1.28    5.79
   4  -7 -15    0.06    6.34
  -4   7  15   -3.54    4.82
   4  -7 -14    2.93    5.06
  -4   7  14    2.19    4.75
   4  -7 -13   12.86    4.27
  -4   7  13   17.01    4.57
   4  -7 -12   11.76    3.84
  -4   7  12   15.79    4.08
   4  -7 -11   -0.30    3.47
  -4   7  11    0.79    3.17
   4  -7 -10   24.93    4.39
  -4   7  10   22.43    3.96
   4  -7  -9    1.22    3.47
  -4   7   9    0.18    3.72
   4  -7  -8    3.66    3.05
  -4   7   8    1.28    2.86
   4  -7  -7  909.58   27.13
  -4   7   7  906.77   27.43
   4  -7  -6   42.85    3.29
  -4   7   6   46.63    3.66
   4  -7  -5   14.39    3.23
  -4   7   5   15.48    3.29
   4  -7  -4  212.61    8.17
  -4   7   4  214.01    8.53
   4  -7  -3  261.56    8.72
  -4   7   3  266.44    8.96
   4  -7  -2   17.37    2.50
  -4   7   2   24.02    2.62
   4  -7  -1  157.39    8.53
  -4   7   1  161.96    6.22
   4  -7   0   79.79    3.60
  -4   7   0   86.86    4.02
   4  -7   1  638.75   18.41
  -4   7  -1  629.30   19.51
   4  -7   2  376.64   10.73
  -4   7  -2  374.51   11.83
   4  -7   3  283.20    9.81
  -4   7  -3  281.13    9.27
   4  -7   4   69.49    3.90
  -4   7  -4   68.15    3.41
   4  -7   5   23.35    2.01
  -4   7  -5   19.87    1.95
   4  -7   6  484.23   14.51
  -4   7  -6  476.85   14.63
   4  -7   7    1.16    1.52
  -4   7  -7    1.40    1.89
   4  -7   8  279.79    9.20
  -4   7  -8  259.43    8.59
   4  -7   9    0.49    1.89
  -4   7  -9    1.89    2.32
   4  -7  10    7.99    2.38
  -4   7 -10   10.12    2.68
   4  -7  11   85.89    4.94
  -4   7 -11   88.93    5.67
   4  -7  12   28.59    2.99
  -4   7 -12   27.00    3.66
   4  -7  13   39.32    3.54
  -4   7 -13   35.48    4.21
   4  -7  14    2.68    3.41
  -4   7 -14    0.24    2.74
   4  -7  15    0.30    2.62
  -4   7 -15    1.95    2.99
   4  -7  16    8.66    3.35
  -4   7 -16   12.43    3.60
   4  -7  17    5.24    3.17
  -4   7 -17    4.75    3.66
   4  -7  18    4.82    3.47
  -4   7 -18    8.11    4.02
   4  -7  19    6.52    3.84
  -4   7 -19    2.62    4.21
   4  -7  20    4.75    5.49
  -4   7 -20    0.49    5.06
   4  -7  21    4.33    3.41
  -4   7 -21    0.79    3.60
   4  -7  22    2.07    4.57
  -4   7 -22    2.26    4.33
   4  -6 -20    0.49    3.29
  -4   6  20    1.28    5.91
   4  -6 -19   14.63    6.28
  -4   6  19    5.24    5.67
   4  -6 -18    1.04    4.08
  -4   6  18   -4.14    5.43
   4  -6 -17    6.71    5.43
  -4   6  17    8.96    5.00
   4  -6 -16   -1.58    4.39
  -4   6  16    2.86    5.73
   4  -6 -15    1.28    4.57
  -4   6  15   -0.37    4.75
   4  -6 -14    8.90    4.14
  -4   6  14   12.25    4.51
   4  -6 -13   32.85    4.57
  -4   6  13   37.18    4.88
   4  -6 -12    3.29    3.78
  -4   6  12   11.52    3.96
   4  -6 -11    2.44    3.78
  -4   6  11    1.71    3.60
   4  -6 -10    4.08    3.84
  -4   6  10    4.27    4.02
   4  -6  -9  183.84    7.80
  -4   6   9  172.99    7.38
   4  -6  -8   66.01    4.88
  -4   6   8   65.53    4.94
   4  -6  -7   81.13    5.00
  -4   6   7   68.82    4.94
   4  -6  -6  387.43   12.37
  -4   6   6  387.19   12.68
   4  -6  -5  158.54    5.97
  -4   6   5  144.04    5.91
   4  -6  -4  109.72    5.06
  -4   6   4  117.46    5.55
   4  -6  -3   20.12    2.32
  -4   6   3   28.16    2.38
   4  -6  -2   53.52    4.45
  -4   6   2   58.46    3.23
   4  -6  -1  163.30    6.52
  -4   6   1  154.83    5.67
   4  -6   0   34.81    2.44
  -4   6   0   32.43    2.44
   4  -6   1   36.82    2.68
  -4   6  -1   35.05    2.44
   4  -6   2 1414.96   35.72
  -4   6  -2 1388.32   38.71
   4  -6   3   82.17    3.72
  -4   6  -3   76.32    3.78
   4  -6   4   36.27    2.19
  -4   6  -4   38.95    2.32
   4  -6   5   84.67    4.02
  -4   6  -5   82.72    3.90
   4  -6   6  140.44    5.18
  -4   6  -6  136.17    5.12
   4  -6   7  607.97   17.43
  -4   6  -7  606.93   17.31
   4  -6   8    4.27    1.40
  -4   6  -8    3.54    1.83
   4  -6   9   33.22    2.44
  -4   6  -9   30.60    2.93
   4  -6  10   11.28    1.95
  -4   6 -10   14.63    2.32
   4  -6  11   -0.12    2.01
  -4   6 -11    0.73    2.19
   4  -6  12  137.94    6.40
  -4   6 -12  133.19    6.89
   4  -6  13    0.67    3.17
  -4   6 -13    2.93    3.29
   4  -6  14    8.84    2.56
  -4   6 -14    6.89    2.80
   4  -6  15    8.29    2.86
  -4   6 -15    8.53    3.23
   4  -6  16    8.35    3.47
  -4   6 -16    2.56    3.11
   4  -6  17   13.53    3.54
  -4   6 -17   11.64    3.78
   4  -6  18    3.78    3.96
  -4   6 -18    0.61    4.33
   4  -6  19    0.06    3.90
  -4   6 -19    1.77    4.21
   4  -6  20    3.60    2.99
  -4   6 -20    2.99    3.41
   4  -6  21    1.34    4.57
  -4   6 -21    1.65    3.23
   4  -6  22    8.78    7.56
  -4   6 -22    2.32    4.02
   4  -5 -20   -3.23    6.58
  -4   5  20   -1.34    4.45
   4  -5 -19    3.35    6.34
  -4   5  19    2.62    5.55
   4  -5 -18    6.40    5.30
  -4   5  18    4.82    6.58
   4  -5 -17   -2.99    4.51
  -4   5  17   -0.73    4.94
   4  -5 -16   12.56    4.39
  -4   5  16   12.56    4.51
   4  -5 -15    7.99    4.14
  -4   5  15    3.90    3.72
   4  -5 -14    0.30    3.47
  -4   5  14   -0.67    4.08
   4  -5 -13   55.23    5.00
  -4   5  13   62.85    6.03
   4  -5 -12    6.34    3.29
  -4   5  12   11.52    3.47
   4  -5 -11    1.22    2.86
  -4   5  11    1.28    2.99
   4  -5 -10    7.74    3.11
  -4   5  10   10.18    3.54
   4  -5  -9    3.47    2.99
  -4   5   9    8.11    2.74
   4  -5  -8   62.17    4.14
  -4   5   8   61.93    4.33
   4  -5  -7  272.29   10.42
  -4   5   7  261.93    9.14
   4  -5  -6   52.91    3.66
  -4   5   6   55.16    3.35
   4  -5  -5   76.32    3.90
  -4   5   5   76.01    4.02
   4  -5  -4   51.32    3.17
  -4   5   4   46.08    3.11
   4  -5  -3  277.35   12.56
  -4   5   3  267.90    9.08
   4  -5  -2  394.87   11.95
  -4   5   2  384.20   12.80
   4  -5  -1   12.62    1.89
  -4   5   1   11.83    1.83
   4  -5   0   47.73    2.86
  -4   5   0   50.84    2.99
   4  -5   1  472.10   15.54
  -4   5  -1  491.85   15.00
   4  -5   2   11.52    1.46
  -4   5  -2    9.75    1.28
   4  -5   3  961.88   29.32
  -4   5  -3  987.11   28.04
   4  -5   4    0.06    0.98
  -4   5  -4    0.67    1.16
   4  -5   5   37.43    2.13
  -4   5  -5   38.58    2.50
   4  -5   6  571.27   17.13
  -4   5  -6  560.48   18.59
   4  -5   7   31.51    2.13
  -4   5  -7   29.81    2.62
   4  -5   8  201.27    6.95
  -4   5  -8  200.30    7.13
   4  -5   9   18.53    1.65
  -4   5  -9   17.56    2.56
   4  -5  10   96.43    4.27
  -4   5 -10  103.93    4.63
   4  -5  11   88.81    4.02
  -4   5 -11   94.60    5.00
   4  -5  12    2.19    1.77
  -4   5 -12   -0.49    2.01
   4  -5  13   24.26    3.41
  -4   5 -13   23.71    3.47
   4  -5  14    7.80    2.62
  -4   5 -14    8.59    3.05
   4  -5  15   25.30    3.17
  -4   5 -15   23.53    3.78
   4  -5  16   19.20    3.90
  -4   5 -16   23.04    4.02
   4  -5  17    4.88    3.84
  -4   5 -17    2.74    4.63
   4  -5  18   -0.37    3.66
  -4   5 -18    1.83    3.23
   4  -5  19    2.38    3.96
  -4   5 -19    1.83    3.84
   4  -5  20    0.43    3.66
  -4   5 -20   -0.24    3.47
   4  -5  21   14.02    9.02
  -4   5 -21   11.46    7.25
   4  -5  22    0.43    4.02
  -4   5 -22    1.04    3.84
   4  -4 -21   -1.46    5.06
   4  -4 -20    2.32    4.69
  -4   4  20   -1.04    4.57
   4  -4 -19   17.37    5.49
  -4   4  19   10.91    6.10
   4  -4 -18    4.14    4.82
  -4   4  18   -0.12    4.82
   4  -4 -17    9.45    5.49
  -4   4  17   13.96    6.10
   4  -4 -16   -1.83    5.49
  -4   4  16    0.18    5.97
   4  -4 -15    5.67    3.90
  -4   4  15    2.07    3.96
   4  -4 -14   29.93    4.51
  -4   4  14   31.09    5.18
   4  -4 -13  101.49    5.97
  -4   4  13   95.27    6.28
   4  -4 -12   35.05    3.66
  -4   4  12   37.18    4.39
   4  -4 -11   37.98    3.72
  -4   4  11   36.88    4.02
   4  -4 -10   13.04    2.80
  -4   4  10    7.19    2.80
   4  -4  -9  157.08    7.13
  -4   4   9  160.25    6.83
   4  -4  -8   84.30    5.06
  -4   4   8   81.01    4.69
   4  -4  -7  393.35   11.83
  -4   4   7  385.48   11.95
   4  -4  -6   36.57    2.80
  -4   4   6   32.92    2.68
   4  -4  -5  125.87    5.55
  -4   4   5  115.02    7.44
   4  -4  -4  384.69   17.86
  -4   4   4  364.27   11.83
   4  -4  -3  100.45    3.84
  -4   4   3   94.54    4.14
   4  -4  -2  206.58    7.07
  -4   4   2  197.43    6.71
   4  -4  -1   90.09    3.84
  -4   4   1   95.03    4.02
   4  -4   0   62.66    2.86
  -4   4   0   57.66    2.68
   4  -4   1  269.91    9.51
  -4   4  -1  268.75    8.72
   4  -4   2  301.00    9.39
  -4   4  -2  299.41    9.51
   4  -4   3    7.80    1.28
  -4   4  -3    6.52    1.34
   4  -4   4    8.53    1.04
  -4   4  -4    6.71    1.22
   4  -4   5  530.92   15.97
  -4   4  -5  527.69   16.03
   4  -4   6    1.58    1.28
  -4   4  -6    0.73    1.28
   4  -4   7  166.35    6.10
  -4   4  -7  156.29    5.61
   4  -4   8   25.30    1.89
  -4   4  -8   26.09    2.19
   4  -4   9    4.88    1.28
  -4   4  -9    7.25    1.83
   4  -4  10    1.28    1.71
  -4   4 -10    0.73    1.89
   4  -4  11    6.64    2.07
  -4   4 -11    8.23    2.01
   4  -4  12   20.42    2.68
  -4   4 -12   25.05    2.80
   4  -4  13    2.32    3.05
  -4   4 -13    4.21    2.86
   4  -4  14    0.06    2.68
  -4   4 -14   -1.34    2.74
   4  -4  15   34.62    4.08
  -4   4 -15   33.89    3.96
   4  -4  16   14.20    3.54
  -4   4 -16   11.03    2.99
   4  -4  17   11.58    3.35
  -4   4 -17    9.27    2.62
   4  -4  18    0.30    3.23
  -4   4 -18    0.91    2.86
   4  -4  19   -3.29    3.17
  -4   4 -19    1.89    4.02
   4  -4  20   -0.43    2.80
  -4   4 -20    0.06    2.38
   4  -4  21    5.30    5.55
   4  -3 -21    1.83    4.39
   4  -3 -20    4.45    4.14
  -4   3  20    1.95    7.62
   4  -3 -19    9.27    4.69
  -4   3  19    4.63    5.43
   4  -3 -18    3.29    4.75
  -4   3  18    1.77    4.21
   4  -3 -17    9.08    4.57
  -4   3  17    2.86    4.75
   4  -3 -16    3.78    4.82
  -4   3  16   -0.79    4.75
   4  -3 -15   17.37    4.94
  -4   3  15   16.52    5.06
   4  -3 -14   40.72    4.45
  -4   3  14   54.80    5.67
   4  -3 -13   12.68    3.47
  -4   3  13   22.92    4.14
   4  -3 -12   82.78    5.73
  -4   3  12   78.88    5.24
   4  -3 -11    0.79    2.62
  -4   3  11    2.68    2.74
   4  -3 -10   48.52    3.96
  -4   3  10   49.13    3.54
   4  -3  -9   -0.12    1.89
  -4   3   9   -1.52    2.26
   4  -3  -8    2.62    2.26
  -4   3   8    3.72    1.89
   4  -3  -7  204.08    7.01
  -4   3   7  196.46    7.07
   4  -3  -6    1.22    1.89
  -4   3   6    1.34    3.17
   4  -3  -5  183.66    9.33
  -4   3   5  173.11    6.77
   4  -3  -4  110.63    4.45
  -4   3   4  111.91    4.45
   4  -3  -3   47.06    3.17
  -4   3   3   47.61    2.99
   4  -3  -2  285.52    9.87
  -4   3   2  289.66    9.39
   4  -3  -1  204.87    7.38
  -4   3   1  204.32    7.44
   4  -3   0  255.46    8.47
  -4   3   0  255.46    9.27
   4  -3   1  837.34   23.83
  -4   3  -1  825.27   24.87
   4  -3   2  387.55   11.89
  -4   3  -2  401.70   12.80
   4  -3   3   73.33    2.93
  -4   3  -3   74.85    3.41
   4  -3   4    3.47    0.73
  -4   3  -4    0.43    0.79
   4  -3   5   19.44    1.28
  -4   3  -5   18.71    1.52
   4  -3   6  471.12   14.75
  -4   3  -6  471.12   15.73
   4  -3   7   40.84    2.32
  -4   3  -7   38.16    2.44
   4  -3   8  260.10    8.84
  -4   3  -8  259.00    9.27
   4  -3   9  173.48    5.73
  -4   3  -9  163.54    6.22
   4  -3  10    5.18    1.65
  -4   3 -10    6.83    1.58
   4  -3  11  160.98    6.28
  -4   3 -11  156.84    6.40
   4  -3  12   -0.06    2.38
  -4   3 -12    1.40    1.77
   4  -3  13   65.41    4.69
  -4   3 -13   63.70    4.08
   4  -3  14    6.34    2.99
  -4   3 -14    3.35    2.56
   4  -3  15   16.09    3.41
  -4   3 -15   18.90    2.80
   4  -3  16   15.60    3.23
  -4   3 -16   13.59    3.05
   4  -3  17    1.10    2.86
  -4   3 -17    2.01    2.68
   4  -3  18   -0.85    2.99
  -4   3 -18    2.74    4.82
   4  -3  19   -2.13    3.78
  -4   3 -19   -0.18    2.93
  -4   3 -20   -0.49    4.94
  -4   3 -21    0.12    4.02
   4  -2 -21    0.18    3.17
  -4   2  21    1.89   10.24
   4  -2 -20    3.29    4.51
  -4   2  20   -0.24    5.00
   4  -2 -19   19.26    6.03
  -4   2  19   18.23    7.31
   4  -2 -18    4.21    4.45
  -4   2  18    4.21    4.57
   4  -2 -17   -0.30    4.39
  -4   2  17    3.66    4.39
   4  -2 -16   -0.79    4.21
  -4   2  16   -0.49    4.51
   4  -2 -15    0.24    3.11
  -4   2  15   -1.46    4.45
   4  -2 -14   31.94    4.08
  -4   2  14   33.53    3.72
   4  -2 -13   24.87    4.08
  -4   2  13   31.57    4.57
   4  -2 -12    2.13    2.80
  -4   2  12   -0.85    2.80
   4  -2 -11   -0.85    2.68
  -4   2  11    0.49    3.05
   4  -2 -10    1.95    2.32
  -4   2  10    2.38    2.62
   4  -2  -9   33.10    2.86
  -4   2   9   31.94    2.93
   4  -2  -8  461.07   14.14
  -4   2   8  457.90   13.96
   4  -2  -7  130.81    5.43
  -4   2   7  141.17    8.29
   4  -2  -6   42.00    3.78
  -4   2   6   43.77    2.86
   4  -2  -5  371.04   11.70
  -4   2   5  361.53   11.46
   4  -2  -4   25.36    2.19
  -4   2   4   24.69    2.19
   4  -2  -3  354.52   11.83
  -4   2   3  352.87   10.85
   4  -2  -2   55.41    2.74
  -4   2   2   57.36    3.11
   4  -2  -1    1.89    0.98
  -4   2   1    0.67    0.79
   4  -2   0  341.72   10.48
  -4   2   0  340.98   11.28
   4  -2   1  387.80   11.83
  -4   2  -1  373.11   12.25
   4  -2   2 3479.64   85.46
  -4   2  -2 3492.26   92.47
   4  -2   3  919.51   25.85
  -4   2  -3  938.83   24.50
   4  -2   4    1.65    0.55
  -4   2  -4    1.83    0.73
   4  -2   5  564.39   16.40
  -4   2  -5  553.78   15.54
   4  -2   6  148.55    5.06
  -4   2  -6  155.86    5.67
   4  -2   7  457.23   13.84
  -4   2  -7  435.89   13.65
   4  -2   8   62.66    2.93
  -4   2  -8   63.76    3.05
   4  -2   9    1.46    1.16
  -4   2  -9   -1.77    1.46
   4  -2  10  191.70    6.89
  -4   2 -10  185.37    7.19
   4  -2  11   -1.04    1.77
  -4   2 -11   -0.12    1.34
   4  -2  12  133.98    6.64
  -4   2 -12  141.17    6.40
   4  -2  13    7.07    2.19
  -4   2 -13    7.44    2.19
   4  -2  14    2.74    3.17
  -4   2 -14    3.29    2.19
   4  -2  15   12.25    2.93
  -4   2 -15    5.36    2.44
   4  -2  16    2.93    2.74
  -4   2 -16    4.33    1.83
   4  -2  17    0.49    2.99
  -4   2 -17    5.18    3.66
   4  -2  18   -0.43    2.74
  -4   2 -18    1.34    2.74
   4  -2  19   -1.22    2.74
  -4   2 -19   -1.04    3.17
  -4   2 -20   11.46    6.95
   4  -1 -21    0.91    4.94
  -4   1  21    1.16    5.97
   4  -1 -20    4.82    4.69
  -4   1  20    4.39    5.73
   4  -1 -19   -1.28    4.39
  -4   1  19    0.61    4.57
   4  -1 -18   52.18    5.97
  -4   1  18   56.69    7.01
   4  -1 -17    1.28    3.90
  -4   1  17    1.28    5.06
   4  -1 -16   10.18    4.02
  -4   1  16    6.89    3.84
   4  -1 -15   36.63    5.00
  -4   1  15   27.73    5.18
   4  -1 -14   42.06    3.90
  -4   1  14   47.48    4.63
   4  -1 -13    0.06    2.62
  -4   1  13    2.32    2.86
   4  -1 -12   16.28    3.41
  -4   1  12    7.13    3.60
   4  -1 -11   22.43    3.11
  -4   1  11   25.36    3.84
   4  -1 -10  232.24    7.74
  -4   1  10  235.84    8.66
   4  -1  -9  181.59    7.13
  -4   1   9  191.58    7.44
   4  -1  -8  176.16    6.52
  -4   1   8  177.56   10.30
   4  -1  -7  208.77    7.99
  -4   1   7  208.16    7.31
   4  -1  -6   97.35    4.27
  -4   1   6  103.20    4.21
   4  -1  -5  171.22    5.85
  -4   1   5  176.16    6.28
   4  -1  -4  114.78    4.57
  -4   1   4  110.21    4.14
   4  -1  -3   78.27    3.17
  -4   1   3   77.47    3.47
   4  -1  -2  118.44    4.75
  -4   1   2  113.80    4.39
   4  -1  -1  796.75   21.27
  -4   1   1  820.09   23.77
   4  -1   0  177.44    5.85
  -4   1   0  175.73    5.73
   4  -1   1 1358.63   35.48
  -4   1  -1 1354.61   36.70
   4  -1   2  777.42   20.91
  -4   1  -2  779.86   22.43
   4  -1   3    1.16    0.37
  -4   1  -3    1.22    0.49
   4  -1   4   13.23    0.79
  -4   1  -4   13.78    0.98
   4  -1   5    1.52    0.67
  -4   1  -5    2.01    0.55
   4  -1   6  885.80   24.26
  -4   1  -6  900.43   24.99
   4  -1   7    4.21    0.98
  -4   1  -7    4.82    1.04
   4  -1   8  148.43    5.85
  -4   1  -8  152.75    8.53
   4  -1   9    3.11    1.65
  -4   1  -9    1.46    1.10
   4  -1  10   11.83    2.13
  -4   1 -10   12.80    1.89
   4  -1  11   61.26    3.29
  -4   1 -11   60.22    3.23
   4  -1  12    5.06    1.77
  -4   1 -12    5.55    2.19
   4  -1  13   23.41    2.74
  -4   1 -13   26.21    3.05
   4  -1  14   12.68    2.80
  -4   1 -14   10.61    2.26
   4  -1  15    8.29    2.68
  -4   1 -15    9.20    2.32
   4  -1  16   16.09    3.96
  -4   1 -16   10.30    5.43
   4  -1  17    9.27    3.29
  -4   1 -17    6.16    1.89
   4  -1  18    1.22    2.99
  -4   1 -18    3.60    3.47
   4  -1  19    0.49    2.99
  -4   1 -19    2.26    2.93
   4   0 -22    4.14    4.08
  -4   0  22    1.22    5.12
   4   0 -21   -0.37    5.61
  -4   0  21    5.49    5.91
   4   0 -20    4.57    5.43
  -4   0  20   -1.89    6.10
   4   0 -19    0.55    4.51
  -4   0  19    7.68    5.43
   4   0 -18   -0.18    5.97
  -4   0  18   -4.69    6.89
   4   0 -17   23.35    4.69
  -4   0  17   16.40    5.24
   4   0 -16    8.29    5.00
  -4   0  16    0.18    4.33
   4   0 -15   11.28    3.47
  -4   0  15   10.91    4.02
   4   0 -14   56.20    4.45
  -4   0  14   52.97    5.61
   4   0 -13   36.88    4.08
  -4   0  13   38.83    4.08
   4   0 -12    7.07    2.93
  -4   0  12    8.66    2.86
   4   0 -11   45.66    4.51
  -4   0  11   45.84    5.30
   4   0 -10    7.38    2.38
  -4   0  10    7.74    2.13
   4   0  -9   94.91    5.06
  -4   0   9   88.45    7.25
   4   0  -8  199.02    7.50
  -4   0   8  198.84    7.13
   4   0  -7   39.32    3.05
  -4   0   7   41.69    2.93
   4   0  -6   10.36    1.89
  -4   0   6    9.27    1.83
   4   0  -5  275.76    9.63
  -4   0   5  271.74    9.45
   4   0  -4    1.22    0.85
  -4   0   4    1.04    0.98
   4   0  -3 1156.81   30.90
  -4   0   3 1162.11   32.12
   4   0  -2    3.72    0.79
  -4   0   2    2.86    0.73
   4   0  -1  146.96    5.30
  -4   0   1  146.35    5.06
   4   0   0 1030.27   27.19
  -4   0   0 1005.70   26.27
   4   0   1    3.90    0.49
  -4   0  -1    4.75    0.49
   4   0   4   16.95    0.98
  -4   0  -4   16.34    0.85
   4   0   5  498.92   15.06
  -4   0  -5  510.38   15.06
   4   0   6   23.89    1.46
  -4   0  -6   24.14    1.28
   4   0   7  758.71   22.98
  -4   0  -7  732.44   20.97
   4   0   8   32.49    2.07
  -4   0  -8   31.51    2.38
   4   0   9   15.42    1.83
  -4   0  -9   17.74    1.46
   4   0  10   32.31    2.56
  -4   0 -10   33.89    2.44
   4   0  11   47.00    3.11
  -4   0 -11   52.73    2.74
   4   0  12   22.86    2.62
  -4   0 -12   18.35    2.01
   4   0  13    9.14    2.26
  -4   0 -13   10.61    2.38
   4   0  14   18.16    3.05
  -4   0 -14   13.47    2.19
   4   0  15   17.37    3.05
  -4   0 -15   15.30    2.93
   4   0  16    4.82    2.99
  -4   0 -16    5.12    2.26
   4   0  17    2.38    2.62
  -4   0 -17    1.77    2.32
   4   0  18   -0.37    3.05
  -4   0 -18   -0.37    1.77
   4   1 -22    0.00    3.72
  -4  -1  22   -0.85    4.75
   4   1 -21   -2.74    5.43
  -4  -1  21    2.56    5.36
   4   1 -20    4.94    4.63
  -4  -1  20    8.11    5.73
   4   1 -19   10.48    4.57
  -4  -1  19    9.27    5.18
   4   1 -18    5.79    4.82
  -4  -1  18   -0.61    5.24
   4   1 -17    2.80    3.90
  -4  -1  17    0.79    4.02
   4   1 -16   -0.18    3.90
  -4  -1  16    1.46    3.96
   4   1 -15   49.56    4.75
  -4  -1  15   46.02    5.49
   4   1 -14   49.01    5.12
  -4  -1  14   46.20    4.75
   4   1 -13   45.35    4.21
  -4  -1  13   55.23    4.82
   4   1 -12   68.09    4.57
  -4  -1  12   73.51    4.45
   4   1 -11    4.75    2.26
  -4  -1  11    3.72    2.38
   4   1 -10    1.77    1.95
  -4  -1  10   -0.18    3.66
   4   1  -9  275.15    9.87
  -4  -1   9  311.42   11.03
   4   1  -8  118.38    5.36
  -4  -1   8  125.08    4.94
   4   1  -7  115.88    4.88
  -4  -1   7  115.02    4.69
   4   1  -6  114.78    4.82
  -4  -1   6  117.22    4.57
   4   1  -5   -0.24    1.16
  -4  -1   5    0.24    1.10
   4   1  -4  485.69   16.58
  -4  -1   4  468.26   13.96
   4   1  -3    4.57    0.98
  -4  -1   3    5.24    1.04
   4   1  -2  839.60   23.22
  -4  -1   2  822.29   23.47
   4   1  -1  454.54   12.86
  -4  -1   1  460.94   13.41
   4   1   0  275.15    9.14
  -4  -1   0  273.69    8.41
  -4  -1  -1 1671.70   57.42
   4   1   4  126.67    6.03
   4   1   5   28.71    1.65
  -4  -1  -5   27.73    1.40
   4   1   6  543.30   17.62
  -4  -1  -6  530.19   15.79
   4   1   7   55.84    2.80
  -4  -1  -7   60.04    2.74
   4   1   8    6.64    1.34
  -4  -1  -8    7.01    1.10
   4   1   9   19.51    1.89
  -4  -1  -9   20.24    1.77
   4   1  10   22.31    2.26
  -4  -1 -10   22.43    2.19
   4   1  11   24.69    2.62
  -4  -1 -11   30.48    2.26
   4   1  12    2.26    1.77
  -4  -1 -12    4.02    1.46
   4   1  13    2.74    2.07
  -4  -1 -13    1.10    2.13
   4   1  14   15.60    2.56
  -4  -1 -14   13.78    2.13
   4   1  15    1.40    2.62
  -4  -1 -15    1.65    2.56
   4   1  16    2.01    2.50
  -4  -1 -16    3.66    1.95
   4   1  17    4.57    3.78
  -4  -1 -17    3.84    2.07
   4   1  18   -2.13    4.45
   4   2 -22    1.10    4.82
  -4  -2  22    4.21   10.61
   4   2 -21    0.79    4.94
  -4  -2  21   -2.86    5.79
   4   2 -20    3.05    5.36
  -4  -2  20    6.46    6.03
   4   2 -19    4.57    4.94
  -4  -2  19   10.18    5.61
   4   2 -18   41.51    5.91
  -4  -2  18   41.39    6.40
   4   2 -17    5.61    4.02
  -4  -2  17    6.77    4.08
   4   2 -16    2.07    3.54
  -4  -2  16    1.58    3.23
   4   2 -15   43.22    4.45
  -4  -2  15   51.87    5.06
   4   2 -14   65.95    4.75
  -4  -2  14   62.54    5.18
   4   2 -13   31.88    3.72
  -4  -2  13   34.01    4.45
   4   2 -12    1.71    2.32
  -4  -2  12   -0.30    2.86
   4   2 -11  132.21    6.64
  -4  -2  11  133.92   11.70
   4   2 -10  445.04   13.71
  -4  -2  10  445.95   14.08
   4   2  -9   68.45    3.54
  -4  -2   9   67.54    3.78
   4   2  -8  340.56   11.15
  -4  -2   8  339.64   10.55
   4   2  -7    1.65    1.65
  -4  -2   7    1.71    1.46
   4   2  -6    2.32    1.34
  -4  -2   6    0.85    1.28
   4   2  -5   41.33    2.44
  -4  -2   5   38.89    2.50
   4   2  -4  198.47    6.77
  -4  -2   4  190.30    6.58
   4   2  -3 1244.47   31.57
  -4  -2   3 1266.17   34.56
   4   2  -2  118.56    5.24
  -4  -2   2  122.64    4.27
   4   2  -1   71.50    2.86
  -4  -2   1   70.65    2.99
   4   2   0  867.09   23.96
  -4  -2   0  844.84   22.61
   4   2   1    0.61    0.37
  -4  -2  -1    0.85    0.30
   4   2   4    9.39    0.67
  -4  -2  -4    9.39    0.55
   4   2   5  275.82    9.27
  -4  -2  -5  282.35    9.20
   4   2   6    1.95    0.79
  -4  -2  -6    2.74    0.67
   4   2   7  153.91    5.91
  -4  -2  -7  151.47    5.55
   4   2   8    5.67    1.52
  -4  -2  -8    4.88    0.98
   4   2   9  123.56    5.73
  -4  -2  -9  130.69    5.61
   4   2  10  171.96    8.53
  -4  -2 -10  174.94    6.64
   4   2  11   27.31    2.62
  -4  -2 -11   29.14    2.13
   4   2  12    6.95    2.38
  -4  -2 -12    7.50    1.65
   4   2  13    0.79    2.01
  -4  -2 -13    0.30    2.01
   4   2  14   13.78    2.56
  -4  -2 -14   15.30    2.07
   4   2  15   16.46    2.93
  -4  -2 -15   11.89    2.19
   4   2  16    2.38    3.41
  -4  -2 -16    3.29    2.68
   4   2  17    0.24    2.38
  -4  -2 -17    1.16    2.01
   4   2  18    0.91    3.23
  -4  -2 -18   -0.12    1.71
   4   3 -22    0.49    3.54
  -4  -3  22    0.55    4.94
   4   3 -21    4.88    5.00
  -4  -3  21    6.83    5.85
   4   3 -20    1.52    5.85
  -4  -3  20    6.95    5.36
   4   3 -19   10.12    4.69
  -4  -3  19    7.44    5.61
   4   3 -18    4.27    4.88
  -4  -3  18    5.06    5.30
   4   3 -17   22.19    4.27
  -4  -3  17   24.57    4.75
   4   3 -16   39.01    4.45
  -4  -3  16   50.59    5.73
   4   3 -15   12.13    4.02
  -4  -3  15   12.92    4.27
   4   3 -14   58.21    4.82
  -4  -3  14   58.58    4.82
   4   3 -13    1.83    2.62
  -4  -3  13    3.23    2.80
   4   3 -12    9.33    2.86
  -4  -3  12   11.28    4.27
   4   3 -11    6.10    2.32
  -4  -3  11    0.79    2.50
   4   3 -10    1.89    1.95
  -4  -3  10    0.55    1.89
   4   3  -9  835.45   23.89
  -4  -3   9  812.78   22.13
   4   3  -8   21.33    2.44
  -4  -3   8   15.30    2.38
   4   3  -7  234.13    8.11
  -4  -3   7  234.80    8.47
   4   3  -6  244.86    8.53
  -4  -3   6  243.33    8.17
   4   3  -5    3.05    1.46
  -4  -3   5    2.19    1.71
   4   3  -4  565.48   16.76
  -4  -3   4  562.44   17.01
   4   3  -3  122.76    4.82
  -4  -3   3  127.34    4.82
   4   3  -2  194.63    6.46
  -4  -3   2  197.62    6.64
   4   3  -1  232.79    7.50
  -4  -3   1  229.38    7.50
   4   3   0  269.91    8.84
  -4  -3   0  268.51    8.90
   4   3   1  597.18   16.95
  -4  -3  -1  596.08   17.37
   4   3   2   13.90    0.91
  -4  -3  -2   13.78    0.85
   4   3   3  160.68    5.79
  -4  -3  -3  162.02    7.31
   4   3   4  239.31    7.92
  -4  -3  -4  250.71    7.80
   4   3   5   39.44    2.26
  -4  -3  -5   39.13    1.95
   4   3   6  615.16   19.44
  -4  -3  -6  644.30   19.57
   4   3   7    5.55    1.34
  -4  -3  -7    5.24    1.10
   4   3   8   11.95    1.65
  -4  -3  -8   12.13    1.22
   4   3   9   28.47    2.44
  -4  -3  -9   28.04    2.13
   4   3  10    1.04    1.89
  -4  -3 -10    0.12    1.16
   4   3  11  124.29    6.58
  -4  -3 -11  112.16    4.82
   4   3  12    0.61    2.26
  -4  -3 -12   -1.34    1.52
   4   3  13    5.61    2.32
  -4  -3 -13    8.84    2.01
   4   3  14    1.95    2.13
  -4  -3 -14    1.77    2.01
   4   3  15    0.18    1.95
  -4  -3 -15    1.65    1.77
   4   3  16    0.06    2.07
  -4  -3 -16    0.91    1.71
   4   3  18    1.16    3.23
  -4  -3 -18    0.43    1.65
   4   4 -22   -2.56    4.33
  -4  -4  22    0.30    4.69
   4   4 -21    1.71    5.00
  -4  -4  21    2.86    5.12
   4   4 -20    3.05    4.82
  -4  -4  20    4.88    5.18
   4   4 -19    1.58    4.57
  -4  -4  19    2.44    4.75
   4   4 -18    7.92    4.27
  -4  -4  18    3.29    4.27
   4   4 -17    1.89    3.41
  -4  -4  17    2.38    3.90
   4   4 -16    0.06    3.35
  -4  -4  16    4.45    3.60
   4   4 -15   54.31    4.88
  -4  -4  15   55.90    5.12
   4   4 -14   50.53    4.39
  -4  -4  14   51.45    4.57
   4   4 -13    3.11    3.23
  -4  -4  13   -1.95    5.91
   4   4 -12   52.06    6.10
  -4  -4  12   50.59    4.69
   4   4 -11   59.80    4.63
  -4  -4  11   61.56    4.45
   4   4 -10  284.05   11.22
  -4  -4  10  273.08   10.36
   4   4  -9    4.27    1.89
  -4  -4   9    6.64    2.32
   4   4  -8  535.98   16.28
  -4  -4   8  531.17   16.40
   4   4  -7  179.76    6.52
  -4  -4   7  175.00    6.03
   4   4  -6    8.84    1.95
  -4  -4   6    9.94    1.58
   4   4  -5  366.04   11.52
  -4  -4   5  360.19   11.64
   4   4  -4   53.46    2.68
  -4  -4   4   48.46    2.68
   4   4  -3  116.36    4.51
  -4  -4   3  113.26    5.06
   4   4  -2  132.76    6.16
  -4  -4   2  132.76    4.94
   4   4  -1  127.03    4.69
  -4  -4   1  131.91    5.06
   4   4   0  518.00   15.18
  -4  -4   0  524.28   15.42
   4   4   1  204.87    6.83
  -4  -4  -1  207.31    7.56
   4   4   2  307.70   10.67
  -4  -4  -2  321.48   10.30
   4   4   3    3.84    0.67
  -4  -4  -3    3.84    0.73
   4   4   4   43.52    2.13
  -4  -4  -4   42.85    1.95
   4   4   5  270.95   10.12
  -4  -4  -5  267.84    9.75
   4   4   6   40.47    1.95
  -4  -4  -6   45.90    2.80
   4   4   7    3.17    1.22
  -4  -4  -7    3.54    1.10
   4   4   8    3.05    1.16
  -4  -4  -8    3.54    1.28
   4   4   9   -0.06    1.77
  -4  -4  -9    1.46    0.91
   4   4  10   34.32    2.44
  -4  -4 -10   35.84    2.38
   4   4  11    2.38    1.65
  -4  -4 -11    2.01    1.77
   4   4  12    2.01    2.38
  -4  -4 -12    3.11    1.71
   4   4  13    4.33    2.62
  -4  -4 -13    5.73    1.89
   4   4  14    8.41    2.93
  -4  -4 -14   10.55    1.95
   4   4  15    1.89    2.68
  -4  -4 -15    0.91    2.01
   4   4  16    3.78    2.99
  -4  -4 -16    0.85    1.83
   4   5 -22   -1.10    3.05
   4   5 -21    1.16    5.55
  -4  -5  21    0.67    4.94
   4   5 -20    1.83    4.63
  -4  -5  20    5.36    5.06
   4   5 -19    1.40    4.33
  -4  -5  19   12.19    4.88
   4   5 -18    7.56    4.27
  -4  -5  18    4.63    4.39
   4   5 -17    4.45    4.51
  -4  -5  17    2.19    4.39
   4   5 -16   26.94    4.51
  -4  -5  16   28.16    4.27
   4   5 -15    4.51    3.17
  -4  -5  15    4.33    3.90
   4   5 -14   31.15    4.14
  -4  -5  14   34.81    6.83
   4   5 -13    1.10    3.17
  -4  -5  13    0.91    2.62
   4   5 -12   -0.30    2.56
  -4  -5  12    0.55    2.86
   4   5 -11   99.24    5.12
  -4  -5  11   96.74    4.82
   4   5 -10   11.03    2.68
  -4  -5  10   10.97    2.50
   4   5  -9  430.47   13.96
  -4  -5   9  428.39   13.78
   4   5  -8   34.81    2.68
  -4  -5   8   36.15    2.50
   4   5  -7   38.58    2.80
  -4  -5   7   34.01    2.74
   4   5  -6  220.48    7.80
  -4  -5   6  212.37    7.44
   4   5  -5   12.13    1.71
  -4  -5   5   13.47    1.77
   4   5  -4  174.64    7.44
  -4  -5   4  177.68    6.40
   4   5  -3   17.74    1.52
  -4  -5   3   14.39    1.46
   4   5  -2   21.70    1.95
  -4  -5   2   21.88    1.71
   4   5  -1  565.30   17.01
  -4  -5   1  579.38   17.13
   4   5   0  183.35    6.52
  -4  -5   0  173.05    6.28
   4   5   1  188.35    6.95
  -4  -5  -1  177.62    5.67
   4   5   2    3.35    0.79
  -4  -5  -2    2.26    0.73
   4   5   3   10.48    1.04
  -4  -5  -3   10.06    1.04
   4   5   4  160.56    6.40
  -4  -5  -4  164.82    6.58
   4   5   5   71.81    3.23
  -4  -5  -5   70.77    3.05
   4   5   6   89.91    4.69
  -4  -5  -6   91.01    4.08
   4   5   7   80.28    4.63
  -4  -5  -7   77.47    3.84
   4   5   8    0.79    1.16
  -4  -5  -8    1.40    1.28
   4   5   9    1.89    1.77
  -4  -5  -9    2.07    1.10
   4   5  10   37.49    3.23
  -4  -5 -10   32.79    2.68
   4   5  11    5.97    1.77
  -4  -5 -11    5.00    1.83
   4   5  12    0.79    2.07
  -4  -5 -12    0.61    1.71
   4   5  13   17.62    2.99
  -4  -5 -13   16.03    2.50
   4   5  14    1.16    2.62
  -4  -5 -14    1.04    1.52
   4   5  15    4.21    2.01
  -4  -5 -15    2.44    2.26
   4   5  16    0.12    3.72
  -4  -5 -16   -0.91    1.71
   4   6 -22   -0.37    5.12
  -4  -6  22    2.38    7.44
   4   6 -21   -1.40    5.36
  -4  -6  21   -3.66    6.03
   4   6 -20    4.63    5.18
  -4  -6  20    6.40    5.18
   4   6 -19   -0.24    4.82
  -4  -6  19    1.83    4.57
   4   6 -18    2.56    4.51
  -4  -6  18    3.66    4.39
   4   6 -17    1.16    3.17
  -4  -6  17    1.83    3.78
   4   6 -16   10.12    4.69
  -4  -6  16    7.07    4.27
   4   6 -15   92.35    6.71
  -4  -6  15   87.90    9.57
   4   6 -14    7.07    5.06
  -4  -6  14   -2.26    3.35
   4   6 -13   48.28    4.69
  -4  -6  13   38.71    4.14
   4   6 -12    2.01    2.44
  -4  -6  12    0.61    2.38
   4   6 -11    2.01    2.80
  -4  -6  11    2.50    2.74
   4   6 -10  364.64   13.29
  -4  -6  10  363.11   13.96
   4   6  -9    8.96    2.32
  -4  -6   9    9.08    2.26
   4   6  -8   23.04    2.80
  -4  -6   8   24.99    2.62
   4   6  -7  123.92    5.24
  -4  -6   7  110.33    4.94
   4   6  -6    5.73    1.52
  -4  -6   6    3.05    1.65
   4   6  -5  197.07    7.25
  -4  -6   5  196.82    7.62
   4   6  -4    7.31    1.52
  -4  -6   4    4.57    1.52
   4   6  -3  230.47    8.05
  -4  -6   3  230.05    8.23
   4   6  -2   69.85    3.54
  -4  -6   2   71.50    3.17
   4   6  -1   30.29    2.13
  -4  -6   1   24.99    2.01
   4   6   0  407.67   12.68
  -4  -6   0  415.90   13.84
   4   6   1    1.77    1.10
  -4  -6  -1    3.78    1.34
   4   6   2    4.69    1.34
  -4  -6  -2    4.33    0.98
   4   6   3   53.76    2.56
  -4  -6  -3   55.35    2.44
   4   6   4    3.47    1.10
  -4  -6  -4    3.17    1.04
   4   6   5  162.14    6.28
  -4  -6  -5  158.30    6.28
   4   6   6   36.45    2.44
  -4  -6  -6   38.89    2.86
   4   6   7    3.23    1.71
  -4  -6  -7    4.51    1.16
   4   6   8    2.56    1.77
  -4  -6  -8    2.62    1.52
   4   6   9   13.04    2.26
  -4  -6  -9   14.57    2.01
   4   6  10    7.07    2.01
  -4  -6 -10    4.82    1.52
   4   6  11   10.42    2.01
  -4  -6 -11    9.33    1.77
   4   6  12    6.03    2.44
  -4  -6 -12    6.89    1.95
   4   6  13   -0.06    1.77
  -4  -6 -13    0.18    1.46
   4   6  14    1.95    2.01
  -4  -6 -14    0.91    2.07
   4   6  15   -1.58    3.47
   4   7 -21    1.52    5.43
  -4  -7  21    4.27    6.40
   4   7 -20    1.65    4.75
  -4  -7  20    5.18    5.18
   4   7 -19   12.13    5.06
  -4  -7  19   11.22    5.43
   4   7 -18    1.65    4.39
  -4  -7  18    0.79    4.27
   4   7 -17    2.93    4.14
  -4  -7  17    2.07    3.96
   4   7 -16   38.16    4.69
  -4  -7  16   51.81    7.50
   4   7 -15    4.88    4.08
  -4  -7  15    4.45    3.54
   4   7 -14   67.78    5.30
  -4  -7  14   56.81    5.06
   4   7 -13    5.30    2.93
  -4  -7  13    1.34    2.80
   4   7 -12    9.94    3.05
  -4  -7  12   10.79    2.93
   4   7 -11    6.10    3.66
  -4  -7  11    6.77    3.66
   4   7 -10   16.34    2.80
  -4  -7  10   12.74    2.74
   4   7  -9  321.30   11.70
  -4  -7   9  321.17   11.34
   4   7  -8   24.75    2.62
  -4  -7   8   22.98    2.99
   4   7  -7    0.67    1.89
  -4  -7   7   -0.24    1.58
   4   7  -6   23.16    2.80
  -4  -7   6   22.55    2.32
   4   7  -5    2.99    1.52
  -4  -7   5    3.41    1.46
   4   7  -4    0.43    1.71
  -4  -7   4   -1.10    1.52
   4   7  -3   74.73    4.08
  -4  -7   3   76.99    3.54
   4   7  -2   -0.24    1.40
  -4  -7   2    0.00    1.16
   4   7  -1  414.56   13.23
  -4  -7   1  412.73   12.43
   4   7   0    0.85    1.46
  -4  -7   0    1.40    1.22
   4   7   1  135.75    5.36
  -4  -7  -1  133.00    5.30
   4   7   2    0.91    1.58
  -4  -7  -2    1.46    1.34
   4   7   3    0.18    1.22
  -4  -7  -3   -0.30    0.91
   4   7   4   51.69    3.17
  -4  -7  -4   53.88    3.05
   4   7   5    6.16    1.40
  -4  -7  -5    5.00    1.52
   4   7   6   -0.18    1.65
  -4  -7  -6    1.10    1.34
   4   7   7    2.99    1.52
  -4  -7  -7    2.86    1.71
   4   7   8    8.59    2.07
  -4  -7  -8    6.83    1.52
   4   7   9   13.78    2.19
  -4  -7  -9   13.11    1.83
   4   7  10    0.91    1.77
  -4  -7 -10    2.68    1.52
   4   7  11    6.40    2.32
  -4  -7 -11    5.12    1.71
   4   7  12    0.00    2.01
  -4  -7 -12   -1.10    1.77
   4   7  13    2.68    1.83
  -4  -7 -13    3.29    1.52
  -4  -7 -14    1.28    1.65
   4   8 -21    5.85    5.55
  -4  -8  21    6.46    6.71
   4   8 -20    3.90    5.36
  -4  -8  20   -4.45    6.10
   4   8 -19    6.40    4.69
  -4  -8  19    5.43    4.94
   4   8 -18    5.18    4.08
  -4  -8  18    9.94    4.21
   4   8 -17   24.02    5.43
  -4  -8  17   24.87    6.95
   4   8 -16    5.18    4.02
  -4  -8  16    2.01    4.45
   4   8 -15   41.27    5.06
  -4  -8  15   40.35    5.18
   4   8 -14    3.60    3.29
  -4  -8  14    2.38    3.05
   4   8 -13   18.71    3.60
  -4  -8  13   28.16    4.39
   4   8 -12    8.35    2.26
  -4  -8  12    6.95    3.47
   4   8 -11    8.05    2.01
  -4  -8  11    7.62    2.80
   4   8 -10   70.46    4.69
  -4  -8  10   71.74    4.33
   4   8  -9  111.91    6.03
  -4  -8   9  115.94    5.73
   4   8  -8   45.66    3.66
  -4  -8   8   47.85    3.35
   4   8  -7    9.75    2.50
  -4  -8   7   10.79    2.01
   4   8  -6    8.78    2.01
  -4  -8   6    5.67    2.62
   4   8  -5   41.75    3.05
  -4  -8   5   37.73    2.80
   4   8  -4   19.14    2.93
  -4  -8   4   22.25    2.74
   4   8  -3    1.77    1.65
  -4  -8   3    2.01    1.95
   4   8  -2    0.91    1.95
  -4  -8   2   -0.43    1.65
   4   8  -1   68.70    3.60
  -4  -8   1   70.34    3.54
   4   8   0   91.62    4.33
  -4  -8   0   88.26    3.72
   4   8   1    1.95    1.46
  -4  -8  -1    2.80    1.28
   4   8   2    9.57    1.83
  -4  -8  -2    8.84    1.40
   4   8   3   59.13    3.11
  -4  -8  -3   50.41    3.35
   4   8   4   13.53    2.01
  -4  -8  -4   14.14    2.19
   4   8   5   11.40    1.89
  -4  -8  -5   11.46    2.07
   4   8   6   31.09    2.50
  -4  -8  -6   28.41    2.74
   4   8   7    6.83    1.52
  -4  -8  -7    7.19    1.95
   4   8   8    0.37    1.77
  -4  -8  -8    0.79    1.65
   4   8   9    2.68    2.13
  -4  -8  -9    3.29    2.07
   4   8  10    7.86    2.07
  -4  -8 -10   10.18    2.13
   4   8  11   -0.73    1.83
  -4  -8 -11    1.77    2.01
   4   8  12    0.73    2.07
  -4  -8 -12    1.22    1.83
  -4  -8 -13    0.30    1.28
   4   9 -21    4.45    4.33
   4   9 -20    4.02    4.14
  -4  -9  20    5.97    4.75
   4   9 -19    2.32    4.08
  -4  -9  19    5.06    5.30
   4   9 -18   -2.62    3.66
  -4  -9  18   10.67    7.19
   4   9 -17   -0.98    3.23
  -4  -9  17    1.83    4.69
   4   9 -16   40.66    3.90
  -4  -9  16   37.30    4.75
   4   9 -15   -0.79    2.50
  -4  -9  15   -1.10    3.66
   4   9 -14   20.54    4.75
  -4  -9  14   23.83    4.33
   4   9 -13    0.24    3.23
  -4  -9  13    0.49    3.60
   4   9 -12    4.75    3.60
  -4  -9  12    3.35    2.99
   4   9 -11   47.12    4.51
  -4  -9  11   45.72    4.08
   4   9 -10   14.63    3.11
  -4  -9  10   14.26    2.86
   4   9  -9   33.28    3.66
  -4  -9   9   36.45    3.72
   4   9  -8    5.06    3.05
  -4  -9   8    6.89    2.74
   4   9  -7    0.85    2.86
  -4  -9   7    1.04    1.95
   4   9  -6   41.88    3.84
  -4  -9   6   44.50    3.35
   4   9  -5    4.69    2.38
  -4  -9   5    4.51    1.95
   4   9  -4   58.33    3.66
  -4  -9   4   59.00    3.78
   4   9  -3   57.72    3.41
  -4  -9   3   54.92    3.35
   4   9  -2    1.04    1.77
  -4  -9   2   -0.37    1.52
   4   9  -1   12.13    2.32
  -4  -9   1   17.07    2.13
   4   9   0   76.99    3.90
  -4  -9   0   78.88    3.96
   4   9   1    2.19    1.95
  -4  -9  -1    1.77    1.46
   4   9   2   -0.43    1.65
  -4  -9  -2    0.24    1.52
   4   9   3   22.43    2.19
  -4  -9  -3   26.15    2.32
   4   9   4   39.13    2.99
  -4  -9  -4   41.08    2.93
   4   9   5   10.97    1.83
  -4  -9  -5    8.47    1.77
   4   9   6    0.00    1.95
  -4  -9  -6    0.37    1.83
   4   9   7    9.81    2.56
  -4  -9  -7   10.97    2.32
   4   9   8   12.31    2.44
  -4  -9  -8    8.59    1.71
   4   9   9    3.66    1.52
  -4  -9  -9    2.32    2.26
   4   9  10    1.58    2.13
  -4  -9 -10    1.28    1.71
   4   9  11    0.85    1.65
  -4  -9 -11    0.98    1.95
  -4  -9 -12   -0.98    2.07
   4  10 -20   13.96    4.75
  -4 -10  20    2.38    4.63
   4  10 -19    5.36    6.83
  -4 -10  19    2.80    8.35
   4  10 -18    0.37    6.64
  -4 -10  18   -0.73    4.82
   4  10 -17   13.04    4.69
  -4 -10  17   13.29    4.88
   4  10 -16   -1.40    5.30
  -4 -10  16    2.62    4.88
   4  10 -15   15.30    4.82
  -4 -10  15   19.63    4.82
   4  10 -14    1.16    3.29
  -4 -10  14   -1.10    3.66
   4  10 -13   15.48    4.08
  -4 -10  13    8.96    3.60
   4  10 -12   20.85    4.21
  -4 -10  12   17.07    3.60
   4  10 -11    3.35    4.08
  -4 -10  11    4.14    3.66
   4  10 -10   52.85    5.30
  -4 -10  10   54.01    4.21
   4  10  -9    0.12    3.60
  -4 -10   9    1.65    2.74
   4  10  -8    9.39    3.90
  -4 -10   8   13.41    3.17
   4  10  -7  100.82    6.03
  -4 -10   7   98.99    5.43
   4  10  -6   -0.91    2.68
  -4 -10   6   -0.37    2.74
   4  10  -5   74.73    4.88
  -4 -10   5   69.98    4.63
   4  10  -4    0.49    3.60
  -4 -10   4    4.08    2.13
   4  10  -3    6.77    2.86
  -4 -10   3    7.99    2.26
   4  10  -2   69.37    3.90
  -4 -10   2   79.18    4.27
   4  10  -1   40.54    3.72
  -4 -10   1   52.97    3.72
   4  10   0    4.69    2.13
  -4 -10   0    8.17    2.01
   4  10   1   10.85    2.13
  -4 -10  -1   13.11    2.07
   4  10   2    0.24    1.89
  -4 -10  -2   -0.55    1.77
   4  10   3   24.99    3.17
  -4 -10  -3   24.08    2.93
   4  10   4    4.57    2.19
  -4 -10  -4    6.83    1.89
   4  10   5   18.47    2.68
  -4 -10  -5   22.43    2.56
   4  10   6   12.43    2.56
  -4 -10  -6   10.85    2.62
   4  10   7    2.62    2.26
  -4 -10  -7    3.84    1.71
   4  10   8   -0.55    2.01
  -4 -10  -8   -0.73    2.26
   4  10   9    2.74    2.56
  -4 -10  -9    2.01    1.46
   4  10  10    2.32    3.35
  -4 -10 -10    2.86    3.05
   4  10  11    1.10    1.71
  -4 -10 -11   -0.49    2.01
   4  11 -19    2.38    4.94
  -4 -11  19    2.50    4.94
   4  11 -18    0.79    4.75
  -4 -11  18   -0.37    5.24
   4  11 -17    4.63    7.38
  -4 -11  17    6.34    6.10
   4  11 -16   14.63    4.69
  -4 -11  16   11.89    5.18
   4  11 -15    4.63    4.14
  -4 -11  15    1.10    4.51
   4  11 -14   10.55    4.63
  -4 -11  14   11.64    4.02
   4  11 -13    4.69    5.43
  -4 -11  13    2.93    4.75
   4  11 -12   -2.13    3.90
  -4 -11  12    4.69    3.47
   4  11 -11   60.04    5.97
  -4 -11  11   57.79    5.30
   4  11 -10    2.01    3.35
  -4 -11  10    2.01    2.86
   4  11  -9    1.34    3.41
  -4 -11   9    3.23    3.35
   4  11  -8   42.55    4.51
  -4 -11   8   35.48    3.78
   4  11  -7   -0.61    3.05
  -4 -11   7    0.98    2.56
   4  11  -6   54.98    4.33
  -4 -11   6   50.71    3.47
   4  11  -5    3.05    3.41
  -4 -11   5    1.34    2.44
   4  11  -4   12.68    3.84
  -4 -11   4   10.12    3.17
   4  11  -3   34.87    4.08
  -4 -11   3   48.40    3.41
   4  11  -2    1.58    3.05
  -4 -11   2    1.83    2.07
   4  11  -1   60.16    4.94
  -4 -11   1   69.55    4.51
   4  11   0    9.33    2.93
  -4 -11   0    8.17    2.56
   4  11   1   -0.37    2.74
  -4 -11  -1    2.86    2.19
   4  11   2    1.52    2.93
  -4 -11  -2    4.21    1.95
   4  11   3    2.68    2.32
  -4 -11  -3    3.78    1.95
   4  11   4   17.13    2.93
  -4 -11  -4   15.85    2.93
   4  11   5    1.52    2.99
  -4 -11  -5   -0.06    1.95
   4  11   6    4.75    2.19
  -4 -11  -6    7.74    2.74
   4  11   7    4.21    2.93
  -4 -11  -7    0.37    1.46
   4  11   8    2.13    2.38
  -4 -11  -8    3.29    2.07
   4  11   9   -1.52    1.71
  -4 -11  -9   -0.18    2.38
  -4 -11 -10   -0.79    2.07
   4  12 -18    0.79    6.16
  -4 -12  18    2.80    5.85
   4  12 -17    4.94    6.28
  -4 -12  17    2.99    6.16
   4  12 -16    2.74    5.12
  -4 -12  16    4.21    4.51
   4  12 -15   16.09    5.36
  -4 -12  15   14.57    5.49
   4  12 -14    0.55    5.06
  -4 -12  14    1.40    4.21
   4  12 -13   -1.22    4.51
  -4 -12  13    1.95    3.47
   4  12 -12    8.23    4.33
  -4 -12  12    8.29    3.90
   4  12 -11    3.23    4.33
  -4 -12  11    1.95    3.29
   4  12 -10    7.19    5.06
  -4 -12  10    8.41    3.29
   4  12  -9    3.72    4.21
  -4 -12   9    6.77    3.17
   4  12  -8    0.49    3.35
  -4 -12   8    0.67    3.96
   4  12  -7    9.08    4.39
  -4 -12   7    8.84    3.23
   4  12  -6    1.28    3.90
  -4 -12   6    0.30    2.50
   4  12  -5   18.35    3.60
  -4 -12   5   16.52    2.93
   4  12  -4    1.46    2.93
  -4 -12   4   -0.98    3.60
   4  12  -3    1.04    3.41
  -4 -12   3   -0.37    2.44
   4  12  -2   21.82    3.41
  -4 -12   2   18.71    2.86
   4  12  -1    3.05    3.23
  -4 -12   1    4.14    2.26
   4  12   0   20.05    4.27
  -4 -12   0   19.87    3.17
   4  12   1   -1.04    2.99
  -4 -12  -1    0.79    2.07
   4  12   2   -1.10    2.32
  -4 -12  -2   -0.24    2.32
   4  12   3    7.07    2.86
  -4 -12  -3    3.60    2.38
   4  12   4    0.06    2.56
  -4 -12  -4    0.00    1.89
   4  12   5   -1.04    2.50
  -4 -12  -5    0.79    1.89
   4  12   6   -0.06    1.89
  -4 -12  -6    0.85    2.44
   4  12   7   -1.83    4.82
  -4 -12  -7   -0.12    2.07
   4  12   8    0.73    2.74
  -4 -12  -8    7.92    2.32
   4  13 -18   -1.65    6.28
  -4 -13  18    2.99    4.14
   4  13 -17    1.28    5.43
  -4 -13  17    1.04    5.67
   4  13 -16    1.16    5.36
  -4 -13  16    0.43    4.75
   4  13 -15    2.01    5.55
  -4 -13  15   11.28    5.12
   4  13 -14   40.47    7.25
  -4 -13  14   47.73    7.13
   4  13 -13   -0.85    4.51
  -4 -13  13    2.32    4.39
   4  13 -12    2.38    5.85
  -4 -13  12    5.49    4.27
   4  13 -11    9.14    5.06
  -4 -13  11   13.41    4.39
   4  13 -10   16.82    4.27
  -4 -13  10   14.02    3.90
   4  13  -9    0.37    4.08
  -4 -13   9    3.66    3.29
   4  13  -8    5.43    4.27
  -4 -13   8    6.83    3.11
   4  13  -7    6.28    4.45
  -4 -13   7    7.86    4.14
   4  13  -6   19.44    4.08
  -4 -13   6   17.01    3.29
   4  13  -5    3.47    3.54
  -4 -13   5    1.95    2.86
   4  13  -4    1.83    4.33
  -4 -13   4    0.98    3.47
   4  13  -3    6.77    3.47
  -4 -13   3    8.84    2.80
   4  13  -2    3.54    3.11
  -4 -13   2    3.17    2.62
   4  13  -1    9.51    4.39
  -4 -13   1    7.01    3.11
   4  13   0    5.00    3.60
  -4 -13   0    7.25    3.11
   4  13   1   -0.24    3.23
  -4 -13  -1   -2.44    3.23
   4  13   2   -0.98    3.11
  -4 -13  -2    0.67    2.44
   4  13   3    2.01    2.86
  -4 -13  -3    3.90    2.68
   4  13   4    2.32    2.56
  -4 -13  -4    4.57    2.01
   4  13   5   -2.68    3.78
  -4 -13  -5    0.00    1.58
  -4 -13  -6    0.61    3.29
   4  13   7    0.24    4.51
  -4 -13  -7   -0.61    2.44
   4  14 -17    9.75    5.55
  -4 -14  17    2.07    4.57
   4  14 -16    3.66    5.73
  -4 -14  16   -1.10    5.24
   4  14 -15    2.19    6.34
  -4 -14  15   -2.50    5.43
   4  14 -14   -1.65    5.85
  -4 -14  14   -0.61    4.51
   4  14 -13   33.77    6.52
  -4 -14  13   29.99    6.10
   4  14 -12   49.01    6.83
  -4 -14  12   49.98    5.79
   4  14 -11    3.78    5.18
  -4 -14  11    2.26    4.45
   4  14 -10    5.24    4.69
  -4 -14  10    5.97    4.69
   4  14  -9    1.10    4.45
  -4 -14   9    5.12    3.84
   4  14  -8    0.24    3.84
  -4 -14   8   -0.43    3.17
   4  14  -7   11.70    4.82
  -4 -14   7    8.11    4.08
   4  14  -6    5.12    3.72
  -4 -14   6    4.27    3.23
   4  14  -5    5.18    4.39
  -4 -14   5    8.96    3.72
   4  14  -4    1.28    3.96
  -4 -14   4    0.85    2.68
   4  14  -3    1.16    3.17
  -4 -14   3    3.84    2.86
   4  14  -2    0.43    3.47
  -4 -14   2    2.13    3.47
   4  14  -1    0.61    3.78
  -4 -14   1    1.34    3.05
   4  14   0    1.22    2.80
  -4 -14   0    0.79    3.23
   4  14   1    0.12    2.56
  -4 -14  -1   -2.01    2.80
   4  14   2    2.68    3.11
  -4 -14  -2    2.44    3.29
   4  14   3    2.38    2.26
  -4 -14  -3   -0.91    1.83
  -4 -14  -4    0.43    1.65
   4  14   5   -1.16    3.84
  -4 -14  -5   -0.43    2.44
   4  15 -16    6.89    8.35
  -4 -15  16    4.27    8.17
   4  15 -15   -1.71    6.58
  -4 -15  15    0.30    6.77
   4  15 -14    2.56    5.43
  -4 -15  14    2.19    5.00
   4  15 -13   -2.62    7.99
  -4 -15  13   -1.28    6.77
   4  15 -12    9.45    5.24
  -4 -15  12    8.23    4.57
   4  15 -11   19.32    6.28
  -4 -15  11   21.09    4.45
   4  15 -10    1.77    7.25
  -4 -15  10    2.01    5.30
   4  15  -9    4.63    4.94
  -4 -15   9    4.88    3.60
   4  15  -8   12.74    4.57
  -4 -15   8   11.40    3.72
   4  15  -7   -1.04    4.75
  -4 -15   7    0.91    3.23
   4  15  -6   13.29    4.45
  -4 -15   6    5.97    3.35
   4  15  -5    2.07    4.88
  -4 -15   5    1.16    5.49
   4  15  -4   -1.52    3.17
  -4 -15   4    1.10    2.50
   4  15  -3    2.62    3.29
  -4 -15   3    4.45    4.33
   4  15  -2    2.01    2.50
  -4 -15   2    0.73    2.74
   4  15  -1    0.61    3.05
  -4 -15   1    0.67    4.02
  -4 -15   0   -0.37    1.95
   4  15   1   -0.12    3.29
  -4 -16  14    0.12    3.60
   4  16 -13    1.52    6.34
  -4 -16  13   -1.28    5.24
   4  16 -12    5.79    6.34
  -4 -16  12   16.46    5.00
   4  16 -11   -1.34    5.24
  -4 -16  11   -0.43    4.27
   4  16 -10    4.14    5.73
  -4 -16  10    0.24    6.64
   4  16  -9    1.77    5.67
  -4 -16   9   -0.24    4.94
   4  16  -8    2.86    4.51
  -4 -16   8   -2.50    6.16
   4  16  -7   -0.67    3.96
  -4 -16   7   -0.43    3.90
   4  16  -6   -2.13    4.51
  -4 -16   6   -2.13    3.90
   4  16  -5    1.34    4.75
  -4 -16   5    0.18    3.47
  -4 -16   4    1.58    3.11
  -4 -16   3    1.89    3.23
  -4 -16   2    7.44    6.46
  -4 -16   1   -1.16    2.86
   4  16   0   -1.10    3.72
  -4 -17  12    0.24    3.54
  -4 -17  11   -0.12    4.27
   4  17 -10    4.51    4.69
  -4 -17  10   -0.06    4.45
  -4 -17   9    1.89    5.24
   4  17  -8    4.51    6.34
  -4 -17   8    1.89    5.12
  -4 -17   7   -2.32    3.90
  -4 -17   6    1.40    4.94
  -4 -17   5    9.14    3.47
  -4 -17   4    0.67    4.27
  -4 -17   3   -0.79    2.93
  -4 -17   2    1.46    3.17
  -4 -17   1    3.11    4.45
   4  17   0   -0.98    3.96
  -4 -18   6    2.01    3.05
  -4 -18   5    2.26    4.75
  -4 -18   4    0.30    3.47
   5 -19  -1   -0.24    2.44
   5 -19   0    0.43    2.93
   5 -19   1    1.95    2.38
   5 -19   7    0.79    3.47
   5 -18  -4   -0.61    6.03
   5 -18  -3    0.61    4.57
  -5  18   3   -2.19    4.75
   5 -18  -2    2.01    3.78
  -5  18   2    3.35    6.46
   5 -18  -1    0.18    3.29
  -5  18   1    3.17    3.78
   5 -18   0    0.49    2.50
  -5  18   0   -1.22    5.12
   5 -18   1    0.37    2.68
  -5  18  -1    2.56    4.69
   5 -18   2    1.71    3.47
  -5  18  -2   -0.98    4.27
   5 -18   3    1.28    5.55
  -5  18  -3    0.43    2.74
   5 -18   4   -2.86    5.43
  -5  18  -4   -1.83    2.74
   5 -18   5    0.43    2.99
  -5  18  -5    0.91    7.31
   5 -18   6   -0.91    4.88
  -5  18  -6   -0.06    6.58
   5 -18   7   -0.06    4.14
  -5  18  -8    2.38    2.74
   5 -18   9    3.90    4.88
  -5  18  -9    1.16    3.41
   5 -18  10    3.41    5.06
   5 -18  11   -0.67    4.21
  -5  18 -11   -0.06    5.91
   5 -18  12    0.55    4.69
  -5  18 -12    1.89    4.88
   5 -17  -5    4.51    7.80
   5 -17  -4   -4.21    8.59
  -5  17   4   -1.52    6.77
   5 -17  -3   -0.49    3.78
  -5  17   3    3.78    5.06
   5 -17  -2   -0.67    4.33
  -5  17   2    0.49    3.41
   5 -17  -1    2.56    5.73
  -5  17   1   10.24    4.75
   5 -17   0    0.06    4.27
  -5  17   0    0.12    4.45
   5 -17   1   -0.12    4.21
  -5  17  -1    3.41    4.21
   5 -17   2    0.67    3.96
  -5  17  -2    0.30    4.75
   5 -17   3    6.28    5.73
  -5  17  -3   15.24    6.34
   5 -17   4   -1.28    4.21
  -5  17  -4    1.83    4.63
   5 -17   5    1.16    4.39
  -5  17  -5    3.11    5.18
   5 -17   6    0.91    4.08
  -5  17  -6    0.79    9.39
   5 -17   7    2.93    7.07
  -5  17  -7   -0.18    3.47
   5 -17   8   -0.18    4.02
  -5  17  -8    4.14    4.51
   5 -17   9   -0.30    5.00
  -5  17  -9    0.12    5.24
   5 -17  10   -1.95    3.66
  -5  17 -10   -1.40    3.23
   5 -17  11    1.46    4.21
  -5  17 -11    0.06    2.86
   5 -17  12   -0.24    5.18
  -5  17 -12    2.01    4.39
   5 -17  13    4.45    4.33
  -5  17 -13    6.83    5.67
   5 -17  14   -1.46    3.54
  -5  17 -14   -0.06    3.72
   5 -17  15    4.57    4.14
  -5  17 -15   -1.22    5.55
   5 -16  -8    0.79    6.40
  -5  16   8   -4.69    7.62
   5 -16  -7    2.74    3.96
  -5  16   7    5.97    5.36
   5 -16  -6    0.85    5.12
  -5  16   6   -3.96    7.01
   5 -16  -5    1.77    5.06
  -5  16   5    3.11    4.39
   5 -16  -4    1.58    4.14
  -5  16   4    1.28    3.84
   5 -16  -3   -0.61    4.88
  -5  16   3    0.55    4.39
   5 -16  -2    0.73    4.51
  -5  16   2    0.73    4.69
   5 -16  -1    3.23    4.75
  -5  16   1   -3.60    4.39
   5 -16   0    7.62    5.91
  -5  16   0    5.00    5.06
   5 -16   1    0.91    4.21
  -5  16  -1    2.99    4.27
   5 -16   2   -0.61    4.02
  -5  16  -2    1.34    4.88
   5 -16   3    3.29    3.78
  -5  16  -3    0.24    4.82
   5 -16   4    9.20    3.84
  -5  16  -4    4.75    4.94
   5 -16   5   10.30    4.02
  -5  16  -5    6.28    6.64
   5 -16   6   -1.89    6.52
  -5  16  -6    1.52    3.96
   5 -16   7    2.50    3.78
  -5  16  -7    1.95    4.14
   5 -16   8   -0.67    4.27
  -5  16  -8   -2.50    4.88
   5 -16   9   12.37    4.57
  -5  16  -9   10.00    5.24
   5 -16  10    9.20    4.08
  -5  16 -10   12.07    4.88
   5 -16  11    1.58    4.02
  -5  16 -11    1.52    5.12
   5 -16  12    3.90    4.69
  -5  16 -12    1.77    5.43
   5 -16  13    3.11    4.39
  -5  16 -13    1.10    5.43
   5 -16  14   15.24    4.02
  -5  16 -14   18.59    5.67
   5 -16  15    1.28    4.88
  -5  16 -15    2.56    6.58
   5 -16  16    2.38    2.93
  -5  16 -16   -1.28    5.30
   5 -15 -10   -1.46    6.34
  -5  15  10   -3.35    6.64
   5 -15  -9   -7.62    7.19
  -5  15   9    6.10    6.22
   5 -15  -8    3.90    4.51
  -5  15   8    3.35    4.27
   5 -15  -7    0.24    5.30
  -5  15   7   -0.30    5.67
   5 -15  -6   11.03    6.64
  -5  15   6   10.30    5.30
   5 -15  -5   -5.91    4.63
  -5  15   5    2.01    4.27
   5 -15  -4    7.44    4.88
  -5  15   4    2.56    4.57
   5 -15  -3    0.55    4.51
  -5  15   3    2.93    3.84
   5 -15  -2    0.85    5.06
  -5  15   2   -1.16    4.69
   5 -15  -1   28.41    6.03
  -5  15   1   34.26    5.91
   5 -15   0   -2.44    3.84
  -5  15   0    2.07    3.72
   5 -15   1   20.91    4.88
  -5  15  -1   15.85    4.63
   5 -15   2   18.10    4.63
  -5  15  -2   20.54    5.18
   5 -15   3    2.07    4.57
  -5  15  -3    0.24    3.96
   5 -15   4   13.29    5.00
  -5  15  -4   17.49    5.36
   5 -15   5   11.64    5.97
  -5  15  -5    5.67    4.82
   5 -15   6    1.83    4.27
  -5  15  -6    4.69    4.51
   5 -15   7    3.35    3.72
  -5  15  -7    5.85    4.51
   5 -15   8   22.80    4.45
  -5  15  -8   15.00    4.51
   5 -15   9    9.45    3.60
  -5  15  -9   14.14    4.63
   5 -15  10    9.75    4.02
  -5  15 -10    6.28    4.94
   5 -15  11   -0.73    3.66
  -5  15 -11   -2.26    4.14
   5 -15  12    1.16    3.90
  -5  15 -12    1.10    4.75
   5 -15  13   14.75    4.33
  -5  15 -13   13.78    4.88
   5 -15  14   -0.30    4.27
  -5  15 -14    5.18    5.85
   5 -15  15    3.78    5.61
  -5  15 -15    5.30    5.30
   5 -15  16    0.00    5.43
  -5  15 -16    0.37    4.21
   5 -14 -12   -1.40    7.99
  -5  14  12    1.46    8.11
   5 -14 -11    0.30    4.51
  -5  14  11    0.24    6.34
   5 -14 -10    1.04    4.39
  -5  14  10    1.77    4.69
   5 -14  -9   -2.07    4.33
  -5  14   9   -2.44    5.00
   5 -14  -8   -1.77    5.43
  -5  14   8   -1.46    5.73
   5 -14  -7    4.14    5.61
  -5  14   7    6.22    5.49
   5 -14  -6   -1.46    5.67
  -5  14   6    0.49    5.06
   5 -14  -5   24.99    5.12
  -5  14   5   22.19    4.88
   5 -14  -4    6.46    4.08
  -5  14   4    4.75    4.33
   5 -14  -3    4.14    5.97
  -5  14   3    1.83    4.63
   5 -14  -2   13.59    4.33
  -5  14   2   12.74    4.02
   5 -14  -1    7.92    3.90
  -5  14   1    8.78    3.96
   5 -14   0    7.44    3.47
  -5  14   0    9.08    3.78
   5 -14   1   -0.49    3.47
  -5  14  -1    1.58    3.47
   5 -14   2   -0.37    2.99
  -5  14  -2   -1.58    3.47
   5 -14   3  101.31    6.89
  -5  14  -3  103.75   10.85
   5 -14   4   -0.85    8.41
  -5  14  -4    1.22    4.27
   5 -14   5    3.54    3.60
  -5  14  -5    8.23    4.14
   5 -14   6    7.99    3.41
  -5  14  -6    5.91    3.78
   5 -14   7    2.26    4.21
  -5  14  -7    5.24    3.90
   5 -14   8   -0.85    3.17
  -5  14  -8   -3.78    3.72
   5 -14   9   43.03    4.88
  -5  14  -9   40.11    5.30
   5 -14  10   21.40    3.84
  -5  14 -10   15.97    4.51
   5 -14  11   -1.04    3.54
  -5  14 -11   -1.83    3.78
   5 -14  12    2.01    3.54
  -5  14 -12    6.83    4.39
   5 -14  13   -0.12    4.21
  -5  14 -13    1.95    5.24
   5 -14  14   31.21    4.94
  -5  14 -14   21.64    5.30
   5 -14  15   -0.37    4.02
  -5  14 -15    5.00    5.97
   5 -14  16    2.38    4.14
  -5  14 -16    1.10    3.66
   5 -14  17    1.89    4.39
  -5  14 -17   -3.84    8.11
   5 -14  18    3.29    4.27
   5 -13 -13    2.32    4.94
  -5  13  13   -1.58    7.86
   5 -13 -12    4.02    8.23
  -5  13  12    1.83    6.16
   5 -13 -11   10.18    5.97
  -5  13  11   12.86    5.36
   5 -13 -10    3.41    6.40
  -5  13  10    3.96    5.67
   5 -13  -9    2.13    4.51
  -5  13   9    1.89    5.06
   5 -13  -8    4.39    4.88
  -5  13   8    9.27    4.57
   5 -13  -7   -4.27    5.00
  -5  13   7    0.12    4.57
   5 -13  -6   29.32    5.12
  -5  13   6   24.08    4.94
   5 -13  -5   -1.77    3.72
  -5  13   5    2.01    3.84
   5 -13  -4   -0.49    3.72
  -5  13   4    1.65    3.60
   5 -13  -3    8.47    5.30
  -5  13   3   13.29    4.57
   5 -13  -2   12.19    3.90
  -5  13   2    9.45    3.60
   5 -13  -1   12.01    3.96
  -5  13   1   10.00    3.78
   5 -13   0   16.46    3.96
  -5  13   0   22.68    4.51
   5 -13   1    2.68    3.29
  -5  13  -1    0.73    3.05
   5 -13   2    3.17    3.23
  -5  13  -2   -0.43    4.69
   5 -13   3   65.28    8.29
  -5  13  -3   66.75    6.16
   5 -13   4  100.33    6.10
  -5  13  -4   97.89    6.16
   5 -13   5   -1.89    2.99
  -5  13  -5    0.43    2.99
   5 -13   6    3.90    3.05
  -5  13  -6    3.17    3.23
   5 -13   7    3.72    3.17
  -5  13  -7    2.56    3.84
   5 -13   8   70.59    5.30
  -5  13  -8   72.90    6.10
   5 -13   9   17.92    4.27
  -5  13  -9   18.23    4.02
   5 -13  10   52.30    5.00
  -5  13 -10   53.52    5.12
   5 -13  11    3.11    3.72
  -5  13 -11    2.62    5.36
   5 -13  12   12.13    3.60
  -5  13 -12   10.00    4.63
   5 -13  13    7.07    3.72
  -5  13 -13    5.55    5.49
   5 -13  14    0.06    3.41
  -5  13 -14   -1.46    3.96
   5 -13  15   16.09    4.39
  -5  13 -15    8.35    5.36
   5 -13  16    6.28    6.10
  -5  13 -16    3.84    4.88
   5 -13  17   -0.73    6.10
  -5  13 -17   -0.98    5.91
   5 -13  18    2.32    5.12
   5 -13  19   -1.34    3.66
   5 -12 -14    0.73    4.69
  -5  12  14   -1.28    8.47
   5 -12 -13    2.13    5.18
  -5  12  13    3.66    4.27
   5 -12 -12   13.71    4.94
  -5  12  12   20.30    6.03
   5 -12 -11   -3.60    5.00
  -5  12  11    2.56    5.91
   5 -12 -10   13.04    6.16
  -5  12  10   22.19    5.43
   5 -12  -9    0.43    4.57
  -5  12   9    6.03    4.69
   5 -12  -8    0.18    4.21
  -5  12   8    0.98    4.02
   5 -12  -7   12.13    5.61
  -5  12   7   12.74    5.55
   5 -12  -6    1.52    3.84
  -5  12   6   -1.65    3.60
   5 -12  -5   16.70    4.02
  -5  12   5   16.52    4.02
   5 -12  -4   -0.30    3.54
  -5  12   4    0.18    4.14
   5 -12  -3   29.20    4.82
  -5  12   3   27.55    4.39
   5 -12  -2   -0.18    3.78
  -5  12   2    2.26    3.05
   5 -12  -1   32.61    4.51
  -5  12   1   23.65    3.96
   5 -12   0   11.76    3.54
  -5  12   0   13.53    3.60
   5 -12   1    0.67    2.93
  -5  12  -1    3.54    4.39
   5 -12   2   50.84    6.89
  -5  12  -2   50.53    4.63
   5 -12   3   19.93    3.54
  -5  12  -3   15.12    3.78
   5 -12   4   77.35    5.43
  -5  12  -4   81.25    6.22
   5 -12   5   -0.73    2.56
  -5  12  -5    1.28    3.11
   5 -12   6    2.62    2.68
  -5  12  -6    1.52    3.11
   5 -12   7   87.17    5.36
  -5  12  -7   74.18    6.64
   5 -12   8   -0.06    2.80
  -5  12  -8   -2.32    2.86
   5 -12   9   42.30    4.45
  -5  12  -9   48.89    4.21
   5 -12  10    1.34    3.41
  -5  12 -10    3.47    3.78
   5 -12  11    1.28    2.74
  -5  12 -11    1.52    3.54
   5 -12  12   27.92    3.96
  -5  12 -12   30.72    4.88
   5 -12  13    3.84    3.47
  -5  12 -13    5.79    5.18
   5 -12  14   13.23    3.66
  -5  12 -14   23.83    5.43
   5 -12  15    1.34    3.84
  -5  12 -15    2.07    4.08
   5 -12  16   14.51    4.21
  -5  12 -16    8.66    5.12
   5 -12  17   12.68    4.94
  -5  12 -17   10.55    5.43
   5 -12  18    1.65    5.18
  -5  12 -18    1.77    5.12
  -5  12 -19    2.44    4.33
   5 -11 -15   -0.43    4.39
  -5  11  15   -0.98    4.69
   5 -11 -14    0.85    4.33
  -5  11  14   -2.07    4.27
   5 -11 -13    4.45    4.57
  -5  11  13   12.13    5.18
   5 -11 -12   -2.38    4.69
  -5  11  12   -1.71    5.24
   5 -11 -11   22.31    5.30
  -5  11  11   23.16    4.88
   5 -11 -10    1.77    4.45
  -5  11  10   -0.37    5.43
   5 -11  -9    6.64    4.14
  -5  11   9    3.11    4.39
   5 -11  -8   -0.37    4.02
  -5  11   8    2.80    3.84
   5 -11  -7    2.38    3.60
  -5  11   7    1.95    3.29
   5 -11  -6  120.20    8.11
  -5  11   6  115.75    7.31
   5 -11  -5    5.55    3.17
  -5  11   5    6.34    3.11
   5 -11  -4    7.01    3.90
  -5  11   4    2.32    3.47
   5 -11  -3    2.86    3.60
  -5  11   3    0.91    3.47
   5 -11  -2   51.93    4.69
  -5  11   2   49.19    4.88
   5 -11  -1   -0.06    3.96
  -5  11   1   -1.58    3.96
   5 -11   0    0.12    2.80
  -5  11   0    0.00    3.60
   5 -11   1   -0.55    4.45
  -5  11  -1    1.46    2.62
   5 -11   2    4.08    2.93
  -5  11  -2    7.56    3.11
   5 -11   3  194.20    7.80
  -5  11  -3  189.51    8.41
   5 -11   4   12.01    2.74
  -5  11  -4   11.52    2.68
   5 -11   5   28.10    3.17
  -5  11  -5   22.86    3.17
   5 -11   6    0.98    2.26
  -5  11  -6    0.79    2.74
   5 -11   7    7.19    3.05
  -5  11  -7    7.38    2.93
   5 -11   8  131.30    6.58
  -5  11  -8  129.04    6.40
   5 -11   9   -0.30    2.86
  -5  11  -9    1.95    3.23
   5 -11  10   14.39    3.17
  -5  11 -10   21.33    3.84
   5 -11  11   71.93    4.82
  -5  11 -11   67.90    5.24
   5 -11  12   -0.49    3.17
  -5  11 -12   -1.95    4.08
   5 -11  13   27.73    4.02
  -5  11 -13   29.75    4.75
   5 -11  14    1.52    3.17
  -5  11 -14    7.13    4.33
   5 -11  15    4.21    5.24
  -5  11 -15   10.97    5.30
   5 -11  16   17.74    4.21
  -5  11 -16   12.43    5.00
   5 -11  17    1.52    3.47
  -5  11 -17   -1.77    4.45
   5 -11  18   10.67    3.96
  -5  11 -18    8.47    4.75
   5 -11  19   -1.95    3.78
  -5  11 -19    2.26    4.88
  -5  10  18   -1.83    6.71
  -5  10  17    1.52    6.34
  -5  10  16    3.60    6.58
   5 -10 -15    6.89    6.52
  -5  10  15    2.93    4.27
   5 -10 -14    0.67    5.12
  -5  10  14    0.49    5.30
   5 -10 -13    2.13    5.55
  -5  10  13    5.36    6.03
   5 -10 -12   41.94    6.34
  -5  10  12   43.28    6.03
   5 -10 -11    6.52    4.57
  -5  10  11    3.66    4.27
   5 -10 -10    1.95    4.94
  -5  10  10    2.32    4.02
   5 -10  -9   -0.55    3.66
  -5  10   9    0.30    3.60
   5 -10  -8    4.57    5.36
  -5  10   8   -0.12    5.36
   5 -10  -7   92.16    6.16
  -5  10   7   87.17    6.28
   5 -10  -6    4.57    3.05
  -5  10   6    3.35    3.23
   5 -10  -5   29.81    4.27
  -5  10   5   29.56    4.14
   5 -10  -4    6.52    2.86
  -5  10   4    7.31    3.05
   5 -10  -3   18.65    3.35
  -5  10   3   26.21    4.08
   5 -10  -2   13.96    3.72
  -5  10   2   10.12    3.11
   5 -10  -1   26.21    3.47
  -5  10   1   17.07    4.88
   5 -10   0   10.55    4.51
  -5  10   0    9.87    2.93
   5 -10   1    6.95    2.86
  -5  10  -1   13.53    2.99
   5 -10   2   34.14    3.35
  -5  10  -2   31.57    3.29
   5 -10   3   74.61    6.16
  -5  10  -3   66.14    5.79
   5 -10   4   99.17    6.03
  -5  10  -4  103.14    6.46
   5 -10   5   28.59    3.23
  -5  10  -5   24.87    3.11
   5 -10   6    2.62    2.13
  -5  10  -6    3.66    2.62
   5 -10   7   95.21    5.06
  -5  10  -7   99.97    4.75
   5 -10   8   17.25    2.93
  -5  10  -8   16.28    3.17
   5 -10   9  203.35    8.53
  -5  10  -9  188.23    7.99
   5 -10  10    7.56    2.99
  -5  10 -10    5.43    3.23
   5 -10  11   -0.12    2.44
  -5  10 -11    1.34    2.99
   5 -10  12   75.52    5.24
  -5  10 -12   71.56    5.73
   5 -10  13    2.93    2.80
  -5  10 -13    6.77    3.66
   5 -10  14    1.40    3.05
  -5  10 -14    3.05    3.96
   5 -10  15    1.16    4.14
  -5  10 -15    1.04    4.21
   5 -10  16    0.43    3.66
  -5  10 -16    1.28    4.75
   5 -10  17   20.97    4.27
  -5  10 -17   27.00    5.97
   5 -10  18    1.40    4.02
  -5  10 -18    4.63    5.61
   5 -10  19    0.55    4.08
  -5  10 -19    2.01    6.03
   5 -10  20   -1.65    4.94
  -5  10 -20    1.46    5.12
  -5   9  18    0.85    6.77
   5  -9 -16    0.55    3.54
  -5   9  16   -1.28    8.11
   5  -9 -15    0.30    6.34
  -5   9  15   -1.40    5.36
   5  -9 -14    1.16    5.49
  -5   9  14    0.67    5.06
   5  -9 -13    9.08    5.61
  -5   9  13   19.02    5.36
   5  -9 -12    1.28    4.39
  -5   9  12    2.68    4.63
   5  -9 -11   35.05    5.06
  -5   9  11   33.46    5.97
   5  -9 -10    9.94    5.12
  -5   9  10   13.71    4.57
   5  -9  -9   51.26    5.79
  -5   9   9   51.39    5.85
   5  -9  -8    5.06    3.47
  -5   9   8    2.13    3.29
   5  -9  -7   -1.52    4.39
  -5   9   7    1.22    4.02
   5  -9  -6   53.46    4.27
  -5   9   6   56.08    4.75
   5  -9  -5    7.56    2.80
  -5   9   5    8.23    3.17
   5  -9  -4   23.89    3.41
  -5   9   4   30.17    3.41
   5  -9  -3    7.13    2.74
  -5   9   3   10.12    2.80
   5  -9  -2  156.29    7.44
  -5   9   2  157.14   11.09
   5  -9  -1   66.08    6.46
  -5   9   1   70.83    4.45
   5  -9   0   23.28    2.74
  -5   9   0   23.16    2.86
   5  -9   1   20.24    2.74
  -5   9  -1   18.71    2.99
   5  -9   2  131.72    6.46
  -5   9  -2  116.49    5.79
   5  -9   3  152.33    6.46
  -5   9  -3  151.96    6.16
   5  -9   4    8.11    2.26
  -5   9  -4    9.08    2.32
   5  -9   5   52.79    3.23
  -5   9  -5   49.98    3.29
   5  -9   6   33.46    3.17
  -5   9  -6   30.97    3.78
   5  -9   7    9.81    2.32
  -5   9  -7   14.20    2.93
   5  -9   8  317.70   11.64
  -5   9  -8  313.31   11.76
   5  -9   9    1.52    1.95
  -5   9  -9    3.05    2.56
   5  -9  10  105.21    5.30
  -5   9 -10  106.73    5.06
   5  -9  11   33.89    3.35
  -5   9 -11   37.79    4.14
   5  -9  12   30.29    3.47
  -5   9 -12   30.54    4.39
   5  -9  13   15.73    3.35
  -5   9 -13   19.99    4.57
   5  -9  14    0.55    2.68
  -5   9 -14    0.12    3.66
   5  -9  15    0.98    3.54
  -5   9 -15    3.29    3.72
   5  -9  16    8.66    3.41
  -5   9 -16   10.06    4.21
   5  -9  17    0.00    3.23
  -5   9 -17   -2.07    4.08
   5  -9  18   22.49    4.02
  -5   9 -18   24.75    4.69
   5  -9  19    2.74    4.63
  -5   9 -19    1.22    4.94
   5  -9  20    1.52    5.91
  -5   9 -20   -0.91    5.61
   5  -8 -19   -0.79    5.73
   5  -8 -18    6.28    7.44
   5  -8 -17    4.27    3.54
   5  -8 -16    2.74    3.90
  -5   8  16    3.54    4.88
   5  -8 -15   -0.55    5.61
  -5   8  15    0.49    5.91
   5  -8 -14    2.62    5.85
  -5   8  14   -0.73    5.30
   5  -8 -13   -1.58    5.18
  -5   8  13   -0.91    5.06
   5  -8 -12   96.74    7.44
  -5   8  12   93.93    7.44
   5  -8 -11    0.85    4.14
  -5   8  11    3.96    3.96
   5  -8 -10   26.82    5.18
  -5   8  10   30.42    5.00
   5  -8  -9   32.00    4.14
  -5   8   9   39.38    4.51
   5  -8  -8  358.66   14.32
  -5   8   8  336.47   13.59
   5  -8  -7    8.96    3.35
  -5   8   7   12.74    3.17
   5  -8  -6    6.52    2.80
  -5   8   6    8.35    2.86
   5  -8  -5    9.20    2.86
  -5   8   5    8.47    2.68
   5  -8  -4   23.16    2.93
  -5   8   4   24.63    2.99
   5  -8  -3  117.46    5.36
  -5   8   3  108.68    8.11
   5  -8  -2  215.96   12.62
  -5   8   2  213.59    7.99
   5  -8  -1  188.84    7.25
  -5   8   1  194.26    7.56
   5  -8   0  127.76    6.03
  -5   8   0  126.06    5.36
   5  -8   1    4.51    1.95
  -5   8  -1    6.95    2.01
   5  -8   2  823.26   23.59
  -5   8  -2  783.83   23.16
   5  -8   3  168.66    6.71
  -5   8  -3  180.79    6.64
   5  -8   4  452.84   16.09
  -5   8  -4  443.82   13.78
   5  -8   5   66.62    3.41
  -5   8  -5   68.15    3.72
   5  -8   6   10.91    1.89
  -5   8  -6    9.27    2.07
   5  -8   7   95.52    4.21
  -5   8  -7   94.66    4.45
   5  -8   8   79.79    3.66
  -5   8  -8   86.98    4.27
   5  -8   9  110.27    6.16
  -5   8  -9  119.90    6.77
   5  -8  10   37.18    3.23
  -5   8 -10   35.90    3.54
   5  -8  11    1.89    2.26
  -5   8 -11   -0.06    2.38
   5  -8  12   94.54    5.24
  -5   8 -12  102.04    7.38
   5  -8  13    8.72    2.68
  -5   8 -13   10.55    2.93
   5  -8  14    8.66    2.99
  -5   8 -14   12.68    4.69
   5  -8  15    0.61    2.68
  -5   8 -15    0.67    3.47
   5  -8  16    2.56    2.99
  -5   8 -16    0.12    3.35
   5  -8  17   19.38    3.84
  -5   8 -17   23.83    4.69
   5  -8  18    3.29    4.08
  -5   8 -18    2.38    4.21
   5  -8  19    5.43    3.72
  -5   8 -19    8.72    4.94
   5  -8  20   -0.67    3.78
  -5   8 -20   -2.38    7.01
   5  -7 -20    1.28    3.54
   5  -7 -19    1.22    5.36
  -5   7  19   -1.65    5.91
   5  -7 -18    5.00    5.00
  -5   7  18    6.40    5.00
   5  -7 -17    1.16    4.14
  -5   7  17    1.10    5.55
   5  -7 -16   11.58    4.51
  -5   7  16   12.43    5.91
   5  -7 -15   -1.28    5.06
  -5   7  15    2.62    5.12
   5  -7 -14    1.83    5.12
  -5   7  14    3.90    4.82
   5  -7 -13   38.10    5.73
  -5   7  13   38.46    6.34
   5  -7 -12   11.46    4.14
  -5   7  12    9.69    4.57
   5  -7 -11   29.75    4.33
  -5   7  11   28.47    4.21
   5  -7 -10   12.74    3.17
  -5   7  10   13.47    3.54
   5  -7  -9   57.05    5.73
  -5   7   9   55.96    4.82
   5  -7  -8   31.64    3.78
  -5   7   8   40.60    4.14
   5  -7  -7   79.36    5.61
  -5   7   7   96.00    6.71
   5  -7  -6   27.61    3.41
  -5   7   6   32.25    3.78
   5  -7  -5   -0.24    2.32
  -5   7   5    2.38    2.26
   5  -7  -4  136.91    5.73
  -5   7   4  130.93    7.86
   5  -7  -3  103.81    7.56
  -5   7   3  100.45    4.82
   5  -7  -2   31.57    2.68
  -5   7   2   32.18    2.74
   5  -7  -1    3.05    2.01
  -5   7   1    2.19    1.95
   5  -7   0   80.34    4.21
  -5   7   0   80.83    4.14
   5  -7   1  910.37   27.55
  -5   7  -1  834.36   26.09
   5  -7   2  288.26    9.87
  -5   7  -2  292.52    9.94
   5  -7   3  491.24   15.12
  -5   7  -3  486.97   14.81
   5  -7   4    2.44    1.58
  -5   7  -4    3.05    1.58
   5  -7   5   43.89    2.93
  -5   7  -5   43.52    2.93
   5  -7   6  166.71    5.79
  -5   7  -6  163.24    5.85
   5  -7   7  107.46    4.45
  -5   7  -7   97.77    4.39
   5  -7   8   99.54    4.33
  -5   7  -8   92.41    4.69
   5  -7   9    3.41    1.71
  -5   7  -9    3.66    1.95
   5  -7  10    5.36    2.56
  -5   7 -10    2.93    3.17
   5  -7  11   44.74    3.47
  -5   7 -11   40.05    3.90
   5  -7  12   14.75    2.62
  -5   7 -12   14.32    3.54
   5  -7  13   36.94    3.29
  -5   7 -13   38.52    3.66
   5  -7  14   -0.61    2.50
  -5   7 -14    1.10    2.99
   5  -7  15    1.22    3.11
  -5   7 -15   -1.16    3.84
   5  -7  16   15.30    4.69
  -5   7 -16   18.10    4.75
   5  -7  17    7.80    4.94
  -5   7 -17   10.18    4.39
   5  -7  18    9.75    3.66
  -5   7 -18   14.08    3.96
   5  -7  19    1.58    3.23
  -5   7 -19    0.79    3.78
   5  -7  20    1.22    3.96
  -5   7 -20   -2.62    4.45
   5  -6 -20    2.93    7.99
  -5   6  20   -0.61    6.58
   5  -6 -19    2.32    9.39
  -5   6  19    3.23    5.49
   5  -6 -18    1.22    4.39
  -5   6  18    0.43    7.19
   5  -6 -17   17.49    5.49
  -5   6  17   14.08    5.30
   5  -6 -16    0.30    5.00
  -5   6  16   -0.24    4.57
   5  -6 -15    3.11    4.02
  -5   6  15    5.36    4.69
   5  -6 -14    7.86    4.08
  -5   6  14    6.40    3.66
   5  -6 -13    9.69    3.78
  -5   6  13   13.17    4.33
   5  -6 -12   48.64    5.00
  -5   6  12   42.85    4.21
   5  -6 -11   -0.85    3.29
  -5   6  11    3.17    3.47
   5  -6 -10    9.20    4.63
  -5   6  10    8.53    3.66
   5  -6  -9   -0.67    2.86
  -5   6   9    3.78    2.86
   5  -6  -8   12.31    2.93
  -5   6   8    9.87    2.80
   5  -6  -7  207.80    8.53
  -5   6   7  206.70    7.68
   5  -6  -6   55.90    4.02
  -5   6   6   57.24    4.08
   5  -6  -5    5.00    2.44
  -5   6   5    4.94    2.99
   5  -6  -4  162.81    7.38
  -5   6   4  161.84    6.64
   5  -6  -3   68.94    3.78
  -5   6   3   66.32    4.14
   5  -6  -2    3.47    1.89
  -5   6   2    2.07    1.71
   5  -6  -1   96.86    4.39
  -5   6   1   93.63    4.02
   5  -6   0   46.02    3.05
  -5   6   0   39.44    2.80
   5  -6   1   59.92    3.23
  -5   6  -1   57.24    3.23
   5  -6   2  588.40   16.76
  -5   6  -2  565.00   17.37
   5  -6   3   70.46    3.29
  -5   6  -3   69.31    3.23
   5  -6   4  282.65    8.59
  -5   6  -4  291.06   10.36
   5  -6   5    5.24    1.46
  -5   6  -5    6.95    1.52
   5  -6   6   20.72    1.89
  -5   6  -6   22.98    2.19
   5  -6   7  259.12    9.33
  -5   6  -7  251.50    9.39
   5  -6   8  129.77    5.18
  -5   6  -8  125.87    5.06
   5  -6   9   13.59    1.83
  -5   6  -9   13.29    2.56
   5  -6  10   47.42    3.11
  -5   6 -10   42.67    3.11
   5  -6  11   29.01    2.74
  -5   6 -11   24.50    2.74
   5  -6  12   54.07    4.69
  -5   6 -12   61.02    4.82
   5  -6  13    0.55    2.19
  -5   6 -13    1.71    2.68
   5  -6  14    6.95    2.99
  -5   6 -14   11.83    3.17
   5  -6  15   11.03    2.93
  -5   6 -15   12.31    3.17
   5  -6  16   11.09    3.29
  -5   6 -16    8.23    3.17
   5  -6  17   11.52    3.29
  -5   6 -17   13.47    3.60
   5  -6  18    4.33    4.08
  -5   6 -18    2.80    3.72
   5  -6  19   -0.91    3.66
  -5   6 -19    1.89    5.97
   5  -6  20    0.55    5.79
  -5   6 -20    2.26    5.73
   5  -5 -20   -0.37    4.94
  -5   5  20   -2.99    4.57
   5  -5 -19    4.88    5.97
  -5   5  19   -0.43    6.40
   5  -5 -18    7.25    5.30
  -5   5  18   13.35    6.28
   5  -5 -17    3.23    5.00
  -5   5  17    2.19    4.82
   5  -5 -16    3.66    5.36
  -5   5  16    3.29    5.73
   5  -5 -15    6.58    6.10
  -5   5  15   10.79    6.40
   5  -5 -14    9.08    4.69
  -5   5  14   14.57    5.85
   5  -5 -13   76.86    5.85
  -5   5  13   82.90    7.07
   5  -5 -12   29.20    4.51
  -5   5  12   26.33    4.75
   5  -5 -11  172.75    8.53
  -5   5  11  172.50    8.96
   5  -5 -10   17.86    3.54
  -5   5  10   15.60    4.14
   5  -5  -9   36.57    3.90
  -5   5   9   31.15    4.02
   5  -5  -8  231.02    8.66
  -5   5   8  238.58    9.33
   5  -5  -7   97.28    4.75
  -5   5   7   97.28    4.75
   5  -5  -6  127.64    6.22
  -5   5   6  103.69    8.11
   5  -5  -5    0.43    2.07
  -5   5   5    0.18    2.13
   5  -5  -4   16.34    2.62
  -5   5   4   11.64    2.38
   5  -5  -3   25.85    2.62
  -5   5   3   25.17    2.50
   5  -5  -2  397.67   12.80
  -5   5   2  396.09   11.70
   5  -5  -1  120.94    5.00
  -5   5   1  121.55    4.57
   5  -5   0  288.62    9.87
  -5   5   0  283.02   10.06
   5  -5   1  669.11   20.05
  -5   5  -1  660.39   20.66
   5  -5   2   49.92    2.93
  -5   5  -2   48.22    2.74
   5  -5   3  532.32   16.46
  -5   5  -3  541.65   16.95
   5  -5   4   65.71    2.93
  -5   5  -4   71.20    3.66
   5  -5   5    1.34    1.04
  -5   5  -5   -0.67    1.28
   5  -5   6  183.66    5.91
  -5   5  -6  180.00    7.13
   5  -5   7  204.99    7.50
  -5   5  -7  210.84    7.62
   5  -5   8   58.27    3.05
  -5   5  -8   55.59    2.99
   5  -5   9    8.11    1.71
  -5   5  -9    7.74    1.95
   5  -5  10    3.41    1.58
  -5   5 -10    2.93    1.95
   5  -5  11  128.68    6.64
  -5   5 -11  121.30    5.79
   5  -5  12   -1.95    2.68
  -5   5 -12    0.06    2.26
   5  -5  13   23.65    3.41
  -5   5 -13   25.85    3.54
   5  -5  14    5.43    2.44
  -5   5 -14    2.56    3.47
   5  -5  15    2.44    2.99
  -5   5 -15   -0.79    2.74
   5  -5  16   22.07    3.29
  -5   5 -16   19.51    3.47
   5  -5  17   16.70    3.23
  -5   5 -17   11.28    3.90
   5  -5  18    1.58    3.41
  -5   5 -18    2.93    3.90
   5  -5  19    5.18    2.93
  -5   5 -19    3.41    3.60
   5  -5  20    4.88    3.78
  -5   5 -20    2.50    3.17
   5  -5  21    0.79    7.31
   5  -4 -21    3.29    5.85
   5  -4 -20   -3.11    6.83
  -5   4  20    2.50    6.83
   5  -4 -19    5.79    5.61
  -5   4  19    5.67    5.73
   5  -4 -18    2.50    5.12
  -5   4  18    4.39    5.43
   5  -4 -17   32.00    5.85
  -5   4  17   37.30    6.64
   5  -4 -16    4.33    3.96
  -5   4  16    4.75    4.51
   5  -4 -15    0.79    4.63
  -5   4  15    0.91    3.47
   5  -4 -14   50.41    5.85
  -5   4  14   55.84    5.61
   5  -4 -13   58.52    4.94
  -5   4  13   54.49    5.36
   5  -4 -12  118.38    6.64
  -5   4  12  132.03    7.38
   5  -4 -11   24.57    3.54
  -5   4  11   25.42    3.90
   5  -4 -10   42.79    3.78
  -5   4  10   40.66    4.08
   5  -4  -9   16.52    2.99
  -5   4   9   22.74    2.93
   5  -4  -8   30.90    3.84
  -5   4   8   34.81    4.02
   5  -4  -7  183.11    7.44
  -5   4   7  189.88   10.97
   5  -4  -6   39.80    2.99
  -5   4   6   42.85    3.17
   5  -4  -5   17.49    2.62
  -5   4   5   29.14    2.68
   5  -4  -4   26.58    2.38
  -5   4   4   24.50    2.19
   5  -4  -3  443.94   13.11
  -5   4   3  457.10   13.78
   5  -4  -2  180.61    6.10
  -5   4   2  170.25    7.01
   5  -4  -1  943.10   25.72
  -5   4   1  961.39   28.04
   5  -4   0  597.18   18.29
  -5   4   0  615.16   18.47
   5  -4   1  909.39   30.97
  -5   4  -1  894.70   25.97
   5  -4   2    2.80    1.04
  -5   4  -2    3.23    0.98
   5  -4   3   85.03    3.41
  -5   4  -3   85.22    3.84
   5  -4   4  154.58    5.55
  -5   4  -4  152.94    5.79
   5  -4   5   80.52    3.66
  -5   4  -5   80.52    3.60
   5  -4   6   54.62    2.68
  -5   4  -6   54.92    3.11
   5  -4   7  568.17   16.34
  -5   4  -7  577.55   16.09
   5  -4   8   65.34    3.35
  -5   4  -8   61.75    3.29
   5  -4   9   51.51    3.05
  -5   4  -9   44.74    2.80
   5  -4  10  152.88    5.55
  -5   4 -10  147.76    5.97
   5  -4  11    2.86    1.65
  -5   4 -11    3.11    2.07
   5  -4  12  102.16    5.12
  -5   4 -12   94.97    4.94
   5  -4  13    0.43    2.19
  -5   4 -13    2.19    2.07
   5  -4  14    1.46    3.29
  -5   4 -14   -0.91    3.17
   5  -4  15   20.36    3.78
  -5   4 -15   19.93    3.47
   5  -4  16    9.14    3.60
  -5   4 -16   12.50    2.93
   5  -4  17   13.41    3.35
  -5   4 -17   11.95    2.86
   5  -4  18    0.37    2.44
  -5   4 -18   -1.16    2.74
   5  -4  19    0.30    2.62
  -5   4 -19   -1.71    4.51
   5  -4  20   -0.55    3.29
  -5   4 -20    0.91    2.93
   5  -3 -21    3.54    3.96
  -5   3  21    5.61    6.58
   5  -3 -20   20.42    5.36
  -5   3  20   11.46    5.67
   5  -3 -19   -0.91    6.46
  -5   3  19    0.00    5.06
   5  -3 -18   16.95    5.79
  -5   3  18    7.80    7.99
   5  -3 -17    5.97    4.33
  -5   3  17    3.23    5.12
   5  -3 -16    2.74    4.02
  -5   3  16    0.30    4.02
   5  -3 -15    4.57    3.90
  -5   3  15    3.23    4.63
   5  -3 -14   26.64    5.30
  -5   3  14   29.20    5.30
   5  -3 -13  128.92    7.01
  -5   3  13  140.01    8.17
   5  -3 -12   14.02    3.35
  -5   3  12    9.57    3.60
   5  -3 -11   33.34    3.66
  -5   3  11   30.29    3.78
   5  -3 -10   19.26    2.99
  -5   3  10   22.74    3.35
   5  -3  -9   17.98    2.74
  -5   3   9   17.19    2.74
   5  -3  -8  296.06   10.36
  -5   3   8  299.72   14.63
   5  -3  -7  296.73   10.00
  -5   3   7  293.32    9.81
   5  -3  -6   24.14    2.50
  -5   3   6   26.94    2.74
   5  -3  -5    1.28    1.83
  -5   3   5    0.73    1.83
   5  -3  -4  879.46   24.81
  -5   3   4  839.11   24.69
   5  -3  -3   61.44    3.29
  -5   3   3   66.81    3.66
   5  -3  -2  283.50    9.33
  -5   3   2  268.81    8.96
   5  -3  -1   70.95    3.78
  -5   3   1   74.55    3.47
   5  -3   0  308.74    9.81
  -5   3   0  288.68    9.63
   5  -3   1 1320.42   35.48
  -5   3  -1 1321.70   39.62
   5  -3   2  493.25   14.32
  -5   3  -2  483.50   15.18
   5  -3   3  828.81   22.25
  -5   3  -3  829.60   23.35
   5  -3   4   65.16    2.80
  -5   3  -4   66.14    2.62
   5  -3   5    3.84    0.85
  -5   3  -5    7.25    1.16
   5  -3   6  393.53   11.76
  -5   3  -6  392.31   13.35
   5  -3   7  329.46   10.61
  -5   3  -7  326.66   10.61
   5  -3   8  176.40    6.64
  -5   3  -8  166.23    5.61
   5  -3   9  151.60    5.91
  -5   3  -9  139.95    5.12
   5  -3  10    3.29    1.58
  -5   3 -10    4.27    1.58
   5  -3  11  139.59    6.71
  -5   3 -11  134.71    6.03
   5  -3  12    2.01    2.01
  -5   3 -12    1.58    1.83
   5  -3  13   46.57    3.41
  -5   3 -13   42.79    2.99
   5  -3  14    3.78    2.07
  -5   3 -14    2.56    1.83
   5  -3  15    5.73    2.74
  -5   3 -15    5.06    2.26
   5  -3  16    8.41    2.80
  -5   3 -16    7.25    2.56
   5  -3  17   -0.30    2.44
  -5   3 -17   -0.61    4.39
   5  -3  18    2.07    5.73
  -5   3 -18    4.08    5.00
  -5   3 -19    2.50    6.28
   5  -3  20   -1.22    4.57
  -5   3 -20    1.04    3.11
   5  -2 -22   -0.43    9.39
   5  -2 -21   -0.43    5.85
  -5   2  21    3.90   11.28
   5  -2 -20   -0.85    5.06
  -5   2  20    3.29    5.79
   5  -2 -19   30.17    6.71
  -5   2  19   28.89    6.71
   5  -2 -18    0.91    5.67
  -5   2  18    0.55    6.03
   5  -2 -17   28.53    5.18
  -5   2  17   21.70    5.55
   5  -2 -16   -3.84    4.27
  -5   2  16   -0.12    5.12
   5  -2 -15    0.12    3.72
  -5   2  15    0.85    3.90
   5  -2 -14   25.72    4.45
  -5   2  14   33.10    4.57
   5  -2 -13   87.71    5.97
  -5   2  13   95.70    6.58
   5  -2 -12  237.48    9.63
  -5   2  12  224.74    9.27
   5  -2 -11    9.02    2.86
  -5   2  11    8.84    2.93
   5  -2 -10   64.06    4.57
  -5   2  10   58.76    5.12
   5  -2  -9   98.81    5.00
  -5   2   9   91.98    6.83
   5  -2  -8  324.16   10.55
  -5   2   8  307.58   12.01
   5  -2  -7   99.24    4.39
  -5   2   7  106.25    4.51
   5  -2  -6   17.13    2.07
  -5   2   6   13.11    1.95
   5  -2  -5 1218.19   32.85
  -5   2   5 1196.01   31.70
   5  -2  -4   13.53    1.65
  -5   2   4   13.47    1.52
   5  -2  -3  352.44   11.89
  -5   2   3  346.59   10.79
   5  -2  -2    2.50    1.04
  -5   2   2    1.40    1.16
   5  -2  -1  126.18    4.63
  -5   2   1  126.54    4.82
   5  -2   0  882.51   24.63
  -5   2   0  867.88   24.87
   5  -2   1 2795.17   72.72
  -5   2  -1 2813.88   70.40
   5  -2   2 1483.41   38.52
  -5   2  -2 1454.03   39.62
   5  -2   3    0.06    0.49
  -5   2  -3    0.18    0.55
   5  -2   4  167.69    5.24
  -5   2  -4  162.02    5.43
   5  -2   5  342.33   10.12
  -5   2  -5  343.18   10.36
   5  -2   6   17.92    1.34
  -5   2  -6   19.87    1.40
   5  -2   7  114.11    4.94
  -5   2  -7  109.54    4.51
   5  -2   8   22.92    1.83
  -5   2  -8   21.33    1.65
   5  -2   9    1.16    1.52
  -5   2  -9    0.24    1.16
   5  -2  10   47.00    2.44
  -5   2 -10   44.31    2.68
   5  -2  11    6.71    1.71
  -5   2 -11    6.10    2.01
   5  -2  12  109.78    4.88
  -5   2 -12  108.62    5.61
   5  -2  13    1.16    1.89
  -5   2 -13    2.32    1.83
   5  -2  14   -0.67    2.32
  -5   2 -14    1.40    1.77
   5  -2  15    6.28    2.62
  -5   2 -15    8.11    2.44
   5  -2  16    9.33    3.41
  -5   2 -16    8.35    3.11
   5  -2  17    2.26    3.60
[truncated: 406,348 more chars]
