# Supplementary material for: Origamic metal-organic framework toward mechanical metamaterial
Source: Nat Commun. 2023 Dec 1;14:7938. doi: 10.1038/s41467-023-43647-8 (PMC10692132; doi:10.1038/s41467-023-43647-8)
Supplement: Supplementary file 4 — Supplementary Data 1 [file 41467_2023_43647_MOESM4_ESM.zip › Crystallographic data/PPF-301_280K.cif]

 
data_P-1_a
 
_audit_creation_method            'SHELXL-2018/3'
_shelx_SHELXL_version_number      '2018/3'
_chemical_name_systematic         ?
_chemical_name_common             ?
_chemical_melting_point           ?
_chemical_formula_moiety          ?
_chemical_formula_sum
 'C70 H74 N10 O18 Zn3' 
_chemical_formula_weight          1539.50

loop_
 _atom_type_symbol
 _atom_type_description
 _atom_type_scat_dispersion_real
 _atom_type_scat_dispersion_imag
 _atom_type_scat_source
 'C'  'C'   0.0024   0.0013
 'International Tables Vol C Tables 4.2.6.8 and 6.1.1.4'
 'H'  'H'   0.0000   0.0000
 'International Tables Vol C Tables 4.2.6.8 and 6.1.1.4'
 'N'  'N'   0.0048   0.0026
 'International Tables Vol C Tables 4.2.6.8 and 6.1.1.4'
 'O'  'O'   0.0085   0.0048
 'International Tables Vol C Tables 4.2.6.8 and 6.1.1.4'
 'Zn'  'Zn'   0.3273   1.1646
 'International Tables Vol C Tables 4.2.6.8 and 6.1.1.4'
 
_space_group_crystal_system       triclinic
_space_group_IT_number            2
_space_group_name_H-M_alt         'P -1'
_space_group_name_Hall            '-P 1'
 
_shelx_space_group_comment
;
The symmetry employed for this shelxl refinement is uniquely defined
by the following loop, which should always be used as a source of
symmetry information in preference to the above space-group names.
They are only intended as comments.
;
 
loop_
 _space_group_symop_operation_xyz
 'x, y, z'
 '-x, -y, -z'
 
_cell_length_a                    11.035(2)
_cell_length_b                    12.807(3)
_cell_length_c                    14.060(3)
_cell_angle_alpha                 100.80(3)
_cell_angle_beta                  100.95(3)
_cell_angle_gamma                 108.93(3)
_cell_volume                      1777.9(7)
_cell_formula_units_Z             1
_cell_measurement_temperature     280(2)
_cell_measurement_reflns_used     25536
_cell_measurement_theta_min       1.357
_cell_measurement_theta_max       26.499
 
_exptl_crystal_description        rectangle
_exptl_crystal_colour             purple
_exptl_crystal_density_meas       ?
_exptl_crystal_density_method     'not measured'
_exptl_crystal_density_diffrn     1.438          
_exptl_crystal_F_000              798
_exptl_transmission_factor_min    ?
_exptl_transmission_factor_max    ?
_exptl_crystal_size_max           0.862
_exptl_crystal_size_mid           0.198
_exptl_crystal_size_min           0.127
_exptl_absorpt_coefficient_mu     0.781
_shelx_estimated_absorpt_T_min    0.553
_shelx_estimated_absorpt_T_max    0.907
_exptl_absorpt_correction_type    'empirical'
_exptl_absorpt_correction_T_min   0.553
_exptl_absorpt_correction_T_max   0.907
_exptl_absorpt_process_details    'HKL3000 Scaplepack'
_exptl_absorpt_special_details    ?
_diffrn_ambient_temperature       280(2)
_diffrn_radiation_wavelength      0.630
_diffrn_radiation_type            synchrotron
_diffrn_source                    'PLSII 2D bending magnet'
_diffrn_measurement_device_type   'Rayonix MX225HS CCD area detector'
_diffrn_measurement_method        'omega scan'
_diffrn_detector_area_resol_mean  ?
_diffrn_reflns_number             19835
_diffrn_reflns_av_unetI/netI      0.0528
_diffrn_reflns_av_R_equivalents   0.0248
_diffrn_reflns_limit_h_min        -15
_diffrn_reflns_limit_h_max        15
_diffrn_reflns_limit_k_min        -18
_diffrn_reflns_limit_k_max        18
_diffrn_reflns_limit_l_min        -19
_diffrn_reflns_limit_l_max        19
_diffrn_reflns_theta_min          1.357
_diffrn_reflns_theta_max          26.499
_diffrn_reflns_theta_full         22.210
_diffrn_measured_fraction_theta_max   0.939
_diffrn_measured_fraction_theta_full  0.956
_diffrn_reflns_Laue_measured_fraction_max    0.939
_diffrn_reflns_Laue_measured_fraction_full   0.956
_diffrn_reflns_point_group_measured_fraction_max   0.939
_diffrn_reflns_point_group_measured_fraction_full  0.956
_reflns_number_total              9937
_reflns_number_gt                 5910
_reflns_threshold_expression      'I > 2\s(I)'
_reflns_Friedel_coverage          0.000
_reflns_Friedel_fraction_max      .
_reflns_Friedel_fraction_full     .
 
_reflns_special_details
;
 Reflections were merged by SHELXL according to the crystal
 class for the calculation of statistics and refinement.
 
 _reflns_Friedel_fraction is defined as the number of unique
 Friedel pairs measured divided by the number that would be
 possible theoretically, ignoring centric projections and
 systematic absences.
;
 
_computing_data_collection        'PAL BL2D-SMDC Program' 
_computing_cell_refinement        'HKL3000' 
_computing_data_reduction         'HKL3000'
_computing_structure_solution     'SHELXT 2018/2 (Sheldrick, 2018)'
_computing_structure_refinement 'SHELXL-2018/3 (Sheldrick, 2018)'
_computing_molecular_graphics     ?
_computing_publication_material   ?
_refine_special_details           ?
_refine_ls_structure_factor_coef  Fsqd
_refine_ls_matrix_type            full
_refine_ls_weighting_scheme       calc
_refine_ls_weighting_details
'w=1/[\s^2^(Fo^2^)+(0.1054P)^2^] where P=(Fo^2^+2Fc^2^)/3'
_atom_sites_solution_primary      ?
_atom_sites_solution_secondary    ?
_atom_sites_solution_hydrogens    geom
_refine_ls_hydrogen_treatment     constr
_refine_ls_extinction_method      none
_refine_ls_extinction_coef        .
_refine_ls_number_reflns          9937
_refine_ls_number_parameters      571
_refine_ls_number_restraints      280
_refine_ls_R_factor_all           0.0867
_refine_ls_R_factor_gt            0.0552
_refine_ls_wR_factor_ref          0.1706
_refine_ls_wR_factor_gt           0.1592
_refine_ls_goodness_of_fit_ref    0.955
_refine_ls_restrained_S_all       0.991
_refine_ls_shift/su_max           0.002
_refine_ls_shift/su_mean          0.000
 
loop_
 _atom_site_label
 _atom_site_type_symbol
 _atom_site_fract_x
 _atom_site_fract_y
 _atom_site_fract_z
 _atom_site_U_iso_or_equiv
 _atom_site_adp_type
 _atom_site_occupancy
 _atom_site_site_symmetry_order  
 _atom_site_calc_flag
 _atom_site_refinement_flags_posn
 _atom_site_refinement_flags_adp
 _atom_site_refinement_flags_occupancy
 _atom_site_disorder_assembly
 _atom_site_disorder_group
Zn1 Zn 0.97856(3) 0.01790(3) 1.10176(2) 0.04840(12) Uani 1 1 d . . . . .
Zn2 Zn 0.99646(10) 0.51890(7) 0.51556(6) 0.03384(19) Uani 0.5 1 d . . P . .
O1 O 0.5875(2) -0.0458(2) 0.78826(18) 0.0668(7) Uani 1 1 d . . . . .
O2 O 0.7943(2) 0.0027(2) 1.03327(17) 0.0652(6) Uani 1 1 d . . . . .
O3 O 0.8291(2) -0.0322(2) 0.88214(17) 0.0573(5) Uani 1 1 d . . . . .
O4 O 0.1860(2) 0.41404(19) 0.12244(17) 0.0569(5) Uani 1 1 d . . . . .
O5 O 0.0495(2) 0.18388(19) 0.08303(18) 0.0599(6) Uani 1 1 d . . . . .
O6 O 0.0800(2) 0.1560(2) -0.07054(17) 0.0677(6) Uani 1 1 d . . . . .
N1 N 0.9331(2) 0.56917(18) 0.38968(16) 0.0381(5) Uani 1 1 d . . . . .
N2 N 0.8093(2) 0.40114(18) 0.48777(15) 0.0366(4) Uani 1 1 d . . . . .
C1 C 1.0109(3) 0.6526(2) 0.35393(19) 0.0393(5) Uani 1 1 d . . . . .
C2 C 0.9251(3) 0.6803(3) 0.2796(2) 0.0477(7) Uani 1 1 d . . . . .
H2 H 0.952146 0.734323 0.244296 0.057 Uiso 1 1 calc R U . . .
C3 C 0.7992(3) 0.6134(3) 0.2709(2) 0.0481(7) Uani 1 1 d . . . . .
H3 H 0.723025 0.612691 0.228601 0.058 Uiso 1 1 calc R U . . .
C4 C 0.8036(2) 0.5429(2) 0.33907(19) 0.0382(5) Uani 1 1 d . . . . .
C5 C 0.6921(2) 0.4630(2) 0.35430(19) 0.0367(5) Uani 1 1 d . . . . .
C6 C 0.6967(2) 0.3977(2) 0.42303(19) 0.0379(5) Uani 1 1 d . . . . .
C7 C 0.5818(3) 0.3140(3) 0.4359(2) 0.0475(7) Uani 1 1 d . . . . .
H7 H 0.493870 0.294591 0.400469 0.057 Uiso 1 1 calc R U . . .
C8 C 0.6244(3) 0.2690(3) 0.5084(2) 0.0494(7) Uani 1 1 d . . . . .
H8 H 0.571511 0.213854 0.533246 0.059 Uiso 1 1 calc R U . . .
C9 C 0.7674(2) 0.3224(2) 0.54023(19) 0.0385(5) Uani 1 1 d . . . . .
C10 C 0.8504(3) 0.2969(2) 0.61453(19) 0.0392(5) Uani 1 1 d . . . . .
C11 C 0.7834(3) 0.2077(2) 0.6629(2) 0.0414(6) Uani 1 1 d . . . . .
C12 C 0.7142(3) 0.0941(3) 0.6071(2) 0.0552(8) Uani 1 1 d . . . . .
H12 H 0.710991 0.072796 0.539440 0.066 Uiso 1 1 calc R U . . .
C13 C 0.6503(3) 0.0129(3) 0.6514(2) 0.0626(9) Uani 1 1 d . . . . .
H13 H 0.602894 -0.062319 0.612966 0.075 Uiso 1 1 calc R U . . .
C14 C 0.6560(3) 0.0422(3) 0.7522(2) 0.0528(7) Uani 1 1 d . . . . .
C15 C 0.7245(3) 0.1540(3) 0.8093(2) 0.0523(7) Uani 1 1 d . . . . .
H15 H 0.728378 0.174325 0.877197 0.063 Uiso 1 1 calc R U . . .
C16 C 0.7878(3) 0.2361(3) 0.7640(2) 0.0474(6) Uani 1 1 d . . . . .
H16 H 0.833868 0.311580 0.802416 0.057 Uiso 1 1 calc R U . . .
C17 C 0.6188(3) -0.0294(3) 0.8939(3) 0.0599(9) Uani 1 1 d . . . . .
H17A H 0.557521 -0.093669 0.909129 0.072 Uiso 1 1 calc R U . . .
H17B H 0.606578 0.039309 0.925066 0.072 Uiso 1 1 calc R U . . .
C18 C 0.7609(3) -0.0184(3) 0.9390(2) 0.0481(7) Uani 1 1 d . . . . .
C19 C 0.5577(3) 0.4470(2) 0.29218(19) 0.0394(5) Uani 1 1 d . . . . .
C20 C 0.4735(3) 0.4912(3) 0.3336(2) 0.0483(7) Uani 1 1 d . . . . .
H20 H 0.500831 0.530880 0.401225 0.058 Uiso 1 1 calc R U . . .
C21 C 0.3498(3) 0.4769(3) 0.2755(2) 0.0511(7) Uani 1 1 d . . . . .
H21 H 0.295741 0.508014 0.304439 0.061 Uiso 1 1 calc R U . . .
C22 C 0.3059(3) 0.4167(2) 0.1750(2) 0.0454(6) Uani 1 1 d . . . . .
C23 C 0.3863(3) 0.3698(3) 0.1336(2) 0.0572(8) Uani 1 1 d . . . . .
H23 H 0.356787 0.327092 0.066714 0.069 Uiso 1 1 calc R U . . .
C24 C 0.5114(3) 0.3862(3) 0.1915(2) 0.0539(7) Uani 1 1 d . . . . .
H24 H 0.565455 0.355724 0.161973 0.065 Uiso 1 1 calc R U . . .
C25 C 0.1343(3) 0.3455(3) 0.0211(2) 0.0601(8) Uani 1 1 d . . . . .
H25A H 0.203229 0.364286 -0.013525 0.072 Uiso 1 1 calc R U . . .
H25B H 0.061554 0.364084 -0.011974 0.072 Uiso 1 1 calc R U . . .
C26 C 0.0839(3) 0.2162(3) 0.0118(2) 0.0514(7) Uani 1 1 d . . . . .
O1A O 0.9961(4) 0.6501(3) 0.6361(3) 0.0692(13) Uani 0.619(5) 1 d D . P A 1
C1A C 1.0276(6) 0.6400(7) 0.7211(4) 0.0607(18) Uani 0.619(5) 1 d D . P A 1
H1A H 0.967433 0.584081 0.740725 0.073 Uiso 0.619(5) 1 calc R U P A 1
N1A N 1.1479(5) 0.7076(5) 0.7888(4) 0.0683(15) Uani 0.619(5) 1 d D . P A 1
C2A C 1.1759(9) 0.6872(10) 0.8881(5) 0.114(4) Uani 0.619(5) 1 d D . P A 1
H2A1 H 1.176871 0.750238 0.937882 0.171 Uiso 0.619(5) 1 calc R U P A 1
H2A2 H 1.261031 0.680128 0.903046 0.171 Uiso 0.619(5) 1 calc R U P A 1
H2A3 H 1.108243 0.617791 0.888648 0.171 Uiso 0.619(5) 1 calc R U P A 1
C3A C 1.2418(6) 0.7986(5) 0.7631(6) 0.090(2) Uani 0.619(5) 1 d D . P A 1
H3A1 H 1.201409 0.806324 0.699300 0.135 Uiso 0.619(5) 1 calc R U P A 1
H3A2 H 1.319115 0.780968 0.758937 0.135 Uiso 0.619(5) 1 calc R U P A 1
H3A3 H 1.267342 0.869210 0.813764 0.135 Uiso 0.619(5) 1 calc R U P A 1
O1B O 1.3476(11) 0.7800(13) 0.9469(8) 0.174(6) Uani 0.381(5) 1 d D . P A 2
C1B C 1.2662(12) 0.7746(11) 0.8698(10) 0.127(5) Uani 0.381(5) 1 d D . P A 2
H1B H 1.282468 0.832371 0.836981 0.152 Uiso 0.381(5) 1 calc R U P A 2
N1B N 1.1511(11) 0.6789(10) 0.8359(9) 0.111(4) Uani 0.381(5) 1 d D . P A 2
C2B C 1.1300(19) 0.5936(12) 0.8942(12) 0.157(8) Uani 0.381(5) 1 d D . P A 2
H2B1 H 1.205794 0.617267 0.951027 0.236 Uiso 0.381(5) 1 calc R U P A 2
H2B2 H 1.118322 0.520673 0.852462 0.236 Uiso 0.381(5) 1 calc R U P A 2
H2B3 H 1.051947 0.587226 0.917141 0.236 Uiso 0.381(5) 1 calc R U P A 2
C3B C 1.0445(16) 0.6647(15) 0.7491(11) 0.123(7) Uani 0.381(5) 1 d D . P A 2
H3B1 H 1.012926 0.726111 0.762229 0.185 Uiso 0.381(5) 1 calc R U P A 2
H3B2 H 0.972719 0.592862 0.737310 0.185 Uiso 0.381(5) 1 calc R U P A 2
H3B3 H 1.077842 0.665804 0.690881 0.185 Uiso 0.381(5) 1 calc R U P A 2
O2A O 0.9919(2) 0.0598(2) 1.24662(15) 0.0613(6) Uani 0.71(2) 1 d D . P B 1
C4A C 1.0942(3) 0.1344(3) 1.3031(2) 0.0669(9) Uani 0.71(2) 1 d D . P B 1
H4A H 1.159394 0.167039 1.272641 0.080 Uiso 0.71(2) 1 calc R U P B 1
N2A N 1.1239(7) 0.1740(6) 1.4001(3) 0.071(2) Uani 0.71(2) 1 d D . P B 1
C5A C 1.0307(13) 0.1270(11) 1.4563(6) 0.134(5) Uani 0.71(2) 1 d D . P B 1
H5A1 H 0.974131 0.169872 1.461598 0.200 Uiso 0.71(2) 1 calc R U P B 1
H5A2 H 1.079314 0.131995 1.522427 0.200 Uiso 0.71(2) 1 calc R U P B 1
H5A3 H 0.977408 0.048239 1.421939 0.200 Uiso 0.71(2) 1 calc R U P B 1
C6A C 1.2402(6) 0.2792(8) 1.4566(5) 0.083(3) Uani 0.71(2) 1 d D . P B 1
H6A1 H 1.282223 0.313561 1.410317 0.124 Uiso 0.71(2) 1 calc R U P B 1
H6A2 H 1.302395 0.260191 1.500944 0.124 Uiso 0.71(2) 1 calc R U P B 1
H6A3 H 1.211546 0.332159 1.495219 0.124 Uiso 0.71(2) 1 calc R U P B 1
O2B O 0.9919(2) 0.0598(2) 1.24662(15) 0.0613(6) Uani 0.29(2) 1 d D . P B 2
C4B C 1.0942(3) 0.1344(3) 1.3031(2) 0.0669(9) Uani 0.29(2) 1 d D . P B 2
H4B H 1.166090 0.168945 1.279358 0.080 Uiso 0.29(2) 1 calc R U P B 2
N2B N 1.0987(13) 0.1652(18) 1.4037(6) 0.088(7) Uani 0.29(2) 1 d D . P B 2
C5B C 0.9759(16) 0.1289(19) 1.4359(9) 0.082(5) Uani 0.29(2) 1 d D . P B 2
H5B1 H 0.939433 0.187662 1.439032 0.124 Uiso 0.29(2) 1 calc R U P B 2
H5B2 H 0.995505 0.115849 1.501197 0.124 Uiso 0.29(2) 1 calc R U P B 2
H5B3 H 0.912473 0.059347 1.388644 0.124 Uiso 0.29(2) 1 calc R U P B 2
C6B C 1.2242(14) 0.230(2) 1.4797(9) 0.087(5) Uani 0.29(2) 1 d D U P B 2
H6B1 H 1.290403 0.266419 1.448298 0.130 Uiso 0.29(2) 1 calc R U P B 2
H6B2 H 1.252040 0.179978 1.513170 0.130 Uiso 0.29(2) 1 calc R U P B 2
H6B3 H 1.212986 0.288047 1.527839 0.130 Uiso 0.29(2) 1 calc R U P B 2
O3A O 0.6370(9) 0.8744(8) 0.3813(6) 0.176(4) Uani 0.589(7) 1 d D U P C 1
C7A C 0.5762(10) 0.8006(8) 0.3062(5) 0.105(2) Uani 0.589(7) 1 d D U P C 1
H7A H 0.514509 0.735857 0.314615 0.126 Uiso 0.589(7) 1 calc R U P C 1
N3A N 0.5822(4) 0.7951(4) 0.2075(4) 0.1134(13) Uani 0.589(7) 1 d D U P C 1
C8A C 0.6471(14) 0.8904(9) 0.1745(10) 0.196(6) Uani 0.589(7) 1 d D U P C 1
H8A1 H 0.668838 0.959605 0.225834 0.294 Uiso 0.589(7) 1 calc R U P C 1
H8A2 H 0.589503 0.891147 0.114363 0.294 Uiso 0.589(7) 1 calc R U P C 1
H8A3 H 0.727260 0.885244 0.160678 0.294 Uiso 0.589(7) 1 calc R U P C 1
C9A C 0.4844(10) 0.6879(7) 0.1334(7) 0.123(3) Uani 0.589(7) 1 d D U P C 1
H9A1 H 0.437407 0.637559 0.168154 0.185 Uiso 0.589(7) 1 calc R U P C 1
H9A2 H 0.530351 0.650938 0.095977 0.185 Uiso 0.589(7) 1 calc R U P C 1
H9A3 H 0.422305 0.706069 0.088114 0.185 Uiso 0.589(7) 1 calc R U P C 1
O3B O 0.5014(13) 0.7855(11) 0.0384(7) 0.159(4) Uani 0.411(7) 1 d D U P C 2
C7B C 0.5113(14) 0.7538(13) 0.1117(7) 0.153(4) Uani 0.411(7) 1 d D U P C 2
H7B H 0.453124 0.678462 0.099202 0.184 Uiso 0.411(7) 1 calc R U P C 2
N3B N 0.5822(4) 0.7951(4) 0.2075(4) 0.1134(13) Uani 0.411(7) 1 d D U P C 2
C8B C 0.7172(11) 0.8786(16) 0.2418(13) 0.169(7) Uani 0.411(7) 1 d D U P C 2
H8B1 H 0.778373 0.839680 0.243846 0.254 Uiso 0.411(7) 1 calc R U P C 2
H8B2 H 0.731546 0.925440 0.307846 0.254 Uiso 0.411(7) 1 calc R U P C 2
H8B3 H 0.731057 0.925961 0.196365 0.254 Uiso 0.411(7) 1 calc R U P C 2
C9B C 0.5193(18) 0.756(2) 0.2862(10) 0.173(7) Uani 0.411(7) 1 d D U P C 2
H9B1 H 0.432226 0.698125 0.254497 0.260 Uiso 0.411(7) 1 calc R U P C 2
H9B2 H 0.512102 0.819689 0.329687 0.260 Uiso 0.411(7) 1 calc R U P C 2
H9B3 H 0.573083 0.724624 0.324845 0.260 Uiso 0.411(7) 1 calc R U P C 2
 
loop_
 _atom_site_aniso_label
 _atom_site_aniso_U_11
 _atom_site_aniso_U_22
 _atom_site_aniso_U_33
 _atom_site_aniso_U_23
 _atom_site_aniso_U_13
 _atom_site_aniso_U_12
Zn1 0.0530(2) 0.0593(2) 0.03295(17) 0.01318(14) 0.01517(13) 0.01854(16)
Zn2 0.0368(3) 0.0349(6) 0.0318(5) 0.0127(4) 0.0127(3) 0.0118(4)
O1 0.0545(12) 0.0700(15) 0.0639(14) 0.0437(12) 0.0057(10) -0.0007(11)
O2 0.0581(13) 0.0903(18) 0.0510(13) 0.0285(12) 0.0185(10) 0.0250(12)
O3 0.0558(12) 0.0654(14) 0.0555(12) 0.0228(11) 0.0184(10) 0.0231(11)
O4 0.0517(11) 0.0514(12) 0.0623(13) 0.0078(10) 0.0023(10) 0.0240(10)
O5 0.0714(14) 0.0501(12) 0.0605(13) 0.0162(10) 0.0210(11) 0.0230(11)
O6 0.0780(16) 0.0601(14) 0.0518(13) 0.0080(11) 0.0155(11) 0.0137(12)
N1 0.0406(11) 0.0375(11) 0.0382(11) 0.0150(9) 0.0142(9) 0.0127(9)
N2 0.0382(10) 0.0381(11) 0.0353(10) 0.0141(9) 0.0123(8) 0.0128(9)
C1 0.0469(13) 0.0402(13) 0.0339(12) 0.0143(10) 0.0147(10) 0.0155(11)
C2 0.0484(14) 0.0523(16) 0.0465(15) 0.0268(13) 0.0152(12) 0.0150(13)
C3 0.0501(15) 0.0575(17) 0.0447(15) 0.0264(13) 0.0135(12) 0.0229(13)
C4 0.0401(12) 0.0403(13) 0.0353(12) 0.0120(10) 0.0116(10) 0.0145(10)
C5 0.0363(12) 0.0372(13) 0.0377(12) 0.0101(10) 0.0126(10) 0.0136(10)
C6 0.0372(12) 0.0384(13) 0.0376(12) 0.0096(10) 0.0133(10) 0.0119(10)
C7 0.0396(13) 0.0488(16) 0.0499(15) 0.0183(12) 0.0105(12) 0.0094(12)
C8 0.0477(15) 0.0501(16) 0.0512(16) 0.0238(13) 0.0167(12) 0.0116(12)
C9 0.0427(13) 0.0362(13) 0.0366(12) 0.0114(10) 0.0160(10) 0.0109(10)
C10 0.0456(13) 0.0380(13) 0.0350(12) 0.0140(10) 0.0166(10) 0.0115(10)
C11 0.0456(13) 0.0425(14) 0.0391(13) 0.0193(11) 0.0149(11) 0.0135(11)
C12 0.075(2) 0.0425(15) 0.0394(14) 0.0132(12) 0.0142(13) 0.0099(14)
C13 0.074(2) 0.0445(17) 0.0534(18) 0.0210(14) 0.0082(16) 0.0031(15)
C14 0.0452(14) 0.0561(18) 0.0568(17) 0.0331(14) 0.0106(13) 0.0104(13)
C15 0.0609(17) 0.0604(18) 0.0418(14) 0.0268(13) 0.0204(13) 0.0195(14)
C16 0.0568(16) 0.0454(15) 0.0396(14) 0.0158(11) 0.0164(12) 0.0142(12)
C17 0.0451(15) 0.077(2) 0.0657(19) 0.0463(17) 0.0192(14) 0.0150(15)
C18 0.0449(14) 0.0478(16) 0.0531(16) 0.0272(13) 0.0143(13) 0.0110(12)
C19 0.0421(13) 0.0392(13) 0.0386(13) 0.0127(10) 0.0117(10) 0.0156(11)
C20 0.0520(16) 0.0518(16) 0.0386(14) 0.0034(12) 0.0116(12) 0.0214(13)
C21 0.0442(14) 0.0524(17) 0.0542(17) 0.0013(13) 0.0106(12) 0.0236(13)
C22 0.0426(14) 0.0406(14) 0.0491(15) 0.0116(12) 0.0048(11) 0.0151(11)
C23 0.0558(17) 0.068(2) 0.0406(15) -0.0016(14) 0.0040(13) 0.0275(15)
C24 0.0491(16) 0.0651(19) 0.0475(16) 0.0023(14) 0.0125(12) 0.0287(14)
C25 0.0583(18) 0.0585(19) 0.0538(18) 0.0152(15) -0.0034(14) 0.0196(15)
C26 0.0469(16) 0.0487(17) 0.0534(17) 0.0107(14) 0.0062(13) 0.0167(13)
O1A 0.090(3) 0.065(2) 0.0535(18) 0.0055(18) 0.0163(18) 0.036(2)
C1A 0.058(3) 0.074(5) 0.051(2) 0.006(3) 0.0168(19) 0.031(2)
N1A 0.064(2) 0.079(3) 0.058(3) -0.008(2) 0.010(2) 0.039(2)
C2A 0.126(8) 0.166(10) 0.059(4) 0.011(5) 0.011(4) 0.087(7)
C3A 0.065(3) 0.070(4) 0.115(6) -0.007(3) 0.014(3) 0.024(3)
O1B 0.182(10) 0.288(18) 0.120(9) 0.059(9) 0.057(7) 0.164(11)
C1B 0.151(10) 0.110(8) 0.128(10) 0.035(8) 0.028(7) 0.065(7)
N1B 0.141(9) 0.102(7) 0.111(11) 0.011(7) 0.053(7) 0.073(6)
C2B 0.25(2) 0.102(11) 0.166(15) 0.036(11) 0.103(14) 0.096(13)
C3B 0.163(13) 0.091(11) 0.111(11) -0.021(9) 0.029(8) 0.073(10)
O2A 0.0691(13) 0.0730(14) 0.0359(10) 0.0102(9) 0.0176(8) 0.0193(10)
C4A 0.0609(16) 0.084(2) 0.0483(13) -0.0003(13) 0.0164(11) 0.0271(14)
N2A 0.080(3) 0.075(4) 0.0456(15) -0.0018(18) 0.0076(18) 0.030(3)
C5A 0.113(7) 0.179(9) 0.047(4) 0.018(5) 0.007(4) -0.010(7)
C6A 0.089(4) 0.083(5) 0.053(3) -0.005(3) 0.010(3) 0.019(3)
O2B 0.0691(13) 0.0730(14) 0.0359(10) 0.0102(9) 0.0176(8) 0.0193(10)
C4B 0.0609(16) 0.084(2) 0.0483(13) -0.0003(13) 0.0164(11) 0.0271(14)
N2B 0.092(6) 0.117(15) 0.052(2) -0.002(5) 0.023(4) 0.048(6)
C5B 0.087(7) 0.132(13) 0.015(5) -0.009(6) 0.007(5) 0.043(8)
C6B 0.087(5) 0.088(5) 0.083(5) 0.021(2) 0.021(2) 0.033(3)
O3A 0.171(8) 0.135(6) 0.174(6) 0.016(4) 0.018(5) 0.026(5)
C7A 0.101(5) 0.087(5) 0.142(4) 0.053(3) 0.050(4) 0.029(4)
N3A 0.100(3) 0.126(3) 0.157(3) 0.073(3) 0.072(3) 0.057(2)
C8A 0.185(11) 0.188(8) 0.264(12) 0.138(9) 0.131(10) 0.050(7)
C9A 0.141(7) 0.119(5) 0.151(6) 0.063(4) 0.060(5) 0.073(4)
O3B 0.160(4) 0.161(4) 0.159(4) 0.045(2) 0.046(2) 0.061(2)
C7B 0.149(7) 0.167(8) 0.164(4) 0.052(4) 0.057(4) 0.073(6)
N3B 0.100(3) 0.126(3) 0.157(3) 0.073(3) 0.072(3) 0.057(2)
C8B 0.119(6) 0.166(11) 0.220(14) 0.086(11) 0.051(7) 0.027(6)
C9B 0.164(13) 0.201(15) 0.189(9) 0.110(10) 0.098(9) 0.050(11)
 
_geom_special_details
;
 All esds (except the esd in the dihedral angle between two l.s. planes)
 are estimated using the full covariance matrix.  The cell esds are taken
 into account individually in the estimation of esds in distances, angles
 and torsion angles; correlations between esds in cell parameters are only
 used when they are defined by crystal symmetry.  An approximate (isotropic)
 treatment of cell esds is used for estimating esds involving l.s. planes.
;
 
loop_
 _geom_bond_atom_site_label_1
 _geom_bond_atom_site_label_2
 _geom_bond_distance
 _geom_bond_site_symmetry_2
 _geom_bond_publ_flag
Zn1 O2B 1.971(2) . ?
Zn1 O2A 1.971(2) . ?
Zn1 O2 2.007(2) . ?
Zn1 O3 2.034(2) 2_757 ?
Zn1 O6 2.040(3) 2_656 ?
Zn1 O5 2.100(2) 1_656 ?
Zn1 Zn1 2.9641(9) 2_757 ?
Zn2 Zn2 0.6246(11) 2_766 ?
Zn2 N2 2.036(2) . ?
Zn2 N2 2.068(2) 2_766 ?
Zn2 N1 2.070(2) . ?
Zn2 N1 2.095(2) 2_766 ?
Zn2 O1A 2.152(4) . ?
O1 C14 1.381(3) . ?
O1 C17 1.418(4) . ?
O2 C18 1.258(4) . ?
O3 C18 1.225(4) . ?
O4 C22 1.374(3) . ?
O4 C25 1.422(4) . ?
O5 C26 1.232(4) . ?
O6 C26 1.250(4) . ?
N1 C4 1.368(3) . ?
N1 C1 1.379(3) . ?
N2 C9 1.371(3) . ?
N2 C6 1.377(3) . ?
C1 C10 1.396(4) 2_766 ?
C1 C2 1.448(4) . ?
C2 C3 1.343(4) . ?
C2 H2 0.9300 . ?
C3 C4 1.438(4) . ?
C3 H3 0.9300 . ?
C4 C5 1.404(3) . ?
C5 C6 1.396(4) . ?
C5 C19 1.500(3) . ?
C6 C7 1.437(4) . ?
C7 C8 1.343(4) . ?
C7 H7 0.9300 . ?
C8 C9 1.441(4) . ?
C8 H8 0.9300 . ?
C9 C10 1.412(4) . ?
C10 C11 1.499(3) . ?
C11 C16 1.388(4) . ?
C11 C12 1.393(4) . ?
C12 C13 1.377(4) . ?
C12 H12 0.9300 . ?
C13 C14 1.381(5) . ?
C13 H13 0.9300 . ?
C14 C15 1.379(5) . ?
C15 C16 1.394(4) . ?
C15 H15 0.9300 . ?
C16 H16 0.9300 . ?
C17 C18 1.525(4) . ?
C17 H17A 0.9700 . ?
C17 H17B 0.9700 . ?
C19 C24 1.387(4) . ?
C19 C20 1.394(4) . ?
C20 C21 1.386(4) . ?
C20 H20 0.9300 . ?
C21 C22 1.384(4) . ?
C21 H21 0.9300 . ?
C22 C23 1.377(4) . ?
C23 C24 1.391(4) . ?
C23 H23 0.9300 . ?
C24 H24 0.9300 . ?
C25 C26 1.537(5) . ?
C25 H25A 0.9700 . ?
C25 H25B 0.9700 . ?
O1A C1A 1.223(6) . ?
C1A N1A 1.373(6) . ?
C1A H1A 0.9300 . ?
N1A C3A 1.443(7) . ?
N1A C2A 1.462(6) . ?
C2A H2A1 0.9600 . ?
C2A H2A2 0.9600 . ?
C2A H2A3 0.9600 . ?
C3A H3A1 0.9600 . ?
C3A H3A2 0.9600 . ?
C3A H3A3 0.9600 . ?
O1B C1B 1.245(9) . ?
C1B N1B 1.373(8) . ?
C1B H1B 0.9300 . ?
N1B C3B 1.462(8) . ?
N1B C2B 1.471(8) . ?
C2B H2B1 0.9600 . ?
C2B H2B2 0.9600 . ?
C2B H2B3 0.9600 . ?
C3B H3B1 0.9600 . ?
C3B H3B2 0.9600 . ?
C3B H3B3 0.9600 . ?
O2A C4A 1.222(3) . ?
C4A N2A 1.299(5) . ?
C4A H4A 0.9300 . ?
N2A C5A 1.459(6) . ?
N2A C6A 1.478(6) . ?
C5A H5A1 0.9600 . ?
C5A H5A2 0.9600 . ?
C5A H5A3 0.9600 . ?
C6A H6A1 0.9600 . ?
C6A H6A2 0.9600 . ?
C6A H6A3 0.9600 . ?
O2B C4B 1.222(3) . ?
C4B N2B 1.382(7) . ?
C4B H4B 0.9300 . ?
N2B C6B 1.452(8) . ?
N2B C5B 1.471(9) . ?
C5B H5B1 0.9600 . ?
C5B H5B2 0.9600 . ?
C5B H5B3 0.9600 . ?
C6B H6B1 0.9600 . ?
C6B H6B2 0.9600 . ?
C6B H6B3 0.9600 . ?
O3A C7A 1.185(7) . ?
C7A N3A 1.392(7) . ?
C7A H7A 0.9300 . ?
N3A C8A 1.411(7) . ?
N3A C9A 1.487(7) . ?
C8A H8A1 0.9600 . ?
C8A H8A2 0.9600 . ?
C8A H8A3 0.9600 . ?
C9A H9A1 0.9600 . ?
C9A H9A2 0.9600 . ?
C9A H9A3 0.9600 . ?
O3B C7B 1.176(9) . ?
C7B N3B 1.331(7) . ?
C7B H7B 0.9300 . ?
N3B C8B 1.447(7) . ?
N3B C9B 1.493(7) . ?
C8B H8B1 0.9600 . ?
C8B H8B2 0.9600 . ?
C8B H8B3 0.9600 . ?
C9B H9B1 0.9600 . ?
C9B H9B2 0.9600 . ?
C9B H9B3 0.9600 . ?
 
loop_
 _geom_angle_atom_site_label_1
 _geom_angle_atom_site_label_2
 _geom_angle_atom_site_label_3
 _geom_angle
 _geom_angle_site_symmetry_1
 _geom_angle_site_symmetry_3
 _geom_angle_publ_flag
O2B Zn1 O2 104.90(10) . . ?
O2A Zn1 O2 104.90(10) . . ?
O2A Zn1 O3 96.11(10) . 2_757 ?
O2 Zn1 O3 158.42(9) . 2_757 ?
O2A Zn1 O6 101.61(11) . 2_656 ?
O2 Zn1 O6 90.62(12) . 2_656 ?
O3 Zn1 O6 89.92(11) 2_757 2_656 ?
O2A Zn1 O5 98.31(11) . 1_656 ?
O2 Zn1 O5 88.43(10) . 1_656 ?
O3 Zn1 O5 83.64(10) 2_757 1_656 ?
O6 Zn1 O5 159.60(10) 2_656 1_656 ?
O2A Zn1 Zn1 167.64(7) . 2_757 ?
O2 Zn1 Zn1 86.10(7) . 2_757 ?
O3 Zn1 Zn1 72.53(7) 2_757 2_757 ?
O6 Zn1 Zn1 83.60(8) 2_656 2_757 ?
O5 Zn1 Zn1 76.01(8) 1_656 2_757 ?
Zn2 Zn2 N2 84.2(2) 2_766 . ?
Zn2 Zn2 N2 78.3(2) 2_766 2_766 ?
N2 Zn2 N2 162.51(3) . 2_766 ?
Zn2 Zn2 N1 83.7(2) 2_766 . ?
N2 Zn2 N1 89.25(10) . . ?
N2 Zn2 N1 88.84(9) 2_766 . ?
Zn2 Zn2 N1 79.1(2) 2_766 2_766 ?
N2 Zn2 N1 89.01(9) . 2_766 ?
N2 Zn2 N1 87.70(9) 2_766 2_766 ?
N1 Zn2 N1 162.76(3) . 2_766 ?
Zn2 Zn2 O1A 172.3(3) 2_766 . ?
N2 Zn2 O1A 100.50(14) . . ?
N2 Zn2 O1A 96.88(14) 2_766 . ?
N1 Zn2 O1A 102.40(13) . . ?
N1 Zn2 O1A 94.78(13) 2_766 . ?
C14 O1 C17 117.6(3) . . ?
C18 O2 Zn1 118.4(2) . . ?
C18 O3 Zn1 135.8(2) . 2_757 ?
C22 O4 C25 116.9(2) . . ?
C26 O5 Zn1 130.0(2) . 1_454 ?
C26 O6 Zn1 122.5(2) . 2_656 ?
C4 N1 C1 106.9(2) . . ?
C4 N1 Zn2 125.98(17) . . ?
C1 N1 Zn2 125.96(18) . . ?
C4 N1 Zn2 126.80(17) . 2_766 ?
C1 N1 Zn2 125.51(18) . 2_766 ?
Zn2 N1 Zn2 17.23(3) . 2_766 ?
C9 N2 C6 106.5(2) . . ?
C9 N2 Zn2 126.88(17) . . ?
C6 N2 Zn2 125.86(17) . . ?
C9 N2 Zn2 125.78(17) . 2_766 ?
C6 N2 Zn2 126.40(17) . 2_766 ?
Zn2 N2 Zn2 17.49(3) . 2_766 ?
N1 C1 C10 125.5(2) . 2_766 ?
N1 C1 C2 108.8(2) . . ?
C10 C1 C2 125.7(2) 2_766 . ?
C3 C2 C1 107.3(2) . . ?
C3 C2 H2 126.4 . . ?
C1 C2 H2 126.4 . . ?
C2 C3 C4 107.6(2) . . ?
C2 C3 H3 126.2 . . ?
C4 C3 H3 126.2 . . ?
N1 C4 C5 125.3(2) . . ?
N1 C4 C3 109.4(2) . . ?
C5 C4 C3 125.3(2) . . ?
C6 C5 C4 125.1(2) . . ?
C6 C5 C19 117.4(2) . . ?
C4 C5 C19 117.5(2) . . ?
N2 C6 C5 126.4(2) . . ?
N2 C6 C7 109.2(2) . . ?
C5 C6 C7 124.4(2) . . ?
C8 C7 C6 107.7(2) . . ?
C8 C7 H7 126.2 . . ?
C6 C7 H7 126.2 . . ?
C7 C8 C9 107.1(2) . . ?
C7 C8 H8 126.5 . . ?
C9 C8 H8 126.5 . . ?
N2 C9 C10 125.8(2) . . ?
N2 C9 C8 109.5(2) . . ?
C10 C9 C8 124.6(2) . . ?
C1 C10 C9 125.4(2) 2_766 . ?
C1 C10 C11 117.6(2) 2_766 . ?
C9 C10 C11 117.0(2) . . ?
C16 C11 C12 118.2(3) . . ?
C16 C11 C10 121.0(3) . . ?
C12 C11 C10 120.8(3) . . ?
C13 C12 C11 120.6(3) . . ?
C13 C12 H12 119.7 . . ?
C11 C12 H12 119.7 . . ?
C12 C13 C14 120.7(3) . . ?
C12 C13 H13 119.7 . . ?
C14 C13 H13 119.7 . . ?
C15 C14 C13 120.0(3) . . ?
C15 C14 O1 124.4(3) . . ?
C13 C14 O1 115.6(3) . . ?
C14 C15 C16 119.2(3) . . ?
C14 C15 H15 120.4 . . ?
C16 C15 H15 120.4 . . ?
C11 C16 C15 121.4(3) . . ?
C11 C16 H16 119.3 . . ?
C15 C16 H16 119.3 . . ?
O1 C17 C18 112.9(3) . . ?
O1 C17 H17A 109.0 . . ?
C18 C17 H17A 109.0 . . ?
O1 C17 H17B 109.0 . . ?
C18 C17 H17B 109.0 . . ?
H17A C17 H17B 107.8 . . ?
O3 C18 O2 126.9(3) . . ?
O3 C18 C17 118.6(3) . . ?
O2 C18 C17 114.6(3) . . ?
C24 C19 C20 117.4(2) . . ?
C24 C19 C5 121.3(3) . . ?
C20 C19 C5 121.4(2) . . ?
C21 C20 C19 121.1(3) . . ?
C21 C20 H20 119.4 . . ?
C19 C20 H20 119.4 . . ?
C22 C21 C20 120.6(3) . . ?
C22 C21 H21 119.7 . . ?
C20 C21 H21 119.7 . . ?
O4 C22 C23 124.8(3) . . ?
O4 C22 C21 116.1(3) . . ?
C23 C22 C21 119.0(3) . . ?
C22 C23 C24 120.2(3) . . ?
C22 C23 H23 119.9 . . ?
C24 C23 H23 119.9 . . ?
C19 C24 C23 121.7(3) . . ?
C19 C24 H24 119.2 . . ?
C23 C24 H24 119.2 . . ?
O4 C25 C26 113.3(3) . . ?
O4 C25 H25A 108.9 . . ?
C26 C25 H25A 108.9 . . ?
O4 C25 H25B 108.9 . . ?
C26 C25 H25B 108.9 . . ?
H25A C25 H25B 107.7 . . ?
O5 C26 O6 127.9(3) . . ?
O5 C26 C25 117.8(3) . . ?
O6 C26 C25 114.3(3) . . ?
C1A O1A Zn2 116.4(5) . . ?
O1A C1A N1A 122.9(6) . . ?
O1A C1A H1A 118.6 . . ?
N1A C1A H1A 118.6 . . ?
C1A N1A C3A 120.4(5) . . ?
C1A N1A C2A 118.3(6) . . ?
C3A N1A C2A 121.3(5) . . ?
N1A C2A H2A1 109.5 . . ?
N1A C2A H2A2 109.5 . . ?
H2A1 C2A H2A2 109.5 . . ?
N1A C2A H2A3 109.5 . . ?
H2A1 C2A H2A3 109.5 . . ?
H2A2 C2A H2A3 109.5 . . ?
N1A C3A H3A1 109.5 . . ?
N1A C3A H3A2 109.5 . . ?
H3A1 C3A H3A2 109.5 . . ?
N1A C3A H3A3 109.5 . . ?
H3A1 C3A H3A3 109.5 . . ?
H3A2 C3A H3A3 109.5 . . ?
O1B C1B N1B 116.4(10) . . ?
O1B C1B H1B 121.8 . . ?
N1B C1B H1B 121.8 . . ?
C1B N1B C3B 121.9(8) . . ?
C1B N1B C2B 118.7(8) . . ?
C3B N1B C2B 119.2(8) . . ?
N1B C2B H2B1 109.5 . . ?
N1B C2B H2B2 109.5 . . ?
H2B1 C2B H2B2 109.5 . . ?
N1B C2B H2B3 109.5 . . ?
H2B1 C2B H2B3 109.5 . . ?
H2B2 C2B H2B3 109.5 . . ?
N1B C3B H3B1 109.5 . . ?
N1B C3B H3B2 109.5 . . ?
H3B1 C3B H3B2 109.5 . . ?
N1B C3B H3B3 109.5 . . ?
H3B1 C3B H3B3 109.5 . . ?
H3B2 C3B H3B3 109.5 . . ?
C4A O2A Zn1 118.5(2) . . ?
O2A C4A N2A 128.5(4) . . ?
O2A C4A H4A 115.7 . . ?
N2A C4A H4A 115.7 . . ?
C4A N2A C5A 120.6(5) . . ?
C4A N2A C6A 122.5(5) . . ?
C5A N2A C6A 116.1(5) . . ?
N2A C5A H5A1 109.5 . . ?
N2A C5A H5A2 109.5 . . ?
H5A1 C5A H5A2 109.5 . . ?
N2A C5A H5A3 109.5 . . ?
H5A1 C5A H5A3 109.5 . . ?
H5A2 C5A H5A3 109.5 . . ?
N2A C6A H6A1 109.5 . . ?
N2A C6A H6A2 109.5 . . ?
H6A1 C6A H6A2 109.5 . . ?
N2A C6A H6A3 109.5 . . ?
H6A1 C6A H6A3 109.5 . . ?
H6A2 C6A H6A3 109.5 . . ?
C4B O2B Zn1 118.5(2) . . ?
O2B C4B N2B 117.3(6) . . ?
O2B C4B H4B 121.4 . . ?
N2B C4B H4B 121.4 . . ?
C4B N2B C6B 121.1(8) . . ?
C4B N2B C5B 120.1(7) . . ?
C6B N2B C5B 118.7(7) . . ?
N2B C5B H5B1 109.5 . . ?
N2B C5B H5B2 109.5 . . ?
H5B1 C5B H5B2 109.5 . . ?
N2B C5B H5B3 109.5 . . ?
H5B1 C5B H5B3 109.5 . . ?
H5B2 C5B H5B3 109.5 . . ?
N2B C6B H6B1 109.5 . . ?
N2B C6B H6B2 109.5 . . ?
H6B1 C6B H6B2 109.5 . . ?
N2B C6B H6B3 109.5 . . ?
H6B1 C6B H6B3 109.5 . . ?
H6B2 C6B H6B3 109.5 . . ?
O3A C7A N3A 130.3(8) . . ?
O3A C7A H7A 114.8 . . ?
N3A C7A H7A 114.8 . . ?
C7A N3A C8A 124.2(7) . . ?
C7A N3A C9A 113.8(5) . . ?
C8A N3A C9A 120.1(6) . . ?
N3A C8A H8A1 109.5 . . ?
N3A C8A H8A2 109.5 . . ?
H8A1 C8A H8A2 109.5 . . ?
N3A C8A H8A3 109.5 . . ?
H8A1 C8A H8A3 109.5 . . ?
H8A2 C8A H8A3 109.5 . . ?
N3A C9A H9A1 109.5 . . ?
N3A C9A H9A2 109.5 . . ?
H9A1 C9A H9A2 109.5 . . ?
N3A C9A H9A3 109.5 . . ?
H9A1 C9A H9A3 109.5 . . ?
H9A2 C9A H9A3 109.5 . . ?
O3B C7B N3B 137.9(14) . . ?
O3B C7B H7B 111.0 . . ?
N3B C7B H7B 111.0 . . ?
C7B N3B C8B 124.2(7) . . ?
C7B N3B C9B 118.8(7) . . ?
C8B N3B C9B 117.0(7) . . ?
N3B C8B H8B1 109.5 . . ?
N3B C8B H8B2 109.5 . . ?
H8B1 C8B H8B2 109.5 . . ?
N3B C8B H8B3 109.5 . . ?
H8B1 C8B H8B3 109.5 . . ?
H8B2 C8B H8B3 109.5 . . ?
N3B C9B H9B1 109.5 . . ?
N3B C9B H9B2 109.5 . . ?
H9B1 C9B H9B2 109.5 . . ?
N3B C9B H9B3 109.5 . . ?
H9B1 C9B H9B3 109.5 . . ?
H9B2 C9B H9B3 109.5 . . ?
 
_refine_diff_density_max    1.035
_refine_diff_density_min   -0.578
_refine_diff_density_rms    0.075

_shelx_res_file
;
TITL P-1_a.res in P-1
    P-1_a.res
    created by SHELXL-2018/3 at 11:54:13 on 15-Nov-2021
REM Old TITL P-1 in P-1
REM SHELXT solution in P-1: R1 0.246, Rweak 0.034, Alpha 0.088
REM <I/s>   0.000 for    0 systematic absences,  Orientation as input
REM Formula found by SHELXT:  C72 N8 O14 Zn3
CELL  0.63000  11.0350  12.8070  14.0600  100.796  100.948  108.927
ZERR   1.000   0.0022   0.0026   0.0028    0.030    0.030    0.030
LATT  1
SFAC C H N O ZN
DISP $C  0.00236  0.00129  8.99872
DISP $H -0.00002  0.00000  0.66424
DISP $N  0.00479  0.00261 14.77496
DISP $O  0.00848  0.00477 23.75245
DISP $Zn  0.32734  1.16463 4209.23095
UNIT 70 74 10 18 3
L.S. 35
BOND $H
ACTA
OMIT -3 53
TEMP 7
SIZE 0.862 0.198 0.127
FMAP 2
PLAN 2
LIST 4
WGHT    0.105400
FVAR       0.46994   0.61863   0.71299   0.58930
ZN1   5    0.978562    0.017896    1.101762    11.00000    0.05299    0.05932 =
         0.03295    0.01318    0.01517    0.01854
ZN2   5    0.996460    0.518905    0.515558    10.50000    0.03678    0.03487 =
         0.03179    0.01273    0.01270    0.01178
O1    4    0.587541   -0.045838    0.788257    11.00000    0.05454    0.07002 =
         0.06387    0.04366    0.00573   -0.00067
O2    4    0.794309    0.002689    1.033275    11.00000    0.05815    0.09029 =
         0.05096    0.02851    0.01845    0.02503
O3    4    0.829147   -0.032237    0.882143    11.00000    0.05584    0.06539 =
         0.05553    0.02285    0.01836    0.02313
O4    4    0.185969    0.414042    0.122442    11.00000    0.05167    0.05138 =
         0.06232    0.00778    0.00228    0.02395
O5    4    0.049465    0.183879    0.083029    11.00000    0.07144    0.05012 =
         0.06051    0.01621    0.02102    0.02300
O6    4    0.080002    0.155959   -0.070541    11.00000    0.07797    0.06009 =
         0.05180    0.00801    0.01549    0.01371
N1    3    0.933064    0.569166    0.389685    11.00000    0.04061    0.03755 =
         0.03822    0.01499    0.01424    0.01268
N2    3    0.809331    0.401137    0.487769    11.00000    0.03816    0.03809 =
         0.03534    0.01411    0.01230    0.01284
C1    1    1.010893    0.652602    0.353934    11.00000    0.04686    0.04016 =
         0.03391    0.01429    0.01471    0.01548
C2    1    0.925111    0.680266    0.279559    11.00000    0.04837    0.05229 =
         0.04654    0.02680    0.01520    0.01501
AFIX  43
H2    2    0.952146    0.734323    0.244296    11.00000   -1.20000
AFIX   0
C3    1    0.799225    0.613355    0.270946    11.00000    0.05010    0.05749 =
         0.04473    0.02644    0.01350    0.02292
AFIX  43
H3    2    0.723025    0.612691    0.228601    11.00000   -1.20000
AFIX   0
C4    1    0.803622    0.542928    0.339069    11.00000    0.04005    0.04032 =
         0.03526    0.01199    0.01159    0.01454
C5    1    0.692139    0.463042    0.354296    11.00000    0.03629    0.03725 =
         0.03766    0.01008    0.01258    0.01364
C6    1    0.696671    0.397697    0.423030    11.00000    0.03722    0.03845 =
         0.03759    0.00956    0.01331    0.01193
C7    1    0.581803    0.314044    0.435905    11.00000    0.03965    0.04880 =
         0.04994    0.01834    0.01046    0.00944
AFIX  43
H7    2    0.493870    0.294591    0.400469    11.00000   -1.20000
AFIX   0
C8    1    0.624376    0.269032    0.508357    11.00000    0.04774    0.05005 =
         0.05117    0.02376    0.01673    0.01159
AFIX  43
H8    2    0.571511    0.213854    0.533246    11.00000   -1.20000
AFIX   0
C9    1    0.767449    0.322401    0.540230    11.00000    0.04274    0.03618 =
         0.03655    0.01143    0.01604    0.01088
C10   1    0.850408    0.296919    0.614527    11.00000    0.04565    0.03798 =
         0.03499    0.01397    0.01660    0.01152
C11   1    0.783439    0.207723    0.662869    11.00000    0.04559    0.04248 =
         0.03907    0.01930    0.01488    0.01346
C12   1    0.714157    0.094071    0.607115    11.00000    0.07468    0.04254 =
         0.03938    0.01316    0.01417    0.00991
AFIX  43
H12   2    0.710991    0.072796    0.539440    11.00000   -1.20000
AFIX   0
C13   1    0.650300    0.012938    0.651380    11.00000    0.07446    0.04451 =
         0.05338    0.02099    0.00820    0.00305
AFIX  43
H13   2    0.602894   -0.062319    0.612966    11.00000   -1.20000
AFIX   0
C14   1    0.655971    0.042226    0.752200    11.00000    0.04519    0.05608 =
         0.05681    0.03314    0.01063    0.01039
C15   1    0.724470    0.154005    0.809301    11.00000    0.06087    0.06038 =
         0.04180    0.02680    0.02039    0.01946
AFIX  43
H15   2    0.728378    0.174325    0.877197    11.00000   -1.20000
AFIX   0
C16   1    0.787767    0.236146    0.764037    11.00000    0.05685    0.04538 =
         0.03957    0.01582    0.01643    0.01417
AFIX  43
H16   2    0.833868    0.311580    0.802416    11.00000   -1.20000
AFIX   0
C17   1    0.618836   -0.029432    0.893862    11.00000    0.04513    0.07672 =
         0.06567    0.04634    0.01922    0.01503
AFIX  23
H17A  2    0.557521   -0.093669    0.909129    11.00000   -1.20000
H17B  2    0.606578    0.039309    0.925066    11.00000   -1.20000
AFIX   0
C18   1    0.760888   -0.018417    0.939000    11.00000    0.04490    0.04783 =
         0.05310    0.02724    0.01434    0.01097
C19   1    0.557668    0.446960    0.292181    11.00000    0.04213    0.03918 =
         0.03865    0.01269    0.01167    0.01563
C20   1    0.473505    0.491158    0.333566    11.00000    0.05198    0.05179 =
         0.03865    0.00343    0.01160    0.02139
AFIX  43
H20   2    0.500831    0.530880    0.401225    11.00000   -1.20000
AFIX   0
C21   1    0.349769    0.476886    0.275548    11.00000    0.04419    0.05241 =
         0.05415    0.00134    0.01062    0.02364
AFIX  43
H21   2    0.295741    0.508014    0.304439    11.00000   -1.20000
AFIX   0
C22   1    0.305913    0.416719    0.175002    11.00000    0.04255    0.04064 =
         0.04911    0.01155    0.00483    0.01512
C23   1    0.386272    0.369834    0.133583    11.00000    0.05584    0.06764 =
         0.04065   -0.00159    0.00397    0.02753
AFIX  43
H23   2    0.356787    0.327092    0.066714    11.00000   -1.20000
AFIX   0
C24   1    0.511419    0.386234    0.191492    11.00000    0.04910    0.06508 =
         0.04747    0.00227    0.01248    0.02871
AFIX  43
H24   2    0.565455    0.355724    0.161973    11.00000   -1.20000
AFIX   0
C25   1    0.134260    0.345489    0.021149    11.00000    0.05828    0.05851 =
         0.05380    0.01518   -0.00339    0.01959
AFIX  23
H25A  2    0.203229    0.364286   -0.013525    11.00000   -1.20000
H25B  2    0.061554    0.364084   -0.011974    11.00000   -1.20000
AFIX   0
C26   1    0.083912    0.216219    0.011804    11.00000    0.04688    0.04866 =
         0.05338    0.01072    0.00621    0.01668
REM  coordinated DMF to Zn2
PART 1 21
DFIX 1.22 0.01 O1A C1A
DFIX 1.37 0.01 C1A N1A
DANG 2.26 0.01 O1A N1A
DFIX 1.47 0.01 N1A C2A N1A C3A
DANG 2.46 0.01 C1A C2A C1A C3A
DANG 2.53 0.01 C2A C3A
RIGU 0.001 O1A > C3A
FLAT O1A > C3A
O1A   4    0.996131    0.650066    0.636081    21.00000    0.08956    0.06479 =
         0.05352    0.00553    0.01633    0.03650
C1A   1    1.027617    0.639987    0.721106    21.00000    0.05769    0.07447 =
         0.05127    0.00583    0.01677    0.03125
AFIX  43
H1A   2    0.967433    0.584081    0.740725    21.00000   -1.20000
AFIX   0
N1A   3    1.147927    0.707602    0.788849    21.00000    0.06358    0.07883 =
         0.05823   -0.00809    0.01006    0.03932
C2A   1    1.175921    0.687187    0.888129    21.00000    0.12634    0.16626 =
         0.05941    0.01120    0.01114    0.08693
AFIX 133
H2A1  2    1.176871    0.750238    0.937882    21.00000   -1.50000
H2A2  2    1.261031    0.680128    0.903046    21.00000   -1.50000
H2A3  2    1.108243    0.617791    0.888648    21.00000   -1.50000
AFIX   0
C3A   1    1.241801    0.798642    0.763055    21.00000    0.06508    0.07029 =
         0.11479   -0.00750    0.01388    0.02373
AFIX 133
H3A1  2    1.201409    0.806324    0.699300    21.00000   -1.50000
H3A2  2    1.319115    0.780968    0.758937    21.00000   -1.50000
H3A3  2    1.267342    0.869210    0.813764    21.00000   -1.50000
AFIX   0
REM  Free DMF near Zn2
PART 2 -21
DFIX 1.22 0.01 O1B C1B
DFIX 1.37 0.01 C1B N1B
DANG 2.26 0.01 O1B N1B
DFIX 1.47 0.01 N1B C2B N1B C3B
DANG 2.46 0.01 C1B C2B C1B C3B
DANG 2.53 0.01 C2B C3B
RIGU 0.001 O1B > C3B
FLAT O1B > C3B
O1B   4    1.347633    0.779979    0.946888   -21.00000    0.18209    0.28769 =
         0.11954    0.05937    0.05738    0.16352
C1B   1    1.266204    0.774642    0.869798   -21.00000    0.15117    0.11034 =
         0.12838    0.03464    0.02795    0.06463
AFIX  43
H1B   2    1.282468    0.832371    0.836981   -21.00000   -1.20000
AFIX   0
N1B   3    1.151110    0.678938    0.835854   -21.00000    0.14095    0.10211 =
         0.11122    0.01138    0.05326    0.07286
C2B   1    1.129956    0.593615    0.894188   -21.00000    0.24921    0.10191 =
         0.16611    0.03624    0.10283    0.09640
AFIX 133
H2B1  2    1.205794    0.617267    0.951027   -21.00000   -1.50000
H2B2  2    1.118322    0.520673    0.852462   -21.00000   -1.50000
H2B3  2    1.051947    0.587226    0.917141   -21.00000   -1.50000
AFIX   0
C3B   1    1.044500    0.664707    0.749125   -21.00000    0.16291    0.09137 =
         0.11053   -0.02055    0.02894    0.07287
AFIX 133
H3B1  2    1.012926    0.726111    0.762229   -21.00000   -1.50000
H3B2  2    0.972719    0.592862    0.737310   -21.00000   -1.50000
H3B3  2    1.077842    0.665804    0.690881   -21.00000   -1.50000
AFIX   0
PART 0
REM COORDINATED DMF TO ZN
EXYZ O2A O2B
EADP O2A O2B
EXYZ C4A C4B
EADP C4A C4B
PART 1 31
DFIX 1.22 0.01 O2A C4A
DFIX 1.37 0.01 C4A N2A
DANG 2.26 0.01 O2A N2A
DFIX 1.47 0.01 N2A C5A N2A C6A
DANG 2.46 0.01 C4A C5A C4A C6A
DANG 2.53 0.01 C5A C6A
RIGU 0.001 O2A > C6A
FLAT O2A > C6A
O2A   4    0.991864    0.059781    1.246615    31.00000    0.06909    0.07297 =
         0.03587    0.01016    0.01760    0.01931
C4A   1    1.094207    0.134355    1.303100    31.00000    0.06092    0.08430 =
         0.04830   -0.00034    0.01644    0.02711
AFIX  43
H4A   2    1.159394    0.167039    1.272641    31.00000   -1.20000
AFIX   0
N2A   3    1.123907    0.173971    1.400095    31.00000    0.07967    0.07530 =
         0.04561   -0.00180    0.00764    0.02973
C5A   1    1.030716    0.127001    1.456326    31.00000    0.11287    0.17869 =
         0.04706    0.01754    0.00656   -0.00986
AFIX 133
H5A1  2    0.974131    0.169872    1.461598    31.00000   -1.50000
H5A2  2    1.079314    0.131995    1.522427    31.00000   -1.50000
H5A3  2    0.977408    0.048239    1.421939    31.00000   -1.50000
AFIX   0
C6A   1    1.240204    0.279186    1.456592    31.00000    0.08886    0.08316 =
         0.05266   -0.00484    0.00998    0.01942
AFIX 133
H6A1  2    1.282223    0.313561    1.410317    31.00000   -1.50000
H6A2  2    1.302395    0.260191    1.500944    31.00000   -1.50000
H6A3  2    1.211546    0.332159    1.495219    31.00000   -1.50000
AFIX   0
PART 2 -31
DFIX 1.22 0.01 O2B C4B
DFIX 1.37 0.01 C4B N2B
DANG 2.26 0.01 O2B N2B
DFIX 1.47 0.01 N2B C5B N2B C6B
DANG 2.46 0.01 C4B C5B C4B C6B
DANG 2.53 0.01 C5B C6B
RIGU 0.001 O2B > C6B
FLAT O2B > C6B
O2B   4    0.991864    0.059781    1.246615   -31.00000    0.06909    0.07297 =
         0.03587    0.01016    0.01760    0.01931
C4B   1    1.094207    0.134355    1.303100   -31.00000    0.06092    0.08430 =
         0.04830   -0.00034    0.01644    0.02711
AFIX  43
H4B   2    1.166090    0.168945    1.279358   -31.00000   -1.20000
AFIX   0
N2B   3    1.098739    0.165175    1.403701   -31.00000    0.09224    0.11680 =
         0.05221   -0.00214    0.02347    0.04805
C5B   1    0.975868    0.128854    1.435943   -31.00000    0.08666    0.13238 =
         0.01510   -0.00863    0.00714    0.04343
AFIX 133
H5B1  2    0.939433    0.187662    1.439032   -31.00000   -1.50000
H5B2  2    0.995505    0.115849    1.501197   -31.00000   -1.50000
H5B3  2    0.912473    0.059347    1.388644   -31.00000   -1.50000
AFIX   0
ISOR 0.001 C6B
C6B   1    1.224172    0.230435    1.479692   -31.00000    0.08714    0.08790 =
         0.08339    0.02064    0.02091    0.03276
AFIX 133
H6B1  2    1.290403    0.266419    1.448298   -31.00000   -1.50000
H6B2  2    1.252040    0.179978    1.513170   -31.00000   -1.50000
H6B3  2    1.212986    0.288047    1.527839   -31.00000   -1.50000
AFIX   0
PART 0
REM FREE DMF
EXYZ N3A N3B
EADP N3A N3B
PART 1 41
DFIX 1.22 0.01 O3A C7A
DFIX 1.37 0.01 C7A N3A
DANG 2.26 0.01 O3A N3A
DFIX 1.47 0.01 N3A C8A N3A C9A
DANG 2.46 0.01 C7A C8A C7A C9A
DANG 2.53 0.01 C8A C9A
SIMU 0.01 O3A > C9A
DELU 0.01 O3A > C9A
RIGU 0.001 O3A > C9A
FLAT O3A > C9A
O3A   4    0.636969    0.874431    0.381290    41.00000    0.17103    0.13536 =
         0.17392    0.01589    0.01784    0.02575
C7A   1    0.576168    0.800567    0.306233    41.00000    0.10067    0.08656 =
         0.14160    0.05289    0.04960    0.02943
AFIX  43
H7A   2    0.514509    0.735857    0.314615    41.00000   -1.20000
AFIX   0
N3A   3    0.582238    0.795128    0.207539    41.00000    0.10046    0.12550 =
         0.15727    0.07340    0.07223    0.05651
C8A   1    0.647143    0.890389    0.174462    41.00000    0.18545    0.18783 =
         0.26450    0.13789    0.13096    0.04974
AFIX 133
H8A1  2    0.668838    0.959605    0.225834    41.00000   -1.50000
H8A2  2    0.589503    0.891147    0.114363    41.00000   -1.50000
H8A3  2    0.727260    0.885244    0.160678    41.00000   -1.50000
AFIX   0
C9A   1    0.484402    0.687919    0.133371    41.00000    0.14107    0.11875 =
         0.15057    0.06257    0.05983    0.07331
AFIX 133
H9A1  2    0.437407    0.637559    0.168154    41.00000   -1.50000
H9A2  2    0.530351    0.650938    0.095977    41.00000   -1.50000
H9A3  2    0.422305    0.706069    0.088114    41.00000   -1.50000
AFIX   0
PART 2 -41
DFIX 1.22 0.01 O3B C7B
DFIX 1.37 0.01 C7B N3B
DANG 2.26 0.01 O3B N3B
DFIX 1.47 0.01 N3B C8B N3B C9B
DANG 2.46 0.01 C7B C8B C7B C9B
DANG 2.53 0.01 C8B C9B
SIMU 0.01 O3B > C9B
DELU 0.01 O3B > C9B
RIGU 0.001 O3B > C9B
FLAT O3B > C9B
ISOR 0.001 O3B
O3B   4    0.501411    0.785544    0.038401   -41.00000    0.15984    0.16150 =
         0.15870    0.04509    0.04646    0.06052
C7B   1    0.511299    0.753758    0.111720   -41.00000    0.14925    0.16684 =
         0.16430    0.05230    0.05666    0.07281
AFIX  43
H7B   2    0.453124    0.678462    0.099202   -41.00000   -1.20000
AFIX   0
N3B   3    0.582238    0.795128    0.207539   -41.00000    0.10046    0.12550 =
         0.15727    0.07340    0.07223    0.05651
C8B   1    0.717152    0.878571    0.241779   -41.00000    0.11892    0.16633 =
         0.21958    0.08616    0.05147    0.02667
AFIX 133
H8B1  2    0.778373    0.839680    0.243846   -41.00000   -1.50000
H8B2  2    0.731546    0.925440    0.307846   -41.00000   -1.50000
H8B3  2    0.731057    0.925961    0.196365   -41.00000   -1.50000
AFIX   0
C9B   1    0.519291    0.755887    0.286163   -41.00000    0.16374    0.20118 =
         0.18893    0.10993    0.09803    0.05026
AFIX 133
H9B1  2    0.432226    0.698125    0.254497   -41.00000   -1.50000
H9B2  2    0.512102    0.819689    0.329687   -41.00000   -1.50000
H9B3  2    0.573083    0.724624    0.324845   -41.00000   -1.50000
PART 0

AFIX   0
HKLF 4


REM  P-1_a.res in P-1
REM wR2 = 0.1706, GooF = S = 0.955, Restrained GooF = 0.991 for all data
REM R1 = 0.0552 for 5910 Fo > 4sig(Fo) and 0.0867 for all 9937 data
REM 571 parameters refined using 280 restraints

END

WGHT      0.1054      0.0000

REM Highest difference peak  1.035,  deepest hole -0.578,  1-sigma level  0.075
Q1    1   0.9490 -0.0567  1.1052  11.00000  0.05    1.04
Q2    1   0.5630  0.8413  0.1000  11.00000  0.05    0.84
;
_shelx_res_checksum   45052

_shelx_hkl_file
;
   0   0   1   38.53    1.24
   0   0  -1   40.45    1.36
   0   0   2    0.99    0.37
   0   0  -2    0.99    0.37
   0   0   3  212.14    6.87
   0   0  -3  217.21    6.87
   0   0   4  137.43    5.01
   0   0  -4  128.15    4.89
   0   0   5 1128.87   30.31
   0   0  -5 1111.12   31.54
   0   0   6  240.90    7.92
   0   0  -6  251.67    8.16
   0   0   7  408.27   12.86
   0   0  -7  405.92   12.93
   0   0   8  455.83   14.47
   0   0  -8  481.56   14.60
   0   0   9   79.23    4.02
   0   0  -9   93.52    3.90
   0   0  10  273.19    9.52
   0   0 -10  278.57    8.78
   0   0  11   46.76    3.40
   0   0 -11   41.25    3.15
   0   0  12    2.41    2.29
   0   0 -12    2.60    1.98
   0   0  13   62.28    5.01
   0   0 -13   51.64    4.45
   0   0  14   31.73    3.77
   0   0 -14   28.57    3.65
   0   0  15    8.54    4.64
   0   0 -15   10.89    3.71
   0   0  16   12.31    3.59
   0   0 -16    7.55    3.15
   0   0  17    3.65    3.40
   0   0 -17    1.73    3.28
   0   0  18    4.89    6.12
   0   0 -18    5.13    5.07
   0   0  19   -0.93    4.14
   0   0 -19    1.18    3.53
   0   0  20    3.59    4.64
   0   0 -20    2.41    2.91
   0   0  21    3.34    5.01
   0   0 -21    2.23    4.82
   0   1 -21    1.42    4.08
   0  -1  21   -0.49    4.08
   0   1 -20   18.99    4.89
   0  -1  20   24.55    5.20
   0   1 -19    5.75    4.02
   0  -1  19    2.54    4.70
   0   1 -18   -1.30    3.59
   0  -1  18    1.61    3.77
   0   1 -17    1.18    3.03
   0  -1  17    5.88    3.83
   0   1 -16   14.23    3.90
   0  -1  16   16.14    5.07
   0   1 -15   24.86    3.46
   0  -1  15   25.05    3.77
   0   1 -14   75.52    5.07
   0  -1  14   74.71    5.13
   0   1 -13    4.39    2.29
   0  -1  13    5.57    2.85
   0   1 -12    8.10    2.29
   0  -1  12   10.21    2.78
   0   1 -11   75.21    3.65
   0  -1  11   74.28    3.65
   0   1 -10  200.33    7.05
   0  -1  10  204.60    7.92
   0   1  -9  350.07   10.82
   0  -1   9  334.61   10.95
   0   1  -8    0.06    1.30
   0  -1   8    1.36    1.18
   0   1  -7  108.85    4.52
   0  -1   7  104.96    4.52
   0   1  -6 3348.96   83.50
   0  -1   6 3166.32   77.44
   0   1  -5   24.93    1.73
   0  -1   5   23.01    1.61
   0   1  -4  885.74   24.86
   0  -1   4  799.46   22.76
   0   1  -3  472.16   12.56
   0  -1   3  453.85   12.74
   0   1  -2  501.41   13.17
   0  -1   2  491.21   13.79
   0   1  -1 5962.28  197.11
   0  -1   1 5861.90  197.49
   0   1   0  119.18    3.59
   0  -1   0  113.86    3.40
   0   1   1 4099.93   97.35
   0  -1  -1 4029.86   93.95
   0   1   2  340.23   10.45
   0  -1  -2  346.29   10.14
   0   1   3  388.91   10.82
   0  -1  -3  389.40   11.38
   0   1   4  131.18    4.39
   0  -1  -4  128.03    5.13
   0   1   5  134.65    5.13
   0  -1  -5  137.99    5.26
   0   1   6  922.17   26.53
   0  -1  -6  930.28   26.41
   0   1   7   52.94    3.15
   0  -1  -7   51.09    2.60
   0   1   8    7.55    1.55
   0  -1  -8    7.42    1.67
   0   1   9  482.73   15.21
   0  -1  -9  457.69   13.61
   0   1  10   10.58    2.16
   0  -1 -10   12.18    2.10
   0   1  11    8.35    2.47
   0  -1 -11   10.58    2.41
   0   1  12    6.56    2.54
   0  -1 -12    9.28    2.23
   0   1  13    2.10    3.40
   0  -1 -13    2.47    2.60
   0   1  14   90.30    6.12
   0  -1 -14   81.02    4.39
   0   1  15   38.47    5.50
   0  -1 -15   34.76    4.76
   0   1  16    1.05    3.59
   0  -1 -16   -0.93    2.78
   0   1  17    0.99    4.64
   0  -1 -17    4.82    3.34
   0   1  18    0.49    4.02
   0  -1 -18    3.77    3.53
   0   1  19    1.73    3.77
   0  -1 -19    6.00    4.21
   0   1  20   11.50    4.95
   0  -1 -20    5.88    3.46
   0   1  21   -0.87    3.22
   0  -1 -21   -1.48    3.53
   0   2 -22    3.77    5.63
   0  -2  22    1.30    4.08
   0   2 -21    0.93    4.39
   0  -2  21    1.24    3.15
   0   2 -20   14.53    4.27
   0  -2  20    6.25    3.59
   0   2 -19    2.41    3.46
   0  -2  19    2.66    3.71
   0   2 -18   -3.22    3.53
   0  -2  18    2.66    4.08
   0   2 -17   13.73    3.59
   0  -2  17    8.54    4.39
   0   2 -16    7.24    3.09
   0  -2  16    6.56    3.28
   0   2 -15   60.24    4.64
   0  -2  15   59.50    5.13
   0   2 -14    9.96    3.34
   0  -2  14    9.28    3.53
   0   2 -13   79.54    4.58
   0  -2  13   83.06    4.64
   0   2 -12   20.91    2.78
   0  -2  12   19.11    2.78
   0   2 -11   14.53    2.78
   0  -2  11   13.85    2.91
   0   2 -10  156.97    5.81
   0  -2  10  165.45    6.56
   0   2  -9   56.90    2.91
   0  -2   9   58.82    3.40
   0   2  -8  169.96    6.68
   0  -2   8  168.11    6.43
   0   2  -7  640.94   18.80
   0  -2   7  624.62   18.68
   0   2  -6  116.65    4.58
   0  -2   6  117.14    4.45
   0   2  -5  817.52   24.31
   0  -2   5  827.11   22.95
   0   2  -4   41.75    2.10
   0  -2   4   46.70    2.10
   0   2  -3   21.34    1.24
   0  -2   3   21.28    1.24
   0   2  -2  276.47   11.75
   0  -2   2  272.26   12.12
   0   2  -1   19.36    1.05
   0  -2   1   21.83    1.05
   0   2   0 1048.53   26.84
   0  -2   0 1052.49   27.21
   0   2   1  738.42   19.36
   0  -2  -1  723.95   20.16
   0   2   2  252.41    7.30
   0  -2  -2  261.13    7.98
   0   2   3    0.99    0.74
   0  -2  -3    2.04    0.87
   0   2   4  978.77   28.64
   0  -2  -4  968.75   26.29
   0   2   5 1510.30   40.88
   0  -2  -5 1508.38   40.51
   0   2   6    5.13    1.55
   0  -2  -6    5.26    1.24
   0   2   7    3.40    1.48
   0  -2  -7    1.79    1.48
   0   2   8  242.02    7.79
   0  -2  -8  247.83    8.54
   0   2   9   58.88    3.65
   0  -2  -9   55.97    2.91
   0   2  10   94.20    4.58
   0  -2 -10   98.96    4.45
   0   2  11    9.15    2.35
   0  -2 -11    7.92    2.16
   0   2  12    4.33    2.78
   0  -2 -12    4.70    2.54
   0   2  13   69.64    4.89
   0  -2 -13   68.03    4.58
   0   2  14   67.79    5.50
   0  -2 -14   63.64    4.52
   0   2  15   10.76    5.26
   0  -2 -15   10.82    4.08
   0   2  16   14.78    4.02
   0  -2 -16   14.41    3.53
   0   2  17   18.74    5.20
   0  -2 -17   13.73    4.02
   0   2  18    0.49    3.53
   0  -2 -18    1.48    3.15
   0   2  19    6.68    6.06
   0  -2 -19   11.38    3.96
   0   2  20   -0.12    5.13
   0  -2 -20   -0.68    4.45
   0   2  21   -1.79    3.09
   0  -2 -21    1.05    5.69
   0   3 -22   -0.25    3.40
   0  -3  22    2.23    3.09
   0   3 -21    1.98    4.08
   0  -3  21    2.35    3.83
   0   3 -20    1.86    4.21
   0  -3  20    2.41    3.03
   0   3 -19   16.20    5.75
   0  -3  19   20.35    5.81
   0   3 -18   -0.68    3.15
   0  -3  18    0.62    3.90
   0   3 -17   -0.25    3.09
   0  -3  17   -0.74    3.65
   0   3 -16   91.41    5.94
   0  -3  16   92.96    5.94
   0   3 -15   38.84    3.77
   0  -3  15   46.94    4.39
   0   3 -14   74.03    4.52
   0  -3  14   77.68    4.58
   0   3 -13   16.82    3.59
   0  -3  13   17.13    3.53
   0   3 -12   23.56    3.22
   0  -3  12   23.69    3.22
   0   3 -11  307.82   10.14
   0  -3  11  298.05   10.76
   0   3 -10   25.17    2.54
   0  -3  10   24.37    2.54
   0   3  -9  410.37   12.18
   0  -3   9  413.15   12.74
   0   3  -8    5.75    1.48
   0  -3   8    4.95    1.36
   0   3  -7   78.24    3.65
   0  -3   7   78.98    3.65
   0   3  -6 1948.87   51.83
   0  -3   6 1920.05   51.58
   0   3  -5   41.01    2.23
   0  -3   5   39.71    2.04
   0   3  -4  473.21   14.91
   0  -3   4  470.74   14.10
   0   3  -3  122.83    6.56
   0  -3   3  121.47    6.25
   0   3  -2 1037.89   26.72
   0  -3   2 1056.51   28.57
   0   3  -1 5306.12  128.40
   0  -3   1 5408.97  131.00
   0   3   0  936.46   25.23
   0  -3   0  934.91   24.68
   0   3   1   21.40    1.42
   0  -3  -1   21.71    1.55
   0   3   2  265.83    8.72
   0  -3  -2  264.22    8.66
   0   3   3  146.40    5.20
   0  -3  -3  144.11    5.26
   0   3   4  262.36    8.66
   0  -3  -4  263.66    8.54
   0   3   5   15.52    1.79
   0  -3  -5   17.26    1.92
   0   3   6    6.56    1.48
   0  -3  -6    8.78    1.67
   0   3   7   41.44    2.85
   0  -3  -7   45.64    2.78
   0   3   8  273.75    9.03
   0  -3  -8  272.76   10.08
   0   3   9  147.08    5.63
   0  -3  -9  139.35    5.75
   0   3  10   -0.49    2.04
   0  -3 -10    0.12    2.29
   0   3  11   21.89    3.15
   0  -3 -11   20.84    3.03
   0   3  12   29.38    3.77
   0  -3 -12   29.69    3.77
   0   3  13   34.02    4.64
   0  -3 -13   33.65    4.14
   0   3  14    7.85    4.02
   0  -3 -14   13.73    3.46
   0   3  15   34.33    5.81
   0  -3 -15   30.24    4.76
   0   3  16    5.63    3.96
   0  -3 -16    7.11    4.08
   0   3  17    2.16    4.14
   0  -3 -17    2.85    4.70
   0   3  18    2.35    4.08
   0  -3 -18    2.10    3.46
   0   3  19    4.82    3.96
   0  -3 -19    6.80    3.71
   0   3  20    1.05    4.82
   0  -3 -20    0.93    2.91
   0   4 -22    1.30    3.34
   0  -4  22   -0.06    5.38
   0   4 -21    7.48    4.58
   0  -4  21    4.14    3.96
   0   4 -20   11.94    4.27
   0  -4  20    6.06    3.96
   0   4 -19    6.49    4.58
   0  -4  19    5.94    4.82
   0   4 -18    3.34    3.65
   0  -4  18    2.29    3.59
   0   4 -17    6.99    3.53
   0  -4  17    7.36    3.77
   0   4 -16   15.46    3.90
   0  -4  16   23.94    5.38
   0   4 -15  137.43    7.48
   0  -4  15  135.51    7.11
   0   4 -14   12.93    3.09
   0  -4  14   12.68    2.91
   0   4 -13   12.86    2.54
   0  -4  13   17.32    2.72
   0   4 -12  113.86    7.36
   0  -4  12  115.60    6.06
   0   4 -11    1.98    1.73
   0  -4  11    1.18    2.35
   0   4 -10  444.33   13.98
   0  -4  10  445.13   14.23
   0   4  -9   66.49    3.59
   0  -4   9   58.94    3.46
   0   4  -8    5.57    1.42
   0  -4   8    5.63    1.55
   0   4  -7  828.22   22.14
   0  -4   7  825.44   25.23
   0   4  -6   73.60    3.40
   0  -4   6   76.45    3.65
   0   4  -5 1030.60   28.70
   0  -4   5  968.62   26.16
   0   4  -4   45.09    2.97
   0  -4   4   47.81    3.46
   0   4  -3    0.93    0.87
   0  -4   3    1.30    0.87
   0   4  -2 1102.53   30.68
   0  -4   2 1118.17   30.74
   0   4  -1  385.57   12.06
   0  -4   1  381.55   11.26
   0   4   0  620.78   18.99
   0  -4   0  645.03   18.18
   0   4   1   24.55    1.48
   0  -4  -1   24.43    1.61
   0   4   2   24.74    1.73
   0  -4  -2   23.87    1.92
   0   4   3   14.29    1.61
   0  -4  -3   15.59    1.30
   0   4   4   -0.12    1.18
   0  -4  -4    0.43    1.24
   0   4   5  610.95   19.98
   0  -4  -5  630.37   19.05
   0   4   6   41.56    3.22
   0  -4  -6   37.48    2.66
   0   4   7   40.76    3.09
   0  -4  -7   39.34    2.66
   0   4   8  268.80    9.77
   0  -4  -8  269.48    8.97
   0   4   9  201.38    8.66
   0  -4  -9  199.34    7.36
   0   4  10    1.48    2.10
   0  -4 -10    0.25    1.86
   0   4  11    9.34    2.60
   0  -4 -11    9.09    2.41
   0   4  12    1.86    3.09
   0  -4 -12   -1.98    3.40
   0   4  13    8.97    3.90
   0  -4 -13   10.70    3.34
   0   4  14   30.86    4.45
   0  -4 -14   29.87    4.82
   0   4  15    1.05    5.01
   0  -4 -15    4.45    3.65
   0   4  16   17.87    4.89
   0  -4 -16   11.63    3.28
   0   4  17    5.07    4.70
   0  -4 -17    1.11    3.90
   0   4  18    4.08    6.25
   0  -4 -18   11.63    4.27
   0   4  19    0.25    4.76
   0  -4 -19    0.43    4.14
   0   5 -22    0.06    3.40
   0  -5  22    0.06    7.73
   0   5 -21    2.41    3.77
   0  -5  21    5.07    4.82
   0   5 -20   13.11    4.14
   0  -5  20   17.38    4.89
   0   5 -19    0.74    3.65
   0  -5  19    1.61    4.08
   0   5 -18    0.31    3.40
   0  -5  18    1.30    3.83
   0   5 -17    0.99    3.22
   0  -5  17    1.86    3.03
   0   5 -16   51.95    5.32
   0  -5  16   55.42    5.50
   0   5 -15   12.18    3.83
   0  -5  15   15.15    3.46
   0   5 -14   67.54    4.70
   0  -5  14   72.67    4.64
   0   5 -13   20.78    2.85
   0  -5  13   13.36    2.97
   0   5 -12   91.85    5.38
   0  -5  12   87.58    4.70
   0   5 -11  186.54    7.61
   0  -5  11  188.64    7.73
   0   5 -10   11.13    2.29
   0  -5  10   10.95    2.10
   0   5  -9  132.79    5.81
   0  -5   9  144.05    6.06
   0   5  -8  168.85    6.12
   0  -5   8  183.63    6.49
   0   5  -7   26.66    2.23
   0  -5   7   31.54    2.29
   0   5  -6  677.75   19.98
   0  -5   6  685.97   20.91
   0   5  -5   40.20    3.34
   0  -5   5   40.14    3.09
   0   5  -4  230.82    7.85
   0  -5   4  215.17    7.42
   0   5  -3   65.75    2.97
   0  -5   3   61.79    2.85
   0   5  -2  699.58   20.16
   0  -5   2  702.18   19.67
   0   5  -1 4039.38   99.52
   0  -5   1 3973.57   97.85
   0   5   0  819.26   22.51
   0  -5   0  808.19   22.51
   0   5   1  867.99   23.75
   0  -5  -1  856.61   22.95
   0   5   2  393.49   12.49
   0  -5  -2  409.63   13.55
   0   5   3   45.03    2.66
   0  -5  -3   45.46    2.72
   0   5   4  530.11   16.14
   0  -5  -4  522.19   15.40
   0   5   5  121.29    5.75
   0  -5  -5  128.21    5.26
   0   5   6   12.37    1.92
   0  -5  -6   10.58    2.29
   0   5   7    3.34    1.86
   0  -5  -7    3.96    2.35
   0   5   8  117.88    5.81
   0  -5  -8  123.33    6.43
   0   5   9   68.96    3.90
   0  -5  -9   69.58    4.08
   0   5  10   72.80    4.58
   0  -5 -10   74.84    4.27
   0   5  11   -0.25    3.09
   0  -5 -11    0.06    2.66
   0   5  12    0.62    2.97
   0  -5 -12   -0.06    3.71
   0   5  13   26.41    4.45
   0  -5 -13   20.66    4.14
   0   5  14    6.49    5.07
   0  -5 -14    0.37    3.22
   0   5  15   15.15    4.70
   0  -5 -15   12.06    3.65
   0   5  16    3.22    4.08
   0  -5 -16    1.30    3.40
   0   5  17    2.66    3.59
   0  -5 -17    1.79    3.53
   0   5  18    0.25    4.76
   0  -5 -18    0.56    4.27
   0   5  19   -1.48    3.96
   0  -5 -19    1.48    3.59
   0   6 -22   -0.74    2.35
   0   6 -21   -1.30    2.72
   0  -6  21   -0.43    7.98
   0   6 -20    5.26    6.80
   0  -6  20    3.83    5.44
   0   6 -19    2.29    4.33
   0  -6  19    3.09    3.96
   0   6 -18    3.15    3.83
   0  -6  18    0.06    3.59
   0   6 -17   10.51    3.77
   0  -6  17    6.25    3.34
   0   6 -16   18.80    3.65
   0  -6  16   13.73    3.53
   0   6 -15   55.66    5.20
   0  -6  15   54.67    4.45
   0   6 -14   -0.99    3.09
   0  -6  14   -0.19    2.91
   0   6 -13    8.04    2.91
   0  -6  13    9.34    2.41
   0   6 -12   24.12    2.78
   0  -6  12   24.86    3.15
   0   6 -11  317.53   11.75
   0  -6  11  313.70   12.43
   0   6 -10   62.65    3.90
   0  -6  10   72.73    3.96
   0   6  -9    0.49    1.61
   0  -6   9    1.86    1.67
   0   6  -8   33.27    2.66
   0  -6   8   37.42    2.78
   0   6  -7  888.90   24.18
   0  -6   7  871.27   23.07
   0   6  -6    5.69    1.98
   0  -6   6    7.73    2.23
   0   6  -5  640.88   19.61
   0  -6   5  616.45   18.37
   0   6  -4   92.53    4.33
   0  -6   4   95.87    4.02
   0   6  -3 1052.49   28.45
   0  -6   3 1010.25   28.64
   0   6  -2 1640.37   43.36
   0  -6   2 1621.20   43.97
   0   6  -1  556.71   16.27
   0  -6   1  546.81   16.14
   0   6   0  999.18   29.01
   0  -6   0  983.71   28.64
   0   6   1    2.35    1.18
   0  -6  -1    1.92    1.24
   0   6   2   80.40    3.65
   0  -6  -2   81.52    3.77
   0   6   3  207.13    7.17
   0  -6  -3  209.79    7.55
   0   6   4   79.35    4.02
   0  -6  -4   74.71    4.64
   0   6   5  182.15    6.93
   0  -6  -5  184.25    6.68
   0   6   6   27.83    2.91
   0  -6  -6   25.36    2.54
   0   6   7   27.58    2.97
   0  -6  -7   25.05    3.03
   0   6   8    2.72    2.16
   0  -6  -8    0.74    1.98
   0   6   9   45.27    3.46
   0  -6  -9   55.36    3.96
   0   6  10    4.39    3.03
   0  -6 -10    4.58    3.03
   0   6  11    2.54    3.77
   0  -6 -11    2.72    2.78
   0   6  12    1.36    4.33
   0  -6 -12    5.50    3.83
   0   6  13   25.30    4.64
   0  -6 -13   24.86    3.77
   0   6  14    2.10    3.53
   0  -6 -14    4.89    3.83
   0   6  15   -1.05    4.70
   0  -6 -15   -0.68    3.40
   0   6  16    3.83    3.28
   0  -6 -16    6.37    6.37
   0   6  17    0.43    3.34
   0  -6 -17    0.37    6.18
   0   6  18    0.93    3.09
   0  -6 -18   -1.48    5.63
   0  -6 -19   -3.71    5.26
   0   7 -22    0.68    3.46
   0   7 -21   10.82    4.33
   0   7 -20    3.96    3.22
   0  -7  20    4.52    4.08
   0   7 -19   -1.73    3.15
   0  -7  19   -0.62    4.02
   0   7 -18    5.75    3.15
   0  -7  18    5.63    3.83
   0   7 -17    7.92    2.60
   0  -7  17    8.04    3.77
   0   7 -16   28.70    3.22
   0  -7  16   23.94    3.46
   0   7 -15    4.21    2.54
   0  -7  15    2.35    2.97
   0   7 -14   16.27    2.60
   0  -7  14   20.53    3.28
   0   7 -13   21.71    2.54
   0  -7  13   22.64    3.09
   0   7 -12    1.67    2.66
   0  -7  12    2.60    2.78
   0   7 -11  206.58    8.60
   0  -7  11  212.51    8.41
   0   7 -10   72.36    4.45
   0  -7  10   73.17    4.02
   0   7  -9    2.97    2.47
   0  -7   9    3.34    1.92
   0   7  -8  216.66    8.10
   0  -7   8  223.77    7.79
   0   7  -7  175.28    9.90
   0  -7   7  182.02   10.27
   0   7  -6  280.30    9.22
   0  -7   6  280.80    8.78
   0   7  -5    1.36    1.55
   0  -7   5    0.80    1.30
   0   7  -4  200.27    7.36
   0  -7   4  196.62    6.93
   0   7  -3   21.83    1.98
   0  -7   3   19.48    1.73
   0   7  -2  333.80   11.50
   0  -7   2  339.99   11.44
   0   7  -1  432.70   13.17
   0  -7   1  435.91   13.48
   0   7   0   48.61    2.91
   0  -7   0   48.80    2.91
   0   7   1    0.25    1.30
   0  -7  -1   -0.25    1.36
   0   7   2    6.74    1.98
   0  -7  -2    5.81    2.04
   0   7   3  139.66    6.00
   0  -7  -3  141.20    6.12
   0   7   4  461.64   13.61
   0  -7  -4  447.23   13.73
   0   7   5   80.78    4.27
   0  -7  -5   86.40    4.14
   0   7   6   24.99    2.66
   0  -7  -6   25.17    2.97
   0   7   7   79.85    4.08
   0  -7  -7   70.94    4.45
   0   7   8    1.79    2.16
   0  -7  -8    0.87    2.47
   0   7   9    2.78    2.97
   0  -7  -9    3.15    2.85
   0   7  10   32.35    4.39
   0  -7 -10   30.43    3.71
   0   7  11    6.37    3.65
   0  -7 -11    2.29    2.72
   0   7  12   11.19    4.70
   0  -7 -12   11.75    3.65
   0   7  13    8.54    3.65
   0  -7 -13    7.24    3.40
   0   7  14   10.14    4.33
   0  -7 -14    8.41    4.70
   0   7  15   14.66    4.45
   0  -7 -15    7.24    4.76
   0   7  16    1.30    3.53
   0  -7 -16    1.55    3.59
   0   7  17    3.28    4.02
   0  -7 -17    2.41    3.15
   0   7  18    3.09    6.00
   0  -7 -18   -0.80    5.69
   0  -8  22   17.07    5.81
   0   8 -21   -1.24    9.52
   0  -8  21    3.40    9.28
   0   8 -20    1.67    4.39
   0  -8  20    2.60    5.13
   0   8 -19    0.93    4.21
   0  -8  19    0.93    4.33
   0   8 -18    1.36    3.77
   0  -8  18    1.79    3.96
   0   8 -17   42.92    5.38
   0  -8  17   44.16    5.07
   0   8 -16   19.30    4.02
   0  -8  16   13.85    3.90
   0   8 -15   45.77    4.64
   0  -8  15   49.79    5.13
   0   8 -14   -0.25    2.91
   0  -8  14   -1.55    2.66
   0   8 -13   22.88    3.59
   0  -8  13   24.06    3.34
   0   8 -12   86.09    6.25
   0  -8  12   84.73    5.13
   0   8 -11    2.78    2.60
   0  -8  11    5.20    2.85
   0   8 -10  183.32    8.16
   0  -8  10  171.63    7.92
   0   8  -9   74.47    5.01
   0  -8   9   76.07    4.82
   0   8  -8   19.24    3.40
   0  -8   8   22.27    3.09
   0   8  -7  216.35    8.29
   0  -8   7  226.74    8.10
   0   8  -6    2.16    1.73
   0  -8   6    2.78    1.55
   0   8  -5  338.50   10.51
   0  -8   5  343.02   11.81
   0   8  -4    5.38    1.92
   0  -8   4    4.82    1.79
   0   8  -3   72.80    3.90
   0  -8   3   72.49    3.65
   0   8  -2  499.99   15.28
   0  -8   2  498.94   15.28
   0   8  -1  155.55    5.50
   0  -8   1  153.76    6.25
   0   8   0   12.12    1.92
   0  -8   0    9.77    1.92
   0   8   1   23.01    2.29
   0  -8  -1   21.65    2.66
   0   8   2    7.48    2.35
   0  -8  -2    7.67    2.04
   0   8   3  171.57    6.62
   0  -8  -3  183.26    6.56
   0   8   4    0.37    1.61
   0  -8  -4    1.18    2.16
   0   8   5   23.87    3.09
   0  -8  -5   22.82    2.78
   0   8   6   38.78    3.96
   0  -8  -6   39.03    3.46
   0   8   7    8.66    3.28
   0  -8  -7    8.35    2.60
   0   8   8   24.74    3.59
   0  -8  -8   28.45    3.65
   0   8   9   34.20    4.02
   0  -8  -9   33.89    4.58
   0   8  10    3.46    2.97
   0  -8 -10    4.70    2.91
   0   8  11    4.02    4.45
   0  -8 -11    2.23    4.02
   0   8  12    1.98    3.46
   0  -8 -12    4.89    3.71
   0   8  13   11.63    3.53
   0  -8 -13   16.51    3.96
   0   8  14    0.31    3.96
   0  -8 -14    1.11    3.53
   0   8  15    1.42    2.85
   0  -8 -15    0.62    2.72
   0   8  16   -0.74    3.65
   0  -8 -16   -2.41    5.57
   0   9 -21    0.25    7.30
   0  -9  21   -4.95    6.93
   0   9 -20    0.80    3.28
   0  -9  20    3.65    5.13
   0   9 -19   -1.24    4.02
   0  -9  19   -0.37    4.27
   0   9 -18    1.11    4.33
   0  -9  18    3.28    4.02
   0   9 -17    6.49    4.45
   0  -9  17    7.73    3.83
   0   9 -16   46.02    5.07
   0  -9  16   49.17    5.26
   0   9 -15    7.17    3.65
   0  -9  15    7.48    3.28
   0   9 -14   10.95    3.40
   0  -9  14   12.12    3.34
   0   9 -13   25.91    4.33
   0  -9  13   25.05    3.71
   0   9 -12    7.79    3.28
   0  -9  12    6.31    2.60
   0   9 -11  409.01   13.92
   0  -9  11  401.84   12.80
   0   9 -10   21.59    3.15
   0  -9  10   22.70    3.15
   0   9  -9   42.49    6.00
   0  -9   9   38.78    3.28
   0   9  -8   56.78    4.21
   0  -9   8   53.44    3.40
   0   9  -7    0.99    2.23
   0  -9   7   -0.25    1.86
   0   9  -6   54.92    3.90
   0  -9   6   61.23    3.46
   0   9  -5   -0.80    1.92
   0  -9   5    1.11    1.55
   0   9  -4   11.50    2.23
   0  -9   4   15.34    2.23
   0   9  -3  556.83   17.50
   0  -9   3  552.62   17.07
   0   9  -2    0.37    2.29
   0  -9   2    4.08    1.86
   0   9  -1  153.63    6.43
   0  -9   1  148.01    6.31
   0   9   0    5.32    2.10
   0  -9   0    3.28    2.10
   0   9   1    3.83    1.86
   0  -9  -1    1.18    1.86
   0   9   2    3.40    2.10
   0  -9  -2    2.16    2.16
   0   9   3    6.49    2.16
   0  -9  -3    3.46    2.35
   0   9   4   96.86    5.01
   0  -9  -4   98.46    4.76
   0   9   5   -0.68    2.23
   0  -9  -5    0.62    2.60
   0   9   6   24.49    2.91
   0  -9  -6   21.83    3.40
   0   9   7   15.52    3.22
   0  -9  -7   15.40    3.65
   0   9   8    9.09    3.40
   0  -9  -8    8.84    3.03
   0   9   9    8.04    3.22
   0  -9  -9    5.13    2.85
   0   9  10    3.09    3.65
   0  -9 -10    0.25    3.40
   0   9  11    6.06    3.65
   0  -9 -11    4.45    3.96
   0   9  12    2.35    3.90
   0  -9 -12    1.30    3.83
   0   9  13    2.16    3.28
   0  -9 -13    2.85    2.78
   0   9  14   -0.12    2.78
   0  -9 -14   -1.48    2.78
   0   9  15   -1.24    8.16
   0  -9 -15   -0.19    2.16
   0   9  16   -0.31    3.77
   0  -9 -16   -0.19    3.46
   0 -10  21    1.42    6.80
   0  10 -20    0.37    3.53
   0 -10  20   -0.56    3.59
   0  10 -19   -0.12    4.76
   0 -10  19   -0.19    4.58
   0  10 -18    0.87    4.45
   0 -10  18    1.67    3.96
   0  10 -17   43.36    5.94
   0 -10  17   31.48    5.57
   0  10 -16   10.58    4.64
   0 -10  16    9.40    3.96
   0  10 -15   24.86    4.45
   0 -10  15   16.45    4.21
   0  10 -14    1.30    3.83
   0 -10  14    4.52    3.28
   0  10 -13    0.99    3.34
   0 -10  13    0.43    2.91
   0  10 -12  114.55    6.62
   0 -10  12  120.79    6.43
   0  10 -11    4.64    3.83
   0 -10  11    4.52    3.03
   0  10 -10  109.91    7.48
   0 -10  10  117.70    5.88
   0  10  -9   79.66    5.01
   0 -10   9   76.94    4.70
   0  10  -8    0.99    2.41
   0 -10   8    1.42    2.66
   0  10  -7   38.41    3.83
   0 -10   7   42.80    3.15
   0  10  -6   13.17    2.54
   0 -10   6    9.28    2.41
   0  10  -5   43.91    4.27
   0 -10   5   46.14    3.65
   0  10  -4   13.11    2.29
   0 -10   4   13.05    2.47
   0  10  -3   15.03    2.54
   0 -10   3   12.37    2.29
   0  10  -2  476.55   14.23
   0 -10   2  437.21   14.04
   0  10  -1    2.41    2.10
   0 -10   1    0.00    2.23
   0  10   0   31.05    2.85
   0 -10   0   36.55    3.09
   0  10   1   -1.05    2.16
   0 -10  -1    1.92    2.23
   0  10   2   27.96    3.59
   0 -10  -2   23.50    3.28
   0  10   3   84.73    4.95
   0 -10  -3   73.42    4.76
   0  10   4   25.30    3.15
   0 -10  -4   24.86    3.71
   0  10   5   -1.55    3.22
   0 -10  -5    0.68    3.40
   0  10   6    4.02    3.34
   0 -10  -6    4.08    3.09
   0  10   7    9.52    3.09
   0 -10  -7   11.57    3.09
   0  10   8    0.12    3.46
   0 -10  -8    1.67    3.15
   0  10   9   18.74    3.71
   0 -10  -9   17.81    3.90
   0  10  10   -0.68    3.40
   0 -10 -10    1.05    3.90
   0  10  11    3.59    3.71
   0 -10 -11    0.00    3.90
   0  10  12    2.29    3.46
   0 -10 -12    4.08    3.40
   0  10  13    2.04    4.08
   0 -10 -13    1.92    3.53
   0  10  14   15.40    5.01
   0 -10 -14    2.97    2.54
   0  11 -20   -1.55    4.14
   0 -11  20    0.80    4.33
   0  11 -19    0.25    4.27
   0 -11  19    0.12    4.14
   0  11 -18   11.94    6.18
   0 -11  18    8.97    6.00
   0  11 -17    4.21    5.26
   0 -11  17    0.00    5.32
   0  11 -16   72.30    7.79
   0 -11  16   68.78    7.36
   0  11 -15   -1.61    4.08
   0 -11  15   -1.11    4.33
   0  11 -14    5.81    5.69
   0 -11  14    2.41    4.33
   0  11 -13   19.98    5.01
   0 -11  13   21.89    4.70
   0  11 -12    6.62    3.90
   0 -11  12    3.59    3.59
   0  11 -11   81.83    7.73
   0 -11  11   66.43    5.26
   0  11 -10    7.85    3.28
   0 -11  10    3.53    2.78
   0  11  -9    7.61    3.34
   0 -11   9    8.23    2.60
   0  11  -8   99.33    5.38
   0 -11   8  108.48    5.69
   0  11  -7   36.49    3.77
   0 -11   7   36.55    3.53
   0  11  -6   24.62    3.59
   0 -11   6   34.64    3.34
   0  11  -5    6.74    2.78
   0 -11   5    5.69    2.23
   0  11  -4   24.24    3.83
   0 -11   4   31.67    3.71
   0  11  -3  331.14   11.75
   0 -11   3  326.63   12.37
   0  11  -2   77.19    4.64
   0 -11   2   73.85    4.82
   0  11  -1   33.46    3.40
   0 -11   1   33.09    3.40
   0  11   0    5.32    2.97
   0 -11   0    4.82    2.72
   0  11   1    7.30    3.09
   0 -11  -1    6.99    3.22
   0  11   2   27.77    4.64
   0 -11  -2   23.26    4.21
   0  11   3    5.94    3.90
   0 -11  -3   10.02    3.90
   0  11   4   14.53    3.59
   0 -11  -4   18.31    3.22
   0  11   5    8.47    2.97
   0 -11  -5    6.31    3.03
   0  11   6    4.02    3.15
   0 -11  -6    6.37    3.15
   0  11   7    1.05    3.46
   0 -11  -7   -0.87    3.53
   0  11   8   25.73    4.39
   0 -11  -8   28.95    4.45
   0  11   9    1.18    3.09
   0 -11  -9   -0.93    3.59
   0  11  10    3.03    4.02
   0 -11 -10    1.48    3.22
   0  11  11    3.09    4.08
   0 -11 -11   -0.06    3.90
   0  11  12    1.73    3.65
   0 -11 -12    2.23    3.59
   0  11  13    2.54    4.45
   0 -11 -13    1.98    4.02
   0  11  14    4.14    4.89
   0 -12  20   -0.19    6.62
   0  12 -19    3.28    4.70
   0 -12  19    2.04    4.95
   0  12 -18    0.99    4.95
   0 -12  18   -0.25    4.95
   0  12 -17   18.18    5.13
   0 -12  17   19.98    5.07
   0  12 -16    3.65    4.52
   0 -12  16    1.67    4.27
   0  12 -15   23.69    4.45
   0 -12  15   28.45    4.70
   0  12 -14    6.62    5.38
   0 -12  14   11.57    4.27
   0  12 -13   -1.55    3.71
   0 -12  13    4.02    6.56
   0  12 -12   47.62    6.62
   0 -12  12   51.77    5.44
   0  12 -11    2.47    3.59
   0 -12  11    4.82    2.78
   0  12 -10    0.93    3.77
   0 -12  10    2.60    3.40
   0  12  -9   77.87    5.50
   0 -12   9   78.86    5.26
   0  12  -8   -0.06    3.03
   0 -12   8    1.30    2.47
   0  12  -7   59.99    4.82
   0 -12   7   61.73    4.64
   0  12  -6   10.64    3.15
   0 -12   6    4.82    2.60
   0  12  -5    0.31    3.09
   0 -12   5    0.37    2.35
   0  12  -4   36.49    5.07
   0 -12   4   40.02    4.21
   0  12  -3   -0.68    3.09
   0 -12   3    2.10    2.97
   0  12  -2  213.07    9.28
   0 -12   2  213.94    9.65
   0  12  -1    6.00    2.97
   0 -12   1    9.90    2.97
   0  12   0   -0.62    3.15
   0 -12   0    1.67    3.09
   0  12   1    2.23    2.47
   0 -12  -1    2.78    3.03
   0  12   2   21.15    3.53
   0 -12  -2   18.62    4.02
   0  12   3   17.07    3.71
   0 -12  -3   21.71    4.14
   0  12   4   27.46    4.14
   0 -12  -4   21.59    4.45
   0  12   5    1.42    3.09
   0 -12  -5    1.48    3.09
   0  12   6    0.62    3.15
   0 -12  -6    0.19    3.53
   0  12   7    8.60    3.83
   0 -12  -7    8.72    3.40
   0  12   8   -0.31    3.34
   0 -12  -8    0.68    4.08
   0  12   9    1.48    3.09
   0 -12  -9    3.77    3.03
   0  12  10    1.36    4.64
   0 -12 -10   -0.31    4.52
   0  12  11   -0.37    5.69
   0 -12 -11    2.10    4.02
   0 -12 -12    0.43    2.78
   0  13 -19    2.41    6.49
   0 -13  19    3.83    4.02
   0  13 -18   11.57    5.57
   0 -13  18    9.46    5.44
   0  13 -17   -0.06    5.44
   0 -13  17   -2.60    5.81
   0  13 -16   12.37    5.26
   0 -13  16   16.20    5.69
   0  13 -15    0.68    4.82
   0 -13  15    0.06    4.89
   0  13 -14    2.66    4.58
   0 -13  14   -0.19    6.00
   0  13 -13   34.39    7.17
   0 -13  13   28.64    4.70
   0  13 -12   -1.61    4.70
   0 -13  12   -0.12    4.08
   0  13 -11   18.31    4.14
   0 -13  11   19.92    3.40
   0  13 -10   13.79    3.65
   0 -13  10    4.82    3.09
   0  13  -9    2.23    4.14
   0 -13   9   -0.56    3.28
   0  13  -8   70.82    5.88
   0 -13   8   83.56    5.50
   0  13  -7    0.74    3.15
   0 -13   7    0.00    2.54
   0  13  -6   22.20    3.83
   0 -13   6   17.32    3.46
   0  13  -5    0.80    3.28
   0 -13   5    1.98    2.91
   0  13  -4    4.95    3.34
   0 -13   4    6.93    3.15
   0  13  -3   82.63    6.06
   0 -13   3   75.33    5.07
   0  13  -2    6.18    3.34
   0 -13   2    5.63    2.97
   0  13  -1    1.92    3.53
   0 -13   1    2.35    2.72
   0  13   0    1.18    3.03
   0 -13   0    2.85    2.97
   0  13   1    9.52    3.65
   0 -13  -1    9.03    3.09
   0  13   2    9.40    4.14
   0 -13  -2   10.82    4.02
   0  13   3   22.51    4.64
   0 -13  -3   26.66    4.27
   0  13   4   -1.30    3.40
   0 -13  -4   -0.87    3.03
   0  13   5   -1.18    3.83
   0 -13  -5    0.06    3.53
   0  13   6    2.60    3.53
   0 -13  -6    0.19    2.97
   0  13   7    1.36    3.09
   0 -13  -7   -1.73    3.03
   0  13   8    0.31    4.08
   0 -13  -8    3.03    4.45
   0  13   9    0.80    2.54
   0 -13  -9    0.19    3.65
   0  13  10    1.92    5.81
   0 -13 -10    0.68    5.01
   0  14 -18    1.79    5.75
   0 -14  18    0.87    4.89
   0  14 -17   18.12    6.87
   0 -14  17   -0.99    4.45
   0  14 -16    0.68    5.26
   0 -14  16    2.66    4.21
   0  14 -15    2.29    5.94
   0 -14  15    8.41    8.16
   0  14 -14    1.05    6.00
   0 -14  14    3.28    4.33
   0  14 -13    1.79    5.01
   0 -14  13   -0.99    4.64
   0  14 -12   20.16    6.93
   0 -14  12   15.77    5.50
   0  14 -11    1.05    4.14
   0 -14  11    3.03    4.27
   0  14 -10    5.88    4.33
   0 -14  10    9.71    3.46
   0  14  -9   11.88    5.20
   0 -14   9   16.08    4.14
   0  14  -8   -0.56    3.46
   0 -14   8    1.86    3.09
   0  14  -7   10.39    3.77
   0 -14   7   17.63    3.59
   0  14  -6   -0.56    3.59
   0 -14   6    0.19    2.85
   0  14  -5    4.33    3.22
   0 -14   5    1.79    2.72
   0  14  -4    3.46    3.65
   0 -14   4    3.22    3.46
   0  14  -3   17.57    3.96
   0 -14   3   21.71    3.77
   0  14  -2    7.85    3.28
   0 -14   2    8.97    2.97
   0  14  -1   -1.11    5.01
   0 -14   1    0.49    4.33
   0  14   0    3.96    4.08
   0 -14   0    1.61    2.97
   0  14   1    3.46    3.65
   0 -14  -1    4.33    3.71
   0  14   2   12.31    4.02
   0 -14  -2    9.83    3.34
   0  14   3    0.56    4.02
   0 -14  -3    1.11    4.76
   0  14   4    6.37    3.71
   0 -14  -4    4.08    3.77
   0  14   5    3.46    4.02
   0 -14  -5    2.85    3.15
   0  14   6    2.16    3.71
   0 -14  -6    3.40    3.71
   0  14   7    2.29    3.03
   0 -14  -7    0.25    3.03
   0  14   8   -1.30    3.22
   0 -14  -8    0.49    3.40
   0  14   9    1.98    5.69
   0 -14  -9   -0.37    5.50
   0 -15  17   -1.61    6.56
   0  15 -16   -0.49    4.82
   0 -15  16   -0.25    6.87
   0  15 -15   -0.06    5.69
   0 -15  15    2.04    4.39
   0  15 -14    3.34    5.13
   0 -15  14   -0.25    4.21
   0  15 -13    8.60    5.07
   0 -15  13    1.73    4.27
   0  15 -12    2.72    5.63
   0 -15  12    3.46    3.77
   0  15 -11    8.72    5.57
   0 -15  11    5.94    4.95
   0  15 -10   14.60    5.38
   0 -15  10   12.31    4.27
   0  15  -9    8.54    5.32
   0 -15   9   12.31    4.08
   0  15  -8    7.30    4.64
   0 -15   8    7.48    3.40
   0  15  -7    3.03    4.21
   0 -15   7    1.42    3.28
   0  15  -6    0.31    3.71
   0 -15   6    2.60    3.22
   0  15  -5   -0.19    3.65
   0 -15   5   -1.11    3.40
   0  15  -4   14.72    4.52
   0 -15   4   16.02    3.53
   0  15  -3    1.48    5.13
   0 -15   3    7.11    4.45
   0  15  -2   17.13    4.33
   0 -15   2   18.55    3.96
   0  15  -1    0.80    3.65
   0 -15   1    2.60    3.46
   0  15   0    2.23    4.39
   0 -15   0    2.72    3.77
   0  15   1   12.74    4.58
   0 -15  -1    7.48    3.28
   0  15   2    1.42    4.45
   0 -15  -2    2.47    3.65
   0  15   3    3.46    4.14
   0 -15  -3   -0.19    4.21
   0  15   4    2.04    4.58
   0 -15  -4   -0.49    4.02
   0  15   5    6.25    6.18
   0 -15  -5    2.35    2.97
   0  15   6    2.10    3.34
   0 -15  -6   11.26    4.21
   0  15   7    0.00    3.09
   0 -15  -7    1.55    5.63
   0 -15  -8    0.37    2.72
   0  16 -15    8.04    5.38
   0 -16  15    1.11    4.21
   0  16 -14    5.20    5.26
   0 -16  14    8.04    4.21
   0  16 -13   10.45    5.50
   0 -16  13    0.68    4.64
   0  16 -12   -0.99    6.49
   0 -16  12   -0.25    4.64
   0  16 -11    0.12    6.31
   0 -16  11   -2.54    4.76
   0  16 -10    1.18    4.33
   0 -16  10   -0.56    3.09
   0  16  -9    6.49    5.69
   0 -16   9    8.47    4.27
   0  16  -8   -1.18    4.45
   0 -16   8   -2.41    3.34
   0  16  -7   11.19    4.08
   0 -16   7    4.08    3.15
   0  16  -6    3.03    3.59
   0 -16   6   -0.19    3.96
   0  16  -5   -1.18    4.64
   0 -16   5    3.28    4.27
   0  16  -4    3.65    3.77
   0 -16   4    1.61    3.15
   0  16  -3    4.76    4.08
   0 -16   3    0.31    3.77
   0  16  -2    2.78    4.58
   0 -16   2    0.06    3.59
   0  16  -1    0.00    4.39
   0 -16   1    1.79    3.28
   0  16   0    5.07    3.53
   0 -16   0    6.18    3.77
   0  16   1    0.37    4.27
   0 -16  -1    2.78    4.08
   0  16   2    2.16    3.28
   0 -16  -2    1.86    3.22
   0  16   3    3.90    5.75
   0 -16  -3    1.98    5.20
   0  16   4    0.37    3.22
   0 -16  -4    1.11    3.22
   0  16   5   -1.48    4.02
   0 -16  -5   -0.99    6.37
   0  16   6    1.48    4.64
   0 -16  -6   -0.56    3.22
   0 -16  -7    1.05    4.52
   0  17 -14   -0.25    4.52
   0 -17  14   -2.54    5.75
   0  17 -13    3.96    5.57
   0 -17  13    7.67    3.22
   0  17 -12    1.61    5.88
   0 -17  12    0.80    4.14
   0  17 -11   -1.48    4.08
   0 -17  11    1.92    7.36
   0  17 -10    8.10    4.33
   0 -17  10    4.39    5.07
   0  17  -9   -1.55    5.13
   0 -17   9   -1.24    4.52
   0  17  -8    1.24    4.70
   0 -17   8    2.72    3.40
   0  17  -7    1.36    4.33
   0 -17   7    1.55    4.33
   0  17  -6    1.18    4.27
   0 -17   6   -0.49    4.58
   0  17  -5   -0.06    6.62
   0 -17   5   -0.93    3.03
   0  17  -4   -0.49    3.46
   0 -17   4   -2.23    2.78
   0  17  -3    0.80    3.59
   0 -17   3    2.66    2.60
   0  17  -2    1.67    4.21
   0 -17   2    2.47    3.96
   0  17  -1   -0.62    3.83
   0 -17   1   -1.73    2.72
   0  17   0   -1.86    3.83
   0 -17  -1   -0.74    3.77
   0  17   4    2.23    5.50
   0  17   5    3.83    5.07
   0 -18  13    0.43    4.21
   0 -18  12    2.29    5.07
   0  18 -11    2.16    5.88
   0 -18  11   -1.55    3.09
   0  18  -9    2.41    4.82
   0 -18   9    1.24    3.46
   0  18  -8    2.10    4.33
   0 -18   8   -1.11    5.75
   0  18  -7    0.99    3.46
   0 -18   7    0.37    4.45
   0  18  -6   -2.23    3.65
   0 -18   6   -0.12    4.64
   0  18  -2    5.94    6.43
   0 -19   7   -0.12    3.46
   0 -19   6   -1.18    4.70
   0 -19   5   -0.43    3.28
   1 -19   7    0.80    3.28
  -1  19  -7    0.06    5.44
   1 -19   8   -1.18    3.46
  -1  19  -8    2.04    5.44
   1 -18   5   -1.73    4.21
   1 -18   6   -0.99    3.46
  -1  18  -6    0.06    5.44
   1 -18   7   -0.93    4.14
  -1  18  -7    1.92    4.14
   1 -18   8    4.02    3.96
  -1  18  -8    0.68    5.44
   1 -18   9    3.34    5.57
  -1  18  -9    0.31    3.15
   1 -18  10    0.19    3.46
   1 -18  12    1.92    3.34
  -1  18 -12   -2.29    6.87
   1 -18  13    1.86    5.07
  -1  18 -13    2.16   11.26
   1 -17  -6   -0.49    4.33
   1 -17  -5   -0.06    3.34
  -1  17   5   -0.37    4.89
   1 -17  -4   -0.31    6.00
  -1  17   4   -2.41    4.82
   1 -17  -3   -0.37    3.71
   1 -17  -2   -0.37    4.82
   1 -17  -1    2.16    3.71
  -1  17   1    2.60    4.45
   1 -17   0    2.35    3.90
  -1  17   0    2.60    3.83
   1 -17   1    1.48    4.27
  -1  17  -1    2.35    4.33
   1 -17   2    0.62    4.08
  -1  17  -2   -0.80    3.83
   1 -17   3   -0.25    4.21
  -1  17  -3    0.12    3.09
   1 -17   4    2.72    3.59
  -1  17  -4    0.06    3.15
   1 -17   5   -1.92    3.65
  -1  17  -5   -1.36    5.26
   1 -17   6   -0.49    3.40
  -1  17  -6    0.12    5.32
   1 -17   7   -1.79    3.71
  -1  17  -7   -0.74    5.81
   1 -17   8   11.57    3.90
  -1  17  -8   11.69    4.21
   1 -17   9    0.00    3.59
  -1  17  -9    3.59    3.83
   1 -17  10    4.08    4.95
  -1  17 -10   -2.16    4.52
   1 -17  11   -2.91    4.52
  -1  17 -11    2.60    4.52
   1 -17  12    1.55    3.96
  -1  17 -12    1.98    4.45
   1 -17  13    2.04    5.50
  -1  17 -13    1.24   11.81
   1 -17  14   -1.36    4.89
  -1  17 -14    0.31    5.13
  -1  17 -15    0.56    8.84
   1 -16  -8   -0.43    3.34
   1 -16  -7    0.62    3.28
   1 -16  -6    3.34    4.21
  -1  16   6    1.67    4.89
   1 -16  -5    2.10    3.34
  -1  16   5   14.10    5.26
   1 -16  -4    5.88    5.88
  -1  16   4    0.80    3.90
   1 -16  -3    2.54    5.01
  -1  16   3    1.24    4.82
   1 -16  -2    8.29    4.76
  -1  16   2    6.49    4.52
   1 -16  -1   -0.87    3.65
  -1  16   1   -0.06    4.21
   1 -16   0    8.10    3.83
  -1  16   0    5.44    4.70
   1 -16   1    2.47    4.39
  -1  16  -1    0.31    4.21
   1 -16   2    0.37    3.40
  -1  16  -2    2.04    4.76
   1 -16   3    6.80    3.90
  -1  16  -3    3.09    5.38
   1 -16   4    1.79    3.83
  -1  16  -4    2.10    4.39
   1 -16   5    0.87    3.65
  -1  16  -5   -2.54    4.70
   1 -16   6    4.95    4.21
  -1  16  -6    3.83    4.58
   1 -16   7   10.45    3.90
  -1  16  -7    2.66    5.01
   1 -16   8    2.04    3.96
  -1  16  -8    1.11    4.89
   1 -16   9   16.70    4.70
  -1  16  -9   16.64    5.13
   1 -16  10    3.28    3.65
  -1  16 -10    0.37    4.76
   1 -16  11    4.45    4.27
  -1  16 -11    4.82    5.94
   1 -16  12    0.93    4.08
  -1  16 -12    4.02    5.69
   1 -16  13    1.55    6.43
  -1  16 -13    3.71    7.85
   1 -16  14    1.30    3.90
  -1  16 -14    1.55    6.93
   1 -16  15    0.49    6.87
  -1  16 -15   -1.18    7.05
  -1  16 -16    0.43    6.74
   1 -15  -8   -0.31    2.72
  -1  15   8    0.49    6.18
   1 -15  -7    0.99    3.09
  -1  15   7    1.42    7.05
   1 -15  -6    2.16    3.34
  -1  15   6    3.65    4.21
   1 -15  -5    0.68    2.91
  -1  15   5   -2.85    4.45
   1 -15  -4    0.93    4.39
  -1  15   4    3.59    3.71
   1 -15  -3   11.57    3.77
  -1  15   3    2.97    4.76
   1 -15  -2    2.29    3.40
  -1  15   2    1.42    4.21
   1 -15  -1   12.31    4.02
  -1  15   1    8.60    3.90
   1 -15   0   -1.48    3.65
  -1  15   0    4.52    4.58
   1 -15   1   19.42    3.71
  -1  15  -1   21.96    4.39
   1 -15   2    6.68    3.03
  -1  15  -2    3.53    3.90
   1 -15   3    1.42    4.14
  -1  15  -3    2.16    4.27
   1 -15   4    5.38    4.64
  -1  15  -4    4.76    4.45
   1 -15   5    2.10    2.97
  -1  15  -5    2.78    4.21
   1 -15   6    2.04    3.34
  -1  15  -6    4.33    4.39
   1 -15   7   -0.99    3.15
  -1  15  -7    3.15    4.76
   1 -15   8    7.79    3.40
  -1  15  -8   11.63    4.95
   1 -15   9   -0.74    3.34
  -1  15  -9    0.56    4.14
   1 -15  10    3.22    3.83
  -1  15 -10    7.67    4.45
   1 -15  11   22.14    4.70
  -1  15 -11   17.81    5.50
   1 -15  12    1.11    3.77
  -1  15 -12   -0.37    4.70
   1 -15  13    7.92    4.58
  -1  15 -13    5.63   10.45
   1 -15  14    6.56    7.55
  -1  15 -14    1.11    5.63
   1 -15  15   -0.87    4.70
  -1  15 -15   -3.15    5.88
   1 -15  16    2.16    5.69
  -1  15 -16    2.41    7.48
   1 -15  17    2.85    5.50
  -1  14   9    1.61    4.14
   1 -14  -8    0.37    3.09
  -1  14   8    0.62    3.40
   1 -14  -7    6.43    4.33
  -1  14   7    4.76    5.26
   1 -14  -6    0.68    3.03
  -1  14   6   -1.67    3.46
   1 -14  -5    0.19    3.59
  -1  14   5    1.24    4.08
   1 -14  -4    1.92    4.58
  -1  14   4   -0.43    3.46
   1 -14  -3    1.36    3.34
  -1  14   3    0.37    3.71
   1 -14  -2    4.58    3.46
  -1  14   2    6.87    3.90
   1 -14  -1    2.10    3.83
  -1  14   1   -0.06    3.77
   1 -14   0    1.36    4.14
  -1  14   0   -0.80    3.65
   1 -14   1    1.67    3.46
  -1  14  -1    3.65    4.14
   1 -14   2   39.03    4.45
  -1  14  -2   37.60    4.45
   1 -14   3   10.08    3.15
  -1  14  -3    9.15    3.59
   1 -14   4    4.58    3.09
  -1  14  -4    7.85    3.77
   1 -14   5   -0.43    2.85
  -1  14  -5    0.68    4.14
   1 -14   6   -1.24    2.85
  -1  14  -6    2.91    3.71
   1 -14   7   43.05    4.52
  -1  14  -7   35.07    5.50
   1 -14   8    1.42    3.03
  -1  14  -8    1.24    3.77
   1 -14   9    9.96    3.28
  -1  14  -9   10.89    4.33
   1 -14  10   -0.19    3.22
  -1  14 -10    2.04    3.96
   1 -14  11    0.87    3.59
  -1  14 -11    1.05    5.07
   1 -14  12   15.21    4.45
  -1  14 -12   17.50    6.12
   1 -14  13    0.25    4.08
  -1  14 -13   -0.31    5.69
   1 -14  14   22.58    5.01
  -1  14 -14   16.08    5.81
   1 -14  15    6.62    4.27
  -1  14 -15   -0.12    5.01
   1 -14  16    3.90    5.44
  -1  14 -16   -0.62    6.74
   1 -14  17   19.98    4.82
  -1  14 -17    6.49    5.07
   1 -14  18    0.00    4.95
  -1  14 -18   -3.09    6.62
   1 -13 -11   -0.06    5.32
  -1  13  10   -0.37    4.33
   1 -13  -9    0.93    3.28
  -1  13   9    0.62    2.91
   1 -13  -8    6.06    3.71
  -1  13   8    7.98    3.90
   1 -13  -7    0.62    2.97
  -1  13   7    0.56    4.21
   1 -13  -6    7.55    3.77
  -1  13   6    5.88    4.21
   1 -13  -5    0.31    3.46
  -1  13   5   -2.04    3.53
   1 -13  -4   -2.41    4.89
  -1  13   4   -0.25    4.14
   1 -13  -3   35.07    4.02
  -1  13   3   31.61    4.14
   1 -13  -2   34.33    4.08
  -1  13   2   27.96    3.83
   1 -13  -1    4.08    3.09
  -1  13   1    1.24    3.09
   1 -13   0    3.53    2.97
  -1  13   0    3.59    3.28
   1 -13   1   63.27    4.64
  -1  13  -1   64.82    5.69
   1 -13   2    3.46    2.97
  -1  13  -2    2.47    3.22
   1 -13   3   72.30    4.70
  -1  13  -3   69.58    5.50
   1 -13   4   28.57    3.53
  -1  13  -4   23.94    3.90
   1 -13   5    7.85    2.91
  -1  13  -5   10.02    3.53
   1 -13   6   36.18    3.90
  -1  13  -6   35.19    4.82
   1 -13   7    5.75    3.03
  -1  13  -7    5.07    3.65
   1 -13   8   56.16    5.07
  -1  13  -8   60.86    5.26
   1 -13   9    2.04    2.78
  -1  13  -9    2.04    3.83
   1 -13  10    0.99    2.85
  -1  13 -10    1.48    3.77
   1 -13  11   11.94    4.27
  -1  13 -11    9.90    7.24
   1 -13  12    0.87    3.22
  -1  13 -12    6.25    3.71
   1 -13  13   18.18    4.82
  -1  13 -13   21.77    5.81
   1 -13  14   10.27    4.33
  -1  13 -14   13.17    5.20
   1 -13  15   16.64    4.70
  -1  13 -15   23.94    5.81
   1 -13  16    2.78    5.20
  -1  13 -16    6.12    6.06
   1 -13  17    5.01    4.58
  -1  13 -17    3.03    5.13
   1 -13  18    1.05    4.64
  -1  13 -18    1.67    5.07
   1 -13  19    0.31    3.71
  -1  13 -19    3.96    5.63
   1 -12 -12    0.74    3.77
  -1  12  12    0.25    7.11
   1 -12 -11    1.98    3.65
  -1  12  11    1.61    3.03
   1 -12 -10   -0.62    3.71
  -1  12  10    1.18    3.65
   1 -12  -9    7.24    4.02
  -1  12   9   12.56    4.08
   1 -12  -8   -0.62    3.22
  -1  12   8    0.37    3.59
   1 -12  -7   10.51    3.83
  -1  12   7    6.93    3.59
   1 -12  -6   -3.77    3.96
  -1  12   6    3.09    3.77
   1 -12  -5    0.62    4.02
  -1  12   5    1.18    4.14
   1 -12  -4   22.51    4.08
  -1  12   4   18.86    3.53
   1 -12  -3   50.35    4.76
  -1  12   3   43.60    5.01
   1 -12  -2    8.91    3.03
  -1  12   2    5.07    3.09
   1 -12  -1    1.86    2.91
  -1  12   1    0.62    2.54
   1 -12   0   29.07    3.65
  -1  12   0   27.83    4.08
   1 -12   1    7.98    2.78
  -1  12  -1    5.94    2.78
   1 -12   2   77.06    4.76
  -1  12  -2   77.93    5.50
   1 -12   3    0.93    2.78
  -1  12  -3    0.43    2.60
   1 -12   4   33.58    3.96
  -1  12  -4   28.76    3.96
   1 -12   5    5.94    3.03
  -1  12  -5    2.16    3.15
   1 -12   6   18.31    3.28
  -1  12  -6   15.15    3.46
   1 -12   7  107.25    6.06
  -1  12  -7  113.49    6.25
   1 -12   8    4.33    2.85
  -1  12  -8    5.38    3.65
   1 -12   9   27.09    3.77
  -1  12  -9   24.68    3.83
   1 -12  10   21.59    5.32
  -1  12 -10   30.43    6.56
   1 -12  11    2.04    3.90
  -1  12 -11    2.78    4.52
   1 -12  12   23.50    4.21
  -1  12 -12   18.00    4.70
   1 -12  13   -0.93    4.58
  -1  12 -13    4.33    5.75
   1 -12  14    8.23    4.27
  -1  12 -14   10.58    5.26
   1 -12  15    8.97    5.01
  -1  12 -15    9.59    5.01
   1 -12  16    2.10    5.88
  -1  12 -16    2.23    6.37
   1 -12  17    6.37    6.49
  -1  12 -17    9.71    6.99
   1 -12  18   15.40    5.88
  -1  12 -18    6.99    5.50
   1 -12  19    1.67    5.57
  -1  12 -19    3.59    5.13
   1 -12  20    5.32    5.88
  -1  11  15   -0.68    3.65
   1 -11 -14    1.79    3.09
  -1  11  14   -1.61    3.53
   1 -11 -13    3.83    3.59
  -1  11  13    1.05    2.29
   1 -11 -12    0.99    3.09
  -1  11  12    2.29    3.34
   1 -11 -11   -0.68    4.14
  -1  11  11    3.53    4.02
   1 -11 -10    0.49    4.21
  -1  11  10   -1.55    4.33
   1 -11  -9    0.74    3.83
  -1  11   9   -1.67    4.27
   1 -11  -8   22.14    4.33
  -1  11   8   20.22    4.21
   1 -11  -7   -0.25    3.15
  -1  11   7    0.00    3.40
   1 -11  -6   -0.19    4.27
  -1  11   6   -1.48    4.52
   1 -11  -5    0.31    3.46
  -1  11   5    1.86    2.97
   1 -11  -4   12.62    3.22
  -1  11   4   12.18    3.22
   1 -11  -3   22.02    3.28
  -1  11   3   19.73    3.40
   1 -11  -2   54.43    4.33
  -1  11   2   48.43    4.64
   1 -11  -1    5.13    2.66
  -1  11   1    2.78    2.60
   1 -11   0    7.92    2.29
  -1  11   0    3.34    2.66
   1 -11   1  140.34    7.61
  -1  11  -1  131.92    6.80
   1 -11   2   21.03    2.78
  -1  11  -2   21.46    3.03
   1 -11   3   22.51    2.97
  -1  11  -3   20.04    3.15
   1 -11   4   10.27    2.23
  -1  11  -4   10.58    2.66
   1 -11   5   -1.30    2.72
  -1  11  -5   -2.41    3.65
   1 -11   6   89.19    5.20
  -1  11  -6   93.64    5.13
   1 -11   7    2.04    2.54
  -1  11  -7    4.02    3.09
   1 -11   8  222.53    8.84
  -1  11  -8  218.14    9.40
   1 -11   9   27.52    4.76
  -1  11  -9   31.98    5.38
   1 -11  10    2.35    2.47
  -1  11 -10    2.04    2.85
   1 -11  11   79.91    5.07
  -1  11 -11   79.35    5.69
   1 -11  12    4.89    3.03
  -1  11 -12    0.74    3.65
   1 -11  13   22.76    3.34
  -1  11 -13   24.18    4.64
   1 -11  14   -1.73    3.15
  -1  11 -14    0.12    4.27
   1 -11  15    1.92    3.53
  -1  11 -15    1.18    4.14
   1 -11  16   20.97    5.20
  -1  11 -16   13.79    4.76
   1 -11  17    8.16    5.07
  -1  11 -17    3.15    5.38
   1 -11  18    0.80    4.76
  -1  11 -18    1.05    5.50
   1 -11  19    0.19    4.70
  -1  11 -19    4.58    5.63
   1 -11  20    1.61    4.21
  -1  11 -20    0.43    8.91
   1 -11  21    3.90    7.48
   1 -10 -15    0.06    3.15
  -1  10  15   -2.16    5.20
   1 -10 -14    4.02    3.53
  -1  10  14    0.31    4.27
   1 -10 -13   -1.18    4.82
  -1  10  13    0.43    3.90
   1 -10 -12   15.83    4.52
  -1  10  12   26.97    4.95
   1 -10 -11    2.35    3.59
  -1  10  11    1.67    4.39
   1 -10 -10   -0.56    3.22
  -1  10  10    1.24    3.46
   1 -10  -9    2.85    3.59
  -1  10   9    5.81    4.14
   1 -10  -8    8.16    3.59
  -1  10   8   16.82    3.65
   1 -10  -7    7.55    4.39
  -1  10   7   10.89    3.77
   1 -10  -6    9.83    3.15
  -1  10   6    8.84    3.71
   1 -10  -5    9.83    2.85
  -1  10   5    8.29    3.03
   1 -10  -4    8.29    2.66
  -1  10   4    6.80    2.41
   1 -10  -3   33.40    3.34
  -1  10   3   35.69    3.15
   1 -10  -2   48.18    3.71
  -1  10   2   48.74    3.83
   1 -10  -1    0.25    2.35
  -1  10   1   -0.06    2.04
   1 -10   0    2.29    2.85
  -1  10   0    3.90    3.15
   1 -10   1   69.58    3.71
  -1  10  -1   70.88    3.83
   1 -10   2  328.61   11.50
  -1  10  -2  333.55   11.32
   1 -10   3   49.85    3.46
  -1  10  -3   55.23    3.77
   1 -10   4    2.04    1.92
  -1  10  -4    3.09    2.16
   1 -10   5    9.90    3.03
  -1  10  -5   10.21    3.59
   1 -10   6    9.90    2.29
  -1  10  -6    6.43    2.29
   1 -10   7   68.53    4.39
  -1  10  -7   68.90    4.76
   1 -10   8    6.37    3.71
  -1  10  -8    4.14    3.34
   1 -10   9   50.90    4.21
  -1  10  -9   40.45    4.58
   1 -10  10  360.27   12.62
  -1  10 -10  359.47   13.24
   1 -10  11    1.11    2.35
  -1  10 -11    2.78    2.97
   1 -10  12   62.96    5.20
  -1  10 -12   50.84    5.26
   1 -10  13    1.11    3.09
  -1  10 -13    1.30    3.53
   1 -10  14    8.04    3.34
  -1  10 -14    9.77    3.65
   1 -10  15   16.58    3.65
  -1  10 -15   17.94    4.64
   1 -10  16   -0.74    3.90
  -1  10 -16    0.06    3.90
   1 -10  17    0.74    4.02
  -1  10 -17    0.62    4.95
   1 -10  18    0.31    4.27
  -1  10 -18   -0.25    5.75
   1 -10  19    3.28    4.70
  -1  10 -19    4.76    6.06
   1 -10  20   -0.37    6.56
  -1  10 -20    5.26    6.74
   1 -10  21   -1.24    4.33
  -1  10 -21    0.56    5.38
   1  -9 -17    1.36    3.22
   1  -9 -16    0.19    4.21
   1  -9 -15    0.00    3.59
  -1   9  15    0.06    4.52
   1  -9 -14    1.92    3.28
  -1   9  14    1.73    4.70
   1  -9 -13   17.38    4.21
  -1   9  13    9.34    5.13
   1  -9 -12    9.96    4.39
  -1   9  12    0.25    4.52
   1  -9 -11   13.30    3.77
  -1   9  11   15.65    3.71
   1  -9 -10   11.88    3.96
  -1   9  10   11.81    3.71
   1  -9  -9   16.20    3.65
  -1   9   9   16.64    3.65
   1  -9  -8    5.81    3.59
  -1   9   8    7.48    3.83
   1  -9  -7   18.68    3.34
  -1   9   7   17.69    3.40
   1  -9  -6   15.96    3.03
  -1   9   6   17.38    3.15
   1  -9  -5    1.30    2.16
  -1   9   5    0.99    2.78
   1  -9  -4   16.14    2.60
  -1   9   4   13.11    2.66
   1  -9  -3   19.36    2.66
  -1   9   3   21.28    2.54
   1  -9  -2   -0.25    1.86
  -1   9   2   -1.18    1.98
   1  -9  -1   11.32    2.60
  -1   9   1   10.45    2.04
   1  -9   0   68.03    3.77
  -1   9   0   73.60    3.90
   1  -9   1   67.91    3.90
  -1   9  -1   70.51    4.45
   1  -9   2   21.40    2.54
  -1   9  -2   20.47    2.54
   1  -9   3  160.62    6.49
  -1   9  -3  174.85    6.68
   1  -9   4   37.85    2.78
  -1   9  -4   40.39    2.97
   1  -9   5   -0.37    1.98
  -1   9  -5    0.43    2.04
   1  -9   6   85.79    4.08
  -1   9  -6   87.27    4.45
   1  -9   7   21.34    3.90
  -1   9  -7   21.34    3.77
   1  -9   8   10.33    2.29
  -1   9  -8   10.82    2.41
   1  -9   9   41.38    3.34
  -1   9  -9   42.86    4.08
   1  -9  10   -0.12    2.47
  -1   9 -10   -1.92    3.15
   1  -9  11  145.41    6.68
  -1   9 -11  138.85    6.74
   1  -9  12    2.41    2.78
  -1   9 -12    0.68    3.15
   1  -9  13   17.19    3.59
  -1   9 -13   21.40    3.96
   1  -9  14    2.47    3.15
  -1   9 -14    1.30    3.28
   1  -9  15   -1.73    3.71
  -1   9 -15   -0.25    3.40
   1  -9  16   42.99    5.50
  -1   9 -16   42.80    5.07
   1  -9  17   11.57    4.64
  -1   9 -17    8.10    5.38
   1  -9  18    0.93    4.21
  -1   9 -18    5.81    4.27
   1  -9  19    3.40    4.39
  -1   9 -19   -0.06    3.65
   1  -9  20    4.39    6.31
  -1   9 -20    3.03    3.77
   1  -9  21    1.42    7.17
   1  -9  22    7.55    7.36
   1  -8 -18   -2.35    8.78
   1  -8 -17   16.70    5.07
  -1   8  17   15.09    5.13
   1  -8 -16   -1.36    3.03
  -1   8  16    0.62    4.52
   1  -8 -15    0.49    3.59
  -1   8  15    4.14    4.45
   1  -8 -14    1.61    3.28
  -1   8  14    3.53    4.82
   1  -8 -13    1.98    4.45
  -1   8  13    0.99    4.39
   1  -8 -12   35.44    4.33
  -1   8  12   34.51    4.76
   1  -8 -11    0.80    2.97
  -1   8  11    1.42    3.71
   1  -8 -10    2.54    3.53
  -1   8  10    3.83    3.46
   1  -8  -9   20.60    3.34
  -1   8   9   27.09    3.83
   1  -8  -8    9.59    3.15
  -1   8   8   14.10    3.22
   1  -8  -7   44.90    3.65
  -1   8   7   46.20    4.02
   1  -8  -6    5.13    2.72
  -1   8   6    8.16    2.41
   1  -8  -5   29.32    3.40
  -1   8   5   29.87    2.91
   1  -8  -4   71.87    4.02
  -1   8   4   81.89    4.27
   1  -8  -3  183.88    7.79
  -1   8   3  187.53    7.05
   1  -8  -2   21.65    2.23
  -1   8   2   21.28    2.41
   1  -8  -1    1.86    1.98
  -1   8   1    1.18    1.86
   1  -8   0   72.05    4.02
  -1   8   0   69.39    4.08
   1  -8   1  128.09    4.58
  -1   8  -1  132.36    5.32
   1  -8   2  175.40    6.31
  -1   8  -2  169.84    6.06
   1  -8   3    4.82    2.16
  -1   8  -3    3.83    2.35
   1  -8   4   13.42    1.92
  -1   8  -4   14.66    1.92
   1  -8   5  218.20    8.10
  -1   8  -5  225.50    7.55
   1  -8   6  161.24    9.90
  -1   8  -6  171.32    9.71
   1  -8   7  170.52    6.74
  -1   8  -7  166.50    6.93
   1  -8   8   22.14    2.35
  -1   8  -8   25.79    2.78
   1  -8   9   15.77    2.54
  -1   8  -9   13.05    2.78
   1  -8  10   45.40    3.53
  -1   8 -10   50.28    4.08
   1  -8  11    0.74    2.04
  -1   8 -11    1.55    2.41
   1  -8  12   37.60    3.09
  -1   8 -12   37.17    3.83
   1  -8  13   11.07    3.03
  -1   8 -13    9.46    3.22
   1  -8  14    1.05    3.59
  -1   8 -14    0.31    3.03
   1  -8  15   48.74    5.20
  -1   8 -15   44.78    4.64
   1  -8  16    8.97    4.58
  -1   8 -16    8.78    3.83
   1  -8  17   10.82    4.45
  -1   8 -17   14.41    3.96
   1  -8  18    0.49    3.77
  -1   8 -18   -1.79    4.08
   1  -8  19   -2.35    4.21
  -1   8 -19    1.73    3.90
   1  -8  20   -1.61    5.01
  -1   8 -20    2.97    3.22
   1  -8  21    0.99    6.18
   1  -8  22    0.37    8.35
   1  -7 -19   -3.53    6.93
  -1   7  19    2.60    6.80
   1  -7 -18    3.96    3.77
  -1   7  18    9.03    3.83
   1  -7 -17    0.80    4.02
  -1   7  17   -0.74    8.04
   1  -7 -16    1.05    4.33
  -1   7  16    0.37    4.21
   1  -7 -15    2.16    4.76
  -1   7  15    1.67    5.01
   1  -7 -14    2.29    3.65
  -1   7  14    1.98    3.83
   1  -7 -13   37.60    4.58
  -1   7  13   34.39    4.21
   1  -7 -12    3.96    3.22
  -1   7  12    2.10    3.77
   1  -7 -11   29.07    5.07
  -1   7  11   24.18    4.33
   1  -7 -10   24.00    3.40
  -1   7  10   30.06    4.02
   1  -7  -9    3.53    2.85
  -1   7   9    3.71    2.54
   1  -7  -8   17.07    2.85
  -1   7   8   17.19    3.71
   1  -7  -7   28.08    3.22
  -1   7   7   29.75    2.72
   1  -7  -6   80.28    4.21
  -1   7   6   78.80    4.45
   1  -7  -5   70.14    3.96
  -1   7   5   67.66    3.71
   1  -7  -4  271.33    9.83
  -1   7   4  262.30    9.40
   1  -7  -3  123.95    5.38
  -1   7   3  114.11    5.01
   1  -7  -2   65.93    3.65
  -1   7   2   68.65    3.59
   1  -7  -1   42.37    3.15
  -1   7   1   42.37    3.03
   1  -7   0   81.52    4.14
  -1   7   0   76.69    3.71
   1  -7   1  426.70   12.68
  -1   7  -1  454.47   14.35
   1  -7   2  255.00    8.72
  -1   7  -2  266.39    9.71
   1  -7   3  134.34    5.57
  -1   7  -3  137.61    5.44
   1  -7   4  121.78    5.20
  -1   7  -4  115.97    4.95
   1  -7   5    9.09    2.54
  -1   7  -5    4.82    1.98
   1  -7   6  405.36   13.17
  -1   7  -6  400.97   12.49
   1  -7   7  129.76    5.32
  -1   7  -7  131.49    5.50
   1  -7   8  184.06    5.88
  -1   7  -8  180.54    6.87
   1  -7   9   66.49    3.71
  -1   7  -9   69.33    4.02
   1  -7  10  216.16   11.44
  -1   7 -10  200.82   11.01
   1  -7  11    2.04    2.41
  -1   7 -11    1.61    2.78
   1  -7  12    1.11    2.10
  -1   7 -12   -0.87    2.41
   1  -7  13  167.67    7.48
  -1   7 -13  165.08    7.48
   1  -7  14   10.76    3.34
  -1   7 -14    8.97    3.34
   1  -7  15    0.00    4.02
  -1   7 -15    0.99    3.83
   1  -7  16   25.91    4.14
  -1   7 -16   24.99    4.64
   1  -7  17    6.93    4.33
  -1   7 -17   10.02    4.14
   1  -7  18    1.61    3.71
  -1   7 -18    2.60    3.65
   1  -7  19    1.11    4.14
  -1   7 -19    2.04    3.40
  -1   7 -20   -0.06    4.27
  -1   7 -21    2.78    5.88
   1  -7  22    0.19    6.37
   1  -6 -19    1.86    5.63
  -1   6  19    1.36    4.58
   1  -6 -18   -1.55    7.42
  -1   6  18   -0.49    3.40
   1  -6 -17    3.53    4.89
  -1   6  17    7.79    3.34
   1  -6 -16    0.68    3.90
  -1   6  16    0.62    4.58
   1  -6 -15    4.02    4.14
  -1   6  15    2.10    4.27
   1  -6 -14   19.98    3.71
  -1   6  14   21.21    4.14
   1  -6 -13   11.01    3.34
  -1   6  13   15.77    3.90
   1  -6 -12   43.42    5.01
  -1   6  12   43.97    5.26
   1  -6 -11   17.26    3.59
  -1   6  11   17.44    3.77
   1  -6 -10   53.93    4.58
  -1   6  10   50.47    4.45
   1  -6  -9    0.25    2.29
  -1   6   9    0.06    2.23
   1  -6  -8   31.17    3.15
  -1   6   8   38.28    3.77
   1  -6  -7   46.33    3.53
  -1   6   7   49.67    3.34
   1  -6  -6    3.15    1.79
  -1   6   6    2.47    1.67
   1  -6  -5  129.02    5.32
  -1   6   5  123.76    5.50
   1  -6  -4  430.04   14.04
  -1   6   4  445.07   15.65
   1  -6  -3  322.17   10.95
  -1   6   3  319.45   10.08
   1  -6  -2   17.69    1.86
  -1   6   2   20.60    2.10
   1  -6  -1   18.25    2.10
  -1   6   1   18.80    1.79
   1  -6   0  885.13   24.99
  -1   6   0  901.76   24.31
   1  -6   1  814.74   22.88
  -1   6  -1  817.28   22.58
   1  -6   2  889.89   25.30
  -1   6  -2  925.82   26.04
   1  -6   3   43.97    2.41
  -1   6  -3   44.10    2.47
   1  -6   4  117.88    6.62
  -1   6  -4  118.81    5.88
   1  -6   5  164.89    6.56
  -1   6  -5  167.61    6.00
   1  -6   6   39.52    2.66
  -1   6  -6   37.54    2.41
   1  -6   7  693.52   19.67
  -1   6  -7  702.67   20.10
   1  -6   8   51.09    3.15
  -1   6  -8   54.12    2.97
   1  -6   9   19.05    1.98
  -1   6  -9   15.46    2.35
   1  -6  10  430.10   13.67
  -1   6 -10  425.65   13.42
   1  -6  11   42.86    3.53
  -1   6 -11   48.49    4.33
   1  -6  12    8.35    2.60
  -1   6 -12   11.07    2.85
   1  -6  13    1.79    3.46
  -1   6 -13    2.04    2.54
   1  -6  14   70.76    5.13
  -1   6 -14   72.98    7.92
   1  -6  15   55.97    5.01
  -1   6 -15   53.13    7.17
   1  -6  16    7.05    4.02
  -1   6 -16   15.46    2.78
   1  -6  17   20.04    4.02
  -1   6 -17   20.66    2.97
   1  -6  18    2.41    4.02
  -1   6 -18    0.25    2.41
   1  -6  19    3.03    3.83
  -1   6 -19    3.09    2.54
   1  -6  20   -0.06    5.32
  -1   6 -20    2.41    2.97
   1  -6  21   -0.49    5.94
  -1   6 -21   -1.61    2.78
  -1   6 -22    4.95    3.77
   1  -5 -19   -0.37    3.83
  -1   5  19    0.56    4.27
   1  -5 -18   23.13    4.89
  -1   5  18   18.06    5.07
   1  -5 -17    2.54    4.21
  -1   5  17    3.03    4.02
   1  -5 -16   -0.80    3.59
  -1   5  16    2.23    3.90
   1  -5 -15   -2.10    3.46
  -1   5  15    1.30    4.27
   1  -5 -14   20.16    4.14
  -1   5  14   16.88    4.52
   1  -5 -13   44.35    5.38
  -1   5  13   42.06    4.89
   1  -5 -12    0.74    3.90
  -1   5  12    0.93    2.85
   1  -5 -11    2.78    3.15
  -1   5  11    6.12    2.66
   1  -5 -10   53.75    3.90
  -1   5  10   62.59    4.45
   1  -5  -9   50.78    3.90
  -1   5   9   49.17    3.71
   1  -5  -8   30.99    3.15
  -1   5   8   33.58    2.85
   1  -5  -7   40.51    3.09
  -1   5   7   43.79    2.97
   1  -5  -6    9.46    1.79
  -1   5   6    9.65    1.92
   1  -5  -5  662.53   19.42
  -1   5   5  648.55   18.86
   1  -5  -4  562.64   16.39
  -1   5   4  571.80   16.64
   1  -5  -3  154.00    6.00
  -1   5   3  149.92    5.88
   1  -5  -2   19.98    2.04
  -1   5   2   22.88    2.04
   1  -5  -1  695.81   20.29
  -1   5   1  672.30   19.05
   1  -5   0   96.05    4.08
  -1   5   0   97.04    3.71
   1  -5   1  401.53   12.06
  -1   5  -1  400.91   12.99
   1  -5   2  298.61    9.40
  -1   5  -2  303.19   10.02
   1  -5   3   41.07    3.53
  -1   5  -3   49.36    3.83
   1  -5   4 1304.77   33.52
  -1   5  -4 1300.38   34.39
   1  -5   5  147.45    5.94
  -1   5  -5  141.39    5.75
   1  -5   6  695.93   19.61
  -1   5  -6  692.59   19.30
   1  -5   7   -0.06    1.36
  -1   5  -7    0.49    1.36
   1  -5   8   34.02    2.54
  -1   5  -8   37.48    2.47
   1  -5   9  503.82   15.71
  -1   5  -9  502.96   14.84
   1  -5  10    8.72    2.10
  -1   5 -10    9.77    1.92
   1  -5  11  198.78    7.61
  -1   5 -11  208.80    8.41
   1  -5  12    0.43    2.04
  -1   5 -12   -0.87    2.41
   1  -5  13   27.83    3.22
  -1   5 -13   29.63    3.34
   1  -5  14   49.11    4.14
  -1   5 -14   52.08    3.96
   1  -5  15    3.46    2.85
  -1   5 -15    0.25    3.46
   1  -5  16   37.85    4.52
  -1   5 -16   35.25    4.76
   1  -5  17   -0.56    3.22
  -1   5 -17    1.18    3.15
   1  -5  18    3.71    3.65
  -1   5 -18    2.47    3.09
   1  -5  19    3.59    3.53
  -1   5 -19    1.98    3.40
   1  -5  20   -0.25    4.08
  -1   5 -20    2.72    2.29
   1  -5  21    0.80    4.89
  -1   5 -21    2.10    2.35
   1  -5  22    0.49    1.98
   1  -5  23    0.49    2.78
   1  -4 -20   -1.92    4.70
  -1   4  20    0.80    4.33
   1  -4 -19   18.12    5.07
  -1   4  19   18.25    4.64
   1  -4 -18   -0.12    4.58
  -1   4  18    2.23    5.88
   1  -4 -17    8.16    5.20
  -1   4  17    4.64    4.82
   1  -4 -16    0.74    4.14
  -1   4  16    0.74    4.52
   1  -4 -15    7.42    4.02
  -1   4  15   -1.05    4.33
   1  -4 -14   23.50    5.01
  -1   4  14   23.63    5.32
   1  -4 -13   33.77    4.39
  -1   4  13   32.47    4.14
   1  -4 -12    6.06    3.15
  -1   4  12    9.77    3.71
   1  -4 -11    0.62    2.72
  -1   4  11   -0.06    2.47
   1  -4 -10   32.41    2.97
  -1   4  10   30.31    3.22
   1  -4  -9   84.05    4.45
  -1   4   9   89.74    5.69
   1  -4  -8   35.44    2.72
  -1   4   8   33.46    2.72
   1  -4  -7    0.06    2.23
  -1   4   7   -1.11    2.16
   1  -4  -6   18.12    1.98
  -1   4   6   17.57    2.54
   1  -4  -5    3.96    1.98
  -1   4   5    2.41    1.73
   1  -4  -4   75.09    3.53
  -1   4   4   83.81    3.77
   1  -4  -3  703.35   21.09
  -1   4   3  677.81   19.48
   1  -4  -2    0.93    0.93
  -1   4   2    1.11    0.99
   1  -4  -1  339.55   11.32
  -1   4   1  343.20   10.76
   1  -4   0  107.80    4.39
  -1   4   0  105.08    3.71
   1  -4   1  550.95   16.39
  -1   4  -1  548.85   16.82
   1  -4   2  932.32   40.26
  -1   4  -2  931.33   37.42
   1  -4   3  705.76   19.79
  -1   4  -3  696.24   20.04
   1  -4   4   88.32    3.71
  -1   4  -4   82.69    3.40
   1  -4   5  956.62   27.89
  -1   4  -5  961.20   27.21
   1  -4   6   14.78    1.67
  -1   4  -6   12.74    1.61
   1  -4   7  131.06    4.95
  -1   4  -7  135.39    5.26
   1  -4   8  153.08    5.57
  -1   4  -8  155.86    5.88
   1  -4   9  105.14    4.58
  -1   4  -9  108.48    4.64
   1  -4  10  383.78   11.88
  -1   4 -10  378.09   12.06
   1  -4  11    6.68    1.79
  -1   4 -11    8.91    2.29
   1  -4  12   79.97    4.45
  -1   4 -12   75.09    4.27
   1  -4  13   12.80    2.66
  -1   4 -13   15.77    2.72
   1  -4  14    0.43    2.60
  -1   4 -14    2.35    2.35
   1  -4  15  109.91    6.62
  -1   4 -15  110.15    5.81
   1  -4  16    1.55    3.71
  -1   4 -16    2.23    3.77
   1  -4  17    5.94    3.77
  -1   4 -17    4.70    3.09
   1  -4  18    0.56    4.21
  -1   4 -18    0.80    3.28
   1  -4  19    0.37    4.39
  -1   4 -19    1.61    4.82
   1  -4  20    0.87    3.34
  -1   4 -20   -2.23    3.96
   1  -4  21    4.14    4.14
  -1   4 -21    9.96    4.27
   1  -4  22    2.60    2.47
   1  -4  23    0.99    2.85
   1  -3 -21   -0.37    8.29
  -1   3  21    2.54    8.66
   1  -3 -20    1.30    4.33
  -1   3  20   -1.55    4.45
   1  -3 -19    3.09    4.45
  -1   3  19    0.87    5.38
   1  -3 -18   33.40    4.58
  -1   3  18   36.12    5.50
   1  -3 -17   -1.30    4.21
  -1   3  17    2.85    4.82
   1  -3 -16   -1.61    4.33
  -1   3  16   -0.19    3.71
   1  -3 -15    8.84    4.27
  -1   3  15   12.37    4.45
   1  -3 -14   37.17    5.20
  -1   3  14   36.68    5.88
   1  -3 -13   91.85    5.69
  -1   3  13   92.40    6.31
   1  -3 -12   37.05    3.71
  -1   3  12   32.53    4.52
   1  -3 -11   33.40    3.40
  -1   3  11   28.08    3.65
   1  -3 -10    8.97    2.60
  -1   3  10   10.45    2.78
   1  -3  -9  214.80    7.17
  -1   3   9  234.47    8.54
   1  -3  -8   86.40    3.96
  -1   3   8   86.40    3.90
   1  -3  -7  150.23    5.69
  -1   3   7  154.99    5.94
   1  -3  -6    3.22    1.36
  -1   3   6    2.23    1.55
   1  -3  -5  549.66   16.76
  -1   3   5  557.20   16.95
   1  -3  -4  646.45   18.62
  -1   3   4  660.61   19.42
   1  -3  -3  403.63   12.06
  -1   3   3  399.67   11.57
   1  -3  -2 1719.23   46.02
  -1   3   2 1720.59   45.27
   1  -3  -1 2249.77   58.51
  -1   3   1 2261.34   58.14
   1  -3   0 1701.35   43.29
  -1   3   0 1721.70   43.05
   1  -3   1 1033.32   38.59
  -1   3  -1 1001.59   36.68
   1  -3   2 2420.85   59.93
  -1   3  -2 2453.56   62.53
   1  -3   3  155.55    5.13
  -1   3  -3  158.09    5.88
   1  -3   4  497.15   14.66
  -1   3  -4  509.70   15.28
   1  -3   5    0.49    0.87
  -1   3  -5    0.93    0.80
   1  -3   6  757.53   20.97
  -1   3  -6  765.63   21.89
   1  -3   7   13.30    1.36
  -1   3  -7   13.73    1.42
   1  -3   8  202.49    6.80
  -1   3  -8  191.61    7.55
   1  -3   9  244.24    8.54
  -1   3  -9  239.23    8.97
   1  -3  10   23.07    2.35
  -1   3 -10   22.02    2.41
   1  -3  11  160.13    6.37
  -1   3 -11  164.58    6.93
   1  -3  12    2.72    2.85
  -1   3 -12    3.90    2.54
   1  -3  13    6.49    3.40
  -1   3 -13    3.65    2.47
   1  -3  14   50.78    4.95
  -1   3 -14   47.01    3.71
   1  -3  15   26.47    4.14
  -1   3 -15   25.30    3.65
   1  -3  16   57.83    5.13
  -1   3 -16   51.83    5.38
   1  -3  17   -0.87    3.59
  -1   3 -17   -0.25    2.60
   1  -3  18    0.87    3.65
  -1   3 -18   -1.86    2.97
   1  -3  19   -1.73    4.52
  -1   3 -19    4.70    4.52
   1  -3  20    0.37    3.53
  -1   3 -20    0.00    3.28
   1  -3  21    1.48    4.82
  -1   3 -21    1.18    5.88
   1  -3  22   -1.18    3.59
  -1   3 -22    4.02    3.83
  -1   2  21    0.06    4.45
   1  -2 -20    6.31    6.18
  -1   2  20   13.24    5.69
   1  -2 -19   33.96    4.95
  -1   2  19   27.15    5.81
   1  -2 -18    1.79    3.65
  -1   2  18    0.49    3.90
   1  -2 -17    1.86    3.28
  -1   2  17    3.09    4.02
   1  -2 -16    0.12    3.34
  -1   2  16    4.82    3.71
   1  -2 -15   38.97    4.82
  -1   2  15   39.52    4.82
   1  -2 -14   55.85    4.76
  -1   2  14   53.81    6.00
   1  -2 -13   44.84    4.45
  -1   2  13   48.12    3.90
   1  -2 -12    1.48    2.29
  -1   2  12    2.85    2.60
   1  -2 -11    5.13    2.10
  -1   2  11    7.92    2.85
   1  -2 -10  187.71    7.79
  -1   2  10  188.83    7.24
   1  -2  -9   43.23    2.97
  -1   2   9   49.85    3.15
   1  -2  -8   69.39    3.83
  -1   2   8   67.17    3.65
   1  -2  -7  132.54    5.69
  -1   2   7  133.35    5.44
   1  -2  -6  159.45    5.69
  -1   2   6  158.03    5.81
   1  -2  -5 1089.35   30.43
  -1   2   5 1078.22   28.82
   1  -2  -4    0.87    0.93
  -1   2   4    0.43    0.87
   1  -2  -3 3163.35   83.25
  -1   2   3 3232.43   79.04
   1  -2  -2 9713.07  227.73
  -1   2   2 9999.00  234.04
   1  -2  -1  966.83   24.62
  -1   2   1  969.74   25.61
   1  -2   0  692.96   25.67
  -1   2   0  639.89   24.74
   1  -2   1  260.94    7.92
  -1   2  -1  269.35    7.92
   1  -2   2   29.38    1.36
  -1   2  -2   29.13    1.36
   1  -2   3  836.64   21.96
  -1   2  -3  811.65   22.58
   1  -2   4  102.18    4.27
  -1   2  -4  100.57    3.96
   1  -2   5 1103.70   30.49
  -1   2  -5 1132.09   31.54
   1  -2   6   50.16    2.29
  -1   2  -6   50.90    2.54
   1  -2   7   92.53    3.59
  -1   2  -7   92.77    3.96
   1  -2   8  148.87    5.26
  -1   2  -8  155.67    6.12
   1  -2   9   26.04    2.23
  -1   2  -9   26.10    2.35
   1  -2  10  259.33    9.77
  -1   2 -10  259.46    8.97
   1  -2  11    0.99    2.10
  -1   2 -11   -0.25    1.61
   1  -2  12   55.36    3.83
  -1   2 -12   56.47    3.40
   1  -2  13    3.46    3.03
  -1   2 -13    1.05    2.35
   1  -2  14    3.28    2.78
  -1   2 -14    2.66    3.34
   1  -2  15   75.64    5.01
  -1   2 -15   74.53    5.20
   1  -2  16    1.86    3.40
  -1   2 -16    1.48    3.22
   1  -2  17    7.24    3.65
  -1   2 -17    6.18    2.91
   1  -2  18    1.55    4.39
  -1   2 -18    2.60    3.40
   1  -2  19    3.34    3.53
  -1   2 -19    6.74    4.02
   1  -2  20   -0.68    4.45
  -1   2 -20   -2.66    6.06
   1  -2  21    1.30    3.15
  -1   2 -21    0.99    3.34
   1  -2  22    2.60    6.68
   1  -1 -21    1.24    4.21
  -1   1  21   -1.24    5.13
   1  -1 -20   -0.19    3.77
  -1   1  20    1.86    4.08
   1  -1 -19    3.03    4.89
  -1   1  19    7.79    4.64
   1  -1 -18    1.55    3.65
  -1   1  18    7.73    5.81
   1  -1 -17   -0.56    3.03
  -1   1  17    2.16    4.21
   1  -1 -16    4.70    4.02
  -1   1  16    6.49    4.70
   1  -1 -15    9.90    3.59
  -1   1  15    7.85    4.14
   1  -1 -14  100.44    5.94
  -1   1  14  113.37    6.87
   1  -1 -13   26.72    3.15
  -1   1  13   38.10    4.02
   1  -1 -12    0.25    2.35
  -1   1  12    1.67    2.41
   1  -1 -11   12.62    2.47
  -1   1  11    6.68    2.54
   1  -1 -10   24.18    2.29
  -1   1  10   22.14    2.54
   1  -1  -9  100.01    4.76
  -1   1   9   99.02    4.45
   1  -1  -8  131.68    5.94
  -1   1   8  136.93    5.88
   1  -1  -7  331.08   11.38
  -1   1   7  317.23    9.96
   1  -1  -6  341.66   11.38
  -1   1   6  335.59   10.95
   1  -1  -5 1252.76   35.13
  -1   1   5 1249.17   34.33
   1  -1  -4  763.10   21.09
  -1   1   4  767.06   20.41
   1  -1  -3  213.57    7.24
  -1   1   3  215.98    7.05
   1  -1  -2 1284.05   33.09
  -1   1   2 1300.38   33.96
   1  -1  -1 3798.29  127.16
  -1   1   1 3838.68  125.43
   1  -1   0   80.65    3.03
  -1   1   0   80.53    2.47
   1  -1   1 2468.35   60.06
  -1   1  -1 2423.51   57.46
   1  -1   2 1197.16   30.06
  -1   1  -2 1198.02   30.12
   1  -1   3  177.07    5.44
  -1   1  -3  173.30    5.20
   1  -1   4  625.85   16.64
  -1   1  -4  634.20   18.68
   1  -1   5  276.65    8.47
  -1   1  -5  274.24    9.46
   1  -1   6 1172.23   33.15
  -1   1  -6 1170.07   33.09
   1  -1   7  588.56   18.00
  -1   1  -7  609.40   18.06
   1  -1   8   23.81    1.92
  -1   1  -8   23.75    2.29
   1  -1   9  298.79   10.27
  -1   1  -9  317.23   11.32
   1  -1  10   98.84    5.01
  -1   1 -10  106.20    4.39
   1  -1  11  299.60   10.39
  -1   1 -11  289.15    9.03
   1  -1  12    2.10    2.23
  -1   1 -12    1.86    2.35
   1  -1  13   12.00    3.03
  -1   1 -13   13.42    2.54
   1  -1  14    0.68    3.15
  -1   1 -14    2.60    3.40
   1  -1  15   21.03    3.46
  -1   1 -15   20.22    3.03
   1  -1  16    5.07    3.59
  -1   1 -16    5.88    3.40
   1  -1  17   -0.06    4.27
  -1   1 -17    1.73    2.91
   1  -1  18    0.87    4.08
  -1   1 -18   -0.99    4.58
   1  -1  19    0.80    3.40
  -1   1 -19    0.49    2.97
   1  -1  20    6.68    3.90
  -1   1 -20    9.96    3.77
   1  -1  21   -0.87    2.66
  -1   1 -21    1.48    4.08
   1  -1  22    0.62    3.77
   1   0 -22   -0.62    4.08
  -1   0  22    0.62    5.88
   1   0 -21    0.80    4.52
  -1   0  21    1.98    5.20
   1   0 -20    9.03    3.90
  -1   0  20    3.71    4.82
   1   0 -19    7.24    4.39
  -1   0  19    5.94    5.20
   1   0 -18   21.40    5.01
  -1   0  18   25.23    5.44
   1   0 -17    0.68    3.71
  -1   0  17    3.28    4.95
   1   0 -16   -0.87    3.15
  -1   0  16    0.06    3.59
   1   0 -15   82.88    5.44
  -1   0  15   78.92    6.25
   1   0 -14   39.65    3.96
  -1   0  14   36.31    4.39
   1   0 -13   -0.56    2.91
  -1   0  13    0.12    2.78
   1   0 -12    0.37    2.16
  -1   0  12    0.19    2.72
   1   0 -11  141.57    5.57
  -1   0  11  139.59    5.88
   1   0 -10  173.73    6.68
  -1   0  10  168.85    6.43
   1   0  -9   47.87    2.72
  -1   0   9   48.98    3.03
   1   0  -8  370.42   12.43
  -1   0   8  374.50   11.94
   1   0  -7  225.87    8.16
  -1   0   7  211.34    7.24
   1   0  -6  703.54   19.73
  -1   0   6  711.64   20.84
   1   0  -5 1794.62   51.03
  -1   0   5 1793.07   46.63
   1   0  -4  303.99   10.33
  -1   0   4  291.43    9.59
   1   0  -3  310.42    9.09
  -1   0   3  311.66    9.59
   1   0  -2 2132.44   75.33
  -1   0   2 2006.64   70.69
   1   0  -1  344.19    9.65
  -1   0   1  341.72    9.03
   1   0   0 3492.26  117.14
  -1   0   0 3509.08   84.80
   1   0   1   13.30    0.80
  -1   0  -1   14.04    0.68
   1   0   2 1167.59   29.81
  -1   0  -2 1179.59   28.45
   1   0   3   53.62    2.10
  -1   0  -3   50.84    1.92
   1   0   4   24.12    1.36
  -1   0  -4   23.19    1.36
   1   0   5  602.60   17.26
  -1   0  -5  616.14   18.62
   1   0   6  200.58    6.49
  -1   0  -6  195.01    6.87
   1   0   7  112.94    4.70
  -1   0  -7  112.88    4.58
   1   0   8  553.18   16.02
  -1   0  -8  562.33   16.33
   1   0   9   -0.49    1.67
  -1   0  -9   -0.37    1.79
   1   0  10  170.64    6.37
  -1   0 -10  162.17    6.06
   1   0  11   23.81    3.28
  -1   0 -11   26.22    2.78
   1   0  12   49.36    3.59
  -1   0 -12   45.52    3.46
   1   0  13    2.35    2.85
  -1   0 -13    2.85    2.54
   1   0  14   33.83    4.33
  -1   0 -14   31.17    3.59
   1   0  15    2.60    3.15
  -1   0 -15    2.10    2.54
   1   0  16   23.50    3.96
  -1   0 -16   24.99    4.08
   1   0  17    2.29    3.90
  -1   0 -17    0.87    3.09
   1   0  18    0.99    4.33
  -1   0 -18    1.18    3.09
   1   0  19    2.85    3.96
  -1   0 -19    3.03    3.40
   1   0  20    0.31    3.59
  -1   0 -20    4.64    3.65
   1   0  21    0.06    4.33
  -1   0 -21    2.10    3.59
   1   1 -22   -2.10    3.22
  -1  -1  22    0.43    4.08
   1   1 -21   14.72    4.82
  -1  -1  21   14.41    5.81
   1   1 -20   12.93    4.95
  -1  -1  20   14.53    5.75
   1   1 -19    4.45    3.59
  -1  -1  19    1.11    3.96
   1   1 -18   -3.15    4.64
  -1  -1  18    2.10    5.01
   1   1 -17    3.40    3.46
  -1  -1  17    5.81    4.02
   1   1 -16    9.46    3.53
  -1  -1  16    6.62    3.77
   1   1 -15   30.00    4.14
  -1  -1  15   33.89    4.95
   1   1 -14  103.29    5.69
  -1  -1  14  101.31    5.81
   1   1 -13    0.87    2.35
  -1  -1  13    0.31    2.72
   1   1 -12    6.18    2.54
  -1  -1  12    2.54    2.97
   1   1 -11  104.34    4.64
  -1  -1  11   94.01    4.82
   1   1 -10   35.87    2.97
  -1  -1  10   37.67    3.28
   1   1  -9  434.18   13.05
  -1  -1   9  419.03   13.24
   1   1  -8  406.91   12.80
  -1  -1   8  401.90   13.30
   1   1  -7   27.46    2.10
  -1  -1   7   25.98    2.16
   1   1  -6  693.33   18.93
  -1  -1   6  724.50   20.29
   1   1  -5  157.28    6.00
  -1  -1   5  161.36    5.50
   1   1  -4  358.97   10.89
  -1  -1   4  366.40   11.13
   1   1  -3    1.30    0.74
  -1  -1   3    1.36    1.18
   1   1  -2  208.56    6.43
  -1  -1   2  202.99    6.37
   1   1  -1 3002.66   71.87
  -1  -1   1 2975.02   70.26
   1   1   0  550.46   14.53
  -1  -1   0  553.61   13.61
   1   1   1  228.72    7.11
  -1  -1  -1  228.60    6.00
   1   1   2   13.92    0.74
  -1  -1  -2   15.71    0.87
   1   1   3  242.70    7.30
  -1  -1  -3  236.26    7.73
   1   1   4  524.48   14.53
  -1  -1  -4  531.10   15.96
   1   1   5  243.19    8.54
  -1  -1  -5  247.89    8.54
   1   1   6  472.10   14.35
  -1  -1  -6  464.74   13.05
   1   1   7   46.45    2.72
  -1  -1  -7   39.52    2.47
   1   1   8    0.19    1.73
  -1  -1  -8   -0.43    1.61
   1   1   9  268.18   10.33
  -1  -1  -9  263.29    8.91
   1   1  10    7.48    1.98
  -1  -1 -10   10.64    1.86
   1   1  11   19.30    2.72
  -1  -1 -11   21.09    2.60
   1   1  12   10.14    2.97
  -1  -1 -12   12.68    2.78
   1   1  13   23.56    3.46
  -1  -1 -13   23.13    3.40
   1   1  14   17.75    3.34
  -1  -1 -14   22.82    3.03
   1   1  15   44.66    4.89
  -1  -1 -15   49.85    4.52
   1   1  16   -0.68    3.53
  -1  -1 -16    1.05    3.59
   1   1  17    2.41    4.08
  -1  -1 -17    1.61    3.46
   1   1  18   -1.24    3.77
  -1  -1 -18    1.30    2.91
   1   1  19    0.31    5.20
  -1  -1 -19    0.06    3.53
   1   1  20    3.53    3.65
   1   2 -22    0.06    5.44
  -1  -2  22   -0.37    4.45
   1   2 -21    4.82    4.70
  -1  -2  21    8.72    3.83
   1   2 -20    6.68    5.88
  -1  -2  20    5.94    4.95
   1   2 -19    0.93    3.65
  -1  -2  19    4.52    3.71
   1   2 -18    3.90    4.52
  -1  -2  18    6.87    4.95
   1   2 -17    6.56    3.28
  -1  -2  17    1.86    3.65
   1   2 -16    0.49    4.08
  -1  -2  16    1.61    3.90
   1   2 -15   91.48    5.88
  -1  -2  15   91.97    5.63
   1   2 -14  105.95    5.63
  -1  -2  14   98.40    5.75
   1   2 -13  125.00    5.75
  -1  -2  13  122.15    6.18
   1   2 -12   46.33    3.96
  -1  -2  12   48.49    4.21
   1   2 -11   -0.56    1.73
  -1  -2  11    0.49    2.16
   1   2 -10  108.30    5.32
  -1  -2  10  100.81    4.33
   1   2  -9   37.11    2.66
  -1  -2   9   33.15    2.60
   1   2  -8  654.98   18.80
  -1  -2   8  671.75   19.79
   1   2  -7  276.16    8.78
  -1  -2   7  276.78    8.60
   1   2  -6  106.32    4.14
  -1  -2   6  109.72    4.33
   1   2  -5  683.93   20.35
  -1  -2   5  664.88   19.36
   1   2  -4  111.64    5.88
  -1  -2   4  106.13    6.56
   1   2  -3 1204.15   30.92
  -1  -2   3 1243.91   34.26
   1   2  -2  619.05   16.64
  -1  -2   2  620.29   18.68
   1   2  -1 4105.19   99.52
  -1  -2   1 4210.89  103.54
   1   2   0  105.27    3.71
  -1  -2   0  106.07    3.34
   1   2   1  446.06   12.06
  -1  -2  -1  442.16   11.88
   1   2   2   30.62    1.30
  -1  -2  -2   31.30    1.36
   1   2   3  582.93   16.70
  -1  -2  -3  583.42   17.44
   1   2   4    4.33    0.99
  -1  -2  -4    4.58    0.99
   1   2   5  401.65   12.86
  -1  -2  -5  400.41   12.06
   1   2   6   33.21    2.23
  -1  -2  -6   36.06    1.98
   1   2   7  107.62    4.45
  -1  -2  -7  104.96    4.14
   1   2   8  139.66    5.26
  -1  -2  -8  135.39    5.88
   1   2   9  169.03    7.05
  -1  -2  -9  168.97    6.00
   1   2  10   56.78    3.46
  -1  -2 -10   56.10    3.22
   1   2  11    6.80    2.16
  -1  -2 -11    8.47    2.04
   1   2  12    0.19    2.54
  -1  -2 -12    1.11    2.23
   1   2  13    7.48    3.40
  -1  -2 -13    3.83    2.35
   1   2  14   47.01    4.21
  -1  -2 -14   51.64    3.90
   1   2  15    1.42    4.58
  -1  -2 -15    0.25    2.72
   1   2  16    1.73    4.27
  -1  -2 -16    0.68    3.46
   1   2  17    4.27    3.71
  -1  -2 -17    2.04    4.52
   1   2  18    1.05    4.08
  -1  -2 -18   -2.54    3.59
   1   2  19    5.01    4.58
  -1  -2 -19   -1.92    8.29
   1   2  20    1.05    2.85
  -1  -2 -20    0.31    4.76
   1   3 -22    1.67    3.34
  -1  -3  22    4.02    4.14
   1   3 -21   10.14    4.33
  -1  -3  21    5.75    4.82
   1   3 -20   20.91    4.45
  -1  -3  20    7.67    4.76
   1   3 -19   14.66    4.45
  -1  -3  19    8.66    4.64
   1   3 -18   -0.25    3.53
  -1  -3  18   -2.23    4.89
   1   3 -17   -0.31    3.15
  -1  -3  17   -1.86    3.77
   1   3 -16   64.01    5.26
  -1  -3  16   68.03    5.57
   1   3 -15  124.81    6.74
  -1  -3  15  118.69    6.80
   1   3 -14   25.61    3.22
  -1  -3  14   24.93    3.46
   1   3 -13    7.42    2.47
  -1  -3  13   12.18    3.28
   1   3 -12   17.38    3.03
  -1  -3  12   18.12    3.22
   1   3 -11  122.15    5.32
  -1  -3  11  126.73    5.38
   1   3 -10   51.27    3.03
  -1  -3  10   45.95    3.09
   1   3  -9  512.61   15.71
  -1  -3   9  505.74   16.70
   1   3  -8  116.65    4.52
  -1  -3   8  119.43    4.89
   1   3  -7   18.18    1.79
  -1  -3   7   17.44    1.61
   1   3  -6  391.44   11.81
  -1  -3   6  385.20   11.81
   1   3  -5   14.72    2.16
  -1  -3   5   15.40    2.47
   1   3  -4   57.71    2.72
  -1  -3   4   58.82    3.03
   1   3  -3 1828.51   46.82
  -1  -3   3 1818.56   47.87
   1   3  -2   49.17    2.29
  -1  -3   2   44.72    2.23
   1   3  -1   30.86    1.61
  -1  -3   1   31.91    1.86
   1   3   0  123.45    4.39
  -1  -3   0  120.98    4.58
   1   3   1   27.34    1.42
  -1  -3  -1   26.66    1.24
   1   3   2   28.64    1.61
  -1  -3  -2   30.99    1.55
   1   3   3   62.53    2.47
  -1  -3  -3   60.92    2.66
   1   3   4  143.18    4.89
  -1  -3  -4  147.51    5.63
   1   3   5   60.24    2.66
  -1  -3  -5   56.34    2.72
   1   3   6   13.17    1.42
  -1  -3  -6   13.92    1.61
   1   3   7  113.56    4.33
  -1  -3  -7  122.40    4.95
   1   3   8  203.86    7.24
  -1  -3  -8  193.71    7.17
   1   3   9    1.05    1.61
  -1  -3  -9    2.04    1.67
   1   3  10   29.19    3.15
  -1  -3 -10   28.76    2.78
   1   3  11  106.32    5.63
  -1  -3 -11  103.54    4.89
   1   3  12    1.67    2.60
  -1  -3 -12    1.86    1.98
   1   3  13   12.06    3.46
  -1  -3 -13   14.72    2.66
   1   3  14   23.69    3.65
  -1  -3 -14   23.87    3.15
   1   3  15   12.37    4.08
  -1  -3 -15    8.35    2.85
   1   3  16    6.74    4.39
  -1  -3 -16    2.60    2.72
   1   3  17   -0.25    4.33
  -1  -3 -17   -1.61    4.39
   1   3  18    0.12    4.21
  -1  -3 -18    0.37    3.59
   1   3  19    4.14    5.20
  -1  -3 -19    5.13    7.11
   1   4 -23    0.25    5.50
  -1  -4  23   -0.31    4.82
   1   4 -22    2.29    4.52
  -1  -4  22    4.02    4.39
   1   4 -21   14.35    5.26
  -1  -4  21   15.09    6.25
   1   4 -20    4.14    4.02
  -1  -4  20    3.09    3.96
   1   4 -19   11.32    3.96
  -1  -4  19   12.37    5.13
   1   4 -18    6.37    3.71
  -1  -4  18    2.04    4.02
   1   4 -17   12.37    3.90
  -1  -4  17   10.08    4.33
   1   4 -16   17.81    3.65
  -1  -4  16   12.99    4.14
   1   4 -15   47.87    4.76
  -1  -4  15   50.16    4.76
   1   4 -14  125.31    6.62
  -1  -4  14  127.60    6.25
   1   4 -13   10.08    2.60
  -1  -4  13    9.46    2.66
   1   4 -12   32.97    3.40
  -1  -4  12   30.06    3.09
   1   4 -11    6.06    2.23
  -1  -4  11    5.26    2.10
   1   4 -10  192.72    7.17
  -1  -4  10  193.40    6.93
   1   4  -9   32.04    2.97
  -1  -4   9   25.91    2.29
   1   4  -8   81.27    3.83
  -1  -4   8   82.01    4.39
   1   4  -7  348.64   11.32
  -1  -4   7  344.44   11.19
   1   4  -6  304.86   13.42
  -1  -4   6  328.79   14.84
   1   4  -5    2.66    1.30
  -1  -4   5    3.53    1.24
   1   4  -4   11.19    1.18
  -1  -4   4   11.44    1.11
   1   4  -3 1310.34   35.69
  -1  -4   3 1268.22   34.33
   1   4  -2  271.58    8.54
  -1  -4   2  265.21    8.78
   1   4  -1  745.66   20.91
  -1  -4   1  750.73   20.91
   1   4   0  278.14    9.22
  -1  -4   0  285.56    9.28
   1   4   1   17.01    1.30
  -1  -4  -1   17.19    1.30
   1   4   2  273.93   10.76
  -1  -4  -2  277.70    9.22
   1   4   3  337.08   10.51
  -1  -4  -3  340.67   10.76
   1   4   4  424.84   13.48
  -1  -4  -4  412.41   12.74
   1   4   5  177.32    6.25
  -1  -4  -5  171.82    6.06
   1   4   6   18.68    1.73
  -1  -4  -6   20.35    1.98
   1   4   7   43.17    2.54
  -1  -4  -7   42.49    2.78
   1   4   8  102.30    4.58
  -1  -4  -8  117.14    5.57
   1   4   9    3.96    1.92
  -1  -4  -9    5.26    1.86
   1   4  10  138.36    7.42
  -1  -4 -10  122.21    5.69
   1   4  11   28.14    3.09
  -1  -4 -11   30.55    3.59
   1   4  12    0.99    2.91
  -1  -4 -12   -1.55    2.47
   1   4  13    1.55    2.97
  -1  -4 -13    0.37    2.72
   1   4  14   41.01    5.20
  -1  -4 -14   34.94    4.02
   1   4  15    3.03    3.77
  -1  -4 -15    0.93    2.72
   1   4  16    1.18    3.40
  -1  -4 -16    0.74    2.97
   1   4  17   -1.18    3.90
  -1  -4 -17   -0.31    3.40
   1   4  18    1.67    5.26
  -1  -4 -18    0.31    2.85
  -1  -4 -19    1.42    3.65
   1   5 -22    0.93    4.08
  -1  -5  22    2.91    3.77
   1   5 -21    1.98    4.89
  -1  -5  21    1.11    4.95
   1   5 -20    9.28    4.52
  -1  -5  20    9.03    5.07
   1   5 -19    4.14    4.76
  -1  -5  19    1.55    4.64
   1   5 -18    4.14    3.40
  -1  -5  18    1.36    3.96
   1   5 -17   -0.31    3.15
  -1  -5  17    0.31    3.15
   1   5 -16   79.41    5.69
  -1  -5  16   78.67    5.69
   1   5 -15   34.82    4.52
  -1  -5  15   35.38    4.58
   1   5 -14   68.96    5.44
  -1  -5  14   75.39    5.75
   1   5 -13   19.73    3.96
  -1  -5  13   23.63    3.40
   1   5 -12  109.72    6.12
  -1  -5  12  102.42    5.88
   1   5 -11    2.29    2.35
  -1  -5  11    2.54    2.35
   1   5 -10   56.59    3.53
  -1  -5  10   53.50    3.15
   1   5  -9  164.46    6.31
  -1  -5   9  166.99    6.74
   1   5  -8   53.81    2.97
  -1  -5   8   60.86    3.22
   1   5  -7   21.96    2.41
  -1  -5   7   20.16    2.72
   1   5  -6 1135.18   33.58
  -1  -5   6 1157.02   31.05
   1   5  -5  551.88   16.95
  -1  -5   5  572.54   16.51
   1   5  -4   84.67    3.77
  -1  -5   4   90.05    4.02
   1   5  -3  740.65   22.39
  -1  -5   3  719.12   21.77
   1   5  -2 1383.14   36.31
  -1  -5   2 1361.92   37.36
   1   5  -1  426.45   13.24
  -1  -5   1  428.86   12.49
   1   5   0  152.95    5.38
  -1  -5   0  149.24    5.26
   1   5   1  174.79    6.56
  -1  -5  -1  183.82    6.56
   1   5   2  300.40    9.28
  -1  -5  -2  294.28    9.15
   1   5   3   75.15    3.90
  -1  -5  -3   78.42    3.83
   1   5   4  331.45   11.63
  -1  -5  -4  339.55   10.95
   1   5   5   15.59    2.41
  -1  -5  -5   10.82    1.92
   1   5   6   84.98    3.77
  -1  -5  -6   89.37    4.52
   1   5   7    7.30    2.04
  -1  -5  -7   10.27    2.04
   1   5   8  215.42    7.85
  -1  -5  -8  212.82    7.85
   1   5   9    8.72    2.41
  -1  -5  -9    6.31    2.35
   1   5  10    4.39    2.29
  -1  -5 -10    4.27    1.98
   1   5  11   20.35    3.03
  -1  -5 -11   18.99    2.72
   1   5  12   -1.42    3.90
  -1  -5 -12    0.12    2.85
   1   5  13    7.85    3.65
  -1  -5 -13    4.95    2.54
   1   5  14   -0.74    3.83
  -1  -5 -14    0.37    2.72
   1   5  15    7.30    3.22
  -1  -5 -15    6.25    2.72
   1   5  16   -1.18    3.34
  -1  -5 -16    1.24    3.40
   1   5  17    0.19    2.91
  -1  -5 -17   -1.98    4.89
   1   5  18    1.36    3.09
  -1  -5 -18   -0.06    4.33
   1   6 -22    0.62    2.47
   1   6 -21    9.28    5.32
  -1  -6  21    7.67    5.26
   1   6 -20    3.03    3.90
  -1  -6  20    4.33    4.76
   1   6 -19   -0.56    4.95
  -1  -6  19    1.55    4.52
   1   6 -18    4.52    3.53
  -1  -6  18    3.65    3.71
   1   6 -17    3.77    3.77
  -1  -6  17    4.27    3.83
   1   6 -16   20.22    4.02
  -1  -6  16   21.71    4.08
   1   6 -15   65.81    5.26
  -1  -6  15   58.20    4.95
   1   6 -14    3.28    2.72
  -1  -6  14    0.62    2.35
   1   6 -13    6.43    2.66
  -1  -6  13    4.45    2.47
   1   6 -12  219.50    9.03
  -1  -6  12  230.20    8.72
   1   6 -11   10.51    2.66
  -1  -6  11   11.44    2.35
   1   6 -10   36.61    3.15
  -1  -6  10   35.50    3.03
   1   6  -9   34.14    2.97
  -1  -6   9   31.79    2.54
   1   6  -8    0.19    1.92
  -1  -6   8    1.24    1.73
   1   6  -7  507.85   14.47
  -1  -6   7  505.74   14.78
   1   6  -6   58.14    3.15
  -1  -6   6   51.27    2.66
   1   6  -5  375.12   13.11
  -1  -6   5  373.57   11.38
   1   6  -4  342.89   10.70
  -1  -6   4  346.54   10.45
   1   6  -3   72.98    3.59
  -1  -6   3   76.82    3.34
   1   6  -2   34.45    2.23
  -1  -6   2   34.26    2.16
   1   6  -1  110.22    4.33
  -1  -6   1  110.71    4.52
   1   6   0  422.74   12.74
  -1  -6   0  422.74   13.55
   1   6   1  119.00    5.26
  -1  -6  -1  114.61    4.70
   1   6   2  166.19    7.55
  -1  -6  -2  163.16    6.74
   1   6   3   88.57    4.02
  -1  -6  -3   90.61    3.96
   1   6   4  141.08    5.69
  -1  -6  -4  138.42    5.69
   1   6   5  266.63    8.72
  -1  -6  -5  275.35    9.83
   1   6   6    0.87    1.67
  -1  -6  -6    1.92    1.67
   1   6   7    1.30    2.04
  -1  -6  -7    0.00    1.92
   1   6   8    0.74    2.16
  -1  -6  -8    2.54    1.92
   1   6   9   10.51    2.54
  -1  -6  -9   11.69    2.35
   1   6  10   27.15    4.08
  -1  -6 -10   28.02    3.15
   1   6  11    6.06    2.72
  -1  -6 -11    3.53    2.35
   1   6  12    1.42    3.28
  -1  -6 -12    1.86    2.35
   1   6  13    7.24    3.15
  -1  -6 -13    6.93    2.85
   1   6  14    7.92    3.59
  -1  -6 -14    9.34    3.53
   1   6  15    6.25    4.14
  -1  -6 -15    6.37    3.53
   1   6  16    3.83    4.21
  -1  -6 -16    5.81    3.22
   1   6  17    4.14    3.40
  -1  -6 -17    0.87    2.97
   1   6  18   -5.69    7.48
  -1  -6 -18    0.93    5.57
  -1  -6 -19   13.30    9.59
   1   7 -22   -1.05    2.72
  -1  -7  22    0.00    5.50
   1   7 -21    2.66    3.34
  -1  -7  21    0.74    5.94
   1   7 -20    7.05    3.46
  -1  -7  20    5.63    4.76
   1   7 -19    3.09    4.21
  -1  -7  19    0.12    4.39
   1   7 -18    0.74    3.77
  -1  -7  18    1.18    4.02
   1   7 -17   -0.68    3.46
  -1  -7  17    3.59    3.65
   1   7 -16   50.22    4.76
  -1  -7  16   46.51    4.58
   1   7 -15   10.89    3.34
  -1  -7  15    9.09    3.15
   1   7 -14   93.45    6.00
  -1  -7  14   86.90    5.57
   1   7 -13  100.26    5.88
  -1  -7  13   97.66    5.81
   1   7 -12   16.20    6.06
  -1  -7  12   16.39    3.03
   1   7 -11  139.04    6.56
  -1  -7  11  140.46    6.18
   1   7 -10   15.40    2.85
  -1  -7  10   13.30    2.66
   1   7  -9   50.04    4.45
  -1  -7   9   50.78    2.97
   1   7  -8  187.03    7.73
  -1  -7   8  210.97    7.85
   1   7  -7   12.99    2.29
  -1  -7   7   10.39    2.10
   1   7  -6  327.62   10.45
  -1  -7   6  319.27    9.52
   1   7  -5    9.65    1.92
  -1  -7   5    8.47    1.48
   1   7  -4  414.70   13.24
  -1  -7   4  408.14   12.43
   1   7  -3   55.48    2.91
  -1  -7   3   57.21    2.97
   1   7  -2  104.34    4.64
  -1  -7   2  102.98    4.64
   1   7  -1  280.30    9.09
  -1  -7   1  279.50    9.15
   1   7   0    8.54    1.67
  -1  -7   0   10.51    1.61
   1   7   1   66.98    3.28
  -1  -7  -1   68.03    3.40
   1   7   2  417.98   14.23
  -1  -7  -2  393.49   14.66
   1   7   3   61.54    3.15
  -1  -7  -3   61.11    3.40
   1   7   4  106.01    4.76
  -1  -7  -4  109.60    5.32
   1   7   5    3.34    1.92
  -1  -7  -5    2.41    1.73
   1   7   6    2.54    1.86
  -1  -7  -6    3.53    1.92
   1   7   7   34.94    3.34
  -1  -7  -7   29.01    2.72
   1   7   8    5.32    2.10
  -1  -7  -8    5.57    2.16
   1   7   9   32.35    3.34
  -1  -7  -9   30.74    3.28
   1   7  10   12.74    3.77
  -1  -7 -10   11.81    2.72
   1   7  11   -0.06    2.60
  -1  -7 -11    0.56    3.83
   1   7  12   11.26    3.34
  -1  -7 -12    8.97    3.09
   1   7  13    9.22    3.22
  -1  -7 -13    6.31    3.53
   1   7  14   12.62    3.71
  -1  -7 -14    7.55    3.77
   1   7  15   -0.31    2.66
  -1  -7 -15    0.19    2.78
   1   7  16    0.56    2.66
  -1  -7 -16    1.61    2.35
   1   8 -22    0.31    4.39
   1   8 -21    5.63    5.20
  -1  -8  21    5.57    6.06
   1   8 -20    0.87    5.38
  -1  -8  20    1.92    4.58
   1   8 -19    2.85    3.22
  -1  -8  19    0.56    4.21
   1   8 -18    1.11    3.34
  -1  -8  18   -0.12    4.27
   1   8 -17   27.96    3.53
  -1  -8  17   28.76    4.76
   1   8 -16   26.35    3.53
  -1  -8  16   25.67    4.33
   1   8 -15   75.21    4.27
  -1  -8  15   71.50    5.32
   1   8 -14    7.30    3.15
  -1  -8  14    5.75    2.91
   1   8 -13   34.88    4.27
  -1  -8  13   30.06    3.46
   1   8 -12   94.32    5.69
  -1  -8  12   90.11    5.13
   1   8 -11    8.41    3.22
  -1  -8  11   10.82    4.33
   1   8 -10  164.40    9.34
  -1  -8  10  172.44    6.87
   1   8  -9    1.48    2.78
  -1  -8   9   -0.12    2.10
   1   8  -8   36.80    3.65
  -1  -8   8   37.67    3.34
   1   8  -7  133.47    5.63
  -1  -8   7  128.71    5.01
   1   8  -6   13.85    2.16
  -1  -8   6   14.10    2.04
   1   8  -5  257.73    9.34
  -1  -8   5  253.15    9.28
   1   8  -4  586.39   17.13
  -1  -8   4  570.44   16.27
   1   8  -3   30.49    2.60
  -1  -8   3   26.90    2.72
   1   8  -2  140.09    5.75
  -1  -8   2  148.31    5.57
   1   8  -1   22.33    2.35
  -1  -8   1   18.25    1.73
   1   8   0    5.26    2.10
  -1  -8   0    3.15    1.73
   1   8   1   59.00    3.28
  -1  -8  -1   57.64    3.53
   1   8   2   10.70    2.29
  -1  -8  -2   10.70    2.10
   1   8   3   23.81    2.35
  -1  -8  -3   27.09    2.54
   1   8   4    7.17    2.41
  -1  -8  -4    4.14    1.92
   1   8   5   -0.12    2.04
  -1  -8  -5    2.10    2.16
   1   8   6   30.99    2.91
  -1  -8  -6   29.81    3.53
   1   8   7   21.15    3.53
  -1  -8  -7   18.74    3.53
   1   8   8   21.15    3.77
  -1  -8  -8   18.86    3.22
   1   8   9   10.33    2.72
  -1  -8  -9    9.28    3.09
   1   8  10   -0.25    2.97
  -1  -8 -10    2.72    2.72
   1   8  11    4.76    3.59
  -1  -8 -11    4.64    3.40
   1   8  12    4.52    3.34
  -1  -8 -12    4.27    2.66
   1   8  13    1.18    4.21
  -1  -8 -13   -0.99    2.91
   1   8  14    1.30    3.65
  -1  -8 -14   -0.19    2.35
   1   8  15    0.99    3.90
  -1  -8 -15    6.62    5.07
  -1  -8 -16   -0.99    3.46
   1   9 -21    5.57    8.04
  -1  -9  21    3.34    5.63
   1   9 -20    0.80    4.14
  -1  -9  20    1.18    4.45
   1   9 -19    4.82    5.38
  -1  -9  19    7.17    4.52
   1   9 -18   11.38    4.45
  -1  -9  18   17.38    4.76
   1   9 -17   -1.42    4.08
  -1  -9  17   -0.31    3.53
   1   9 -16   34.88    5.44
  -1  -9  16   40.20    5.26
   1   9 -15    2.85    4.39
  -1  -9  15    4.39    3.65
   1   9 -14    7.55    3.03
  -1  -9  14    8.66    2.91
   1   9 -13   25.48    3.83
  -1  -9  13   23.01    3.53
   1   9 -12    4.58    2.85
  -1  -9  12    2.16    4.39
   1   9 -11  110.52    8.10
  -1  -9  11  105.27    5.32
   1   9 -10    5.75    2.66
  -1  -9  10    6.74    2.23
   1   9  -9   60.55    4.27
  -1  -9   9   72.49    4.14
   1   9  -8    8.04    2.35
  -1  -9   8    6.37    2.23
   1   9  -7    9.22    2.41
  -1  -9   7   11.32    2.60
   1   9  -6   75.46    4.82
  -1  -9   6   72.49    4.08
   1   9  -5   78.73    3.96
  -1  -9   5   73.48    3.65
   1   9  -4   36.80    2.91
  -1  -9   4   31.67    2.66
   1   9  -3  103.23    4.70
  -1  -9   3  106.44    5.07
   1   9  -2   44.28    2.72
  -1  -9   2   46.26    2.85
   1   9  -1   72.73    4.33
  -1  -9   1   81.70    4.21
   1   9   0   -0.37    1.98
  -1  -9   0    0.80    1.92
   1   9   1   29.87    3.03
  -1  -9  -1   28.20    2.47
   1   9   2   14.16    2.16
  -1  -9  -2   14.97    2.60
   1   9   3   33.52    2.85
  -1  -9  -3   35.75    2.85
   1   9   4   12.18    2.54
  -1  -9  -4   18.68    2.78
   1   9   5    3.46    2.41
  -1  -9  -5    5.20    2.47
   1   9   6   15.71    2.54
  -1  -9  -6   16.02    2.85
   1   9   7    2.66    2.47
  -1  -9  -7    0.74    2.29
   1   9   8   13.42    3.59
  -1  -9  -8   10.76    3.09
   1   9   9    8.54    3.40
  -1  -9  -9   11.75    2.85
   1   9  10    6.37    4.21
  -1  -9 -10   -0.06    4.08
   1   9  11    0.25    3.03
  -1  -9 -11    0.80    2.85
   1   9  12    1.18    3.71
  -1  -9 -12   -1.79    3.03
   1   9  13   14.47    3.59
  -1  -9 -13   10.51    2.91
   1   9  14    8.16    7.42
  -1  -9 -14    2.16    1.73
   1   9  15    2.10    3.22
  -1  -9 -15    0.49    2.72
  -1 -10  21    0.74    9.22
   1  10 -20    4.52    4.52
  -1 -10  20    1.42    5.07
   1  10 -19    0.49    4.89
  -1 -10  19    2.23    4.39
   1  10 -18    8.66    4.52
  -1 -10  18    6.43    4.33
   1  10 -17   62.72    6.62
  -1 -10  17   61.11    6.68
   1  10 -16    0.74    5.94
  -1 -10  16   -1.98    5.57
   1  10 -15   21.83    5.13
  -1 -10  15   24.62    5.57
   1  10 -14    1.18    3.40
  -1 -10  14    3.34    3.28
   1  10 -13    1.42    3.34
  -1 -10  13    1.24    4.33
   1  10 -12   53.00    7.61
  -1 -10  12   57.40    5.01
   1  10 -11   -0.56    3.03
  -1 -10  11   -1.30    2.54
   1  10 -10   46.39    4.45
  -1 -10  10   41.13    3.77
   1  10  -9    2.85    3.28
  -1 -10   9    1.79    2.91
   1  10  -8   -0.87    2.91
  -1 -10   8   -0.06    2.41
   1  10  -7   50.16    3.65
  -1 -10   7   51.95    3.71
   1  10  -6   12.62    2.78
  -1 -10   6   11.57    2.47
   1  10  -5  364.54   15.46
  -1 -10   5  311.72   11.44
   1  10  -4  204.66    8.10
  -1 -10   4  214.49    8.35
   1  10  -3    4.89    2.41
  -1 -10   3    5.81    2.78
   1  10  -2   30.68    2.66
  -1 -10   2   25.91    2.66
   1  10  -1    7.48    2.23
  -1 -10   1    8.04    2.16
   1  10   0    7.05    2.54
  -1 -10   0    5.81    1.98
   1  10   1    9.15    2.60
  -1 -10  -1    7.98    2.41
   1  10   2    4.64    2.23
  -1 -10  -2    0.99    2.16
   1  10   3   68.90    4.70
  -1 -10  -3   59.99    4.39
   1  10   4   14.72    3.34
  -1 -10  -4   13.61    3.15
   1  10   5    3.28    2.78
  -1 -10  -5    1.30    2.35
   1  10   6    0.62    3.77
  -1 -10  -6    3.59    3.03
   1  10   7    9.83    3.83
  -1 -10  -7    7.61    3.03
   1  10   8    7.79    3.46
  -1 -10  -8    6.31    3.28
   1  10   9   11.32    4.08
  -1 -10  -9    5.57    4.14
   1  10  10   -0.19    3.09
  -1 -10 -10   -0.62    2.78
   1  10  11   -0.62    3.71
  -1 -10 -11    2.29    2.78
   1  10  12    2.54    3.09
  -1 -10 -12   12.18    2.91
   1  10  13    0.49    4.27
  -1 -10 -13   -1.11    2.35
  -1 -10 -14    3.40    5.57
   1  10  15    0.06    3.22
   1  11 -20   -0.19    4.76
  -1 -11  20   -1.79    7.30
   1  11 -19    2.04    5.63
  -1 -11  19    4.58    5.38
   1  11 -18   14.23    5.50
  -1 -11  18   14.47    4.70
   1  11 -17   -0.87    4.58
  -1 -11  17    4.08    4.02
   1  11 -16   41.75    7.11
  -1 -11  16   32.04    5.32
   1  11 -15    8.78    4.27
  -1 -11  15    6.00    3.77
   1  11 -14    7.17    4.33
  -1 -11  14    4.45    5.20
   1  11 -13   26.22    6.06
  -1 -11  13   19.54    4.27
   1  11 -12    2.91    3.65
  -1 -11  12    0.31    3.03
   1  11 -11   51.33    5.13
  -1 -11  11   45.95    4.52
   1  11 -10   36.80    4.52
  -1 -11  10   28.33    3.83
   1  11  -9    7.30    3.09
  -1 -11   9   10.45    2.78
   1  11  -8   45.89    4.45
  -1 -11   8   49.11    4.02
   1  11  -7   39.65    4.08
  -1 -11   7   40.08    3.65
   1  11  -6   51.89    4.02
  -1 -11   6   56.47    4.45
   1  11  -5   38.10    3.46
  -1 -11   5   42.18    3.46
   1  11  -4   35.50    3.71
  -1 -11   4   31.42    3.15
   1  11  -3  134.15    7.42
  -1 -11   3  127.84    5.81
   1  11  -2   14.23    2.78
  -1 -11   2   13.36    2.66
   1  11  -1    1.05    2.29
  -1 -11   1    0.06    2.35
   1  11   0    4.76    2.72
  -1 -11   0    5.57    2.54
   1  11   1   -0.19    2.60
  -1 -11  -1   -0.06    2.47
   1  11   2    2.54    2.78
  -1 -11  -2    0.93    2.78
   1  11   3   21.21    3.83
  -1 -11  -3   25.30    2.97
   1  11   4   30.74    3.65
  -1 -11  -4   26.97    3.65
   1  11   5    0.06    3.83
  -1 -11  -5   -2.66    3.09
   1  11   6   -1.36    3.34
  -1 -11  -6    1.30    3.03
   1  11   7    2.47    3.03
  -1 -11  -7   -0.74    3.59
   1  11   8    3.71    3.65
  -1 -11  -8    5.32    4.02
   1  11   9    3.59    3.22
  -1 -11  -9    6.06    3.59
   1  11  10    2.85    4.39
  -1 -11 -10    0.37    3.03
   1  11  11    3.15    4.02
  -1 -11 -11    4.27    3.90
  -1 -11 -12    3.15    3.71
   1  11  13    3.83    6.56
  -1 -11 -13    1.67    2.85
  -1 -12  20    3.46    5.75
   1  12 -19    2.85    4.33
  -1 -12  19   -0.80    3.83
   1  12 -18    2.78    4.76
  -1 -12  18    1.48    4.82
   1  12 -17   24.68    6.80
  -1 -12  17   22.76    5.81
   1  12 -16    5.38    7.17
  -1 -12  16    4.95    6.25
   1  12 -15    0.31    4.82
  -1 -12  15    3.96    6.12
   1  12 -14   15.34    6.12
  -1 -12  14   11.75    4.70
   1  12 -13    1.92    4.95
  -1 -12  13    0.93    3.77
   1  12 -12   44.41    5.20
  -1 -12  12   44.22    4.82
   1  12 -11    4.02    4.82
  -1 -12  11    1.86    3.15
   1  12 -10   16.02    3.83
  -1 -12  10   15.77    3.46
   1  12  -9   56.28    5.32
  -1 -12   9   48.55    4.52
   1  12  -8    0.49    3.09
  -1 -12   8   -0.31    2.60
   1  12  -7   22.20    3.83
  -1 -12   7   23.56    3.22
   1  12  -6    2.60    2.85
  -1 -12   6    3.83    2.41
   1  12  -5   16.39    3.53
  -1 -12   5   18.31    2.78
   1  12  -4   19.48    3.15
  -1 -12   4   13.55    2.78
   1  12  -3   21.59    3.46
  -1 -12   3   25.11    3.09
   1  12  -2    4.21    3.03
  -1 -12   2    1.61    2.66
   1  12  -1   31.91    3.77
  -1 -12   1   34.51    3.34
   1  12   0    3.83    3.28
  -1 -12   0    0.87    2.72
   1  12   1    6.74    2.97
  -1 -12  -1    5.63    3.03
   1  12   2   20.41    3.40
  -1 -12  -2   26.97    3.53
   1  12   3    6.49    2.91
  -1 -12  -3    5.50    2.97
   1  12   4    4.64    2.97
  -1 -12  -4    3.34    3.59
   1  12   5   -0.19    3.40
  -1 -12  -5    3.46    3.15
   1  12   6    1.92    3.28
  -1 -12  -6    0.49    3.22
   1  12   7    3.53    4.39
  -1 -12  -7   -3.59    4.33
   1  12   8    5.38    3.09
  -1 -12  -8    2.78    2.60
   1  12   9    0.49    3.40
  -1 -12  -9    0.19    3.46
   1  12  10   -0.62    2.97
  -1 -12 -10   -0.74    3.09
   1  12  11    3.09    5.44
  -1 -12 -11    1.48    5.44
   1  13 -19    4.33   10.82
  -1 -13  19    4.70    4.33
   1  13 -18    2.47    5.07
  -1 -13  18    4.33    5.26
   1  13 -17   -0.06    6.25
  -1 -13  17    5.88    5.20
   1  13 -16    2.47    5.20
  -1 -13  16    5.88    7.42
   1  13 -15   -0.80    6.68
  -1 -13  15    0.62    4.08
   1  13 -14    1.55    4.76
  -1 -13  14   -0.99    4.14
   1  13 -13   20.53    5.32
  -1 -13  13   20.22    4.27
   1  13 -12    3.65    4.64
  -1 -13  12    3.15    4.21
   1  13 -11   22.27    5.20
  -1 -13  11   25.36    4.58
   1  13 -10    2.54    4.58
  -1 -13  10    3.09    3.09
   1  13  -9    3.15    3.71
  -1 -13   9    1.36    2.97
   1  13  -8   19.36    4.39
  -1 -13   8   20.22    3.40
   1  13  -7   10.27    3.40
  -1 -13   7   15.21    3.22
   1  13  -6    0.93    3.53
  -1 -13   6    2.78    2.66
   1  13  -5    1.67    3.09
  -1 -13   5   -0.74    2.60
   1  13  -4    3.40    3.03
  -1 -13   4    6.74    2.85
   1  13  -3    3.65    3.46
  -1 -13   3    6.43    2.85
   1  13  -2   11.88    3.34
  -1 -13   2   11.26    3.28
   1  13  -1   -1.79    3.83
  -1 -13   1   -1.61    2.72
   1  13   0   -3.03    3.22
  -1 -13   0   -0.80    3.46
   1  13   1    3.40    3.77
  -1 -13  -1    5.32    3.65
   1  13   2    1.67    3.65
  -1 -13  -2   -0.99    2.78
   1  13   3   21.83    4.02
  -1 -13  -3   22.64    3.83
   1  13   4    3.22    3.28
  -1 -13  -4    0.31    3.65
   1  13   5    2.85    3.28
  -1 -13  -5   -2.47    3.15
   1  13   6    1.55    3.28
  -1 -13  -6    2.29    2.66
   1  13   7    1.79    4.52
  -1 -13  -7    1.36    3.34
   1  13   8    0.74    2.47
  -1 -13  -8    5.50    5.26
   1  13   9    2.35    2.66
  -1 -13  -9    1.05    2.35
   1  13  10    1.86    4.08
  -1 -13 -10   -0.31    2.23
   1  14 -18    4.02    4.58
  -1 -14  18    2.16    4.27
   1  14 -17   14.78    8.91
  -1 -14  17    7.79   11.19
   1  14 -16    1.30    6.25
  -1 -14  16    0.49    5.07
   1  14 -15    0.37    5.63
  -1 -14  15    1.67    5.01
   1  14 -14    6.49    5.57
  -1 -14  14   -2.85    4.33
   1  14 -13    1.73    4.95
  -1 -14  13    3.53    4.14
   1  14 -12   23.38    4.70
  -1 -14  12   25.48    4.33
   1  14 -11    1.18    4.27
  -1 -14  11    1.36    3.65
   1  14 -10   14.41    6.12
  -1 -14  10   15.21    5.13
   1  14  -9    4.58    4.52
  -1 -14   9    6.12    3.46
   1  14  -8    0.00    3.77
  -1 -14   8    1.18    3.15
   1  14  -7    3.34    3.83
  -1 -14   7    1.30    3.03
   1  14  -6   -0.68    3.71
  -1 -14   6    1.30    3.15
   1  14  -5   -0.74    3.34
  -1 -14   5   -0.49    3.09
   1  14  -4    2.91    3.59
  -1 -14   4    2.78    3.03
   1  14  -3   12.06    4.27
  -1 -14   3    9.15    3.09
   1  14  -2    1.73    3.83
  -1 -14   2    1.24    3.77
   1  14  -1    1.73    3.96
  -1 -14   1    2.16    3.34
   1  14   0    9.03    3.65
  -1 -14   0    5.81    3.15
   1  14   1    1.18    3.90
  -1 -14  -1   -0.19    3.09
   1  14   2   -1.86    3.96
  -1 -14  -2    2.60    3.09
   1  14   3    0.19    3.71
  -1 -14  -3   -2.16    3.09
   1  14   4    5.81    4.21
  -1 -14  -4    2.66    4.33
   1  14   5   16.64    3.77
  -1 -14  -5   20.60    3.71
   1  14   6    1.42    2.29
  -1 -14  -6   -3.90    6.12
   1  14   7    1.18    2.47
  -1 -14  -7   -0.25    5.13
   1  14   8   -1.24    4.02
  -1 -14  -8   -2.35    5.57
   1  14   9   -0.68    2.23
  -1 -14  -9   -0.12    2.97
   1  15 -16    2.85    5.38
  -1 -15  16    3.28    5.44
   1  15 -15    5.94    6.12
  -1 -15  15    3.22    5.63
   1  15 -14   -1.42    5.26
  -1 -15  14    0.12    4.27
   1  15 -13   -1.67    5.32
  -1 -15  13    0.19    4.27
   1  15 -12    4.27    4.64
  -1 -15  12    8.41    4.14
   1  15 -11   18.62    5.26
  -1 -15  11   15.96    4.64
   1  15 -10   -3.40    6.25
  -1 -15  10    1.11    4.33
   1  15  -9    1.92    4.70
  -1 -15   9    1.30    3.65
   1  15  -8    1.79    4.21
  -1 -15   8    6.56    3.53
   1  15  -7   -0.68    4.02
  -1 -15   7    0.06    3.15
   1  15  -6    4.76    3.71
  -1 -15   6    6.31    3.15
   1  15  -5   -0.12    3.90
  -1 -15   5    3.22    3.83
   1  15  -4    0.31    4.27
  -1 -15   4    2.16    3.90
   1  15  -3    1.18    4.02
  -1 -15   3    1.92    3.71
   1  15  -2    0.99    3.65
  -1 -15   2    1.48    3.28
   1  15  -1   -1.30    3.71
  -1 -15   1    0.80    4.02
   1  15   0    0.00    4.02
  -1 -15   0   -0.93    3.15
   1  15   1   -2.16    3.34
  -1 -15  -1    2.10    3.09
   1  15   2    3.59    3.46
  -1 -15  -2    3.77    4.39
   1  15   3    0.49    2.97
  -1 -15  -3   -1.05    3.22
   1  15   4   -0.62    2.91
  -1 -15  -4   -1.30    3.22
   1  15   5   -1.61    3.83
  -1 -15  -5    3.96    4.39
   1  15   6    2.97    3.65
  -1 -15  -6   10.02    5.57
  -1 -15  -7   -0.93    2.66
  -1 -15  -8    0.12    3.22
   1  16 -15    2.72    5.44
  -1 -16  15    2.23    5.69
   1  16 -14    1.92    6.06
  -1 -16  14    0.06    4.76
   1  16 -13   -2.78    6.00
  -1 -16  13   -0.80    4.21
   1  16 -12    3.09    6.68
  -1 -16  12    0.06    4.58
   1  16 -11   -3.96    4.95
  -1 -16  11   -4.39    4.45
   1  16 -10    0.74    4.58
  -1 -16  10    3.15    4.89
   1  16  -9   -0.56    5.50
  -1 -16   9    1.36    4.08
   1  16  -8    6.56    5.01
  -1 -16   8    7.55    3.77
   1  16  -7    0.12    4.58
  -1 -16   7    1.79    2.97
   1  16  -6   -1.61    4.14
  -1 -16   6   -1.11    3.96
   1  16  -5    0.80    3.40
  -1 -16   5   -1.11    3.15
   1  16  -4    0.68    3.77
  -1 -16   4    0.56    2.47
   1  16  -3    1.36    4.21
  -1 -16   3    0.12    3.15
   1  16  -2    1.18    4.82
  -1 -16   2    1.05    2.78
   1  16  -1    0.12    3.65
  -1 -16   1    2.85    3.34
   1  16   0    2.54    3.53
  -1 -16   0   -1.61    4.02
   1  16   1    0.99    4.45
  -1 -16  -1    0.25    2.78
  -1 -16  -2    0.74    2.85
   1  16   4    0.93    6.68
  -1 -16  -4    3.90    5.63
   1  16   5    0.31    4.21
   1  17 -14    0.80    7.67
  -1 -17  14    0.12    5.88
   1  17 -13   -0.43    4.33
  -1 -17  13    0.12    3.59
   1  17 -12   -1.30    8.72
  -1 -17  12    0.74    5.07
   1  17 -11   -0.68    3.96
  -1 -17  11    1.79    5.88
   1  17 -10   -0.56    4.89
  -1 -17  10    5.44    6.18
   1  17  -9   -1.18    4.58
  -1 -17   9    2.29    4.14
   1  17  -8    1.18    3.83
  -1 -17   8    3.03    3.46
   1  17  -7    3.15    5.38
  -1 -17   7    1.86    3.40
   1  17  -6   -0.87    2.91
  -1 -17   6    2.29    3.96
  -1 -17   5   -0.12    3.53
   1  17  -4   -0.12    2.85
  -1 -17   4    4.82    5.44
   1  17  -2    3.09    6.37
   1  17  -1   -2.16    4.21
  -1 -17   0   -0.25    2.97
  -1 -17  -1    1.73    4.14
  -1 -17  -2    0.06    3.22
   1  18 -12    4.58    6.93
  -1 -18  12    1.86    4.70
   1  18 -11    2.16    5.63
  -1 -18  11   -0.06    6.18
  -1 -18  10   -1.42    5.44
   1  18  -8   -1.55    5.07
  -1 -18   8   -1.05    3.71
   1  18  -7   -0.25    4.95
  -1 -18   7   -0.25    3.46
  -1 -18   6    0.43    3.09
  -1 -18   5   -1.30    4.45
  -1 -18   4   -0.80    2.85
   1  18  -3   -1.67    5.63
  -2  19  -7    0.99    6.18
   2 -19   8   -1.05    4.76
  -2  19  -8    0.06    4.58
  -2  19  -9   -1.98    6.25
  -2  18   4    1.36    5.32
   2 -18  -2    2.29    3.90
   2 -18   5    0.93    3.59
   2 -18   6    2.23    4.21
  -2  18  -6    0.37    5.88
   2 -18   7    2.72    3.90
  -2  18  -7   18.43   12.68
   2 -18   8   -1.24    4.33
  -2  18  -8    1.67    4.27
   2 -18   9   -0.62    3.77
  -2  18  -9   -1.61    6.18
   2 -18  10    0.68    6.80
   2 -18  11    0.56    4.52
   2 -18  12    0.80    4.21
   2 -18  13    2.04    4.89
  -2  18 -13    0.31    6.87
   2 -17  -6   -0.93    4.95
  -2  17   6    2.54    5.50
   2 -17  -5    2.60    3.09
  -2  17   5    1.61    5.44
   2 -17  -4   -0.87    4.89
  -2  17   4    0.87    4.02
   2 -17  -3    0.87    3.53
   2 -17  -2    0.12    4.39
  -2  17   2   -2.78    3.09
   2 -17  -1    2.60    3.09
  -2  17   1    3.40    4.02
   2 -17   0    3.71    4.27
  -2  17   0    0.19    3.59
   2 -17   1    2.85    4.02
  -2  17  -1    5.69    4.89
   2 -17   2    2.41    3.65
  -2  17  -2    0.87    4.89
   2 -17   3   -0.49    5.20
  -2  17  -3    1.36    4.39
   2 -17   4    1.73    3.65
  -2  17  -4    0.31    3.96
   2 -17   5    0.87    4.70
  -2  17  -5   -0.25    4.39
   2 -17   6    2.78    4.08
  -2  17  -6    0.68    4.52
   2 -17   7    0.56    3.71
  -2  17  -7    1.61    4.52
   2 -17   8    9.83    3.65
  -2  17  -8    7.05    4.14
   2 -17   9    2.10    3.96
  -2  17  -9   -1.05    4.89
   2 -17  10    1.42    4.02
  -2  17 -10    0.80    4.64
   2 -17  11    2.47    3.83
  -2  17 -11   -0.31    3.46
   2 -17  12   -0.62    4.58
  -2  17 -12    1.30    2.85
   2 -17  13   -0.37    6.68
  -2  17 -13    1.42    4.95
  -2  17 -14    4.14    6.25
  -2  17 -15    6.18    7.42
   2 -16  -7    1.24    2.91
  -2  16   7    4.21    6.49
   2 -16  -6   -0.49    3.15
  -2  16   6   -3.34    5.01
   2 -16  -5    4.45    3.40
  -2  16   5    5.01    4.21
   2 -16  -4    3.03    5.13
  -2  16   4    0.00    4.33
   2 -16  -3    0.25    5.07
  -2  16   3    0.99    3.40
   2 -16  -2   10.64    4.76
  -2  16   2    5.26    4.76
   2 -16  -1    4.27    3.77
  -2  16   1    2.85    3.96
   2 -16   0    4.27    3.83
  -2  16   0    1.55    4.14
   2 -16   1   -2.66    4.89
  -2  16  -1   -0.74    4.39
   2 -16   2    0.12    3.46
  -2  16  -2   -0.80    3.83
   2 -16   3    3.90    3.53
  -2  16  -3    7.48    5.01
   2 -16   4    0.80    4.21
  -2  16  -4    4.82    4.89
   2 -16   5    1.79    3.65
  -2  16  -5   -0.62    4.82
   2 -16   6    1.86    3.53
  -2  16  -6   -0.43    4.95
   2 -16   7    1.48    4.14
  -2  16  -7   -1.11    4.89
   2 -16   8    0.37    4.14
  -2  16  -8   -0.80    5.01
   2 -16   9    1.79    3.40
  -2  16  -9    3.03    4.02
   2 -16  10    1.98    3.90
  -2  16 -10    0.56    5.50
   2 -16  11   -1.42    3.83
  -2  16 -11   -0.93    4.21
   2 -16  12   16.70    4.70
  -2  16 -12   28.57    7.30
   2 -16  13   -0.37    4.21
  -2  16 -13    3.90    5.13
   2 -16  14   12.62    4.58
  -2  16 -14    3.46    6.43
   2 -16  15    1.67    3.77
  -2  16 -15   -1.98    5.88
   2 -16  16    1.79    4.33
  -2  16 -16   -2.16    6.68
  -2  15   8    0.62    7.92
   2 -15  -7    0.06    3.22
  -2  15   7    1.67    5.07
   2 -15  -6    1.18    2.66
  -2  15   6    3.22    4.64
   2 -15  -5    0.93    3.77
  -2  15   5    1.79    4.58
   2 -15  -4    4.70    4.08
  -2  15   4    0.31    3.90
   2 -15  -3    2.66    4.89
  -2  15   3    2.97    4.82
   2 -15  -2   -1.55    4.82
  -2  15   2    0.49    4.45
   2 -15  -1    1.86    3.83
  -2  15   1   -0.19    3.77
   2 -15   0    7.92    4.02
  -2  15   0    7.55    4.58
   2 -15   1   -0.06    3.22
  -2  15  -1    0.43    3.59
   2 -15   2    4.14    3.15
  -2  15  -2    2.97    3.90
   2 -15   3    0.93    3.77
  -2  15  -3   -0.12    4.21
   2 -15   4    2.66    4.21
  -2  15  -4    4.02    4.52
   2 -15   5    3.09    4.52
  -2  15  -5    5.57    4.14
   2 -15   6    5.75    3.03
  -2  15  -6    2.54    4.14
   2 -15   7    4.45    3.34
  -2  15  -7    1.42    4.27
   2 -15   8    5.13    3.53
  -2  15  -8    1.98    3.65
   2 -15   9    0.31    3.40
  -2  15  -9   -1.05    4.02
   2 -15  10    3.40    3.34
  -2  15 -10    1.05    5.38
   2 -15  11    3.83    6.74
  -2  15 -11    6.12    5.63
   2 -15  12   -0.12    3.59
  -2  15 -12   -2.60    5.94
   2 -15  13   28.76    4.33
  -2  15 -13   31.79    6.31
   2 -15  14   -1.55    4.45
  -2  15 -14   -0.12    6.18
   2 -15  15    3.96    4.82
  -2  15 -15    6.74    5.20
   2 -15  16    0.06    4.33
  -2  15 -16    3.09    5.50
   2 -15  17    0.00    3.53
   2 -14  -9   -2.66    3.46
  -2  14   9   -0.74    4.82
   2 -14  -8    0.56    4.14
  -2  14   8   -1.42    3.96
   2 -14  -7    3.09    3.53
  -2  14   7    5.20    4.76
   2 -14  -6    0.56    4.33
  -2  14   6    2.29    4.70
   2 -14  -5    3.53    4.21
  -2  14   5    3.53    4.33
   2 -14  -4    1.18    3.90
  -2  14   4   -0.06    4.45
   2 -14  -3    0.00    3.77
  -2  14   3    1.92    3.34
   2 -14  -2    7.55    4.27
  -2  14   2   11.88    4.89
   2 -14  -1   40.26    5.20
  -2  14   1   39.95    5.20
   2 -14   0    4.76    3.65
  -2  14   0    5.32    3.90
   2 -14   1    3.34    3.40
  -2  14  -1    1.18    3.96
   2 -14   2   -1.67    3.22
  -2  14  -2   -0.43    3.28
   2 -14   3   50.47    4.70
  -2  14  -3   54.30    5.38
   2 -14   4   -0.06    3.03
  -2  14  -4   -1.24    3.22
   2 -14   5    2.91    3.03
  -2  14  -5    2.04    3.34
   2 -14   6   -0.25    3.15
  -2  14  -6    0.12    3.34
   2 -14   7   23.69    3.83
  -2  14  -7   25.73    4.27
   2 -14   8    1.48    2.97
  -2  14  -8   -0.43    3.22
   2 -14   9   22.88    3.77
  -2  14  -9   18.74    4.52
   2 -14  10    0.68    5.88
  -2  14 -10    0.80    5.13
   2 -14  11    0.31    3.59
  -2  14 -11   -0.56    4.21
   2 -14  12   24.06    4.58
  -2  14 -12   12.74    5.88
   2 -14  13    1.86    3.59
  -2  14 -13   -0.19    5.13
   2 -14  14   22.51    5.20
  -2  14 -14   20.66    6.31
   2 -14  15    0.49    4.95
  -2  14 -15    3.22    5.20
   2 -14  16    4.95    4.14
  -2  14 -16    4.02    5.88
   2 -14  17   -1.61    4.52
  -2  14 -17    5.01    5.57
   2 -14  18    1.79    4.27
  -2  14 -18    3.59    4.76
   2 -13 -11    5.07    4.02
  -2  13  11    2.60    4.58
   2 -13 -10   -1.79    5.01
  -2  13  10    1.86    2.97
   2 -13  -9   -1.24    4.08
  -2  13   9   -2.29    4.64
   2 -13  -8   11.07    4.14
  -2  13   8   11.75    4.08
   2 -13  -7    4.39    4.39
  -2  13   7    0.19    4.21
   2 -13  -6    2.29    4.27
  -2  13   6    0.68    3.71
   2 -13  -5    2.04    4.45
  -2  13   5   -0.12    3.83
   2 -13  -4    6.93    3.96
  -2  13   4    9.90    3.77
   2 -13  -3   50.65    4.45
  -2  13   3   51.58    5.50
   2 -13  -2   18.62    3.96
  -2  13   2   12.62    3.90
   2 -13  -1    4.14    3.03
  -2  13   1    1.55    3.65
   2 -13   0    4.33    4.70
  -2  13   0    9.22    4.76
   2 -13   1    3.96    3.77
  -2  13  -1    3.03    3.65
   2 -13   2   23.94    3.90
  -2  13  -2   18.06    3.90
   2 -13   3   11.88    3.34
  -2  13  -3   12.74    3.28
   2 -13   4    0.25    2.91
  -2  13  -4   -1.73    2.97
   2 -13   5    2.85    2.78
  -2  13  -5    3.28    3.03
   2 -13   6   37.11    3.59
  -2  13  -6   37.48    4.27
   2 -13   7    2.04    3.03
  -2  13  -7    1.24    3.15
   2 -13   8   55.73    4.52
  -2  13  -8   63.21    5.57
   2 -13   9   -2.29    5.38
  -2  13  -9    1.11    4.95
   2 -13  10    4.27    3.59
  -2  13 -10    6.87    3.90
   2 -13  11   10.02    4.08
  -2  13 -11   10.39    4.95
   2 -13  12    1.48    3.46
  -2  13 -12   -2.97    4.89
   2 -13  13   25.98    4.33
  -2  13 -13   29.19    5.57
   2 -13  14    0.74    3.46
  -2  13 -14    0.00    4.64
   2 -13  15    0.74    3.90
  -2  13 -15    9.03    5.69
   2 -13  16   -0.87    4.14
  -2  13 -16   -0.87    5.13
   2 -13  17    4.70    4.52
  -2  13 -17   -2.04    5.38
   2 -13  18    4.64    4.58
  -2  13 -18   -0.19    4.33
   2 -13  19   -0.31    5.32
  -2  13 -19    0.19    7.17
   2 -12 -12    2.04    3.96
  -2  12  12    0.99    3.65
   2 -12 -11   -0.74    3.96
  -2  12  11   -0.68    5.20
   2 -12 -10    1.92    3.96
  -2  12  10   -0.99    4.27
   2 -12  -9   11.32    4.14
  -2  12   9   11.69    4.27
   2 -12  -8    2.72    4.33
  -2  12   8    4.08    4.64
   2 -12  -7    1.55    3.77
  -2  12   7    1.86    3.59
   2 -12  -6    2.60    3.53
  -2  12   6    5.57    4.39
   2 -12  -5    2.54    3.77
  -2  12   5    1.61    3.28
   2 -12  -4   37.42    4.39
  -2  12   4   39.27    3.90
   2 -12  -3    2.97    3.28
  -2  12   3    3.09    3.53
   2 -12  -2   13.92    3.46
  -2  12   2   12.18    3.34
   2 -12  -1   34.70    4.02
  -2  12   1   37.98    4.58
   2 -12   0    3.53    2.72
  -2  12   0    3.40    3.03
   2 -12   1    3.96    2.72
  -2  12  -1    1.79    3.22
   2 -12   2    8.35    2.97
  -2  12  -2   10.08    2.97
   2 -12   3  124.75    6.99
  -2  12  -3  118.44    6.25
   2 -12   4   35.38    4.02
  -2  12  -4   40.76    4.39
   2 -12   5   57.64    4.58
  -2  12  -5   49.23    4.08
   2 -12   6   -0.25    2.47
  -2  12  -6   -2.04    2.91
   2 -12   7  146.77    7.11
  -2  12  -7  143.00    7.36
   2 -12   8   27.89    5.81
  -2  12  -8   29.19    5.69
   2 -12   9   72.98    5.88
  -2  12  -9   74.16    5.88
   2 -12  10    4.64    2.97
  -2  12 -10    3.90    3.28
   2 -12  11   -1.30    2.78
  -2  12 -11   -0.62    3.59
   2 -12  12   66.98    5.44
  -2  12 -12   68.65    6.49
   2 -12  13    2.60    3.15
  -2  12 -13    1.36    3.96
   2 -12  14   18.18    3.90
  -2  12 -14   15.90    4.45
   2 -12  15    4.58    4.21
  -2  12 -15   -1.73    5.50
   2 -12  16    4.02    4.02
  -2  12 -16    5.50    4.45
   2 -12  17   18.93    4.52
  -2  12 -17   15.46    5.44
   2 -12  18   -1.48    4.64
  -2  12 -18   -1.30    5.81
   2 -12  19    2.41    4.33
  -2  12 -19    7.17    7.48
   2 -12  20   -0.49    3.53
   2 -11 -15    0.93    2.10
  -2  11  15    0.19    3.65
   2 -11 -14   -1.11    4.52
  -2  11  14   -3.22    7.73
   2 -11 -13   13.05    4.58
  -2  11  13    7.55    4.70
   2 -11 -12    1.18    4.02
  -2  11  12    0.87    4.02
   2 -11 -11    4.39    4.33
  -2  11  11    3.96    3.59
   2 -11 -10    4.39    5.63
  -2  11  10    2.16    4.08
   2 -11  -9    2.29    3.77
  -2  11   9   -1.67    3.71
   2 -11  -8   18.00    4.76
  -2  11   8   17.19    5.01
   2 -11  -7    8.04    3.71
  -2  11   7    5.63    3.59
   2 -11  -6   11.13    4.21
  -2  11   6   16.45    3.65
   2 -11  -5    2.23    3.22
  -2  11   5    0.87    3.09
   2 -11  -4    6.00    3.03
  -2  11   4    3.53    2.97
   2 -11  -3  152.71    7.42
  -2  11   3  155.06    7.55
   2 -11  -2   16.39    3.09
  -2  11   2   12.12    3.22
   2 -11  -1    4.02    2.72
  -2  11   1    1.48    2.47
   2 -11   0    2.91    3.03
  -2  11   0    2.60    3.09
   2 -11   1   25.91    3.22
  -2  11  -1   28.88    3.46
   2 -11   2    1.36    2.35
  -2  11  -2    3.46    2.78
   2 -11   3   56.59    3.71
  -2  11  -3   66.43    4.58
   2 -11   4    5.32    2.60
  -2  11  -4    4.02    2.85
   2 -11   5   33.58    3.77
  -2  11  -5   35.01    4.02
   2 -11   6   72.67    3.96
  -2  11  -6   80.59    5.38
   2 -11   7    1.98    4.14
  -2  11  -7    0.56    3.90
   2 -11   8   65.87    4.52
  -2  11  -8   65.00    5.20
   2 -11   9   21.46    3.34
  -2  11  -9   26.47    3.65
   2 -11  10    9.40    2.91
  -2  11 -10   10.33    3.59
   2 -11  11   59.81    4.39
  -2  11 -11   55.05    5.38
   2 -11  12   17.87    4.21
  -2  11 -12   21.15    5.32
   2 -11  13   42.18    5.26
  -2  11 -13   50.65    5.44
   2 -11  14   -0.12    3.15
  -2  11 -14    0.19    4.27
   2 -11  15    1.67    4.02
  -2  11 -15   -1.92    4.89
   2 -11  16    1.79    3.77
  -2  11 -16   -0.93    4.21
   2 -11  17    0.00    4.08
  -2  11 -17    3.90    4.45
   2 -11  18   23.69    4.95
  -2  11 -18   18.12    5.01
   2 -11  19    4.64    4.14
  -2  11 -19    5.69    4.82
   2 -11  20    1.98    3.34
  -2  11 -20    4.95    5.81
   2 -10 -16   -0.37    5.69
   2 -10 -15    0.87    3.71
  -2  10  15    1.30    3.71
   2 -10 -14    5.81    3.96
  -2  10  14    3.28    3.96
   2 -10 -13    2.47    3.65
  -2  10  13    0.25    4.58
   2 -10 -12   18.49    5.26
  -2  10  12   20.78    4.95
   2 -10 -11    0.25    3.90
  -2  10  11    1.42    4.52
   2 -10 -10    1.24    3.65
  -2  10  10    0.00    4.08
   2 -10  -9   20.60    3.90
  -2  10   9   13.92    3.96
   2 -10  -8   12.37    3.59
  -2  10   8   11.81    3.83
   2 -10  -7   27.71    3.83
  -2  10   7   34.39    3.96
   2 -10  -6   27.65    4.14
  -2  10   6   33.96    4.27
   2 -10  -5    3.90    2.60
  -2  10   5    3.15    2.78
   2 -10  -4   18.55    3.15
  -2  10   4   16.76    3.03
   2 -10  -3    5.13    2.72
  -2  10   3    7.11    2.54
   2 -10  -2    6.68    3.03
  -2  10   2   10.33    3.03
   2 -10  -1   13.67    2.54
  -2  10   1   12.18    2.54
   2 -10   0    6.12    2.47
  -2  10   0    5.57    2.47
   2 -10   1    2.97    2.16
  -2  10  -1    6.31    2.23
   2 -10   2    5.69    2.23
  -2  10  -2    6.37    2.72
   2 -10   3    0.80    1.86
  -2  10  -3   -0.56    2.10
   2 -10   4   59.62    3.65
  -2  10  -4   51.89    3.71
   2 -10   5   15.52    3.03
  -2  10  -5   18.55    3.28
   2 -10   6   15.03    4.08
  -2  10  -6   16.95    3.71
   2 -10   7    0.87    2.41
  -2  10  -7    3.65    2.78
   2 -10   8    5.57    2.35
  -2  10  -8    3.83    2.72
   2 -10   9    3.03    2.16
  -2  10  -9    1.24    2.47
   2 -10  10   37.85    4.27
  -2  10 -10   40.94    5.07
   2 -10  11    0.93    2.41
  -2  10 -11    1.42    2.91
   2 -10  12   79.72    5.01
  -2  10 -12   84.05    6.37
   2 -10  13    3.34    2.60
  -2  10 -13    6.62    3.59
   2 -10  14   28.64    4.27
  -2  10 -14   31.85    5.01
   2 -10  15    0.06    4.08
  -2  10 -15    4.27    5.57
   2 -10  16    0.93    3.77
  -2  10 -16   -1.61    5.01
   2 -10  17   20.22    4.33
  -2  10 -17   23.69    5.26
   2 -10  18   -2.41    4.39
  -2  10 -18    1.86    4.89
   2 -10  19    9.90    4.64
  -2  10 -19   15.83    4.33
   2 -10  20   -0.80    9.77
  -2  10 -20   -3.83    8.10
   2 -10  21   -0.68    7.11
   2  -9 -18    0.87    3.22
   2  -9 -17    3.71    4.82
   2  -9 -16    2.72    5.01
  -2   9  16    7.17    6.37
   2  -9 -15    0.49    3.71
  -2   9  15    5.01    5.94
   2  -9 -14    1.55    5.57
  -2   9  14   -4.70    6.31
   2  -9 -13   24.55    5.57
  -2   9  13   21.09    6.12
   2  -9 -12    3.59    4.08
  -2   9  12    6.43    4.64
   2  -9 -11    7.92    4.45
  -2   9  11   -0.31    4.45
   2  -9 -10    4.70    3.65
  -2   9  10    7.73    3.65
   2  -9  -9    0.80    3.22
  -2   9   9    2.54    4.58
   2  -9  -8   12.62    3.34
  -2   9   8   13.24    3.34
   2  -9  -7   33.65    4.21
  -2   9   7   35.44    4.14
   2  -9  -6   50.22    4.76
  -2   9   6   50.72    4.82
   2  -9  -5    9.59    3.03
  -2   9   5    6.37    2.41
   2  -9  -4   -0.19    2.47
  -2   9   4    0.37    2.35
   2  -9  -3   29.81    3.65
  -2   9   3   31.79    3.77
   2  -9  -2   43.36    3.46
  -2   9   2   44.96    3.59
   2  -9  -1   42.37    3.53
  -2   9   1   44.53    3.53
   2  -9   0   -0.37    2.16
  -2   9   0   -0.99    2.66
   2  -9   1   36.55    2.78
  -2   9  -1   38.10    2.78
   2  -9   2   12.12    2.35
  -2   9  -2   12.00    2.41
   2  -9   3  112.26    5.32
  -2   9  -3  120.11    5.01
   2  -9   4   16.76    2.10
  -2   9  -4   16.20    2.60
   2  -9   5   25.48    3.90
  -2   9  -5   29.07    3.96
   2  -9   6   40.45    2.91
  -2   9  -6   36.49    3.22
   2  -9   7   21.89    2.41
  -2   9  -7   24.31    2.91
   2  -9   8   30.92    2.97
  -2   9  -8   27.28    3.09
   2  -9   9   12.18    2.23
  -2   9  -9   12.06    2.60
   2  -9  10   -0.25    2.16
  -2   9 -10    3.03    3.03
   2  -9  11  160.19    7.48
  -2   9 -11  162.48    7.92
   2  -9  12    7.11    3.03
  -2   9 -12    4.58    3.53
   2  -9  13   51.33    4.39
  -2   9 -13   50.35    4.45
   2  -9  14    1.42    2.72
  -2   9 -14   -0.68    3.22
   2  -9  15    2.66    4.39
  -2   9 -15    1.42    5.07
   2  -9  16   15.21    4.95
  -2   9 -16   16.45    5.57
   2  -9  17    1.86    5.50
  -2   9 -17    5.75    4.89
   2  -9  18   18.99    4.76
  -2   9 -18   11.38    5.32
   2  -9  19   -1.67    3.96
  -2   9 -19    0.99    5.44
   2  -9  20   -5.69    9.15
  -2   9 -20    6.87    6.31
   2  -9  21   -1.48    4.27
  -2   9 -21    2.78    6.12
  -2   8  19   -5.81   10.27
   2  -8 -18    3.22    5.01
  -2   8  18   -1.55    6.62
   2  -8 -17    3.65    5.38
  -2   8  17   -5.07    6.37
   2  -8 -16   -0.25    3.03
  -2   8  16    0.00    4.08
   2  -8 -15    4.64    4.08
  -2   8  15    2.04    4.08
   2  -8 -14    6.31    4.14
  -2   8  14    8.47    4.33
   2  -8 -13    5.69    3.77
  -2   8  13    5.75    4.82
   2  -8 -12   37.98    5.20
  -2   8  12   42.06    4.89
   2  -8 -11   -0.31    3.65
  -2   8  11    1.67    3.59
   2  -8 -10    0.31    3.59
  -2   8  10   -1.48    4.58
   2  -8  -9   42.30    4.33
  -2   8   9   37.98    4.02
   2  -8  -8    6.80    4.08
  -2   8   8    4.64    4.08
   2  -8  -7   36.92    3.46
  -2   8   7   39.03    3.53
   2  -8  -6   10.33    2.72
  -2   8   6   13.36    2.85
   2  -8  -5   39.27    3.53
  -2   8   5   39.89    3.28
   2  -8  -4  204.66    7.73
  -2   8   4  207.81    7.79
   2  -8  -3  156.54    6.31
  -2   8   3  154.87    6.93
   2  -8  -2   79.54    4.64
  -2   8   2   80.65    4.76
   2  -8  -1   63.27    3.34
  -2   8   1   60.30    3.59
   2  -8   0   43.79    2.91
  -2   8   0   45.95    2.97
   2  -8   1   -0.31    1.98
  -2   8  -1    1.73    1.98
   2  -8   2  158.64    6.00
  -2   8  -2  158.71    6.25
   2  -8   3   33.58    2.66
  -2   8  -3   32.72    2.54
   2  -8   4    1.30    2.78
  -2   8  -4    2.97    2.16
   2  -8   5  350.07   11.32
  -2   8  -5  374.13   12.31
   2  -8   6   -0.19    1.48
  -2   8  -6   -0.99    1.73
   2  -8   7  196.25    7.30
  -2   8  -7  186.72    7.42
   2  -8   8    6.12    1.98
  -2   8  -8    4.39    2.10
   2  -8   9   10.51    2.47
  -2   8  -9    8.84    2.78
   2  -8  10    7.85    2.10
  -2   8 -10   12.74    2.97
   2  -8  11    6.00    2.78
  -2   8 -11    5.20    2.85
   2  -8  12  256.49    9.71
  -2   8 -12  253.52   10.51
   2  -8  13    7.67    2.60
  -2   8 -13    8.35    3.03
   2  -8  14    4.33    2.60
  -2   8 -14    5.13    3.22
   2  -8  15    0.43    4.33
  -2   8 -15    4.21    4.52
   2  -8  16    4.45    4.64
  -2   8 -16   -1.86    4.95
   2  -8  17    1.55    5.26
  -2   8 -17    2.54    4.76
   2  -8  18    1.18    4.14
  -2   8 -18    6.25    5.01
   2  -8  19    4.02    3.90
  -2   8 -19    4.14    3.65
   2  -8  20    3.83    6.37
  -2   8 -20    0.87    4.02
   2  -8  21    0.99    5.88
   2  -8  22    2.91    5.75
   2  -7 -18    0.99    4.21
  -2   7  18    2.66    4.64
   2  -7 -17   -0.56    4.82
  -2   7  17   -0.12    4.02
   2  -7 -16    0.00    4.52
  -2   7  16   -1.11    4.45
   2  -7 -15    9.96    4.21
  -2   7  15    8.29    5.63
   2  -7 -14    1.86    4.21
  -2   7  14   -1.48    4.52
   2  -7 -13   28.39    4.27
  -2   7  13   33.83    5.07
   2  -7 -12    4.39    3.59
  -2   7  12    3.22    3.59
   2  -7 -11    2.23    3.53
  -2   7  11    5.20    3.83
   2  -7 -10   12.74    3.28
  -2   7  10   10.08    3.03
   2  -7  -9    8.47    2.97
  -2   7   9   10.39    3.03
   2  -7  -8  149.86    6.87
  -2   7   8  144.29    7.05
   2  -7  -7    1.18    2.23
  -2   7   7   -0.12    2.60
   2  -7  -6   38.35    3.09
  -2   7   6   37.79    3.28
   2  -7  -5   90.98    4.33
  -2   7   5   88.94    4.52
   2  -7  -4  158.83    6.00
  -2   7   4  158.09    6.37
   2  -7  -3  108.61    4.82
  -2   7   3  103.91    4.76
   2  -7  -2   98.09    4.70
  -2   7   2  105.27    4.95
   2  -7  -1   -1.05    1.42
  -2   7   1    0.19    1.55
   2  -7   0   17.63    2.04
  -2   7   0   20.66    1.98
   2  -7   1  170.89    6.12
  -2   7  -1  169.71    6.74
   2  -7   2  115.23    4.82
  -2   7  -2  111.89    5.01
   2  -7   3  725.55   29.32
  -2   7  -3  738.98   31.48
   2  -7   4  144.17    5.69
  -2   7  -4  149.61    5.50
   2  -7   5   14.04    1.92
  -2   7  -5   15.03    2.04
   2  -7   6  384.89   12.12
  -2   7  -6  396.33   11.81
   2  -7   7  122.21    5.44
  -2   7  -7  117.76    5.20
   2  -7   8  386.50   12.18
  -2   7  -8  351.30   11.69
   2  -7   9   18.55    2.60
  -2   7  -9   19.11    2.91
   2  -7  10   -0.06    1.67
  -2   7 -10    0.43    2.23
   2  -7  11   75.77    4.82
  -2   7 -11   71.31    5.57
   2  -7  12   42.24    3.34
  -2   7 -12   35.87    3.77
   2  -7  13  209.92    8.72
  -2   7 -13  202.93    9.15
   2  -7  14    4.45    2.85
  -2   7 -14    0.68    3.09
   2  -7  15    1.30    4.14
  -2   7 -15    0.93    4.45
   2  -7  16   43.54    4.76
  -2   7 -16   43.23    5.26
   2  -7  17    0.31    4.21
  -2   7 -17   -1.67    3.09
   2  -7  18    7.67    3.96
  -2   7 -18    3.71    3.59
   2  -7  19    2.66    2.97
  -2   7 -19    0.49    2.91
   2  -7  20   -0.56    3.09
  -2   7 -20   -0.87    3.03
   2  -7  21    9.22    3.77
  -2   7 -21    2.04    4.08
   2  -7  22    0.74    5.26
  -2   7 -22    2.10    5.01
   2  -6 -19    2.47    7.55
  -2   6  19    1.86    4.27
   2  -6 -18    0.87    4.95
  -2   6  18    1.86    4.14
   2  -6 -17    2.72    4.58
  -2   6  17    2.29    4.27
   2  -6 -16    2.78    4.39
  -2   6  16   -1.30    4.52
   2  -6 -15   -1.55    4.02
  -2   6  15   -3.90    4.52
   2  -6 -14   12.31    4.14
  -2   6  14    8.23    4.76
   2  -6 -13    7.11    4.02
  -2   6  13    5.13    3.77
   2  -6 -12   24.62    4.52
  -2   6  12   28.33    4.52
   2  -6 -11   20.10    4.82
  -2   6  11   22.95    4.64
   2  -6 -10   11.63    3.03
  -2   6  10    8.97    3.09
   2  -6  -9   26.10    3.22
  -2   6   9   22.82    3.03
   2  -6  -8  179.05    7.55
  -2   6   8  178.68    7.55
   2  -6  -7   89.74    5.13
  -2   6   7   91.17    5.20
   2  -6  -6    6.56    2.10
  -2   6   6    8.35    2.16
   2  -6  -5   81.33    4.02
  -2   6   5   82.69    4.45
   2  -6  -4  546.38   16.14
  -2   6   4  565.18   17.07
   2  -6  -3   16.70    2.29
  -2   6   3   18.37    2.04
   2  -6  -2  107.06    4.33
  -2   6   2  102.79    4.52
   2  -6  -1  162.23    5.94
  -2   6   1  156.73    5.94
   2  -6   0  537.59   15.03
  -2   6   0  523.55   15.34
   2  -6   1  323.04   10.14
  -2   6  -1  321.55   11.75
   2  -6   2 1433.98   54.55
  -2   6  -2 1433.73   57.09
   2  -6   3  144.97    5.69
  -2   6  -3  147.94    6.18
   2  -6   4  109.72    4.64
  -2   6  -4  102.55    4.27
   2  -6   5  297.99    9.65
  -2   6  -5  305.35    9.77
   2  -6   6  150.85    6.06
  -2   6  -6  142.87    5.38
   2  -6   7  407.28   12.43
  -2   6  -7  402.64   12.31
   2  -6   8   33.71    2.54
  -2   6  -8   37.85    2.54
   2  -6   9    8.16    1.79
  -2   6  -9    7.42    1.79
   2  -6  10  113.06    5.20
  -2   6 -10  120.05    5.63
   2  -6  11    5.20    2.10
  -2   6 -11    4.58    2.35
   2  -6  12  384.52   11.88
  -2   6 -12  372.02   13.30
   2  -6  13    2.78    2.60
  -2   6 -13    5.13    2.72
   2  -6  14    1.48    2.91
  -2   6 -14   -1.61    3.34
   2  -6  15   18.55    3.59
  -2   6 -15   19.92    4.08
   2  -6  16    3.22    3.65
  -2   6 -16    1.42    4.02
   2  -6  17   25.91    3.90
  -2   6 -17   24.18    3.96
   2  -6  18   -1.67    3.40
  -2   6 -18   -1.11    3.46
   2  -6  19   -2.60    3.71
  -2   6 -19    0.87    3.77
   2  -6  20    1.24    5.75
  -2   6 -20    0.62    3.65
   2  -6  21    2.16    4.21
  -2   6 -21   -2.23    3.34
   2  -6  22    3.03    3.40
  -2   6 -22    1.79    4.27
   2  -5 -20    3.96    4.70
  -2   5  20    5.07    4.08
   2  -5 -19    0.37    4.14
  -2   5  19   -0.25    4.52
   2  -5 -18    8.54    3.96
  -2   5  18    8.41    5.50
   2  -5 -17    0.31    3.71
  -2   5  17   -1.48    4.33
   2  -5 -16    5.07    3.71
  -2   5  16    3.59    4.45
   2  -5 -15    6.12    3.83
  -2   5  15    2.16    4.33
   2  -5 -14   24.99    3.65
  -2   5  14   30.43    4.82
   2  -5 -13   19.42    4.21
  -2   5  13   24.06    4.45
   2  -5 -12   20.53    3.71
  -2   5  12   22.70    4.02
   2  -5 -11   28.64    3.83
  -2   5  11   29.81    4.70
   2  -5 -10   32.04    3.65
  -2   5  10   30.06    3.53
   2  -5  -9   26.66    3.09
  -2   5   9   26.10    3.22
   2  -5  -8  248.14   10.33
  -2   5   8  224.76    8.35
   2  -5  -7   32.90    2.78
  -2   5   7   31.36    2.78
   2  -5  -6   17.19    2.23
  -2   5   6   20.41    2.29
   2  -5  -5   15.09    2.10
  -2   5   5   12.37    2.10
   2  -5  -4 1216.82   32.78
  -2   5   4 1233.71   33.89
   2  -5  -3   11.75    1.79
  -2   5   3   13.17    1.55
   2  -5  -2    4.21    1.30
  -2   5   2    3.09    1.18
   2  -5  -1   98.77    4.27
  -2   5   1  100.38    4.27
   2  -5   0  100.75    3.90
  -2   5   0  100.26    3.96
   2  -5   1  110.59    6.31
  -2   5  -1  109.72    6.18
   2  -5   2    0.68    0.87
  -2   5  -2    0.62    0.93
   2  -5   3   72.18    3.09
  -2   5  -3   68.41    3.28
   2  -5   4  403.26   11.69
  -2   5  -4  408.21   12.37
   2  -5   5    0.62    0.99
  -2   5  -5    0.37    1.05
   2  -5   6  169.34    5.94
  -2   5  -6  172.87    6.06
   2  -5   7   38.28    2.16
  -2   5  -7   35.93    2.41
   2  -5   8   52.45    2.60
  -2   5  -8   49.48    3.53
   2  -5   9  204.85    7.48
  -2   5  -9  202.43    7.36
   2  -5  10   31.61    2.60
  -2   5 -10   31.23    2.47
   2  -5  11  151.59    5.75
  -2   5 -11  148.31    6.49
   2  -5  12    1.48    2.23
  -2   5 -12    0.87    2.04
   2  -5  13  121.66    6.62
  -2   5 -13  120.92    9.71
   2  -5  14   11.88    3.15
  -2   5 -14   12.06    2.85
   2  -5  15    0.87    3.09
  -2   5 -15    1.36    6.80
   2  -5  16   34.94    4.70
  -2   5 -16   35.13    3.09
   2  -5  17    0.06    3.71
  -2   5 -17    1.61    2.16
   2  -5  18    4.39    3.96
  -2   5 -18    2.66    2.41
   2  -5  19   -1.79    4.33
  -2   5 -19   -0.19    2.97
   2  -5  20    2.78    3.46
  -2   5 -20    3.28    2.78
   2  -5  21    3.28    3.46
  -2   5 -21    0.74    2.91
   2  -5  22    0.31    3.65
   2  -4 -20   -0.12    5.50
  -2   4  20   -0.19    4.45
   2  -4 -19   19.30    6.43
  -2   4  19   19.05    6.18
   2  -4 -18    4.27    5.44
  -2   4  18   11.01    5.07
   2  -4 -17   -0.49    4.08
  -2   4  17    3.77    5.81
   2  -4 -16    1.61    3.90
  -2   4  16   -1.61    4.21
   2  -4 -15    3.77    3.77
  -2   4  15    1.36    4.08
   2  -4 -14   59.07    4.64
  -2   4  14   63.70    5.50
   2  -4 -13   73.17    5.20
  -2   4  13   70.51    5.69
   2  -4 -12   -1.42    3.15
  -2   4  12    0.19    3.28
   2  -4 -11    3.22    3.09
  -2   4  11    3.40    3.83
   2  -4 -10   49.17    3.90
  -2   4  10   56.96    4.21
   2  -4  -9   39.71    3.40
  -2   4   9   41.50    3.22
   2  -4  -8  131.31    5.38
  -2   4   8  138.48    5.75
   2  -4  -7  294.65    9.96
  -2   4   7  276.34    9.90
   2  -4  -6   13.85    2.47
  -2   4   6   14.41    2.47
   2  -4  -5  860.70   24.37
  -2   4   5  885.31   25.23
   2  -4  -4  335.53   11.01
  -2   4   4  346.79   11.19
   2  -4  -3 1209.96   33.46
  -2   4   3 1150.77   31.98
   2  -4  -2  329.60   10.08
  -2   4   2  334.48   10.89
   2  -4  -1  594.25   18.37
  -2   4   1  600.74   17.38
   2  -4   0   11.63    1.92
  -2   4   0   10.70    1.73
   2  -4   1  152.71    5.50
  -2   4  -1  150.42    5.13
   2  -4   2   20.72    1.42
  -2   4  -2   20.41    1.55
   2  -4   3  491.70   14.66
  -2   4  -3  480.01   14.91
   2  -4   4   56.22    2.72
  -2   4  -4   55.66    2.47
   2  -4   5  355.57   11.32
  -2   4  -5  339.80   11.32
   2  -4   6   47.87    2.35
  -2   4  -6   51.03    2.78
   2  -4   7  121.97    4.58
  -2   4  -7  111.33    4.39
   2  -4   8   21.71    1.67
  -2   4  -8   17.32    1.86
   2  -4   9    0.19    1.42
  -2   4  -9    1.42    1.55
   2  -4  10  331.02   10.14
  -2   4 -10  330.28   11.44
   2  -4  11   27.09    2.47
  -2   4 -11   23.26    2.85
   2  -4  12  157.59    6.25
  -2   4 -12  147.94    6.25
   2  -4  13   -0.80    2.16
  -2   4 -13    0.87    2.16
   2  -4  14    1.30    2.47
  -2   4 -14    0.31    2.23
   2  -4  15   66.98    5.01
  -2   4 -15   57.95    4.95
   2  -4  16   14.10    3.40
  -2   4 -16   10.14    2.91
   2  -4  17   20.84    3.83
  -2   4 -17   24.43    3.77
   2  -4  18    1.55    3.34
  -2   4 -18    1.86    3.40
   2  -4  19   -0.93    4.08
  -2   4 -19   -1.86    2.54
   2  -4  20    1.79    2.66
  -2   4 -20    0.68    1.98
   2  -4  21    2.91    2.72
  -2   4 -21    1.42    2.29
   2  -4  22    1.18    2.85
   2  -4  23   -0.99    2.23
   2  -3 -21    2.16    7.55
  -2   3  21   -4.21    7.11
   2  -3 -20    5.01    4.70
  -2   3  20    1.67    5.50
   2  -3 -19   14.60    4.58
  -2   3  19   18.43    4.76
   2  -3 -18    4.14    4.76
  -2   3  18    4.82    4.27
   2  -3 -17    7.73    4.52
  -2   3  17    6.31    5.13
   2  -3 -16    1.05    4.64
  -2   3  16   -0.06    6.06
   2  -3 -15   18.00    3.96
  -2   3  15   21.40    4.76
   2  -3 -14   19.48    3.83
  -2   3  14   20.72    3.90
   2  -3 -13   72.80    4.70
  -2   3  13   73.35    5.50
   2  -3 -12   13.61    3.03
  -2   3  12   16.45    3.59
   2  -3 -11    2.16    2.60
  -2   3  11    0.00    2.72
   2  -3 -10   20.04    3.09
  -2   3  10   21.59    3.03
   2  -3  -9  240.28    8.66
  -2   3   9  241.40    8.54
   2  -3  -8  180.97    6.18
  -2   3   8  185.92    7.36
   2  -3  -7   76.51    3.77
  -2   3   7   78.92    3.65
   2  -3  -6   72.18    3.65
  -2   3   6   77.56    3.77
   2  -3  -5   15.40    2.23
  -2   3   5   11.38    2.16
   2  -3  -4 1949.74   51.33
  -2   3   4 1941.58   51.33
   2  -3  -3 1018.10   28.33
  -2   3   3 1016.56   28.08
   2  -3  -2 4215.59  105.33
  -2   3   2 4243.55  104.22
   2  -3  -1 1646.31   58.82
  -2   3   1 1606.72   59.99
   2  -3   0  130.81    4.89
  -2   3   0  136.19    5.07
   2  -3   1 3601.24   91.41
  -2   3  -1 3719.37   90.86
   2  -3   2 1767.65   44.41
  -2   3  -2 1761.41   45.03
   2  -3   3    4.21    0.80
  -2   3  -3    4.21    0.74
   2  -3   4 1051.01   27.83
  -2   3  -4 1052.49   28.45
   2  -3   5  270.71    9.71
  -2   3  -5  287.66    9.34
   2  -3   6  613.55   17.69
  -2   3  -6  630.06   19.11
   2  -3   7   29.56    1.98
  -2   3  -7   30.00    2.23
   2  -3   8   14.97    1.67
  -2   3  -8   15.03    1.55
   2  -3   9  206.45    6.80
  -2   3  -9  214.56    7.36
   2  -3  10    1.79    1.48
  -2   3 -10    3.59    1.61
   2  -3  11  340.17   11.81
  -2   3 -11  334.61   12.06
   2  -3  12    6.00    2.41
  -2   3 -12    5.50    1.86
   2  -3  13    0.93    2.29
  -2   3 -13   -0.74    2.10
   2  -3  14   20.60    3.15
  -2   3 -14   15.52    2.78
   2  -3  15    8.04    3.03
  -2   3 -15    8.04    3.15
   2  -3  16   26.04    4.21
  -2   3 -16   24.68    3.59
   2  -3  17    3.71    3.71
  -2   3 -17    2.85    2.85
   2  -3  18    1.11    3.71
  -2   3 -18   -0.74    3.96
   2  -3  19    0.93    4.76
  -2   3 -19    1.98    4.02
   2  -3  20    4.14    4.08
  -2   3 -20    7.36    4.02
   2  -3  21    2.41    2.97
  -2   3 -21    0.74    1.86
   2  -3  22   16.88    3.90
   2  -3  23    2.04    2.72
   2  -2 -21    2.10    5.38
  -2   2  21    2.91    4.27
   2  -2 -20    5.81    5.88
  -2   2  20    2.10    6.06
   2  -2 -19    4.64    3.90
  -2   2  19    2.97    4.39
   2  -2 -18    3.83    3.65
  -2   2  18    4.08    4.64
   2  -2 -17    8.91    4.52
  -2   2  17    2.23    4.14
   2  -2 -16   -0.37    4.33
  -2   2  16    6.18    4.95
   2  -2 -15    2.91    3.46
  -2   2  15    2.85    4.27
   2  -2 -14  133.90    6.43
  -2   2  14  147.51    7.61
   2  -2 -13   34.45    3.59
  -2   2  13   42.00    4.21
   2  -2 -12    2.47    2.66
  -2   2  12   -0.99    3.22
   2  -2 -11    1.30    2.04
  -2   2  11   -1.67    2.23
   2  -2 -10   97.47    4.76
  -2   2  10  105.51    5.26
   2  -2  -9   58.94    3.28
  -2   2   9   56.04    3.53
   2  -2  -8  214.37    7.30
  -2   2   8  215.85    7.85
   2  -2  -7    4.95    1.61
  -2   2   7    7.17    1.67
   2  -2  -6  307.70   10.02
  -2   2   6  310.17    9.96
   2  -2  -5  862.06   23.63
  -2   2   5  874.74   26.10
   2  -2  -4    0.25    1.05
  -2   2   4    1.11    1.05
   2  -2  -3 4066.10  100.32
  -2   2   3 4109.02  101.68
   2  -2  -2  249.38   12.80
  -2   2   2  251.05   12.68
   2  -2  -1 2785.32   69.64
  -2   2   1 2776.11   68.59
   2  -2   0  594.81   15.65
  -2   2   0  597.90   16.82
   2  -2   1 1353.64   33.40
  -2   2  -1 1356.11   35.25
   2  -2   2   15.65    0.93
  -2   2  -2   16.02    1.11
   2  -2   3  180.41    6.06
  -2   2  -3  182.70    6.49
   2  -2   4   16.95    1.05
  -2   2  -4   17.63    1.24
   2  -2   5  843.50   22.70
  -2   2  -5  832.43   23.07
   2  -2   6   26.53    2.04
  -2   2  -6   30.74    1.86
   2  -2   7  854.02   23.32
  -2   2  -7  848.02   25.05
   2  -2   8    7.85    1.30
  -2   2  -8    9.09    1.36
   2  -2   9   11.69    1.98
  -2   2  -9    8.10    2.10
   2  -2  10  381.42   12.80
  -2   2 -10  384.64   12.56
   2  -2  11    8.66    1.98
  -2   2 -11    9.77    2.16
   2  -2  12   63.46    4.27
  -2   2 -12   70.08    4.21
   2  -2  13   64.57    4.45
  -2   2 -13   71.81    4.58
   2  -2  14   15.77    2.91
  -2   2 -14   13.05    2.54
   2  -2  15   15.65    3.34
  -2   2 -15   19.36    3.03
   2  -2  16    3.77    4.14
  -2   2 -16    1.98    2.78
   2  -2  17    6.99    4.14
  -2   2 -17    4.08    2.91
   2  -2  18    1.73    3.59
  -2   2 -18    0.93    3.90
   2  -2  19   -1.18    4.21
  -2   2 -19    1.79    3.77
   2  -2  20    2.10    3.03
  -2   2 -20    1.55    3.83
   2  -2  21   13.48    8.54
  -2   2 -21    5.01    4.52
   2  -2  22   -0.43    3.28
   2  -1 -22   -2.16    4.33
  -2   1  22    3.22    6.18
   2  -1 -21    0.06    4.14
  -2   1  21   -1.36    4.14
   2  -1 -20   12.80    5.01
  -2   1  20   11.50    4.45
   2  -1 -19   19.67    5.26
  -2   1  19   18.37    5.13
   2  -1 -18    2.04    3.53
  -2   1  18    3.09    4.52
   2  -1 -17   -3.28    3.40
  -2   1  17   -0.12    4.27
   2  -1 -16    1.67    4.08
  -2   1  16    3.22    4.58
   2  -1 -15   29.50    3.65
  -2   1  15   23.13    4.33
   2  -1 -14   64.76    4.70
  -2   1  14   70.82    5.20
   2  -1 -13   27.71    3.65
  -2   1  13   27.28    3.53
   2  -1 -12   -0.49    3.46
  -2   1  12   -1.73    3.77
   2  -1 -11  142.32    6.43
  -2   1  11  159.26    6.99
   2  -1 -10   38.22    2.85
  -2   1  10   35.07    2.97
   2  -1  -9  348.21   11.26
  -2   1   9  349.45   12.93
   2  -1  -8  152.40    5.94
  -2   1   8  154.19    6.49
   2  -1  -7  250.37    8.16
  -2   1   7  242.45    8.97
   2  -1  -6 1564.97   42.06
  -2   1   6 1599.92   42.12
   2  -1  -5 1335.45   35.50
  -2   1   5 1372.44   36.80
   2  -1  -4   61.23    2.91
  -2   1   4   59.50    2.85
   2  -1  -3    1.11    1.24
  -2   1   3    1.55    1.24
   2  -1  -2 1207.98   31.36
  -2   1   2 1206.37   32.47
   2  -1  -1  279.74    8.29
  -2   1   1  284.45    8.54
   2  -1   0  352.60   10.14
  -2   1   0  349.51   10.08
   2  -1   1 1099.19   26.97
  -2   1  -1 1094.67   27.89
   2  -1   2  421.38   11.07
  -2   1  -2  431.83   11.26
   2  -1   3   43.73    1.79
  -2   1  -3   43.97    1.73
   2  -1   4  188.89    6.25
  -2   1  -4  190.68    6.68
   2  -1   5   97.29    3.71
  -2   1  -5  103.23    4.08
   2  -1   6  370.91   11.19
  -2   1  -6  369.12   11.19
   2  -1   7   37.60    2.54
  -2   1  -7   38.90    2.35
   2  -1   8  177.26    7.30
  -2   1  -8  180.91    7.30
   2  -1   9  185.98    7.05
  -2   1  -9  186.60    6.80
   2  -1  10   80.90    4.33
  -2   1 -10   81.02    3.65
   2  -1  11  130.63    6.68
  -2   1 -11  130.63    5.07
   2  -1  12   91.85    4.76
  -2   1 -12   95.56    4.76
   2  -1  13   -0.37    2.41
  -2   1 -13    2.78    2.47
   2  -1  14    0.37    2.54
  -2   1 -14    0.12    2.35
   2  -1  15   26.90    3.53
  -2   1 -15   29.56    3.15
   2  -1  16   11.44    4.52
  -2   1 -16   11.32    3.15
   2  -1  17    0.37    3.22
  -2   1 -17   -1.48    3.15
   2  -1  18   -0.80    3.46
  -2   1 -18   -1.48    3.22
   2  -1  19    1.36    2.72
  -2   1 -19    0.74    3.46
   2  -1  20    2.54    3.90
  -2   1 -20    2.60    3.34
   2  -1  21    3.71    5.38
  -2   1 -21    0.06    3.83
   2   0 -22    1.79    7.30
  -2   0  22   -3.15    8.41
   2   0 -21    4.45    5.13
  -2   0  21    4.14    5.94
   2   0 -20   10.02    4.76
  -2   0  20    7.36    5.44
   2   0 -19    4.89    5.44
  -2   0  19    6.93    5.38
   2   0 -18    1.42    4.45
  -2   0  18    4.89    5.07
   2   0 -17    1.61    3.59
  -2   0  17    1.98    4.08
   2   0 -16    3.09    4.89
  -2   0  16    2.47    5.20
   2   0 -15   66.86    5.13
  -2   0  15   64.76    5.57
   2   0 -14    0.00    3.09
  -2   0  14   -1.79    3.59
   2   0 -13   16.76    3.03
  -2   0  13   16.76    3.53
   2   0 -12    1.30    2.66
  -2   0  12    1.79    3.03
   2   0 -11   74.96    4.21
  -2   0  11   72.18    4.58
   2   0 -10  634.27   18.93
  -2   0  10  602.66   20.16
   2   0  -9   15.21    2.23
  -2   0   9   15.90    2.10
   2   0  -8  266.88    8.66
  -2   0   8  255.25    9.34
   2   0  -7   25.61    1.98
  -2   0   7   23.81    2.10
   2   0  -6  198.41    7.17
  -2   0   6  194.58    7.24
   2   0  -5 1249.42   33.77
  -2   0   5 1224.93   32.66
   2   0  -4  295.08   12.86
  -2   0   4  292.92   14.35
   2   0  -3   53.99    2.54
  -2   0   3   54.92    2.78
   2   0  -2  257.79    7.85
  -2   0   2  274.43    8.66
   2   0  -1   22.76    1.05
  -2   0   1   21.21    1.05
   2   0   0  570.93   14.16
  -2   0   0  575.01   14.47
   2   0   1  519.10   17.44
  -2   0  -1  522.75   17.81
   2   0   2  752.58   19.67
  -2   0  -2  751.90   28.02
   2   0   3  205.71    5.88
  -2   0  -3  207.75    6.56
   2   0   4    1.05    0.56
  -2   0  -4    1.79    0.56
   2   0   5  467.21   13.61
  -2   0  -5  454.65   13.67
   2   0   6  124.38    5.01
  -2   0  -6  133.47    4.82
   2   0   7  137.37    5.32
  -2   0  -7  132.67    4.76
   2   0   8    2.16    1.48
  -2   0  -8    1.86    1.11
   2   0   9   37.91    2.54
  -2   0  -9   35.50    2.35
   2   0  10  110.83    5.13
  -2   0 -10  101.49    4.21
   2   0  11   43.48    3.22
  -2   0 -11   42.55    2.78
   2   0  12   22.39    2.91
  -2   0 -12   19.85    2.47
   2   0  13    0.00    2.85
  -2   0 -13   -0.06    1.98
   2   0  14   18.00    3.53
  -2   0 -14   17.01    2.97
   2   0  15   24.12    3.59
  -2   0 -15   26.90    3.22
   2   0  16    4.95    3.34
  -2   0 -16    2.29    2.47
   2   0  17    7.24    3.46
  -2   0 -17    7.48    3.83
   2   0  18   -1.36    3.09
  -2   0 -18    0.87    2.91
   2   0  19    7.92    5.63
  -2   0 -19    4.39    3.28
   2   0  20    0.56    2.16
  -2   0 -20    3.22    4.21
   2   0  21    1.48    3.46
  -2   0 -21    1.42    2.60
   2   1 -22    2.35    3.90
  -2  -1  22    0.62    8.29
   2   1 -21    0.56    5.13
  -2  -1  21    1.48    5.63
   2   1 -20    2.10    4.52
  -2  -1  20    3.15    6.00
   2   1 -19   28.95    5.38
  -2  -1  19   22.08    5.32
   2   1 -18    9.71    4.76
  -2  -1  18   13.85    5.20
   2   1 -17    1.92    3.03
  -2  -1  17    6.62    4.82
   2   1 -16    0.12    3.77
  -2  -1  16   -0.80    3.65
   2   1 -15   81.64    5.57
  -2  -1  15   73.35    5.20
   2   1 -14   87.45    5.75
  -2  -1  14   91.78    6.25
   2   1 -13    1.36    2.29
  -2  -1  13    0.25    2.41
   2   1 -12   -0.25    2.97
  -2  -1  12    2.91    3.53
   2   1 -11   94.13    4.95
  -2  -1  11   98.71    5.13
   2   1 -10   -0.12    1.67
  -2  -1  10   -0.06    1.92
   2   1  -9  644.78   17.19
  -2  -1   9  633.83   19.11
   2   1  -8   73.29    3.34
  -2  -1   8   71.62    3.90
   2   1  -7    7.17    1.48
  -2  -1   7    7.42    1.55
   2   1  -6  950.50   25.48
  -2  -1   6  927.37   25.17
   2   1  -5  189.63    9.09
   2   1  -4 1160.73   30.80
  -2  -1   4 1126.52   30.06
   2   1  -3 2084.32   51.83
  -2  -1   3 1980.60   51.15
   2   1  -2 2279.15   55.42
  -2  -1   2 2259.73   57.83
   2   1  -1 1405.34   34.39
  -2  -1   1 1399.96   33.21
   2   1   0   55.17    1.79
  -2  -1   0   56.84    2.04
   2   1   1  196.74    7.11
  -2  -1  -1  198.97    7.61
   2   1   2   52.51    1.67
  -2  -1  -2   54.18    2.04
   2   1   3   63.64    2.29
  -2  -1  -3   65.99    2.78
   2   1   4  352.60   10.51
  -2  -1  -4  357.12   11.69
   2   1   5   97.41    4.08
  -2  -1  -5   92.40    3.59
   2   1   6  221.67    8.16
  -2  -1  -6  221.36    7.11
   2   1   7   13.11    1.79
  -2  -1  -7   12.18    1.48
   2   1   8    0.31    1.73
  -2  -1  -8    0.12    1.55
   2   1   9  342.03   12.06
  -2  -1  -9  347.66   10.95
   2   1  10   44.16    3.09
  -2  -1 -10   43.11    2.60
   2   1  11   53.93    3.77
  -2  -1 -11   50.65    3.22
   2   1  12    6.43    2.23
  -2  -1 -12    6.12    1.73
   2   1  13    4.64    2.41
  -2  -1 -13    4.08    2.23
   2   1  14   17.07    4.02
  -2  -1 -14   16.64    3.09
   2   1  15   13.24    3.34
  -2  -1 -15    9.03    2.60
   2   1  16   22.02    3.90
  -2  -1 -16   23.13    3.22
   2   1  17    0.80    4.64
  -2  -1 -17    1.30    2.97
   2   1  18    1.61    3.15
  -2  -1 -18    3.03    3.53
   2   1  19    2.60    2.16
  -2  -1 -19    3.83    3.03
   2   1  20    1.61    2.41
  -2  -1 -21   -0.19    1.55
   2   2 -22    0.12    4.08
  -2  -2  22    0.68    3.96
   2   2 -21   12.43    4.82
  -2  -2  21   13.30    5.01
   2   2 -20    7.85    4.52
  -2  -2  20    7.17    5.63
   2   2 -19    6.37    4.52
  -2  -2  19    7.17    5.69
   2   2 -18   15.59    5.20
  -2  -2  18   10.58    5.07
   2   2 -17    0.74    3.59
  -2  -2  17    1.67    3.65
   2   2 -16   59.13    5.38
  -2  -2  16   51.46    5.69
   2   2 -15   50.72    4.39
  -2  -2  15   56.04    5.32
   2   2 -14   91.54    4.82
  -2  -2  14   90.67    5.63
   2   2 -13   46.70    4.52
  -2  -2  13   47.07    4.70
   2   2 -12   13.73    2.54
  -2  -2  12   12.31    2.78
   2   2 -11   15.15    2.16
  -2  -2  11   11.69    2.23
   2   2 -10  328.11   10.58
  -2  -2  10  326.01   11.13
   2   2  -9  248.45    8.47
  -2  -2   9  247.71    9.65
   2   2  -8  182.08    6.37
  -2  -2   8  181.59    6.80
   2   2  -7  149.80    5.57
  -2  -2   7  150.42    6.80
   2   2  -6  306.15   12.99
  -2  -2   6  298.42   10.33
   2   2  -5  680.59   19.11
  -2  -2   5  696.86   19.98
   2   2  -4   19.54    1.30
  -2  -2   4   18.68    1.48
   2   2  -3  229.40    6.99
  -2  -2   3  224.70    7.42
   2   2  -2   26.35    1.30
  -2  -2   2   24.43    1.48
   2   2  -1  827.73   21.03
  -2  -2   1  797.49   20.22
   2   2   0  380.93   12.37
  -2  -2   0  390.95   11.19
   2   2   1   43.42    1.86
  -2  -2  -1   40.88    1.55
   2   2   2  125.43    4.08
  -2  -2  -2  126.42    4.21
   2   2   3  584.29   19.05
  -2  -2  -3  559.49   15.96
   2   2   4  127.35    4.95
  -2  -2  -4  118.63    4.33
   2   2   5   71.44    3.15
  -2  -2  -5   72.49    3.34
   2   2   6   -0.37    0.93
  -2  -2  -6    0.68    1.05
   2   2   7    8.47    1.61
  -2  -2  -7    7.61    1.18
   2   2   8   79.66    3.71
  -2  -2  -8   77.31    3.46
   2   2   9  144.05    5.44
  -2  -2  -9  146.40    5.57
   2   2  10   74.47    4.02
  -2  -2 -10   71.37    3.46
   2   2  11   13.92    2.23
  -2  -2 -11   15.34    2.54
   2   2  12    4.89    2.54
  -2  -2 -12    4.70    1.98
   2   2  13    2.29    2.97
  -2  -2 -13    1.48    1.98
   2   2  14   19.61    3.83
  -2  -2 -14   22.45    3.40
   2   2  15   17.26    3.96
  -2  -2 -15   19.79    3.71
   2   2  16    0.62    2.97
  -2  -2 -16    1.55    2.66
   2   2  17    1.30    3.40
  -2  -2 -17    0.19    2.72
   2   2  18    2.54    3.65
  -2  -2 -18   -1.42    2.72
   2   2  19    2.35    3.22
  -2  -2 -19   -0.25    4.64
   2   3 -23    2.97    7.24
  -2  -3  23    1.79    5.32
   2   3 -22    9.28    6.56
  -2  -3  22    7.98    6.00
   2   3 -21    1.79    4.64
  -2  -3  21    1.73    4.45
   2   3 -20    5.75    5.75
  -2  -3  20   13.05    5.50
   2   3 -19   10.82    4.21
  -2  -3  19   15.34    4.76
   2   3 -18    0.93    5.20
  -2  -3  18   -1.61    6.00
   2   3 -17   -0.68    3.34
  -2  -3  17   -1.11    3.90
   2   3 -16    5.07    3.53
  -2  -3  16    4.70    3.65
   2   3 -15  103.78    6.49
  -2  -3  15   99.82    6.12
   2   3 -14   13.67    3.15
  -2  -3  14   17.38    4.02
   2   3 -13   74.53    4.76
  -2  -3  13   72.18    4.45
   2   3 -12   13.30    2.72
  -2  -3  12   12.06    2.47
   2   3 -11  183.07    7.05
  -2  -3  11  187.03    7.11
   2   3 -10   35.32    2.91
  -2  -3  10   35.56    3.22
   2   3  -9  239.17    7.98
  -2  -3   9  252.35    8.60
   2   3  -8   48.55    3.22
  -2  -3   8   51.21    3.53
   2   3  -7    0.43    1.55
  -2  -3   7    1.98    1.42
   2   3  -6  132.73    5.13
  -2  -3   6  127.53    4.64
   2   3  -5   64.82    2.91
  -2  -3   5   63.89    2.66
   2   3  -4  651.89   19.61
  -2  -3   4  625.61   18.18
   2   3  -3  482.55   14.97
  -2  -3   3  493.06   15.71
   2   3  -2  739.47   21.21
  -2  -3   2  740.96   22.20
   2   3  -1  243.93    7.98
  -2  -3   1  248.26    8.66
   2   3   0   10.02    0.99
  -2  -3   0   11.44    0.99
   2   3   1  662.84   18.62
  -2  -3  -1  652.45   18.25
   2   3   2  216.66    7.67
  -2  -3  -2  211.90    7.05
   2   3   3    0.99    0.68
  -2  -3  -3    0.68    0.62
   2   3   4   96.05    3.77
  -2  -3  -4  101.49    3.83
   2   3   5  109.47    4.39
  -2  -3  -5  110.15    4.21
   2   3   6   15.52    1.30
  -2  -3  -6   16.33    1.42
   2   3   7   13.92    1.42
  -2  -3  -7   15.96    1.48
   2   3   8   22.64    2.29
  -2  -3  -8   23.44    1.92
   2   3   9   84.61    4.45
  -2  -3  -9   76.94    3.65
   2   3  10   48.80    3.28
  -2  -3 -10   46.39    3.46
   2   3  11   57.89    4.02
  -2  -3 -11   61.66    4.14
   2   3  12   -0.06    2.60
  -2  -3 -12    1.11    2.54
   2   3  13   20.66    4.08
  -2  -3 -13   24.00    3.28
   2   3  14    0.68    4.21
  -2  -3 -14    3.09    2.97
   2   3  15    5.75    3.15
  -2  -3 -15   10.21    3.22
   2   3  16    9.96    3.34
  -2  -3 -16   12.74    4.27
   2   3  17    2.35    3.59
  -2  -3 -17   -0.74    2.66
   2   3  18   -1.36    5.38
  -2  -3 -18    1.92    2.72
   2   4 -23    1.18    7.17
  -2  -4  23    0.00    6.06
   2   4 -22   -0.93    4.45
  -2  -4  22    1.24    3.03
   2   4 -21    4.52    5.69
  -2  -4  21    5.38    5.38
   2   4 -20    5.94    4.64
  -2  -4  20    5.69    4.39
   2   4 -19   16.45    4.21
  -2  -4  19   18.68    4.76
   2   4 -18    2.47    4.33
  -2  -4  18    6.87    4.33
   2   4 -17    6.43    3.59
  -2  -4  17    4.58    4.27
   2   4 -16   11.57    3.34
  -2  -4  16   14.23    4.14
   2   4 -15   73.66    5.13
  -2  -4  15   69.77    4.89
   2   4 -14    6.43    3.40
  -2  -4  14    6.31    3.34
   2   4 -13    5.63    3.15
  -2  -4  13    6.43    3.03
   2   4 -12    0.93    2.16
  -2  -4  12    0.25    2.60
   2   4 -11   18.74    2.78
  -2  -4  11   19.30    3.15
   2   4 -10  590.66   16.39
  -2  -4  10  609.03   18.37
   2   4  -9   55.73    3.22
  -2  -4   9   51.95    3.34
   2   4  -8  188.64    9.28
  -2  -4   8  179.98    6.62
   2   4  -7  505.06   15.40
  -2  -4   7  512.05   14.78
   2   4  -6   62.16    3.22
  -2  -4   6   60.80    2.85
   2   4  -5   77.56    3.34
  -2  -4   5   73.79    3.22
   2   4  -4  982.42   27.21
  -2  -4   4  980.56   26.41
   2   4  -3  222.78    7.24
  -2  -4   3  212.45    7.48
   2   4  -2  342.89   11.01
  -2  -4   2  339.24   10.76
   2   4  -1   64.20    2.97
  -2  -4   1   63.77    2.72
   2   4   0  814.25   21.96
  -2  -4   0  806.33   22.51
   2   4   1    4.52    0.80
  -2  -4  -1    8.16    0.93
   2   4   2   64.14    2.78
  -2  -4  -2   65.56    3.40
   2   4   3  323.78   10.45
  -2  -4  -3  348.15   11.19
   2   4   4   11.13    1.24
  -2  -4  -4   10.82    1.30
   2   4   5  193.84    6.99
  -2  -4  -5  189.07    6.43
   2   4   6   53.87    2.85
  -2  -4  -6   54.55    2.66
   2   4   7   18.55    2.29
  -2  -4  -7   17.01    1.92
   2   4   8   30.18    2.91
  -2  -4  -8   31.61    2.35
   2   4   9    1.61    2.04
  -2  -4  -9    0.12    1.79
   2   4  10  222.91    9.65
  -2  -4 -10  223.89    8.60
   2   4  11    2.23    2.04
  -2  -4 -11    0.74    1.73
   2   4  12    6.49    2.47
  -2  -4 -12    7.05    2.54
   2   4  13    2.04    2.35
  -2  -4 -13   -0.87    2.60
   2   4  14   27.71    3.83
  -2  -4 -14   25.61    3.46
   2   4  15   -0.74    3.46
  -2  -4 -15   -1.55    3.22
   2   4  16    3.03    4.52
  -2  -4 -16    3.15    4.14
   2   4  17    1.36    3.65
  -2  -4 -17    3.15    4.27
   2   5 -22    2.04    4.02
  -2  -5  22    4.02    4.27
   2   5 -21    3.46    4.95
  -2  -5  21    4.14    7.11
   2   5 -20    7.73    4.89
  -2  -5  20    4.58    4.45
   2   5 -19   13.79    4.27
  -2  -5  19   19.48    4.39
   2   5 -18   -0.19    3.83
  -2  -5  18    0.49    4.21
   2   5 -17    9.83    4.52
  -2  -5  17   10.39    4.08
   2   5 -16   77.87    6.87
  -2  -5  16   82.07    6.49
   2   5 -15    0.00    2.72
  -2  -5  15   -2.10    3.22
   2   5 -14   85.60    5.44
  -2  -5  14   82.69    5.01
   2   5 -13  112.69    6.18
  -2  -5  13  114.17    6.00
   2   5 -12   39.03    3.28
  -2  -5  12   37.11    3.40
   2   5 -11  216.60    8.41
  -2  -5  11  228.04   10.45
   2   5 -10  483.29   15.40
  -2  -5  10  485.58   21.15
   2   5  -9  129.70    6.87
  -2  -5   9  127.72    5.63
   2   5  -8  352.48   11.26
  -2  -5   8  355.26   11.44
   2   5  -7   63.52    2.85
  -2  -5   7   63.33    3.28
   2   5  -6  848.64   24.93
  -2  -5   6  840.29   23.19
   2   5  -5  106.13    4.33
  -2  -5   5  108.73    4.45
   2   5  -4   26.72    1.98
  -2  -5   4   30.43    1.98
   2   5  -3   93.76    4.02
  -2  -5   3   90.42    4.70
   2   5  -2    5.94    1.30
  -2  -5   2    4.95    1.24
   2   5  -1  996.52   26.16
  -2  -5   1  996.70   27.34
   2   5   0    5.32    1.30
  -2  -5   0    6.74    1.24
   2   5   1  300.22   10.76
  -2  -5  -1  289.02    8.47
   2   5   2   36.99    2.23
  -2  -5  -2   36.18    1.92
   2   5   3   66.92    3.40
  -2  -5  -3   60.24    2.97
   2   5   4  371.53   12.00
  -2  -5  -4  344.56   10.95
   2   5   5    3.34    1.55
  -2  -5  -5    2.72    1.42
   2   5   6  135.02    6.37
  -2  -5  -6  134.40    5.69
   2   5   7   15.96    1.92
  -2  -5  -7   15.90    1.86
   2   5   8    0.87    1.67
  -2  -5  -8    1.30    1.67
   2   5   9   26.04    3.28
  -2  -5  -9   24.80    2.66
   2   5  10   25.91    2.72
  -2  -5 -10   22.20    2.78
   2   5  11   51.64    4.08
  -2  -5 -11   45.95    3.15
   2   5  12   -1.11    2.91
  -2  -5 -12    2.78    2.35
   2   5  13    0.74    3.46
  -2  -5 -13   -1.55    3.40
   2   5  14    1.92    3.34
  -2  -5 -14    6.31    2.85
   2   5  15   12.56    4.02
  -2  -5 -15   12.37    2.72
   2   5  16    0.56    2.78
  -2  -5 -16    1.55    2.35
   2   5  17    0.87    3.96
  -2  -5 -17    1.79    2.29
  -2  -5 -18    1.05    5.50
   2   6 -22    1.30    4.08
  -2  -6  22   -1.42    6.18
   2   6 -21    4.33    6.25
  -2  -6  21    6.74    6.99
   2   6 -20    2.04    4.27
  -2  -6  20   11.38    4.14
   2   6 -19    2.35    3.83
  -2  -6  19   -1.36    4.52
   2   6 -18    0.31    3.77
  -2  -6  18    3.15    4.08
   2   6 -17    5.32    4.52
  -2  -6  17    9.03    4.52
   2   6 -16    7.48    3.90
  -2  -6  16    8.54    3.71
   2   6 -15  109.10    6.18
  -2  -6  15  110.15    7.55
   2   6 -14   32.35    3.71
  -2  -6  14   33.40    3.65
   2   6 -13    0.49    2.47
  -2  -6  13    1.24    2.66
   2   6 -12   82.26    5.13
  -2  -6  12   85.48    5.01
   2   6 -11    1.05    2.29
  -2  -6  11    0.19    3.22
   2   6 -10  174.91   11.88
  -2  -6  10  178.62    9.34
   2   6  -9   35.13    3.28
  -2  -6   9   28.45    2.66
   2   6  -8   11.75    2.10
  -2  -6   8    9.52    2.04
   2   6  -7  764.09   21.89
  -2  -6   7  756.85   20.72
   2   6  -6   37.17    2.66
  -2  -6   6   42.43    2.66
   2   6  -5  842.88   25.17
  -2  -6   5  813.07   22.02
   2   6  -4  125.93    5.26
  -2  -6   4  123.76    5.07
   2   6  -3  185.92    7.24
  -2  -6   3  196.50    7.05
   2   6  -2   77.13    3.59
  -2  -6   2   67.29    3.03
   2   6  -1    3.77    1.67
  -2  -6   1    2.66    1.36
   2   6   0  756.66   24.06
  -2  -6   0  758.58   25.36
   2   6   1  104.22    4.27
  -2  -6  -1  107.37    4.45
   2   6   2    7.55    1.42
  -2  -6  -2    6.37    1.48
   2   6   3  128.58    5.50
  -2  -6  -3  123.82    5.07
   2   6   4   51.52    2.66
  -2  -6  -4   52.14    2.85
   2   6   5  278.57    9.71
  -2  -6  -5  280.86    9.96
   2   6   6   17.13    1.98
  -2  -6  -6   13.30    2.04
   2   6   7    0.87    2.35
  -2  -6  -7    0.62    1.92
   2   6   8   15.34    2.78
  -2  -6  -8   14.84    2.41
   2   6   9   23.13    2.78
  -2  -6  -9   23.44    2.78
   2   6  10   26.97    3.09
  -2  -6 -10   26.04    3.15
   2   6  11   -0.68    2.97
  -2  -6 -11    0.06    1.92
   2   6  12    1.42    2.97
  -2  -6 -12   -0.37    2.60
   2   6  13   10.08    3.90
  -2  -6 -13    9.83    2.85
   2   6  14    1.61    3.34
  -2  -6 -14    4.02    2.72
   2   6  15    0.99    3.34
  -2  -6 -15    1.73    2.47
   2   6  16    0.93    2.16
  -2  -6 -16    0.93    2.47
   2   7 -22    1.67    4.02
  -2  -7  22    0.37    3.77
   2   7 -21   11.63    4.95
  -2  -7  21    4.14    5.07
   2   7 -20    1.36    4.70
  -2  -7  20    0.12    3.90
   2   7 -19   10.14    4.45
  -2  -7  19   14.35    4.52
   2   7 -18    0.37    4.02
  -2  -7  18    2.41    3.65
   2   7 -17    8.35    4.70
  -2  -7  17    8.97    4.27
   2   7 -16   66.36    6.87
  -2  -7  16   64.57    6.31
   2   7 -15    4.02    4.95
  -2  -7  15   10.02    5.01
   2   7 -14   46.57    5.13
  -2  -7  14   42.86    5.13
   2   7 -13   54.74    4.64
  -2  -7  13   58.51    4.33
   2   7 -12    7.73    2.78
  -2  -7  12   13.36    4.33
   2   7 -11   91.78    6.74
  -2  -7  11   94.75    5.13
   2   7 -10  102.55    5.44
  -2  -7  10  101.68    4.95
   2   7  -9   49.48    4.27
  -2  -7   9   59.25    3.96
   2   7  -8   89.25    4.64
  -2  -7   8   91.17    4.33
   2   7  -7    1.92    1.61
  -2  -7   7    0.68    1.55
   2   7  -6 1121.70   31.11
  -2  -7   6 1101.66   29.13
   2   7  -5    2.35    1.79
  -2  -7   5    4.02    1.61
   2   7  -4  250.24    8.72
  -2  -7   4  238.43    7.73
   2   7  -3   33.77    2.41
  -2  -7   3   36.99    2.29
   2   7  -2    9.71    1.67
  -2  -7   2   10.27    1.48
   2   7  -1  158.58    5.69
  -2  -7   1  164.09    6.43
   2   7   0   59.00    3.28
  -2  -7   0   60.06    3.28
   2   7   1   14.66    2.10
  -2  -7  -1   13.42    1.79
   2   7   2    8.29    1.79
  -2  -7  -2   10.02    1.48
   2   7   3   43.42    2.85
  -2  -7  -3   44.22    2.60
   2   7   4   24.37    2.47
  -2  -7  -4   20.04    1.92
   2   7   5   18.49    2.29
  -2  -7  -5   18.43    2.47
   2   7   6   -0.49    1.67
  -2  -7  -6    0.00    1.61
   2   7   7   28.57    2.85
  -2  -7  -7   25.61    2.66
   2   7   8   10.82    2.47
  -2  -7  -8    7.24    2.23
   2   7   9   16.02    2.85
  -2  -7  -9   15.65    3.22
   2   7  10   25.36    3.15
  -2  -7 -10   19.36    3.22
   2   7  11    1.42    2.41
  -2  -7 -11    0.31    2.16
   2   7  12    1.92    3.34
  -2  -7 -12    0.99    2.78
   2   7  13   -0.37    2.97
  -2  -7 -13    0.74    2.35
   2   7  14    3.71    2.66
  -2  -7 -14   -0.87    2.85
   2   7  15    2.10    6.00
  -2  -7 -15    1.92    2.35
   2   8 -22   -0.43    6.80
   2   8 -21   -1.36    3.83
  -2  -8  21    3.34    4.33
   2   8 -20   18.18    3.65
  -2  -8  20   13.61    4.64
   2   8 -19    3.59    3.53
  -2  -8  19    1.86    4.08
   2   8 -18    3.90    2.72
  -2  -8  18    0.12    4.52
   2   8 -17   15.77    3.53
  -2  -8  17   19.36    4.52
   2   8 -16   19.30    3.34
  -2  -8  16   16.51    4.70
   2   8 -15   41.01    4.02
  -2  -8  15   38.41    5.01
   2   8 -14    3.34    2.35
  -2  -8  14   -1.42    2.91
   2   8 -13   16.02    2.54
  -2  -8  13   15.96    5.57
   2   8 -12  100.26    4.70
  -2  -8  12   98.09    5.88
   2   8 -11   44.90    4.02
  -2  -8  11   42.74    3.77
   2   8 -10  120.42    6.43
  -2  -8  10  132.30    6.25
   2   8  -9    1.30    2.41
  -2  -8   9    0.25    1.79
   2   8  -8   11.50    2.47
  -2  -8   8    8.23    2.10
   2   8  -7  251.11    9.71
  -2  -8   7  249.69    9.65
   2   8  -6  189.01    6.99
  -2  -8   6  196.12    7.17
   2   8  -5   99.70    4.64
  -2  -8   5   88.32    4.08
   2   8  -4   30.49    2.72
  -2  -8   4   26.47    2.10
   2   8  -3  192.66    6.87
  -2  -8   3  195.63    7.42
   2   8  -2  267.25    9.83
  -2  -8   2  268.12    9.22
   2   8  -1    0.74    1.61
  -2  -8   1   -0.12    1.30
   2   8   0   20.35    2.29
  -2  -8   0   22.08    2.16
   2   8   1    0.43    1.55
  -2  -8  -1    0.00    1.48
   2   8   2    1.79    1.42
  -2  -8  -2    0.31    1.30
   2   8   3    1.36    1.86
  -2  -8  -3    0.56    2.29
   2   8   4   17.69    2.35
  -2  -8  -4   20.66    2.47
   2   8   5    4.27    2.10
  -2  -8  -5    1.18    1.73
   2   8   6    8.84    2.29
  -2  -8  -6   10.02    2.35
   2   8   7   -0.43    2.72
  -2  -8  -7    1.42    2.10
   2   8   8    5.94    2.60
  -2  -8  -8    6.80    2.23
   2   8   9   44.90    3.90
  -2  -8  -9   46.88    4.21
   2   8  10    3.90    3.65
  -2  -8 -10    4.76    2.54
   2   8  11    5.20    2.97
  -2  -8 -11    6.80    2.97
   2   8  12   10.21    3.40
  -2  -8 -12    9.28    2.85
   2   8  13    0.43    2.66
  -2  -8 -13    0.12    2.91
   2   8  14    4.70    3.65
  -2  -8 -14    7.61    2.35
   2   8  15    1.18    2.35
  -2  -8 -15   -0.68    2.97
   2   9 -21    5.07    4.45
  -2  -9  21    5.75    6.74
   2   9 -20    0.43    3.83
  -2  -9  20   -1.61    4.39
   2   9 -19   21.34    4.89
  -2  -9  19   18.74    4.64
   2   9 -18    7.42    5.26
  -2  -9  18    4.21    5.26
   2   9 -17   -0.56    4.52
  -2  -9  17   -0.31    4.76
   2   9 -16   51.40    5.32
  -2  -9  16   50.84    5.57
   2   9 -15    0.80    3.34
  -2  -9  15    2.35    3.22
   2   9 -14    3.65    3.59
  -2  -9  14    5.50    5.63
   2   9 -13   19.11    6.06
  -2  -9  13   19.98    3.77
   2   9 -12    6.06    2.97
  -2  -9  12    2.91    2.72
   2   9 -11  251.48    9.65
  -2  -9  11  251.17    9.90
   2   9 -10   56.16    4.21
  -2  -9  10   57.64    3.96
   2   9  -9   18.18    3.65
  -2  -9   9   18.37    3.15
   2   9  -8   44.66    3.77
  -2  -9   8   48.06    3.71
   2   9  -7  131.00    6.68
  -2  -9   7  119.93    5.57
   2   9  -6  335.10   11.13
  -2  -9   6  325.51   12.00
   2   9  -5    2.78    2.16
  -2  -9   5    2.91    2.04
   2   9  -4  102.11    4.45
  -2  -9   4   94.38    4.58
   2   9  -3   17.26    2.16
  -2  -9   3   15.96    2.10
   2   9  -2   63.27    3.65
  -2  -9   2   59.56    3.34
   2   9  -1  154.00    6.25
  -2  -9   1  164.89    6.99
   2   9   0   -0.06    1.73
  -2  -9   0    0.68    1.67
   2   9   1    7.85    1.86
  -2  -9  -1    7.05    1.92
   2   9   2   35.19    2.97
  -2  -9  -2   35.93    3.22
   2   9   3   -0.25    1.98
  -2  -9  -3   -0.49    2.29
   2   9   4   18.06    2.35
  -2  -9  -4   18.74    2.35
   2   9   5   13.24    2.85
  -2  -9  -5   16.08    2.85
   2   9   6    2.78    2.35
  -2  -9  -6    1.30    1.98
   2   9   7   23.63    2.91
  -2  -9  -7   18.37    2.91
   2   9   8   21.59    3.28
  -2  -9  -8   22.51    2.78
   2   9   9    0.12    2.54
  -2  -9  -9    1.92    2.29
   2   9  10    8.78    3.28
  -2  -9 -10    8.10    2.91
   2   9  11    1.92    2.97
  -2  -9 -11    0.93    3.53
   2   9  12    2.16    2.47
  -2  -9 -12    2.35    2.85
   2   9  13    6.18    5.01
  -2  -9 -13    1.48    1.36
   2   9  14    0.43    4.27
  -2  -9 -14    0.00    2.35
  -2  -9 -15   -0.93    2.35
   2  10 -20    5.69    4.64
  -2 -10  20    8.91    6.43
   2  10 -19    1.11    4.89
  -2 -10  19   -0.56    4.70
   2  10 -18   -1.05    4.52
  -2 -10  18    3.22    4.39
   2  10 -17   19.98    5.07
  -2 -10  17   13.55    4.64
   2  10 -16   -1.05    4.14
  -2 -10  16    0.25    3.96
   2  10 -15   48.68    5.44
  -2 -10  15   44.16    7.85
   2  10 -14    2.60    5.38
  -2 -10  14    8.97    4.02
   2  10 -13    4.27    3.40
  -2 -10  13    4.02    2.85
   2  10 -12   95.19    7.30
  -2 -10  12   96.11    6.12
   2  10 -11   -0.80    4.39
  -2 -10  11   -0.19    3.34
   2  10 -10  137.61    7.48
  -2 -10  10  146.15    7.30
   2  10  -9    2.47    3.09
  -2 -10   9    1.11    2.66
   2  10  -8   50.72    4.27
  -2 -10   8   47.31    4.08
   2  10  -7  176.52    8.04
  -2 -10   7  186.54    7.73
   2  10  -6    0.43    2.54
  -2 -10   6    1.61    2.66
   2  10  -5   20.97    2.85
  -2 -10   5   18.55    2.54
   2  10  -4   -0.68    2.04
  -2 -10   4    1.42    1.79
   2  10  -3    6.56    2.29
  -2 -10   3    6.99    1.98
   2  10  -2   37.91    3.34
  -2 -10   2   34.33    2.72
   2  10  -1   13.73    2.72
  -2 -10   1   16.20    2.29
   2  10   0   -0.80    2.41
  -2 -10   0    1.05    2.29
   2  10   1    1.05    2.10
  -2 -10  -1    1.55    2.72
   2  10   2   -1.36    2.54
  -2 -10  -2   -1.24    2.97
   2  10   3   50.59    3.90
  -2 -10  -3   56.78    3.71
   2  10   4    2.66    2.16
  -2 -10  -4    3.83    2.41
   2  10   5    4.64    2.35
  -2 -10  -5   11.69    3.09
   2  10   6    3.83    3.28
  -2 -10  -6    0.74    3.09
   2  10   7    1.73    2.78
  -2 -10  -7    0.06    2.10
   2  10   8    1.86    2.78
  -2 -10  -8    2.04    3.09
   2  10   9   11.19    3.71
  -2 -10  -9    9.83    3.53
   2  10  10    1.42    2.97
  -2 -10 -10    0.06    3.59
   2  10  11    0.00    2.10
  -2 -10 -11    1.42    3.03
   2  10  12   -0.68    4.70
  -2 -10 -12    0.62    2.35
   2  10  14   12.00    7.42
   2  11 -20    2.35    4.33
  -2 -11  20   -0.19    5.32
   2  11 -19    0.87    5.44
  -2 -11  19    2.29    5.20
   2  11 -18   12.37    5.50
  -2 -11  18    6.56    4.76
   2  11 -17   10.39    4.95
  -2 -11  17    8.84    4.58
   2  11 -16    3.53    4.76
  -2 -11  16    4.70    7.11
   2  11 -15    2.41    5.13
  -2 -11  15   -0.06    4.33
   2  11 -14   19.85    5.20
  -2 -11  14   20.60    4.02
   2  11 -13   67.11    5.32
  -2 -11  13   62.59    5.50
   2  11 -12    5.07    4.14
  -2 -11  12    3.53    3.53
   2  11 -11   56.65    5.20
  -2 -11  11   55.97    4.39
   2  11 -10   -0.87    3.77
  -2 -11  10   -1.18    3.03
   2  11  -9   -1.24    3.34
  -2 -11   9   -0.80    2.54
   2  11  -8   32.47    4.33
  -2 -11   8   36.49    3.40
   2  11  -7   10.08    3.22
  -2 -11   7    8.84    2.54
   2  11  -6   51.95    4.27
  -2 -11   6   46.94    3.77
   2  11  -5   20.41    3.53
  -2 -11   5   24.00    2.91
   2  11  -4    3.09    2.54
  -2 -11   4    0.25    2.16
   2  11  -3   -1.24    2.78
  -2 -11   3    1.86    2.23
   2  11  -2   10.14    2.72
  -2 -11   2    8.78    2.54
   2  11  -1   33.77    3.53
  -2 -11   1   28.70    3.22
   2  11   0   10.95    2.72
  -2 -11   0   10.70    2.60
   2  11   1    0.99    2.54
  -2 -11  -1   -0.56    2.35
   2  11   2    4.33    2.72
  -2 -11  -2    4.70    2.35
   2  11   3   20.78    3.15
  -2 -11  -3   18.25    2.78
   2  11   4   10.27    2.72
  -2 -11  -4   13.17    3.90
   2  11   5    1.98    3.03
  -2 -11  -5    3.59    3.53
   2  11   6    2.54    3.03
  -2 -11  -6    1.24    2.78
   2  11   7    2.60    3.03
  -2 -11  -7   -1.18    2.91
   2  11   8    4.95    3.22
  -2 -11  -8    7.79    3.34
   2  11   9    0.25    2.78
  -2 -11  -9    0.87    3.53
   2  11  10   13.98    2.72
  -2 -11 -10   11.81    2.47
  -2 -11 -11    0.37    2.35
   2  11  12   -0.06    6.00
  -2 -11 -12   -0.56    2.60
   2  12 -19    1.61    4.89
  -2 -12  19    0.00    5.26
   2  12 -18   -1.92    4.89
  -2 -12  18    1.18    5.94
   2  12 -17   12.25    5.88
  -2 -12  17   13.36    8.41
   2  12 -16    4.14    6.18
  -2 -12  16    1.86    4.33
   2  12 -15   -1.79    5.94
  -2 -12  15   -0.37    4.52
   2  12 -14   14.72    4.64
  -2 -12  14    9.52    4.27
   2  12 -13    9.65    4.52
  -2 -12  13    7.79    4.64
   2  12 -12   52.63    6.12
  -2 -12  12   58.88    5.63
   2  12 -11    8.97    4.27
  -2 -12  11    6.99    3.22
   2  12 -10    4.27    4.14
  -2 -12  10   10.33    3.40
   2  12  -9    1.48    3.40
  -2 -12   9    3.46    2.66
   2  12  -8    4.45    3.96
  -2 -12   8    2.47    2.97
   2  12  -7   61.42    5.13
  -2 -12   7   49.36    4.58
   2  12  -6   34.88    4.45
  -2 -12   6   38.84    3.59
   2  12  -5   20.78    3.77
  -2 -12   5   23.44    3.34
   2  12  -4   -0.93    2.78
  -2 -12   4    0.37    2.29
   2  12  -3   18.37    3.59
  -2 -12   3   18.06    2.78
   2  12  -2   19.61    3.59
  -2 -12   2   28.08    3.46
   2  12  -1    0.31    2.85
  -2 -12   1    0.25    3.22
   2  12   0    3.46    3.28
  -2 -12   0    1.18    3.09
   2  12   1    2.16    3.65
  -2 -12  -1    0.80    3.03
   2  12   2   22.14    3.71
  -2 -12  -2   18.74    3.22
   2  12   3   -0.49    3.22
  -2 -12  -3   -1.30    2.85
   2  12   4   17.01    3.65
  -2 -12  -4   18.43    4.08
   2  12   5    2.23    3.96
  -2 -12  -5    0.00    2.97
   2  12   6    1.30    2.91
  -2 -12  -6    3.28    3.09
   2  12   7    5.38    4.21
  -2 -12  -7    6.56    4.02
   2  12   8    1.18    2.66
  -2 -12  -8   -1.11    3.15
   2  12   9   11.07    3.15
  -2 -12  -9   10.70    3.53
   2  12  10    2.78    3.09
  -2 -12 -10    3.22    2.60
   2  12  11   -0.25    3.40
  -2 -12 -11    0.68    3.96
   2  13 -18    4.45    6.31
  -2 -13  18    2.23    7.79
   2  13 -17    1.42    5.75
  -2 -13  17    1.48    4.45
   2  13 -16    0.74    5.20
  -2 -13  16    4.82    5.44
   2  13 -15    2.66    6.12
  -2 -13  15    3.09    4.33
   2  13 -14    2.10    4.82
  -2 -13  14   -0.06    3.71
   2  13 -13   36.61    5.88
  -2 -13  13   33.58    4.64
   2  13 -12    0.12    4.76
  -2 -13  12    2.91    3.59
   2  13 -11   25.42    5.57
  -2 -13  11   33.83    5.75
   2  13 -10   -0.93    4.14
  -2 -13  10   -1.61    3.90
   2  13  -9   -1.61    3.34
  -2 -13   9   -0.43    3.28
   2  13  -8   33.40    4.82
  -2 -13   8   29.50    3.71
   2  13  -7    0.00    3.46
  -2 -13   7    1.42    2.91
   2  13  -6    6.31    3.59
  -2 -13   6    6.49    2.78
   2  13  -5   -1.61    3.22
  -2 -13   5    4.08    2.66
   2  13  -4    0.68    2.97
  -2 -13   4    0.74    2.72
   2  13  -3   -0.80    3.77
  -2 -13   3    5.50    3.46
   2  13  -2    3.09    3.46
  -2 -13   2    3.03    2.60
   2  13  -1   16.20    3.40
  -2 -13   1   16.02    2.97
   2  13   0    2.91    3.59
  -2 -13   0    6.68    3.09
   2  13   1    2.85    3.15
  -2 -13  -1    3.71    3.03
   2  13   2   -1.05    3.59
  -2 -13  -2    0.62    3.46
   2  13   3   16.76    3.53
  -2 -13  -3   15.71    3.15
   2  13   4   10.51    3.28
  -2 -13  -4    9.09    3.03
   2  13   5    4.52    4.21
  -2 -13  -5    5.75    2.41
   2  13   6    1.30    3.22
  -2 -13  -6    0.00    2.60
   2  13   7    6.80    4.89
  -2 -13  -7    1.05    3.65
   2  13   8   -0.68    2.41
  -2 -13  -8    1.67    3.34
   2  13   9   -1.11    1.92
  -2 -13  -9    0.00    2.47
   2  13  10    2.47    2.54
  -2 -13 -10    0.68    2.97
   2  14 -18   -1.86    6.18
  -2 -14  18   -1.11    6.87
   2  14 -17    5.50    4.64
  -2 -14  17    6.80    4.95
   2  14 -16   -0.56    7.17
  -2 -14  16   -2.66    5.07
   2  14 -15    3.28    5.81
  -2 -14  15    8.04    5.94
   2  14 -14    1.30    5.26
  -2 -14  14    3.77    4.64
   2  14 -13    3.03    5.94
  -2 -14  13    6.00    4.58
   2  14 -12   24.43    4.76
  -2 -14  12   33.40    4.95
   2  14 -11    4.08    4.08
  -2 -14  11    2.04    4.08
   2  14 -10    3.65    3.83
  -2 -14  10   -1.86    4.27
   2  14  -9   -0.80    4.95
  -2 -14   9    2.78    3.83
   2  14  -8   19.48    4.52
  -2 -14   8   17.32    3.77
   2  14  -7   14.78    4.52
  -2 -14   7   15.34    3.40
   2  14  -6    5.69    4.27
  -2 -14   6    6.43    3.34
   2  14  -5    4.14    3.83
  -2 -14   5    3.53    3.77
   2  14  -4    1.11    4.45
  -2 -14   4    6.25    4.95
   2  14  -3   -0.80    3.34
  -2 -14   3    1.48    3.22
   2  14  -2   12.49    3.59
  -2 -14   2   12.62    3.28
   2  14  -1    2.85    3.34
  -2 -14   1    3.71    2.78
   2  14   0    1.11    3.90
  -2 -14   0    2.85    4.14
   2  14   1    1.73    2.91
  -2 -14  -1    8.04    2.91
   2  14   2    2.23    3.65
  -2 -14  -2   -0.74    3.34
   2  14   3   -3.15    4.52
  -2 -14  -3    0.56    2.91
   2  14   4    2.23    3.15
  -2 -14  -4   -1.30    2.78
   2  14   5   -0.99    2.85
  -2 -14  -5    1.61    3.28
   2  14   6    2.16    3.65
  -2 -14  -7   -0.06    2.35
  -2 -14  -8   -0.43    2.60
   2  15 -16    0.31    7.85
  -2 -15  16    1.48    4.76
   2  15 -15    1.11    4.27
  -2 -15  15   -2.04    4.76
   2  15 -14    7.17    5.94
  -2 -15  14    4.39    5.94
   2  15 -13   19.67    5.38
  -2 -15  13   20.10    4.95
   2  15 -12    4.14    4.52
  -2 -15  12    2.41    4.27
   2  15 -11    9.28    5.13
  -2 -15  11   10.02    4.39
   2  15 -10   -0.25    5.57
  -2 -15  10   -2.85    3.96
   2  15  -9    2.72    4.82
  -2 -15   9    3.77    3.83
   2  15  -8    4.95    4.33
  -2 -15   8   -0.56    3.46
   2  15  -7   -2.97    4.45
  -2 -15   7    1.86    3.59
   2  15  -6    8.29    4.45
  -2 -15   6    9.34    3.96
   2  15  -5    1.42    4.39
  -2 -15   5    0.43    4.08
   2  15  -4    0.12    4.27
  -2 -15   4   -2.66    3.53
   2  15  -3   -1.05    3.40
  -2 -15   3    0.19    2.60
   2  15  -2    0.49    3.59
  -2 -15   2   -1.61    3.59
   2  15  -1    2.91    3.96
  -2 -15   1   -1.11    3.22
   2  15   0   -0.49    3.15
  -2 -15   0    0.06    3.09
   2  15   1    1.18    3.96
  -2 -15  -1    0.93    2.97
   2  15   2    3.65    4.58
  -2 -15  -2    4.27    3.09
   2  15   3    5.75    5.13
  -2 -15  -3    6.43    3.53
   2  15   4   -2.41    6.74
  -2 -15  -4    0.49    3.65
   2  15   5    2.04    5.07
   2  16 -15    0.62    6.37
  -2 -16  15   -1.11    4.70
   2  16 -14   -0.62    4.70
  -2 -16  14   -2.10    4.14
   2  16 -13    4.27    5.88
  -2 -16  13    2.47    4.52
   2  16 -12    7.24    5.26
  -2 -16  12   15.34    4.64
   2  16 -11    0.74    5.13
  -2 -16  11   -0.87    4.08
   2  16 -10   -2.54    4.95
  -2 -16  10   -0.49    3.34
   2  16  -9    7.61    5.13
  -2 -16   9    7.42    4.08
   2  16  -8    0.00    4.82
  -2 -16   8    0.06    3.83
   2  16  -7    1.48    4.21
  -2 -16   7    1.24    3.15
   2  16  -6    4.21    6.99
  -2 -16   6    2.72    4.02
   2  16  -5    1.79    3.03
  -2 -16   5   -1.61    4.02
   2  16  -4    0.06    3.22
  -2 -16   4   -1.36    4.08
   2  16  -3   -0.37    4.64
  -2 -16   3   -0.19    2.85
   2  16  -2   -1.24    3.59
  -2 -16   2    0.43    2.66
   2  16  -1    0.74    4.21
  -2 -16   1    1.05    4.82
   2  16   0   -1.24    4.08
   2  16   1    0.62    5.26
  -2 -16  -1    0.12    2.91
  -2 -16  -2    0.80    2.78
  -2 -16  -3    2.23    2.91
  -2 -16  -4    1.67    2.60
  -2 -17  14    2.23    4.64
   2  17 -13    6.62   13.30
  -2 -17  13    2.35    4.52
   2  17 -12   -1.55    5.32
  -2 -17  12   -3.03    6.18
   2  17 -11    1.05    5.20
  -2 -17  11    2.23    5.44
   2  17 -10   -0.62    4.82
  -2 -17  10    4.64    6.87
  -2 -17   9    1.92    4.27
   2  17  -8    0.43    3.59
  -2 -17   8    2.16    4.02
   2  17  -7   -1.42    3.96
  -2 -17   7   -1.18    4.82
   2  17  -6   -0.56    4.45
  -2 -17   6    2.47    3.46
  -2 -17   5    1.05    2.78
  -2 -17   4   -0.37    2.72
   2  17  -2    0.56    4.64
   2  18 -11    0.87    5.26
  -2 -18  11    0.62    4.14
  -2 -18  10    0.06    3.65
  -2 -18   9   10.76    6.93
  -2 -18   8    1.92    4.14
  -2 -18   7    1.61    3.96
  -2 -18   6    0.56    3.03
  -2 -18   5   -0.43    3.40
   2  18  -3    0.31    7.05
  -2 -19   8   -2.10    3.77
   3 -19   6    0.19    3.40
   3 -19   7    2.66    3.28
   3 -19   8   -3.28    6.31
  -3  19  -8    1.73    6.56
   3 -19   9    3.59    4.70
  -3  19  -9    3.53    5.44
   3 -19  10    1.61    4.39
  -3  18   4    0.43    3.65
   3 -18  -3    0.06    3.77
   3 -18  -2   -0.68    3.83
   3 -18  -1   -0.93    4.14
  -3  18   1   -0.37    8.72
   3 -18   0    3.96    4.58
   3 -18   2    0.62    5.32
   3 -18   3   -5.01    6.62
   3 -18   6   -0.19    3.90
   3 -18   7    3.09    4.89
  -3  18  -7   -0.25    5.26
   3 -18   8   -0.80    3.53
  -3  18  -8    0.87    4.95
   3 -18   9    1.11    4.45
  -3  18  -9   -0.31    6.25
   3 -18  10   -0.62    4.45
  -3  18 -10    2.85    6.31
   3 -18  11   -2.35    4.76
  -3  18 -13    2.16    5.13
   3 -17  -5    2.85    3.65
  -3  17   5   -2.60    3.90
   3 -17  -4    2.04    5.81
  -3  17   4   -1.67    4.58
   3 -17  -3    2.23    5.01
  -3  17   3    0.68    4.52
   3 -17  -2   10.51    3.77
  -3  17   2    8.16    3.59
   3 -17  -1   -0.19    3.53
  -3  17   1    0.49    3.53
   3 -17   0   -2.97    4.64
  -3  17   0    2.16    4.58
   3 -17   1    3.34    3.46
  -3  17  -1    5.81    4.02
   3 -17   2    1.55    4.08
  -3  17  -2    1.30    5.01
   3 -17   3    1.67    4.08
  -3  17  -3    0.00    5.57
   3 -17   4   -1.55    4.89
  -3  17  -4   -1.18    5.75
   3 -17   5    3.83    4.82
  -3  17  -5   -2.47    4.52
   3 -17   6    0.37    7.55
  -3  17  -6    0.31    3.22
   3 -17   7    7.42    4.27
  -3  17  -7   -0.12    4.33
   3 -17   8    3.40    3.71
  -3  17  -8    3.59    4.89
   3 -17   9   -0.12    3.96
  -3  17  -9   -0.56    6.18
   3 -17  10    6.31    3.77
  -3  17 -10    4.45    6.68
   3 -17  11    3.15    7.42
  -3  17 -11    3.71    3.22
   3 -17  12   -0.12    3.96
  -3  17 -12    0.43    3.40
   3 -17  13    4.45    5.38
  -3  17 -13    1.73    4.76
   3 -17  14    2.78    5.01
  -3  17 -14    0.80    4.14
  -3  17 -15    1.86    9.96
   3 -16  -7    0.87    3.34
  -3  16   7   -0.56    4.95
   3 -16  -6    1.55    4.27
  -3  16   6   -1.18    5.50
   3 -16  -5   -1.92    3.40
  -3  16   5   -3.34    8.84
   3 -16  -4    3.71    4.52
  -3  16   4    1.79    3.71
   3 -16  -3   -1.73    5.50
  -3  16   3   -0.68    3.77
   3 -16  -2    3.15    5.44
  -3  16   2    0.68    4.76
   3 -16  -1    0.12    4.89
  -3  16   1   -1.48    5.13
   3 -16   0    9.09    4.02
  -3  16   0    4.39    4.21
   3 -16   1    0.37    4.52
  -3  16  -1   -2.10    4.39
   3 -16   2   -1.24    4.82
  -3  16  -2   -0.56    3.59
   3 -16   3    3.59    3.77
  -3  16  -3   -1.36    4.33
   3 -16   4    0.99    4.08
  -3  16  -4    5.94    4.33
   3 -16   5    1.48    3.53
  -3  16  -5    1.18    4.08
   3 -16   6    0.25    3.65
  -3  16  -6    0.74    4.08
   3 -16   7   -0.06    3.34
  -3  16  -7   -0.68    3.96
   3 -16   8    4.58    3.71
  -3  16  -8   -0.87    4.21
   3 -16   9   -0.93    4.08
  -3  16  -9   -4.58    5.32
   3 -16  10    5.13    9.15
  -3  16 -10    1.18    5.50
   3 -16  11    2.72    3.83
  -3  16 -11    6.37    4.58
   3 -16  12   14.72    3.83
  -3  16 -12    5.44    4.08
   3 -16  13    0.31    3.90
  -3  16 -13   -2.72    5.75
   3 -16  14   -2.29    5.32
  -3  16 -14    0.06    6.00
   3 -16  15   -1.98    5.32
  -3  16 -15   -5.01    6.31
   3 -16  16    0.25    7.36
  -3  16 -16    0.19    5.13
  -3  15   9    7.61    7.42
  -3  15   8   -0.37    3.53
   3 -15  -7   -2.04    5.07
  -3  15   7   -2.85    3.96
   3 -15  -6    3.71    4.70
  -3  15   6   12.43    4.76
   3 -15  -5    0.00    4.70
  -3  15   5    3.53    4.95
   3 -15  -4    1.42    4.27
  -3  15   4   -0.19    4.52
   3 -15  -3    0.56    4.58
  -3  15   3    0.12    4.64
   3 -15  -2    9.28    4.89
  -3  15   2    9.28    4.82
   3 -15  -1    3.71    4.14
  -3  15   1    3.34    3.65
   3 -15   0   -0.56    3.71
  -3  15   0   -2.29    3.90
   3 -15   1    5.81    4.45
  -3  15  -1    2.97    4.82
   3 -15   2    5.44    4.14
  -3  15  -2    0.62    3.83
   3 -15   3    4.64    3.40
  -3  15  -3    6.06    4.08
   3 -15   4   -0.25    3.59
  -3  15  -4   -0.68    3.59
   3 -15   5    3.28    3.28
  -3  15  -5    9.03    4.14
   3 -15   6    5.26    3.09
  -3  15  -6    5.81    4.08
   3 -15   7   -1.30    3.15
  -3  15  -7    0.49    4.08
   3 -15   8    7.48    4.08
  -3  15  -8    1.98    4.89
   3 -15   9   -1.55    6.56
  -3  15  -9    2.23    6.18
   3 -15  10    5.69    3.77
  -3  15 -10    1.18    3.90
   3 -15  11    3.96    4.27
  -3  15 -11    4.45    5.26
   3 -15  12   -1.24    3.40
  -3  15 -12   -3.46    4.89
   3 -15  13   13.05    4.95
  -3  15 -13    9.03    6.31
   3 -15  14    0.80    4.33
  -3  15 -14    2.72    4.89
   3 -15  15   -1.11    3.90
  -3  15 -15   -1.79    5.01
   3 -15  16   -0.56    4.70
  -3  15 -16    3.15    9.90
   3 -15  17    2.10    4.58
  -3  15 -17    0.19    4.82
   3 -15  18    1.61    4.27
   3 -14 -10    0.99    6.18
  -3  14  10    4.39    4.21
   3 -14  -9    2.85    5.07
  -3  14   9   -2.41    4.27
   3 -14  -8    2.10    3.77
  -3  14   8    4.45    4.33
   3 -14  -7    1.98    4.27
  -3  14   7    7.67    6.31
   3 -14  -6   -0.25    4.39
  -3  14   6    1.55    4.64
   3 -14  -5   10.51    5.32
  -3  14   5   10.39    4.52
   3 -14  -4    5.69    4.82
  -3  14   4    7.73    4.27
   3 -14  -3   18.12    4.02
  -3  14   3   23.50    4.58
   3 -14  -2   11.57    3.83
  -3  14   2   11.88    3.90
   3 -14  -1    4.08    5.01
  -3  14   1    6.25    4.95
   3 -14   0    5.38    3.83
  -3  14   0    2.04    3.53
   3 -14   1    1.86    3.83
  -3  14  -1    3.03    3.22
   3 -14   2    4.82    3.15
  -3  14  -2    4.45    3.59
   3 -14   3    0.99    3.22
  -3  14  -3   -2.23    3.96
   3 -14   4   12.49    3.71
  -3  14  -4   17.32    4.39
   3 -14   5    2.78    3.34
  -3  14  -5   -2.04    3.40
   3 -14   6    3.83    3.83
  -3  14  -6    8.54    3.59
   3 -14   7   39.52    8.84
  -3  14  -7   35.01    5.63
   3 -14   8    0.25    6.31
  -3  14  -8    1.92    5.88
   3 -14   9   20.60    3.59
  -3  14  -9   17.38    4.14
   3 -14  10    1.24    3.53
  -3  14 -10    3.77    4.08
   3 -14  11    1.92    3.34
  -3  14 -11    1.92    4.33
   3 -14  12    6.62    3.59
  -3  14 -12    6.18    4.52
   3 -14  13    2.29    3.53
  -3  14 -13    2.78    4.89
   3 -14  14    0.00    3.59
  -3  14 -14    3.22    5.07
   3 -14  15   -4.08    4.27
  -3  14 -15    0.06    4.95
   3 -14  16    1.92    3.77
  -3  14 -16    1.05    4.82
   3 -14  17    8.35    5.07
  -3  14 -17    0.93    6.31
   3 -14  18    1.55    4.27
  -3  14 -18    1.86    9.59
   3 -14  19   -1.67    5.01
   3 -13 -11    1.18    3.09
  -3  13  11    1.61    3.71
   3 -13 -10    0.37    3.28
  -3  13  10   -0.68    3.40
   3 -13  -9    4.58    6.06
  -3  13   9   -2.04    4.58
   3 -13  -8    5.81    3.96
  -3  13   8    4.27    4.39
   3 -13  -7    3.09    4.08
  -3  13   7    2.16    4.95
   3 -13  -6    6.74    4.14
  -3  13   6    6.49    4.14
   3 -13  -5   18.55    5.07
  -3  13   5   21.28    4.82
   3 -13  -4    0.00    3.90
  -3  13   4    2.47    3.59
   3 -13  -3    5.75    3.28
  -3  13   3    0.31    3.03
   3 -13  -2   17.19    4.27
  -3  13   2   19.92    4.45
   3 -13  -1   16.64    3.96
  -3  13   1   12.93    3.40
   3 -13   0    9.59    3.53
  -3  13   0    6.68    3.77
   3 -13   1    1.61    2.78
  -3  13  -1    1.92    3.03
   3 -13   2   50.59    4.33
  -3  13  -2   51.77    4.70
   3 -13   3   13.73    3.15
  -3  13  -3   13.30    3.53
   3 -13   4   -0.06    2.85
  -3  13  -4    0.62    2.85
   3 -13   5   26.66    4.21
  -3  13  -5   29.87    3.96
   3 -13   6   23.19    3.90
  -3  13  -6   21.83    4.27
   3 -13   7    0.37    5.63
  -3  13  -7    7.79    4.45
   3 -13   8   51.89    4.64
  -3  13  -8   51.15    5.69
   3 -13   9   12.49    2.97
  -3  13  -9   12.80    3.71
   3 -13  10    6.25    3.09
  -3  13 -10    6.62    4.02
   3 -13  11    7.61    3.40
  -3  13 -11   12.00    4.14
   3 -13  12    0.49    2.85
  -3  13 -12   -0.56    3.71
   3 -13  13   10.21    3.83
  -3  13 -13   14.84    4.82
   3 -13  14    1.73    4.45
  -3  13 -14    1.24    6.56
   3 -13  15    8.54    4.70
  -3  13 -15   10.70    5.63
   3 -13  16   17.44    5.94
  -3  13 -16   19.48    5.81
   3 -13  17    1.48    5.20
  -3  13 -17   -0.43    5.26
   3 -13  18   13.67    4.82
  -3  13 -18    5.32    8.41
   3 -13  19    0.31    5.57
   3 -12 -14   -0.43    3.65
  -3  12  14    0.56    4.95
   3 -12 -13    1.30    4.14
  -3  12  13   -3.83    4.33
   3 -12 -12    3.15    5.38
  -3  12  12    5.01    5.44
   3 -12 -11   -1.86    4.70
  -3  12  11   -0.06    5.13
   3 -12 -10   -0.49    3.83
  -3  12  10   -1.42    4.21
   3 -12  -9   -1.67    4.58
  -3  12   9   -1.67    5.20
   3 -12  -8    6.00    4.58
  -3  12   8    7.98    4.89
   3 -12  -7   11.38    3.71
  -3  12   7   12.06    4.70
   3 -12  -6   -0.87    3.53
  -3  12   6    5.32    4.08
   3 -12  -5   34.82    4.58
  -3  12   5   35.69    4.45
   3 -12  -4   30.24    4.14
  -3  12   4   26.04    4.14
   3 -12  -3    7.98    3.28
  -3  12   3    7.36    3.34
   3 -12  -2   96.61    6.00
  -3  12   2   86.09    5.50
   3 -12  -1   23.32    3.77
  -3  12   1   23.69    3.40
   3 -12   0    4.82    2.91
  -3  12   0    5.44    2.97
   3 -12   1    0.12    2.78
  -3  12  -1    1.42    2.91
   3 -12   2   82.94    5.50
  -3  12  -2   71.93    5.44
   3 -12   3   30.24    3.71
  -3  12  -3   39.27    4.02
   3 -12   4    3.34    2.66
  -3  12  -4    4.27    2.78
   3 -12   5    3.15    2.91
  -3  12  -5    3.53    2.91
   3 -12   6    3.22    4.45
  -3  12  -6    3.46    4.08
   3 -12   7   53.13    4.14
  -3  12  -7   49.60    5.44
   3 -12   8   13.55    2.85
  -3  12  -8   12.56    3.53
   3 -12   9   63.40    4.82
  -3  12  -9   60.18    4.89
   3 -12  10    5.69    3.22
  -3  12 -10    3.53    3.83
   3 -12  11    6.49    3.22
  -3  12 -11    4.95    3.83
   3 -12  12   33.65    4.27
  -3  12 -12   32.90    5.26
   3 -12  13   -0.06    2.85
  -3  12 -13    1.48    4.02
   3 -12  14    5.32    4.27
  -3  12 -14    3.46    5.38
   3 -12  15    5.07    3.46
  -3  12 -15    1.24    5.07
   3 -12  16    0.06    4.58
  -3  12 -16    0.80    4.82
   3 -12  17   33.15    5.07
  -3  12 -17   24.49    4.95
   3 -12  18    1.30    4.45
  -3  12 -18    0.56    5.69
   3 -12  19    2.23    4.33
  -3  12 -19    1.92    6.00
   3 -11 -16   -2.72    3.96
   3 -11 -15   -0.62    3.03
   3 -11 -14    0.56    3.77
  -3  11  14    3.22    4.14
   3 -11 -13    4.39    4.27
  -3  11  13    8.41    4.58
   3 -11 -12   -0.06    4.76
  -3  11  12   -1.36    5.13
   3 -11 -11   23.75    6.06
  -3  11  11   16.76    4.82
   3 -11 -10    1.36    4.39
  -3  11  10   -1.79    4.08
   3 -11  -9    7.30    4.21
  -3  11   9    7.30    4.95
   3 -11  -8   16.58    4.27
  -3  11   8   18.25    3.96
   3 -11  -7    4.70    3.59
  -3  11   7    4.33    3.65
   3 -11  -6   61.54    5.20
  -3  11   6   59.25    4.89
   3 -11  -5   14.35    3.71
  -3  11   5   15.90    3.83
   3 -11  -4   28.39    3.71
  -3  11   4   29.56    3.59
   3 -11  -3   24.99    4.08
  -3  11   3   27.96    4.27
   3 -11  -2    2.72    2.91
  -3  11   2    4.02    2.78
   3 -11  -1   21.15    3.40
  -3  11   1   22.58    3.71
   3 -11   0    2.23    2.47
  -3  11   0    5.01    2.91
   3 -11   1    2.91    2.47
  -3  11  -1    0.43    2.54
   3 -11   2    0.19    2.29
  -3  11  -2    1.61    2.35
   3 -11   3   49.05    4.33
  -3  11  -3   41.25    4.21
   3 -11   4    0.56    2.97
  -3  11  -4   -1.98    2.54
   3 -11   5   14.84    5.07
  -3  11  -5   16.45    4.76
   3 -11   6   -0.49    2.16
  -3  11  -6    0.68    2.66
   3 -11   7   18.55    2.91
  -3  11  -7   22.08    3.46
   3 -11   8    3.65    2.29
  -3  11  -8    2.23    2.85
   3 -11   9    5.01    2.47
  -3  11  -9    4.21    3.15
   3 -11  10    1.61    3.40
  -3  11 -10    6.49    4.33
   3 -11  11   75.46    5.32
  -3  11 -11   72.05    6.25
   3 -11  12    2.47    2.78
  -3  11 -12    1.24    3.40
   3 -11  13   13.24    2.97
  -3  11 -13   16.20    4.70
   3 -11  14    0.43    4.70
  -3  11 -14    5.88    4.58
   3 -11  15    7.05    3.90
  -3  11 -15    2.66    4.39
   3 -11  16   12.74    3.77
  -3  11 -16    9.40    4.76
   3 -11  17    0.12    3.90
  -3  11 -17   -0.99    5.01
   3 -11  18   11.69    4.58
  -3  11 -18   10.76    5.07
   3 -11  19    0.31    4.52
  -3  11 -19    0.06    4.70
   3 -11  20   -1.11    3.71
  -3  11 -20    1.73    5.20
   3 -10 -18    3.09    8.16
   3 -10 -17   19.92   15.15
   3 -10 -16    0.31    2.47
   3 -10 -15    0.37    3.34
  -3  10  15   -1.92    7.42
   3 -10 -14    4.89    4.95
  -3  10  14    0.56    6.00
   3 -10 -13    5.38    3.96
  -3  10  13   -3.03    5.07
   3 -10 -12   10.21    5.01
  -3  10  12   13.61    4.52
   3 -10 -11    1.30    4.39
  -3  10  11    0.56    5.81
   3 -10 -10    1.67    3.59
  -3  10  10    1.18    3.71
   3 -10  -9   26.78    4.21
  -3  10   9   27.58    4.52
   3 -10  -8    6.18    4.08
  -3  10   8    7.67    4.14
   3 -10  -7   24.55    4.14
  -3  10   7   27.28    4.21
   3 -10  -6    1.24    3.22
  -3  10   6    0.93    3.22
   3 -10  -5   16.95    3.22
  -3  10   5   16.20    3.53
   3 -10  -4   22.02    3.15
  -3  10   4   22.02    3.09
   3 -10  -3   16.76    3.28
  -3  10   3   12.18    3.40
   3 -10  -2    7.36    2.66
  -3  10   2   11.13    2.66
   3 -10  -1   12.86    2.78
  -3  10   1   11.94    2.41
   3 -10   0   14.66    3.03
  -3  10   0   13.73    3.28
   3 -10   1    4.64    2.23
  -3  10  -1    4.89    2.16
   3 -10   2   98.84    5.07
  -3  10  -2   96.49    4.82
   3 -10   3   14.04    2.66
  -3  10  -3   16.82    2.60
   3 -10   4   23.01    5.20
  -3  10  -4   24.18    5.81
   3 -10   5   31.61    3.28
  -3  10  -5   30.00    3.83
   3 -10   6    5.75    2.10
  -3  10  -6    3.59    2.41
   3 -10   7   -0.68    1.98
  -3  10  -7   -0.80    2.41
   3 -10   8   39.71    3.34
  -3  10  -8   38.22    3.34
   3 -10   9   61.54    3.96
  -3  10  -9   71.31    4.70
   3 -10  10  104.90    5.88
  -3  10 -10  108.36    7.30
   3 -10  11    2.91    2.91
  -3  10 -11    2.41    3.28
   3 -10  12   32.90    3.46
  -3  10 -12   35.81    4.95
   3 -10  13   12.18    3.15
  -3  10 -13    8.72    3.53
   3 -10  14   14.72    3.09
  -3  10 -14   17.81    4.39
   3 -10  15   11.01    4.89
  -3  10 -15   12.06    5.32
   3 -10  16    7.05    5.01
  -3  10 -16   11.01    4.70
   3 -10  17   25.23    4.52
  -3  10 -17   33.40    5.20
   3 -10  18    2.29    3.77
  -3  10 -18   -0.56    4.27
   3 -10  19    2.66    4.52
  -3  10 -19    0.19    4.82
   3 -10  20    0.00    4.08
  -3  10 -20   -1.92    7.73
   3  -9 -18   -1.79    5.20
  -3   9  18    2.54    6.12
   3  -9 -17    0.68    5.63
  -3   9  17    1.73    6.31
   3  -9 -16    1.73    4.21
  -3   9  16    6.18    6.56
   3  -9 -15   -0.37    4.95
  -3   9  15    2.97    4.70
   3  -9 -14   -1.55    3.96
  -3   9  14    2.85    5.32
   3  -9 -13    7.98    4.21
  -3   9  13    9.03    6.56
   3  -9 -12    2.41    4.70
  -3   9  12    4.45    4.39
   3  -9 -11   21.46    4.70
  -3   9  11   18.43    4.64
   3  -9 -10    7.42    4.08
  -3   9  10   12.06    4.02
   3  -9  -9    4.27    3.40
  -3   9   9    1.98    3.46
   3  -9  -8   25.73    3.83
  -3   9   8   28.14    3.83
   3  -9  -7   57.46    4.76
  -3   9   7   60.06    4.52
   3  -9  -6  121.29    6.00
  -3   9   6  121.66    6.68
   3  -9  -5    2.10    3.03
  -3   9   5    1.61    2.41
   3  -9  -4   87.33    5.01
  -3   9   4   89.00    5.01
   3  -9  -3   56.10    3.90
  -3   9   3   61.79    4.39
   3  -9  -2   33.27    3.34
  -3   9   2   35.13    3.03
   3  -9  -1   66.49    4.52
  -3   9   1   66.55    4.08
   3  -9   0    4.82    2.47
  -3   9   0    4.08    2.47
   3  -9   1  246.78    8.72
  -3   9  -1  237.63    8.47
   3  -9   2   12.68    2.35
  -3   9  -2   12.56    2.41
   3  -9   3   60.06    4.70
  -3   9  -3   56.72    4.70
   3  -9   4  115.66    4.89
  -3   9  -4  117.70    5.01
   3  -9   5   68.90    3.71
  -3   9  -5   65.93    3.77
   3  -9   6  178.93    6.49
  -3   9  -6  188.08    6.87
   3  -9   7  100.44    4.52
  -3   9  -7   88.32    4.82
   3  -9   8   97.23    5.38
  -3   9  -8  102.98    5.32
   3  -9   9    2.04    2.10
  -3   9  -9    1.73    2.47
   3  -9  10   10.02    2.60
  -3   9 -10    7.92    3.46
   3  -9  11  179.55    7.73
  -3   9 -11  179.05    7.67
   3  -9  12   20.35    3.46
  -3   9 -12   13.05    4.82
   3  -9  13    5.81    2.97
  -3   9 -13    5.13    3.46
   3  -9  14    4.58    2.66
  -3   9 -14    2.16    3.46
   3  -9  15    4.76    3.40
  -3   9 -15    6.43    4.70
   3  -9  16   12.00    4.89
  -3   9 -16   13.55    5.20
   3  -9  17   11.07    4.52
  -3   9 -17   14.78    5.01
   3  -9  18   13.67    4.70
  -3   9 -18   17.19    5.57
   3  -9  19    4.76    4.64
  -3   9 -19   -0.49    5.26
   3  -9  20   -0.99    4.70
  -3   9 -20    3.71    5.88
  -3   8  19   -2.91    7.24
   3  -8 -18   -1.61    4.82
  -3   8  17    6.18    5.01
   3  -8 -16    2.60    5.50
  -3   8  16   -2.10    4.58
   3  -8 -15   -1.18    5.50
  -3   8  15    3.71    5.38
   3  -8 -14    5.20    4.58
  -3   8  14    9.15    4.52
   3  -8 -13   20.41    4.95
  -3   8  13   13.92    4.45
   3  -8 -12   24.86    4.82
  -3   8  12   32.53    5.13
   3  -8 -11    3.28    4.14
  -3   8  11    0.19    4.08
   3  -8 -10    6.37    3.71
  -3   8  10    5.26    4.08
   3  -8  -9   50.35    4.52
  -3   8   9   46.63    4.21
   3  -8  -8   10.08    4.21
  -3   8   8    9.03    3.46
   3  -8  -7   98.84    6.80
  -3   8   7   97.35    5.81
   3  -8  -6   17.50    3.03
  -3   8   6   17.50    2.78
   3  -8  -5   18.37    3.09
  -3   8   5   22.51    3.28
   3  -8  -4  140.52    5.94
  -3   8   4  141.94    6.00
   3  -8  -3  189.75    7.36
  -3   8   3  187.96    7.36
   3  -8  -2   60.18    3.77
  -3   8   2   60.98    4.02
   3  -8  -1   -0.12    1.86
  -3   8   1    1.86    1.92
   3  -8   0    8.35    1.98
  -3   8   0   13.61    2.16
   3  -8   1  225.50    7.98
  -3   8  -1  220.25    7.85
   3  -8   2  529.12   25.67
  -3   8  -2  496.03   21.28
   3  -8   3    5.50    1.86
  -3   8  -3    4.14    1.98
   3  -8   4   16.08    2.10
  -3   8  -4   12.80    2.16
   3  -8   5   99.82    4.27
  -3   8  -5  108.92    5.20
   3  -8   6   58.01    2.91
  -3   8  -6   48.49    3.28
   3  -8   7  317.23   10.70
  -3   8  -7  291.50    9.28
   3  -8   8   15.83    2.47
  -3   8  -8   13.79    2.47
   3  -8   9  138.73    6.74
  -3   8  -9  141.94    7.98
   3  -8  10  122.09    5.38
  -3   8 -10  110.34    6.06
   3  -8  11    1.61    2.10
  -3   8 -11   -0.49    2.60
   3  -8  12   29.87    3.59
  -3   8 -12   29.87    4.70
   3  -8  13   -1.48    2.60
  -3   8 -13    0.49    2.91
   3  -8  14   84.67    5.20
  -3   8 -14   89.74    5.50
   3  -8  15   12.25    3.77
  -3   8 -15   13.24    4.27
   3  -8  16    0.43    5.01
  -3   8 -16   -0.06    5.63
   3  -8  17   14.10    4.21
  -3   8 -17   22.76    5.57
   3  -8  18    1.24    4.02
  -3   8 -18    1.73    3.77
   3  -8  19    2.85    4.02
  -3   8 -19    1.05    4.08
   3  -8  20    6.56    5.57
  -3   8 -20    5.44    5.38
   3  -7 -19    1.73    5.01
   3  -7 -18   11.75    4.45
  -3   7  18   -0.12    3.34
   3  -7 -17    0.31    3.96
  -3   7  17   -0.87    3.34
   3  -7 -16   -0.06    4.21
  -3   7  16   -1.48    5.63
   3  -7 -15   -1.05    4.82
  -3   7  15   -0.74    4.89
   3  -7 -14    4.08    4.76
  -3   7  14    4.82    5.20
   3  -7 -13   24.68    4.76
  -3   7  13   22.82    4.89
   3  -7 -12   -0.25    5.01
  -3   7  12    3.53    5.07
   3  -7 -11    3.53    3.28
  -3   7  11    0.74    3.34
   3  -7 -10   52.76    4.52
  -3   7  10   59.07    4.89
   3  -7  -9   18.31    3.83
  -3   7   9   22.27    3.90
   3  -7  -8   29.13    3.53
  -3   7   8   28.08    3.46
   3  -7  -7   14.41    3.83
  -3   7   7   14.66    3.77
   3  -7  -6   12.62    2.41
  -3   7   6    8.78    2.41
   3  -7  -5    0.62    2.23
  -3   7   5    2.35    1.92
   3  -7  -4   76.20    3.96
  -3   7   4   79.72    3.96
   3  -7  -3  359.65   11.13
  -3   7   3  366.52   12.00
   3  -7  -2  254.14    8.78
  -3   7   2  265.15    8.54
   3  -7  -1   -0.06    1.55
  -3   7   1    1.05    1.79
   3  -7   0    0.99    1.36
  -3   7   0    0.25    1.55
   3  -7   1  619.98   27.03
  -3   7  -1  620.84   26.97
   3  -7   2  127.53    5.07
  -3   7  -2  132.30    5.50
   3  -7   3  485.76   15.40
  -3   7  -3  456.08   14.29
   3  -7   4   -0.12    1.61
  -3   7  -4    0.37    1.67
   3  -7   5    1.11    1.55
  -3   7  -5    0.80    2.04
   3  -7   6   61.11    3.71
  -3   7  -6   64.69    3.03
   3  -7   7   65.00    3.15
  -3   7  -7   58.76    3.15
   3  -7   8  538.03   16.58
  -3   7  -8  538.65   15.90
   3  -7   9   20.84    2.23
  -3   7  -9   20.47    2.60
   3  -7  10    8.10    1.92
  -3   7 -10    5.69    2.41
   3  -7  11  331.39   12.12
  -3   7 -11  324.59   11.50
   3  -7  12   13.11    2.66
  -3   7 -12   13.73    3.15
   3  -7  13   19.24    3.09
  -3   7 -13   17.57    3.15
   3  -7  14   10.27    2.97
  -3   7 -14   11.81    3.28
   3  -7  15    4.95    3.40
  -3   7 -15    2.47    3.03
   3  -7  16   36.74    4.33
  -3   7 -16   31.05    4.02
   3  -7  17    5.57    3.65
  -3   7 -17    3.28    3.77
   3  -7  18    1.18    3.83
  -3   7 -18    0.37    3.40
   3  -7  19    2.54    3.15
  -3   7 -19    2.91    3.03
   3  -7  20    0.37    4.33
  -3   7 -20   -0.99    3.77
  -3   7 -21    2.47    5.75
  -3   7 -22    3.34    3.65
   3  -6 -19    2.78    4.95
  -3   6  19    1.79    7.05
   3  -6 -18    2.10    3.90
  -3   6  18   -1.92    6.49
   3  -6 -17    3.59    4.21
  -3   6  17    5.01    5.32
   3  -6 -16   -0.19    3.90
  -3   6  16   -0.43    4.39
   3  -6 -15   -0.25    3.83
  -3   6  15    0.62    5.01
   3  -6 -14    4.64    4.27
  -3   6  14   -1.61    4.21
   3  -6 -13    7.73    4.08
  -3   6  13   12.31    4.33
   3  -6 -12   37.30    4.52
  -3   6  12   34.88    4.58
   3  -6 -11    7.79    3.34
  -3   6  11    4.89    3.40
   3  -6 -10    6.00    2.97
  -3   6  10    6.25    3.03
   3  -6  -9  253.46   13.48
  -3   6   9  248.45   12.25
   3  -6  -8  155.92    6.74
  -3   6   8  142.69    6.62
   3  -6  -7    2.85    3.03
  -3   6   7    3.46    3.03
   3  -6  -6  132.85    5.94
  -3   6   6  139.97    6.06
   3  -6  -5  563.08   17.07
  -3   6   5  564.68   17.19
   3  -6  -4   44.47    3.28
  -3   6   4   38.78    3.22
   3  -6  -3  241.83    7.98
  -3   6   3  243.13    9.22
   3  -6  -2  234.97    8.35
  -3   6   2  233.61    8.10
   3  -6  -1    9.15    1.73
  -3   6   1    8.72    1.86
   3  -6   0  657.46   28.45
  -3   6   0  607.36   21.46
   3  -6   1   35.07    2.41
  -3   6  -1   31.61    2.35
   3  -6   2  425.28   12.56
  -3   6  -2  446.92   12.49
   3  -6   3  121.66    5.32
  -3   6  -3  120.48    5.13
   3  -6   4   50.84    2.66
  -3   6  -4   50.47    2.97
   3  -6   5   74.47    3.46
  -3   6  -5   76.88    3.28
   3  -6   6   56.22    2.91
  -3   6  -6   57.52    2.78
   3  -6   7  432.08   12.68
  -3   6  -7  432.88   13.48
   3  -6   8    8.78    2.10
  -3   6  -8   10.33    2.16
   3  -6   9    9.65    2.04
  -3   6  -9   11.13    2.29
   3  -6  10   88.26    3.96
  -3   6 -10   95.31    4.64
   3  -6  11    4.89    2.16
  -3   6 -11    2.41    2.41
   3  -6  12   88.51    5.01
  -3   6 -12   82.26    4.82
   3  -6  13   12.80    3.15
  -3   6 -13   13.42    2.97
   3  -6  14   35.44    3.83
  -3   6 -14   30.31    3.59
   3  -6  15   27.09    3.65
  -3   6 -15   18.37    3.34
   3  -6  16   10.02    3.34
  -3   6 -16    6.12    3.53
   3  -6  17    8.23    3.46
  -3   6 -17    6.99    3.34
   3  -6  18    2.47    3.59
  -3   6 -18    2.41    3.71
   3  -6  19   -0.25    4.14
  -3   6 -19    0.31    3.71
   3  -6  20    4.27    5.32
  -3   6 -20    1.61    5.01
   3  -6  21   -0.37    3.90
  -3   6 -21    3.28    4.27
  -3   6 -22    2.66    4.70
   3  -5 -20    0.31    4.39
  -3   5  20    0.74    4.02
   3  -5 -19    2.16    4.95
  -3   5  19    6.25    4.82
   3  -5 -18   11.44    4.21
  -3   5  18    7.79    4.58
   3  -5 -17    0.74    3.96
  -3   5  17   -0.99    5.01
   3  -5 -16    0.25    5.50
  -3   5  16    7.11    5.26
   3  -5 -15    6.56    4.64
  -3   5  15   12.62    4.45
   3  -5 -14    3.22    4.52
  -3   5  14    2.41    3.65
   3  -5 -13   56.41    4.82
  -3   5  13   63.95    5.26
   3  -5 -12    6.68    3.34
  -3   5  12    3.90    3.03
   3  -5 -11    6.12    3.03
  -3   5  11    7.61    3.09
   3  -5 -10    6.12    2.78
  -3   5  10    8.72    2.97
   3  -5  -9  208.80    8.60
  -3   5   9  211.83    8.66
   3  -5  -8  156.85    6.37
  -3   5   8  152.58    6.12
   3  -5  -7   13.17    2.60
  -3   5   7   14.35    3.09
   3  -5  -6  181.53    7.11
  -3   5   6  172.75    6.87
   3  -5  -5  481.37   14.35
  -3   5   5  496.84   14.84
   3  -5  -4 1096.22   30.68
  -3   5   4 1118.42   31.79
   3  -5  -3    4.95    1.48
  -3   5   3    7.30    1.55
   3  -5  -2  533.70   16.02
  -3   5   2  543.90   16.08
   3  -5  -1    5.32    1.98
  -3   5   1    5.75    1.36
   3  -5   0  237.63    8.10
  -3   5   0  235.34    8.04
   3  -5   1  810.85   23.50
  -3   5  -1  777.26   22.51
   3  -5   2   31.11    1.86
  -3   5  -2   29.19    1.79
   3  -5   3   59.68    2.91
  -3   5  -3   60.18    2.91
   3  -5   4  241.46    8.35
  -3   5  -4  240.35    8.10
   3  -5   5    7.92    1.36
  -3   5  -5    9.15    1.42
   3  -5   6   95.62    4.02
  -3   5  -6   98.28    4.27
   3  -5   7    3.96    1.18
  -3   5  -7    4.14    1.42
   3  -5   8  270.65    9.34
  -3   5  -8  275.23    8.60
   3  -5   9  158.09    5.88
  -3   5  -9  155.12    6.06
   3  -5  10    0.68    1.55
  -3   5 -10   -0.06    1.55
   3  -5  11   76.57    3.71
  -3   5 -11   71.56    4.27
   3  -5  12   14.53    2.35
  -3   5 -12   12.00    2.29
   3  -5  13   82.01    4.89
  -3   5 -13   77.13    5.44
   3  -5  14   11.32    2.85
  -3   5 -14    8.66    3.03
   3  -5  15   10.02    3.53
  -3   5 -15   10.45    3.59
   3  -5  16   49.48    4.58
  -3   5 -16   56.04    4.58
   3  -5  17   14.78    3.71
  -3   5 -17   13.79    3.28
   3  -5  18    0.00    3.53
  -3   5 -18    1.11    4.14
   3  -5  19    4.21    3.90
  -3   5 -19    0.68    3.71
   3  -5  20    1.11    2.78
  -3   5 -20    0.06    2.91
   3  -5  21    2.91    3.15
  -3   5 -21   11.63    8.54
   3  -5  22   -0.37    4.14
  -3   5 -22    0.37    4.21
   3  -4 -20    2.54    4.70
  -3   4  20    2.54    5.63
   3  -4 -19   18.49    4.76
  -3   4  19   19.36    5.13
   3  -4 -18    0.19    4.89
  -3   4  18    0.56    5.63
   3  -4 -17    5.20    4.08
  -3   4  17   -0.68    4.58
   3  -4 -16    4.89    4.02
  -3   4  16   -0.25    4.58
   3  -4 -15    2.54    3.83
  -3   4  15    2.78    4.52
   3  -4 -14   46.14    4.64
  -3   4  14   56.04    5.20
   3  -4 -13   34.82    4.27
  -3   4  13   45.40    4.33
   3  -4 -12    1.98    3.28
  -3   4  12    4.14    3.15
   3  -4 -11    0.31    2.54
  -3   4  11   -0.06    2.60
   3  -4 -10   62.78    4.33
  -3   4  10   47.56    4.21
   3  -4  -9   37.30    3.40
  -3   4   9   34.76    3.28
   3  -4  -8  131.55    5.69
  -3   4   8  122.83    5.63
   3  -4  -7  280.24    8.72
  -3   4   7  271.33    9.40
   3  -4  -6  323.29   12.25
  -3   4   6  349.02   11.38
   3  -4  -5 1144.03   30.68
  -3   4   5 1124.98   31.17
   3  -4  -4  130.75    4.76
  -3   4   4  120.61    5.01
   3  -4  -3  654.12   19.67
  -3   4   3  647.07   18.93
   3  -4  -2    5.07    2.04
  -3   4   2    6.00    1.24
   3  -4  -1   13.05    1.67
  -3   4   1   11.07    1.48
   3  -4   0   87.58    3.53
  -3   4   0   84.80    3.65
   3  -4   1   35.44    1.86
  -3   4  -1   35.07    1.92
   3  -4   2  297.12    9.09
  -3   4  -2  302.32    9.71
   3  -4   3  436.53   13.92
  -3   4  -3  444.45   13.48
   3  -4   4  288.28    8.97
  -3   4  -4  297.00    9.96
   3  -4   5  967.14   27.52
  -3   4  -5  936.52   26.53
   3  -4   6   99.70    4.02
  -3   4  -6  103.97    4.02
   3  -4   7  412.41   12.74
  -3   4  -7  400.10   12.62
   3  -4   8   89.56    4.08
  -3   4  -8   92.34    4.76
   3  -4   9   25.48    2.10
  -3   4  -9   31.85    2.54
   3  -4  10  213.63    7.17
  -3   4 -10  211.28    6.99
   3  -4  11   82.57    3.71
  -3   4 -11   87.21    4.27
   3  -4  12   -0.93    1.79
  -3   4 -12   -0.62    1.67
   3  -4  13   15.65    2.72
  -3   4 -13   16.70    2.47
   3  -4  14    3.96    2.66
  -3   4 -14    3.83    2.35
   3  -4  15   45.71    3.77
  -3   4 -15   47.93    3.15
   3  -4  16   21.09    3.65
  -3   4 -16   23.32    2.72
   3  -4  17    5.81    4.27
  -3   4 -17    5.88    2.23
   3  -4  18    2.29    4.64
  -3   4 -18    1.92    4.21
   3  -4  19   -0.56    3.71
  -3   4 -19    1.55    3.22
   3  -4  20    1.42    2.72
  -3   4 -20    1.42    4.21
   3  -4  21    0.87    3.28
  -3   4 -21   -0.06    4.33
   3  -4  22   -0.56    4.21
  -3   4 -22    0.37    3.83
   3  -3 -21   -1.92    5.44
  -3   3  21    0.87    3.40
   3  -3 -20    1.42    4.70
  -3   3  20    0.74    5.50
   3  -3 -19    5.01    6.68
  -3   3  19    5.38    5.50
   3  -3 -18    7.11    4.33
  -3   3  18   15.21    6.25
   3  -3 -17    4.70    4.64
  -3   3  17    4.76    5.07
   3  -3 -16    2.47    3.71
  -3   3  16   -0.74    4.27
   3  -3 -15   26.04    4.39
  -3   3  15   20.41    4.27
   3  -3 -14   26.53    3.77
  -3   3  14   27.03    4.89
   3  -3 -13   36.99    4.76
  -3   3  13   45.27    4.70
   3  -3 -12   26.66    3.90
  -3   3  12   18.31    3.65
   3  -3 -11   18.37    3.40
  -3   3  11   26.22    4.64
   3  -3 -10   44.84    3.83
  -3   3  10   43.85    3.46
   3  -3  -9  196.37    7.24
  -3   3   9  191.67    7.61
   3  -3  -8  125.00    5.69
  -3   3   8  129.45    5.75
   3  -3  -7    6.12    1.92
  -3   3   7    6.74    1.98
   3  -3  -6   43.05    2.78
  -3   3   6   40.02    2.97
   3  -3  -5  261.81    8.54
  -3   3   5  255.38    9.09
   3  -3  -4  821.67   23.19
  -3   3   4  805.03   23.38
   3  -3  -3  140.27    7.73
  -3   3   3  132.98    5.94
   3  -3  -2  120.92    4.39
  -3   3   2  124.26    5.20
   3  -3  -1  302.57    9.34
  -3   3   1  306.53   10.21
   3  -3   0    3.46    0.87
  -3   3   0    2.23    0.80
   3  -3   1  273.31    8.54
  -3   3  -1  273.56    9.28
   3  -3   2  136.87    5.13
  -3   3  -2  142.44    5.44
   3  -3   3  225.13    7.61
  -3   3  -3  218.70    7.73
   3  -3   4  917.04   24.37
  -3   3  -4  904.86   24.49
   3  -3   5   66.74    2.66
  -3   3  -5   65.25    2.91
   3  -3   6 1211.69   32.47
  -3   3  -6 1226.35   33.65
   3  -3   7   95.68    3.83
  -3   3  -7   94.32    3.96
   3  -3   8   46.94    2.35
  -3   3  -8   47.44    2.60
   3  -3   9   73.35    3.83
  -3   3  -9   66.86    3.22
   3  -3  10   -0.56    1.42
  -3   3 -10    1.30    1.61
   3  -3  11    0.80    2.29
  -3   3 -11    1.24    1.48
   3  -3  12   57.21    3.96
  -3   3 -12   56.04    3.77
   3  -3  13    7.55    2.97
  -3   3 -13    9.40    2.97
   3  -3  14    2.47    2.78
  -3   3 -14    4.02    2.29
   3  -3  15    4.76    2.60
  -3   3 -15    3.46    2.47
   3  -3  16   21.65    3.40
  -3   3 -16   26.29    3.40
   3  -3  17    9.22    4.08
  -3   3 -17   18.37    6.18
   3  -3  18    2.60    3.28
  -3   3 -18   -0.12    2.35
   3  -3  19   -1.05    3.90
  -3   3 -19    0.43    1.67
   3  -3  20    7.05    2.97
  -3   3 -20    9.90    5.63
   3  -3  21    0.74    3.34
  -3   3 -21    0.19    2.60
   3  -2 -21   -0.74    3.71
  -3   2  21    0.19    5.38
   3  -2 -20    6.43    5.01
  -3   2  20    2.29    5.32
   3  -2 -19    6.99    4.45
  -3   2  19   11.50    5.13
   3  -2 -18   -1.05    6.18
  -3   2  18    6.56    5.81
   3  -2 -17   -1.24    3.83
  -3   2  17    1.79    5.07
   3  -2 -16   -0.19    3.59
  -3   2  16   -1.86    4.89
   3  -2 -15   10.21    3.71
  -3   2  15   11.50    3.71
   3  -2 -14   94.32    6.18
  -3   2  14  103.78    6.68
   3  -2 -13   29.69    4.76
  -3   2  13   25.91    4.76
   3  -2 -12    1.30    2.35
  -3   2  12    3.09    2.91
   3  -2 -11    0.25    2.23
  -3   2  11   -0.49    2.54
   3  -2 -10  201.81    7.42
  -3   2  10  183.26    7.73
   3  -2  -9  118.26    5.13
  -3   2   9  109.41    5.20
   3  -2  -8  153.51    5.50
  -3   2   8  143.49    5.94
   3  -2  -7    1.18    1.67
  -3   2   7    0.25    1.48
   3  -2  -6  101.62    4.21
  -3   2   6   98.03    4.27
   3  -2  -5   56.90    2.72
  -3   2   5   55.60    2.97
   3  -2  -4  335.41   14.72
  -3   2   4  315.12   11.13
   3  -2  -3 1335.95   34.64
  -3   2   3 1314.24   36.37
   3  -2  -2 2449.17   61.05
  -3   2   2 2459.25   63.02
   3  -2  -1  420.33   13.11
  -3   2   1  412.16   12.74
   3  -2   0 6386.44  148.31
  -3   2   0 6427.08  152.03
   3  -2   1  311.47    9.46
  -3   2  -1  318.03   10.21
   3  -2   2  221.48    7.24
  -3   2  -2  223.46    8.35
   3  -2   3   50.35    2.10
  -3   2  -3   51.71    2.41
   3  -2   4   85.91    3.03
  -3   2  -4   87.58    3.53
   3  -2   5  133.72    4.64
  -3   2  -5  130.87    4.82
   3  -2   6  397.57   11.07
  -3   2  -6  381.42   11.01
   3  -2   7  558.93   17.26
  -3   2  -7  577.61   17.26
   3  -2   8    5.13    1.18
  -3   2  -8    5.69    1.30
   3  -2   9    0.56    1.42
  -3   2  -9    0.12    1.24
   3  -2  10  185.49    6.12
  -3   2 -10  176.02    6.68
   3  -2  11  146.15    5.81
  -3   2 -11  135.94    5.38
   3  -2  12   38.22    3.09
  -3   2 -12   36.61    3.28
   3  -2  13   11.88    2.85
  -3   2 -13    7.79    2.78
   3  -2  14    1.18    3.34
  -3   2 -14   -1.11    2.10
   3  -2  15   28.39    3.53
  -3   2 -15   29.44    3.40
   3  -2  16   10.76    2.97
  -3   2 -16    9.46    2.91
   3  -2  17    2.91    3.40
  -3   2 -17    0.12    2.78
   3  -2  18    0.49    2.16
  -3   2 -18    0.37    2.78
   3  -2  19   -0.49    3.09
  -3   2 -19    1.24    1.48
   3  -2  20    4.52    3.46
  -3   2 -20    2.54    1.67
   3  -2  21    9.83    5.13
  -3   2 -21    1.61    2.91
   3  -1 -21    2.10    4.58
  -3   1  21    4.08    5.26
   3  -1 -20   11.69    5.69
  -3   1  20   18.06    5.75
   3  -1 -19   -4.27    4.76
  -3   1  19    3.65    5.88
   3  -1 -18   12.74    4.08
  -3   1  18   19.73    5.26
   3  -1 -17   -2.97    5.07
  -3   1  17    0.62    5.75
   3  -1 -16    4.21    3.46
  -3   1  16    2.04    3.71
   3  -1 -15    0.49    3.22
  -3   1  15   -0.93    4.27
   3  -1 -14   81.76    5.88
  -3   1  14   70.94    5.81
   3  -1 -13    1.73    2.41
  -3   1  13    1.79    2.85
   3  -1 -12    0.31    2.97
  -3   1  12    0.49    3.15
   3  -1 -11  216.29    8.29
  -3   1  11  227.91    9.34
   3  -1 -10  167.98    6.68
  -3   1  10  164.89    6.93
   3  -1  -9  320.57   10.51
  -3   1   9  317.78   10.58
   3  -1  -8  122.65    5.20
  -3   1   8  123.70    5.07
   3  -1  -7    1.48    1.48
  -3   1   7    4.95    1.73
   3  -1  -6  480.76   13.67
  -3   1   6  462.26   14.35
   3  -1  -5  117.39    6.00
  -3   1   5  108.55    4.58
   3  -1  -4 1636.66   42.24
  -3   1   4 1630.91   44.66
   3  -1  -3  120.42    4.33
  -3   1   3  116.65    5.07
   3  -1  -2  586.08   17.32
  -3   1   2  607.18   18.55
   3  -1  -1 1259.56   32.29
  -3   1   1 1285.42   33.83
   3  -1   0 4581.00  107.99
  -3   1   0 4608.33  107.87
   3  -1   1 1470.78   35.93
  -3   1  -1 1464.53   37.67
   3  -1   2  247.46    7.24
  -3   1  -2  239.79    6.68
   3  -1   3  431.28   11.88
  -3   1  -3  423.92   12.68
   3  -1   4   17.26    0.99
  -3   1  -4   17.13    0.99
   3  -1   5   53.99    2.29
  -3   1  -5   51.03    2.29
   3  -1   6  697.41   19.36
  -3   1  -6  673.17   18.06
   3  -1   7  118.63    4.52
  -3   1  -7  114.98    4.33
   3  -1   8   33.96    2.10
  -3   1  -8   29.56    1.98
   3  -1   9  300.40    9.46
  -3   1  -9  308.63    9.59
   3  -1  10   47.19    2.78
  -3   1 -10   48.92    2.91
   3  -1  11    2.54    1.73
  -3   1 -11   -0.31    1.55
   3  -1  12   18.37    2.29
  -3   1 -12   18.74    2.23
   3  -1  13   19.92    2.54
  -3   1 -13   20.29    2.23
   3  -1  14   48.06    4.64
  -3   1 -14   43.67    3.59
   3  -1  15    0.87    3.15
  -3   1 -15   -0.19    2.10
   3  -1  16    4.89    3.46
  -3   1 -16    7.79    3.65
   3  -1  17    0.68    2.78
  -3   1 -17    1.55    2.72
   3  -1  18    0.25    2.97
  -3   1 -18    1.42    3.28
   3  -1  19    1.61    2.29
  -3   1 -19    0.37    2.85
   3  -1  20    1.98    5.20
  -3   1 -20    1.67    1.73
   3  -1  21   -1.24    2.85
   3   0 -22    0.87    4.45
  -3   0  22    1.92    5.20
   3   0 -21    1.18    4.64
  -3   0  21    0.93    5.69
   3   0 -20    4.33    5.75
  -3   0  20    7.42    5.57
   3   0 -19   11.19    5.01
  -3   0  19   14.78    5.32
   3   0 -18   -0.19    4.70
  -3   0  18    0.31    5.32
   3   0 -17   15.34    5.20
  -3   0  17   17.44    5.50
   3   0 -16    3.83    3.46
  -3   0  16   10.33    4.58
   3   0 -15   16.39    3.71
  -3   0  15   20.53    4.08
   3   0 -14   17.63    3.65
  -3   0  14   18.80    4.39
   3   0 -13   10.33    2.91
  -3   0  13   12.18    3.28
   3   0 -12   41.75    4.45
  -3   0  12   41.25    4.82
   3   0 -11  112.69    4.89
  -3   0  11  115.04    5.50
   3   0 -10  189.07    7.05
  -3   0  10  176.27    7.67
   3   0  -9  101.19    4.52
  -3   0   9  108.85    4.70
   3   0  -8  275.17    9.34
  -3   0   8  281.79    9.77
   3   0  -7  109.23    4.58
  -3   0   7   95.99    4.95
   3   0  -6  105.21    5.69
  -3   0   6  103.23    4.33
   3   0  -5  670.88   19.79
  -3   0   5  669.40   19.24
   3   0  -4    6.25    1.11
  -3   0   4    5.38    1.05
   3   0  -3  410.06   11.88
  -3   0   3  418.97   13.11
   3   0  -2    0.12    0.68
  -3   0   2    0.87    0.62
   3   0  -1  739.53   19.85
  -3   0   1  734.40   19.85
   3   0   0  901.52   23.26
  -3   0   0  887.48   23.01
   3   0   1    3.40    0.43
  -3   0  -1    3.77    0.31
   3   0   2   67.35    3.03
  -3   0  -2   69.83    3.03
   3   0   3   25.98    1.11
  -3   0  -3   26.66    1.05
   3   0   4   68.10    2.60
  -3   0  -4   63.95    2.41
   3   0   5  218.95    7.92
  -3   0  -5  217.77    6.80
   3   0   6  417.42   12.62
  -3   0  -6  427.75   13.55
   3   0   7  315.37   10.82
  -3   0  -7  305.60    9.71
   3   0   8   33.83    2.72
  -3   0  -8   29.50    2.10
   3   0   9   27.52    2.23
  -3   0  -9   27.46    1.86
   3   0  10    0.62    1.48
  -3   0 -10    0.74    1.24
   3   0  11   59.07    3.71
  -3   0 -11   57.64    3.28
   3   0  12   37.42    3.46
  -3   0 -12   39.58    2.66
   3   0  13    6.18    2.66
  -3   0 -13    9.34    2.10
   3   0  14   -3.15    3.34
  -3   0 -14   -2.29    2.54
   3   0  15   68.59    4.58
  -3   0 -15   63.02    4.14
   3   0  16    4.14    4.08
  -3   0 -16    4.45    2.97
   3   0  17    3.77    3.03
  -3   0 -17    1.55    2.66
   3   0  18   -1.18    3.03
  -3   0 -18   -0.49    2.54
   3   0  19    1.36    3.09
  -3   0 -19    4.33    3.90
   3   0  20   -2.97    3.03
  -3   0 -20    0.19    1.55
   3   1 -22    0.68    4.52
  -3  -1  22    3.53    7.30
   3   1 -21   -0.06    4.08
  -3  -1  21    0.43    5.44
   3   1 -20   23.13    5.88
  -3  -1  20    7.48    4.89
   3   1 -19    7.92    5.63
  -3  -1  19    8.72    5.88
   3   1 -18   18.12    4.58
  -3  -1  18   20.16    5.26
   3   1 -17    7.42    5.38
  -3  -1  17    7.05    5.75
   3   1 -16   -2.16    3.34
  -3  -1  16    0.87    3.71
   3   1 -15   57.89    5.50
  -3  -1  15   50.78    6.12
   3   1 -14   19.54    3.22
  -3  -1  14   17.81    3.46
   3   1 -13   67.66    4.70
  -3  -1  13   59.87    5.26
   3   1 -12   -0.06    2.41
  -3  -1  12    1.98    2.54
   3   1 -11   83.25    4.27
  -3  -1  11   82.57    4.58
   3   1 -10   21.40    2.54
  -3  -1  10   22.20    2.78
   3   1  -9  366.40   11.75
  -3  -1   9  387.49   12.56
   3   1  -8  126.67    5.81
  -3  -1   8  131.74    7.98
   3   1  -7    9.28    1.98
  -3  -1   7   11.57    1.55
   3   1  -6  382.66   12.43
  -3  -1   6  392.74   12.37
   3   1  -5   19.30    1.79
  -3  -1   5   19.54    1.55
   3   1  -4  344.19   10.89
  -3  -1   4  331.33   11.01
   3   1  -3  449.89   13.48
  -3  -1   3  443.34   13.98
   3   1  -2  316.79    9.34
  -3  -1   2  304.05    9.83
   3   1  -1  320.75    9.15
  -3  -1   1  310.85    9.71
   3   1   0   30.55    1.24
  -3  -1   0   31.11    1.48
   3   1   1   30.31    1.30
   3   1   3    4.14    0.43
  -3  -1  -3    4.45    0.37
   3   1   4  117.02    4.08
  -3  -1  -4  111.08    3.96
   3   1   5  370.79   11.75
  -3  -1  -5  370.17   11.26
   3   1   6  179.80    6.49
  -3  -1  -6  180.11    6.31
   3   1   7    1.36    0.93
  -3  -1  -7    1.30    0.87
   3   1   8    9.59    1.36
  -3  -1  -8   10.02    1.18
   3   1   9  140.34    6.00
  -3  -1  -9  148.69    5.81
   3   1  10   12.99    2.23
  -3  -1 -10   11.26    1.86
   3   1  11   50.72    3.65
  -3  -1 -11   51.71    2.66
   3   1  12    6.12    2.23
  -3  -1 -12    6.74    2.10
   3   1  13    0.62    2.41
  -3  -1 -13   -0.06    1.86
   3   1  14   62.16    4.64
  -3  -1 -14   62.96    4.52
   3   1  15    7.55    3.28
  -3  -1 -15    6.37    2.66
   3   1  16    1.73    3.22
  -3  -1 -16    0.80    2.29
   3   1  17    2.78    3.96
  -3  -1 -17   -0.31    2.78
   3   1  18    1.36    2.23
  -3  -1 -18   -0.37    2.72
   3   1  19   -0.31    2.60
  -3  -1 -19   -0.12    2.04
  -3  -1 -20    6.74    4.52
   3   2 -22    3.03    5.44
  -3  -2  22    2.60    8.78
   3   2 -21    8.23    5.94
  -3  -2  21    3.59    5.32
   3   2 -20    4.45    4.39
  -3  -2  20    2.72    4.89
   3   2 -19   11.63    6.12
  -3  -2  19   15.15    7.17
   3   2 -18    3.15    3.65
  -3  -2  18    5.07    4.64
   3   2 -17   -4.08    4.27
  -3  -2  17   -2.97    4.33
   3   2 -16   14.10    4.14
  -3  -2  16   13.98    4.95
   3   2 -15   37.48    3.90
  -3  -2  15   45.58    4.95
   3   2 -14   66.98    4.64
  -3  -2  14   70.08    4.82
   3   2 -13   20.78    3.03
  -3  -2  13   20.41    3.40
   3   2 -12   58.94    3.77
  -3  -2  12   60.43    4.14
   3   2 -11    3.53    2.10
  -3  -2  11    3.22    2.10
   3   2 -10  279.19    9.90
  -3  -2  10  273.06    9.65
   3   2  -9   97.97    4.21
  -3  -2   9   82.82    6.62
   3   2  -8   67.97    4.76
  -3  -2   8   71.44    3.77
   3   2  -7  106.26    4.33
  -3  -2   7  102.30    4.39
   3   2  -6  100.07    3.83
  -3  -2   6  100.69    3.90
   3   2  -5   30.31    2.04
  -3  -2   5   32.35    2.10
   3   2  -4    1.92    0.87
  -3  -2   4    3.28    1.11
   3   2  -3  737.18   20.66
  -3  -2   3  726.73   21.09
   3   2  -2  244.74    9.09
  -3  -2   2  241.58    8.41
   3   2  -1   19.67    1.18
  -3  -2   1   21.03    1.11
   3   2   0  191.55    6.74
  -3  -2   0  190.74    6.31
   3   2   1  169.47    5.69
  -3  -2  -1  168.91    5.20
   3   2   2   41.44    1.92
  -3  -2  -2   41.50    1.73
   3   2   3    6.37    0.56
  -3  -2  -3    5.01    0.56
   3   2   4    6.68    0.87
  -3  -2  -4    7.85    0.80
   3   2   5  250.24    8.54
  -3  -2  -5  256.24    8.78
   3   2   6   36.68    2.10
  -3  -2  -6   38.59    2.10
   3   2   7  178.62    6.68
  -3  -2  -7  178.44    6.06
   3   2   8  499.31   18.43
  -3  -2  -8  501.85   14.78
   3   2   9    0.06    1.67
  -3  -2  -9   -0.56    1.67
   3   2  10    0.87    1.55
  -3  -2 -10    0.87    1.61
   3   2  11   37.30    3.34
  -3  -2 -11   37.67    2.60
   3   2  12    0.68    1.79
  -3  -2 -12    0.37    1.73
   3   2  13    0.62    3.15
  -3  -2 -13    1.18    1.92
   3   2  14    7.67    3.53
  -3  -2 -14    6.80    2.47
   3   2  15   13.55    3.03
  -3  -2 -15   11.57    2.78
   3   2  16    3.03    3.03
  -3  -2 -16    6.74    2.60
   3   2  17    1.05    3.22
  -3  -2 -17   -0.93    2.29
   3   2  18    1.55    2.97
   3   3 -22    1.67    4.52
  -3  -3  22    1.42    3.90
   3   3 -21    0.12    6.25
  -3  -3  21    0.06    5.94
   3   3 -20   12.31    4.58
  -3  -3  20   16.88    5.07
   3   3 -19    9.71    5.07
  -3  -3  19    7.48    5.94
   3   3 -18   -1.30    4.21
  -3  -3  18    2.23    5.13
   3   3 -17   24.18    4.14
  -3  -3  17   25.05    4.45
   3   3 -16   55.79    5.07
  -3  -3  16   48.92    4.89
   3   3 -15   15.03    3.96
  -3  -3  15   16.39    4.58
   3   3 -14   57.52    4.39
  -3  -3  14   58.70    5.07
   3   3 -13    7.79    3.22
  -3  -3  13    4.39    3.34
   3   3 -12   99.27    4.82
  -3  -3  12   90.05    5.01
   3   3 -11   97.78    5.57
  -3  -3  11   92.34    6.25
   3   3 -10    0.43    2.16
  -3  -3  10   -0.06    3.15
   3   3  -9  634.45   23.94
  -3  -3   9  659.99   20.16
   3   3  -8    1.73    1.48
  -3  -3   8    1.48    1.48
   3   3  -7   39.27    3.09
  -3  -3   7   39.52    2.85
   3   3  -6   56.96    3.03
  -3  -3   6   55.48    2.91
   3   3  -5  386.62   12.06
  -3  -3   5  388.17   12.56
   3   3  -4  550.71   16.39
  -3  -3   4  557.39   16.20
   3   3  -3  196.31    6.74
  -3  -3   3  195.51    6.68
   3   3  -2  807.01   22.76
  -3  -3   2  793.09   24.12
   3   3  -1  529.93   14.78
  -3  -3   1  532.28   15.83
   3   3   0    0.87    0.62
  -3  -3   0    1.67    0.43
   3   3   1  548.97   14.91
  -3  -3  -1  561.78   16.51
   3   3   2  759.26   21.46
  -3  -3  -2  745.47   21.34
   3   3   3  570.31   17.13
  -3  -3  -3  594.99   17.44
   3   3   4  183.94    6.49
  -3  -3  -4  181.28    6.00
   3   3   5  162.60    5.94
  -3  -3  -5  160.19    5.32
   3   3   6  222.29    8.23
  -3  -3  -6  238.12    7.36
   3   3   7   -0.06    1.48
  -3  -3  -7    1.55    1.11
   3   3   8    0.00    1.36
  -3  -3  -8    0.62    1.24
   3   3   9  114.92    5.63
  -3  -3  -9  113.12    4.95
   3   3  10    0.19    2.29
  -3  -3 -10    1.36    1.92
   3   3  11   49.91    4.14
  -3  -3 -11   43.36    3.28
   3   3  12    9.46    2.54
  -3  -3 -12   11.81    2.60
   3   3  13    2.23    2.78
  -3  -3 -13    5.20    2.66
   3   3  14    2.04    2.72
  -3  -3 -14    1.05    2.66
   3   3  15   13.79    3.03
  -3  -3 -15   15.77    3.09
   3   3  16    4.02    2.66
  -3  -3 -16    0.19    2.72
   3   3  17    0.12    2.85
  -3  -3 -17   -0.31    4.02
   3   4 -22    0.87    4.45
  -3  -4  22   -1.05    3.77
   3   4 -21    3.46    5.07
  -3  -4  21    6.49    5.38
   3   4 -20    4.76    5.26
  -3  -4  20    4.39    4.64
   3   4 -19    9.71    5.44
  -3  -4  19   13.24    5.44
   3   4 -18   -0.68    3.96
  -3  -4  18    1.48    3.96
   3   4 -17    6.06    3.34
  -3  -4  17    8.78    4.21
   3   4 -16    6.12    4.08
  -3  -4  16    5.57    3.90
   3   4 -15  131.37    7.67
  -3  -4  15  138.17    8.10
   3   4 -14    3.46    3.22
  -3  -4  14    5.32    3.46
   3   4 -13   23.75    3.22
  -3  -4  13   20.29    3.34
   3   4 -12  133.22    5.88
  -3  -4  12  123.76    6.18
   3   4 -11  118.38    5.81
  -3  -4  11  121.53    9.22
   3   4 -10  249.50   11.57
  -3  -4  10  231.19    8.47
   3   4  -9    2.16    2.16
  -3  -4   9    1.73    2.23
   3   4  -8  296.01    9.28
  -3  -4   8  282.78    9.28
   3   4  -7  573.84   16.76
  -3  -4   7  597.46   17.57
   3   4  -6    4.02    1.48
  -3  -4   6    5.07    1.48
   3   4  -5  929.04   26.78
  -3  -4   5  936.03   25.85
   3   4  -4   31.79    2.16
  -3  -4   4   29.69    2.04
   3   4  -3  167.43    5.75
  -3  -4   3  172.93    6.25
   3   4  -2  542.30   16.14
  -3  -4   2  539.82   16.27
   3   4  -1    1.05    0.87
  -3  -4   1    1.11    0.62
   3   4   0  912.28   25.48
  -3  -4   0  910.36   25.54
   3   4   1   26.72    1.61
  -3  -4  -1   27.71    1.61
   3   4   2  149.80    5.38
  -3  -4  -2  151.72    5.38
   3   4   3  176.21    5.81
  -3  -4  -3  180.23    7.11
   3   4   4    2.41    0.80
  -3  -4  -4    1.92    1.05
   3   4   5  240.22    8.91
  -3  -4  -5  239.05    7.61
   3   4   6   59.99    3.59
  -3  -4  -6   66.74    3.15
   3   4   7   18.86    2.10
  -3  -4  -7   16.95    1.73
   3   4   8   23.94    2.23
  -3  -4  -8   24.06    1.86
   3   4   9    6.31    1.92
  -3  -4  -9    6.68    2.04
   3   4  10   89.93    5.26
  -3  -4 -10   85.60    3.96
   3   4  11    0.43    1.79
  -3  -4 -11   -0.74    2.04
   3   4  12   13.85    2.85
  -3  -4 -12   16.82    2.41
   3   4  13    5.13    2.72
  -3  -4 -13    4.33    2.29
   3   4  14    6.12    3.22
  -3  -4 -14    3.53    2.54
   3   4  15   -1.48    3.09
  -3  -4 -15   -0.06    1.92
   3   4  16    1.36    3.40
  -3  -4 -16    2.16    2.54
  -3  -4 -17   -0.74    3.46
   3   5 -22    2.10    5.63
  -3  -5  22    0.80    3.96
   3   5 -21    2.72    4.89
  -3  -5  21    1.98    5.32
   3   5 -20    4.95    3.96
  -3  -5  20    4.70    5.07
   3   5 -19    2.29    4.64
  -3  -5  19    0.80    5.07
   3   5 -18    0.37    3.90
  -3  -5  18   -0.56    3.96
   3   5 -17   -2.85    3.53
  -3  -5  17    3.22    4.39
   3   5 -16   31.17    4.70
  -3  -5  16   22.51    4.08
   3   5 -15    2.41    3.77
  -3  -5  15   -3.22    3.59
   3   5 -14   47.13    4.82
  -3  -5  14   46.39    4.89
   3   5 -13   47.69    4.89
  -3  -5  13   49.73    5.20
   3   5 -12   45.03    4.21
  -3  -5  12   46.76    7.05
   3   5 -11  208.80   11.75
  -3  -5  11  195.13    8.35
   3   5 -10   17.87    2.41
  -3  -5  10   16.08    2.72
   3   5  -9  213.57    7.85
  -3  -5   9  218.45    7.98
   3   5  -8  168.85    6.12
  -3  -5   8  163.22    6.56
   3   5  -7   23.32    2.41
  -3  -5   7   16.58    2.23
   3   5  -6  238.18    7.79
  -3  -5   6  237.50    7.67
   3   5  -5   11.26    1.67
  -3  -5   5   11.38    1.36
   3   5  -4 1033.19   28.27
  -3  -5   4 1053.60   29.50
   3   5  -3   71.56    3.59
  -3  -5   3   68.84    3.46
   3   5  -2    7.85    1.24
  -3  -5   2    6.80    1.05
   3   5  -1  618.68   18.99
  -3  -5   1  616.82   17.01
   3   5   0   64.26    2.97
  -3  -5   0   68.78    2.97
   3   5   1  160.62    5.63
  -3  -5  -1  166.99    6.12
   3   5   2   16.02    1.36
  -3  -5  -2   16.45    1.42
   3   5   3    0.00    1.11
  -3  -5  -3    0.37    0.93
   3   5   4  186.35    7.05
  -3  -5  -4  179.18    6.56
   3   5   5  154.81    5.81
  -3  -5  -5  146.89    5.88
   3   5   6   86.03    3.77
  -3  -5  -6   87.76    4.14
   3   5   7   -0.49    1.36
  -3  -5  -7    0.87    1.30
   3   5   8   15.96    2.10
  -3  -5  -8   15.03    2.04
   3   5   9   22.95    2.54
  -3  -5  -9   20.66    2.23
   3   5  10   10.64    2.60
  -3  -5 -10    9.90    2.35
   3   5  11   10.21    2.10
  -3  -5 -11   11.50    2.04
   3   5  12    4.45    2.66
  -3  -5 -12    3.40    2.41
   3   5  13    3.15    3.15
  -3  -5 -13    0.37    2.91
   3   5  14    2.85    3.40
  -3  -5 -14    1.98    2.16
   3   5  15   12.18    4.27
  -3  -5 -15    7.73    2.41
   3   5  16   -0.87    3.03
  -3  -5 -16    1.98    2.41
   3   6 -22   -0.25    4.33
  -3  -6  22    2.29    5.01
   3   6 -21    0.43    4.82
  -3  -6  21    0.99    5.07
   3   6 -20    8.10    4.76
  -3  -6  20   12.18    4.89
   3   6 -19    5.88    5.38
  -3  -6  19    1.92    4.64
   3   6 -18    2.23    3.46
  -3  -6  18   -3.03    4.14
   3   6 -17    3.90    3.59
  -3  -6  17    9.22    4.64
   3   6 -16    6.49    3.53
  -3  -6  16    6.87    3.65
   3   6 -15   40.51    4.52
  -3  -6  15   42.55    4.64
   3   6 -14   12.43    2.97
  -3  -6  14   14.97    3.22
   3   6 -13    2.78    2.91
  -3  -6  13    5.75    4.27
   3   6 -12   10.39    3.34
  -3  -6  12   13.67    3.22
   3   6 -11  158.58    6.99
  -3  -6  11  158.27    6.87
   3   6 -10  178.93    7.61
  -3  -6  10  171.26    6.68
   3   6  -9   55.66    3.59
  -3  -6   9   59.75    3.46
   3   6  -8  202.31    7.61
  -3  -6   8  210.60    7.98
   3   6  -7  448.59   14.47
  -3  -6   7  440.37   14.10
   3   6  -6    4.52    2.10
  -3  -6   6    5.69    1.86
   3   6  -5  942.77   26.60
  -3  -6   5  950.19   26.04
   3   6  -4    8.35    1.73
  -3  -6   4    8.16    1.48
   3   6  -3   28.70    2.29
  -3  -6   3   30.49    2.29
   3   6  -2   85.17    3.65
  -3  -6   2   76.38    3.34
   3   6  -1   34.57    2.10
  -3  -6   1   32.35    2.04
   3   6   0   99.08    4.27
  -3  -6   0   94.44    4.27
   3   6   1    4.70    1.24
  -3  -6  -1    4.21    1.18
   3   6   2    1.42    1.18
  -3  -6  -2    1.30    1.18
   3   6   3   23.44    2.10
  -3  -6  -3   22.51    1.86
   3   6   4   72.05    3.40
  -3  -6  -4   72.30    3.96
   3   6   5  166.93    7.30
  -3  -6  -5  171.32    6.62
   3   6   6   21.28    1.92
  -3  -6  -6   14.60    2.10
   3   6   7    1.36    1.61
  -3  -6  -7    0.25    1.48
   3   6   8    3.46    2.35
  -3  -6  -8    4.89    1.73
   3   6   9    6.93    2.66
  -3  -6  -9    9.46    1.86
   3   6  10    0.87    1.86
  -3  -6 -10    0.99    1.73
   3   6  11   12.43    2.66
  -3  -6 -11   11.07    2.41
   3   6  12    1.42    2.10
  -3  -6 -12    0.56    2.54
   3   6  13    7.79    3.09
  -3  -6 -13    8.60    2.04
   3   6  14    1.98    2.23
  -3  -6 -14    3.22    2.91
   3   6  15   -1.30    2.85
  -3  -6 -15    0.56    2.47
   3   6  16    1.55    4.70
  -3  -6 -16    0.74    2.23
   3   7 -22    0.93    4.89
  -3  -7  22    0.37   10.02
   3   7 -21   17.38    4.95
  -3  -7  21   14.66    4.52
   3   7 -20    3.34    4.39
  -3  -7  20   -0.31    3.90
   3   7 -19   -1.11    5.26
  -3  -7  19    0.06    4.70
   3   7 -18    3.59    4.45
  -3  -7  18    0.00    3.96
   3   7 -17    0.37    3.40
  -3  -7  17    1.18    4.45
   3   7 -16   26.10    4.45
  -3  -7  16   29.25    4.27
   3   7 -15    7.42    3.59
  -3  -7  15    6.62    3.53
   3   7 -14   44.66    4.95
  -3  -7  14   56.04    7.11
   3   7 -13   38.59    4.70
  -3  -7  13   42.68    4.14
   3   7 -12   13.98    4.14
  -3  -7  12   13.73    3.96
   3   7 -11  121.29    5.94
  -3  -7  11  112.32    5.81
   3   7 -10    0.87    2.10
  -3  -7  10   -0.12    2.23
   3   7  -9  159.32    7.67
  -3  -7   9  155.18    6.93
   3   7  -8  238.99    8.72
  -3  -7   8  245.05    8.54
   3   7  -7   32.10    3.34
  -3  -7   7   30.62    2.85
   3   7  -6  122.21    5.69
  -3  -7   6  121.72    5.07
   3   7  -5   13.05    1.98
  -3  -7   5   14.97    2.23
   3   7  -4  113.56    5.13
  -3  -7   4  107.68    4.39
   3   7  -3   46.20    2.85
  -3  -7   3   41.38    2.35
   3   7  -2    0.31    1.30
  -3  -7   2    0.93    1.30
   3   7  -1   57.77    3.09
  -3  -7   1   55.54    2.85
   3   7   0   15.77    1.86
  -3  -7   0   13.92    1.67
   3   7   1   45.95    3.15
  -3  -7  -1   47.31    2.66
   3   7   2    5.44    1.36
  -3  -7  -2    3.22    1.18
   3   7   3    1.24    1.30
  -3  -7  -3    1.86    1.79
   3   7   4   85.35    4.27
  -3  -7  -4   82.32    3.71
   3   7   5    0.99    1.55
  -3  -7  -5    1.73    1.98
   3   7   6   -0.19    1.61
  -3  -7  -6   -0.37    1.55
   3   7   7    2.23    1.86
  -3  -7  -7    1.92    1.48
   3   7   8    8.60    2.16
  -3  -7  -8    9.65    2.10
   3   7   9   12.86    2.23
  -3  -7  -9   16.76    2.41
   3   7  10   14.66    2.29
  -3  -7 -10   14.72    2.85
   3   7  11   -0.19    2.35
  -3  -7 -11   -1.11    1.79
   3   7  12    7.98    3.15
  -3  -7 -12    6.18    2.78
   3   7  13    4.45    2.41
  -3  -7 -13    8.04    3.03
   3   7  14   -0.62    2.72
  -3  -7 -14    1.55    2.85
   3   7  15    1.30    2.47
  -3  -7 -15    4.52    4.33
   3   8 -21   -0.80    3.77
  -3  -8  21    2.41    4.08
   3   8 -20    8.04    3.71
  -3  -8  20   10.08    4.70
   3   8 -19    0.99    4.33
  -3  -8  19   -0.99    4.52
   3   8 -18    9.40    4.58
  -3  -8  18    0.43    5.20
   3   8 -17   28.45    4.52
  -3  -8  17   27.83    4.45
   3   8 -16    2.78    3.46
  -3  -8  16    1.73    3.40
   3   8 -15   25.42    4.21
  -3  -8  15   25.17    6.62
  -3  -8  14   11.63    4.14
   3   8 -13    7.24    2.47
  -3  -8  13    6.99    3.71
   3   8 -12   79.11    4.52
  -3  -8  12   77.37    5.26
   3   8 -11   16.27    2.47
  -3  -8  11   19.85    3.40
   3   8 -10   77.56    4.95
  -3  -8  10   76.45    4.52
   3   8  -9   10.21    3.15
  -3  -8   9    9.09    2.23
   3   8  -8  206.70    9.52
  -3  -8   8  211.96    8.23
   3   8  -7   24.62    2.66
  -3  -8   7   27.83    2.91
   3   8  -6    1.86    2.35
  -3  -8   6    5.20    1.98
   3   8  -5  136.87    6.18
  -3  -8   5  130.50    5.13
   3   8  -4   15.40    2.97
  -3  -8   4   11.07    2.23
   3   8  -3    0.80    1.86
  -3  -8   3    3.46    1.55
   3   8  -2   41.38    3.15
  -3  -8   2   42.86    2.60
   3   8  -1    1.42    1.73
  -3  -8   1    1.11    1.30
   3   8   0  146.83    6.25
  -3  -8   0  147.88    5.88
   3   8   1    4.33    1.61
  -3  -8  -1    5.26    1.61
   3   8   2   42.18    2.97
  -3  -8  -2   42.43    2.97
   3   8   3   35.19    2.54
  -3  -8  -3   34.51    2.66
   3   8   4   22.02    2.29
  -3  -8  -4   23.38    2.16
   3   8   5   25.17    2.66
  -3  -8  -5   22.39    2.54
   3   8   6    6.62    2.54
  -3  -8  -6    7.48    2.29
   3   8   7    2.91    2.10
  -3  -8  -7    0.31    1.86
   3   8   8    0.49    2.10
  -3  -8  -8    2.54    1.98
   3   8   9   29.63    3.53
  -3  -8  -9   27.77    2.72
   3   8  10    0.19    2.10
  -3  -8 -10    1.55    2.54
   3   8  11    2.04    2.04
  -3  -8 -11    0.93    2.04
   3   8  12    7.24    2.54
  -3  -8 -12    2.29    1.92
   3   8  13    3.15    4.70
  -3  -8 -13    0.80    2.54
   3   8  14    1.67    2.85
   3   9 -21    2.16    4.82
  -3  -9  21    4.21    7.42
   3   9 -20    2.72    4.82
  -3  -9  20    1.67    4.64
   3   9 -19   -0.56    6.43
  -3  -9  19   -0.49    6.56
   3   9 -18    6.12    3.90
  -3  -9  18   -2.60    4.76
   3   9 -17   -0.62    3.59
  -3  -9  17    1.24    4.70
   3   9 -16   54.06    6.49
  -3  -9  16   54.30   10.82
   3   9 -15    9.46    4.76
  -3  -9  15    5.81    4.58
   3   9 -14    9.46    4.14
  -3  -9  14   10.02    4.08
   3   9 -13   20.47    3.77
  -3  -9  13   20.53    3.59
   3   9 -12    3.65    4.02
  -3  -9  12   -0.56    2.97
   3   9 -11  147.94    6.80
  -3  -9  11  150.42    6.93
   3   9 -10   12.06    3.77
  -3  -9  10   12.49    3.22
   3   9  -9   12.80    3.03
  -3  -9   9   17.44    2.66
   3   9  -8   21.03    3.09
  -3  -9   8   16.45    2.47
   3   9  -7   12.62    2.60
  -3  -9   7   14.16    2.60
   3   9  -6  101.31    5.88
  -3  -9   6   89.99    5.38
   3   9  -5   23.44    3.15
  -3  -9   5   27.46    2.35
   3   9  -4   58.63    3.77
  -3  -9   4   62.16    3.83
   3   9  -3   80.90    4.02
  -3  -9   3   79.91    3.83
   3   9  -2   40.39    2.85
  -3  -9   2   39.27    2.60
   3   9  -1    1.98    2.10
  -3  -9   1    0.74    1.55
   3   9   0    6.43    2.16
  -3  -9   0   10.82    2.41
   3   9   1    9.46    1.98
  -3  -9  -1    7.79    1.86
   3   9   2   19.11    2.41
  -3  -9  -2   21.15    2.23
   3   9   3    0.12    1.61
  -3  -9  -3    0.99    1.79
   3   9   4   67.85    4.27
  -3  -9  -4   61.54    3.40
   3   9   5    6.06    2.66
  -3  -9  -5    2.97    1.79
   3   9   6    0.62    1.86
  -3  -9  -6    0.74    1.73
   3   9   7    2.16    2.29
  -3  -9  -7   -0.06    1.98
   3   9   8   15.28    2.66
  -3  -9  -8   12.80    2.47
   3   9   9   -0.99    3.03
  -3  -9  -9    0.12    2.10
   3   9  10    3.22    2.54
  -3  -9 -10    2.54    2.10
   3   9  11   -1.24    3.22
  -3  -9 -11   -0.19    2.10
   3   9  12    1.55    4.02
  -3  -9 -12   -0.56    1.92
   3   9  13    0.80    3.09
  -3  -9 -13   -1.05    3.15
  -3  -9 -14    0.56    1.92
   3  10 -20    0.62    4.76
  -3 -10  20   -0.19    5.20
   3  10 -19    2.35    5.44
  -3 -10  19   -0.99    4.95
   3  10 -18   -3.15    6.12
  -3 -10  18   -1.79    5.38
   3  10 -17    4.76    5.20
  -3 -10  17    3.15    9.22
   3  10 -16   -2.04    4.21
  -3 -10  16    6.68    4.89
   3  10 -15   50.10    6.37
  -3 -10  15   48.24    5.38
   3  10 -14   24.68    4.33
  -3 -10  14   24.12    4.08
   3  10 -13    0.68    3.77
  -3 -10  13    2.10    3.46
   3  10 -12   58.32    5.07
  -3 -10  12   52.45    4.21
   3  10 -11    1.24    3.03
  -3 -10  11   -0.25    3.40
   3  10 -10   18.31    3.90
  -3 -10  10   14.72    3.46
   3  10  -9   15.52    3.59
  -3 -10   9   12.31    3.03
   3  10  -8   11.13    3.96
  -3 -10   8   11.07    2.72
   3  10  -7   21.09    3.59
  -3 -10   7   19.36    2.72
   3  10  -6   21.83    3.15
  -3 -10   6   13.98    2.60
   3  10  -5   24.43    3.40
  -3 -10   5   24.31    3.03
   3  10  -4   11.50    2.91
  -3 -10   4   14.23    2.10
   3  10  -3    1.79    2.16
  -3 -10   3    0.87    1.98
   3  10  -2   82.14    4.76
  -3 -10   2   80.16    4.58
   3  10  -1   15.40    2.54
  -3 -10   1   12.37    2.23
   3  10   0    2.35    3.09
  -3 -10   0    0.31    2.10
   3  10   1   19.98    3.46
  -3 -10  -1   19.42    2.66
   3  10   2    1.24    2.16
  -3 -10  -2    2.91    2.23
   3  10   3   13.05    3.03
  -3 -10  -3   11.13    2.16
   3  10   4   15.34    2.91
  -3 -10  -4   16.14    2.47
   3  10   5    7.73    2.35
  -3 -10  -5   10.14    2.29
   3  10   6    7.92    2.60
  -3 -10  -6    6.18    2.29
   3  10   7    3.34    2.54
  -3 -10  -7    3.53    2.29
   3  10   8    0.62    2.47
  -3 -10  -8    0.31    2.23
   3  10   9   10.76    2.47
  -3 -10  -9    8.10    2.97
   3  10  10    0.74    2.23
  -3 -10 -10    2.04    2.23
   3  10  11   -0.43    2.60
  -3 -10 -11   -0.25    2.04
   3  10  12   -0.68    4.02
  -3 -10 -12    0.99    3.28
   3  10  13   -1.36    4.52
   3  11 -20    1.30    6.56
   3  11 -19    3.09    6.31
  -3 -11  19   -0.80    6.00
   3  11 -18    5.50    6.87
  -3 -11  18    2.60    9.59
   3  11 -17   -0.37    6.00
  -3 -11  17    4.64    4.21
   3  11 -16    4.02    4.21
  -3 -11  16   11.01    4.70
   3  11 -15    7.42    4.64
  -3 -11  15    2.78    3.96
   3  11 -14    6.18    3.59
  -3 -11  14    3.90    4.02
   3  11 -13   24.24    4.64
  -3 -11  13   23.38    4.64
   3  11 -12    3.22    3.40
  -3 -11  12    7.05    3.40
   3  11 -11   38.16    5.01
  -3 -11  11   43.05    4.70
   3  11 -10    0.25    3.59
  -3 -11  10    2.47    3.09
   3  11  -9    3.83    3.03
  -3 -11   9    4.58    2.72
   3  11  -8   11.88    3.03
  -3 -11   8    5.38    2.35
   3  11  -7   15.09    3.71
  -3 -11   7   17.87    3.53
   3  11  -6   83.00    5.44
  -3 -11   6   83.50    5.20
   3  11  -5    3.46    3.83
  -3 -11   5    3.22    2.29
   3  11  -4   11.63    3.46
  -3 -11   4   12.86    2.41
   3  11  -3   37.36    3.90
  -3 -11   3   37.11    3.22
   3  11  -2    3.77    2.60
  -3 -11   2    6.43    2.47
   3  11  -1   27.15    3.34
  -3 -11   1   31.17    3.09
   3  11   0   15.65    2.78
  -3 -11   0   15.40    2.72
   3  11   1    0.80    2.66
  -3 -11  -1    3.77    2.47
   3  11   2    2.10    2.66
  -3 -11  -2   -0.06    1.92
   3  11   3   25.11    2.85
  -3 -11  -3   24.80    2.97
   3  11   4   21.34    3.34
  -3 -11  -4   18.31    2.66
   3  11   5    3.03    2.41
  -3 -11  -5    0.43    2.29
   3  11   6   -1.05    2.85
  -3 -11  -6    0.93    2.54
   3  11   7    1.18    3.34
  -3 -11  -7    2.54    2.29
   3  11   8    4.82    2.41
  -3 -11  -8    5.69    2.85
   3  11   9    2.16    2.91
  -3 -11  -9    0.37    1.92
   3  11  10    0.49    3.53
  -3 -11 -10    0.74    2.35
   3  11  11   -0.31    2.16
  -3 -11 -11   -1.48    3.09
   3  12 -19   -1.30    7.30
   3  12 -18   -2.85    5.44
  -3 -12  18   -0.06    7.36
   3  12 -17    3.15    5.01
  -3 -12  17    2.41    4.64
   3  12 -16    1.42    5.44
  -3 -12  16    1.42    5.20
   3  12 -15    0.68    4.70
  -3 -12  15   -1.11    3.65
   3  12 -14   16.64    6.00
  -3 -12  14   18.12    5.26
   3  12 -13   -0.87    3.71
  -3 -12  13    1.18    3.59
   3  12 -12   24.93    5.20
  -3 -12  12   17.94    4.82
   3  12 -11    2.78    4.08
  -3 -12  11    4.21    4.33
   3  12 -10   32.97    4.89
  -3 -12  10   25.98    4.14
   3  12  -9   37.85    4.70
  -3 -12   9   34.70    4.39
   3  12  -8    6.56    3.65
  -3 -12   8    7.67    3.22
   3  12  -7   25.61    4.39
  -3 -12   7   24.80    3.71
   3  12  -6   -0.68    3.71
  -3 -12   6    0.00    3.40
   3  12  -5   33.09    4.70
  -3 -12   5   31.48    3.90
   3  12  -4   10.14    3.28
  -3 -12   4   12.99    2.85
   3  12  -3    0.25    2.97
  -3 -12   3    1.18    2.47
   3  12  -2   12.43    3.46
  -3 -12   2   18.37    3.09
   3  12  -1    6.62    2.72
  -3 -12   1    5.75    2.41
   3  12   0   16.95    3.22
  -3 -12   0   23.56    3.09
   3  12   1    0.99    3.28
  -3 -12  -1    1.48    2.78
   3  12   2   13.92    3.03
  -3 -12  -2   11.69    2.60
   3  12   3   -0.37    2.47
  -3 -12  -3    0.43    2.41
   3  12   4    2.97    3.09
  -3 -12  -4    5.20    3.40
   3  12   5    1.92    2.85
  -3 -12  -5   -0.31    2.47
   3  12   6    2.16    3.65
  -3 -12  -6    2.54    2.72
   3  12   7    0.37    2.72
  -3 -12  -7    0.68    2.16
   3  12   8   -2.16    3.40
  -3 -12  -8    0.37    2.23
   3  12   9   -1.42    4.82
  -3 -12  -9   -0.43    2.91
  -3 -13  18    2.23    4.52
   3  13 -17    1.86    5.01
  -3 -13  17   -0.99    5.26
   3  13 -16    6.56    5.57
  -3 -13  16    3.83    5.01
   3  13 -15    3.83    7.05
  -3 -13  15    2.41    6.49
   3  13 -14   -0.19    4.58
  -3 -13  14    1.42    4.39
   3  13 -13    4.08    4.95
  -3 -13  13    5.32    4.08
   3  13 -12   -3.22    4.58
  -3 -13  12   -1.30    3.59
   3  13 -11    4.27    4.02
  -3 -13  11    6.06    3.53
   3  13 -10   -0.74    4.58
  -3 -13  10    1.18    3.90
   3  13  -9    8.66    4.14
  -3 -13   9   13.79    3.53
   3  13  -8    9.09    4.02
  -3 -13   8    3.90    2.85
   3  13  -7   -2.66    3.40
  -3 -13   7    2.91    2.85
   3  13  -6    9.59    3.90
  -3 -13   6    8.66    3.65
   3  13  -5    1.24    4.58
  -3 -13   5    0.99    3.77
   3  13  -4    7.73    3.83
  -3 -13   4    6.25    3.15
   3  13  -3    7.48    3.46
  -3 -13   3    9.22    3.09
   3  13  -2    7.30    3.59
  -3 -13   2    2.91    2.91
   3  13  -1    9.28    3.83
  -3 -13   1   10.39    3.71
   3  13   0    1.18    3.03
  -3 -13   0   -0.56    2.60
   3  13   1    6.25    2.85
  -3 -13  -1    5.13    2.54
   3  13   2    1.24    4.14
  -3 -13  -2   -0.12    3.28
   3  13   3    0.68    3.15
  -3 -13  -3    1.36    2.66
   3  13   4    2.66    3.22
  -3 -13  -4    2.91    2.91
   3  13   5    0.74    2.97
  -3 -13  -5    0.68    2.85
   3  13   6    0.87    3.46
  -3 -13  -6   -1.55    3.53
   3  13   7   -0.68    2.04
  -3 -13  -7   -0.06    1.73
   3  13   8    0.80    2.97
  -3 -13  -8    1.36    2.91
   3  14 -17   -1.30    6.56
  -3 -14  17   -2.16    7.67
   3  14 -16    4.95    6.00
  -3 -14  16    3.09    4.76
   3  14 -15   -2.66    6.12
  -3 -14  15    5.88    5.20
   3  14 -14   15.59    5.32
  -3 -14  14   22.45    5.44
   3  14 -13    2.72    4.52
  -3 -14  13   -2.04    4.82
   3  14 -12    4.82    4.76
  -3 -14  12    5.50    4.02
   3  14 -11    1.73    5.32
  -3 -14  11   -1.18    4.39
   3  14 -10    7.55    4.52
  -3 -14  10    6.56    4.82
   3  14  -9    2.10    4.08
  -3 -14   9    1.55    3.53
   3  14  -8   -0.74    4.64
  -3 -14   8    3.34    3.15
   3  14  -7   12.56    4.76
  -3 -14   7   12.25    3.59
   3  14  -6    1.18    4.52
  -3 -14   6    0.74    3.71
   3  14  -5    1.86    4.02
  -3 -14   5    2.04    2.91
   3  14  -4    4.14    4.45
  -3 -14   4    3.40    3.46
   3  14  -3    1.36    3.46
  -3 -14   3   -0.99    3.77
   3  14  -2    1.48    4.82
  -3 -14   2    2.91    3.28
   3  14  -1   -0.49    3.46
  -3 -14   1    0.56    2.78
   3  14   0   -2.10    3.03
  -3 -14   0    2.72    2.85
   3  14   1   -2.85    3.34
  -3 -14  -1    1.18    3.46
   3  14   2    5.44    2.97
  -3 -14  -2    2.04    2.85
   3  14   3    2.85    3.28
  -3 -14  -3    0.62    3.09
   3  14   4    3.34    3.96
  -3 -14  -4    1.48    2.47
   3  14   5    0.62    3.53
  -3 -14  -5   -1.61    1.98
   3  15 -16    3.34    5.69
  -3 -15  16   22.45    6.37
   3  15 -15    1.98    4.45
  -3 -15  15   -2.60    5.01
   3  15 -14    2.29    5.13
  -3 -15  14    0.93    4.82
   3  15 -13    4.89    8.10
  -3 -15  13   11.50    6.62
   3  15 -12    0.00    5.32
  -3 -15  12    5.88    4.76
   3  15 -11   13.73    5.57
  -3 -15  11    6.12    4.08
   3  15 -10   10.70    5.88
  -3 -15  10    6.74    5.26
   3  15  -9   -0.62    4.82
  -3 -15   9    0.93    3.71
   3  15  -8   -1.11    4.21
  -3 -15   8    1.42    3.03
   3  15  -7    8.54    4.52
  -3 -15   7    9.83    3.77
   3  15  -6    8.35    5.07
  -3 -15   6    6.87    3.15
   3  15  -5    0.80    3.65
  -3 -15   5    1.79    3.71
   3  15  -4   -0.37    3.53
  -3 -15   4    1.24    2.91
   3  15  -3    1.42    3.40
  -3 -15   3    0.31    2.97
   3  15  -2   -1.11    3.90
  -3 -15   2   -0.12    3.22
   3  15  -1   -1.30    4.02
  -3 -15   1    0.00    3.40
   3  15   0   -0.37    3.71
  -3 -15   0    2.16    2.66
   3  15   1    0.56    3.03
  -3 -15  -1    2.29    3.03
   3  15   3    0.19    3.03
  -3 -15  -3    4.08    5.01
  -3 -15  -4   -0.37    2.41
  -3 -16  15    2.16    7.55
   3  16 -14    0.43    4.70
  -3 -16  14    3.40    4.95
   3  16 -13    0.74    5.57
  -3 -16  13    1.73    5.44
   3  16 -12    2.35    5.38
  -3 -16  12    8.91    4.58
   3  16 -11    9.34    5.81
  -3 -16  11   11.94    4.33
   3  16 -10    1.30    8.54
  -3 -16  10    2.23    7.73
   3  16  -9    5.44   10.08
  -3 -16   9    1.42    3.40
   3  16  -8   -1.92    5.69
  -3 -16   8    0.99    2.54
   3  16  -7    3.90    4.52
  -3 -16   7    6.87    3.71
   3  16  -6    0.43    3.90
  -3 -16   6    2.16    3.15
   3  16  -5    0.31    3.65
  -3 -16   5    4.02    4.45
  -3 -16   4    2.97    3.40
   3  16  -2   13.79    8.66
   3  16   1    1.24    3.28
  -3 -17  13    5.50    6.00
   3  17 -12    1.67    3.96
  -3 -17  12   -4.52    5.81
   3  17 -11    5.81    3.96
  -3 -17  11    4.45    5.81
   3  17 -10    6.18    4.82
  -3 -17  10    4.02    7.61
  -3 -17   9    0.00    3.83
   3  17  -8    1.30    8.29
  -3 -17   8    2.97    4.33
   3  17  -7   -1.92    6.43
  -3 -17   7    0.19    4.08
  -3 -17   6    2.41    3.15
  -3 -17   5   -1.55    4.02
  -3 -17   4   -0.37    2.29
   3  17  -3    1.98    4.21
   3  17  -2    2.23    4.82
  -3 -18   9    1.61    3.34
  -3 -18   8   -1.30    4.39
  -3 -18   7    2.47    3.40
  -4  19   0    1.61    5.07
   4 -19   7   -0.49    3.22
   4 -19   8   -1.79    3.34
  -4  19  -8   -0.25    6.56
   4 -19   9    2.72    4.08
   4 -18  -4   -3.03    4.08
  -4  18   4   -0.12    5.38
   4 -18  -3    3.77    5.81
  -4  18   3    2.04    4.45
   4 -18  -2    0.87    5.13
  -4  18   2   -2.47    5.94
   4 -18  -1    0.31    3.15
  -4  18   1    1.61    9.03
   4 -18   0    2.04    5.20
   4 -18   1    0.49    3.90
  -4  18  -1   -1.18    5.13
   4 -18   2    0.06    3.53
   4 -18   3   -0.74    4.14
   4 -18   4    1.24    3.46
   4 -18   7    0.56    4.02
  -4  18  -7    2.97    5.20
   4 -18   8   -0.19    4.45
  -4  18  -8   -3.15    5.13
   4 -18   9    6.18    6.25
  -4  18  -9    2.41    6.43
   4 -18  11    2.23    4.27
   4 -18  12    0.93    5.57
   4 -17  -6   -0.62    5.50
   4 -17  -5   -0.06    2.78
  -4  17   5   -2.97    6.56
   4 -17  -4    2.23    3.46
   4 -17  -3    7.05    5.81
  -4  17   3    2.54    4.82
   4 -17  -2    1.18    5.20
  -4  17   2    0.93    4.45
   4 -17  -1    9.03    4.27
  -4  17   1   13.42    4.70
   4 -17   0   -0.68    3.34
  -4  17   0   -0.93    3.96
   4 -17   1    0.49    5.13
  -4  17  -1    0.43    4.89
   4 -17   2   -2.29    3.77
  -4  17  -2   -1.18    4.33
   4 -17   3   -0.43    3.71
  -4  17  -3    3.53    4.70
   4 -17   4   -1.11    4.21
  -4  17  -4    0.74    4.27
   4 -17   5    2.85    3.34
  -4  17  -5    0.56    4.45
   4 -17   6   -1.55    3.34
  -4  17  -6   -2.66    4.45
   4 -17   7   -0.19    6.87
  -4  17  -7   -0.43    4.95
   4 -17   8    2.35    5.63
  -4  17  -8    1.61    7.48
   4 -17   9   -1.55    5.26
  -4  17  -9    1.05    3.90
   4 -17  10    5.38    3.59
  -4  17 -10    1.61    3.34
   4 -17  11    4.27    4.14
  -4  17 -11    0.74    3.83
   4 -17  12    4.45    4.02
  -4  17 -12   -2.35    6.00
   4 -17  13    1.24    4.27
  -4  17 -13    1.05    5.94
   4 -17  14   -0.49    3.77
  -4  17 -14    2.85    5.13
   4 -17  15    1.36    4.58
  -4  17 -15    0.25    4.52
   4 -16  -7    3.40    4.33
  -4  16   7    1.55    3.15
   4 -16  -6   -2.66    5.44
  -4  16   6    4.14    5.38
   4 -16  -5    0.80    5.32
  -4  16   5    1.67    4.14
   4 -16  -4    8.41    4.52
  -4  16   4    2.23    3.65
   4 -16  -3    0.31    4.52
  -4  16   3    0.93    3.90
   4 -16  -2    3.53    5.94
  -4  16   2    6.49    5.13
   4 -16  -1    2.10    4.64
  -4  16   1    2.60    4.64
   4 -16   0    4.64    5.07
  -4  16   0    2.54    4.95
   4 -16   1    1.24    3.90
  -4  16  -1    2.91    4.39
   4 -16   2    1.79    3.77
  -4  16  -2    2.60    3.83
   4 -16   3    1.98    4.45
  -4  16  -3    1.73    5.20
   4 -16   4    8.23    4.76
  -4  16  -4   11.75    5.32
   4 -16   5    3.03    3.96
  -4  16  -5    0.06    4.21
   4 -16   6    4.08    3.40
  -4  16  -6    4.21    4.39
   4 -16   7    0.31    3.53
  -4  16  -7    1.67    4.89
   4 -16   8    2.41    7.17
  -4  16  -8    3.77    3.96
   4 -16   9   -0.31    3.90
  -4  16  -9    2.10    4.27
   4 -16  10   -4.52    4.33
  -4  16 -10   -0.93    5.44
   4 -16  11   -1.18    3.90
  -4  16 -11    1.18    4.70
   4 -16  12    1.98    4.33
  -4  16 -12   -1.11    4.70
   4 -16  13    1.67    4.08
  -4  16 -13    3.96    5.01
   4 -16  14    0.80    4.27
  -4  16 -14    0.31    5.69
   4 -16  15   -0.25    3.96
  -4  16 -15    1.86    4.95
   4 -16  16    2.66    5.32
  -4  16 -16   -0.49    4.89
  -4  15  10    4.45    8.29
   4 -15  -9    2.16    5.75
  -4  15   9    0.56    3.34
   4 -15  -8    6.93    8.29
  -4  15   8   -2.16    4.21
   4 -15  -7   -2.66    6.00
  -4  15   7    0.37    4.14
   4 -15  -6    7.24    5.75
  -4  15   6   11.38    4.39
   4 -15  -5    6.80    4.95
  -4  15   5    1.05    4.39
   4 -15  -4    0.19    4.58
  -4  15   4    1.79    4.08
   4 -15  -3    8.97    4.95
  -4  15   3    6.74    4.82
   4 -15  -2    0.19    4.52
  -4  15   2    0.68    4.02
   4 -15  -1    9.71    5.07
  -4  15   1    6.80    5.01
   4 -15   0   -1.67    3.83
  -4  15   0    0.43    3.46
   4 -15   1    4.02    3.90
  -4  15  -1    6.12    3.71
   4 -15   2    1.92    3.83
  -4  15  -2    2.10    3.34
   4 -15   3   12.12    4.21
  -4  15  -3   20.04    5.07
   4 -15   4   -0.25    3.71
  -4  15  -4    1.98    4.27
   4 -15   5   22.51    4.45
  -4  15  -5   20.04    5.13
   4 -15   6    0.80    3.40
  -4  15  -6    1.73    3.71
   4 -15   7    2.35    6.00
  -4  15  -7    3.34    4.27
   4 -15   8    8.41    3.59
  -4  15  -8    5.20    3.96
   4 -15   9    3.77    3.40
  -4  15  -9    1.67    4.27
   4 -15  10   11.81    3.96
  -4  15 -10    7.85    4.45
   4 -15  11    0.74    4.08
  -4  15 -11   -0.37    4.52
   4 -15  12   -0.31    3.71
  -4  15 -12    2.23    4.45
   4 -15  13   -0.37    4.82
  -4  15 -13    3.53    5.20
   4 -15  14   -0.49    5.38
  -4  15 -14   -0.25    5.57
   4 -15  15   12.31    5.69
  -4  15 -15    5.26    7.05
   4 -15  16    2.10    5.07
  -4  15 -16   -1.61    5.01
   4 -15  17    0.12    8.66
  -4  15 -17    1.79    4.39
   4 -15  18    1.67    4.02
   4 -14 -11   -0.43    3.28
  -4  14  11   -1.67    7.30
   4 -14 -10   -3.53    4.89
  -4  14  10   -0.19    4.52
   4 -14  -9    1.30    5.07
  -4  14   9    0.74    4.45
   4 -14  -8    2.41    4.33
  -4  14   8    1.79    4.70
   4 -14  -7   10.95    5.07
  -4  14   7   12.00    6.00
   4 -14  -6    0.12    4.45
  -4  14   6   -0.25    4.45
   4 -14  -5    9.09    4.21
  -4  14   5    5.38    4.14
   4 -14  -4   11.07    4.95
  -4  14   4   15.52    4.52
   4 -14  -3    2.16    4.02
  -4  14   3    1.42    3.71
   4 -14  -2   20.35    4.27
  -4  14   2   17.26    3.96
   4 -14  -1    5.38    3.83
  -4  14   1    1.92    3.53
   4 -14   0    5.07    5.01
  -4  14   0    1.11    4.95
   4 -14   1    2.47    4.08
  -4  14  -1   -4.21    4.33
   4 -14   2    0.49    4.27
  -4  14  -2    2.47    3.77
   4 -14   3   28.76    4.33
  -4  14  -3   37.67    5.26
   4 -14   4   44.84    5.20
  -4  14  -4   39.77    5.44
   4 -14   5    1.86    2.85
  -4  14  -5    2.60    3.53
   4 -14   6    0.68    5.07
  -4  14  -6   -1.48    3.40
   4 -14   7    7.30    3.53
  -4  14  -7    8.72    3.65
   4 -14   8   -0.12    2.97
  -4  14  -8   -0.19    3.71
   4 -14   9    4.95    3.22
  -4  14  -9    5.38    4.52
   4 -14  10    2.29    3.09
  -4  14 -10    1.18    4.08
   4 -14  11    9.03    4.33
  -4  14 -11    8.54    5.13
   4 -14  12    1.98    4.45
  -4  14 -12    0.37    5.32
   4 -14  13    2.97    3.83
  -4  14 -13   -0.31    6.00
   4 -14  14    7.61    4.33
  -4  14 -14   11.57    5.13
   4 -14  15    4.39    4.21
  -4  14 -15    2.85    5.01
   4 -14  16   13.61    4.58
  -4  14 -16    2.10    5.07
   4 -14  17   -0.12    5.01
  -4  14 -17    1.05    4.76
   4 -14  18   -0.56    3.09
   4 -13 -12    0.19    3.65
  -4  13  12    2.91    4.82
   4 -13 -11    0.00    3.83
  -4  13  11    1.11    4.39
   4 -13 -10    0.68    4.64
  -4  13  10   -0.62    5.01
   4 -13  -9    1.61    5.01
  -4  13   9    1.30    5.32
   4 -13  -8    9.34    4.64
  -4  13   8   10.02    4.70
   4 -13  -7    2.72    6.25
  -4  13   7    2.35    6.18
   4 -13  -6    5.20    4.21
  -4  13   6    6.06    4.21
   4 -13  -5   -1.18    3.90
  -4  13   5    3.71    4.21
   4 -13  -4   13.92    4.58
  -4  13   4   13.48    4.64
   4 -13  -3   61.35    5.38
  -4  13   3   54.92    5.01
   4 -13  -2   20.97    4.21
  -4  13   2   21.89    4.21
   4 -13  -1    2.04    3.59
  -4  13   1    1.86    3.83
   4 -13   0    4.33    3.22
  -4  13   0    3.71    3.40
   4 -13   1    2.72    3.03
  -4  13  -1   -1.98    3.15
   4 -13   2   16.58    4.02
  -4  13  -2   18.12    4.08
   4 -13   3    2.04    3.09
  -4  13  -3   -2.66    3.71
   4 -13   4  130.87    6.74
  -4  13  -4  133.59    7.42
   4 -13   5   -2.47    4.95
  -4  13  -5    3.28    3.59
   4 -13   6    0.43    2.54
  -4  13  -6    0.31    3.22
   4 -13   7    0.74    2.66
  -4  13  -7   -0.56    3.22
   4 -13   8   49.54    4.64
  -4  13  -8   59.31    6.12
   4 -13   9    9.90    3.22
  -4  13  -9    6.68    3.59
   4 -13  10   13.48    4.02
  -4  13 -10    8.72    4.70
   4 -13  11    3.09    3.28
  -4  13 -11    1.11    4.39
   4 -13  12   -1.61    3.15
  -4  13 -12    1.36    4.14
   4 -13  13    5.94    3.96
  -4  13 -13    3.77    5.32
   4 -13  14    3.83    3.77
  -4  13 -14    1.05    4.58
   4 -13  15    8.60    3.65
  -4  13 -15   10.33    4.95
   4 -13  16    7.42    5.20
  -4  13 -16    4.14    5.57
   4 -13  17   -3.90    6.49
  -4  13 -17    0.80    6.74
   4 -13  18    8.97    5.57
   4 -13  19    0.56    3.77
   4 -12 -14    2.10    5.63
  -4  12  14    0.80    5.32
   4 -12 -13    4.02    4.89
  -4  12  13   -0.87    4.58
   4 -12 -12    7.11    5.88
  -4  12  12    6.56    5.57
   4 -12 -11   -0.37    4.70
  -4  12  11   -1.61    5.38
   4 -12 -10   -3.15    6.12
  -4  12  10    1.18    5.75
   4 -12  -9    3.59    4.08
  -4  12   9    5.32    4.45
   4 -12  -8   -1.61    4.02
  -4  12   8    2.91    4.45
   4 -12  -7   16.08    4.39
  -4  12   7   18.43    4.70
   4 -12  -6   13.98    3.77
  -4  12   6    9.65    4.08
   4 -12  -5   -0.12    4.33
  -4  12   5   -0.25    4.21
   4 -12  -4   38.78    4.76
  -4  12   4   30.06    4.27
   4 -12  -3    0.31    3.15
  -4  12   3    0.93    3.22
   4 -12  -2   30.49    4.21
  -4  12   2   33.34    4.33
   4 -12  -1   22.64    3.59
  -4  12   1   28.27    3.53
   4 -12   0   -0.43    2.78
  -4  12   0    3.59    3.40
   4 -12   1    7.30    3.22
  -4  12  -1    6.80    3.53
   4 -12   2   18.06    3.65
  -4  12  -2   16.82    3.83
   4 -12   3    0.37    2.54
  -4  12  -3    0.68    2.72
   4 -12   4   30.80    5.69
  -4  12  -4   26.29    3.77
   4 -12   5   47.01    4.27
  -4  12  -5   42.24    4.70
   4 -12   6   25.17    4.27
  -4  12  -6   21.46    4.21
   4 -12   7   43.73    4.08
  -4  12  -7   32.35    4.45
   4 -12   8    1.18    2.60
  -4  12  -8    2.41    2.91
   4 -12   9   39.03    4.39
  -4  12  -9   37.85    4.82
   4 -12  10    0.37    2.60
  -4  12 -10   -0.31    3.09
   4 -12  11    2.85    3.03
  -4  12 -11    1.92    3.46
   4 -12  12    4.95    3.15
  -4  12 -12   10.21    4.27
   4 -12  13    2.04    3.83
  -4  12 -13    0.12    4.70
   4 -12  14   10.02    3.59
  -4  12 -14    3.96    4.89
   4 -12  15   -0.25    3.40
  -4  12 -15    5.26    4.64
   4 -12  16    4.58    4.08
  -4  12 -16   -2.54    4.89
   4 -12  17    5.88    4.45
  -4  12 -17   10.21    5.01
   4 -12  18    0.56    4.08
  -4  12 -18    4.02    4.70
   4 -12  19    1.92    3.28
   4 -11 -17   -0.19    5.32
   4 -11 -16    0.80    2.91
   4 -11 -15    0.49    5.69
   4 -11 -14    2.78    4.52
  -4  11  14    1.11    4.45
   4 -11 -13    8.78    5.57
  -4  11  13    8.72    5.94
   4 -11 -12    3.90    4.89
  -4  11  12    4.76    4.95
   4 -11 -11    4.39    4.89
  -4  11  11    5.50    4.82
   4 -11 -10    3.90    4.33
  -4  11  10    9.28    5.07
   4 -11  -9   -3.15    4.45
  -4  11   9    0.80    4.52
   4 -11  -8   15.52    4.82
  -4  11   8   20.60    4.33
   4 -11  -7   -0.62    3.53
  -4  11   7   -3.15    3.65
   4 -11  -6    4.70    4.39
  -4  11   6    2.16    3.71
   4 -11  -5    0.12    3.22
  -4  11   5    0.56    3.40
   4 -11  -4   18.74    3.96
  -4  11   4   21.09    4.14
   4 -11  -3   13.85    3.22
  -4  11   3   11.38    3.28
   4 -11  -2   19.17    4.02
  -4  11   2   17.50    3.77
   4 -11  -1    2.41    2.47
  -4  11   1    4.27    3.03
   4 -11   0   18.37    3.53
  -4  11   0   13.55    3.28
   4 -11   1    6.18    3.15
  -4  11  -1    6.43    3.40
   4 -11   2    8.72    2.91
  -4  11  -2   12.06    2.66
   4 -11   3   88.20    7.55
  -4  11  -3   90.05    5.50
   4 -11   4    2.85    2.23
  -4  11  -4    2.04    2.47
   4 -11   5   17.69    2.91
  -4  11  -5   20.04    3.03
   4 -11   6    0.87    3.15
  -4  11  -6    1.36    3.15
   4 -11   7    6.99    2.91
  -4  11  -7    6.56    2.72
   4 -11   8   61.17    4.58
  -4  11  -8   62.84    5.20
   4 -11   9    1.48    2.47
  -4  11  -9   -2.04    2.85
   4 -11  10   22.45    3.65
  -4  11 -10   26.84    4.58
   4 -11  11   17.19    3.59
  -4  11 -11   22.20    4.45
   4 -11  12   -0.49    2.91
  -4  11 -12   -0.56    3.22
   4 -11  13   43.48    4.64
  -4  11 -13   38.47    4.95
   4 -11  14    1.30    3.65
  -4  11 -14    1.05    5.75
   4 -11  15    2.54    4.21
  -4  11 -15    4.89    4.82
   4 -11  16    9.15    4.14
  -4  11 -16   10.08    4.33
   4 -11  17   -0.06    4.08
  -4  11 -17    0.99    4.52
   4 -11  18    9.90    4.39
  -4  11 -18    6.68    4.76
   4 -11  19    1.73    3.71
  -4  11 -19   -0.80    4.95
   4 -10 -18   -1.98    7.17
   4 -10 -16    0.56    3.59
   4 -10 -15    1.61    6.56
  -4  10  15    3.09    3.71
   4 -10 -14    0.68    5.07
  -4  10  14    1.92    5.01
   4 -10 -13    1.11    5.20
  -4  10  13   -1.73    5.01
   4 -10 -12   12.06    5.32
  -4  10  12    9.52    6.43
   4 -10 -11    6.37    5.07
  -4  10  11    4.45    4.58
   4 -10 -10    8.54    4.14
  -4  10  10    7.79    4.02
   4 -10  -9   16.02    4.95
  -4  10   9   17.32    5.07
   4 -10  -8    2.72    3.90
  -4  10   8    5.81    3.65
   4 -10  -7   91.66    6.00
  -4  10   7   90.49    6.37
   4 -10  -6   44.53    4.70
  -4  10   6   39.27    4.89
   4 -10  -5   51.77    4.33
  -4  10   5   50.90    4.70
   4 -10  -4    5.63    2.97
  -4  10   4    5.32    3.59
   4 -10  -3    9.90    2.97
  -4  10   3   10.21    3.03
   4 -10  -2    0.80    2.47
  -4  10   2   -0.12    2.35
   4 -10  -1   52.08    4.02
  -4  10   1   45.34    4.21
   4 -10   0   36.12    3.65
  -4  10   0   37.36    3.96
   4 -10   1    3.71    2.23
  -4  10  -1    3.71    2.23
   4 -10   2   42.06    5.63
  -4  10  -2   45.71    3.65
   4 -10   3   21.09    2.72
  -4  10  -3   25.30    3.09
   4 -10   4  186.10    9.59
  -4  10  -4  184.99    8.78
   4 -10   5   35.07    3.59
  -4  10  -5   33.15    3.71
   4 -10   6    0.37    2.29
  -4  10  -6    2.47    2.35
   4 -10   7   75.15    4.58
  -4  10  -7   73.60    4.27
   4 -10   8   -1.86    2.04
  -4  10  -8    0.25    2.41
   4 -10   9  115.47    5.50
  -4  10  -9  108.92    5.44
   4 -10  10   15.46    2.91
  -4  10 -10   11.38    3.77
   4 -10  11   22.51    3.03
  -4  10 -11   24.80    3.83
   4 -10  12   65.31    5.38
  -4  10 -12   61.79    6.06
   4 -10  13   -0.80    2.85
  -4  10 -13    0.62    3.34
   4 -10  14    1.05    3.22
  -4  10 -14    3.28    3.83
   4 -10  15   -0.43    3.65
  -4  10 -15    3.40    5.32
   4 -10  16    0.62    4.27
  -4  10 -16   -1.18    5.01
   4 -10  17   22.39    4.52
  -4  10 -17   22.27    4.89
   4 -10  18    0.00    3.90
  -4  10 -18    4.39    4.64
   4 -10  19    2.47    3.53
  -4  10 -19    4.14    4.52
   4 -10  20    1.36    3.28
  -4  10 -20   -1.55    6.56
   4  -9 -16    0.99    4.08
  -4   9  16   -1.98    7.24
   4  -9 -15    2.35    4.82
  -4   9  15   -1.30    5.57
   4  -9 -14    1.24    5.20
  -4   9  14   -0.06    4.95
   4  -9 -13    8.10    4.64
  -4   9  13    9.09    4.70
   4  -9 -12   13.55    4.64
  -4   9  12   10.51    4.52
   4  -9 -11   37.91    5.07
  -4   9  11   44.10    5.69
   4  -9 -10   20.35    5.50
  -4   9  10   14.16    5.38
   4  -9  -9    3.34    3.59
  -4   9   9    2.35    3.71
   4  -9  -8   84.73    6.49
  -4   9   8   82.26    6.00
   4  -9  -7   32.04    4.33
  -4   9   7   31.79    3.83
   4  -9  -6    0.49    2.91
  -4   9   6    1.67    2.78
   4  -9  -5    7.61    2.91
  -4   9   5   13.98    3.46
   4  -9  -4    1.98    3.15
  -4   9   4    2.97    2.85
   4  -9  -3   52.39    4.08
  -4   9   3   52.14    3.46
   4  -9  -2   41.25    3.65
  -4   9   2   32.66    3.65
   4  -9  -1    3.22    2.16
  -4   9   1    2.10    2.16
   4  -9   0   79.41    4.14
  -4   9   0   70.88    3.83
   4  -9   1   23.50    5.44
  -4   9  -1   28.27    2.97
   4  -9   2   24.62    2.91
  -4   9  -2   20.47    2.60
   4  -9   3  121.97    5.13
  -4   9  -3  127.84    5.88
   4  -9   4    1.24    2.47
  -4   9  -4    1.18    2.29
   4  -9   5   24.06    2.60
  -4   9  -5   28.88    2.97
   4  -9   6  222.16    9.03
  -4   9  -6  215.79    8.29
   4  -9   7    5.44    1.86
  -4   9  -7    3.03    2.41
   4  -9   8  107.99    5.75
  -4   9  -8  116.65    6.37
   4  -9   9    4.39    2.35
  -4   9  -9    5.01    2.97
   4  -9  10   75.95    4.58
  -4   9 -10   76.76    5.26
   4  -9  11    0.06    2.04
  -4   9 -11   -0.19    2.66
   4  -9  12    6.43    2.97
  -4   9 -12    6.99    4.33
   4  -9  13  118.63    6.56
  -4   9 -13  105.45    6.25
   4  -9  14    1.92    2.85
  -4   9 -14    4.64    3.71
   4  -9  15   -0.25    3.28
  -4   9 -15   -0.06    4.14
   4  -9  16   13.92    5.01
  -4   9 -16    8.04    4.70
   4  -9  17   -2.10    3.90
  -4   9 -17   -1.36    5.38
   4  -9  18   12.43    4.33
  -4   9 -18    8.16    5.13
   4  -9  19    2.35    3.96
  -4   9 -19   -0.49    3.77
   4  -9  20    0.80    3.03
  -4   9 -20   -0.31    4.82
   4  -8 -19   -1.86    4.02
  -4   8  17    3.53    6.18
   4  -8 -16   -2.54    4.27
  -4   8  16    0.25    4.82
   4  -8 -15    1.42    4.89
  -4   8  15    0.19    5.44
   4  -8 -14   14.60    5.13
  -4   8  14   13.24    5.01
   4  -8 -13    4.89    4.58
  -4   8  13    5.81    5.13
   4  -8 -12   31.91    6.31
  -4   8  12   18.55    6.06
   4  -8 -11    7.98    3.90
  -4   8  11    5.44    3.53
   4  -8 -10   -0.06    3.59
  -4   8  10    1.05    3.40
   4  -8  -9   -0.31    3.65
  -4   8   9    2.41    3.15
   4  -8  -8   16.58    3.96
  -4   8   8   16.76    3.46
   4  -8  -7    9.90    3.83
  -4   8   7   10.14    3.83
   4  -8  -6   33.58    4.14
  -4   8   6   36.00    4.45
   4  -8  -5    3.53    2.47
  -4   8   5    2.60    2.60
   4  -8  -4   80.34    4.58
  -4   8   4   84.24    4.58
   4  -8  -3  142.44    6.56
  -4   8   3  133.41    5.75
   4  -8  -2   30.12    2.78
  -4   8   2   26.53    2.72
   4  -8  -1  185.80    6.99
  -4   8   1  176.39    7.11
   4  -8   0   62.47    5.50
  -4   8   0   50.96    2.78
   4  -8   1   -0.80    1.67
  -4   8  -1    1.67    1.79
   4  -8   2  267.87    8.91
  -4   8  -2  259.95    8.78
   4  -8   3  198.66    7.98
  -4   8  -3  178.31    6.56
   4  -8   4  109.04    5.01
  -4   8  -4  104.96    5.32
   4  -8   5   29.07    2.66
  -4   8  -5   29.13    3.09
   4  -8   6    3.15    1.86
  -4   8  -6    2.91    2.16
   4  -8   7  334.73   11.07
  -4   8  -7  320.50   10.27
   4  -8   8   53.50    3.28
  -4   8  -8   48.61    3.22
   4  -8   9  152.52    7.05
  -4   8  -9  161.18    7.48
   4  -8  10   52.20    3.53
  -4   8 -10   52.63    4.33
   4  -8  11   33.15    3.03
  -4   8 -11   34.70    3.65
   4  -8  12   61.79    4.64
  -4   8 -12   57.83    4.82
   4  -8  13   16.95    3.09
  -4   8 -13   14.16    3.46
   4  -8  14   24.31    3.46
  -4   8 -14   28.39    3.90
   4  -8  15    8.04    3.83
  -4   8 -15    5.75    4.14
   4  -8  16    3.28    3.28
  -4   8 -16    7.36    3.40
   4  -8  17   12.06    3.83
  -4   8 -17   19.98    4.33
   4  -8  18    1.05    3.65
  -4   8 -18    2.85    3.83
   4  -8  19    0.87    3.83
  -4   8 -19   -0.12    3.83
   4  -7 -19    0.49    5.01
  -4   7  18    6.56    8.66
   4  -7 -17   -1.73    4.82
  -4   7  17    1.24    4.58
   4  -7 -16    1.05    5.26
  -4   7  16    0.99    5.20
   4  -7 -15   -2.23    6.12
  -4   7  15   -1.55    5.50
   4  -7 -14    3.03    4.64
  -4   7  14    4.58    5.07
   4  -7 -13   17.19    4.27
  -4   7  13   11.07    4.39
   4  -7 -12    9.40    3.71
  -4   7  12    8.91    3.71
   4  -7 -11    1.61    3.15
  -4   7  11    3.22    3.34
   4  -7 -10   27.71    4.45
  -4   7  10   26.78    4.02
   4  -7  -9    1.30    3.15
  -4   7   9    1.30    3.53
   4  -7  -8    2.10    2.97
  -4   7   8    2.35    2.85
   4  -7  -7  854.33   24.86
  -4   7   7  845.42   26.60
   4  -7  -6   42.74    3.71
  -4   7   6   46.33    4.02
   4  -7  -5   13.85    3.28
  -4   7   5   11.38    3.15
   4  -7  -4  213.75    8.47
  -4   7   4  208.80    8.10
   4  -7  -3  265.58    8.72
  -4   7   3  271.58    9.15
   4  -7  -2   18.06    2.29
  -4   7   2   21.15    2.66
   4  -7  -1  168.48    8.23
  -4   7   1  181.22    6.31
   4  -7   0   72.80    3.59
  -4   7   0   75.83    3.83
   4  -7   1  594.81   17.57
  -4   7  -1  587.01   18.12
   4  -7   2  360.77   11.44
  -4   7  -2  360.89   11.44
   4  -7   3  267.75    8.72
  -4   7  -3  273.93    8.84
   4  -7   4   61.73    3.59
  -4   7  -4   63.27    3.46
   4  -7   5   16.64    1.92
  -4   7  -5   18.06    1.98
   4  -7   6  461.15   14.41
  -4   7  -6  470.80   14.16
   4  -7   7    0.80    1.42
  -4   7  -7   -0.12    1.92
   4  -7   8  257.11    8.47
  -4   7  -8  255.81    8.97
   4  -7   9   -0.31    1.79
  -4   7  -9   -1.18    2.16
   4  -7  10    6.80    2.16
  -4   7 -10    9.65    2.66
   4  -7  11   73.66    4.33
  -4   7 -11   82.14    5.07
   4  -7  12   29.44    2.97
  -4   7 -12   27.03    3.77
   4  -7  13   39.46    3.15
  -4   7 -13   39.46    4.58
   4  -7  14   -1.11    3.03
  -4   7 -14    4.58    2.97
   4  -7  15    0.00    2.91
  -4   7 -15    2.23    2.97
   4  -7  16   16.02    3.34
  -4   7 -16   13.17    4.08
   4  -7  17    3.71    3.03
  -4   7 -17    0.74    3.71
   4  -7  18   10.45    4.02
  -4   7 -18    6.43    3.96
   4  -7  19    1.48    3.28
  -4   7 -19    2.04    3.46
   4  -7  20    1.36    5.20
  -4   7 -20   -0.31    4.70
  -4   7 -21    1.24    3.90
  -4   7 -22   -2.97    3.77
   4  -6 -20    4.39    9.46
   4  -6 -19    0.62    3.83
  -4   6  19    0.80    5.38
   4  -6 -18    1.48    4.08
  -4   6  18    0.00    4.82
   4  -6 -17    6.43    4.27
  -4   6  17    4.14    6.49
   4  -6 -16    1.79    4.76
  -4   6  16    5.38    6.00
   4  -6 -15    6.49    4.82
  -4   6  15   -0.74    4.33
   4  -6 -14    6.12    4.02
  -4   6  14    7.30    4.21
   4  -6 -13   25.05    4.21
  -4   6  13   28.57    4.27
   4  -6 -12    8.66    3.77
  -4   6  12    8.41    3.46
   4  -6 -11    1.86    3.71
  -4   6  11    4.33    4.02
   4  -6 -10    4.33    3.28
  -4   6  10    3.59    4.52
   4  -6  -9  181.71    7.67
  -4   6   9  172.93    7.79
   4  -6  -8   57.03    4.52
  -4   6   8   56.10    4.64
   4  -6  -7   75.02    4.39
  -4   6   7   79.97    4.76
   4  -6  -6  378.46   12.56
  -4   6   6  376.29   12.49
   4  -6  -5  135.51    5.63
  -4   6   5  142.01    5.69
   4  -6  -4  104.90    4.82
  -4   6   4  105.39    4.95
   4  -6  -3   25.05    2.35
  -4   6   3   25.79    2.16
   4  -6  -2   61.60    4.39
  -4   6   2   58.39    3.09
   4  -6  -1  157.22    6.37
  -4   6   1  160.93    5.75
   4  -6   0   31.23    2.04
  -4   6   0   28.02    2.23
   4  -6   1   31.30    2.54
  -4   6  -1   33.34    2.23
   4  -6   2 1341.39   34.51
  -4   6  -2 1317.52   34.51
   4  -6   3   79.04    4.33
  -4   6  -3   82.88    3.90
   4  -6   4   36.06    2.23
  -4   6  -4   37.23    2.41
   4  -6   5   79.29    3.59
  -4   6  -5   71.44    3.09
   4  -6   6  140.03    4.95
  -4   6  -6  135.70    5.20
   4  -6   7  592.21   17.57
  -4   6  -7  610.14   18.12
   4  -6   8    3.34    1.42
  -4   6  -8    3.77    1.86
   4  -6   9   34.64    2.54
  -4   6  -9   33.09    2.91
   4  -6  10   12.00    1.79
  -4   6 -10   12.25    2.23
   4  -6  11    0.93    2.16
  -4   6 -11   -0.06    2.16
   4  -6  12  125.06    6.37
  -4   6 -12  122.89    6.18
   4  -6  13    1.36    3.22
  -4   6 -13   -0.12    3.15
   4  -6  14    5.01    2.66
  -4   6 -14    5.57    2.72
   4  -6  15   10.45    2.72
  -4   6 -15    9.83    3.03
   4  -6  16    7.11    3.65
  -4   6 -16    5.63    3.22
   4  -6  17    8.54    4.14
  -4   6 -17   11.63    3.15
   4  -6  18    0.93    4.14
  -4   6 -18   -0.99    4.02
   4  -6  19    2.85    3.83
  -4   6 -19    1.36    3.15
  -4   6 -20    2.29    3.34
   4  -6  21    0.31    3.96
  -4   6 -21    0.68    3.03
  -4   6 -22    2.41    3.40
   4  -5 -20   -1.05    5.94
  -4   5  20    1.48    5.69
   4  -5 -19    1.67    5.81
  -4   5  19    3.34    6.43
   4  -5 -18    6.49    5.32
  -4   5  18   13.24    6.25
   4  -5 -17   -0.49    4.39
  -4   5  17   -0.43    5.07
   4  -5 -16    6.00    4.14
  -4   5  16    5.20    4.45
   4  -5 -15    5.20    4.02
  -4   5  15    7.17    4.52
   4  -5 -14    3.90    3.71
  -4   5  14    3.59    3.90
   4  -5 -13   54.49    5.57
  -4   5  13   50.47    5.63
   4  -5 -12    9.52    3.71
  -4   5  12    9.59    3.90
   4  -5 -11    0.06    3.09
  -4   5  11   -0.49    2.85
   4  -5 -10    7.42    3.03
  -4   5  10   10.14    3.22
   4  -5  -9    0.62    2.91
  -4   5   9    1.86    2.97
   4  -5  -8   56.41    3.96
  -4   5   8   59.62    4.52
   4  -5  -7  251.85    9.22
  -4   5   7  259.40    8.72
   4  -5  -6   57.21    3.65
  -4   5   6   51.64    3.22
   4  -5  -5   69.09    3.77
  -4   5   5   70.57    3.96
   4  -5  -4   45.77    3.09
  -4   5   4   42.55    3.34
   4  -5  -3  292.55   13.98
  -4   5   3  285.19    9.90
   4  -5  -2  378.15   11.57
  -4   5   2  381.05   12.37
   4  -5  -1   15.90    2.35
  -4   5   1   15.09    2.29
   4  -5   0   45.83    2.66
  -4   5   0   49.05    2.78
   4  -5   1  493.19   15.59
  -4   5  -1  479.77   14.91
   4  -5   2   10.02    1.30
  -4   5  -2   11.19    1.48
   4  -5   3  955.70   28.82
  -4   5  -3  965.47   28.14
   4  -5   4   -0.56    0.99
  -4   5  -4    1.24    1.18
   4  -5   5   26.47    1.86
  -4   5  -5   28.39    2.16
   4  -5   6  547.43   16.20
  -4   5  -6  545.08   17.75
   4  -5   7   29.75    2.16
  -4   5  -7   29.81    2.47
   4  -5   8  206.82    7.36
  -4   5  -8  192.10    6.87
   4  -5   9   16.64    1.79
  -4   5  -9   13.36    2.35
   4  -5  10   96.11    4.52
  -4   5 -10  100.94    4.52
   4  -5  11   85.72    4.27
  -4   5 -11   85.48    4.64
   4  -5  12    1.30    1.86
  -4   5 -12   -0.68    2.04
   4  -5  13   19.85    3.53
  -4   5 -13   24.18    3.65
   4  -5  14    5.01    2.60
  -4   5 -14    7.61    3.28
   4  -5  15   23.50    3.15
  -4   5 -15   18.06    3.59
   4  -5  16   12.80    3.71
  -4   5 -16   17.57    3.90
   4  -5  17    4.08    3.83
  -4   5 -17    0.37    4.14
   4  -5  18   -0.87    3.77
  -4   5 -18   -0.43    3.15
   4  -5  19   -0.25    3.40
  -4   5 -19    1.30    3.59
   4  -5  20    0.68    5.13
  -4   5 -20   -1.05    4.95
  -4   5 -21   13.67    7.30
   4  -5  22   -2.23    5.88
  -4   5 -22    3.96    3.53
   4  -4 -20    1.48    5.13
  -4   4  20   -1.42    4.70
   4  -4 -19    8.60    4.95
  -4   4  19   15.71    6.56
   4  -4 -18    5.81    5.44
  -4   4  18    5.26    5.57
   4  -4 -17   14.72    5.75
  -4   4  17   19.11    5.94
   4  -4 -16    1.61    4.27
  -4   4  16    1.42    5.81
   4  -4 -15   -1.18    3.83
  -4   4  15    2.66    4.08
   4  -4 -14   27.65    4.21
  -4   4  14   32.41    5.13
   4  -4 -13   84.36    5.57
  -4   4  13   92.65    6.06
   4  -4 -12   26.10    3.71
  -4   4  12   27.34    3.83
   4  -4 -11   33.46    3.65
  -4   4  11   38.59    4.27
   4  -4 -10    8.29    2.66
  -4   4  10    9.46    3.09
   4  -4  -9  156.29    6.18
  -4   4   9  163.72    7.36
   4  -4  -8   85.66    4.76
  -4   4   8   78.36    4.89
   4  -4  -7  358.97   10.89
  -4   4   7  363.92   11.01
   4  -4  -6   37.60    2.91
  -4   4   6   33.34    2.97
   4  -4  -5  131.99    5.26
  -4   4   5  126.30    7.73
   4  -4  -4  369.80   18.49
  -4   4   4  368.62   12.31
   4  -4  -3   99.33    4.27
  -4   4   3   96.11    4.27
   4  -4  -2  194.52    7.11
  -4   4   2  208.12    6.93
   4  -4  -1   95.80    4.08
  -4   4   1   95.56    4.14
   4  -4   0   50.04    2.41
  -4   4   0   50.10    2.72
   4  -4   1  253.71    8.47
  -4   4  -1  257.23    8.78
   4  -4   2  293.85    9.46
  -4   4  -2  298.61    9.71
   4  -4   3   11.50    1.42
  -4   4  -3   11.50    1.48
   4  -4   4    6.62    1.11
  -4   4  -4    9.03    1.18
   4  -4   5  521.76   16.27
  -4   4  -5  540.81   17.07
   4  -4   6    2.35    1.30
  -4   4  -6    1.30    1.24
   4  -4   7  165.14    5.88
  -4   4  -7  163.34    5.44
   4  -4   8   27.46    1.98
  -4   4  -8   22.51    2.16
   4  -4   9    5.13    1.42
  -4   4  -9    3.65    1.55
   4  -4  10    1.86    1.67
  -4   4 -10    1.36    1.98
   4  -4  11    4.64    1.98
  -4   4 -11    4.95    1.86
   4  -4  12   19.36    2.72
  -4   4 -12   22.39    2.66
   4  -4  13    3.59    3.09
  -4   4 -13    3.53    2.78
   4  -4  14   -2.04    2.78
  -4   4 -14    0.25    2.66
   4  -4  15   22.88    3.59
  -4   4 -15   30.49    3.90
   4  -4  16    9.34    3.65
  -4   4 -16    8.91    2.91
   4  -4  17   12.93    3.22
  -4   4 -17   12.18    3.15
   4  -4  18    0.12    3.15
  -4   4 -18   -1.11    3.09
   4  -4  19    1.36    3.40
  -4   4 -19    0.12    3.09
   4  -4  20    0.93    2.91
  -4   4 -20    2.04    3.71
   4  -4  21    1.86    3.40
  -4   4 -21    2.29    5.07
   4  -3 -21    3.40    8.10
   4  -3 -20    4.14    5.44
  -4   3  20    1.30    7.67
   4  -3 -19    7.11    4.82
  -4   3  19    5.94    5.01
   4  -3 -18    2.85    4.52
  -4   3  18    5.07    5.63
   4  -3 -17    6.00    4.76
  -4   3  17    4.76    5.26
   4  -3 -16    0.93    4.64
  -4   3  16    0.74    4.82
   4  -3 -15   17.01    4.45
  -4   3  15   10.70    5.32
   4  -3 -14   39.27    4.58
  -4   3  14   46.76    4.89
   4  -3 -13   14.04    3.71
  -4   3  13   15.28    3.71
   4  -3 -12   75.21    4.76
  -4   3  12   62.34    4.39
   4  -3 -11    3.03    2.72
  -4   3  11    1.11    2.78
   4  -3 -10   48.12    3.83
  -4   3  10   48.98    4.21
   4  -3  -9    0.19    2.04
  -4   3   9    2.04    2.29
   4  -3  -8    1.48    2.04
  -4   3   8    1.55    1.98
   4  -3  -7  196.31    6.99
  -4   3   7  189.94    7.24
   4  -3  -6    0.93    1.73
  -4   3   6   -0.25    3.15
   4  -3  -5  170.52    8.66
  -4   3   5  181.71    6.37
   4  -3  -4  109.84    4.89
  -4   3   4  111.08    4.58
   4  -3  -3   42.30    2.66
  -4   3   3   44.16    2.85
   4  -3  -2  283.58   10.08
  -4   3   2  285.13    9.40
   4  -3  -1  201.88    7.17
  -4   3   1  199.15    7.17
   4  -3   0  271.70    8.91
  -4   3   0  261.87    9.15
   4  -3   1  809.48   23.38
  -4   3  -1  849.50   26.16
   4  -3   2  394.78   11.94
  -4   3  -2  392.19   12.18
   4  -3   3   77.62    2.97
  -4   3  -3   76.63    3.40
   4  -3   4    1.11    0.68
  -4   3  -4    0.62    0.87
   4  -3   5   20.60    1.36
  -4   3  -5   17.94    1.55
   4  -3   6  470.12   14.91
  -4   3  -6  456.20   15.09
   4  -3   7   44.90    2.23
  -4   3  -7   43.79    2.66
   4  -3   8  259.83    8.97
  -4   3  -8  261.19    8.78
   4  -3   9  159.76    5.69
  -4   3  -9  149.61    5.75
   4  -3  10    6.37    1.73
  -4   3 -10    6.87    1.61
   4  -3  11  149.55    6.06
  -4   3 -11  151.35    5.81
   4  -3  12   -0.43    2.41
  -4   3 -12    1.42    1.67
   4  -3  13   59.13    4.21
  -4   3 -13   59.62    4.02
   4  -3  14    4.89    2.91
  -4   3 -14    5.07    2.91
   4  -3  15   14.29    3.28
  -4   3 -15   15.28    2.66
   4  -3  16   13.36    2.97
  -4   3 -16   10.08    2.66
   4  -3  17    1.11    2.78
  -4   3 -17    0.80    2.72
   4  -3  18    3.46    5.81
  -4   3 -18    0.25    2.78
   4  -3  19    2.10    3.34
  -4   3 -19    0.87    3.03
  -4   3 -20    3.40    4.64
  -4   3 -21   -0.49    3.15
   4  -2 -21   -0.43    4.52
  -4   2  21    2.47    6.06
   4  -2 -20    0.49    4.27
  -4   2  20    0.62    4.82
   4  -2 -19   16.70    4.82
  -4   2  19   13.61    7.73
   4  -2 -18    1.18    4.21
  -4   2  18    3.09    4.89
   4  -2 -17    3.34    4.27
  -4   2  17    1.73    4.45
   4  -2 -16    1.05    4.89
  -4   2  16    0.87    4.76
   4  -2 -15    2.66    3.34
  -4   2  15    2.66    3.83
   4  -2 -14   28.33    4.02
  -4   2  14   28.08    4.14
   4  -2 -13   24.49    3.90
  -4   2  13   25.73    4.27
   4  -2 -12   -1.36    2.78
  -4   2  12   -0.19    2.78
   4  -2 -11    1.24    2.66
  -4   2  11    1.36    2.78
   4  -2 -10    1.18    2.23
  -4   2  10    0.62    2.23
   4  -2  -9   38.10    3.09
  -4   2   9   31.23    3.09
   4  -2  -8  442.04   12.99
  -4   2   8  446.30   13.55
   4  -2  -7  120.54    5.13
  -4   2   7  115.97    6.93
   4  -2  -6   43.97    4.02
  -4   2   6   50.10    2.97
   4  -2  -5  384.70   12.12
  -4   2   5  361.63   11.50
   4  -2  -4   27.03    2.04
  -4   2   4   29.07    2.04
   4  -2  -3  352.23   12.00
  -4   2   3  329.53   10.45
   4  -2  -2   51.77    2.72
  -4   2   2   52.51    3.09
   4  -2  -1    0.12    0.87
  -4   2   1    0.62    0.74
   4  -2   0  355.63   10.51
  -4   2   0  352.97   12.18
   4  -2   1  379.88   11.13
  -4   2  -1  372.77   12.43
   4  -2   2 3462.14   86.34
  -4   2  -2 3502.78   90.24
   4  -2   3  903.19   25.61
  -4   2  -3  904.98   23.69
   4  -2   4    0.37    0.56
  -4   2  -4    0.68    0.80
   4  -2   5  551.08   16.33
  -4   2  -5  523.99   14.78
   4  -2   6  141.33    5.13
  -4   2  -6  136.69    4.64
   4  -2   7  423.17   12.18
  -4   2  -7  428.18   13.55
   4  -2   8   49.60    2.66
  -4   2  -8   51.77    2.60
   4  -2   9    0.43    1.30
  -4   2  -9   -0.25    1.48
   4  -2  10  162.97    6.00
  -4   2 -10  160.87    6.68
   4  -2  11   -1.18    1.73
  -4   2 -11    0.31    1.30
   4  -2  12  118.01    5.81
  -4   2 -12  120.67    6.12
   4  -2  13    7.17    2.85
  -4   2 -13    5.26    2.10
   4  -2  14    4.27    3.15
  -4   2 -14    3.71    2.23
   4  -2  15    6.87    2.66
  -4   2 -15    6.68    2.35
   4  -2  16    2.78    2.66
  -4   2 -16    2.97    2.66
   4  -2  17    3.28    2.72
  -4   2 -17    0.74    3.65
   4  -2  18   -0.99    2.72
  -4   2 -18    0.80    2.29
   4  -2  19    0.56    3.03
  -4   2 -19    0.74    3.09
  -4   2 -20    9.59    6.18
   4  -1 -21    4.33    4.08
  -4   1  21    2.97    4.08
   4  -1 -20    9.65    5.01
  -4   1  20    4.82    5.63
   4  -1 -19    0.87    5.32
  -4   1  19    1.18    5.26
   4  -1 -18   44.72    5.57
  -4   1  18   45.27    6.87
   4  -1 -17   -0.31    3.71
  -4   1  17    4.89    4.45
   4  -1 -16   11.75    4.70
  -4   1  16   11.32    4.52
   4  -1 -15   24.43    3.83
  -4   1  15   20.78    5.26
   4  -1 -14   38.47    4.08
  -4   1  14   38.72    4.58
   4  -1 -13    3.34    3.34
  -4   1  13    2.47    3.03
   4  -1 -12    6.06    3.28
  -4   1  12   11.26    3.71
   4  -1 -11   23.32    3.22
  -4   1  11   22.33    3.59
   4  -1 -10  228.04    7.85
  -4   1  10  225.13    8.16
   4  -1  -9  187.96    7.30
  -4   1   9  178.74    6.99
   4  -1  -8  178.74    6.43
  -4   1   8  169.65    9.59
   4  -1  -7  198.60    7.48
  -4   1   7  202.49    6.87
   4  -1  -6  103.41    4.89
  -4   1   6  100.88    4.21
   4  -1  -5  160.07    5.50
  -4   1   5  165.01    6.56
   4  -1  -4  110.52    4.39
  -4   1   4  113.18    4.58
   4  -1  -3   78.49    3.15
  -4   1   3   76.76    3.15
   4  -1  -2  119.80    4.39
  -4   1   2  119.49    4.64
   4  -1  -1  785.80   21.40
  -4   1   1  800.33   23.56
   4  -1   0  169.10    5.50
  -4   1   0  160.50    5.57
   4  -1   1 1302.67   33.89
  -4   1  -1 1300.32   33.58
   4  -1   2  738.05   21.21
  -4   1  -2  733.16   20.35
   4  -1   3    1.18    0.37
  -4   1  -3    1.42    0.49
   4  -1   4   10.27    0.74
  -4   1  -4   11.44    0.87
   4  -1   5    1.11    0.68
  -4   1  -5    1.18    0.49
   4  -1   6  857.85   24.80
  -4   1  -6  883.33   25.11
   4  -1   7    3.53    0.80
  -4   1  -7    3.96    1.05
   4  -1   8  155.55    5.94
  -4   1  -8  160.13    9.46
   4  -1   9    1.79    1.55
  -4   1  -9    1.86    1.18
   4  -1  10   12.31    2.10
  -4   1 -10    9.96    1.98
   4  -1  11   55.97    3.40
  -4   1 -11   56.28    3.03
   4  -1  12    5.07    1.67
  -4   1 -12    6.80    2.35
   4  -1  13   26.60    2.91
  -4   1 -13   25.67    3.03
   4  -1  14   13.30    2.72
  -4   1 -14   12.31    2.16
   4  -1  15    8.84    2.78
  -4   1 -15   10.70    2.35
   4  -1  16   12.93    3.34
  -4   1 -16   15.09    5.32
   4  -1  17    5.01    3.09
  -4   1 -17    1.98    1.79
   4  -1  18   -0.37    2.72
  -4   1 -18    0.74    3.34
   4  -1  19    1.48    2.78
  -4   1 -19   -0.31    2.04
   4   0 -22    1.55    4.39
  -4   0  22    3.77    5.32
   4   0 -21    2.47    5.32
  -4   0  21    3.96    5.69
   4   0 -20    3.96    5.81
  -4   0  20    1.24    5.20
   4   0 -19    6.37    4.95
  -4   0  19    6.25    5.07
   4   0 -18   -1.42    4.58
  -4   0  18    3.28    7.11
   4   0 -17   21.28    4.64
  -4   0  17   14.29    4.95
   4   0 -16    7.42    5.32
  -4   0  16    4.70    5.07
   4   0 -15    7.67    3.28
  -4   0  15    5.81    3.90
   4   0 -14   42.61    4.52
  -4   0  14   59.00    5.57
   4   0 -13   33.52    3.83
  -4   0  13   43.48    3.83
   4   0 -12    6.62    2.91
  -4   0  12    5.94    2.97
   4   0 -11   44.41    4.33
  -4   0  11   38.97    3.83
   4   0 -10    5.20    2.16
  -4   0  10    7.17    2.23
   4   0  -9   86.03    4.52
  -4   0   9   70.32    6.43
   4   0  -8  201.38    8.10
  -4   0   8  200.08    7.61
   4   0  -7   38.53    2.97
  -4   0   7   37.30    3.03
   4   0  -6   11.81    1.61
  -4   0   6   11.63    1.98
   4   0  -5  272.20    9.71
  -4   0   5  261.81    9.96
   4   0  -4    0.56    0.93
  -4   0   4    0.56    1.05
   4   0  -3 1187.88   32.04
  -4   0   3 1154.67   32.78
   4   0  -2    4.08    0.87
  -4   0   2    1.73    0.80
   4   0  -1  160.31    5.50
  -4   0   1  158.27    5.38
   4   0   0  980.13   27.34
  -4   0   0  994.48   25.61
   4   0   1    2.85    0.37
  -4   0  -1    3.90    0.43
   4   0   4   14.60    1.11
  -4   0  -4   14.16    0.87
   4   0   5  480.01   14.16
  -4   0  -5  488.49   14.41
   4   0   6   23.13    1.55
  -4   0  -6   24.18    1.36
   4   0   7  713.18   22.27
  -4   0  -7  704.96   20.10
   4   0   8   31.67    2.04
  -4   0  -8   30.31    2.16
   4   0   9   19.30    1.98
  -4   0  -9   17.32    1.42
   4   0  10   30.74    2.54
  -4   0 -10   30.86    2.35
   4   0  11   49.36    2.78
  -4   0 -11   42.12    2.41
   4   0  12   18.18    2.47
  -4   0 -12   18.31    2.04
   4   0  13    7.36    2.29
  -4   0 -13   11.01    2.35
   4   0  14   13.11    2.78
  -4   0 -14   10.70    2.35
   4   0  15   11.57    2.41
  -4   0 -15   12.37    2.91
   4   0  16    2.04    2.97
  -4   0 -16    5.32    2.54
   4   0  17    3.34    2.47
  -4   0 -17   -0.25    2.23
   4   0  18    1.36    2.41
  -4   0 -18    0.31    1.61
   4   0  19    2.04    3.59
   4   1 -22    1.86    5.57
  -4  -1  22   -2.29    7.30
   4   1 -21    0.31    5.38
  -4  -1  21    1.48    5.44
   4   1 -20    3.96    4.89
  -4  -1  20    6.18    5.32
   4   1 -19    8.84    5.07
  -4  -1  19    9.15    5.50
   4   1 -18    1.05    5.07
  -4  -1  18    0.99    5.13
   4   1 -17   -0.12    3.90
  -4  -1  17   -1.55    4.95
   4   1 -16    4.14    3.96
  -4  -1  16    0.74    4.14
   4   1 -15   42.55    4.70
  -4  -1  15   37.05    5.13
   4   1 -14   48.37    5.38
  -4  -1  14   46.33    5.01
   4   1 -13   41.50    3.77
  -4  -1  13   46.08    4.89
   4   1 -12   64.63    4.39
  -4  -1  12   53.99    4.08
   4   1 -11    9.71    2.47
  -4  -1  11   12.25    3.34
   4   1 -10    0.80    1.92
  -4  -1  10   -1.61    3.40
   4   1  -9  253.71    9.52
  -4  -1   9  274.86    9.59
   4   1  -8  124.07    5.26
  -4  -1   8  118.26    4.70
   4   1  -7  117.58    4.95
  -4  -1   7  104.40    4.70
   4   1  -6  108.92    4.58
  -4  -1   6  108.79    4.39
   4   1  -5   -0.06    1.11
  -4  -1   5   -0.56    1.24
   4   1  -4  465.54   13.92
  -4  -1   4  455.58   15.09
   4   1  -3    5.75    1.24
  -4  -1   3    4.33    1.24
   4   1  -2  808.80   22.20
  -4  -1   2  797.67   22.70
   4   1  -1  445.69   12.68
  -4  -1   1  446.18   12.99
   4   1   0  274.80    8.23
  -4  -1   0  279.62    8.35
   4   1   1 1583.41   56.34
   4   1   4  118.44    6.06
   4   1   5   24.31    1.42
  -4  -1  -5   27.71    1.55
   4   1   6  517.00   16.95
  -4  -1  -6  513.29   15.65
   4   1   7   59.00    3.09
  -4  -1  -7   60.86    2.72
   4   1   8    6.37    1.24
  -4  -1  -8    5.75    0.93
   4   1   9   15.03    1.79
  -4  -1  -9   18.18    1.61
   4   1  10   19.79    2.35
  -4  -1 -10   19.48    2.10
   4   1  11   28.27    2.78
  -4  -1 -11   27.77    2.29
   4   1  12    2.91    1.86
  -4  -1 -12    3.09    1.36
   4   1  13    1.05    2.10
  -4  -1 -13    3.03    2.23
   4   1  14   11.26    2.41
  -4  -1 -14   12.25    2.16
   4   1  15   -0.19    2.60
  -4  -1 -15   -0.43    2.78
   4   1  16    2.91    2.35
  -4  -1 -16    2.66    1.86
   4   1  17    4.02    3.46
  -4  -1 -17    1.79    1.92
   4   2 -22   -2.35    7.24
  -4  -2  22    1.11    4.64
   4   2 -21    0.12    4.95
  -4  -2  21    4.14    5.20
   4   2 -20    2.23    5.26
  -4  -2  20    1.05    5.63
   4   2 -19    8.29    5.88
  -4  -2  19    5.44    5.57
   4   2 -18   37.54    6.06
  -4  -2  18   32.16    6.18
   4   2 -17    4.89    4.21
  -4  -2  17    8.60    4.21
   4   2 -16   -1.67    3.53
  -4  -2  16    3.34    3.53
   4   2 -15   42.55    4.52
  -4  -2  15   41.19    4.76
   4   2 -14   65.44    5.20
  -4  -2  14   65.44    5.26
   4   2 -13   29.25    3.77
  -4  -2  13   28.64    4.08
   4   2 -12    2.04    2.60
  -4  -2  12    1.86    2.97
   4   2 -11  121.78    6.74
  -4  -2  11  123.45   11.13
   4   2 -10  438.14   17.69
  -4  -2  10  441.67   13.79
   4   2  -9   61.66    3.53
  -4  -2   9   60.74    3.96
   4   2  -8  342.95   10.82
  -4  -2   8  333.55   10.39
   4   2  -7    1.61    1.42
  -4  -2   7    1.30    1.55
   4   2  -6    2.16    1.24
  -4  -2   6    1.36    1.30
   4   2  -5   36.18    2.29
  -4  -2   5   32.66    2.10
   4   2  -4  190.56    6.56
  -4  -2   4  183.26    6.18
   4   2  -3 1253.25   31.98
  -4  -2   3 1288.63   35.32
   4   2  -2  123.76    4.58
  -4  -2   2  123.70    4.21
   4   2  -1   70.88    3.03
  -4  -2   1   73.23    2.85
   4   2   0  832.31   23.56
  -4  -2   0  813.81   21.83
   4   2   1    1.48    0.37
  -4  -2  -1    0.93    0.31
   4   2   4    8.91    0.62
  -4  -2  -4    8.04    0.49
   4   2   5  271.70    9.40
  -4  -2  -5  266.76    8.54
   4   2   6    1.98    0.80
  -4  -2  -6    2.23    0.62
   4   2   7  160.93    6.18
  -4  -2  -7  158.95    6.00
   4   2   8    6.12    1.48
  -4  -2  -8    6.56    1.05
   4   2   9  108.36    4.76
  -4  -2  -9  113.00    4.89
   4   2  10  167.43    8.47
  -4  -2 -10  164.15    6.49
   4   2  11   25.17    2.54
  -4  -2 -11   28.08    2.23
   4   2  12    9.77    2.72
  -4  -2 -12    7.55    1.67
   4   2  13    0.68    2.10
  -4  -2 -13    0.25    2.10
   4   2  14   16.27    2.60
  -4  -2 -14   15.21    1.98
   4   2  15   10.08    2.41
  -4  -2 -15   10.58    2.10
   4   2  16    1.05    3.15
  -4  -2 -16    2.41    2.72
   4   2  17    0.37    2.10
  -4  -2 -17    0.31    1.92
  -4  -2 -18   -0.31    1.42
   4   3 -22    2.10    5.20
  -4  -3  22   -0.06    4.39
   4   3 -21   -1.05    4.76
  -4  -3  21   -1.55    5.63
   4   3 -20    3.65    5.75
  -4  -3  20    9.28    5.81
   4   3 -19   15.46    4.39
  -4  -3  19    8.66    5.26
   4   3 -18    0.87    3.65
  -4  -3  18    4.76    4.76
   4   3 -17   20.66    4.39
  -4  -3  17   19.85    4.82
   4   3 -16   41.07    4.95
  -4  -3  16   34.51    6.00
   4   3 -15   17.32    3.83
  -4  -3  15   12.06    4.27
   4   3 -14   53.81    4.45
  -4  -3  14   55.73    4.95
   4   3 -13    1.42    2.60
  -4  -3  13    1.79    2.66
   4   3 -12    3.96    2.35
  -4  -3  12    4.52    4.08
   4   3 -11    3.46    3.03
  -4  -3  11    1.67    2.35
   4   3 -10   -0.19    1.79
  -4  -3  10    0.99    2.04
   4   3  -9  818.45   23.32
  -4  -3   9  794.08   21.59
   4   3  -8   17.75    2.35
  -4  -3   8   14.29    2.47
   4   3  -7  233.85    8.60
  -4  -3   7  228.16    8.04
   4   3  -6  257.85    8.97
  -4  -3   6  248.94    8.29
   4   3  -5    1.67    1.30
  -4  -3   5    1.24    1.30
   4   3  -4  543.47   19.11
  -4  -3   4  546.19   16.39
   4   3  -3  121.97    4.82
  -4  -3   3  117.45    4.58
   4   3  -2  202.12    6.68
  -4  -3   2  202.62    6.68
   4   3  -1  226.24    7.55
  -4  -3   1  216.29    7.17
   4   3   0  251.97    8.10
  -4  -3   0  260.82    8.97
   4   3   1  589.80   16.95
  -4  -3  -1  594.81   17.32
   4   3   2   11.32    0.80
  -4  -3  -2   13.85    0.87
   4   3   3  164.70    6.43
  -4  -3  -3  160.00    5.44
   4   3   4  235.58    8.16
  -4  -3  -4  223.03    7.30
   4   3   5   37.79    2.16
  -4  -3  -5   35.93    1.86
   4   3   6  592.58   18.74
  -4  -3  -6  589.18   17.07
   4   3   7    5.01    1.05
  -4  -3  -7    4.89    0.99
   4   3   8    8.16    1.67
  -4  -3  -8   11.07    1.24
   4   3   9   26.41    2.35
  -4  -3  -9   26.16    2.10
   4   3  10   -0.25    1.92
  -4  -3 -10    0.80    1.24
   4   3  11  102.79    6.06
  -4  -3 -11  103.54    4.82
   4   3  12    0.37    2.23
  -4  -3 -12   -0.25    1.55
   4   3  13    6.12    2.41
  -4  -3 -13    8.23    2.04
   4   3  14    0.56    2.29
  -4  -3 -14    2.04    2.04
   4   3  15    0.37    2.10
  -4  -3 -15    0.93    1.24
   4   3  16   -0.43    2.04
  -4  -3 -16    1.36    2.16
  -4  -3 -18   -0.68    1.18
   4   4 -21    2.10    4.08
  -4  -4  21    3.65    5.26
   4   4 -20    0.00    5.50
  -4  -4  20    4.64    4.95
   4   4 -19    2.47    4.70
  -4  -4  19    2.72    4.52
   4   4 -18    5.63    4.08
  -4  -4  18    5.57    5.38
   4   4 -17    0.25    3.65
  -4  -4  17    0.93    3.90
   4   4 -16    5.81    3.34
  -4  -4  16    4.39    3.77
   4   4 -15   51.21    4.45
  -4  -4  15   45.21    4.45
   4   4 -14   44.90    4.27
  -4  -4  14   40.82    4.45
   4   4 -13    5.01    3.22
  -4  -4  13    2.41    5.75
   4   4 -12   39.34    6.18
  -4  -4  12   49.67    4.58
   4   4 -11   63.21    4.39
  -4  -4  11   63.64    4.27
   4   4 -10  257.79   10.58
  -4  -4  10  251.73    9.71
   4   4  -9    5.75    2.10
  -4  -4   9    5.13    2.41
   4   4  -8  514.22   15.83
  -4  -4   8  535.12   15.59
   4   4  -7  179.18    6.74
  -4  -4   7  182.02    6.18
   4   4  -6    6.49    1.92
  -4  -4   6    5.50    1.55
   4   4  -5  365.28   11.19
  -4  -4   5  345.06   11.50
   4   4  -4   53.19    2.66
  -4  -4   4   52.45    2.91
   4   4  -3  120.36    4.58
  -4  -4   3  112.75    4.70
   4   4  -2  126.11    4.82
  -4  -4   2  121.41    4.39
   4   4  -1  121.41    4.33
  -4  -4   1  117.88    4.45
   4   4   0  520.03   15.71
  -4  -4   0  523.86   16.02
   4   4   1  204.78    6.68
  -4  -4  -1  195.82    7.05
   4   4   2  295.33   10.45
  -4  -4  -2  300.46    9.96
   4   4   3    3.83    0.80
  -4  -4  -3    3.09    0.74
   4   4   4   38.59    1.98
  -4  -4  -4   37.42    1.86
   4   4   5  241.89    9.09
  -4  -4  -5  248.63    8.78
   4   4   6   39.09    2.16
  -4  -4  -6   40.14    2.54
   4   4   7    4.82    1.30
  -4  -4  -7    5.69    1.24
   4   4   8    4.02    1.18
  -4  -4  -8    1.79    1.30
   4   4   9    0.00    1.79
  -4  -4  -9    0.62    0.99
   4   4  10   28.20    2.41
  -4  -4 -10   27.52    2.23
   4   4  11    0.12    1.61
  -4  -4 -11    0.99    1.61
   4   4  12    2.66    2.10
  -4  -4 -12    1.86    1.61
   4   4  13    5.20    2.54
  -4  -4 -13    3.28    1.79
   4   4  14    5.32    3.46
  -4  -4 -14    7.30    1.98
   4   4  15    1.98    3.77
  -4  -4 -15    0.99    2.04
  -4  -4 -16    0.43    4.02
   4   5 -22   -0.43    4.21
   4   5 -21   -1.79    4.95
  -4  -5  21    4.58    5.01
   4   5 -20    4.14    4.95
  -4  -5  20    2.54    4.82
   4   5 -19    5.13    4.33
  -4  -5  19   -0.87    4.21
   4   5 -18    3.96    4.21
  -4  -5  18    3.77    4.58
   4   5 -17    3.65    4.08
  -4  -5  17    4.58    4.39
   4   5 -16   22.45    4.14
  -4  -5  16   22.33    4.08
   4   5 -15    4.33    2.97
  -4  -5  15    3.53    4.14
   4   5 -14   31.79    4.14
  -4  -5  14   28.33    6.31
   4   5 -13    2.04    3.53
  -4  -5  13    2.29    2.72
   4   5 -12    0.12    2.66
  -4  -5  12    0.80    2.54
   4   5 -11   95.68    5.20
  -4  -5  11   99.76    5.13
   4   5 -10   13.30    2.91
  -4  -5  10   11.75    2.78
   4   5  -9  409.01   13.36
  -4  -5   9  410.00   13.24
   4   5  -8   32.90    2.85
  -4  -5   8   34.02    2.85
   4   5  -7   37.60    2.72
  -4  -5   7   40.57    2.85
   4   5  -6  193.96    6.56
  -4  -5   6  203.55    7.05
   4   5  -5   18.18    1.79
  -4  -5   5   16.58    1.86
   4   5  -4  173.12    6.37
  -4  -5   4  179.18    6.43
   4   5  -3   12.37    1.48
  -4  -5   3   10.27    1.42
   4   5  -2   28.64    2.10
  -4  -5   2   26.41    1.92
   4   5  -1  543.35   16.95
  -4  -5   1  540.81   16.20
   4   5   0  166.68    6.37
  -4  -5   0  169.90    6.12
   4   5   1  179.24    6.62
  -4  -5  -1  178.68    5.81
   4   5   2    2.85    0.80
  -4  -5  -2    3.53    0.80
   4   5   3    9.77    1.11
  -4  -5  -3    8.84    1.11
   4   5   4  144.85    6.06
  -4  -5  -4  145.53    5.94
   4   5   5   62.10    2.85
  -4  -5  -5   66.74    2.91
   4   5   6   85.17    4.39
  -4  -5  -6   86.65    3.90
   4   5   7   74.65    4.14
  -4  -5  -7   69.52    3.71
   4   5   8    1.11    1.11
  -4  -5  -8    0.68    1.30
   4   5   9    1.24    1.79
  -4  -5  -9    2.04    1.24
   4   5  10   26.90    2.85
  -4  -5 -10   30.31    2.47
   4   5  11    4.02    1.73
  -4  -5 -11    4.08    1.86
   4   5  12   -0.31    2.10
  -4  -5 -12   -0.25    1.79
   4   5  13   11.19    3.03
  -4  -5 -13   12.12    2.29
   4   5  14    1.30    2.60
  -4  -5 -14    0.25    1.73
   4   5  15    1.67    1.92
  -4  -5 -15    2.47    2.16
   4   6 -22    1.73    4.70
   4   6 -21    0.80    4.14
  -4  -6  21    0.56    5.07
   4   6 -20    6.99    4.45
  -4  -6  20    7.05    4.58
   4   6 -19   -0.37    4.08
  -4  -6  19    2.60    4.45
   4   6 -18    5.44    4.52
  -4  -6  18    6.12    4.64
   4   6 -17    0.43    3.46
  -4  -6  17   -2.29    3.96
   4   6 -16    4.58    4.39
  -4  -6  16    4.64    3.96
   4   6 -15   78.92    5.94
  -4  -6  15   86.09    9.96
   4   6 -14    1.79    5.07
  -4  -6  14    0.37    3.53
   4   6 -13   38.10    4.14
  -4  -6  13   38.78    4.33
   4   6 -12   -0.68    2.54
  -4  -6  12   -0.25    2.54
   4   6 -11    4.14    2.78
  -4  -6  11    2.66    2.91
   4   6 -10  343.14   12.56
  -4  -6  10  343.45   13.30
   4   6  -9    6.43    2.23
  -4  -6   9    6.43    2.04
   4   6  -8   22.88    2.72
  -4  -6   8   23.87    2.54
   4   6  -7  116.90    5.13
  -4  -6   7  126.61    5.32
   4   6  -6    2.91    1.55
  -4  -6   6    3.59    1.79
   4   6  -5  184.68    7.30
  -4  -6   5  185.55    6.93
   4   6  -4    5.01    1.61
  -4  -6   4    5.01    1.55
   4   6  -3  219.87    8.10
  -4  -6   3  218.82    7.48
   4   6  -2   61.48    3.40
  -4  -6   2   66.30    3.15
   4   6  -1   24.99    1.92
  -4  -6   1   22.33    1.79
   4   6   0  390.45   12.49
  -4  -6   0  387.05   12.12
   4   6   1    1.67    1.18
  -4  -6  -1    1.67    1.24
   4   6   2    4.76    1.36
  -4  -6  -2    6.68    1.11
   4   6   3   52.57    2.78
  -4  -6  -3   47.07    2.29
   4   6   4    2.29    1.05
  -4  -6  -4    2.16    0.99
   4   6   5  145.53    5.63
  -4  -6  -5  150.60    6.37
   4   6   6   32.41    2.23
  -4  -6  -6   35.69    2.66
   4   6   7    6.31    1.79
  -4  -6  -7    4.64    1.11
   4   6   8    1.92    1.61
  -4  -6  -8    2.41    1.48
   4   6   9   10.08    1.98
  -4  -6  -9   11.01    1.98
   4   6  10    6.31    1.92
  -4  -6 -10    6.18    1.79
   4   6  11    8.10    2.54
  -4  -6 -11    6.49    1.61
   4   6  12    5.32    2.47
  -4  -6 -12    5.26    2.04
   4   6  13    0.49    2.04
  -4  -6 -13   -0.12    1.61
   4   6  14    0.19    1.86
  -4  -6 -14    1.79    2.66
   4   6  15    0.00    2.41
   4   7 -21    1.61    5.07
  -4  -7  21    2.10    5.38
   4   7 -20    1.98    4.70
  -4  -7  20    3.28    4.64
   4   7 -19    9.34    4.95
  -4  -7  19    4.95    5.13
   4   7 -18    0.12    4.39
  -4  -7  18    0.06    4.08
   4   7 -17    1.92    3.71
  -4  -7  17    6.31    3.96
   4   7 -16   36.43    4.82
  -4  -7  16   30.12    6.49
   4   7 -15    3.22    3.96
  -4  -7  15    5.26    4.08
   4   7 -14   63.02    5.13
  -4  -7  14   63.15    5.20
   4   7 -13    4.21    2.97
  -4  -7  13    3.28    3.03
   4   7 -12   10.95    3.09
  -4  -7  12   10.51    3.15
   4   7 -11    3.22    3.83
  -4  -7  11    6.68    3.15
   4   7 -10   10.51    2.54
  -4  -7  10   11.13    2.60
   4   7  -9  278.94   11.01
  -4  -7   9  278.38    9.96
   4   7  -8   22.82    2.54
  -4  -7   8   16.95    2.60
   4   7  -7    0.80    1.86
  -4  -7   7   -0.37    1.61
   4   7  -6   24.99    2.91
  -4  -7   6   18.06    2.47
   4   7  -5    3.22    1.48
  -4  -7   5    2.72    1.55
   4   7  -4    0.37    1.73
  -4  -7   4    0.56    1.48
   4   7  -3   70.76    4.33
  -4  -7   3   71.62    3.34
   4   7  -2    0.74    1.42
  -4  -7   2    1.11    1.18
   4   7  -1  382.97   13.92
  -4  -7   1  395.16   12.25
   4   7   0    0.74    1.18
  -4  -7   0    0.87    1.30
   4   7   1  135.02    5.94
  -4  -7  -1  129.76    5.50
   4   7   2    1.36    1.42
  -4  -7  -2    2.23    1.36
   4   7   3   -1.11    1.18
  -4  -7  -3    0.25    1.05
   4   7   4   53.56    3.03
  -4  -7  -4   52.76    3.03
   4   7   5    3.59    1.48
  -4  -7  -5    3.96    1.48
   4   7   6    1.30    1.67
  -4  -7  -6    0.37    1.36
   4   7   7    2.54    1.79
  -4  -7  -7    2.60    1.67
   4   7   8    7.98    2.04
  -4  -7  -8    7.24    1.61
   4   7   9   10.08    1.98
  -4  -7  -9   11.07    2.16
   4   7  10    0.49    1.79
  -4  -7 -10    1.36    1.61
   4   7  11    3.53    1.98
  -4  -7 -11    3.28    1.73
   4   7  12    0.49    2.54
  -4  -7 -12    0.19    1.86
   4   7  13    1.67    2.41
  -4  -7 -13    0.68    1.61
   4   7  14    0.12    2.97
  -4  -7 -14    0.56    1.61
   4   8 -21    2.85    8.04
  -4  -8  21    4.39    5.32
   4   8 -20    2.66    4.76
  -4  -8  20    1.36    4.58
   4   8 -19    5.63    4.27
  -4  -8  19    3.59    4.27
   4   8 -18    7.30    4.39
  -4  -8  18    7.05    4.52
   4   8 -17   20.97    5.01
  -4  -8  17   20.22    7.30
   4   8 -16    5.20    4.27
  -4  -8  16    6.49    4.14
   4   8 -15   30.31    4.89
  -4  -8  15   29.87    4.58
   4   8 -14   -0.12    3.22
  -4  -8  14    6.25    3.34
   4   8 -13   20.84    3.77
  -4  -8  13   22.95    4.27
   4   8 -12    8.23    2.47
  -4  -8  12    7.36    3.40
   4   8 -11    7.24    2.04
  -4  -8  11    8.78    2.66
   4   8 -10   59.99    4.21
  -4  -8  10   57.58    3.96
   4   8  -9  104.22    6.06
  -4  -8   9  103.85    5.63
   4   8  -8   47.87    3.40
  -4  -8   8   38.97    3.15
   4   8  -7   12.99    2.60
  -4  -8   7   12.06    2.16
   4   8  -6    7.85    2.10
  -4  -8   6    9.83    2.29
   4   8  -5   43.48    3.09
  -4  -8   5   36.80    2.97
   4   8  -4   23.01    2.78
  -4  -8   4   23.69    2.72
   4   8  -3    1.42    1.79
  -4  -8   3    0.99    1.98
   4   8  -2   -0.37    1.92
  -4  -8   2    0.49    1.30
   4   8  -1   65.62    3.46
  -4  -8   1   66.43    3.15
   4   8   0   87.89    3.90
  -4  -8   0   92.16    4.08
   4   8   1    1.67    1.61
  -4  -8  -1    1.98    1.30
   4   8   2    5.94    1.67
  -4  -8  -2   10.76    1.86
   4   8   3   44.59    2.78
  -4  -8  -3   50.90    3.65
   4   8   4    8.60    1.79
  -4  -8  -4    9.83    1.98
   4   8   5    9.90    1.86
  -4  -8  -5    8.66    1.86
   4   8   6   26.04    2.41
  -4  -8  -6   27.21    2.29
   4   8   7    6.68    1.61
  -4  -8  -7    7.85    1.98
   4   8   8    2.66    1.79
  -4  -8  -8    1.98    1.73
   4   8   9    1.73    1.92
  -4  -8  -9    2.78    1.98
   4   8  10    6.56    2.04
  -4  -8 -10    8.72    1.92
   4   8  11    0.87    1.92
  -4  -8 -11   -0.37    1.92
   4   8  12    1.30    1.98
  -4  -8 -12    0.06    1.61
  -4  -8 -13    0.00    0.93
   4   9 -21    1.86    2.47
  -4  -9  21   -3.15    8.72
   4   9 -20    2.54    3.28
  -4  -9  20    3.46    4.27
   4   9 -19    5.88    3.71
  -4  -9  19    2.54    4.89
   4   9 -18    2.35    3.34
  -4  -9  18    2.16    7.98
   4   9 -17    2.54    3.22
  -4  -9  17    3.22    4.82
   4   9 -16   29.81    4.02
  -4  -9  16   29.69    4.82
   4   9 -15   -0.25    2.72
  -4  -9  15    0.06    4.02
   4   9 -14   16.08    4.76
  -4  -9  14   19.11    4.14
   4   9 -13    0.06    3.53
  -4  -9  13    0.68    3.65
   4   9 -12    4.33    3.53
  -4  -9  12    4.58    3.09
   4   9 -11   43.85    4.33
  -4  -9  11   43.36    3.90
   4   9 -10   10.02    2.66
  -4  -9  10    9.71    2.85
   4   9  -9   37.05    4.08
  -4  -9   9   30.92    3.15
   4   9  -8    5.26    2.85
  -4  -9   8    1.42    2.54
   4   9  -7    2.85    2.60
  -4  -9   7    0.49    2.04
   4   9  -6   33.77    3.59
  -4  -9   6   32.90    3.28
   4   9  -5    2.35    2.54
  -4  -9   5    5.50    1.98
   4   9  -4   55.73    3.53
  -4  -9   4   53.81    3.15
   4   9  -3   53.25    3.71
  -4  -9   3   51.52    3.03
   4   9  -2    0.19    1.73
  -4  -9   2    0.19    1.55
   4   9  -1   16.08    2.35
  -4  -9   1   14.35    2.10
   4   9   0   71.44    4.21
  -4  -9   0   75.27    3.90
   4   9   1    1.92    1.73
  -4  -9  -1    1.24    1.48
   4   9   2   -0.93    1.86
  -4  -9  -2    0.06    1.55
   4   9   3   19.98    2.29
  -4  -9  -3   23.19    2.16
   4   9   4   37.30    2.60
  -4  -9  -4   34.76    2.85
   4   9   5    8.72    2.04
  -4  -9  -5    9.65    1.98
   4   9   6    0.43    1.86
  -4  -9  -6    0.56    1.67
   4   9   7   10.58    2.60
  -4  -9  -7   11.32    2.29
   4   9   8   11.57    2.54
  -4  -9  -8    7.85    1.61
   4   9   9    3.90    1.79
  -4  -9  -9    3.15    2.16
   4   9  10    1.30    2.29
  -4  -9 -10   -0.31    1.61
   4   9  11    0.56    1.73
  -4  -9 -11    0.68    1.73
   4   9  12    0.31    2.60
  -4  -9 -12    0.62    1.92
   4  10 -20    5.38    4.64
  -4 -10  20   20.22    6.00
   4  10 -19    4.52    5.88
  -4 -10  19    6.06    7.24
   4  10 -18   -2.04    6.37
  -4 -10  18    2.35    4.76
   4  10 -17   14.35    5.26
  -4 -10  17   14.16    4.82
   4  10 -16    3.03    5.20
  -4 -10  16   -2.04    4.45
   4  10 -15    9.15    4.45
  -4 -10  15   17.63    4.64
   4  10 -14    0.80    3.22
  -4 -10  14   -1.79    3.71
   4  10 -13   12.93    4.27
  -4 -10  13   11.19    3.15
   4  10 -12   15.03    3.96
  -4 -10  12   16.33    3.28
   4  10 -11    0.31    3.34
  -4 -10  11    2.10    3.46
   4  10 -10   47.44    4.76
  -4 -10  10   43.79    4.39
   4  10  -9   -0.06    3.71
  -4 -10   9    0.62    2.41
   4  10  -8   11.63    4.08
  -4 -10   8   15.65    3.03
   4  10  -7   88.32    6.49
  -4 -10   7   83.56    4.89
   4  10  -6   -1.30    2.85
  -4 -10   6    1.11    2.04
   4  10  -5   59.93    4.76
  -4 -10   5   65.93    4.64
   4  10  -4    1.55    3.65
  -4 -10   4    2.04    2.54
   4  10  -3   13.55    3.53
  -4 -10   3    7.48    2.10
   4  10  -2   66.06    4.45
  -4 -10   2   69.21    4.39
   4  10  -1   38.84    3.59
  -4 -10   1   45.64    3.40
   4  10   0    5.94    2.16
  -4 -10   0    6.87    1.98
   4  10   1   12.37    2.29
  -4 -10  -1   13.79    2.23
   4  10   2    2.16    1.86
  -4 -10  -2   -0.43    1.61
   4  10   3   25.79    3.03
  -4 -10  -3   23.81    3.03
   4  10   4    3.40    2.10
  -4 -10  -4    4.27    2.29
   4  10   5   17.26    2.72
  -4 -10  -5   16.45    2.29
   4  10   6   10.89    2.23
  -4 -10  -6   10.33    2.47
   4  10   7    3.83    2.35
  -4 -10  -7    2.29    1.73
   4  10   8    0.80    2.10
  -4 -10  -8    0.25    2.35
   4  10   9    4.58    2.35
  -4 -10  -9    0.93    2.23
   4  10  10    2.29    2.10
  -4 -10 -10    1.42    1.92
  -4 -10 -11   -0.87    2.04
   4  11 -19    1.67    5.63
   4  11 -18   -4.70    6.99
  -4 -11  18   -3.09    5.57
   4  11 -17   -0.31    6.93
  -4 -11  17    5.13    6.68
   4  11 -16   10.08    4.52
  -4 -11  16    9.34    4.64
   4  11 -15   -1.98    3.90
  -4 -11  15    1.24    4.02
   4  11 -14    7.24    4.52
  -4 -11  14   12.25    4.52
   4  11 -13   -0.99    5.38
  -4 -11  13    2.60    5.07
   4  11 -12   -2.29    3.90
  -4 -11  12    3.90    3.53
   4  11 -11   56.16    6.06
  -4 -11  11   53.93    4.70
   4  11 -10    1.86    3.03
  -4 -11  10    1.98    2.91
   4  11  -9    3.90    3.34
  -4 -11   9    6.80    3.15
   4  11  -8   33.21    4.21
  -4 -11   8   28.88    3.65
   4  11  -7   -1.11    3.28
  -4 -11   7    0.49    2.35
   4  11  -6   53.56    4.45
  -4 -11   6   49.85    4.02
   4  11  -5    0.49    3.22
  -4 -11   5    1.11    2.29
   4  11  -4   12.80    3.22
  -4 -11   4   13.67    3.46
   4  11  -3   39.09    4.39
  -4 -11   3   42.18    3.59
   4  11  -2    1.05    2.78
  -4 -11   2   -0.12    2.23
   4  11  -1   58.51    5.50
  -4 -11   1   54.37    3.96
   4  11   0    5.13    2.41
  -4 -11   0    8.47    2.10
   4  11   1    0.25    2.66
  -4 -11  -1    0.93    2.35
   4  11   2    4.89    3.03
  -4 -11  -2    4.02    1.79
   4  11   3    4.76    2.23
  -4 -11  -3    4.52    1.86
   4  11   4   11.07    2.23
  -4 -11  -4   15.03    2.78
   4  11   5    0.19    3.03
  -4 -11  -5    0.49    1.79
   4  11   6    5.32    2.35
  -4 -11  -6    3.83    2.41
   4  11   7   -0.68    2.91
  -4 -11  -7    0.93    1.61
   4  11   8    1.86    2.29
  -4 -11  -8    0.62    2.10
   4  11   9   -0.49    1.36
  -4 -11  -9   -0.37    1.92
   4  12 -18   -1.79    8.47
  -4 -12  18   -1.05    4.95
   4  12 -17    4.70    5.01
  -4 -12  17    3.83    4.64
   4  12 -16   -0.12    4.52
  -4 -12  16   -4.02    4.58
   4  12 -15    8.10    4.95
  -4 -12  15   10.02    5.69
   4  12 -14   -1.42    5.69
  -4 -12  14    1.05    4.52
   4  12 -13    2.66    4.58
  -4 -12  13    2.41    3.90
   4  12 -12    9.40    4.02
  -4 -12  12   10.58    4.02
   4  12 -11    2.23    4.76
  -4 -12  11    1.67    4.21
   4  12 -10    9.03    4.45
  -4 -12  10    6.12    3.22
   4  12  -9    6.00    4.39
  -4 -12   9    3.22    3.53
   4  12  -8    1.42    4.27
  -4 -12   8   -1.36    3.71
   4  12  -7    9.90    4.70
  -4 -12   7    7.73    3.03
   4  12  -6   -0.74    3.90
  -4 -12   6   -0.06    2.60
   4  12  -5   19.17    3.71
  -4 -12   5   20.41    3.03
   4  12  -4    0.43    3.46
  -4 -12   4    2.23    3.65
   4  12  -3    4.52    3.28
  -4 -12   3    1.18    2.35
   4  12  -2   14.29    3.28
  -4 -12   2   13.67    2.60
   4  12  -1    3.46    2.85
  -4 -12   1    4.02    2.23
   4  12   0   19.73    4.21
  -4 -12   0   23.07    3.53
   4  12   1    0.93    2.54
  -4 -12  -1   -0.06    2.04
   4  12   2   -0.31    2.54
  -4 -12  -2   -0.06    2.54
   4  12   3    3.09    2.97
  -4 -12  -3    4.33    2.35
   4  12   4    1.61    2.72
  -4 -12  -4   -1.42    1.86
   4  12   5    0.00    2.35
  -4 -12  -5   -1.05    1.86
   4  12   6   -0.06    1.98
  -4 -12  -6    0.93    2.23
   4  12   7    1.67    3.15
  -4 -12  -7   -0.37    2.16
   4  12   8    0.87    3.46
  -4 -12  -8    1.36    2.41
   4  13 -17    0.62    5.57
  -4 -13  17    0.00    6.56
   4  13 -16    1.24    5.07
  -4 -13  16   -0.68    4.70
   4  13 -15    0.31    5.20
  -4 -13  15    8.97    5.50
   4  13 -14   38.10    6.62
  -4 -13  14   36.24    6.31
   4  13 -13    1.92    4.52
  -4 -13  13    3.77    4.39
   4  13 -12    1.92    4.39
  -4 -13  12    3.65    4.21
   4  13 -11   10.14    4.95
  -4 -13  11   13.30    3.90
   4  13 -10   13.61    4.76
  -4 -13  10   12.43    3.46
   4  13  -9    5.88    4.33
  -4 -13   9    2.10    3.53
   4  13  -8    4.76    4.21
  -4 -13   8    4.45    3.03
   4  13  -7    6.87    4.64
  -4 -13   7    5.50    3.77
   4  13  -6   11.26    3.96
  -4 -13   6   12.93    3.09
   4  13  -5    4.14    3.71
  -4 -13   5    3.34    3.03
   4  13  -4   -1.30    4.70
  -4 -13   4    0.80    3.34
   4  13  -3    5.13    3.09
  -4 -13   3    7.92    2.78
   4  13  -2    0.62    2.85
  -4 -13   2    1.11    2.47
   4  13  -1    8.23    4.39
  -4 -13   1   10.39    3.15
   4  13   0    4.45    3.40
  -4 -13   0    6.25    2.91
   4  13   1    2.10    3.28
  -4 -13  -1    1.42    3.40
   4  13   2    1.30    3.09
  -4 -13  -2    0.68    2.04
   4  13   3    1.24    3.03
  -4 -13  -3    1.55    2.60
   4  13   4    1.92    2.29
  -4 -13  -4    1.79    2.16
  -4 -13  -5    0.56    1.48
   4  13   6   -1.42    3.65
  -4 -13  -6   -0.31    4.45
   4  13   7    1.92    3.96
  -4 -13  -7    0.19    2.60
  -4 -14  17    0.74    6.37
   4  14 -16    3.34    6.43
  -4 -14  16    0.99    4.95
   4  14 -15   -1.48    6.49
  -4 -14  15   -0.06    5.69
   4  14 -14    3.22    5.26
  -4 -14  14    4.52    4.76
   4  14 -13   26.47    6.37
  -4 -14  13   35.44    6.25
   4  14 -12   38.28    6.00
  -4 -14  12   27.89    4.27
   4  14 -11    4.82    5.38
  -4 -14  11    2.47    4.64
   4  14 -10    3.03    4.95
  -4 -14  10    2.47    4.76
   4  14  -9    1.48    4.39
  -4 -14   9    0.43    3.71
   4  14  -8   -1.11    3.71
  -4 -14   8   -1.55    3.22
   4  14  -7    9.52    5.01
  -4 -14   7    7.05    4.21
   4  14  -6    0.62    3.90
  -4 -14   6    2.10    3.03
   4  14  -5   11.01    5.01
  -4 -14   5    8.84    3.53
   4  14  -4    1.05    4.02
  -4 -14   4    1.11    2.85
   4  14  -3   -0.49    3.59
  -4 -14   3   -0.49    3.09
   4  14  -2    1.79    3.65
  -4 -14   2    4.08    3.46
   4  14  -1    1.30    3.53
  -4 -14   1    2.91    2.97
   4  14   0   -0.74    2.97
  -4 -14   0    0.25    4.14
   4  14   1    0.19    2.41
  -4 -14  -1   -0.80    2.72
   4  14   2    4.64    5.07
  -4 -14  -2    3.03    3.40
   4  14   3   -0.19    1.92
  -4 -14  -3   -0.37    1.48
   4  15 -15    0.87    6.62
  -4 -15  15    0.93    4.95
   4  15 -14    3.03    5.69
  -4 -15  14   -0.62    5.01
   4  15 -13   10.39    7.67
  -4 -15  13    6.37    6.99
   4  15 -12    5.38    5.26
  -4 -15  12    9.22    4.95
   4  15 -11   16.39    4.52
  -4 -15  11   15.15    3.83
   4  15 -10    2.23    6.06
  -4 -15  10   -0.12    5.69
   4  15  -9    2.35    5.07
  -4 -15   9    0.62    3.77
   4  15  -8    2.97    4.27
  -4 -15   8    7.79    3.59
   4  15  -7    1.05    4.58
  -4 -15   7    4.21    3.96
   4  15  -6    7.98    4.21
  -4 -15   6    3.34    3.46
   4  15  -5    0.68    3.15
  -4 -15   5   -0.37    4.33
   4  15  -4    0.06    2.35
  -4 -15   4    0.00    2.60
   4  15  -3   -1.24    3.46
  -4 -15   3   -0.25    4.58
   4  15  -2   -0.25    3.22
  -4 -15   2    1.67    2.78
   4  15  -1   -1.98    5.94
  -4 -15   0    0.19    2.47
   4  15   1   -0.12    2.85
  -4 -15  -3    1.86    4.39
  -4 -16  14   -3.03    3.83
   4  16 -13    4.27    4.95
  -4 -16  13   -0.19    5.07
   4  16 -12    5.94    5.20
  -4 -16  12    3.22    4.02
   4  16 -11   -1.18    4.08
  -4 -16  11    2.91    4.02
   4  16 -10    3.28    4.08
  -4 -16  10    2.66    6.37
   4  16  -9    2.54    3.65
  -4 -16   9    2.72    3.83
   4  16  -8    1.18    8.41
  -4 -16   8    1.11    6.06
   4  16  -7    2.97    7.05
  -4 -16   7    1.92    3.34
  -4 -16   6    1.67    3.22
   4  16  -5    1.11    3.96
  -4 -16   5   -0.74    2.54
  -4 -16   4    1.42    2.72
   4  16  -2    0.74    4.21
  -4 -17  12    1.05    4.33
   4  17 -11    0.12    5.26
  -4 -17  11   -1.24    3.59
   4  17 -10    1.92    5.20
  -4 -17  10   -0.31    3.65
  -4 -17   7   -1.61    3.15
   4  17  -3    0.74    6.12
  -5  19   1    0.19    5.26
  -5  19   0   -3.53    5.63
   5 -19   3    2.29    7.36
   5 -19   4   -3.09    9.28
   5 -19   5    7.11    6.68
   5 -19   7    1.24    3.28
   5 -19  10    0.74    4.27
   5 -18  -4   -3.59    7.48
   5 -18  -3   -0.56    5.88
  -5  18   3    2.23    5.26
   5 -18  -2    0.49    7.48
  -5  18   2    7.24    7.36
   5 -18  -1   -1.92    5.13
  -5  18   1    0.31    4.02
   5 -18   0   -0.31    4.08
  -5  18   0    1.92    4.08
   5 -18   1    0.19    6.43
  -5  18  -1    1.55    3.96
   5 -18   2   -2.04    3.22
  -5  18  -2   -0.74    3.83
   5 -18   3   -0.56    2.85
   5 -18   4    0.12    3.09
   5 -18   6    0.31    4.58
   5 -18   7    1.55    2.78
   5 -18   9    3.22    4.08
   5 -18  10    1.42    4.08
   5 -18  11    0.12    3.96
  -5  18 -11   -0.19    4.95
   5 -18  12   -0.62    5.32
  -5  18 -12   -1.67    6.12
   5 -17  -6   -0.93    5.69
   5 -17  -5    1.55    3.34
  -5  17   5   -1.05    6.56
   5 -17  -4   -0.62    4.52
   5 -17  -3    0.56    3.71
  -5  17   3    1.92    5.07
   5 -17  -2    0.19    3.83
  -5  17   2    2.29    3.83
   5 -17  -1    3.28    5.75
  -5  17   1    1.11    4.33
   5 -17   0    0.87    4.27
  -5  17   0   -3.71    4.33
   5 -17   1   -0.31    3.65
  -5  17  -1    0.87    3.77
   5 -17   2    0.93    3.90
  -5  17  -2   -1.18    5.01
   5 -17   3   14.91    5.13
  -5  17  -3    9.40    4.95
   5 -17   4    1.24    4.21
  -5  17  -4    4.95    4.95
   5 -17   5   -2.29    4.39
  -5  17  -5    0.43    4.58
   5 -17   6    1.98    3.65
  -5  17  -6   -0.80    8.10
   5 -17   7   -2.54    7.79
  -5  17  -7   -2.16    4.14
   5 -17   8    0.06    4.45
  -5  17  -8    0.68    4.39
   5 -17   9   -1.48    4.08
  -5  17  -9    0.19    6.62
   5 -17  10    0.68    3.53
  -5  17 -10    0.31    3.83
   5 -17  11    3.40    3.83
  -5  17 -11    2.10    3.59
   5 -17  12    2.23    5.26
  -5  17 -12   -2.60    4.52
   5 -17  13    1.30    3.59
  -5  17 -13   16.45    7.48
   5 -17  14    0.80    4.14
  -5  17 -14    2.47    5.88
   5 -17  15    2.35    4.58
  -5  17 -15    0.74    3.83
   5 -16  -8    2.04    4.70
  -5  16   8   -4.89    6.12
   5 -16  -7    2.35    5.32
  -5  16   7    3.65    4.02
   5 -16  -6    2.91    7.73
  -5  16   6   -2.04    5.88
   5 -16  -5    1.24    5.32
  -5  16   5    1.42    4.14
   5 -16  -4    1.18    5.07
  -5  16   4    1.05    4.33
   5 -16  -3    4.70    4.21
  -5  16   3    0.12    3.96
   5 -16  -2    0.19    4.08
  -5  16   2    5.88    5.20
   5 -16  -1    1.48    5.32
  -5  16   1   -0.56    5.75
   5 -16   0    8.29    4.58
  -5  16   0    6.87    4.82
   5 -16   1    2.10    4.08
  -5  16  -1   -0.99    4.08
   5 -16   2    2.54    3.65
  -5  16  -2    1.24    5.01
   5 -16   3    2.66    3.40
  -5  16  -3    1.18    4.14
   5 -16   4    7.85    4.39
  -5  16  -4    6.18    4.70
   5 -16   5    6.74    4.02
  -5  16  -5    0.43    6.43
   5 -16   6   -2.35    8.04
  -5  16  -6    3.71    4.02
   5 -16   7    0.12    3.83
  -5  16  -7    1.86    4.39
   5 -16   8    0.68    4.08
  -5  16  -8    1.24    5.50
   5 -16   9    9.46    4.08
  -5  16  -9    9.46    5.57
   5 -16  10    4.89    4.21
  -5  16 -10    6.99    4.95
   5 -16  11    2.41    4.27
  -5  16 -11    3.22    5.75
   5 -16  12   -0.12    3.96
  -5  16 -12    0.43    4.02
   5 -16  13    1.48    4.27
  -5  16 -13    0.31    3.83
   5 -16  14   12.86    4.33
  -5  16 -14    3.46    4.33
   5 -16  15    1.18    4.21
  -5  16 -15   -0.12    4.39
   5 -16  16   -1.92    5.50
  -5  16 -16    1.67    4.76
  -5  15  10    1.30    6.00
   5 -15  -9    1.98    5.13
  -5  15   9   -1.79    5.07
   5 -15  -8    2.78    5.75
  -5  15   8    1.18    4.82
   5 -15  -7    0.06    5.94
  -5  15   7    1.98    5.26
   5 -15  -6   15.15    7.17
  -5  15   6    7.36    5.57
   5 -15  -5    1.92    4.52
  -5  15   5    2.29    4.76
   5 -15  -4    3.34    4.39
  -5  15   4    2.10    4.58
   5 -15  -3   -0.12    3.96
  -5  15   3   -0.68    3.83
   5 -15  -2    0.43    4.39
  -5  15   2   -1.05    4.95
   5 -15  -1   22.39    5.20
  -5  15   1   22.82    5.13
   5 -15   0    1.73    3.71
  -5  15   0   -1.36    3.83
   5 -15   1   11.01    5.01
  -5  15  -1   17.63    4.76
   5 -15   2   15.52    4.64
  -5  15  -2   13.24    4.82
   5 -15   3    4.39    4.33
  -5  15  -3    3.83    4.52
   5 -15   4   10.82    4.95
  -5  15  -4   18.62    6.37
   5 -15   5   15.03    8.29
  -5  15  -5    6.56    5.13
   5 -15   6    1.48    4.08
  -5  15  -6    2.23    4.52
   5 -15   7    8.16    4.82
  -5  15  -7   -0.43    6.12
   5 -15   8   10.95    3.83
  -5  15  -8    8.60    4.39
   5 -15   9    8.54    3.65
  -5  15  -9    8.91    4.82
   5 -15  10    6.18    4.21
  -5  15 -10    9.52    5.20
   5 -15  11   -2.60    3.71
  -5  15 -11    2.23    4.76
   5 -15  12   -1.92    4.08
  -5  15 -12   -1.48    5.63
   5 -15  13   12.31    4.76
  -5  15 -13   12.37    5.44
   5 -15  14    4.21    4.70
  -5  15 -14    0.80    5.63
   5 -15  15    5.88    4.58
  -5  15 -15   12.86    6.18
   5 -15  16    2.47    5.07
  -5  15 -16    0.87    4.76
   5 -15  17   -0.06    6.31
  -5  15 -17    0.25    4.64
   5 -14 -12    1.42    5.38
  -5  14  12   -0.56    7.55
  -5  14  11    1.24    5.44
   5 -14 -10    3.59    5.81
  -5  14  10    2.72    5.63
   5 -14  -9   -1.55    4.64
  -5  14   9    1.73    3.77
   5 -14  -8   -0.80    5.07
  -5  14   8    0.74    5.20
   5 -14  -7    4.82    4.89
  -5  14   7    1.79    5.44
   5 -14  -6    1.48    5.44
  -5  14   6   -1.24    4.64
   5 -14  -5   19.54    5.07
  -5  14   5   18.00    4.89
   5 -14  -4    7.61    4.08
  -5  14   4    7.11    3.96
   5 -14  -3    0.80    4.33
  -5  14   3   -3.03    4.70
   5 -14  -2   20.91    4.39
  -5  14   2   14.29    4.02
   5 -14  -1    7.61    3.83
  -5  14   1    4.64    3.77
   5 -14   0   10.02    3.77
  -5  14   0    8.78    3.96
   5 -14   1   -0.19    3.83
  -5  14  -1    0.56    3.77
   5 -14   2    1.30    3.34
  -5  14  -2    0.00    3.53
   5 -14   3   91.66    6.31
  -5  14  -3  100.69   11.44
   5 -14   4    0.37    8.23
  -5  14  -4    0.06    4.21
   5 -14   5    6.93    3.77
  -5  14  -5    8.29    4.33
   5 -14   6    1.98    3.09
  -5  14  -6    4.39    3.65
   5 -14   7    7.17    4.02
  -5  14  -7    5.63    4.14
   5 -14   8    0.31    2.72
  -5  14  -8    0.12    3.90
   5 -14   9   35.56    4.58
  -5  14  -9   33.52    5.07
   5 -14  10   20.91    4.02
  -5  14 -10   20.66    4.45
   5 -14  11    1.30    3.03
  -5  14 -11    0.37    3.96
   5 -14  12    4.33    3.65
  -5  14 -12    0.25    4.02
   5 -14  13    2.16    4.95
  -5  14 -13    2.78    4.89
   5 -14  14   25.05    5.26
  -5  14 -14   19.98    5.69
   5 -14  15    0.74    4.76
  -5  14 -15    0.19    5.26
   5 -14  16   -0.25    4.14
  -5  14 -16    3.03    5.13
   5 -14  17    0.43    3.90
  -5  14 -17    0.80    4.82
   5 -13 -13    3.71    8.04
  -5  13  13    0.68    9.40
   5 -13 -12    1.79    4.45
  -5  13  12   -1.05    5.32
   5 -13 -11   11.13    6.43
  -5  13  11   13.55    6.12
   5 -13 -10   -1.61    5.01
  -5  13  10    1.67    4.89
   5 -13  -9    3.53    4.70
  -5  13   9   -0.74    4.39
   5 -13  -8    5.57    4.27
  -5  13   8    0.87    4.39
   5 -13  -7    1.24    4.82
  -5  13   7    0.19    5.20
   5 -13  -6   22.70    4.76
  -5  13   6   17.19    4.52
   5 -13  -5   -1.61    3.90
  -5  13   5    1.36    3.65
   5 -13  -4    1.79    3.59
  -5  13   4   -0.12    4.33
   5 -13  -3   12.25    5.38
  -5  13   3    6.12    4.45
   5 -13  -2    8.47    3.71
  -5  13   2    8.04    3.65
   5 -13  -1    9.03    3.96
  -5  13   1    8.60    3.53
   5 -13   0   14.41    3.53
  -5  13   0   11.26    3.65
   5 -13   1    0.31    3.22
  -5  13  -1   -0.37    3.65
   5 -13   2    1.92    2.97
  -5  13  -2    2.47    5.13
   5 -13   3   64.51    8.23
  -5  13  -3   61.97    5.57
   5 -13   4   80.71    5.57
  -5  13  -4   88.20    5.88
   5 -13   5   -1.11    2.78
  -5  13  -5   -0.68    3.34
   5 -13   6    6.56    3.15
  -5  13  -6    4.64    3.53
   5 -13   7    2.78    2.91
  -5  13  -7    0.87    3.83
   5 -13   8   67.04    5.69
  -5  13  -8   65.50    5.63
   5 -13   9   11.07    3.77
  -5  13  -9   15.90    3.77
   5 -13  10   43.73    4.64
  -5  13 -10   47.56    5.01
   5 -13  11    4.76    3.90
  -5  13 -11    2.41    5.13
   5 -13  12    7.55    3.59
  -5  13 -12    5.26    4.95
   5 -13  13    8.54    4.21
  -5  13 -13    2.10    5.38
   5 -13  14   -4.33    3.71
  -5  13 -14    0.43    4.33
   5 -13  15    9.65    4.14
  -5  13 -15   17.26    5.01
   5 -13  16    0.49    6.31
  -5  13 -16    4.89    6.00
   5 -13  17    1.30    6.31
  -5  13 -17    1.61    6.93
   5 -13  18    1.11    3.40
   5 -12 -13    0.25    5.26
  -5  12  13   -0.93    5.01
   5 -12 -12   16.39    5.20
  -5  12  12   18.93    5.26
   5 -12 -11    0.74    4.64
  -5  12  11   -0.43    5.69
   5 -12 -10   12.62    5.94
  -5  12  10   11.69    5.13
   5 -12  -9    4.08    5.32
  -5  12   9    1.24    4.70
   5 -12  -8   -1.98    4.39
  -5  12   8    1.86    3.65
   5 -12  -7   12.68    4.58
  -5  12   7   17.57    5.88
   5 -12  -6    0.49    3.40
  -5  12   6   -0.62    3.65
   5 -12  -5   14.72    3.77
  -5  12   5   19.30    4.21
   5 -12  -4   -1.11    4.14
  -5  12   4    1.86    3.65
   5 -12  -3   21.15    4.70
  -5  12   3   30.49    4.33
   5 -12  -2    2.23    3.22
  -5  12   2    3.65    3.22
   5 -12  -1   29.44    4.33
  -5  12   1   23.69    3.65
   5 -12   0    8.84    3.71
  -5  12   0   12.80    3.96
   5 -12   1    3.96    3.77
  -5  12  -1    2.60    4.02
   5 -12   2   50.35    6.43
  -5  12  -2   50.41    4.82
   5 -12   3   14.97    3.15
  -5  12  -3   11.75    3.59
   5 -12   4   75.39    5.75
  -5  12  -4   71.13    5.69
   5 -12   5    2.41    2.97
  -5  12  -5    0.62    3.28
   5 -12   6    3.03    2.91
  -5  12  -6    3.22    3.59
   5 -12   7   74.28    5.75
  -5  12  -7   66.49    6.31
   5 -12   8   -2.35    2.72
  -5  12  -8   -0.87    3.03
   5 -12   9   36.99    4.08
  -5  12  -9   38.78    4.27
   5 -12  10    0.74    3.40
  -5  12 -10   -0.62    3.71
   5 -12  11    1.61    2.72
  -5  12 -11    1.67    3.65
   5 -12  12   26.84    3.71
  -5  12 -12   29.13    4.45
   5 -12  13    7.61    3.71
  -5  12 -13    1.92    4.45
   5 -12  14   15.21    4.64
  -5  12 -14   19.98    5.81
   5 -12  15    2.47    3.53
  -5  12 -15   -2.04    4.33
   5 -12  16    9.96    4.64
  -5  12 -16    8.84    4.58
   5 -12  17    6.06    4.64
  -5  12 -17    7.48    5.20
   5 -12  18    2.04    4.33
  -5  12 -18    4.70    5.38
   5 -11 -17   -1.30    7.42
   5 -11 -16    3.28    7.17
   5 -11 -14    0.93    4.27
  -5  11  14    1.61    5.01
   5 -11 -13    2.60    4.95
  -5  11  13    1.98    5.38
   5 -11 -12    0.12    4.64
  -5  11  12    2.54    4.95
   5 -11 -11   27.21    6.00
  -5  11  11   14.16    5.81
   5 -11 -10    5.13    4.08
  -5  11  10    1.48    4.82
   5 -11  -9    3.40    4.64
  -5  11   9    1.30    4.14
   5 -11  -8    1.36    3.96
  -5  11   8    0.68    3.90
   5 -11  -7    1.67    3.71
  -5  11   7   -0.37    3.46
   5 -11  -6  106.13    7.42
  -5  11   6  110.15    7.36
   5 -11  -5    2.47    3.59
  -5  11   5    5.07    3.65
   5 -11  -4    1.98    3.71
  -5  11   4    4.39    3.65
   5 -11  -3   -1.05    3.03
  -5  11   3    0.68    3.03
   5 -11  -2   42.24    4.14
  -5  11   2   47.38    3.90
   5 -11  -1    0.62    3.96
  -5  11   1    4.64    4.14
   5 -11   0    0.49    2.97
  -5  11   0   -0.74    3.71
   5 -11   1   -3.09    4.45
  -5  11  -1    0.25    2.60
   5 -11   2    3.15    2.97
  -5  11  -2    5.63    3.09
   5 -11   3  174.17    7.73
  -5  11  -3  175.22    7.61
   5 -11   4   11.32    2.97
  -5  11  -4    9.40    2.78
   5 -11   5   26.10    3.71
  -5  11  -5   28.76    3.77
   5 -11   6    2.16    2.66
  -5  11  -6    3.28    2.78
   5 -11   7    5.75    3.09
  -5  11  -7    5.20    3.15
   5 -11   8  130.56    6.25
  -5  11  -8  119.80    6.00
   5 -11   9    2.41    2.91
  -5  11  -9   -0.31    3.22
   5 -11  10   18.12    3.28
  -5  11 -10   16.76    4.27
   5 -11  11   59.81    4.02
  -5  11 -11   54.37    5.38
   5 -11  12   -0.68    2.66
  -5  11 -12   -4.21    4.27
   5 -11  13   20.53    3.53
  -5  11 -13   24.12    4.45
   5 -11  14    2.72    3.40
  -5  11 -14    4.70    4.45
   5 -11  15    6.93    4.27
  -5  11 -15   12.62    6.37
   5 -11  16   15.52    4.21
  -5  11 -16   11.63    4.02
   5 -11  17   -0.99    3.90
  -5  11 -17    0.93    4.21
   5 -11  18    7.36    4.27
  -5  11 -18    4.39    4.52
   5 -11  19   -0.74    3.71
  -5  11 -19    1.18    5.01
   5 -10 -17    1.55    3.34
   5 -10 -16    4.27    5.63
  -5  10  16    1.48    6.49
   5 -10 -15    3.09    5.38
  -5  10  15    0.93    4.58
   5 -10 -14    1.36    4.89
  -5  10  14   -4.95    4.89
   5 -10 -13   -0.31    5.69
  -5  10  13   -1.05    5.63
   5 -10 -12   35.75    6.43
  -5  10  12   37.54    5.63
   5 -10 -11    7.30    4.64
  -5  10  11    2.04    4.08
   5 -10 -10   -0.43    4.76
  -5  10  10    1.36    4.45
   5 -10  -9    2.35    3.96
  -5  10   9    1.36    3.65
   5 -10  -8    8.10    4.27
  -5  10   8   10.02    4.14
   5 -10  -7   74.65    5.75
  -5  10   7   73.91    5.88
   5 -10  -6    6.31    3.77
  -5  10   6    6.93    3.90
   5 -10  -5   25.91    3.71
  -5  10   5   23.44    3.59
   5 -10  -4    8.16    2.91
  -5  10   4    5.20    2.97
   5 -10  -3   34.88    4.21
  -5  10   3   25.23    3.65
   5 -10  -2   10.64    3.09
  -5  10   2    9.03    2.72
   5 -10  -1   21.21    3.96
  -5  10   1   25.11    5.63
   5 -10   0   10.27    4.58
  -5  10   0    8.72    2.91
   5 -10   1   10.08    3.09
  -5  10  -1    8.41    2.91
   5 -10   2   31.79    4.08
  -5  10  -2   37.91    3.77
   5 -10   3   67.04    5.20
  -5  10  -3   61.42    5.13
   5 -10   4   95.50    6.80
  -5  10  -4   89.87    6.37
   5 -10   5   32.35    3.46
  -5  10  -5   28.76    4.02
   5 -10   6    4.89    2.29
  -5  10  -6    1.24    2.35
   5 -10   7   81.39    4.52
  -5  10  -7   93.89    5.32
   5 -10   8   13.67    2.91
  -5  10  -8   14.47    3.46
   5 -10   9  177.26    8.72
  -5  10  -9  182.95    8.35
   5 -10  10    5.20    2.91
  -5  10 -10    5.63    3.15
   5 -10  11    1.42    2.60
  -5  10 -11    0.74    3.40
   5 -10  12   66.61    4.89
  -5  10 -12   61.54    5.57
   5 -10  13    1.55    2.72
  -5  10 -13    3.65    3.53
   5 -10  14    3.34    3.09
  -5  10 -14   -0.12    3.77
   5 -10  15   -0.93    3.83
  -5  10 -15   -0.68    3.96
   5 -10  16    0.80    3.71
  -5  10 -16    1.86    5.07
   5 -10  17   18.80    4.58
  -5  10 -17   26.78    5.38
   5 -10  18    1.55    3.96
  -5  10 -18    1.42    5.07
   5 -10  19    1.98    4.02
  -5  10 -19    0.19    5.88
   5 -10  20    0.80    7.48
   5  -9 -17    2.91    6.80
   5  -9 -16    4.89    6.25
  -5   9  16    1.98    3.83
   5  -9 -15    2.04    4.21
  -5   9  15    0.00    4.89
   5  -9 -14   -2.41    4.39
  -5   9  14   -1.30    4.82
   5  -9 -13    8.29    5.63
  -5   9  13   12.18    4.82
   5  -9 -12    6.43    5.20
  -5   9  12    3.34    5.26
   5  -9 -11   29.32    5.07
  -5   9  11   35.38    5.26
   5  -9 -10    6.62    4.64
  -5   9  10   15.46    5.01
   5  -9  -9   41.87    5.69
  -5   9   9   48.49    5.26
   5  -9  -8    4.08    3.46
  -5   9   8    4.39    3.22
   5  -9  -7   -0.93    4.39
  -5   9   7   -0.12    4.27
   5  -9  -6   53.87    4.39
  -5   9   6   51.95    4.58
   5  -9  -5    6.12    2.72
  -5   9   5    7.24    2.91
   5  -9  -4   24.06    3.40
  -5   9   4   28.33    3.40
   5  -9  -3    9.96    2.78
  -5   9   3   11.01    2.72
   5  -9  -2  150.36    6.87
  -5   9   2  142.62    9.22
   5  -9  -1   61.42    6.68
  -5   9   1   62.72    4.21
   5  -9   0   21.09    2.91
  -5   9   0   22.14    2.97
   5  -9   1   18.43    2.91
  -5   9  -1   19.54    3.15
   5  -9   2  112.38    5.44
  -5   9  -2  120.11    5.69
   5  -9   3  143.99    5.75
  -5   9  -3  136.07    6.37
   5  -9   4    9.96    2.23
  -5   9  -4    6.80    2.16
   5  -9   5   52.94    3.40
  -5   9  -5   53.13    3.77
   5  -9   6   35.56    3.34
  -5   9  -6   30.37    4.02
   5  -9   7   10.70    2.47
  -5   9  -7    6.68    2.91
   5  -9   8  288.16   10.64
  -5   9  -8  290.51   11.26
   5  -9   9    1.55    2.54
  -5   9  -9    1.05    2.35
   5  -9  10  100.75    5.07
  -5   9 -10   95.62    5.13
   5  -9  11   33.34    3.59
  -5   9 -11   35.56    4.39
   5  -9  12   29.07    3.59
  -5   9 -12   28.82    4.33
   5  -9  13   15.96    3.59
  -5   9 -13   18.68    4.45
   5  -9  14   -0.74    2.85
  -5   9 -14    0.31    3.34
   5  -9  15    5.50    3.96
  -5   9 -15    3.83    4.14
   5  -9  16    4.82    3.65
  -5   9 -16    7.55    3.83
   5  -9  17   -0.19    3.53
  -5   9 -17   -2.54    4.08
   5  -9  18   14.72    3.59
  -5   9 -18   19.42    4.76
   5  -9  19    1.55    3.96
  -5   9 -19    1.98    4.14
   5  -8 -19   -0.43    3.53
   5  -8 -16    0.49    4.89
  -5   8  16    0.62    5.63
   5  -8 -15   -2.78    4.82
  -5   8  15    3.34    5.94
   5  -8 -14    3.09    5.63
  -5   8  14    3.96    5.50
   5  -8 -13    2.72    5.26
  -5   8  13   -1.79    5.07
   5  -8 -12   96.67    7.36
  -5   8  12   91.78    7.36
   5  -8 -11   -1.18    3.83
  -5   8  11    0.12    3.59
   5  -8 -10   24.06    5.01
  -5   8  10   22.95    4.95
   5  -8  -9   34.64    4.39
  -5   8   9   29.44    4.33
   5  -8  -8  302.32   12.49
  -5   8   8  309.49   11.81
   5  -8  -7    5.69    3.22
  -5   8   7   10.39    3.34
   5  -8  -6    9.22    2.72
  -5   8   6    4.70    2.78
   5  -8  -5    7.30    3.15
  -5   8   5   11.50    3.22
   5  -8  -4   20.10    3.22
  -5   8   4   16.82    3.15
   5  -8  -3  118.44    5.32
  -5   8   3  100.20    7.61
   5  -8  -2  200.82   12.31
  -5   8   2  190.25    7.42
   5  -8  -1  174.60    7.36
  -5   8   1  168.35    7.48
   5  -8   0  127.90    5.13
  -5   8   0  125.80    5.94
   5  -8   1    5.20    2.10
  -5   8  -1    5.50    2.66
   5  -8   2  802.43   23.81
  -5   8  -2  768.91   21.65
   5  -8   3  177.63    6.31
  -5   8  -3  180.60    6.49
   5  -8   4  426.70   13.48
  -5   8  -4  404.68   13.24
   5  -8   5   71.93    3.83
  -5   8  -5   72.36    4.21
   5  -8   6    6.18    1.98
  -5   8  -6    7.61    1.98
   5  -8   7  102.48    4.64
  -5   8  -7   85.41    4.08
   5  -8   8   80.65    3.90
  -5   8  -8   71.19    3.96
   5  -8   9   95.68    5.94
  -5   8  -9   88.51    5.63
   5  -8  10   40.39    3.46
  -5   8 -10   40.57    3.65
   5  -8  11    1.42    2.23
  -5   8 -11   -0.56    2.60
   5  -8  12   88.01    5.26
  -5   8 -12   84.61    6.31
   5  -8  13    6.12    2.78
  -5   8 -13    8.91    3.40
   5  -8  14    7.30    3.34
  -5   8 -14    7.61    4.39
   5  -8  15    0.00    3.09
  -5   8 -15    0.68    3.28
   5  -8  16    0.99    3.28
  -5   8 -16    1.24    3.46
   5  -8  17   19.17    3.77
  -5   8 -17   14.66    3.96
   5  -8  18    0.31    3.90
  -5   8 -18    0.37    4.39
   5  -8  19    7.55    5.69
  -5   8 -19    1.67    7.30
   5  -7 -19    0.12    3.28
   5  -7 -18   22.76   13.55
   5  -7 -17    4.08    4.52
  -5   7  17    1.30    7.17
   5  -7 -16   11.07    6.18
  -5   7  16   17.63    5.26
   5  -7 -15   -1.48    4.82
  -5   7  15    1.92    5.26
   5  -7 -14    4.52    4.64
  -5   7  14    3.15    5.26
   5  -7 -13   28.14    5.69
  -5   7  13   30.62    6.25
   5  -7 -12    9.83    4.95
  -5   7  12    6.74    4.45
   5  -7 -11   19.92    3.83
  -5   7  11   27.34    4.45
   5  -7 -10    8.23    3.65
  -5   7  10   11.81    3.65
   5  -7  -9   52.63    4.95
  -5   7   9   51.95    5.32
   5  -7  -8   32.97    3.77
  -5   7   8   30.92    3.96
   5  -7  -7   76.38    5.63
  -5   7   7   75.89    5.88
   5  -7  -6   26.97    3.53
  -5   7   6   23.44    3.46
   5  -7  -5    2.23    2.23
  -5   7   5    0.25    2.10
   5  -7  -4  111.76    5.38
  -5   7   4  126.48    7.11
   5  -7  -3   92.40    6.43
  -5   7   3   88.32    5.07
   5  -7  -2   29.01    2.97
  -5   7   2   27.28    2.47
   5  -7  -1    1.36    1.92
  -5   7   1    0.37    1.86
   5  -7   0   81.21    4.33
  -5   7   0   82.38    4.21
   5  -7   1  814.12   25.85
  -5   7  -1  863.29   23.32
   5  -7   2  267.75    9.71
  -5   7  -2  264.90    9.09
   5  -7   3  448.16   14.72
  -5   7  -3  474.01   14.23
   5  -7   4    2.91    1.55
  -5   7  -4    0.93    1.48
   5  -7   5   42.00    3.03
  -5   7  -5   46.33    2.85
   5  -7   6  173.49    5.94
  -5   7  -6  168.97    6.56
   5  -7   7   87.08    4.02
  -5   7  -7   87.45    3.96
   5  -7   8   91.41    4.02
  -5   7  -8   94.94    4.52
   5  -7   9    4.95    1.67
  -5   7  -9    2.35    2.04
   5  -7  10    5.07    2.54
  -5   7 -10    1.67    3.40
   5  -7  11   31.91    3.03
  -5   7 -11   34.94    3.71
   5  -7  12   13.05    2.66
  -5   7 -12   12.62    3.46
   5  -7  13   30.99    3.34
  -5   7 -13   34.70    3.77
   5  -7  14    0.56    2.72
  -5   7 -14   -0.93    2.91
   5  -7  15    2.85    3.09
  -5   7 -15    0.43    2.97
   5  -7  16   18.31    4.58
  -5   7 -16   15.83    4.95
   5  -7  17    5.94    4.95
  -5   7 -17    3.71    3.96
   5  -7  18    7.79    4.33
  -5   7 -18   10.08    3.65
   5  -7  19   -1.42    4.95
  -5   7 -19   -2.97    4.58
   5  -6 -20    3.77    5.01
   5  -6 -19    1.61    5.26
  -5   6  19    0.80    8.66
   5  -6 -18    3.40    5.07
  -5   6  18    1.36    8.41
   5  -6 -17    5.32    4.45
  -5   6  17    7.05    4.95
   5  -6 -16    2.72    4.52
  -5   6  16    3.53    5.01
   5  -6 -15    2.16    4.27
  -5   6  15   -2.23    4.64
   5  -6 -14   10.82    4.52
  -5   6  14    5.13    4.39
   5  -6 -13   13.05    4.02
  -5   6  13   13.55    4.52
   5  -6 -12   41.62    4.33
  -5   6  12   36.74    5.01
   5  -6 -11    0.99    3.22
  -5   6  11    3.09    3.46
   5  -6 -10    7.85    3.28
  -5   6  10    9.52    3.53
   5  -6  -9    0.87    2.97
  -5   6   9   -0.31    3.40
   5  -6  -8    8.41    2.91
  -5   6   8   11.19    3.09
   5  -6  -7  200.76    7.67
  -5   6   7  197.30    8.72
   5  -6  -6   55.97    4.14
  -5   6   6   53.75    4.45
   5  -6  -5    2.66    1.98
  -5   6   5    3.34    2.91
   5  -6  -4  148.01    8.66
  -5   6   4  162.48    7.42
   5  -6  -3   68.90    3.83
  -5   6   3   69.64    4.14
   5  -6  -2    1.86    2.23
  -5   6   2    1.79    1.79
   5  -6  -1   91.85    4.52
  -5   6   1   87.89    4.52
   5  -6   0   40.51    3.09
  -5   6   0   40.14    2.85
   5  -6   1   50.28    2.91
  -5   6  -1   53.44    3.03
   5  -6   2  563.57   16.64
  -5   6  -2  555.59   18.06
   5  -6   3   68.41    3.53
  -5   6  -3   63.33    3.15
   5  -6   4  281.66    9.77
  -5   6  -4  281.97    9.83
   5  -6   5    6.68    1.42
  -5   6  -5    7.67    1.48
   5  -6   6   19.48    1.86
  -5   6  -6   20.29    2.10
   5  -6   7  263.54    9.09
  -5   6  -7  250.61    8.66
   5  -6   8  126.73    4.95
  -5   6  -8  123.33    5.07
   5  -6   9   10.02    1.98
  -5   6  -9   11.01    2.23
   5  -6  10   45.52    2.97
  -5   6 -10   43.05    3.09
   5  -6  11   26.22    2.54
  -5   6 -11   22.70    2.78
   5  -6  12   42.68    4.33
  -5   6 -12   52.39    4.70
   5  -6  13    1.92    2.41
  -5   6 -13    4.52    2.41
   5  -6  14   10.45    3.03
  -5   6 -14   11.88    3.53
   5  -6  15   12.37    2.91
  -5   6 -15   10.95    2.97
   5  -6  16    5.07    3.09
  -5   6 -16    6.49    3.15
   5  -6  17    8.47    3.34
  -5   6 -17   10.08    3.65
   5  -6  18    2.72    3.71
  -5   6 -18    2.04    3.46
   5  -6  19    0.19    3.65
  -5   6 -19    1.86    3.65
   5  -6  20    2.04    3.71
  -5   6 -20    0.80    5.13
   5  -5 -20    1.11    4.95
  -5   5  20    0.93    4.70
   5  -5 -19    3.28    5.13
  -5   5  19    2.29    5.63
   5  -5 -18    9.40    5.20
  -5   5  18   10.64    6.56
   5  -5 -17    1.24    5.81
  -5   5  17    1.92    5.13
   5  -5 -16    6.49    4.95
  -5   5  16   -0.80    5.81
   5  -5 -15    5.94    4.58
  -5   5  15    7.61    6.25
   5  -5 -14   12.56    4.82
  -5   5  14    7.05    4.39
   5  -5 -13   82.94    6.18
  -5   5  13   73.60    6.37
   5  -5 -12   23.07    4.02
  -5   5  12   23.32    4.08
   5  -5 -11  156.91    7.48
  -5   5  11  160.44    8.72
   5  -5 -10   13.79    3.22
  -5   5  10   11.50    3.59
   5  -5  -9   32.78    4.39
  -5   5   9   38.28    4.21
   5  -5  -8  204.91    8.23
  -5   5   8  199.65    8.54
   5  -5  -7   90.61    4.76
  -5   5   7   86.16    4.39
   5  -5  -6  115.66    6.06
  -5   5   6  119.55    8.10
   5  -5  -5    2.47    2.10
  -5   5   5    1.61    2.29
   5  -5  -4   15.46    2.60
  -5   5   4   15.15    2.54
   5  -5  -3   23.19    2.23
  -5   5   3   23.13    2.41
   5  -5  -2  381.30   12.49
  -5   5   2  398.25   12.49
   5  -5  -1  115.78    4.82
  -5   5   1  113.68    4.52
   5  -5   0  285.87    8.60
  -5   5   0  263.35    8.72
   5  -5   1  670.20   20.04
  -5   5  -1  658.88   20.60
   5  -5   2   51.27    2.85
  -5   5  -2   50.35    2.91
   5  -5   3  506.30   15.40
  -5   5  -3  510.26   16.20
   5  -5   4   81.27    3.53
  -5   5  -4   83.74    3.90
   5  -5   5    0.93    0.99
  -5   5  -5    1.92    1.36
   5  -5   6  168.35    5.44
  -5   5  -6  166.93    6.80
   5  -5   7  206.64    7.73
  -5   5  -7  203.11    7.17
   5  -5   8   49.79    2.78
  -5   5  -8   52.39    2.97
   5  -5   9    8.54    1.67
  -5   5  -9    6.74    2.04
   5  -5  10    2.66    1.30
  -5   5 -10    3.40    1.79
   5  -5  11  115.97    5.63
  -5   5 -11  113.80    5.07
   5  -5  12    0.06    2.60
  -5   5 -12   -0.80    2.16
   5  -5  13   17.32    2.97
  -5   5 -13   20.78    3.65
   5  -5  14    3.71    2.41
  -5   5 -14    1.30    3.53
   5  -5  15   -1.48    2.66
  -5   5 -15    1.73    2.41
   5  -5  16   21.59    3.59
  -5   5 -16   14.23    3.28
   5  -5  17   11.07    3.46
  -5   5 -17   15.34    3.96
   5  -5  18    2.23    3.77
  -5   5 -18    3.59    4.14
   5  -5  19    0.93    2.97
  -5   5 -19    1.18    3.15
  -5   5 -20    1.24    3.03
   5  -5  21    0.74    4.70
   5  -4 -20   -1.92    7.05
  -5   4  20   -1.18    7.36
   5  -4 -19    3.96    4.89
  -5   4  19    6.99    5.88
   5  -4 -18    3.71    4.70
  -5   4  18    4.58    5.20
   5  -4 -17   25.42    5.81
  -5   4  17   25.79    6.31
   5  -4 -16    2.35    3.90
  -5   4  16    1.67    4.39
   5  -4 -15    0.43    4.95
  -5   4  15    2.23    4.89
   5  -4 -14   44.96    5.75
  -5   4  14   44.04    5.20
   5  -4 -13   51.40    5.07
  -5   4  13   54.12    4.76
   5  -4 -12  109.04    6.18
  -5   4  12  107.87    5.94
   5  -4 -11   18.86    3.28
  -5   4  11   25.42    3.96
   5  -4 -10   40.82    3.59
  -5   4  10   40.33    4.33
   5  -4  -9   12.56    2.78
  -5   4   9   16.08    2.85
   5  -4  -8   26.84    3.46
  -5   4   8   30.06    3.46
   5  -4  -7  185.30    7.55
  -5   4   7  167.12   10.64
   5  -4  -6   34.70    3.22
  -5   4   6   32.84    3.34
   5  -4  -5   20.78    2.72
  -5   4   5   17.44    2.41
   5  -4  -4   23.81    2.29
  -5   4   4   24.31    2.35
   5  -4  -3  446.06   13.30
  -5   4   3  427.50   14.16
   5  -4  -2  168.48    6.56
  -5   4   2  166.07    6.49
   5  -4  -1  942.27   25.36
  -5   4   1  930.96   28.39
   5  -4   0  602.78   17.57
  -5   4   0  583.18   17.50
   5  -4   1  921.80   26.16
  -5   4  -1  885.25   26.35
   5  -4   2    1.92    0.99
  -5   4  -2    2.91    1.05
   5  -4   3   73.04    3.22
  -5   4  -3   71.50    3.28
   5  -4   4  155.86    5.69
  -5   4  -4  158.95    6.12
   5  -4   5   82.63    3.46
  -5   4  -5   85.72    3.71
   5  -4   6   56.47    2.85
  -5   4  -6   50.53    3.22
   5  -4   7  539.20   15.40
  -5   4  -7  550.40   16.14
   5  -4   8   67.11    3.46
  -5   4  -8   69.95    3.46
   5  -4   9   44.59    2.91
  -5   4  -9   43.42    2.72
   5  -4  10  139.16    5.26
  -5   4 -10  139.16    5.38
   5  -4  11    0.99    1.67
  -5   4 -11    0.87    2.10
   5  -4  12   99.95    4.76
  -5   4 -12   95.74    5.44
   5  -4  13    2.66    2.29
  -5   4 -13   -0.12    1.92
   5  -4  14    0.87    3.46
  -5   4 -14   -0.06    3.34
   5  -4  15   12.00    3.83
  -5   4 -15   15.77    3.53
   5  -4  16   10.33    3.22
  -5   4 -16   10.21    3.59
   5  -4  17   11.81    3.22
  -5   4 -17    9.77    3.09
   5  -4  18   -1.30    2.41
  -5   4 -18    0.80    2.29
   5  -4  19   -0.93    1.86
  -5   4 -19   -0.06    4.45
   5  -4  20   -0.37    3.53
  -5   4 -20    0.80    2.85
   5  -3 -21    3.65    4.08
  -5   3  21    6.43    9.09
   5  -3 -20   15.21    4.52
  -5   3  20    3.09    4.89
   5  -3 -19    3.90    5.94
  -5   3  19    4.58    6.31
   5  -3 -18    8.97    5.32
  -5   3  18    7.36    6.43
   5  -3 -17    0.80    4.08
  -5   3  17    4.89    4.95
   5  -3 -16    1.98    4.08
  -5   3  16   -2.04    4.45
   5  -3 -15    1.18    4.08
  -5   3  15    3.34    4.27
   5  -3 -14   27.09    4.89
  -5   3  14   24.93    5.13
   5  -3 -13  114.24    6.37
  -5   3  13  122.21    7.73
   5  -3 -12    4.70    3.09
  -5   3  12    9.34    3.40
   5  -3 -11   32.66    3.71
  -5   3  11   31.98    3.83
   5  -3 -10   20.60    3.09
  -5   3  10   21.89    3.34
   5  -3  -9   14.23    2.66
  -5   3   9   11.01    2.91
   5  -3  -8  297.93   10.76
  -5   3   8  296.13   14.84
   5  -3  -7  290.38    9.15
  -5   3   7  285.81    9.09
   5  -3  -6   26.97    2.85
  -5   3   6   25.67    2.78
   5  -3  -5   -1.24    1.61
  -5   3   5    1.73    1.79
   5  -3  -4  846.04   24.24
  -5   3   4  856.80   24.86
   5  -3  -3   53.62    3.15
  -5   3   3   55.97    3.15
   5  -3  -2  252.53    8.60
  -5   3   2  272.69    9.40
   5  -3  -1   69.70    3.71
  -5   3   1   71.37    3.65
   5  -3   0  295.76    9.52
  -5   3   0  295.39    9.40
   5  -3   1 1362.42   36.49
  -5   3  -1 1376.52   38.41
   5  -3   2  541.92   16.02
  -5   3  -2  520.71   18.18
   5  -3   3  827.92   22.95
  -5   3  -3  854.82   24.74
   5  -3   4   64.32    2.66
  -5   3  -4   64.32    2.47
   5  -3   5    4.52    0.80
  -5   3  -5    3.22    1.18
   5  -3   6  389.16   11.57
  -5   3  -6  378.70   12.06
   5  -3   7  303.25    9.59
  -5   3  -7  316.42   10.51
   5  -3   8  161.86    6.12
  -5   3  -8  157.47    5.57
   5  -3   9  148.69    6.25
  -5   3  -9  142.93    5.32
   5  -3  10    5.32    1.73
  -5   3 -10    3.83    1.67
   5  -3  11  132.67    6.68
  -5   3 -11  142.01    5.63
   5  -3  12    3.83    1.92
  -5   3 -12    2.85    1.79
   5  -3  13   47.62    3.53
  -5   3 -13   45.34    2.85
   5  -3  14    1.92    1.92
  -5   3 -14    1.86    2.10
   5  -3  15    4.52    2.47
  -5   3 -15    3.83    2.60
   5  -3  16    3.59    2.78
  -5   3 -16    4.64    2.47
   5  -3  17    0.93    4.14
  -5   3 -17    1.92    3.22
   5  -3  18    0.31    4.89
  -5   3 -18    5.44    5.01
  -5   3 -20   -0.93    3.53
   5  -2 -22   -1.92    6.80
   5  -2 -21   -1.55    4.70
  -5   2  21    3.28    7.11
   5  -2 -20    2.41    5.01
  -5   2  20    0.06    5.69
   5  -2 -19   24.31    6.06
  -5   2  19   30.99    7.11
   5  -2 -18    3.40    5.20
  -5   2  18    4.82    6.18
   5  -2 -17   26.72    5.32
  -5   2  17   20.66    5.32
   5  -2 -16    0.80    3.59
  -5   2  16    0.12    4.33
   5  -2 -15   -1.42    3.90
  -5   2  15    2.35    3.90
   5  -2 -14   18.25    3.71
  -5   2  14   31.48    4.45
   5  -2 -13   79.85    6.12
  -5   2  13   82.82    6.62
   5  -2 -12  202.68    8.35
  -5   2  12  201.44    8.66
   5  -2 -11    9.46    3.15
  -5   2  11   12.31    3.22
   5  -2 -10   56.65    4.08
  -5   2  10   51.15    4.89
   5  -2  -9   96.36    4.58
  -5   2   9   92.09    6.62
   5  -2  -8  310.98    9.71
  -5   2   8  297.99   10.64
   5  -2  -7  110.52    4.64
  -5   2   7  105.02    4.45
   5  -2  -6   14.29    1.86
  -5   2   6   16.95    2.29
   5  -2  -5 1164.75   32.66
  -5   2   5 1147.43   30.99
   5  -2  -4   17.19    1.86
  -5   2   4   18.74    1.86
   5  -2  -3  323.97   11.26
  -5   2   3  332.87   11.88
   5  -2  -2    1.79    0.99
  -5   2   2    2.16    0.99
   5  -2  -1  116.34    4.08
  -5   2   1  125.12    4.82
   5  -2   0  864.34   24.80
  -5   2   0  844.12   25.30
   5  -2   1 2770.67   72.43
  -5   2  -1 2784.15   68.71
   5  -2   2 1406.58   37.67
  -5   2  -2 1407.88   37.98
   5  -2   3    0.12    0.49
  -5   2  -3   -0.25    0.62
   5  -2   4  162.60    5.50
  -5   2  -4  168.97    5.81
   5  -2   5  331.95   10.21
  -5   2  -5  329.97    9.96
   5  -2   6   17.87    1.36
  -5   2  -6   19.05    1.61
   5  -2   7  107.37    4.39
  -5   2  -7  111.21    4.89
   5  -2   8   23.44    1.79
  -5   2  -8   24.37    1.73
   5  -2   9   -0.37    1.55
  -5   2  -9    0.00    1.24
   5  -2  10   41.38    2.35
  -5   2 -10   43.29    2.91
   5  -2  11    5.13    1.61
  -5   2 -11    3.83    1.92
   5  -2  12   92.46    4.82
  -5   2 -12   98.59    5.01
   5  -2  13    2.72    1.98
  -5   2 -13    2.66    1.67
   5  -2  14    1.30    2.16
  -5   2 -14   -0.06    1.61
   5  -2  15    8.10    2.72
  -5   2 -15    6.12    2.60
   5  -2  16    6.62    3.34
  -5   2 -16    5.50    3.03
   5  -2  17    5.01    3.90
  -5   2 -17    3.83    2.54
   5  -2  18    0.00    2.23
  -5   2 -18   -0.87    2.04
   5  -1 -21   -1.18    4.39
  -5   1  21   -2.10    4.70
   5  -1 -20    5.94    4.95
  -5   1  20    3.71    5.26
   5  -1 -19    7.85    5.20
  -5   1  19   13.61    5.81
   5  -1 -18   33.09    5.32
  -5   1  18   35.19    6.18
   5  -1 -17   -0.31    3.96
  -5   1  17   -0.56    3.90
   5  -1 -16    6.18    3.83
  -5   1  16    4.27    4.02
   5  -1 -15   16.14    5.44
  -5   1  15   20.60    5.81
   5  -1 -14   52.08    4.27
  -5   1  14   45.03    4.89
   5  -1 -13   33.96    4.02
  -5   1  13   33.77    3.90
   5  -1 -12   30.92    3.83
  -5   1  12   24.06    4.27
   5  -1 -11   17.50    3.46
  -5   1  11   12.86    3.46
   5  -1 -10   21.40    3.03
  -5   1  10   17.13    4.45
   5  -1  -9   66.74    4.27
  -5   1   9   71.99    4.45
   5  -1  -8  200.02    6.99
  -5   1   8  193.16    7.55
   5  -1  -7   74.84    4.02
  -5   1   7   68.96    4.02
   5  -1  -6   27.77    2.54
  -5   1   6   24.00    2.72
   5  -1  -5   25.98    2.16
  -5   1   5   26.16    2.16
   5  -1  -4  486.01   15.28
  -5   1   4  485.89   15.90
   5  -1  -3  240.35    8.29
  -5   1   3  239.85    8.23
   5  -1  -2  821.67   22.88
  -5   1   2  808.49   24.06
   5  -1  -1  769.47   22.88
  -5   1   1  758.95   22.82
   5  -1   0  197.98    6.99
  -5   1   0  192.85    7.30
   5  -1   1  860.82   23.19
  -5   1  -1  883.64   24.55
   5  -1   2  223.34    7.05
  -5   1  -2  227.79    7.30
   5  -1   3  395.59   11.88
  -5   1  -3  400.23   11.38
   5  -1   4   64.01    2.66
  -5   1  -4   63.77    2.72
   5  -1   5    5.69    0.62
  -5   1  -5    5.07    0.80
   5  -1   6  721.66   21.34
  -5   1  -6  699.45   20.60
   5  -1   7  195.63    6.99
  -5   1  -7  193.16    7.11
   5  -1   8  222.41    7.73
  -5   1  -8  226.18    7.79
   5  -1   9   71.75    3.77
  -5   1  -9   72.36    3.77
   5  -1  10   30.68    2.35
  -5   1 -10   32.35    2.16
   5  -1  11   35.32    2.85
  -5   1 -11   41.32    2.72
   5  -1  12    8.10    1.67
  -5   1 -12    9.83    1.73
   5  -1  13    6.31    1.98
  -5   1 -13    8.35    2.16
   5  -1  14    8.60    2.72
  -5   1 -14   12.06    2.23
   5  -1  15   14.66    3.40
  -5   1 -15   13.36    3.03
   5  -1  16    9.15    2.97
  -5   1 -16    9.03    2.66
   5  -1  17    2.10    2.47
  -5   1 -17    0.68    3.22
   5  -1  18    0.80    2.23
  -5   1 -18   -0.56    2.35
   5   0 -21    1.67    5.13
  -5   0  21   -0.25    6.25
   5   0 -20    0.25    7.42
  -5   0  20    0.80    7.73
   5   0 -19    8.66    4.58
  -5   0  19    6.12    5.44
   5   0 -18   18.18    4.58
  -5   0  18   18.25    6.06
   5   0 -17    4.82    3.90
  -5   0  17    1.11    4.45
   5   0 -16   -2.23    4.27
  -5   0  16    0.80    4.21
   5   0 -15   27.96    5.07
  -5   0  15   20.04    4.82
   5   0 -14   38.41    4.52
  -5   0  14   43.17    4.70
   5   0 -13  126.30    7.48
  -5   0  13  121.78    7.67
   5   0 -12   31.48    3.22
  -5   0  12   28.51    3.83
   5   0 -11   64.94    4.82
  -5   0  11   66.92    8.10
   5   0 -10    8.35    2.54
  -5   0  10   11.50    3.09
   5   0  -9  261.31    8.91
  -5   0   9  227.11    9.34
   5   0  -8  275.23    8.54
  -5   0   8  258.96    8.66
   5   0  -7   72.73    3.77
  -5   0   7   63.58    3.71
   5   0  -6   92.71    4.27
  -5   0   6   89.43    4.08
   5   0  -5 1296.24   35.63
  -5   0   5 1310.28   37.98
   5   0  -4   17.69    1.79
  -5   0   4   19.79    1.79
   5   0  -3  739.66   21.40
  -5   0   3  758.71   21.83
   5   0  -2   13.48    1.30
  -5   0   2   13.79    1.48
   5   0  -1  394.54   11.94
  -5   0   1  392.31   12.00
   5   0   0 1626.64   42.49
  -5   0   0 1602.08   41.62
   5   0   1  325.27    9.65
  -5   0  -1  320.01    9.71
   5   0   5  692.09   22.14
   5   0   6   82.07    3.59
  -5   0  -6   83.68    3.65
   5   0   7  496.59   15.77
  -5   0  -7  509.33   16.45
   5   0   8  216.41    8.10
  -5   0  -8  230.14    8.29
   5   0   9   40.76    2.41
  -5   0  -9   42.68    2.78
   5   0  10    6.06    1.61
  -5   0 -10    5.63    1.05
   5   0  11   17.19    2.10
  -5   0 -11   15.90    1.98
   5   0  12   15.77    2.47
  -5   0 -12   16.51    2.04
   5   0  13    4.45    1.92
  -5   0 -13    3.96    2.04
   5   0  14   -0.80    2.10
  -5   0 -14    0.49    1.42
   5   0  15    8.91    2.23
  -5   0 -15   12.49    2.16
   5   0  16    3.34    2.66
  -5   0 -16    6.18    2.78
   5   0  17    0.00    2.10
  -5   0 -17    0.06    2.66
  -5   0 -18    1.36    3.40
   5   1 -21    1.48    4.95
  -5  -1  21    1.98    4.39
   5   1 -20    1.30    4.95
  -5  -1  20    0.19    5.20
   5   1 -19    9.83    4.76
  -5  -1  19   16.82    5.32
   5   1 -18    2.41    4.02
  -5  -1  18    0.68    4.76
   5   1 -17   12.31    4.58
  -5  -1  17   17.87    5.01
   5   1 -16   -1.55    3.65
  -5  -1  16    0.87    4.08
   5   1 -15   48.92    4.95
  -5  -1  15   66.24    6.18
   5   1 -14  120.54    6.80
  -5  -1  14  121.97    7.11
   5   1 -13  223.03    8.97
  -5  -1  13  226.62    9.34
   5   1 -12   64.01    5.38
  -5  -1  12   64.76    8.04
   5   1 -11   98.90    5.81
  -5  -1  11   86.47    5.20
   5   1 -10   53.00    3.65
  -5  -1  10   47.56    4.08
   5   1  -9  362.13   12.93
  -5  -1   9  357.80   11.50
   5   1  -8  206.27    6.74
  -5  -1   8  192.66    7.30
   5   1  -7  135.94    5.13
  -5  -1   7  127.29    5.38
   5   1  -6  241.46    8.47
  -5  -1   6  239.11    8.16
   5   1  -5  259.40    8.23
  -5  -1   5  249.75    8.84
   5   1  -4  674.78   18.99
  -5  -1   4  649.11   18.55
   5   1  -3    0.19    1.18
  -5  -1   3    0.25    1.11
   5   1  -2  171.51    6.25
  -5  -1   2  166.87    6.56
   5   1  -1  545.70   15.77
  -5  -1   1  538.21   16.82
   5   1   0   50.53    2.29
[truncated: 386,251 more chars]
