# Supplementary material for: Origamic metal-organic framework toward mechanical metamaterial
Source: Nat Commun. 2023 Dec 1;14:7938. doi: 10.1038/s41467-023-43647-8 (PMC10692132; doi:10.1038/s41467-023-43647-8)
Supplement: Supplementary file 4 — Supplementary Data 1 [file 41467_2023_43647_MOESM4_ESM.zip › Crystallographic data/PPF-301_300K.cif]

 
data_P-1_a
 
_audit_creation_method            'SHELXL-2018/3'
_shelx_SHELXL_version_number      '2018/3'
_chemical_name_systematic         ?
_chemical_name_common             ?
_chemical_melting_point           ?
_chemical_formula_moiety          ?
_chemical_formula_sum
 'C70 H74 N10 O18 Zn3' 
_chemical_formula_weight          1539.50

loop_
 _atom_type_symbol
 _atom_type_description
 _atom_type_scat_dispersion_real
 _atom_type_scat_dispersion_imag
 _atom_type_scat_source
 'C'  'C'   0.0024   0.0013
 'International Tables Vol C Tables 4.2.6.8 and 6.1.1.4'
 'H'  'H'   0.0000   0.0000
 'International Tables Vol C Tables 4.2.6.8 and 6.1.1.4'
 'N'  'N'   0.0048   0.0026
 'International Tables Vol C Tables 4.2.6.8 and 6.1.1.4'
 'O'  'O'   0.0085   0.0048
 'International Tables Vol C Tables 4.2.6.8 and 6.1.1.4'
 'Zn'  'Zn'   0.3273   1.1646
 'International Tables Vol C Tables 4.2.6.8 and 6.1.1.4'
 
_space_group_crystal_system       triclinic
_space_group_IT_number            2
_space_group_name_H-M_alt         'P -1'
_space_group_name_Hall            '-P 1'
 
_shelx_space_group_comment
;
The symmetry employed for this shelxl refinement is uniquely defined
by the following loop, which should always be used as a source of
symmetry information in preference to the above space-group names.
They are only intended as comments.
;
 
loop_
 _space_group_symop_operation_xyz
 'x, y, z'
 '-x, -y, -z'
 
_cell_length_a                    11.061(2)
_cell_length_b                    12.842(3)
_cell_length_c                    14.065(3)
_cell_angle_alpha                 100.77(3)
_cell_angle_beta                  100.93(3)
_cell_angle_gamma                 109.11(3)
_cell_volume                      1785.6(7)
_cell_formula_units_Z             1
_cell_measurement_temperature     300(2)
_cell_measurement_reflns_used     24748
_cell_measurement_theta_min       1.357
_cell_measurement_theta_max       26.499
 
_exptl_crystal_description        rectangle
_exptl_crystal_colour             purple
_exptl_crystal_density_meas       ?
_exptl_crystal_density_method     'not measured'
_exptl_crystal_density_diffrn     1.432          
_exptl_crystal_F_000              798
_exptl_transmission_factor_min    ?
_exptl_transmission_factor_max    ?
_exptl_crystal_size_max           0.862
_exptl_crystal_size_mid           0.198
_exptl_crystal_size_min           0.127
_exptl_absorpt_coefficient_mu     0.777
_shelx_estimated_absorpt_T_min    0.554
_shelx_estimated_absorpt_T_max    0.908
_exptl_absorpt_correction_type    'empirical'
_exptl_absorpt_correction_T_min   0.554
_exptl_absorpt_correction_T_max   0.908
_exptl_absorpt_process_details    'HKL3000 Scaplepack'
_exptl_absorpt_special_details    ?
_diffrn_ambient_temperature       300(2)
_diffrn_radiation_wavelength      0.630
_diffrn_radiation_type            synchrotron
_diffrn_source                    'PLSII 2D bending magnet'
_diffrn_measurement_device_type   'Rayonix MX225HS CCD area detector'
_diffrn_measurement_method        'omega scan'
_diffrn_detector_area_resol_mean  ?
_diffrn_reflns_number             19909
_diffrn_reflns_av_unetI/netI      0.0552
_diffrn_reflns_av_R_equivalents   0.0262
_diffrn_reflns_limit_h_min        -15
_diffrn_reflns_limit_h_max        15
_diffrn_reflns_limit_k_min        -18
_diffrn_reflns_limit_k_max        18
_diffrn_reflns_limit_l_min        -19
_diffrn_reflns_limit_l_max        19
_diffrn_reflns_theta_min          1.357
_diffrn_reflns_theta_max          26.499
_diffrn_reflns_theta_full         22.210
_diffrn_measured_fraction_theta_max   0.939
_diffrn_measured_fraction_theta_full  0.957
_diffrn_reflns_Laue_measured_fraction_max    0.939
_diffrn_reflns_Laue_measured_fraction_full   0.957
_diffrn_reflns_point_group_measured_fraction_max   0.939
_diffrn_reflns_point_group_measured_fraction_full  0.957
_reflns_number_total              9984
_reflns_number_gt                 5642
_reflns_threshold_expression      'I > 2\s(I)'
_reflns_Friedel_coverage          0.000
_reflns_Friedel_fraction_max      .
_reflns_Friedel_fraction_full     .
 
_reflns_special_details
;
 Reflections were merged by SHELXL according to the crystal
 class for the calculation of statistics and refinement.
 
 _reflns_Friedel_fraction is defined as the number of unique
 Friedel pairs measured divided by the number that would be
 possible theoretically, ignoring centric projections and
 systematic absences.
;
 
_computing_data_collection        'PAL BL2D-SMDC Program' 
_computing_cell_refinement        'HKL3000' 
_computing_data_reduction         'HKL3000'
_computing_structure_solution     'SHELXT 2018/2 (Sheldrick, 2018)'
_computing_structure_refinement 'SHELXL-2018/3 (Sheldrick, 2018)'
_computing_molecular_graphics     ?
_computing_publication_material   ?
_refine_special_details           ?
_refine_ls_structure_factor_coef  Fsqd
_refine_ls_matrix_type            full
_refine_ls_weighting_scheme       calc
_refine_ls_weighting_details
'w=1/[\s^2^(Fo^2^)+(0.1065P)^2^] where P=(Fo^2^+2Fc^2^)/3'
_atom_sites_solution_primary      ?
_atom_sites_solution_secondary    ?
_atom_sites_solution_hydrogens    geom
_refine_ls_hydrogen_treatment     constr
_refine_ls_extinction_method      none
_refine_ls_extinction_coef        .
_refine_ls_number_reflns          9984
_refine_ls_number_parameters      571
_refine_ls_number_restraints      280
_refine_ls_R_factor_all           0.0913
_refine_ls_R_factor_gt            0.0554
_refine_ls_wR_factor_ref          0.1728
_refine_ls_wR_factor_gt           0.1599
_refine_ls_goodness_of_fit_ref    0.934
_refine_ls_restrained_S_all       0.966
_refine_ls_shift/su_max           0.001
_refine_ls_shift/su_mean          0.000
 
loop_
 _atom_site_label
 _atom_site_type_symbol
 _atom_site_fract_x
 _atom_site_fract_y
 _atom_site_fract_z
 _atom_site_U_iso_or_equiv
 _atom_site_adp_type
 _atom_site_occupancy
 _atom_site_site_symmetry_order  
 _atom_site_calc_flag
 _atom_site_refinement_flags_posn
 _atom_site_refinement_flags_adp
 _atom_site_refinement_flags_occupancy
 _atom_site_disorder_assembly
 _atom_site_disorder_group
Zn1 Zn 0.97846(3) 0.01764(3) 1.10170(2) 0.05182(13) Uani 1 1 d . . . . .
Zn2 Zn 0.99640(11) 0.51874(8) 0.51554(7) 0.0365(2) Uani 0.5 1 d . . P . .
O1 O 0.5884(2) -0.0457(2) 0.78793(18) 0.0706(7) Uani 1 1 d . . . . .
O2 O 0.7948(2) 0.0026(2) 1.03268(18) 0.0694(7) Uani 1 1 d . . . . .
O3 O 0.8297(2) -0.0321(2) 0.88192(17) 0.0611(6) Uani 1 1 d . . . . .
O4 O 0.1874(2) 0.41347(19) 0.12287(17) 0.0604(6) Uani 1 1 d . . . . .
O5 O 0.0496(2) 0.1834(2) 0.08275(18) 0.0633(6) Uani 1 1 d . . . . .
O6 O 0.0806(3) 0.1557(2) -0.07050(18) 0.0725(7) Uani 1 1 d . . . . .
N1 N 0.9333(2) 0.56912(19) 0.38998(16) 0.0403(5) Uani 1 1 d . . . . .
N2 N 0.8095(2) 0.40129(19) 0.48789(16) 0.0397(5) Uani 1 1 d . . . . .
C1 C 1.0109(3) 0.6527(2) 0.35442(19) 0.0424(6) Uani 1 1 d . . . . .
C2 C 0.9252(3) 0.6804(3) 0.2804(2) 0.0508(7) Uani 1 1 d . . . . .
H2 H 0.952221 0.734631 0.245359 0.061 Uiso 1 1 calc R U . . .
C3 C 0.7998(3) 0.6135(3) 0.2716(2) 0.0508(7) Uani 1 1 d . . . . .
H3 H 0.723774 0.612796 0.229293 0.061 Uiso 1 1 calc R U . . .
C4 C 0.8040(3) 0.5429(2) 0.33972(19) 0.0408(6) Uani 1 1 d . . . . .
C5 C 0.6925(2) 0.4629(2) 0.3546(2) 0.0397(5) Uani 1 1 d . . . . .
C6 C 0.6971(2) 0.3980(2) 0.42355(19) 0.0403(6) Uani 1 1 d . . . . .
C7 C 0.5822(3) 0.3145(3) 0.4368(2) 0.0507(7) Uani 1 1 d . . . . .
H7 H 0.494304 0.295230 0.401694 0.061 Uiso 1 1 calc R U . . .
C8 C 0.6249(3) 0.2696(3) 0.5090(2) 0.0530(7) Uani 1 1 d . . . . .
H8 H 0.572094 0.214564 0.534023 0.064 Uiso 1 1 calc R U . . .
C9 C 0.7679(3) 0.3227(2) 0.54045(19) 0.0413(6) Uani 1 1 d . . . . .
C10 C 0.8507(3) 0.2970(2) 0.61441(19) 0.0426(6) Uani 1 1 d . . . . .
C11 C 0.7834(3) 0.2076(2) 0.6626(2) 0.0448(6) Uani 1 1 d . . . . .
C12 C 0.7143(3) 0.0946(3) 0.6073(2) 0.0589(8) Uani 1 1 d . . . . .
H12 H 0.710934 0.073351 0.539605 0.071 Uiso 1 1 calc R U . . .
C13 C 0.6508(4) 0.0135(3) 0.6513(3) 0.0666(10) Uani 1 1 d . . . . .
H13 H 0.603216 -0.061561 0.612725 0.080 Uiso 1 1 calc R U . . .
C14 C 0.6568(3) 0.0425(3) 0.7522(2) 0.0559(8) Uani 1 1 d . . . . .
C15 C 0.7251(3) 0.1534(3) 0.8088(2) 0.0552(8) Uani 1 1 d . . . . .
H15 H 0.729318 0.173460 0.876760 0.066 Uiso 1 1 calc R U . . .
C16 C 0.7881(3) 0.2359(3) 0.7639(2) 0.0510(7) Uani 1 1 d . . . . .
H16 H 0.834231 0.311152 0.802358 0.061 Uiso 1 1 calc R U . . .
C17 C 0.6197(3) -0.0295(3) 0.8935(3) 0.0624(9) Uani 1 1 d . . . . .
H17A H 0.558245 -0.093724 0.908684 0.075 Uiso 1 1 calc R U . . .
H17B H 0.607826 0.039074 0.924871 0.075 Uiso 1 1 calc R U . . .
C18 C 0.7614(3) -0.0187(3) 0.9387(2) 0.0511(7) Uani 1 1 d . . . . .
C19 C 0.5581(3) 0.4466(2) 0.2926(2) 0.0420(6) Uani 1 1 d . . . . .
C20 C 0.4747(3) 0.4909(3) 0.3340(2) 0.0509(7) Uani 1 1 d . . . . .
H20 H 0.502264 0.530809 0.401637 0.061 Uiso 1 1 calc R U . . .
C21 C 0.3509(3) 0.4763(3) 0.2759(2) 0.0541(7) Uani 1 1 d . . . . .
H21 H 0.296751 0.507018 0.304731 0.065 Uiso 1 1 calc R U . . .
C22 C 0.3074(3) 0.4163(2) 0.1752(2) 0.0483(7) Uani 1 1 d . . . . .
C23 C 0.3872(3) 0.3697(3) 0.1347(2) 0.0606(8) Uani 1 1 d . . . . .
H23 H 0.357778 0.326750 0.067899 0.073 Uiso 1 1 calc R U . . .
C24 C 0.5116(3) 0.3860(3) 0.1925(2) 0.0579(8) Uani 1 1 d . . . . .
H24 H 0.565250 0.355247 0.163057 0.069 Uiso 1 1 calc R U . . .
C25 C 0.1353(3) 0.3443(3) 0.0212(3) 0.0626(9) Uani 1 1 d . . . . .
H25A H 0.204321 0.362837 -0.013362 0.075 Uiso 1 1 calc R U . . .
H25B H 0.063113 0.363066 -0.012033 0.075 Uiso 1 1 calc R U . . .
C26 C 0.0845(3) 0.2163(3) 0.0119(2) 0.0539(7) Uani 1 1 d . . . . .
O1A O 0.9965(4) 0.6497(4) 0.6368(3) 0.0749(14) Uani 0.613(6) 1 d D . P A 1
C1A C 1.0273(6) 0.6388(7) 0.7217(5) 0.068(2) Uani 0.613(6) 1 d D . P A 1
H1A H 0.967399 0.582324 0.740923 0.082 Uiso 0.613(6) 1 calc R U P A 1
N1A N 1.1471(6) 0.7072(5) 0.7893(4) 0.0746(16) Uani 0.613(6) 1 d D . P A 1
C2A C 1.1744(10) 0.6864(11) 0.8888(5) 0.126(4) Uani 0.613(6) 1 d D . P A 1
H2A1 H 1.175363 0.749292 0.938541 0.189 Uiso 0.613(6) 1 calc R U P A 1
H2A2 H 1.259214 0.679345 0.903922 0.189 Uiso 0.613(6) 1 calc R U P A 1
H2A3 H 1.106427 0.617097 0.889023 0.189 Uiso 0.613(6) 1 calc R U P A 1
C3A C 1.2404(6) 0.7977(6) 0.7636(6) 0.099(2) Uani 0.613(6) 1 d D . P A 1
H3A1 H 1.199957 0.805334 0.699864 0.149 Uiso 0.613(6) 1 calc R U P A 1
H3A2 H 1.317485 0.780178 0.759336 0.149 Uiso 0.613(6) 1 calc R U P A 1
H3A3 H 1.266092 0.868146 0.814287 0.149 Uiso 0.613(6) 1 calc R U P A 1
O1B O 1.3485(12) 0.7814(13) 0.9470(9) 0.182(6) Uani 0.387(6) 1 d D . P A 2
C1B C 1.2663(13) 0.7755(11) 0.8702(11) 0.140(6) Uani 0.387(6) 1 d D . P A 2
H1B H 1.281805 0.833551 0.837866 0.168 Uiso 0.387(6) 1 calc R U P A 2
N1B N 1.1519(12) 0.6795(10) 0.8356(10) 0.120(5) Uani 0.387(6) 1 d D . P A 2
C2B C 1.130(2) 0.5948(13) 0.8945(13) 0.179(9) Uani 0.387(6) 1 d D . P A 2
H2B1 H 1.205277 0.618246 0.951320 0.268 Uiso 0.387(6) 1 calc R U P A 2
H2B2 H 1.116997 0.521555 0.853077 0.268 Uiso 0.387(6) 1 calc R U P A 2
H2B3 H 1.051895 0.589262 0.917457 0.268 Uiso 0.387(6) 1 calc R U P A 2
C3B C 1.0449(16) 0.6659(14) 0.7496(12) 0.128(7) Uani 0.387(6) 1 d D . P A 2
H3B1 H 1.014161 0.727463 0.763333 0.192 Uiso 0.387(6) 1 calc R U P A 2
H3B2 H 0.972839 0.594333 0.737891 0.192 Uiso 0.387(6) 1 calc R U P A 2
H3B3 H 1.077503 0.667046 0.691058 0.192 Uiso 0.387(6) 1 calc R U P A 2
O2A O 0.9914(2) 0.0598(2) 1.24632(15) 0.0651(6) Uani 0.70(2) 1 d D . P B 1
C4A C 1.0937(3) 0.1344(3) 1.3029(2) 0.0719(10) Uani 0.70(2) 1 d D . P B 1
H4A H 1.158778 0.167270 1.272461 0.086 Uiso 0.70(2) 1 calc R U P B 1
N2A N 1.1234(7) 0.1737(7) 1.3999(3) 0.075(2) Uani 0.70(2) 1 d D . P B 1
C5A C 1.0311(14) 0.1276(11) 1.4568(6) 0.141(5) Uani 0.70(2) 1 d D . P B 1
H5A1 H 0.974919 0.170473 1.462058 0.211 Uiso 0.70(2) 1 calc R U P B 1
H5A2 H 1.080192 0.133129 1.522815 0.211 Uiso 0.70(2) 1 calc R U P B 1
H5A3 H 0.977543 0.048865 1.422874 0.211 Uiso 0.70(2) 1 calc R U P B 1
C6A C 1.2402(6) 0.2797(9) 1.4561(6) 0.092(3) Uani 0.70(2) 1 d D . P B 1
H6A1 H 1.281821 0.313693 1.409537 0.138 Uiso 0.70(2) 1 calc R U P B 1
H6A2 H 1.302591 0.261178 1.500517 0.138 Uiso 0.70(2) 1 calc R U P B 1
H6A3 H 1.211794 0.332622 1.494627 0.138 Uiso 0.70(2) 1 calc R U P B 1
O2B O 0.9914(2) 0.0598(2) 1.24632(15) 0.0651(6) Uani 0.30(2) 1 d D . P B 2
C4B C 1.0937(3) 0.1344(3) 1.3029(2) 0.0719(10) Uani 0.30(2) 1 d D . P B 2
H4B H 1.165483 0.168870 1.279069 0.086 Uiso 0.30(2) 1 calc R U P B 2
N2B N 1.0986(13) 0.1654(18) 1.4031(6) 0.089(7) Uani 0.30(2) 1 d D . P B 2
C5B C 0.9756(17) 0.130(2) 1.4354(10) 0.095(6) Uani 0.30(2) 1 d D . P B 2
H5B1 H 0.940213 0.189523 1.438064 0.143 Uiso 0.30(2) 1 calc R U P B 2
H5B2 H 0.994787 0.117759 1.500764 0.143 Uiso 0.30(2) 1 calc R U P B 2
H5B3 H 0.911698 0.060992 1.388283 0.143 Uiso 0.30(2) 1 calc R U P B 2
C6B C 1.2240(15) 0.231(2) 1.4791(9) 0.089(5) Uani 0.30(2) 1 d D U P B 2
H6B1 H 1.290329 0.266607 1.447604 0.133 Uiso 0.30(2) 1 calc R U P B 2
H6B2 H 1.251601 0.181266 1.513235 0.133 Uiso 0.30(2) 1 calc R U P B 2
H6B3 H 1.213016 0.289155 1.526762 0.133 Uiso 0.30(2) 1 calc R U P B 2
O3A O 0.6389(10) 0.8751(8) 0.3804(6) 0.194(4) Uani 0.588(7) 1 d D U P C 1
C7A C 0.5778(11) 0.8022(9) 0.3050(6) 0.121(3) Uani 0.588(7) 1 d D U P C 1
H7A H 0.515702 0.738010 0.313704 0.145 Uiso 0.588(7) 1 calc R U P C 1
N3A N 0.5820(4) 0.7950(4) 0.2066(4) 0.1241(15) Uani 0.588(7) 1 d D U P C 1
C8A C 0.6421(15) 0.8891(9) 0.1703(11) 0.202(6) Uani 0.588(7) 1 d D U P C 1
H8A1 H 0.664188 0.958998 0.220737 0.303 Uiso 0.588(7) 1 calc R U P C 1
H8A2 H 0.581383 0.887339 0.110743 0.303 Uiso 0.588(7) 1 calc R U P C 1
H8A3 H 0.721438 0.884935 0.154621 0.303 Uiso 0.588(7) 1 calc R U P C 1
C9A C 0.4848(11) 0.6857(7) 0.1332(7) 0.137(3) Uani 0.588(7) 1 d D U P C 1
H9A1 H 0.438354 0.636183 0.168766 0.206 Uiso 0.588(7) 1 calc R U P C 1
H9A2 H 0.531418 0.648885 0.096809 0.206 Uiso 0.588(7) 1 calc R U P C 1
H9A3 H 0.422227 0.702107 0.086960 0.206 Uiso 0.588(7) 1 calc R U P C 1
O3B O 0.5005(14) 0.7855(12) 0.0378(7) 0.174(4) Uani 0.412(7) 1 d D U P C 2
C7B C 0.5065(15) 0.7534(14) 0.1116(7) 0.166(5) Uani 0.412(7) 1 d D U P C 2
H7B H 0.442439 0.680898 0.100639 0.200 Uiso 0.412(7) 1 calc R U P C 2
N3B N 0.5820(4) 0.7950(4) 0.2066(4) 0.1241(15) Uani 0.412(7) 1 d D U P C 2
C8B C 0.7175(11) 0.8778(16) 0.2370(13) 0.172(7) Uani 0.412(7) 1 d D U P C 2
H8B1 H 0.777913 0.838464 0.238343 0.258 Uiso 0.412(7) 1 calc R U P C 2
H8B2 H 0.735012 0.926598 0.302715 0.258 Uiso 0.412(7) 1 calc R U P C 2
H8B3 H 0.729333 0.923186 0.189910 0.258 Uiso 0.412(7) 1 calc R U P C 2
C9B C 0.5244(18) 0.758(2) 0.2877(10) 0.171(7) Uani 0.412(7) 1 d D U P C 2
H9B1 H 0.436789 0.700187 0.258386 0.257 Uiso 0.412(7) 1 calc R U P C 2
H9B2 H 0.519704 0.822183 0.331829 0.257 Uiso 0.412(7) 1 calc R U P C 2
H9B3 H 0.579667 0.726916 0.325083 0.257 Uiso 0.412(7) 1 calc R U P C 2
 
loop_
 _atom_site_aniso_label
 _atom_site_aniso_U_11
 _atom_site_aniso_U_22
 _atom_site_aniso_U_33
 _atom_site_aniso_U_23
 _atom_site_aniso_U_13
 _atom_site_aniso_U_12
Zn1 0.0562(2) 0.0636(2) 0.03518(18) 0.01355(15) 0.01567(14) 0.01982(17)
Zn2 0.0388(3) 0.0376(6) 0.0344(6) 0.0137(4) 0.0130(4) 0.0121(4)
O1 0.0563(12) 0.0735(15) 0.0673(14) 0.0448(12) 0.0039(11) -0.0011(11)
O2 0.0603(13) 0.0954(18) 0.0549(13) 0.0312(13) 0.0185(11) 0.0248(13)
O3 0.0576(12) 0.0707(15) 0.0582(13) 0.0218(11) 0.0170(10) 0.0248(11)
O4 0.0529(12) 0.0556(13) 0.0665(14) 0.0080(10) 0.0020(10) 0.0251(10)
O5 0.0752(15) 0.0529(13) 0.0629(14) 0.0174(11) 0.0207(12) 0.0235(11)
O6 0.0813(17) 0.0651(15) 0.0579(14) 0.0092(12) 0.0168(12) 0.0158(12)
N1 0.0419(11) 0.0401(11) 0.0405(11) 0.0165(9) 0.0138(9) 0.0129(9)
N2 0.0410(11) 0.0411(12) 0.0379(11) 0.0138(9) 0.0123(9) 0.0137(9)
C1 0.0503(14) 0.0432(14) 0.0364(12) 0.0163(11) 0.0144(11) 0.0165(11)
C2 0.0527(15) 0.0555(17) 0.0476(15) 0.0277(13) 0.0140(12) 0.0168(13)
C3 0.0519(15) 0.0613(18) 0.0482(15) 0.0282(14) 0.0145(12) 0.0245(14)
C4 0.0426(13) 0.0425(14) 0.0379(13) 0.0119(11) 0.0112(10) 0.0160(11)
C5 0.0382(12) 0.0409(14) 0.0412(13) 0.0117(11) 0.0131(10) 0.0147(10)
C6 0.0391(12) 0.0402(13) 0.0402(13) 0.0100(10) 0.0141(10) 0.0119(10)
C7 0.0393(13) 0.0542(17) 0.0539(16) 0.0195(13) 0.0103(12) 0.0100(12)
C8 0.0502(15) 0.0535(17) 0.0550(17) 0.0257(14) 0.0180(13) 0.0108(13)
C9 0.0446(13) 0.0399(14) 0.0381(13) 0.0122(10) 0.0164(10) 0.0105(11)
C10 0.0483(14) 0.0423(14) 0.0371(13) 0.0141(11) 0.0168(11) 0.0122(11)
C11 0.0486(14) 0.0456(15) 0.0429(14) 0.0206(12) 0.0153(11) 0.0146(12)
C12 0.079(2) 0.0470(17) 0.0426(15) 0.0148(13) 0.0151(14) 0.0131(15)
C13 0.079(2) 0.0482(18) 0.0565(19) 0.0208(15) 0.0081(16) 0.0047(16)
C14 0.0500(15) 0.0586(18) 0.0594(18) 0.0351(15) 0.0120(14) 0.0117(14)
C15 0.0643(18) 0.0617(19) 0.0421(15) 0.0245(14) 0.0197(13) 0.0179(15)
C16 0.0613(17) 0.0474(16) 0.0426(15) 0.0155(12) 0.0162(13) 0.0153(13)
C17 0.0475(15) 0.076(2) 0.071(2) 0.0465(18) 0.0197(14) 0.0153(15)
C18 0.0464(15) 0.0524(17) 0.0534(17) 0.0267(13) 0.0133(13) 0.0107(13)
C19 0.0437(13) 0.0413(14) 0.0417(13) 0.0142(11) 0.0114(11) 0.0153(11)
C20 0.0523(16) 0.0550(17) 0.0417(14) 0.0035(12) 0.0108(12) 0.0217(13)
C21 0.0497(15) 0.0545(17) 0.0574(18) 0.0031(14) 0.0134(13) 0.0259(13)
C22 0.0450(14) 0.0429(15) 0.0527(16) 0.0120(12) 0.0053(12) 0.0161(12)
C23 0.0581(18) 0.073(2) 0.0420(15) -0.0020(15) 0.0040(13) 0.0292(16)
C24 0.0492(16) 0.068(2) 0.0527(17) -0.0010(15) 0.0118(13) 0.0273(15)
C25 0.0613(19) 0.060(2) 0.0574(18) 0.0168(15) -0.0034(15) 0.0215(16)
C26 0.0483(16) 0.0526(17) 0.0551(18) 0.0106(14) 0.0056(13) 0.0188(13)
O1A 0.093(3) 0.073(3) 0.058(2) 0.0056(19) 0.0172(19) 0.038(2)
C1A 0.064(3) 0.085(6) 0.054(2) 0.003(3) 0.015(2) 0.035(3)
N1A 0.068(3) 0.086(4) 0.063(3) -0.014(3) 0.010(2) 0.043(2)
C2A 0.139(9) 0.191(12) 0.065(4) 0.010(5) 0.013(4) 0.103(9)
C3A 0.069(4) 0.079(4) 0.127(7) -0.009(4) 0.015(4) 0.027(3)
O1B 0.189(11) 0.276(18) 0.138(10) 0.051(10) 0.058(7) 0.156(12)
C1B 0.157(10) 0.129(10) 0.143(11) 0.031(10) 0.036(8) 0.071(8)
N1B 0.147(10) 0.116(8) 0.122(12) 0.016(8) 0.054(8) 0.081(7)
C2B 0.30(3) 0.123(13) 0.176(16) 0.045(12) 0.124(16) 0.124(15)
C3B 0.168(14) 0.076(9) 0.125(12) -0.021(9) 0.021(9) 0.064(10)
O2A 0.0731(13) 0.0769(15) 0.0375(10) 0.0100(10) 0.0185(9) 0.0194(11)
C4A 0.0639(17) 0.091(2) 0.0518(13) -0.0008(14) 0.0181(12) 0.0267(14)
N2A 0.087(3) 0.079(4) 0.0474(16) -0.0016(19) 0.0083(19) 0.032(3)
C5A 0.115(7) 0.190(10) 0.053(4) 0.022(5) 0.007(4) -0.010(7)
C6A 0.099(4) 0.090(5) 0.058(4) -0.006(3) 0.011(3) 0.020(3)
O2B 0.0731(13) 0.0769(15) 0.0375(10) 0.0100(10) 0.0185(9) 0.0194(11)
C4B 0.0639(17) 0.091(2) 0.0518(13) -0.0008(14) 0.0181(12) 0.0267(14)
N2B 0.096(6) 0.113(15) 0.055(2) -0.002(5) 0.024(4) 0.046(6)
C5B 0.096(8) 0.151(15) 0.018(5) -0.012(7) 0.012(6) 0.041(8)
C6B 0.089(5) 0.090(5) 0.085(5) 0.021(2) 0.022(2) 0.034(3)
O3A 0.192(9) 0.149(7) 0.192(6) 0.019(5) 0.024(6) 0.031(6)
C7A 0.115(6) 0.102(6) 0.159(4) 0.055(4) 0.058(4) 0.035(5)
N3A 0.110(3) 0.135(3) 0.174(4) 0.079(3) 0.080(3) 0.062(3)
C8A 0.195(11) 0.191(8) 0.284(13) 0.143(9) 0.146(10) 0.065(8)
C9A 0.154(8) 0.129(6) 0.173(7) 0.066(5) 0.067(6) 0.081(5)
O3B 0.175(5) 0.176(5) 0.174(5) 0.049(2) 0.051(2) 0.066(2)
C7B 0.160(8) 0.177(8) 0.182(4) 0.057(5) 0.061(4) 0.076(7)
N3B 0.110(3) 0.135(3) 0.174(4) 0.079(3) 0.080(3) 0.062(3)
C8B 0.129(6) 0.172(11) 0.218(14) 0.095(11) 0.060(8) 0.031(6)
C9B 0.159(13) 0.199(15) 0.203(9) 0.116(10) 0.102(9) 0.063(11)
 
_geom_special_details
;
 All esds (except the esd in the dihedral angle between two l.s. planes)
 are estimated using the full covariance matrix.  The cell esds are taken
 into account individually in the estimation of esds in distances, angles
 and torsion angles; correlations between esds in cell parameters are only
 used when they are defined by crystal symmetry.  An approximate (isotropic)
 treatment of cell esds is used for estimating esds involving l.s. planes.
;
 
loop_
 _geom_bond_atom_site_label_1
 _geom_bond_atom_site_label_2
 _geom_bond_distance
 _geom_bond_site_symmetry_2
 _geom_bond_publ_flag
Zn1 O2B 1.969(2) . ?
Zn1 O2A 1.969(2) . ?
Zn1 O2 2.008(2) . ?
Zn1 O3 2.032(2) 2_757 ?
Zn1 O6 2.036(3) 2_656 ?
Zn1 O5 2.102(2) 1_656 ?
Zn1 Zn1 2.9649(9) 2_757 ?
Zn2 Zn2 0.6236(11) 2_766 ?
Zn2 N2 2.034(2) . ?
Zn2 N1 2.069(2) . ?
Zn2 N2 2.069(2) 2_766 ?
Zn2 N1 2.094(3) 2_766 ?
Zn2 O1A 2.160(4) . ?
O1 C14 1.379(4) . ?
O1 C17 1.419(4) . ?
O2 C18 1.254(4) . ?
O3 C18 1.226(4) . ?
O4 C22 1.375(3) . ?
O4 C25 1.429(4) . ?
O5 C26 1.232(4) . ?
O6 C26 1.254(4) . ?
N1 C4 1.368(3) . ?
N1 C1 1.378(3) . ?
N2 C9 1.371(3) . ?
N2 C6 1.375(3) . ?
C1 C10 1.395(4) 2_766 ?
C1 C2 1.447(4) . ?
C2 C3 1.339(4) . ?
C2 H2 0.9300 . ?
C3 C4 1.442(4) . ?
C3 H3 0.9300 . ?
C4 C5 1.403(4) . ?
C5 C6 1.396(4) . ?
C5 C19 1.500(4) . ?
C6 C7 1.439(4) . ?
C7 C8 1.343(4) . ?
C7 H7 0.9300 . ?
C8 C9 1.442(4) . ?
C8 H8 0.9300 . ?
C9 C10 1.413(4) . ?
C10 C11 1.500(4) . ?
C11 C12 1.387(4) . ?
C11 C16 1.389(4) . ?
C12 C13 1.373(4) . ?
C12 H12 0.9300 . ?
C13 C14 1.381(5) . ?
C13 H13 0.9300 . ?
C14 C15 1.370(5) . ?
C15 C16 1.394(4) . ?
C15 H15 0.9300 . ?
C16 H16 0.9300 . ?
C17 C18 1.524(4) . ?
C17 H17A 0.9700 . ?
C17 H17B 0.9700 . ?
C19 C24 1.380(4) . ?
C19 C20 1.393(4) . ?
C20 C21 1.389(4) . ?
C20 H20 0.9300 . ?
C21 C22 1.387(4) . ?
C21 H21 0.9300 . ?
C22 C23 1.368(5) . ?
C23 C24 1.387(4) . ?
C23 H23 0.9300 . ?
C24 H24 0.9300 . ?
C25 C26 1.524(5) . ?
C25 H25A 0.9700 . ?
C25 H25B 0.9700 . ?
O1A C1A 1.225(6) . ?
C1A N1A 1.370(6) . ?
C1A H1A 0.9300 . ?
N1A C3A 1.436(7) . ?
N1A C2A 1.467(7) . ?
C2A H2A1 0.9600 . ?
C2A H2A2 0.9600 . ?
C2A H2A3 0.9600 . ?
C3A H3A1 0.9600 . ?
C3A H3A2 0.9600 . ?
C3A H3A3 0.9600 . ?
O1B C1B 1.245(9) . ?
C1B N1B 1.371(8) . ?
C1B H1B 0.9300 . ?
N1B C3B 1.462(8) . ?
N1B C2B 1.473(9) . ?
C2B H2B1 0.9600 . ?
C2B H2B2 0.9600 . ?
C2B H2B3 0.9600 . ?
C3B H3B1 0.9600 . ?
C3B H3B2 0.9600 . ?
C3B H3B3 0.9600 . ?
O2A C4A 1.222(3) . ?
C4A N2A 1.300(5) . ?
C4A H4A 0.9300 . ?
N2A C5A 1.456(7) . ?
N2A C6A 1.485(6) . ?
C5A H5A1 0.9600 . ?
C5A H5A2 0.9600 . ?
C5A H5A3 0.9600 . ?
C6A H6A1 0.9600 . ?
C6A H6A2 0.9600 . ?
C6A H6A3 0.9600 . ?
O2B C4B 1.222(3) . ?
C4B N2B 1.377(7) . ?
C4B H4B 0.9300 . ?
N2B C6B 1.454(8) . ?
N2B C5B 1.472(9) . ?
C5B H5B1 0.9600 . ?
C5B H5B2 0.9600 . ?
C5B H5B3 0.9600 . ?
C6B H6B1 0.9600 . ?
C6B H6B2 0.9600 . ?
C6B H6B3 0.9600 . ?
O3A C7A 1.183(7) . ?
C7A N3A 1.381(7) . ?
C7A H7A 0.9300 . ?
N3A C8A 1.413(7) . ?
N3A C9A 1.497(7) . ?
C8A H8A1 0.9600 . ?
C8A H8A2 0.9600 . ?
C8A H8A3 0.9600 . ?
C9A H9A1 0.9600 . ?
C9A H9A2 0.9600 . ?
C9A H9A3 0.9600 . ?
O3B C7B 1.185(9) . ?
C7B N3B 1.337(7) . ?
C7B H7B 0.9300 . ?
N3B C8B 1.450(7) . ?
N3B C9B 1.488(7) . ?
C8B H8B1 0.9600 . ?
C8B H8B2 0.9600 . ?
C8B H8B3 0.9600 . ?
C9B H9B1 0.9600 . ?
C9B H9B2 0.9600 . ?
C9B H9B3 0.9600 . ?
 
loop_
 _geom_angle_atom_site_label_1
 _geom_angle_atom_site_label_2
 _geom_angle_atom_site_label_3
 _geom_angle
 _geom_angle_site_symmetry_1
 _geom_angle_site_symmetry_3
 _geom_angle_publ_flag
O2B Zn1 O2 104.94(11) . . ?
O2A Zn1 O2 104.94(11) . . ?
O2A Zn1 O3 96.17(10) . 2_757 ?
O2 Zn1 O3 158.28(10) . 2_757 ?
O2A Zn1 O6 101.75(11) . 2_656 ?
O2 Zn1 O6 90.68(12) . 2_656 ?
O3 Zn1 O6 89.97(11) 2_757 2_656 ?
O2A Zn1 O5 98.26(11) . 1_656 ?
O2 Zn1 O5 88.18(11) . 1_656 ?
O3 Zn1 O5 83.72(10) 2_757 1_656 ?
O6 Zn1 O5 159.55(10) 2_656 1_656 ?
O2A Zn1 Zn1 167.66(7) . 2_757 ?
O2 Zn1 Zn1 85.90(8) . 2_757 ?
O3 Zn1 Zn1 72.59(7) 2_757 2_757 ?
O6 Zn1 Zn1 83.71(8) 2_656 2_757 ?
O5 Zn1 Zn1 75.84(8) 1_656 2_757 ?
Zn2 Zn2 N2 84.5(2) 2_766 . ?
Zn2 Zn2 N1 83.7(2) 2_766 . ?
N2 Zn2 N1 89.29(10) . . ?
Zn2 Zn2 N2 78.0(2) 2_766 2_766 ?
N2 Zn2 N2 162.54(4) . 2_766 ?
N1 Zn2 N2 88.81(10) . 2_766 ?
Zn2 Zn2 N1 79.1(2) 2_766 2_766 ?
N2 Zn2 N1 89.07(10) . 2_766 ?
N1 Zn2 N1 162.78(4) . 2_766 ?
N2 Zn2 N1 87.64(10) 2_766 2_766 ?
Zn2 Zn2 O1A 172.0(3) 2_766 . ?
N2 Zn2 O1A 100.39(15) . . ?
N1 Zn2 O1A 102.48(14) . . ?
N2 Zn2 O1A 96.96(15) 2_766 . ?
N1 Zn2 O1A 94.67(14) 2_766 . ?
C14 O1 C17 117.5(3) . . ?
C18 O2 Zn1 118.7(2) . . ?
C18 O3 Zn1 135.8(2) . 2_757 ?
C22 O4 C25 116.8(3) . . ?
C26 O5 Zn1 130.3(2) . 1_454 ?
C26 O6 Zn1 122.7(2) . 2_656 ?
C4 N1 C1 106.9(2) . . ?
C4 N1 Zn2 125.81(18) . . ?
C1 N1 Zn2 126.08(18) . . ?
C4 N1 Zn2 126.75(18) . 2_766 ?
C1 N1 Zn2 125.60(18) . 2_766 ?
Zn2 N1 Zn2 17.21(4) . 2_766 ?
C9 N2 C6 106.7(2) . . ?
C9 N2 Zn2 126.70(18) . . ?
C6 N2 Zn2 125.87(18) . . ?
C9 N2 Zn2 125.61(18) . 2_766 ?
C6 N2 Zn2 126.45(18) . 2_766 ?
Zn2 N2 Zn2 17.46(4) . 2_766 ?
N1 C1 C10 125.4(2) . 2_766 ?
N1 C1 C2 108.9(2) . . ?
C10 C1 C2 125.7(2) 2_766 . ?
C3 C2 C1 107.3(2) . . ?
C3 C2 H2 126.3 . . ?
C1 C2 H2 126.3 . . ?
C2 C3 C4 107.6(2) . . ?
C2 C3 H3 126.2 . . ?
C4 C3 H3 126.2 . . ?
N1 C4 C5 125.5(2) . . ?
N1 C4 C3 109.3(2) . . ?
C5 C4 C3 125.2(2) . . ?
C6 C5 C4 124.9(2) . . ?
C6 C5 C19 117.5(2) . . ?
C4 C5 C19 117.6(2) . . ?
N2 C6 C5 126.4(2) . . ?
N2 C6 C7 109.1(2) . . ?
C5 C6 C7 124.4(2) . . ?
C8 C7 C6 107.6(2) . . ?
C8 C7 H7 126.2 . . ?
C6 C7 H7 126.2 . . ?
C7 C8 C9 107.1(3) . . ?
C7 C8 H8 126.4 . . ?
C9 C8 H8 126.4 . . ?
N2 C9 C10 126.0(2) . . ?
N2 C9 C8 109.4(2) . . ?
C10 C9 C8 124.6(2) . . ?
C1 C10 C9 125.3(2) 2_766 . ?
C1 C10 C11 117.7(2) 2_766 . ?
C9 C10 C11 117.0(2) . . ?
C12 C11 C16 118.0(3) . . ?
C12 C11 C10 121.0(3) . . ?
C16 C11 C10 121.0(3) . . ?
C13 C12 C11 120.8(3) . . ?
C13 C12 H12 119.6 . . ?
C11 C12 H12 119.6 . . ?
C12 C13 C14 120.7(3) . . ?
C12 C13 H13 119.7 . . ?
C14 C13 H13 119.7 . . ?
C15 C14 O1 124.6(3) . . ?
C15 C14 C13 119.8(3) . . ?
O1 C14 C13 115.6(3) . . ?
C14 C15 C16 119.5(3) . . ?
C14 C15 H15 120.2 . . ?
C16 C15 H15 120.2 . . ?
C11 C16 C15 121.2(3) . . ?
C11 C16 H16 119.4 . . ?
C15 C16 H16 119.4 . . ?
O1 C17 C18 113.0(3) . . ?
O1 C17 H17A 109.0 . . ?
C18 C17 H17A 109.0 . . ?
O1 C17 H17B 109.0 . . ?
C18 C17 H17B 109.0 . . ?
H17A C17 H17B 107.8 . . ?
O3 C18 O2 126.8(3) . . ?
O3 C18 C17 118.6(3) . . ?
O2 C18 C17 114.6(3) . . ?
C24 C19 C20 117.4(3) . . ?
C24 C19 C5 121.3(3) . . ?
C20 C19 C5 121.3(2) . . ?
C21 C20 C19 120.9(3) . . ?
C21 C20 H20 119.5 . . ?
C19 C20 H20 119.5 . . ?
C22 C21 C20 120.5(3) . . ?
C22 C21 H21 119.8 . . ?
C20 C21 H21 119.8 . . ?
C23 C22 O4 125.3(3) . . ?
C23 C22 C21 118.9(3) . . ?
O4 C22 C21 115.8(3) . . ?
C22 C23 C24 120.4(3) . . ?
C22 C23 H23 119.8 . . ?
C24 C23 H23 119.8 . . ?
C19 C24 C23 121.8(3) . . ?
C19 C24 H24 119.1 . . ?
C23 C24 H24 119.1 . . ?
O4 C25 C26 113.5(3) . . ?
O4 C25 H25A 108.9 . . ?
C26 C25 H25A 108.9 . . ?
O4 C25 H25B 108.9 . . ?
C26 C25 H25B 108.9 . . ?
H25A C25 H25B 107.7 . . ?
O5 C26 O6 127.4(3) . . ?
O5 C26 C25 118.2(3) . . ?
O6 C26 C25 114.4(3) . . ?
C1A O1A Zn2 116.3(5) . . ?
O1A C1A N1A 122.1(6) . . ?
O1A C1A H1A 118.9 . . ?
N1A C1A H1A 118.9 . . ?
C1A N1A C3A 120.6(5) . . ?
C1A N1A C2A 117.8(6) . . ?
C3A N1A C2A 121.6(6) . . ?
N1A C2A H2A1 109.5 . . ?
N1A C2A H2A2 109.5 . . ?
H2A1 C2A H2A2 109.5 . . ?
N1A C2A H2A3 109.5 . . ?
H2A1 C2A H2A3 109.5 . . ?
H2A2 C2A H2A3 109.5 . . ?
N1A C3A H3A1 109.5 . . ?
N1A C3A H3A2 109.5 . . ?
H3A1 C3A H3A2 109.5 . . ?
N1A C3A H3A3 109.5 . . ?
H3A1 C3A H3A3 109.5 . . ?
H3A2 C3A H3A3 109.5 . . ?
O1B C1B N1B 116.9(10) . . ?
O1B C1B H1B 121.6 . . ?
N1B C1B H1B 121.6 . . ?
C1B N1B C3B 121.8(8) . . ?
C1B N1B C2B 118.7(8) . . ?
C3B N1B C2B 119.1(8) . . ?
N1B C2B H2B1 109.5 . . ?
N1B C2B H2B2 109.5 . . ?
H2B1 C2B H2B2 109.5 . . ?
N1B C2B H2B3 109.5 . . ?
H2B1 C2B H2B3 109.5 . . ?
H2B2 C2B H2B3 109.5 . . ?
N1B C3B H3B1 109.5 . . ?
N1B C3B H3B2 109.5 . . ?
H3B1 C3B H3B2 109.5 . . ?
N1B C3B H3B3 109.5 . . ?
H3B1 C3B H3B3 109.5 . . ?
H3B2 C3B H3B3 109.5 . . ?
C4A O2A Zn1 118.5(2) . . ?
O2A C4A N2A 128.5(5) . . ?
O2A C4A H4A 115.8 . . ?
N2A C4A H4A 115.8 . . ?
C4A N2A C5A 121.2(5) . . ?
C4A N2A C6A 122.1(5) . . ?
C5A N2A C6A 115.9(5) . . ?
N2A C5A H5A1 109.5 . . ?
N2A C5A H5A2 109.5 . . ?
H5A1 C5A H5A2 109.5 . . ?
N2A C5A H5A3 109.5 . . ?
H5A1 C5A H5A3 109.5 . . ?
H5A2 C5A H5A3 109.5 . . ?
N2A C6A H6A1 109.5 . . ?
N2A C6A H6A2 109.5 . . ?
H6A1 C6A H6A2 109.5 . . ?
N2A C6A H6A3 109.5 . . ?
H6A1 C6A H6A3 109.5 . . ?
H6A2 C6A H6A3 109.5 . . ?
C4B O2B Zn1 118.5(2) . . ?
O2B C4B N2B 117.5(6) . . ?
O2B C4B H4B 121.3 . . ?
N2B C4B H4B 121.3 . . ?
C4B N2B C6B 121.2(8) . . ?
C4B N2B C5B 120.1(7) . . ?
C6B N2B C5B 118.7(7) . . ?
N2B C5B H5B1 109.5 . . ?
N2B C5B H5B2 109.5 . . ?
H5B1 C5B H5B2 109.5 . . ?
N2B C5B H5B3 109.5 . . ?
H5B1 C5B H5B3 109.5 . . ?
H5B2 C5B H5B3 109.5 . . ?
N2B C6B H6B1 109.5 . . ?
N2B C6B H6B2 109.5 . . ?
H6B1 C6B H6B2 109.5 . . ?
N2B C6B H6B3 109.5 . . ?
H6B1 C6B H6B3 109.5 . . ?
H6B2 C6B H6B3 109.5 . . ?
O3A C7A N3A 131.7(9) . . ?
O3A C7A H7A 114.1 . . ?
N3A C7A H7A 114.1 . . ?
C7A N3A C8A 124.7(7) . . ?
C7A N3A C9A 114.1(5) . . ?
C8A N3A C9A 119.1(7) . . ?
N3A C8A H8A1 109.5 . . ?
N3A C8A H8A2 109.5 . . ?
H8A1 C8A H8A2 109.5 . . ?
N3A C8A H8A3 109.5 . . ?
H8A1 C8A H8A3 109.5 . . ?
H8A2 C8A H8A3 109.5 . . ?
N3A C9A H9A1 109.5 . . ?
N3A C9A H9A2 109.5 . . ?
H9A1 C9A H9A2 109.5 . . ?
N3A C9A H9A3 109.5 . . ?
H9A1 C9A H9A3 109.5 . . ?
H9A2 C9A H9A3 109.5 . . ?
O3B C7B N3B 136.1(13) . . ?
O3B C7B H7B 112.0 . . ?
N3B C7B H7B 112.0 . . ?
C7B N3B C8B 124.0(7) . . ?
C7B N3B C9B 119.0(7) . . ?
C8B N3B C9B 117.0(7) . . ?
N3B C8B H8B1 109.5 . . ?
N3B C8B H8B2 109.5 . . ?
H8B1 C8B H8B2 109.5 . . ?
N3B C8B H8B3 109.5 . . ?
H8B1 C8B H8B3 109.5 . . ?
H8B2 C8B H8B3 109.5 . . ?
N3B C9B H9B1 109.5 . . ?
N3B C9B H9B2 109.5 . . ?
H9B1 C9B H9B2 109.5 . . ?
N3B C9B H9B3 109.5 . . ?
H9B1 C9B H9B3 109.5 . . ?
H9B2 C9B H9B3 109.5 . . ?
 
_refine_diff_density_max    1.032
_refine_diff_density_min   -0.518
_refine_diff_density_rms    0.073

_shelx_res_file
;
TITL P-1_a.res in P-1
    P-1_a.res
    created by SHELXL-2018/3 at 13:10:37 on 15-Nov-2021
REM Old TITL P-1 in P-1
REM SHELXT solution in P-1: R1 0.249, Rweak 0.035, Alpha 0.093
REM <I/s>   0.000 for    0 systematic absences,  Orientation as input
REM Formula found by SHELXT:  C72 N12 O10 Zn3
CELL  0.63000  11.0614  12.8423  14.0650  100.772  100.934  109.110
ZERR   1.000   0.0022   0.0026   0.0028    0.030    0.030    0.030
LATT  1
SFAC C H N O ZN
DISP $C  0.00236  0.00129  8.99872
DISP $H -0.00002  0.00000  0.66424
DISP $N  0.00479  0.00261 14.77496
DISP $O  0.00848  0.00477 23.75245
DISP $Zn  0.32734  1.16463 4209.23095
UNIT 70 74 10 18 3
L.S. 35
BOND $H
ACTA
OMIT -3 53
FMAP 2
TEMP 27
LIST 4
SIZE 0.862 0.198 0.127
PLAN 2
WGHT    0.106500
FVAR       0.46771   0.61251   0.70295   0.58760
ZN1   5    0.978458    0.017642    1.101701    11.00000    0.05620    0.06355 =
         0.03518    0.01355    0.01567    0.01982
ZN2   5    0.996395    0.518740    0.515543    10.50000    0.03880    0.03757 =
         0.03439    0.01366    0.01304    0.01214
O1    4    0.588432   -0.045721    0.787930    11.00000    0.05632    0.07350 =
         0.06735    0.04478    0.00385   -0.00112
O2    4    0.794798    0.002618    1.032677    11.00000    0.06027    0.09537 =
         0.05495    0.03117    0.01850    0.02476
O3    4    0.829731   -0.032090    0.881919    11.00000    0.05763    0.07066 =
         0.05819    0.02176    0.01698    0.02484
O4    4    0.187443    0.413472    0.122873    11.00000    0.05291    0.05558 =
         0.06648    0.00805    0.00203    0.02512
O5    4    0.049595    0.183430    0.082755    11.00000    0.07522    0.05288 =
         0.06287    0.01736    0.02067    0.02349
O6    4    0.080575    0.155663   -0.070496    11.00000    0.08129    0.06507 =
         0.05788    0.00915    0.01677    0.01581
N1    3    0.933324    0.569122    0.389981    11.00000    0.04187    0.04006 =
         0.04049    0.01652    0.01377    0.01291
N2    3    0.809467    0.401286    0.487889    11.00000    0.04101    0.04108 =
         0.03787    0.01380    0.01235    0.01368
C1    1    1.010870    0.652709    0.354420    11.00000    0.05028    0.04324 =
         0.03635    0.01628    0.01438    0.01648
C2    1    0.925186    0.680402    0.280386    11.00000    0.05268    0.05550 =
         0.04756    0.02771    0.01401    0.01678
AFIX  43
H2    2    0.952221    0.734631    0.245359    11.00000   -1.20000
AFIX   0
C3    1    0.799815    0.613533    0.271637    11.00000    0.05187    0.06133 =
         0.04817    0.02824    0.01448    0.02455
AFIX  43
H3    2    0.723774    0.612796    0.229293    11.00000   -1.20000
AFIX   0
C4    1    0.803978    0.542869    0.339721    11.00000    0.04264    0.04250 =
         0.03786    0.01194    0.01116    0.01596
C5    1    0.692523    0.462862    0.354553    11.00000    0.03820    0.04086 =
         0.04123    0.01170    0.01308    0.01465
C6    1    0.697092    0.398027    0.423546    11.00000    0.03909    0.04024 =
         0.04017    0.00999    0.01408    0.01185
C7    1    0.582207    0.314549    0.436800    11.00000    0.03931    0.05422 =
         0.05387    0.01950    0.01027    0.01002
AFIX  43
H7    2    0.494304    0.295230    0.401694    11.00000   -1.20000
AFIX   0
C8    1    0.624866    0.269604    0.509006    11.00000    0.05022    0.05346 =
         0.05500    0.02570    0.01798    0.01078
AFIX  43
H8    2    0.572094    0.214564    0.534023    11.00000   -1.20000
AFIX   0
C9    1    0.767872    0.322727    0.540455    11.00000    0.04459    0.03987 =
         0.03811    0.01220    0.01637    0.01045
C10   1    0.850656    0.296964    0.614413    11.00000    0.04825    0.04232 =
         0.03708    0.01410    0.01679    0.01220
C11   1    0.783420    0.207646    0.662596    11.00000    0.04857    0.04561 =
         0.04285    0.02057    0.01526    0.01463
C12   1    0.714298    0.094562    0.607292    11.00000    0.07932    0.04696 =
         0.04257    0.01476    0.01513    0.01314
AFIX  43
H12   2    0.710934    0.073351    0.539605    11.00000   -1.20000
AFIX   0
C13   1    0.650763    0.013534    0.651274    11.00000    0.07861    0.04821 =
         0.05647    0.02081    0.00815    0.00472
AFIX  43
H13   2    0.603216   -0.061561    0.612725    11.00000   -1.20000
AFIX   0
C14   1    0.656771    0.042454    0.752190    11.00000    0.04999    0.05855 =
         0.05943    0.03507    0.01203    0.01175
C15   1    0.725069    0.153360    0.808815    11.00000    0.06428    0.06165 =
         0.04215    0.02452    0.01967    0.01789
AFIX  43
H15   2    0.729318    0.173460    0.876760    11.00000   -1.20000
AFIX   0
C16   1    0.788148    0.235859    0.763854    11.00000    0.06130    0.04743 =
         0.04256    0.01546    0.01619    0.01533
AFIX  43
H16   2    0.834231    0.311152    0.802358    11.00000   -1.20000
AFIX   0
C17   1    0.619742   -0.029541    0.893546    11.00000    0.04755    0.07611 =
         0.07055    0.04645    0.01968    0.01527
AFIX  23
H17A  2    0.558245   -0.093724    0.908684    11.00000   -1.20000
H17B  2    0.607826    0.039074    0.924871    11.00000   -1.20000
AFIX   0
C18   1    0.761357   -0.018673    0.938689    11.00000    0.04643    0.05244 =
         0.05343    0.02669    0.01331    0.01065
C19   1    0.558150    0.446647    0.292574    11.00000    0.04370    0.04131 =
         0.04168    0.01419    0.01141    0.01528
C20   1    0.474700    0.490913    0.334047    11.00000    0.05229    0.05497 =
         0.04172    0.00345    0.01078    0.02165
AFIX  43
H20   2    0.502264    0.530809    0.401637    11.00000   -1.20000
AFIX   0
C21   1    0.350864    0.476328    0.275896    11.00000    0.04973    0.05448 =
         0.05740    0.00315    0.01340    0.02593
AFIX  43
H21   2    0.296751    0.507018    0.304731    11.00000   -1.20000
AFIX   0
C22   1    0.307372    0.416342    0.175177    11.00000    0.04496    0.04289 =
         0.05275    0.01196    0.00532    0.01610
C23   1    0.387187    0.369690    0.134667    11.00000    0.05814    0.07334 =
         0.04198   -0.00202    0.00401    0.02920
AFIX  43
H23   2    0.357778    0.326750    0.067899    11.00000   -1.20000
AFIX   0
C24   1    0.511635    0.386014    0.192511    11.00000    0.04923    0.06751 =
         0.05271   -0.00103    0.01180    0.02731
AFIX  43
H24   2    0.565250    0.355247    0.163057    11.00000   -1.20000
AFIX   0
C25   1    0.135335    0.344349    0.021236    11.00000    0.06134    0.06003 =
         0.05737    0.01675   -0.00337    0.02148
AFIX  23
H25A  2    0.204321    0.362837   -0.013362    11.00000   -1.20000
H25B  2    0.063113    0.363066   -0.012033    11.00000   -1.20000
AFIX   0
C26   1    0.084466    0.216287    0.011891    11.00000    0.04834    0.05259 =
         0.05515    0.01057    0.00565    0.01882
REM  coordinated DMF to Zn2
PART 1 21
DFIX 1.22 0.01 O1A C1A
DFIX 1.37 0.01 C1A N1A
DANG 2.26 0.01 O1A N1A
DFIX 1.47 0.01 N1A C2A N1A C3A
DANG 2.46 0.01 C1A C2A C1A C3A
DANG 2.53 0.01 C2A C3A
RIGU 0.001 O1A > C3A
FLAT O1A > C3A
O1A   4    0.996528    0.649733    0.636797    21.00000    0.09288    0.07255 =
         0.05841    0.00559    0.01721    0.03842
C1A   1    1.027284    0.638823    0.721702    21.00000    0.06369    0.08498 =
         0.05403    0.00295    0.01505    0.03504
AFIX  43
H1A   2    0.967399    0.582324    0.740923    21.00000   -1.20000
AFIX   0
N1A   3    1.147055    0.707164    0.789262    21.00000    0.06796    0.08609 =
         0.06261   -0.01373    0.00977    0.04278
C2A   1    1.174377    0.686432    0.888791    21.00000    0.13891    0.19052 =
         0.06477    0.01010    0.01252    0.10285
AFIX 133
H2A1  2    1.175363    0.749292    0.938541    21.00000   -1.50000
H2A2  2    1.259214    0.679345    0.903922    21.00000   -1.50000
H2A3  2    1.106427    0.617097    0.889023    21.00000   -1.50000
AFIX   0
C3A   1    1.240377    0.797705    0.763559    21.00000    0.06909    0.07939 =
         0.12719   -0.00932    0.01468    0.02708
AFIX 133
H3A1  2    1.199957    0.805334    0.699864    21.00000   -1.50000
H3A2  2    1.317485    0.780178    0.759336    21.00000   -1.50000
H3A3  2    1.266092    0.868146    0.814287    21.00000   -1.50000
AFIX   0
REM  Free DMF near Zn2
PART 2 -21
DFIX 1.22 0.01 O1B C1B
DFIX 1.37 0.01 C1B N1B
DANG 2.26 0.01 O1B N1B
DFIX 1.47 0.01 N1B C2B N1B C3B
DANG 2.46 0.01 C1B C2B C1B C3B
DANG 2.53 0.01 C2B C3B
RIGU 0.001 O1B > C3B
FLAT O1B > C3B
O1B   4    1.348505    0.781430    0.947049   -21.00000    0.18920    0.27568 =
         0.13773    0.05072    0.05796    0.15558
C1B   1    1.266299    0.775523    0.870241   -21.00000    0.15704    0.12921 =
         0.14307    0.03085    0.03646    0.07094
AFIX  43
H1B   2    1.281805    0.833551    0.837866   -21.00000   -1.20000
AFIX   0
N1B   3    1.151895    0.679497    0.835648   -21.00000    0.14750    0.11570 =
         0.12208    0.01582    0.05412    0.08148
C2B   1    1.129574    0.594767    0.894496   -21.00000    0.29910    0.12330 =
         0.17627    0.04503    0.12361    0.12356
AFIX 133
H2B1  2    1.205277    0.618246    0.951320   -21.00000   -1.50000
H2B2  2    1.116997    0.521555    0.853077   -21.00000   -1.50000
H2B3  2    1.051895    0.589262    0.917457   -21.00000   -1.50000
AFIX   0
C3B   1    1.044912    0.665918    0.749592   -21.00000    0.16799    0.07646 =
         0.12493   -0.02089    0.02139    0.06387
AFIX 133
H3B1  2    1.014161    0.727463    0.763333   -21.00000   -1.50000
H3B2  2    0.972839    0.594333    0.737891   -21.00000   -1.50000
H3B3  2    1.077503    0.667046    0.691058   -21.00000   -1.50000
AFIX   0
PART 0
REM COORDINATED DMF TO ZN
EXYZ O2A O2B
EADP O2A O2B
EXYZ C4A C4B
EADP C4A C4B
PART 1 31
DFIX 1.22 0.01 O2A C4A
DFIX 1.37 0.01 C4A N2A
DANG 2.26 0.01 O2A N2A
DFIX 1.47 0.01 N2A C5A N2A C6A
DANG 2.46 0.01 C4A C5A C4A C6A
DANG 2.53 0.01 C5A C6A
RIGU 0.001 O2A > C6A
FLAT O2A > C6A
O2A   4    0.991407    0.059789    1.246318    31.00000    0.07306    0.07694 =
         0.03750    0.01001    0.01852    0.01945
C4A   1    1.093675    0.134369    1.302853    31.00000    0.06387    0.09056 =
         0.05175   -0.00079    0.01813    0.02667
AFIX  43
H4A   2    1.158778    0.167270    1.272461    31.00000   -1.20000
AFIX   0
N2A   3    1.123356    0.173728    1.399919    31.00000    0.08679    0.07910 =
         0.04738   -0.00163    0.00829    0.03212
C5A   1    1.031146    0.127620    1.456760    31.00000    0.11469    0.19024 =
         0.05305    0.02153    0.00653   -0.00952
AFIX 133
H5A1  2    0.974919    0.170473    1.462058    31.00000   -1.50000
H5A2  2    1.080192    0.133129    1.522815    31.00000   -1.50000
H5A3  2    0.977543    0.048865    1.422874    31.00000   -1.50000
AFIX   0
C6A   1    1.240222    0.279671    1.456118    31.00000    0.09884    0.08960 =
         0.05844   -0.00621    0.01086    0.01976
AFIX 133
H6A1  2    1.281821    0.313693    1.409537    31.00000   -1.50000
H6A2  2    1.302591    0.261178    1.500517    31.00000   -1.50000
H6A3  2    1.211794    0.332622    1.494627    31.00000   -1.50000
AFIX   0
PART 2 -31
DFIX 1.22 0.01 O2B C4B
DFIX 1.37 0.01 C4B N2B
DANG 2.26 0.01 O2B N2B
DFIX 1.47 0.01 N2B C5B N2B C6B
DANG 2.46 0.01 C4B C5B C4B C6B
DANG 2.53 0.01 C5B C6B
RIGU 0.001 O2B > C6B
FLAT O2B > C6B
O2B   4    0.991407    0.059789    1.246318   -31.00000    0.07306    0.07694 =
         0.03750    0.01001    0.01852    0.01945
C4B   1    1.093675    0.134369    1.302853   -31.00000    0.06387    0.09056 =
         0.05175   -0.00079    0.01813    0.02667
AFIX  43
H4B   2    1.165483    0.168870    1.279069   -31.00000   -1.20000
AFIX   0
N2B   3    1.098563    0.165391    1.403107   -31.00000    0.09579    0.11315 =
         0.05486   -0.00186    0.02419    0.04608
C5B   1    0.975623    0.130371    1.435360   -31.00000    0.09572    0.15053 =
         0.01848   -0.01174    0.01208    0.04061
AFIX 133
H5B1  2    0.940213    0.189523    1.438064   -31.00000   -1.50000
H5B2  2    0.994787    0.117759    1.500764   -31.00000   -1.50000
H5B3  2    0.911698    0.060992    1.388283   -31.00000   -1.50000
AFIX   0
ISOR 0.001 C6B
C6B   1    1.224041    0.231197    1.479138   -31.00000    0.08930    0.08963 =
         0.08510    0.02102    0.02157    0.03386
AFIX 133
H6B1  2    1.290329    0.266607    1.447604   -31.00000   -1.50000
H6B2  2    1.251601    0.181266    1.513235   -31.00000   -1.50000
H6B3  2    1.213016    0.289155    1.526762   -31.00000   -1.50000
AFIX   0
PART 0
REM FREE DMF
EXYZ N3A N3B
EADP N3A N3B
PART 1 41
DFIX 1.22 0.01 O3A C7A
DFIX 1.37 0.01 C7A N3A
DANG 2.26 0.01 O3A N3A
DFIX 1.47 0.01 N3A C8A N3A C9A
DANG 2.46 0.01 C7A C8A C7A C9A
DANG 2.53 0.01 C8A C9A
SIMU 0.01 O3A > C9A
DELU 0.01 O3A > C9A
RIGU 0.001 O3A > C9A
FLAT O3A > C9A
O3A   4    0.638939    0.875129    0.380372    41.00000    0.19244    0.14901 =
         0.19177    0.01905    0.02388    0.03141
C7A   1    0.577848    0.802183    0.305045    41.00000    0.11531    0.10172 =
         0.15912    0.05523    0.05813    0.03476
AFIX  43
H7A   2    0.515702    0.738010    0.313704    41.00000   -1.20000
AFIX   0
N3A   3    0.582021    0.794977    0.206586    41.00000    0.11047    0.13497 =
         0.17390    0.07920    0.07995    0.06170
C8A   1    0.642073    0.889111    0.170259    41.00000    0.19522    0.19068 =
         0.28386    0.14306    0.14553    0.06453
AFIX 133
H8A1  2    0.664188    0.958998    0.220737    41.00000   -1.50000
H8A2  2    0.581383    0.887339    0.110743    41.00000   -1.50000
H8A3  2    0.721438    0.884935    0.154621    41.00000   -1.50000
AFIX   0
C9A   1    0.484790    0.685748    0.133203    41.00000    0.15396    0.12877 =
         0.17265    0.06595    0.06715    0.08077
AFIX 133
H9A1  2    0.438354    0.636183    0.168766    41.00000   -1.50000
H9A2  2    0.531418    0.648885    0.096809    41.00000   -1.50000
H9A3  2    0.422227    0.702107    0.086960    41.00000   -1.50000
AFIX   0
PART 2 -41
DFIX 1.22 0.01 O3B C7B
DFIX 1.37 0.01 C7B N3B
DANG 2.26 0.01 O3B N3B
DFIX 1.47 0.01 N3B C8B N3B C9B
DANG 2.46 0.01 C7B C8B C7B C9B
DANG 2.53 0.01 C8B C9B
SIMU 0.01 O3B > C9B
DELU 0.01 O3B > C9B
RIGU 0.001 O3B > C9B
FLAT O3B > C9B
ISOR 0.001 O3B
O3B   4    0.500483    0.785527    0.037820   -41.00000    0.17513    0.17594 =
         0.17400    0.04919    0.05068    0.06629
C7B   1    0.506463    0.753368    0.111591   -41.00000    0.16030    0.17680 =
         0.18210    0.05743    0.06144    0.07553
AFIX  43
H7B   2    0.442439    0.680898    0.100639   -41.00000   -1.20000
AFIX   0
N3B   3    0.582021    0.794977    0.206586   -41.00000    0.11047    0.13497 =
         0.17390    0.07920    0.07995    0.06170
C8B   1    0.717525    0.877809    0.236956   -41.00000    0.12892    0.17225 =
         0.21820    0.09523    0.05966    0.03073
AFIX 133
H8B1  2    0.777913    0.838464    0.238343   -41.00000   -1.50000
H8B2  2    0.735012    0.926598    0.302715   -41.00000   -1.50000
H8B3  2    0.729333    0.923186    0.189910   -41.00000   -1.50000
AFIX   0
C9B   1    0.524436    0.757764    0.287665   -41.00000    0.15921    0.19860 =
         0.20338    0.11605    0.10178    0.06315
AFIX 133
H9B1  2    0.436789    0.700187    0.258386   -41.00000   -1.50000
H9B2  2    0.519704    0.822183    0.331829   -41.00000   -1.50000
H9B3  2    0.579667    0.726916    0.325083   -41.00000   -1.50000
PART 0

AFIX   0
HKLF 4


REM  P-1_a.res in P-1
REM wR2 = 0.1728, GooF = S = 0.934, Restrained GooF = 0.966 for all data
REM R1 = 0.0554 for 5642 Fo > 4sig(Fo) and 0.0913 for all 9984 data
REM 571 parameters refined using 280 restraints

END

WGHT      0.1065      0.0000

REM Highest difference peak  1.032,  deepest hole -0.518,  1-sigma level  0.073
Q1    1   0.9491 -0.0573  1.1050  11.00000  0.05    1.03
Q2    1   0.5630  0.8376  0.0986  11.00000  0.05    0.84
;
_shelx_res_checksum   80441

_shelx_hkl_file
;
  -1   1   0   80.83    2.78
   1  -1   0   82.93    2.90
  -2   2   0  592.41   16.73
   2  -2   0  591.05   15.62
  -3   3   0    2.78    0.99
   3  -3   0    2.90    0.86
  -4   4   0   44.46    2.78
   4  -4   0   41.56    2.41
  -5   5   0  242.24    8.15
   5  -5   0  249.40    7.97
  -6   6   0   17.60    2.22
   6  -6   0   15.68    2.22
  -7   7   0   57.73    3.46
   7  -7   0   57.86    3.52
  -8   8   0   29.89    3.40
   8  -8   0   34.15    3.52
  -9   9   0    5.93    3.03
   9  -9   0    7.84    3.03
 -10  10   0   29.27    4.20
  10 -10   0   18.89    4.08
 -11  11   0   12.29    4.01
  11 -11   0    5.37    3.70
 -12  12   0   14.82    5.00
  12 -12   0   17.97    5.13
 -13  13   0    2.28    4.63
  13 -13   0    2.35    3.89
  14 -14  -1    0.74    4.94
  13 -13  -1   -0.49    4.51
 -13  13   1   -1.67    5.43
  12 -12  -1    3.33    4.14
 -12  12   1    1.30    5.25
  11 -11  -1   43.16    5.56
 -11  11   1   39.02    5.68
  10 -10  -1   10.93    4.69
 -10  10   1   14.26    4.01
   9  -9  -1    2.10    2.72
  -9   9   1   -0.37    2.78
   8  -8  -1   34.02    3.33
  -8   8   1   33.71    3.52
   7  -7  -1   81.88    4.82
  -7   7   1   78.36    4.26
   6  -6  -1   94.60    4.26
  -6   6   1   94.91    4.20
   5  -5  -1  103.55    4.57
  -5   5   1  108.98    4.94
   4  -4  -1   94.41    4.14
  -4   4   1   90.89    3.83
   3  -3  -1  313.43   10.06
  -3   3   1  316.95    9.88
   2  -2  -1 2716.96   66.38
  -2   2   1 2719.06   68.42
   1  -1  -1 3830.83  127.76
  -1   1   1 3814.10  128.56
   0   0  -1   37.36    1.30
   0   0   1   36.68    1.79
  -1   1  -1 2421.31   56.81
   1  -1   1 2396.49   58.10
  -2   2  -1 1355.43   35.81
   2  -2   1 1374.88   34.46
  -3   3  -1  248.97    8.95
   3  -3   1  250.14    7.35
  -4   4  -1  238.16    8.58
   4  -4   1  233.22    7.78
  -5   5  -1  631.37   19.27
   5  -5   1  621.86   20.69
  -6   6  -1   64.09    3.83
   6  -6   1   59.40    3.15
  -7   7  -1  112.44    5.13
   7  -7   1  104.72    4.57
  -8   8  -1   -0.86    2.16
   8  -8   1    0.06    2.04
  -9   9  -1    7.97    3.03
   9  -9   1   10.99    3.33
 -10  10  -1    1.36    4.75
  10 -10   1    3.89    4.32
 -11  11  -1    6.11    4.01
  11 -11   1    3.03    3.27
 -12  12  -1   10.19    4.38
  12 -12   1    9.14    4.08
 -13  13  -1    1.48    4.38
  13 -13   1    0.31    3.40
  13 -13  -2   -0.49    4.26
 -13  13   2   -0.68    4.69
  12 -12  -2    3.15    4.01
 -12  12   2    0.00    4.20
  11 -11  -2    7.16    4.20
 -11  11   2    3.27    4.20
  10 -10  -2    3.09    3.70
 -10  10   2    3.09    4.94
   9  -9  -2   39.02    4.45
  -9   9   2   41.43    4.51
   8  -8  -2   18.65    3.09
  -8   8   2   13.46    3.77
   7  -7  -2   19.02    2.59
  -7   7   2   16.61    2.53
   6  -6  -2    1.48    1.73
  -6   6   2    1.85    1.85
   5  -5  -2  361.16   12.35
  -5   5   2  376.97   11.61
   4  -4  -2  195.74    7.53
  -4   4   2  198.52    6.98
   3  -3  -2  108.18    4.01
  -3   3   2  108.55    4.14
   2  -2  -2  281.26   12.35
  -2   2   2  268.97   12.04
   1  -1  -2 1268.42   32.11
  -1   1   2 1264.59   33.10
   0   0  -2    1.05    0.37
   0   0   2    0.93    0.31
  -1   1  -2 1170.00   29.45
   1  -1   2 1157.46   29.08
  -2   2  -2   17.35    1.11
   2  -2   2   17.17    1.11
  -3   3  -2  137.76    5.31
   3  -3   2  138.93    5.19
  -4   4  -2  276.07    9.20
   4  -4   2  270.21    9.26
  -5   5  -2   53.47    2.84
   5  -5   2   53.54    2.66
  -6   6  -2  353.88   11.73
   6  -6   2  359.43   10.62
  -7   7  -2    4.82    1.85
   7  -7   2    6.73    1.79
  -8   8  -2    2.66    2.35
   8  -8   2    2.04    1.98
  -9   9  -2   -0.56    3.70
   9  -9   2   -0.93    3.58
 -10  10  -2    0.06    3.27
  10 -10   2    0.37    3.09
 -11  11  -2    2.59    5.06
  11 -11   2    1.61    4.45
 -12  12  -2   -3.58    4.26
  12 -12   2   -0.19    3.40
 -13  13  -2   -0.56    3.83
  13 -13   2    0.49    3.77
 -14  14   3   -0.06    8.46
  13 -13  -3    0.43    4.26
 -13  13   3    0.74    4.88
  12 -12  -3    2.22    4.82
 -12  12   3   -2.04    4.38
  11 -11  -3   -3.64    3.89
 -11  11   3   -1.17    3.83
  10 -10  -3   13.21    4.38
 -10  10   3   10.00    4.01
   9  -9  -3    8.77    3.03
  -9   9   3    9.08    3.70
   8  -8  -3    8.83    2.78
  -8   8   3    8.40    2.96
   7  -7  -3  125.16    5.68
  -7   7   3  116.95    5.68
   6  -6  -3  170.67    7.53
  -6   6   3  183.76    6.79
   5  -5  -3   19.20    2.22
  -5   5   3   19.57    2.22
   4  -4  -3   93.12    4.08
  -4   4   3   91.94    4.14
   3  -3  -3  126.34    6.48
  -3   3   3  121.77    5.31
   2  -2  -3 3966.61   99.35
  -2   2   3 3998.41   99.97
   1  -1  -3  213.09    7.22
  -1   1   3  212.78    6.85
   0   0  -3  210.99    6.48
   0   0   3  207.23    6.30
  -1   1  -3  176.04    5.62
   1  -1   3  171.72    5.19
  -2   2  -3  174.25    6.30
   2  -2   3  175.43    5.99
  -3   3  -3  205.19    7.16
   3  -3   3  209.76    6.98
  -4   4  -3   17.23    1.73
   4  -4   3   18.77    1.67
  -5   5  -3  444.46   14.82
   5  -5   3  468.91   15.07
  -6   6  -3   18.15    2.22
   6  -6   3   15.31    2.04
  -7   7  -3   75.39    3.70
   7  -7   3   81.45    4.32
  -8   8  -3   10.62    2.35
   8  -8   3    9.63    2.16
  -9   9  -3   31.06    4.57
   9  -9   3   34.33    3.64
 -10  10  -3    5.37    3.27
  10 -10   3    3.89    3.09
 -11  11  -3    6.24    3.77
  11 -11   3    8.09    3.83
 -12  12  -3    1.42    4.32
  12 -12   3    2.96    4.20
 -13  13  -3   -1.42    3.77
  13 -13   3    1.05    2.35
 -14  14  -3    1.05    4.88
  13 -13  -4    2.47    4.26
 -13  13   4    0.62    5.68
  12 -12  -4    2.22    4.51
 -12  12   4    3.89    4.88
  11 -11  -4    0.62    4.20
 -11  11   4    1.54    3.89
  10 -10  -4    3.89    3.89
 -10  10   4    8.83    4.57
   9  -9  -4    2.04    3.33
  -9   9   4   -1.05    3.33
   8  -8  -4   99.97    5.87
  -8   8   4   86.32    5.50
   7  -7  -4    5.37    2.28
  -7   7   4    5.50    2.53
   6  -6  -4   86.57    4.57
  -6   6   4   72.92    4.45
   5  -5  -4   15.81    2.53
  -5   5   4   12.78    2.41
   4  -4  -4  367.65   17.72
  -4   4   4  366.16   11.86
   3  -3  -4  789.82   22.60
  -3   3   4  790.68   23.16
   2  -2  -4    1.48    1.05
  -2   2   4    0.43    0.99
   1  -1  -4  752.95   20.69
  -1   1   4  738.56   20.38
   0   0  -4  133.44    5.31
   0   0   4  130.53    4.45
  -1   1  -4  623.28   19.14
   1  -1   4  595.74   15.99
  -2   2  -4   17.23    1.30
   2  -2   4   15.93    0.99
  -3   3  -4  866.20   24.88
   3  -3   4  892.07   24.21
  -4   4  -4    7.35    1.23
   4  -4   4    7.29    0.99
  -5   5  -4   85.52    3.95
   5  -5   4   88.36    3.64
  -6   6  -4   16.49    1.98
   6  -6   4   15.93    1.79
  -7   7  -4    9.69    2.04
   7  -7   4   12.23    2.28
  -8   8  -4   67.06    4.08
   8  -8   4   72.00    4.20
  -9   9  -4    4.26    2.47
   9  -9   4    4.01    2.28
 -10  10  -4   39.46    4.57
  10 -10   4   35.44    4.63
 -11  11  -4    7.16    3.70
  11 -11   4   10.25    4.14
 -12  12  -4    0.06    3.52
  12 -12   4    0.43    3.52
 -13  13  -4    0.86    4.26
  13 -13   4    2.28    6.05
 -14  14  -4    0.19    3.46
  13 -13  -5   -0.99    6.11
 -13  13   5    4.32    5.06
  12 -12  -5   -2.10    5.06
 -12  12   5    0.68    5.50
  11 -11  -5   13.77    5.31
 -11  11   5   17.23    5.99
  10 -10  -5    2.78    4.32
 -10  10   5    3.58    4.45
   9  -9  -5    3.09    3.33
  -9   9   5    0.43    3.77
   8  -8  -5    2.22    2.90
  -8   8   5    0.12    2.90
   7  -7  -5    2.96    3.03
  -7   7   5    0.49    2.90
   6  -6  -5    6.79    2.16
  -6   6   5    5.50    2.28
   5  -5  -5    0.31    1.85
  -5   5   5    1.23    2.10
   4  -4  -5  134.24    5.62
  -4   4   5  128.68    8.15
   3  -3  -5  248.53    8.27
  -3   3   5  246.68    9.02
   2  -2  -5  870.52   23.71
  -2   2   5  855.58   24.33
   1  -1  -5 1232.86   36.06
  -1   1   5 1233.60   33.65
   0   0  -5 1050.76   29.76
   0   0   5 1046.13   28.53
  -1   1  -5  272.49    9.32
   1  -1   5  258.48    8.27
  -2   2  -5  788.64   22.54
   2  -2   5  796.05   21.92
  -3   3  -5   65.51    2.78
   3  -3   5   70.82    2.84
  -4   4  -5  508.37   16.92
   4  -4   5  504.97   15.38
  -5   5  -5    1.30    1.42
   5  -5   5    0.62    1.05
  -6   6  -5   57.61    3.33
   6  -6   5   56.31    2.90
  -7   7  -5   17.47    2.41
   7  -7   5   17.35    1.91
  -8   8  -5   13.83    2.84
   8  -8   5   17.66    3.09
  -9   9  -5   34.27    3.77
   9  -9   5   36.18    3.58
 -10  10  -5    2.78    2.84
  10 -10   5    2.04    2.53
 -11  11  -5   10.81    3.95
  11 -11   5    7.59    3.03
 -12  12  -5   -3.83    4.32
  12 -12   5    0.80    4.26
 -13  13  -5   -0.25    3.64
  13 -13   5   -0.86    4.14
 -14  14  -5   -0.74    5.19
  14 -14  -6   -1.17    5.56
  13 -13  -6    3.15    5.19
 -13  13   6    1.98    4.08
  12 -12  -6    6.48    4.75
 -12  12   6   -1.98    4.88
  11 -11  -6    3.27    4.26
 -11  11   6    5.74    4.82
  10 -10  -6    8.09    5.62
 -10  10   6   12.60    5.62
   9  -9  -6   99.23    6.79
  -9   9   6  112.01    7.10
   8  -8  -6   29.02    4.26
  -8   8   6   27.48    4.14
   7  -7  -6   35.88    4.08
  -7   7   6   36.74    3.77
   6  -6  -6  112.13    5.68
  -6   6   6  119.61    5.62
   5  -5  -6  105.59    5.25
  -5   5   6  115.96    7.90
   4  -4  -6   28.53    2.72
  -4   4   6   26.00    2.84
   3  -3  -6   38.53    2.90
  -3   3   6   37.11    3.03
   2  -2  -6  297.62    9.82
  -2   2   6  294.97    9.63
   1  -1  -6  334.18   11.67
  -1   1   6  329.36   10.37
   0   0  -6  230.26    7.72
   0   0   6  228.96    7.59
  -1   1  -6 1111.52   30.87
   1  -1   6 1110.22   31.43
  -2   2  -6   29.89    1.91
   2  -2   6   29.82    1.91
  -3   3  -6 1177.16   31.74
   3  -3   6 1172.28   32.73
  -4   4  -6    0.19    1.30
   4  -4   6    0.74    1.23
  -5   5  -6  168.26    6.67
   5  -5   6  161.66    5.50
  -6   6  -6   14.94    2.10
   6  -6   6   18.52    1.79
  -7   7  -6   24.45    3.27
   7  -7   6   20.69    2.41
  -8   8  -6   23.96    2.84
   8  -8   6   26.24    3.15
  -9   9  -6    2.66    3.03
   9  -9   6    3.33    2.59
 -10  10  -6    1.79    3.21
  10 -10   6    4.51    2.90
 -11  11  -6   -1.42    3.77
  11 -11   6   -0.68    2.66
 -12  12  -6    3.58    3.58
  12 -12   6    6.61    3.15
 -13  13  -6    1.23    4.01
  13 -13   6    1.54    4.08
  14 -14  -7    3.64    8.52
  13 -13  -7   -1.48    3.64
 -13  13   7   -2.10    3.83
  12 -12  -7   -2.28    4.38
 -12  12   7   -0.25    5.25
  11 -11  -7    3.27    4.94
 -11  11   7    0.00    5.87
  10 -10  -7   26.43    5.50
 -10  10   7   32.23    5.99
   9  -9  -7    4.14    4.26
  -9   9   7    0.68    3.89
   8  -8  -7   65.14    6.11
  -8   8   7   76.75    5.62
   7  -7  -7   18.65    3.52
  -7   7   7   17.78    3.27
   6  -6  -7   89.29    6.11
  -6   6   7   93.61    8.40
   5  -5  -7   82.74    4.51
  -5   5   7   85.52    5.06
   4  -4  -7  341.28   10.31
  -4   4   7  335.60   10.56
   3  -3  -7    5.99    1.91
  -3   3   7    3.77    1.67
   2  -2  -7    6.92    1.67
  -2   2   7    8.58    1.73
   1  -1  -7  314.23   11.05
  -1   1   7  299.48    9.51
   0   0  -7  392.10   12.16
   0   0   7  383.39   12.16
  -1   1  -7  566.60   17.91
   1  -1   7  568.57   17.60
  -2   2  -7  823.41   24.58
   2  -2   7  822.85   23.22
  -3   3  -7   93.12    3.89
   3  -3   7   86.39    3.58
  -4   4  -7  161.29    5.56
   4  -4   7  165.73    5.93
  -5   5  -7  180.86    6.73
   5  -5   7  186.11    6.73
  -6   6  -7   67.24    3.46
   6  -6   7   68.35    3.21
  -7   7  -7   14.39    2.16
   7  -7   7   17.29    2.28
  -8   8  -7   54.28    4.57
   8  -8   7   54.21    3.40
  -9   9  -7    1.05    2.84
   9  -9   7   -0.06    2.28
 -10  10  -7    0.99    3.09
  10 -10   7    1.23    2.35
 -11  11  -7    1.91    3.15
  11 -11   7    2.47    2.72
 -12  12  -7   -1.30    2.66
  12 -12   7    1.23    2.66
 -13  13  -7   -2.78    8.09
  13 -13   7   -2.41    8.64
  14 -14  -8    0.37    6.11
  13 -13  -8    2.47    5.62
  12 -12  -8    0.06    5.31
 -12  12   8    0.49    4.63
  11 -11  -8    1.73    5.99
 -11  11   8    8.58    7.53
  10 -10  -8    3.40    4.45
 -10  10   8    2.53    5.00
   9  -9  -8    6.48    4.75
  -9   9   8    6.42    4.94
   8  -8  -8   18.96    4.32
  -8   8   8   20.44    3.89
   7  -7  -8   25.75    5.93
  -7   7   8   33.10    5.43
   6  -6  -8   57.73    4.94
  -6   6   8   56.68    5.19
   5  -5  -8  198.95    8.40
  -5   5   8  210.31    8.21
   4  -4  -8   72.00    4.01
  -4   4   8   73.73    4.57
   3  -3  -8  117.32    4.75
  -3   3   8  114.42    5.13
   2  -2  -8  188.89    6.98
  -2   2   8  204.51    7.47
   1  -1  -8  131.77    5.93
  -1   1   8  122.75    5.68
   0   0  -8  445.63   15.07
   0   0   8  430.44   12.84
  -1   1  -8   21.92    1.91
   1  -1   8   20.56    2.04
  -2   2  -8   10.25    1.42
   2  -2   8   11.73    1.48
  -3   3  -8   42.79    2.96
   3  -3   8   40.01    2.04
  -4   4  -8   20.38    2.22
   4  -4   8   24.27    1.73
  -5   5  -8   46.93    3.27
   5  -5   8   47.67    2.84
  -6   6  -8   23.34    2.66
   6  -6   8   21.43    2.16
  -7   7  -8  206.42    7.97
   7  -7   8  205.81    7.72
  -8   8  -8    0.68    2.72
   8  -8   8    1.73    2.16
  -9   9  -8   25.01    3.64
   9  -9   8   24.27    3.27
 -10  10  -8    2.53    3.70
  10 -10   8    2.35    2.53
 -11  11  -8    7.04    4.63
  11 -11   8    6.48    3.64
 -12  12  -8   -0.31    4.01
  12 -12   8   -1.11    3.77
  13 -13   8    0.80    3.95
  12 -12  -9    0.19    5.13
 -12  12   9   -0.93    6.11
  11 -11  -9    6.92    4.26
 -11  11   9    3.33    4.69
  10 -10  -9   -0.56    4.01
 -10  10   9    0.80    4.75
   9  -9  -9    2.53    5.31
  -9   9   9    0.80    5.31
   8  -8  -9   14.88    5.56
  -8   8   9   10.31    5.43
   7  -7  -9   28.34    3.89
  -7   7   9   29.70    4.32
   6  -6  -9   76.38    5.31
  -6   6   9   65.64    4.82
   5  -5  -9   32.17    4.32
  -5   5   9   34.02    3.89
   4  -4  -9  139.55    6.30
  -4   4   9  147.45    6.67
   3  -3  -9  176.41    7.16
  -3   3   9  184.32    6.98
   2  -2  -9   51.62    3.27
  -2   2   9   55.33    3.58
   1  -1  -9   97.07    4.69
  -1   1   9   98.98    4.63
   0   0  -9   83.30    3.89
   0   0   9   82.19    4.20
  -1   1  -9  286.02    9.82
   1  -1   9  294.17    9.76
  -2   2  -9    8.58    1.98
   2  -2   9   10.99    2.04
  -3   3  -9   63.79    3.40
   3  -3   9   66.50    3.15
  -4   4  -9    2.28    1.67
   4  -4   9    1.42    1.23
  -5   5  -9    5.31    2.10
   5  -5   9    5.87    1.67
  -6   6  -9   25.32    3.33
   6  -6   9   22.78    2.41
  -7   7  -9    5.50    2.35
   7  -7   9    7.78    2.04
  -8   8  -9   42.91    3.64
   8  -8   9   35.69    3.15
  -9   9  -9    3.70    2.84
   9  -9   9    5.99    2.16
 -10  10  -9   18.22    3.33
  10 -10   9   19.45    3.89
 -11  11  -9    2.72    4.94
  11 -11   9   -2.04    3.03
 -12  12  -9   -0.06    5.00
  12 -12   9    2.41    2.72
  12 -12 -10    1.67    4.38
 -12  12  10    4.75    5.56
  11 -11 -10    1.98    5.25
 -11  11  10    0.74    6.30
  10 -10 -10   11.36    4.88
 -10  10  10    9.45    4.88
   9  -9 -10    2.22    5.74
  -9   9  10   -3.70    6.55
   8  -8 -10    4.20    3.83
  -8   8  10    0.37    4.14
   7  -7 -10   -0.86    4.01
  -7   7  10   -1.17    4.14
   6  -6 -10   33.04    4.38
  -6   6  10   30.26    3.83
   5  -5 -10   13.46    3.64
  -5   5  10   12.35    3.70
   4  -4 -10    8.89    2.66
  -4   4  10    9.51    2.90
   3  -3 -10   40.26    3.89
  -3   3  10   40.44    3.77
   2  -2 -10   88.30    5.06
  -2   2  10   95.03    4.94
   1  -1 -10   21.61    2.41
  -1   1  10   19.57    2.66
   0   0 -10  266.32    8.58
   0   0  10  264.03    9.76
  -1   1 -10   96.51    4.32
   1  -1  10   94.91    4.69
  -2   2 -10  358.82   11.61
   2  -2  10  373.20   12.72
  -3   3 -10    0.12    1.42
   3  -3  10    0.31    1.48
  -4   4 -10    1.05    1.91
   4  -4  10    2.59    1.61
  -5   5 -10    0.62    1.61
   5  -5  10    1.98    1.36
  -6   6 -10  115.22    5.99
   6  -6  10  112.20    5.00
  -7   7 -10    4.94    2.72
   7  -7  10    3.58    2.22
  -8   8 -10   -1.42    2.84
   8  -8  10    0.62    2.16
  -9   9 -10   23.34    3.89
   9  -9  10   16.73    2.90
 -10  10 -10    0.37    3.46
  10 -10  10    2.28    3.40
 -11  11 -10    5.99    3.83
  11 -11  10    3.89    2.53
 -12  12 -10    7.66    5.62
  12 -12  10   -0.25    2.59
  12 -12 -11    1.17    6.24
  11 -11 -11    3.27    4.63
 -11  11  11    3.46    4.63
  10 -10 -11    0.56    7.04
 -10  10  11    0.62    4.82
   9  -9 -11    4.57    4.82
  -9   9  11    8.95    5.19
   8  -8 -11   -1.05    4.26
  -8   8  11   -2.41    4.82
   7  -7 -11   32.73    4.82
  -7   7  11   25.01    4.20
   6  -6 -11   25.07    4.20
  -6   6  11   16.73    3.89
   5  -5 -11  134.86    6.73
  -5   5  11  128.68    6.79
   4  -4 -11   26.43    3.52
  -4   4  11   26.24    3.89
   3  -3 -11   21.36    3.46
  -3   3  11   20.19    3.89
   2  -2 -11    0.62    2.41
  -2   2  11   -0.06    2.47
   1  -1 -11   11.67    2.35
  -1   1  11   10.56    3.03
   0   0 -11   45.08    2.90
   0   0  11   40.07    3.21
  -1   1 -11  267.80    8.34
   1  -1  11  264.84    8.71
  -2   2 -11   10.74    2.22
   2  -2  11    9.32    1.98
  -3   3 -11    0.31    1.54
   3  -3  11    2.66    2.28
  -4   4 -11    3.33    1.73
   4  -4  11    3.95    2.04
  -5   5 -11   95.77    5.31
   5  -5  11  101.27    5.25
  -6   6 -11    6.98    2.47
   6  -6  11    7.72    2.04
  -7   7 -11   29.33    3.33
   7  -7  11   26.18    2.84
  -8   8 -11    0.80    3.27
   8  -8  11   -3.21    2.72
  -9   9 -11    6.55    3.83
   9  -9  11    3.27    2.72
 -10  10 -11    7.16    4.75
  10 -10  11    8.21    3.21
 -11  11 -11    2.47    4.69
  11 -11  11    0.37    2.90
  12 -12 -12    0.43    4.51
  11 -11 -12   -1.36    8.15
 -11  11  12    1.54    5.62
  10 -10 -12   -2.10    5.13
 -10  10  12    5.62    5.62
   9  -9 -12    3.58    6.24
  -9   9  12    6.55    5.43
   8  -8 -12   18.52    4.88
  -8   8  12   26.49    5.37
   7  -7 -12    2.84    4.20
  -7   7  12    1.36    4.01
   6  -6 -12   50.14    5.06
  -6   6  12   51.87    5.00
   5  -5 -12   20.56    3.89
  -5   5  12   21.80    3.95
   4  -4 -12   20.25    3.58
  -4   4  12   21.24    3.77
   3  -3 -12   20.38    3.83
  -3   3  12   22.97    3.64
   2  -2 -12    2.41    2.72
  -2   2  12    0.99    3.15
   1  -1 -12    0.74    2.59
  -1   1  12    0.31    2.59
   0   0 -12    3.52    2.22
   0   0  12    1.42    2.16
  -1   1 -12    1.30    2.22
   1  -1  12    1.36    2.35
  -2   2 -12   66.19    3.83
   2  -2  12   59.40    3.77
  -3   3 -12   48.23    3.15
   3  -3  12   56.87    3.89
  -4   4 -12   19.45    2.41
   4  -4  12   23.77    2.96
  -5   5 -12    0.19    2.10
   5  -5  12    0.12    2.16
  -6   6 -12   31.00    3.46
   6  -6  12   31.61    3.15
  -7   7 -12    6.11    3.15
   7  -7  12    4.20    2.66
  -8   8 -12   11.92    3.21
   8  -8  12    6.17    3.46
  -9   9 -12    4.75    3.27
   9  -9  12    3.58    3.03
 -10  10 -12    9.08    3.15
  10 -10  12   11.49    2.84
 -11  11 -12    1.11    4.38
  11 -11  12    0.19    3.64
  11 -11 -13   -1.98    5.00
  10 -10 -13    1.67    6.05
 -10  10  13   -0.43    6.24
   9  -9 -13   11.42    5.37
  -9   9  13   11.61    5.19
   8  -8 -13    4.32    5.56
  -8   8  13    4.32    5.13
   7  -7 -13   27.17    5.06
  -7   7  13   25.01    5.43
   6  -6 -13   16.36    4.32
  -6   6  13   17.04    4.69
   5  -5 -13   67.43    5.74
  -5   5  13   65.27    5.62
   4  -4 -13   75.58    5.56
  -4   4  13   91.57    5.74
   3  -3 -13   32.29    4.82
  -3   3  13   37.05    4.51
   2  -2 -13   29.64    3.52
  -2   2  13   32.97    3.95
   1  -1 -13   27.79    3.58
  -1   1  13   35.81    3.70
   0   0 -13   52.05    4.32
   0   0  13   51.74    4.26
  -1   1 -13   14.33    2.66
   1  -1  13   14.94    3.27
  -2   2 -13   55.76    3.89
   2  -2  13   58.35    3.95
  -3   3 -13    7.90    2.47
   3  -3  13    9.32    2.90
  -4   4 -13    3.33    2.84
   4  -4  13    1.36    3.03
  -5   5 -13   18.96    3.40
   5  -5  13   15.13    3.09
  -6   6 -13    0.49    2.78
   6  -6  13    2.53    2.72
  -7   7 -13   20.25    3.95
   7  -7  13   20.38    2.96
  -8   8 -13    1.42    4.32
   8  -8  13    2.84    2.53
  -9   9 -13   16.80    3.77
   9  -9  13   10.68    3.70
 -10  10 -13    0.86    2.47
  10 -10  13   -0.12    2.53
  11 -11  13    1.98    2.90
 -10  10  14    5.68    9.76
   9  -9 -14    4.82    5.06
  -9   9  14    0.93    4.88
   8  -8 -14    4.94    5.87
  -8   8  14    5.74    5.50
   7  -7 -14   -2.10    4.69
  -7   7  14   -1.73    4.57
   6  -6 -14   11.36    4.26
  -6   6  14    5.68    5.00
   5  -5 -14    5.31    4.08
  -5   5  14   11.55    4.01
   4  -4 -14   25.87    4.14
  -4   4  14   24.45    4.26
   3  -3 -14   25.63    4.32
  -3   3  14   20.50    4.57
   2  -2 -14  123.37    6.30
  -2   2  14  116.33    6.92
   1  -1 -14   88.55    5.62
  -1   1  14   87.31    6.67
   0   0 -14   22.23    3.21
   0   0  14   30.07    3.83
  -1   1 -14    0.80    3.40
   1  -1  14    0.37    2.59
  -2   2 -14   12.78    2.53
   2  -2  14    9.57    2.96
  -3   3 -14    2.10    2.22
   3  -3  14    4.45    2.96
  -4   4 -14    0.68    2.59
   4  -4  14   -1.05    3.33
  -5   5 -14    4.88    3.40
   5  -5  14    4.38    2.41
  -6   6 -14   14.08    3.15
   6  -6  14    8.71    2.41
  -7   7 -14   -0.86    3.03
   7  -7  14    0.19    2.84
  -8   8 -14   18.96    3.77
   8  -8  14   21.24    3.21
  -9   9 -14    0.12    3.52
   9  -9  14    0.06    2.59
 -10  10 -14    1.42    4.20
  10 -10  14    3.15    3.77
   9  -9 -15    2.10    6.36
  -9   9  15    0.80    7.35
   8  -8 -15    4.75    6.55
  -8   8  15    6.48    4.38
   7  -7 -15    1.36    4.38
  -7   7  15   -0.12    4.94
   6  -6 -15    6.42    4.38
  -6   6  15    6.61    4.26
   5  -5 -15    3.70    4.38
  -5   5  15    3.52    4.45
   4  -4 -15    1.42    3.64
  -4   4  15    2.10    3.89
   3  -3 -15   20.25    3.95
  -3   3  15   23.16    4.82
   2  -2 -15    2.04    3.46
  -2   2  15    1.30    3.77
   1  -1 -15   10.37    3.83
  -1   1  15    6.55    4.32
   0   0 -15    7.53    3.27
   0   0  15    9.69    4.75
  -1   1 -15   21.06    3.33
   1  -1  15   16.42    3.58
  -2   2 -15   11.73    3.40
   2  -2  15   11.18    3.58
  -3   3 -15    3.03    2.47
   3  -3  15   -0.56    2.78
  -4   4 -15   24.33    3.70
   4  -4  15   23.59    3.89
  -5   5 -15    2.47    2.90
   5  -5  15    0.31    2.84
  -6   6 -15    8.03    3.46
   6  -6  15    8.03    3.27
  -7   7 -15   10.50    4.08
   7  -7  15    3.21    2.47
  -8   8 -15    0.19    3.27
   8  -8  15   -0.93    3.46
  -9   9 -15    1.54    2.16
   9  -9  15    1.48    3.40
 -10  10 -15    1.67    4.75
   9  -9 -16    0.25    4.82
  -9   9  16    9.88    7.97
   8  -8 -16   -0.37    3.64
  -8   8  16    0.00    4.75
   7  -7 -16   11.30    4.94
  -7   7  16    6.73    5.13
   6  -6 -16    2.04    4.45
  -6   6  16    7.10    5.00
   5  -5 -16    4.57    4.94
  -5   5  16    2.53    6.92
   4  -4 -16    1.30    4.14
  -4   4  16    0.68    4.20
   3  -3 -16    0.93    3.58
  -3   3  16    4.32    4.14
   2  -2 -16    1.42    4.38
  -2   2  16    5.87    4.82
   1  -1 -16    2.66    3.83
  -1   1  16   -0.31    4.82
   0   0 -16   10.00    3.58
   0   0  16   12.04    3.52
  -1   1 -16    7.47    3.83
   1  -1  16    8.71    3.46
  -2   2 -16    1.05    2.78
   2  -2  16    5.50    4.51
  -3   3 -16   19.33    3.33
   3  -3  16   22.17    3.52
  -4   4 -16   10.13    3.15
   4  -4  16    6.92    3.40
  -5   5 -16   19.14    3.27
   5  -5  16   15.99    3.46
  -6   6 -16    2.78    3.21
   6  -6  16    5.19    2.84
  -7   7 -16    2.10    3.77
   7  -7  16    0.93    2.78
  -8   8 -16    1.67    3.15
   8  -8  16   -1.17    3.58
  -9   9 -16    2.10    2.90
   9  -9  16   -0.99    2.28
   8  -8 -17    2.28    4.14
  -8   8  17    7.22    5.37
   7  -7 -17   -1.61    4.32
  -7   7  17    0.25    5.25
   6  -6 -17    3.58    5.43
  -6   6  17    1.85    5.06
   5  -5 -17    1.30    5.93
  -5   5  17    2.90    5.62
   4  -4 -17    8.83    5.31
  -4   4  17    8.52    6.24
   3  -3 -17    6.73    4.69
  -3   3  17    8.15    5.50
   2  -2 -17    8.83    3.70
  -2   2  17    2.66    4.26
   1  -1 -17    0.25    3.33
  -1   1  17   -1.42    4.08
   0   0 -17   -0.43    3.09
   0   0  17    0.99    3.70
  -1   1 -17   -1.30    2.90
   1  -1  17   -3.03    3.95
  -2   2 -17    4.82    3.27
   2  -2  17    6.30    3.52
  -3   3 -17    4.57    5.74
   3  -3  17    5.62    3.52
  -4   4 -17   10.06    3.09
   4  -4  17    9.14    3.64
  -5   5 -17   11.55    3.83
   5  -5  17    6.79    3.15
  -6   6 -17    5.62    2.90
   6  -6  17    3.77    2.78
  -7   7 -17    1.05    4.82
   7  -7  17    2.10    2.78
  -8   8 -17    0.74    3.46
   7  -7 -18    5.50    7.16
  -7   7  18    1.67    5.62
   6  -6 -18    0.19    6.24
  -6   6  18   -1.48    5.13
   5  -5 -18    4.26    4.94
  -5   5  18    5.68    5.19
   4  -4 -18    0.56    5.43
  -4   4  18    4.14    4.82
   3  -3 -18    7.16    4.69
  -3   3  18    3.64    4.57
   2  -2 -18    2.72    3.64
  -2   2  18    1.30    4.82
   1  -1 -18    3.52    3.77
  -1   1  18    7.41    5.13
   0   0 -18    7.16    5.19
   0   0  18    3.89    5.80
  -1   1 -18   -0.49    3.89
   1  -1  18   -1.05    4.01
  -2   2 -18   -1.17    3.64
   2  -2  18   -1.05    3.89
  -3   3 -18    2.41    2.28
   3  -3  18    1.73    3.52
  -4   4 -18    0.25    3.03
   4  -4  18   -1.85    2.90
  -5   5 -18    2.22    3.46
   5  -5  18    2.53    3.33
  -6   6 -18    0.56    3.52
   6  -6  18    0.25    2.84
   7  -7  18    0.86    4.57
  -7   7  19    6.24   12.97
   6  -6 -19    2.78    3.46
  -6   6  19   -2.35    7.47
   5  -5 -19    1.73    4.14
  -5   5  19    2.41    6.85
   4  -4 -19    5.56    4.94
  -4   4  19   11.36    4.57
   3  -3 -19    2.53    5.68
  -3   3  19    3.27    5.19
   2  -2 -19    5.62    4.51
  -2   2  19    6.05    4.14
   1  -1 -19    4.38    4.69
  -1   1  19    2.35    4.45
   0   0 -19    1.91    3.64
   0   0  19    1.30    4.14
  -1   1 -19    0.56    3.09
   1  -1  19    3.33    3.89
  -2   2 -19    3.33    3.77
   2  -2  19   -0.19    3.83
  -3   3 -19    1.61    2.47
   3  -3  19   -0.37    3.89
  -4   4 -19    0.99    2.96
   4  -4  19    0.68    4.45
  -5   5 -19    3.27    3.40
   5  -5  19   -0.62    2.41
  -6   6 -19    0.62    3.95
  -6   6  20   -0.49    9.88
   5  -5 -20    0.19    6.17
  -5   5  20    2.47    6.17
   4  -4 -20   -1.54    4.57
  -4   4  20    1.11    4.57
   3  -3 -20   -2.53    4.63
  -3   3  20    1.79    3.89
   2  -2 -20    5.00    5.13
  -2   2  20    5.00    5.13
   1  -1 -20   -1.42    4.08
  -1   1  20    1.36    4.01
   0   0 -20    8.15    3.46
   0   0  20    4.45    3.46
  -1   1 -20    9.51    3.64
   1  -1  20    4.26    3.58
  -2   2 -20    0.74    2.35
   2  -2  20    0.06    5.00
  -3   3 -20    6.17    4.08
   3  -3  20    8.21    5.31
  -4   4 -20    0.62    2.84
  -5   5 -20    0.12    2.22
   4  -4 -21   -1.48    5.00
   3  -3 -21   -0.25    4.14
   2  -2 -21   -0.06    5.50
  -2   2  21    3.09   10.19
   1  -1 -21   -1.61    3.89
  -1   1  21   -0.56    5.80
   0   0 -21    2.16    4.69
   0   0  21    3.95    6.79
  -1   1 -21    0.00    3.95
   1  -1  21   -0.49    2.53
  -2   2 -21    9.20    5.99
  -3   3 -21    0.99    3.83
   3  -3  21   -0.74    3.70
  -1   1 -22    1.85    2.90
   3  -2  21   -1.17    5.43
  -2   1 -21    0.68    2.35
   1   0  21   -0.43    4.32
  -1   0 -21   -1.05    2.78
   0   1  21   -0.74    4.82
   0  -1 -21   -0.37    2.72
   1  -2 -21   -0.99    5.68
   2  -3 -21    0.80    5.43
  -5   4 -20    1.05    2.28
   3  -2  20    2.47    4.32
  -3   2 -20    1.91    2.53
  -2   1 -20    1.11    1.98
   1   0  20    0.37    2.53
  -1   0 -20    3.33    3.40
   0   1  20    2.59    5.74
   0  -1 -20    1.48    3.58
  -1   2  20    6.30    4.45
   1  -2 -20    7.84    6.30
  -2   3  20    3.21    4.69
   2  -3 -20    3.95    4.51
  -3   4  20   -0.19    4.45
   3  -4 -20    1.54    3.89
  -4   5  20    4.26    6.61
   4  -5 -20    2.66    5.13
  -5   6  20   -3.58    8.71
  -6   5 -19    1.73    3.89
  -5   4 -19    0.43    4.38
  -4   3 -19   -0.25    2.90
   3  -2  19   -0.06    4.32
  -3   2 -19   -0.43    1.48
   2  -1  19    1.42    5.25
  -2   1 -19    0.31    2.84
   1   0  19    1.61    3.77
  -1   0 -19    4.63    4.26
   0   1  19    5.37    4.32
   0  -1 -19    4.26    4.01
  -1   2  19   15.25    4.88
   1  -2 -19   24.82    5.00
  -2   3  19    4.51    4.01
   2  -3 -19   11.36    4.14
  -3   4  19    5.50    6.48
   3  -4 -19   14.51    4.82
  -4   5  19   -1.85    7.97
   4  -5 -19    5.50    4.88
  -5   6  19    3.09    6.17
   5  -6 -19    6.79    5.43
  -6   7  19   -1.23    8.46
   7  -6  18    1.36    2.72
   6  -5  18    1.85    3.15
  -6   5 -18    4.51    3.64
   5  -4  18    1.48    2.90
  -5   4 -18   -1.48    2.84
   4  -3  18    1.17    2.84
  -4   3 -18    1.11    3.15
   3  -2  18    0.62    2.78
  -3   2 -18    0.12    2.35
   2  -1  18   -0.31    3.83
  -2   1 -18    0.86    3.27
   1   0  18    4.69    4.75
  -1   0 -18   -0.99    3.46
   0   1  18    2.16    3.95
   0  -1 -18    0.80    3.21
  -1   2  18    4.26    3.83
   1  -2 -18    1.48    4.08
  -2   3  18    3.58    4.45
   2  -3 -18    6.55    5.68
  -3   4  18    0.49    4.14
   3  -4 -18   -0.99    5.31
  -4   5  18    8.34    3.77
   4  -5 -18    4.20    4.75
  -5   6  18   -0.68    4.94
   5  -6 -18    1.48    6.73
  -6   7  18    0.62    5.68
   6  -7 -18    7.22    5.68
   7  -8 -18   -2.22    5.50
  -8   7 -17    1.67    3.27
   7  -6  17    1.91    2.35
  -7   6 -17    5.43    2.78
   6  -5  17    1.42    2.90
  -6   5 -17    1.11    3.40
   5  -4  17    6.48    2.53
  -5   4 -17    6.24    2.84
   4  -3  17    2.59    2.84
  -4   3 -17    1.42    2.59
   3  -2  17    2.53    3.27
  -3   2 -17    0.43    2.84
   2  -1  17   -0.12    3.27
  -2   1 -17    2.47    3.15
   1   0  17    0.19    3.89
  -1   0 -17    0.37    2.96
   0   1  17    6.85    5.13
   0  -1 -17    4.88    3.46
  -1   2  17    3.27    3.77
   1  -2 -17    1.05    3.27
  -2   3  17    5.43    4.82
   2  -3 -17    4.01    4.57
  -3   4  17    5.00    4.45
   3  -4 -17    3.58    3.95
  -4   5  17   -0.25    4.51
   4  -5 -17    1.67    4.63
  -5   6  17   15.19    5.06
   5  -6 -17    7.22    4.75
  -6   7  17   -0.37    5.00
   6  -7 -17   -1.36    5.80
  -7   8  17    2.90    5.31
   7  -8 -17    3.52    3.70
   9  -8  16    0.19    1.85
  -9   8 -16   -0.25    2.66
   8  -7  16    1.05    2.72
  -8   7 -16    6.24    2.47
   7  -6  16    1.36    2.90
  -7   6 -16    1.48    2.59
   6  -5  16   18.65    3.03
  -6   5 -16   23.90    3.89
   5  -4  16    6.36    3.33
  -5   4 -16    7.22    2.72
   4  -3  16   13.95    3.03
  -4   3 -16   11.11    2.96
   3  -2  16    7.16    2.96
  -3   2 -16    9.57    3.46
   2  -1  16    9.76    3.89
  -2   1 -16   11.98    3.21
   1   0  16   16.98    3.95
  -1   0 -16   19.76    4.08
   0   1  16   -1.85    3.70
   0  -1 -16    1.85    3.09
  -1   2  16    2.35    3.58
   1  -2 -16    0.56    4.08
  -2   3  16    1.05    5.74
   2  -3 -16    0.56    3.70
  -3   4  16   -0.37    4.20
   3  -4 -16    0.86    3.89
  -4   5  16    9.57    4.38
   4  -5 -16    5.99    4.51
  -5   6  16    1.36    4.57
   5  -6 -16    1.79    4.94
  -6   7  16    0.74    4.57
   6  -7 -16    3.03    4.51
  -7   8  16   -0.56    5.00
   7  -8 -16    1.73    3.52
  -8   9  16    1.91    7.29
   8  -9 -16    0.49    5.56
  10  -9  15   -0.43    2.96
 -10   9 -15    0.49    2.59
   9  -8  15    1.61    2.47
  -9   8 -15   -0.49    3.52
   8  -7  15    8.58    2.66
  -8   7 -15    7.10    3.09
   7  -6  15   17.47    2.90
  -7   6 -15   17.10    3.52
   6  -5  15   -0.12    2.59
  -6   5 -15    1.54    3.46
   5  -4  15   12.29    3.77
  -5   4 -15   15.81    3.27
   4  -3  15   13.09    3.40
  -4   3 -15   14.82    2.72
   3  -2  15   23.65    3.33
  -3   2 -15   26.49    3.21
   2  -1  15   26.49    3.40
  -2   1 -15   25.50    3.52
   1   0  15    1.73    3.21
  -1   0 -15    1.05    2.66
   0   1  15   44.64    5.43
   0  -1 -15   33.10    4.94
  -1   2  15   32.29    4.94
   1  -2 -15   39.40    4.57
  -2   3  15   17.54    4.38
   2  -3 -15   19.02    3.64
  -3   4  15   -0.68    4.32
   3  -4 -15   -1.73    3.95
  -4   5  15    4.38    4.45
   4  -5 -15    2.53    3.95
  -5   6  15    2.72    4.38
   5  -6 -15    1.11    4.38
  -6   7  15    1.42    4.82
   6  -7 -15    0.37    4.82
  -7   8  15    4.14    5.31
   7  -8 -15    6.36    6.05
  -8   9  15   -2.53    6.55
   8  -9 -15    2.41    3.40
  -9  10  15    2.10    6.98
   9 -10 -15   -0.31    7.53
 -10  11  15   -0.80   11.18
 -11  10 -14    0.06    2.84
  10  -9  14    0.68    2.35
 -10   9 -14    0.19    2.35
   9  -8  14   13.77    2.72
  -9   8 -14   12.23    3.03
   8  -7  14    1.11    2.10
  -8   7 -14   -0.25    2.41
   7  -6  14    5.87    2.41
  -7   6 -14    5.50    3.21
   6  -5  14    1.85    2.53
  -6   5 -14    1.54    2.78
   5  -4  14   -0.25    3.15
  -5   4 -14    1.05    3.21
   4  -3  14    0.31    2.90
  -4   3 -14    1.85    2.72
   3  -2  14   -1.42    3.40
  -3   2 -14   -1.17    2.28
   2  -1  14    0.49    2.59
  -2   1 -14    1.67    2.10
   1   0  14   28.10    4.08
  -1   0 -14   29.14    3.89
   0   1  14   78.23    5.37
   0  -1 -14   84.84    4.82
  -1   2  14   53.41    5.37
   1  -2 -14   47.48    5.00
  -2   3  14   17.23    3.77
   2  -3 -14   20.99    3.83
  -3   4  14   41.74    4.63
   3  -4 -14   50.08    4.82
  -4   5  14    0.00    4.57
   4  -5 -14    0.43    4.01
  -5   6  14    3.46    4.08
   5  -6 -14   11.79    4.26
  -6   7  14    1.73    4.51
   6  -7 -14    1.54    4.69
  -7   8  14    3.95    5.74
   7  -8 -14    3.89    5.99
  -8   9  14    3.64    5.13
   8  -9 -14   -0.62    5.00
  -9  10  14   -8.52   10.50
   9 -10 -14    0.37   10.44
 -10  11  14   -7.72   10.31
  10 -11 -14    2.35   10.62
  11 -10  13    0.49    3.15
  10  -9  13    4.88    2.84
 -10   9 -13    6.98    3.03
   9  -8  13   -0.74    2.53
  -9   8 -13    0.12    2.90
   8  -7  13   24.76    2.84
  -8   7 -13   25.32    3.83
   7  -6  13    3.64    2.35
  -7   6 -13    6.73    3.52
   6  -5  13   10.31    2.96
  -6   5 -13   10.13    2.16
   5  -4  13   -0.12    2.28
  -5   4 -13    1.91    2.10
   4  -3  13   52.55    3.83
  -4   3 -13   51.50    3.70
   3  -2  13    7.16    3.15
  -3   2 -13    7.16    2.84
   2  -1  13   -0.06    2.59
  -2   1 -13    1.61    2.41
   1   0  13    2.66    2.66
  -1   0 -13    1.79    2.10
   0   1  13    2.16    3.40
   0  -1 -13    2.66    2.72
  -1   2  13   49.21    4.26
   1  -2 -13   42.42    3.89
  -2   3  13   69.84    5.43
   2  -3 -13   67.92    4.45
  -3   4  13   38.41    4.57
   3  -4 -13   31.74    4.20
  -4   5  13   54.71    5.43
   4  -5 -13   51.44    5.31
  -5   6  13   16.92    4.88
   5  -6 -13   10.87    4.08
  -6   7  13   18.09    4.51
   6  -7 -13   26.06    4.69
  -7   8  13   -1.30    5.06
   7  -8 -13   -0.25    4.51
  -8   9  13    4.75    6.05
   8  -9 -13    0.37    5.56
  -9  10  13    2.22    5.80
   9 -10 -13   -2.10    5.80
 -10  11  13    1.30    8.34
  10 -11 -13    2.84    6.30
  11 -12 -13   -0.19    6.17
  11 -10  12   -0.80    2.41
 -11  10 -12    1.11    2.66
  10  -9  12    2.78    3.09
 -10   9 -12    0.19    4.32
   9  -8  12    7.78    2.41
  -9   8 -12    6.92    3.40
   8  -7  12    0.74    2.35
  -8   7 -12   -1.61    2.66
   7  -6  12   15.93    2.66
  -7   6 -12   16.12    2.78
   6  -5  12   -0.62    1.79
  -6   5 -12    0.37    2.04
   5  -4  12   84.66    4.26
  -5   4 -12   88.79    5.13
   4  -3  12    1.73    2.47
  -4   3 -12    0.80    1.79
   3  -2  12   32.11    3.03
  -3   2 -12   31.49    3.09
   2  -1  12   80.27    3.95
  -2   1 -12   85.27    4.45
   1   0  12   43.78    3.27
  -1   0 -12   48.41    3.33
   0   1  12    2.16    2.41
   0  -1 -12    4.01    2.66
  -1   2  12    2.90    2.41
   1  -2 -12    0.74    2.41
  -2   3  12   15.81    3.64
   2  -3 -12   13.83    3.21
  -3   4  12    1.85    3.15
   3  -4 -12   -0.31    2.96
  -4   5  12    8.03    3.70
   4  -5 -12    9.08    3.95
  -5   6  12   36.74    4.51
   5  -6 -12   37.42    4.88
  -6   7  12    9.45    4.26
   6  -7 -12    8.83    4.32
  -7   8  12   38.04    7.22
   7  -8 -12   30.26    6.67
  -8   9  12    0.68    5.62
   8  -9 -12    5.00    4.75
  -9  10  12    6.48    5.19
   9 -10 -12    3.89    5.13
 -10  11  12    3.03    6.30
  10 -11 -12   -3.95    6.24
  12 -11  11    0.06    3.27
 -12  11 -11   -0.99    3.03
  11 -10  11   -1.48    2.59
 -11  10 -11   -0.31    3.03
  10  -9  11    1.54    2.84
 -10   9 -11    2.28    3.15
   9  -8  11    2.72    3.21
  -9   8 -11    3.64    3.40
   8  -7  11   11.24    2.78
  -8   7 -11   10.44    3.15
   7  -6  11    1.98    1.85
  -7   6 -11    0.06    2.53
   6  -5  11   86.32    4.88
  -6   5 -11   82.19    5.06
   5  -4  11    0.86    1.61
  -5   4 -11    0.99    2.16
   4  -3  11  131.28    5.62
  -4   3 -11  138.19    5.31
   3  -2  11  133.00    5.31
  -3   2 -11  128.06    5.31
   2  -1  11  120.84    5.13
  -2   1 -11  123.00    5.00
   1   0  11   18.22    2.90
  -1   0 -11   21.24    2.41
   0   1  11    9.69    2.96
   0  -1 -11   10.87    2.53
  -1   2  11    5.00    2.90
   1  -2 -11    8.03    2.66
  -2   3  11   -0.25    2.35
   2  -3 -11    2.22    2.59
  -3   4  11    1.17    2.59
   3  -4 -11   -1.05    2.66
  -4   5  11    1.36    3.52
   4  -5 -11    0.25    3.33
  -5   6  11    1.91    3.27
   5  -6 -11    0.62    3.15
  -6   7  11   34.33    4.63
   6  -7 -11   35.01    4.75
  -7   8  11    2.53    4.75
   7  -8 -11   -0.56    4.63
  -8   9  11   24.45    5.06
   8  -9 -11   21.61    5.31
  -9  10  11    5.87    5.68
   9 -10 -11    7.10    5.50
 -10  11  11    3.52    5.31
  10 -11 -11   11.42    4.94
 -11  12  11    1.73    5.37
  11 -12 -11   -1.30    4.63
  12 -13 -11    2.04    5.62
  12 -11  10   -0.19    2.28
 -12  11 -10    0.37    5.06
  11 -10  10    0.19    2.22
 -11  10 -10    2.16    4.26
  10  -9  10   11.73    3.09
 -10   9 -10   14.02    3.77
   9  -8  10   -0.19    2.66
  -9   8 -10    0.56    3.77
   8  -7  10    1.42    2.22
  -8   7 -10    0.25    2.41
   7  -6  10   39.89    3.21
  -7   6 -10   38.47    2.90
   6  -5  10    9.69    1.98
  -6   5 -10   10.50    2.35
   5  -4  10  126.58    5.00
  -5   4 -10  131.83    5.31
   4  -3  10    9.76    1.91
  -4   3 -10   11.61    1.67
   3  -2  10  167.77    5.93
  -3   2 -10  165.30    6.48
   2  -1  10   83.05    5.06
  -2   1 -10   77.86    3.89
   1   0  10  163.32    6.85
  -1   0 -10  160.54    5.80
   0   1  10   12.66    2.22
   0  -1 -10   11.18    1.91
  -1   2  10  176.10    6.61
   1  -2 -10  175.80    6.79
  -2   3  10   16.05    2.59
   2  -3 -10   18.46    2.78
  -3   4  10   47.85    3.89
   3  -4 -10   52.61    4.01
  -4   5  10    7.97    3.21
   4  -5 -10    8.95    2.96
  -5   6  10    6.92    3.09
   5  -6 -10    9.26    3.40
  -6   7  10    8.21    4.32
   6  -7 -10   10.13    3.52
  -7   8  10    9.45    4.32
   7  -8 -10    3.33    4.38
  -8   9  10   -3.46    4.38
   8  -9 -10    0.99    3.95
  -9  10  10    8.21    5.31
   9 -10 -10    9.20    4.88
 -10  11  10    2.59    6.11
  10 -11 -10    1.48    6.92
 -11  12  10    4.69    5.80
  11 -12 -10    5.87    5.31
  13 -12   9    3.09    3.46
 -13  12  -9    2.41    5.06
  12 -11   9    0.37    2.90
 -12  11  -9   -2.90    5.37
  11 -10   9    4.45    2.66
 -11  10  -9    4.32    3.95
  10  -9   9    1.11    2.84
 -10   9  -9    1.42    3.03
   9  -8   9   37.05    3.52
  -9   8  -9   34.95    3.95
   8  -7   9   -1.54    2.59
  -8   7  -9    0.62    2.35
   7  -6   9   15.25    1.91
  -7   6  -9   18.52    2.41
   6  -5   9   42.24    2.96
  -6   5  -9   47.05    3.27
   5  -4   9   43.22    2.72
  -5   4  -9   45.26    2.96
   4  -3   9  139.18    5.19
  -4   3  -9  138.50    5.19
   3  -2   9   -0.31    1.42
  -3   2  -9    0.68    1.11
   2  -1   9  170.12    6.42
  -2   1  -9  177.65    6.79
   1   0   9   -0.31    1.61
  -1   0  -9    0.62    1.73
   0   1   9  464.59   14.26
   0  -1  -9  437.92   13.71
  -1   2   9   49.09    3.21
   1  -2  -9   39.09    2.78
  -2   3   9  244.83    8.77
   2  -3  -9  231.00    8.40
  -3   4   9   38.53    3.21
   3  -4  -9   33.84    3.03
  -4   5   9    2.35    3.03
   4  -5  -9    0.93    2.90
  -5   6   9    3.27    4.32
   5  -6  -9    2.59    3.77
  -6   7   9    7.04    3.33
   6  -7  -9    4.38    3.27
  -7   8   9   28.84    4.51
   7  -8  -9   31.80    4.38
  -8   9   9    1.73    4.57
   8  -9  -9    0.25    4.26
  -9  10   9    2.28    6.85
   9 -10  -9    3.27    5.56
 -10  11   9   16.98    5.99
  10 -11  -9   13.65    5.13
 -11  12   9   -5.80    5.87
  11 -12  -9   -2.22    4.75
 -12  13   9    2.41    5.25
  12 -13  -9   16.42    6.11
  13 -14  -9   -0.25    5.62
  13 -12   8   -1.79    6.17
 -13  12  -8    2.59    7.16
  12 -11   8   -0.80    2.78
 -12  11  -8    0.49    2.41
  11 -10   8    0.80    2.53
 -11  10  -8   -0.43    4.38
  10  -9   8   21.24    3.46
 -10   9  -8   27.29    3.64
   9  -8   8    1.85    2.10
  -9   8  -8    4.82    2.78
   8  -7   8   53.54    3.52
  -8   7  -8   56.99    4.38
   7  -6   8   15.99    2.10
  -7   6  -8   11.49    2.41
   6  -5   8   45.76    2.47
  -6   5  -8   47.24    2.96
   5  -4   8   70.58    3.52
  -5   4  -8   64.71    3.58
   4  -3   8  249.58    7.97
  -4   3  -8  251.19    8.21
   3  -2   8    4.94    1.11
  -3   2  -8    5.99    1.36
   2  -1   8  176.97    7.47
  -2   1  -8  171.91    7.04
   1   0   8  524.61   16.42
  -1   0  -8  529.43   15.13
   0   1   8    3.64    1.54
   0  -1  -8    3.70    1.30
  -1   2   8   65.88    3.64
   1  -2  -8   70.70    3.89
  -2   3   8  165.73    6.92
   2  -3  -8  166.97    6.24
  -3   4   8  109.91    5.68
   3  -4  -8  119.42    5.13
  -4   5   8   53.54    4.14
   4  -5  -8   57.18    4.32
  -5   6   8    7.78    3.21
   5  -6  -8    9.08    3.03
  -6   7   8   63.23    5.68
   6  -7  -8   62.55    5.74
  -7   8   8   10.56    3.95
   7  -8  -8   11.73    3.70
  -8   9   8   65.27    8.64
   8  -9  -8   40.88    6.55
  -9  10   8    1.91    3.95
   9 -10  -8    1.36    3.89
 -10  11   8   11.36    5.31
  10 -11  -8    6.42    4.38
 -11  12   8   -0.86    5.68
  11 -12  -8    1.23    5.37
 -12  13   8    0.74    4.63
  12 -13  -8   -1.30    4.01
  13 -14  -8    2.84    8.21
  13 -12   7    0.49    2.47
 -13  12  -7    0.37    4.26
  12 -11   7   -1.36    2.53
 -12  11  -7    0.19    3.89
  11 -10   7    9.02    2.72
 -11  10  -7    4.51    3.58
  10  -9   7    2.28    2.35
 -10   9  -7    1.11    3.03
   9  -8   7   14.70    2.59
  -9   8  -7   18.59    2.78
   8  -7   7    3.15    1.73
  -8   7  -7    3.15    2.04
   7  -6   7  178.82    6.85
  -7   6  -7  171.35    5.80
   6  -5   7    5.31    1.36
  -6   5  -7    3.46    1.61
   5  -4   7  509.67   14.63
  -5   4  -7  509.05   15.75
   4  -3   7   40.75    2.16
  -4   3  -7   40.14    2.28
   3  -2   7  536.46   16.49
  -3   2  -7  571.48   17.23
   2  -1   7   37.30    2.28
  -2   1  -7   38.28    2.28
   1   0   7  107.13    4.63
  -1   0  -7  114.97    4.51
   0   1   7   51.37    3.40
   0  -1  -7   51.50    3.09
  -1   2   7  134.18    5.50
   1  -2  -7  124.42    5.50
  -2   3   7   65.82    3.52
   2  -3  -7   64.28    3.27
  -3   4   7  263.29    9.57
   3  -4  -7  261.63    8.71
  -4   5   7  230.63    8.40
   4  -5  -7  240.38    9.39
  -5   6   7  182.22    7.72
   5  -6  -7  189.57    7.97
  -6   7   7   15.31    3.40
   6  -7  -7   11.49    3.15
  -7   8   7  118.74    9.82
   7  -8  -7  124.36    6.73
  -8   9   7    4.20    3.70
   8  -9  -7    2.84    3.58
  -9  10   7    0.12    4.26
   9 -10  -7    5.56    4.26
 -10  11   7    0.80    4.51
  10 -11  -7    2.16    4.38
 -11  12   7    3.03    4.94
  11 -12  -7    2.22    4.82
 -12  13   7    7.90    6.17
  12 -13  -7    4.82    5.06
  13 -14  -7   -1.23    4.94
 -14  13  -6    4.26    4.32
  13 -12   6   -0.49    2.47
 -13  12  -6    0.25    3.40
  12 -11   6    1.36    3.33
 -12  11  -6    2.10    3.83
  11 -10   6    4.51    3.27
 -11  10  -6    5.13    3.70
  10  -9   6   -1.36    2.96
 -10   9  -6    1.91    3.09
   9  -8   6    2.78    2.22
  -9   8  -6    1.61    2.28
   8  -7   6   53.29    3.70
  -8   7  -6   55.88    3.89
   7  -6   6    3.40    3.33
  -7   6  -6    1.42    2.35
   6  -5   6  201.17    6.67
  -6   5  -6  201.42    7.29
   5  -4   6   51.56    2.66
  -5   4  -6   51.07    3.21
   4  -3   6  448.66   13.65
  -4   3  -6  447.42   14.88
   3  -2   6  374.38   11.11
  -3   2  -6  365.42   10.68
   2  -1   6  344.43   10.74
  -2   1  -6  355.67   10.68
   1   0   6  209.39    6.85
  -1   0  -6  197.53    6.85
   0   1   6  895.34   25.81
   0  -1  -6  903.49   25.25
  -1   2   6  161.72    5.87
   1  -2  -6  157.40    5.56
  -2   3   6   83.54    4.26
   2  -3  -6   77.00    3.95
  -3   4   6  315.78   10.56
   3  -4  -6  304.91   10.00
  -4   5   6   44.71    3.40
   4  -5  -6   48.23    3.52
  -5   6   6   59.52    4.20
   5  -6  -6   54.52    4.08
  -6   7   6  140.72   12.10
   6  -7  -6  129.24    7.72
  -7   8   6   47.92    4.45
   7  -8  -6   53.35    4.75
  -8   9   6   31.12    4.38
   8  -9  -6   32.48    4.14
  -9  10   6   -0.74    4.75
   9 -10  -6    0.74    4.38
 -10  11   6    9.14    4.94
  10 -11  -6   10.62    5.43
 -11  12   6    3.09    5.25
  11 -12  -6    3.15    4.75
 -12  13   6    2.16    5.37
  12 -13  -6   -0.19    5.56
 -13  14   6   -0.43    6.36
  13 -14  -6   -1.11    4.69
  14 -13   5    0.68    3.83
 -14  13  -5   -2.22    4.88
  13 -12   5   -1.05    2.90
 -13  12  -5    0.19    3.15
  12 -11   5   24.27    3.52
 -12  11  -5   17.35    3.64
  11 -10   5    0.86    3.58
 -11  10  -5    0.86    3.21
  10  -9   5   28.22    3.83
 -10   9  -5   36.25    3.95
   9  -8   5    0.68    2.72
  -9   8  -5    0.06    2.04
   8  -7   5   20.56    2.22
  -8   7  -5   19.02    2.47
   7  -6   5   21.06    1.79
  -7   6  -5   18.46    2.16
   6  -5   5    1.61    1.17
  -6   5  -5    1.42    1.17
   5  -4   5   75.21    3.33
  -5   4  -5   82.06    3.77
   4  -3   5   15.38    1.17
  -4   3  -5   14.45    1.36
   3  -2   5  127.32    4.38
  -3   2  -5  130.60    4.82
   2  -1   5   93.30    3.52
  -2   1  -5   92.75    3.70
   1   0   5  592.84   17.41
  -1   0  -5  600.06   18.40
   0   1   5  136.03    4.88
   0  -1  -5  131.21    5.06
  -1   2   5 1061.63   29.02
   1  -2  -5 1068.17   29.45
  -2   3   5   13.03    2.16
   2  -3  -5   12.16    1.85
  -3   4   5 1120.23   31.24
   3  -4  -5 1067.74   29.02
  -4   5   5   63.17    3.77
   4  -5  -5   58.60    3.40
  -5   6   5    1.48    2.84
   5  -6  -5    4.26    2.22
  -6   7   5    4.69    2.35
   6  -7  -5    3.21    2.35
  -7   8   5   18.77    3.64
   7  -8  -5   16.42    3.77
  -8   9   5   10.99    3.89
   8  -9  -5    9.45    4.26
  -9  10   5   43.59    5.50
   9 -10  -5   40.20    4.69
 -10  11   5    6.05    4.26
  10 -11  -5    8.03    4.20
 -11  12   5    9.14    5.74
  11 -12  -5   13.52    4.69
 -12  13   5   -0.80    5.37
  12 -13  -5   -6.67    4.82
 -13  14   5   -1.36    7.97
  13 -14  -5    0.62    5.50
  14 -13   4   -0.19    2.35
 -14  13  -4    2.22    4.45
  13 -12   4    3.46    4.01
 -13  12  -4   12.72    4.20
  12 -11   4    4.69    3.40
 -12  11  -4    2.41    4.14
  11 -10   4   28.90    3.64
 -11  10  -4   24.82    4.08
  10  -9   4    3.03    3.33
 -10   9  -4    0.49    3.77
   9  -8   4   23.03    2.84
  -9   8  -4   21.61    3.09
   8  -7   4   12.16    2.22
  -8   7  -4   11.67    2.04
   7  -6   4   10.37    1.91
  -7   6  -4   10.50    2.10
   6  -5   4   80.95    3.46
  -6   5  -4   75.83    3.64
   5  -4   4  165.98    5.87
  -5   4  -4  158.26    5.74
   4  -3   4    0.68    0.68
  -4   3  -4    0.74    0.86
   3  -2   4   92.07    3.27
  -3   2  -4   87.81    3.46
   2  -1   4  185.49    6.17
  -2   1  -4  190.92    6.36
   1   0   4   21.12    1.42
  -1   0  -4   22.72    1.42
   0   1   4  129.05    4.45
   0  -1  -4  123.74    4.69
  -1   2   4    1.05    1.11
   1  -2  -4    1.36    1.11
  -2   3   4 1918.19   50.57
   2  -3  -4 1908.75   52.05
  -3   4   4  112.57    4.63
   3  -4  -4  105.22    4.32
  -4   5   4   35.44    2.84
   4  -5  -4   41.80    2.78
  -5   6   4  147.33    6.36
   5  -6  -4  142.14    6.48
  -6   7   4   62.12    3.95
   6  -7  -4   58.10    4.01
  -7   8   4   38.28    4.20
   7  -8  -4   32.42    3.89
  -8   9   4    1.17    3.52
   8  -9  -4   -1.54    3.03
  -9  10   4    2.78    3.33
   9 -10  -4    0.74    3.21
 -10  11   4    2.59    4.01
  10 -11  -4    2.90    4.01
 -11  12   4    1.54    5.06
  11 -12  -4    1.48    5.00
 -12  13   4    1.67    4.88
  12 -13  -4   -0.56    4.32
 -13  14   4    2.47    5.43
  14 -13   3   -0.06    3.83
 -14  13  -3    1.17    4.08
  13 -12   3   -0.31    2.84
 -13  12  -3    0.43    3.64
  12 -11   3    4.32    4.08
 -12  11  -3    4.69    3.95
  11 -10   3    6.79    3.15
 -11  10  -3    1.67    3.40
  10  -9   3   23.83    3.52
 -10   9  -3   26.74    3.33
   9  -8   3   29.02    2.90
  -9   8  -3   26.92    3.09
   8  -7   3  117.38    5.43
  -8   7  -3  114.91    5.19
   7  -6   3    1.11    1.42
  -7   6  -3    0.31    1.79
   6  -5   3  211.24    7.53
  -6   5  -3  207.47    7.66
   5  -4   3   68.91    2.90
  -5   4  -3   66.13    3.03
   4  -3   3   85.83    3.46
  -4   3  -3   80.83    3.52
   3  -2   3   47.55    2.04
  -3   2  -3   47.98    2.28
   2  -1   3   44.64    1.91
  -2   1  -3   46.06    1.79
   1   0   3   48.35    1.79
  -1   0  -3   46.00    1.85
   0   1   3  371.35   10.93
   0  -1  -3  373.82   10.87
  -1   2   3 3211.01   78.67
   1  -2  -3 3195.57   81.94
  -2   3   3 1001.30   27.85
   2  -3  -3 1027.92   29.52
  -3   4   3  641.74   18.59
   3  -4  -3  647.49   18.77
  -4   5   3  291.39   10.06
   4  -5  -3  291.51   14.33
  -5   6   3   73.54    4.14
   5  -6  -3   67.12    3.33
  -6   7   3  224.39    7.78
   6  -7  -3  226.43    8.03
  -7   8   3   49.71    3.77
   7  -8  -3   49.71    3.89
  -8   9   3  105.53    6.73
   8  -9  -3   97.62    6.17
  -9  10   3   15.99    4.45
   9 -10  -3   10.44    4.08
 -10  11   3    1.11    4.01
  10 -11  -3   -0.93    3.83
 -11  12   3    1.48    4.82
  11 -12  -3    0.99    4.69
 -12  13   3   -1.17    4.69
  12 -13  -3    3.58    4.75
 -13  14   3    2.84    4.82
  13 -14  -3    2.28    4.88
 -14  13  -2    1.23    4.01
  13 -12   2    1.42    4.26
 -13  12  -2    5.06    4.82
  12 -11   2    2.72    3.03
 -12  11  -2   -0.37    3.52
  11 -10   2   10.31    3.27
 -11  10  -2   12.91    4.14
  10  -9   2   12.29    2.90
 -10   9  -2    5.19    2.96
   9  -8   2   36.43    3.15
  -9   8  -2   32.91    3.33
   8  -7   2   29.95    2.59
  -8   7  -2   30.01    2.66
   7  -6   2  245.20    8.15
  -7   6  -2  267.68   10.06
   6  -5   2   57.12    3.15
  -6   5  -2   57.12    3.15
   5  -4   2    1.36    1.05
  -5   4  -2    1.48    1.11
   4  -3   2  384.50   12.10
  -4   3  -2  385.31   12.60
   3  -2   2  219.45    6.92
  -3   2  -2  223.90    7.53
   2  -1   2  415.32   10.99
  -2   1  -2  432.67   11.55
   1   0   2 1148.01   29.27
  -1   0  -2 1144.00   27.85
   0   1   2  341.22   10.13
   0  -1  -2  332.57    9.69
  -1   2   2 9999.00  236.56
   1  -2  -2 9766.58  225.69
  -2   3   2 4162.48  106.27
   2  -3  -2 4156.98  101.95
  -3   4   2    3.83    1.36
   3  -4  -2    7.16    2.16
  -4   5   2  354.19   10.68
   4  -5  -2  376.48   11.92
  -5   6   2    1.73    1.67
   5  -6  -2    2.72    1.73
  -6   7   2  170.67    6.79
   6  -7  -2  172.15    6.85
  -7   8   2  101.70    6.17
   7  -8  -2  102.87    5.93
  -8   9   2   63.72    5.19
   8  -9  -2   59.34    4.38
  -9  10   2   13.58    4.38
   9 -10  -2   13.46    3.89
 -10  11   2    2.78    3.89
  10 -11  -2    2.59    3.40
 -11  12   2   19.94    4.82
  11 -12  -2   16.61    4.94
 -12  13   2    0.00    4.63
  12 -13  -2   -1.98    4.38
 -13  14   2    0.68    4.08
  13 -14  -2    1.11    3.77
  14 -13   1    0.25    2.59
 -14  13  -1   -0.86    3.46
  13 -12   1   -2.16    3.83
 -13  12  -1    2.47    3.70
  12 -11   1    0.43    4.51
 -12  11  -1   -0.56    4.69
  11 -10   1   -0.12    2.72
 -11  10  -1    0.99    3.21
  10  -9   1    3.21    2.78
 -10   9  -1    5.06    3.21
   9  -8   1    2.41    2.16
  -9   8  -1    4.45    2.66
   8  -7   1    8.64    2.28
  -8   7  -1    9.32    2.59
   7  -6   1    0.86    1.61
  -7   6  -1    0.43    1.79
   6  -5   1    6.17    1.61
  -6   5  -1    7.90    1.61
   5  -4   1  859.96   25.50
  -5   4  -1  854.53   24.88
   4  -3   1  814.21   23.16
  -4   3  -1  825.94   23.71
   3  -2   1  266.26    8.40
  -3   2  -1  265.89    8.77
   2  -1   1 1084.17   26.92
  -2   1  -1 1078.49   27.48
   1   0   1   14.63    0.80
  -1   0  -1   14.02    0.74
   0   1   1 4051.21   95.28
   0  -1  -1 4016.75   92.19
  -1   2   1  970.55   25.69
   1  -2  -1  944.68   24.45
  -2   3   1 1596.43   61.69
   2  -3  -1 1612.79   61.13
  -3   4   1   15.93    1.54
   3  -4  -1   17.97    1.54
  -4   5   1   14.94    2.10
   4  -5  -1   17.85    1.98
  -5   6   1   90.58    4.20
   5  -6  -1   88.98    4.20
  -6   7   1    0.25    2.10
   6  -7  -1    0.49    2.10
  -7   8   1   48.16    3.52
   7  -8  -1   48.53    3.58
  -8   9   1   29.82    3.33
   8  -9  -1   25.50    3.64
  -9  10   1   13.40    4.32
   9 -10  -1   11.55    3.83
 -10  11   1   13.58    3.83
  10 -11  -1   18.09    3.95
 -11  12   1    0.31    3.95
  11 -12  -1   -0.12    4.01
 -12  13   1    3.03    5.62
  12 -13  -1    0.00    4.01
 -13  14   1   -0.99    4.01
  13 -14  -1    1.79    3.70
  14 -13   0    0.62    2.47
 -14  13   0    0.19    3.21
  13 -12   0    2.96    4.01
 -13  12   0    5.19    4.63
  12 -11   0    3.15    4.08
 -12  11   0    0.43    4.94
  11 -10   0   12.53    3.33
 -11  10   0   14.02    3.40
  10  -9   0   28.96    4.14
 -10   9   0   28.53    4.63
   9  -8   0   11.61    3.70
  -9   8   0   14.51    2.90
   8  -7   0  131.65    5.68
  -8   7   0  128.31    6.05
   7  -6   0    1.48    1.67
  -7   6   0   -0.56    1.79
   6  -5   0    1.05    1.73
  -6   5   0    1.61    1.42
   5  -4   0  551.28   16.55
  -5   4   0  549.93   16.67
   4  -3   0  278.24    9.02
  -4   3   0  276.44    9.02
   3  -2   0 6474.68  150.29
  -3   2   0 6407.13  150.29
   2  -1   0  333.56    9.57
  -2   1   0  338.25    9.63
   1   0   0 3393.84   80.15
   0   1   0  117.38    3.58
   0  -1   0  115.10    3.33
  -1   2   0  650.57   25.07
   1  -2   0  662.80   27.48
  -2   3   0  127.02    5.06
   2  -3   0  115.04    4.38
  -3   4   0   73.60    3.40
   3  -4   0   80.46    3.52
  -4   5   0   42.42    2.41
   4  -5   0   44.64    2.66
  -5   6   0   35.50    2.66
   5  -6   0   33.22    2.47
  -6   7   0    5.06    1.91
   6  -7   0    6.55    1.98
  -7   8   0   22.85    3.03
   7  -8   0   18.15    3.33
  -8   9   0   43.78    4.88
   8  -9   0   48.90    4.38
  -9  10   0   53.41    5.13
   9 -10   0   52.67    4.82
 -10  11   0   17.35    4.63
  10 -11   0   19.39    4.82
 -11  12   0    3.95    4.20
  11 -12   0    2.16    3.70
 -12  13   0    0.43    4.08
  12 -13   0    1.91    3.83
 -13  14   0    1.11    4.20
  13 -14   0   -0.31    4.14
  14 -13  -1    1.17    3.70
 -14  13   1   -1.91    5.25
  13 -12  -1    0.86    4.32
 -13  12   1    1.73    4.45
  12 -11  -1   22.54    4.32
 -12  11   1   19.14    5.00
  11 -10  -1   15.68    3.64
 -11  10   1    8.09    3.77
  10  -9  -1    2.84    3.09
 -10   9   1    3.33    3.03
   9  -8  -1   36.31    3.95
  -9   8   1   36.99    3.77
   8  -7  -1    0.19    2.10
  -8   7   1    1.79    2.28
   7  -6  -1  141.34    5.68
  -7   6   1  135.29    5.50
   6  -5  -1    4.26    1.91
  -6   5   1    7.53    1.91
   5  -4  -1  899.11   25.38
  -5   4   1  920.91   27.17
   4  -3  -1  184.69    6.42
  -4   3   1  185.80    6.55
   3  -2  -1  410.87   12.35
  -3   2   1  416.12   12.72
   2  -1  -1  282.37    8.34
  -2   1   1  276.82    8.21
   1   0  -1  333.56   10.00
  -1   0   1  335.41    8.64
   0   1  -1 5756.50  191.42
   0  -1   1 5735.50  193.64
  -1   2  -1  273.23    7.90
   1  -2   1  270.64    8.40
  -2   3  -1 3512.40   86.08
   2  -3   1 3469.98   85.64
  -3   4  -1   32.66    2.04
   3  -4   1   32.36    1.85
  -4   5  -1  466.63   14.76
   4  -5   1  470.21   15.62
  -5   6  -1   47.05    2.59
   5  -6   1   48.16    2.78
  -6   7  -1  318.99   10.13
   6  -7   1  300.96    9.51
  -7   8  -1   39.58    3.46
   7  -8   1   38.16    3.46
  -8   9  -1   43.35    3.58
   8  -9   1   44.15    3.77
  -9  10  -1   -1.67    2.78
   9 -10   1   -0.12    2.84
 -10  11  -1    5.62    3.52
  10 -11   1    6.73    3.40
 -11  12  -1    8.15    4.63
  11 -12   1    6.36    4.63
 -12  13  -1   -0.06    4.20
  12 -13   1    0.62    3.64
 -13  14  -1   -0.06    3.15
  13 -14   1    1.36    2.66
  14 -13  -2   -1.30    3.40
 -14  13   2    1.42    8.95
  13 -12  -2    4.63    5.25
 -13  12   2   10.87    4.26
  12 -11  -2   15.13    5.00
 -12  11   2   19.76    5.13
  11 -10  -2    0.31    4.51
 -11  10   2    5.99    3.83
  10  -9  -2   17.35    4.01
 -10   9   2   17.29    4.26
   9  -8  -2   18.03    3.52
  -9   8   2   23.28    3.89
   8  -7  -2   39.83    3.89
  -8   7   2   39.21    4.01
   7  -6  -2   89.10    4.63
  -7   6   2   90.58    4.20
   6  -5  -2   74.34    4.01
  -6   5   2   68.29    3.52
   5  -4  -2  157.52    5.68
  -5   4   2  163.51    6.11
   4  -3  -2  293.24   10.00
  -4   3   2  272.12    9.39
   3  -2  -2 2414.09   60.76
  -3   2   2 2393.10   62.12
   2  -1  -2 1244.28   31.68
  -2   1   2 1238.23   32.54
   1   0  -2 2122.09   75.27
  -1   0   2 1975.43   70.21
   0   1  -2  488.86   13.15
   0  -1   2  475.40   13.09
  -1   2  -2   28.53    1.48
   1  -2   2   29.14    1.36
  -2   3  -2 1717.33   43.66
   2  -3   2 1718.69   42.61
  -3   4  -2  293.24    9.88
   3  -4   2  282.56   10.25
  -4   5  -2   10.25    1.36
   4  -5   2    8.89    1.42
  -5   6  -2  563.45   17.60
   5  -6   2  556.78   16.92
  -6   7  -2   28.22    2.72
   6  -7   2   29.58    2.28
  -7   8  -2  251.25    9.51
   7  -8   2  259.16    8.89
  -8   9  -2  141.53    7.16
   8  -9   2  148.44    6.73
  -9  10  -2   52.05    4.82
   9 -10   2   49.21    4.38
 -10  11  -2    4.14    3.52
  10 -11   2    0.80    3.03
 -11  12  -2    3.64    4.01
  11 -12   2    0.37    3.40
 -12  13  -2    2.72    4.75
  12 -13   2   -0.37    3.77
 -13  14  -2    0.68    2.96
  13 -14   2    0.19    4.75
 -14  13   3   -2.35    3.95
  13 -12  -3    1.85    5.56
 -13  12   3    1.05    6.67
  12 -11  -3    1.23    4.88
 -12  11   3   -0.93    4.69
  11 -10  -3   17.60    5.56
 -11  10   3   18.28    6.05
  10  -9  -3    2.84    3.33
 -10   9   3    4.75    3.95
   9  -8  -3   12.72    3.09
  -9   8   3    8.15    2.90
   8  -7  -3   84.29    4.88
  -8   7   3   76.75    4.82
   7  -6  -3   93.05    5.68
  -7   6   3   90.09    4.69
   6  -5  -3    3.09    1.91
  -6   5   3    2.47    1.67
   5  -4  -3  411.05   12.78
  -5   4   3  421.98   13.71
   4  -3  -3   36.86    2.35
  -4   3   3   32.05    2.10
   3  -2  -3 1337.64   35.63
  -3   2   3 1255.02   34.21
   2  -1  -3    2.90    1.17
  -2   1   3    2.90    1.30
   1   0  -3  302.19    9.08
  -1   0   3  306.64    9.02
   0   1  -3  449.65   11.98
   0  -1   3  442.11   12.16
  -1   2  -3  826.74   22.91
   1  -2   3  824.83   22.29
  -2   3  -3    5.74    0.86
   2  -3   3    3.83    0.74
  -3   4  -3  435.26   12.97
   3  -4   3  437.30   14.45
  -4   5  -3  941.04   26.86
   4  -5   3  929.92   25.93
  -5   6  -3   63.23    3.40
   5  -6   3   63.91    2.84
  -6   7  -3   55.76    3.64
   6  -7   3   56.31    3.09
  -7   8  -3   17.85    2.59
   7  -8   3   12.47    2.28
  -8   9  -3   60.64    4.26
   8  -9   3   61.38    4.01
  -9  10  -3    2.41    3.40
   9 -10   3    2.72    3.27
 -10  11  -3   17.47    3.83
  10 -11   3   13.95    3.64
 -11  12  -3    1.67    4.01
  11 -12   3    0.93    3.64
 -12  13  -3   -0.31    4.26
  12 -13   3   -0.80    4.20
 -13  14  -3   -0.68    3.58
 -14  13   4    2.47    4.08
  13 -12  -4    1.73    4.38
 -13  12   4    1.98    3.95
  12 -11  -4   -2.35    4.57
 -12  11   4   -0.68    4.94
  11 -10  -4   10.81    5.37
 -11  10   4    8.21    5.68
  10  -9  -4   -0.74    3.58
 -10   9   4    3.40    3.46
   9  -8  -4    1.54    2.84
  -9   8   4    7.72    3.27
   8  -7  -4    1.36    2.22
  -8   7   4   -0.37    2.66
   7  -6  -4   62.55    3.95
  -7   6   4   65.70    4.01
   6  -5  -4   93.42    5.25
  -6   5   4   91.14    4.57
   5  -4  -4   19.64    2.47
  -5   4   4   25.44    2.72
   4  -3  -4  114.30    4.69
  -4   3   4  109.66    4.57
   3  -2  -4  319.85   14.63
  -3   2   4  313.99   11.24
   2  -1  -4   60.02    2.53
  -2   1   4   60.95    3.03
   1   0  -4  294.35    9.82
  -1   0   4  315.28    9.76
   0   1  -4  842.12   23.40
   0  -1   4  820.81   22.41
  -1   2  -4   92.25    3.83
   1  -2   4   94.91    3.77
  -2   3  -4 1047.80   29.02
   2  -3   4 1036.62   27.91
  -3   4  -4  287.31    9.26
   3  -4   4  276.69    8.77
  -4   5  -4   -0.25    1.23
   4  -5   4    0.12    0.99
  -5   6  -4  286.69    9.63
   5  -6   4  273.30    9.26
  -6   7  -4    8.03    1.91
   6  -7   4    7.47    1.79
  -7   8  -4    1.17    2.04
   7  -8   4    2.04    1.91
  -8   9  -4   -1.05    2.53
   8  -9   4    0.31    2.22
  -9  10  -4   62.55    4.88
   9 -10   4   63.97    4.75
 -10  11  -4   -3.89    3.89
  10 -11   4   -3.64    3.09
 -11  12  -4    2.41    4.26
  11 -12   4    3.09    3.64
 -12  13  -4    5.13    3.83
  12 -13   4    1.54    3.58
 -13  14  -4    3.58    3.95
  13 -12  -5   -1.11    4.26
 -13  12   5   -1.05    4.57
  12 -11  -5    6.67    4.63
 -12  11   5   10.00    5.25
  11 -10  -5    6.17    4.94
 -11  10   5    2.90    5.99
  10  -9  -5   17.35    4.14
 -10   9   5   18.28    4.01
   9  -8  -5   15.44    3.89
  -9   8   5   15.62    3.77
   8  -7  -5    1.42    2.78
  -8   7   5    2.28    2.90
   7  -6  -5    0.00    2.66
  -7   6   5    0.86    2.59
   6  -5  -5   44.83    3.21
  -6   5   5   37.42    3.03
   5  -4  -5   18.34    2.22
  -5   4   5   17.66    2.16
   4  -3  -5  181.41    9.69
  -4   3   5  169.00    7.16
   3  -2  -5   59.59    2.96
  -3   2   5   58.35    2.96
   2  -1  -5 1326.59   35.69
  -2   1   5 1300.59   35.38
   1   0  -5 1765.62   46.13
  -1   0   5 1709.30   43.53
   0   1  -5   20.81    1.54
   0  -1   5   18.59    1.36
  -1   2  -5 1089.35   30.69
   1  -2   5 1072.06   29.39
  -2   3  -5  257.61    8.27
   2  -3   5  249.09    8.52
  -3   4  -5  915.16   26.37
   3  -4   5  937.76   26.30
  -4   5  -5   23.16    2.10
   4  -5   5   22.60    1.67
  -5   6  -5    7.66    1.61
   5  -6   5    9.94    1.61
  -6   7  -5    1.67    1.73
   6  -7   5    5.37    1.85
  -7   8  -5    0.25    2.28
   7  -8   5    1.23    2.53
  -8   9  -5   39.52    3.83
   8  -9   5   42.30    3.40
  -9  10  -5    2.96    2.96
   9 -10   5    2.47    2.78
 -10  11  -5   13.28    4.26
  10 -11   5   15.25    3.83
 -11  12  -5    1.98    3.46
  11 -12   5   -0.86    3.33
 -12  13  -5    4.08    4.38
  12 -13   5    2.22    4.38
 -13  14  -5    1.54    3.77
  13 -14   5   -0.93    3.46
  13 -12  -6    1.36    4.26
 -13  12   6    3.40    4.38
  12 -11  -6   10.31    5.56
 -12  11   6   19.70    5.68
  11 -10  -6    7.78    4.20
 -11  10   6    6.85    4.45
  10  -9  -6   15.62    4.82
 -10   9   6   18.34    5.00
   9  -8  -6   11.79    3.58
  -9   8   6    4.26    3.83
   8  -7  -6   27.48    3.95
  -8   7   6   19.70    3.52
   7  -6  -6   85.34    4.88
  -7   6   6   90.03    5.56
   6  -5  -6   21.74    2.90
  -6   5   6   25.38    2.96
   5  -4  -6   28.59    2.90
  -5   4   6   30.87    3.03
   4  -3  -6   -0.43    1.48
  -4   3   6    1.42    2.41
   3  -2  -6  105.47    4.51
  -3   2   6  109.23    4.63
   2  -1  -6 1497.20   42.30
  -2   1   6 1541.41   40.44
   1   0  -6  638.97   18.83
  -1   0   6  672.74   19.51
   0   1  -6 3225.46   79.84
   0  -1   6 3051.57   78.54
  -1   2  -6   49.89    2.35
   1  -2   6   52.18    2.28
  -2   3  -6  615.87   19.02
   2  -3   6  606.61   17.85
  -3   4  -6   98.80    4.14
   3  -4   6   95.71    3.83
  -4   5  -6  531.46   16.55
   4  -5   6  527.70   15.44
  -5   6  -6   20.50    2.22
   5  -6   6   20.07    1.79
  -6   7  -6   25.44    3.09
   6  -7   6   28.59    2.16
  -7   8  -6    3.03    2.72
   7  -8   6    2.10    2.41
  -8   9  -6   63.97    5.31
   8  -9   6   59.22    4.75
  -9  10  -6   15.62    3.40
   9 -10   6   21.06    3.09
 -10  11  -6   -1.36    3.27
  10 -11   6   -1.11    2.96
 -11  12  -6    0.25    3.40
  11 -12   6    0.06    2.96
 -12  13  -6   -3.95    3.64
  12 -13   6   -0.99    3.03
  13 -14   6    0.37    2.41
  14 -13  -7    4.26    5.93
  13 -12  -7    5.56    6.36
 -13  12   7    2.28    6.98
  12 -11  -7   -2.28    5.06
 -12  11   7   -4.26    4.88
  11 -10  -7   17.23    5.00
 -11  10   7   14.26    4.88
  10  -9  -7   -1.91    3.64
 -10   9   7   -0.74    3.83
   9  -8  -7   15.25    4.32
  -9   8   7   15.19    4.32
   8  -7  -7   45.20    4.45
  -8   7   7   42.67    4.75
   7  -6  -7  125.35    6.36
  -7   6   7  116.33    6.73
   6  -5  -7  261.93   10.00
  -6   5   7  257.98    9.76
   5  -4  -7  165.42    7.66
  -5   4   7  172.65   10.50
   4  -3  -7  189.26    6.61
  -4   3   7  183.39    6.73
   3  -2  -7   -0.25    1.67
  -3   2   7    1.23    1.48
   2  -1  -7  230.69    7.59
  -2   1   7  239.95    9.14
   1   0  -7  215.50    7.84
  -1   0   7  213.83    7.41
   0   1  -7   96.82    4.51
   0  -1   7   92.00    4.08
  -1   2  -7   93.18    3.95
   1  -2   7   90.77    3.95
  -2   3  -7   32.42    2.22
   2  -3   7   28.71    2.10
  -3   4  -7  388.89   12.23
   3  -4   7  377.03   12.29
  -4   5  -7   20.81    2.22
   4  -5   7   24.27    1.79
  -5   6  -7  229.58    9.39
   5  -6   7  237.48    7.72
  -6   7  -7   39.09    3.09
   6  -7   7   43.84    2.78
  -7   8  -7   61.99    4.01
   7  -8   7   60.95    3.58
  -8   9  -7    0.74    2.96
   8  -9   7    1.05    2.47
  -9  10  -7   12.97    3.95
   9 -10   7    9.26    3.27
 -10  11  -7   -1.79    3.89
  10 -11   7    0.19    2.41
 -11  12  -7   -0.06    4.57
  11 -12   7    2.10    2.72
 -12  13  -7    1.17    2.90
  12 -13   7   -0.93    3.40
  13 -12  -8    0.25    3.40
 -13  12   8    2.72    4.14
  12 -11  -8    0.62    4.88
 -12  11   8   -1.30    5.13
  11 -10  -8   -1.23    4.57
 -11  10   8    0.31    4.45
  10  -9  -8    0.93    4.01
 -10   9   8    7.35    4.32
   9  -8  -8    3.89    3.77
  -9   8   8    3.89    3.21
   8  -7  -8    7.90    3.89
  -8   7   8   10.13    4.69
   7  -6  -8   18.77    3.40
  -7   6   8   24.70    3.77
   6  -5  -8    6.85    2.84
  -6   5   8    4.08    3.83
   5  -4  -8   25.81    2.96
  -5   4   8   28.40    3.03
   4  -3  -8    3.21    2.10
  -4   3   8    1.91    1.79
   3  -2  -8  149.99    5.87
  -3   2   8  151.47    6.24
   2  -1  -8  155.36    5.80
  -2   1   8  148.13    5.93
   1   0  -8  358.38   10.99
  -1   0   8  363.26   11.49
   0   1  -8    0.43    1.17
   0  -1   8   -0.06    1.36
  -1   2  -8  144.98    5.99
   1  -2   8  150.73    5.74
  -2   3  -8   13.89    1.61
   2  -3   8   17.41    1.73
  -3   4  -8   85.64    4.51
   3  -4   8   82.00    3.58
  -4   5  -8  188.33    6.73
   4  -5   8  192.16    6.92
  -5   6  -8  108.49    5.06
   5  -6   8  121.09    4.82
  -6   7  -8   45.01    3.27
   6  -7   8   41.37    2.72
  -7   8  -8   17.54    3.21
   7  -8   8   18.09    2.96
  -8   9  -8   29.52    3.64
   8  -9   8   27.11    3.40
  -9  10  -8    1.17    4.26
   9 -10   8    1.11    2.66
 -10  11  -8    2.78    3.46
  10 -11   8    4.45    2.78
 -11  12  -8    0.25    3.77
  11 -12   8    2.53    2.72
 -12  13  -8    2.28    4.20
  12 -13   8   -0.49    2.90
  13 -12  -9    0.12    5.93
  12 -11  -9    0.68    3.40
 -12  11   9    2.16    8.40
  11 -10  -9   -0.86    4.45
 -11  10   9    1.61    5.00
  10  -9  -9    2.96    4.14
 -10   9   9    0.86    4.20
   9  -8  -9    1.42    3.70
  -9   8   9    3.21    4.08
   8  -7  -9   11.61    3.89
  -8   7   9    8.15    4.01
   7  -6  -9    8.15    4.51
  -7   6   9   10.81    5.19
   6  -5  -9    1.79    2.78
  -6   5   9    5.99    2.84
   5  -4  -9   12.04    2.53
  -5   4   9   10.68    2.78
   4  -3  -9    2.10    2.22
  -4   3   9    0.43    2.16
   3  -2  -9  112.26    5.56
  -3   2   9  112.20    5.37
   2  -1  -9  322.39   10.74
  -2   1   9  324.11   11.24
   1   0  -9   51.00    3.03
  -1   0   9   46.56    3.15
   0   1  -9  317.20   10.00
   0  -1   9  304.66   10.13
  -1   2  -9   29.33    2.28
   1  -2   9   27.85    2.28
  -2   3  -9  193.15    6.92
   2  -3   9  194.94    7.10
  -3   4  -9   27.54    2.35
   3  -4   9   26.24    1.91
  -4   5  -9    5.93    2.22
   4  -5   9   10.81    1.67
  -5   6  -9    9.76    2.22
   5  -6   9    6.61    1.73
  -6   7  -9   20.32    2.66
   6  -7   9   19.51    2.28
  -7   8  -9   36.80    3.95
   7  -8   9   35.13    3.64
  -8   9  -9    0.00    2.41
   8  -9   9    0.80    2.10
  -9  10  -9   14.82    3.77
   9 -10   9   14.88    3.15
 -10  11  -9    0.43    3.83
  10 -11   9    1.61    3.03
 -11  12  -9    7.84    3.95
  11 -12   9    7.16    3.77
 -12  13  -9   -1.54    4.88
  12 -13   9   -1.98    4.75
  13 -12 -10   -2.10    5.87
  12 -11 -10   -2.28    3.89
 -12  11  10   -3.21    7.04
  11 -10 -10    8.95    5.19
 -11  10  10    7.84    5.62
  10  -9 -10    3.27    4.32
 -10   9  10   10.81    4.94
   9  -8 -10    5.68    3.70
  -9   8  10    5.74    3.77
   8  -7 -10    3.70    6.79
  -8   7  10    2.41    7.53
   7  -6 -10    3.15    3.33
  -7   6  10    0.06    3.52
   6  -5 -10   11.86    3.21
  -6   5  10   13.28    4.01
   5  -4 -10   36.93    3.77
  -5   4  10   39.58    4.14
   4  -3 -10   47.61    3.83
  -4   3  10   39.70    3.33
   3  -2 -10  177.40    7.66
  -3   2  10  172.15    6.98
   2  -1 -10   31.00    2.72
  -2   1  10   27.42    2.66
   1   0 -10  163.94    6.55
  -1   0  10  170.98    6.98
   0   1 -10  190.31    6.48
   0  -1  10  206.42    7.90
  -1   2 -10  237.73    8.27
   1  -2  10  241.56   10.13
  -2   3 -10    0.49    1.42
   2  -3  10    2.22    1.54
  -3   4 -10  204.01    7.66
   3  -4  10  210.19    6.98
  -4   5 -10   98.18    4.01
   4  -5  10   90.77    4.51
  -5   6 -10   47.61    3.58
   5  -6  10   42.11    3.03
  -6   7 -10    1.91    2.53
   6  -7  10    2.41    2.28
  -7   8 -10    2.16    2.84
   7  -8  10    1.30    2.53
  -8   9 -10   11.86    3.52
   8  -9  10   14.02    3.15
  -9  10 -10    0.99    2.96
   9 -10  10   -0.74    2.59
 -10  11 -10   23.09    4.75
  10 -11  10   22.41    4.01
 -11  12 -10   -0.12    5.99
  11 -12  10    0.25    3.15
 -12  13 -10    2.59    3.58
  12 -13  10    1.48    2.96
  13 -12 -11    1.61    4.94
  12 -11 -11   -0.37    5.80
 -12  11  11    3.27    7.59
  11 -10 -11    7.97    5.80
 -11  10  11    6.79    6.24
  10  -9 -11   11.79    5.13
 -10   9  11   14.70    5.06
   9  -8 -11    2.04    5.87
  -9   8  11    4.75    7.35
   8  -7 -11   31.43    5.56
  -8   7  11   33.47    5.74
   7  -6 -11    2.22    3.46
  -7   6  11    4.32    3.70
   6  -5 -11   15.75    3.21
  -6   5  11   11.61    3.70
   5  -4 -11   17.60    3.58
  -5   4  11   21.24    3.46
   4  -3 -11    1.85    2.84
  -4   3  11    2.10    2.78
   3  -2 -11    0.68    2.22
  -3   2  11    0.68    2.35
   2  -1 -11  133.75    6.42
  -2   1  11  145.85    6.11
   1   0 -11  122.26    5.37
  -1   0  11  126.34    5.68
   0   1 -11   69.71    3.46
   0  -1  11   73.60    3.64
  -1   2 -11   -0.43    1.67
   1  -2  11    1.79    2.16
  -2   3 -11  304.73   10.62
   2  -3  11  318.00   10.31
  -3   4 -11   73.73    3.64
   3  -4  11   70.52    3.64
  -4   5 -11   72.49    4.14
   4  -5  11   68.54    4.08
  -5   6 -11   21.30    2.90
   5  -6  11   24.02    2.59
  -6   7 -11   38.84    4.45
   6  -7  11   33.16    3.77
  -7   8 -11   -0.80    2.72
   7  -8  11   -1.85    2.28
  -8   9 -11    3.83    4.08
   8  -9  11    5.25    2.72
  -9  10 -11   11.05    4.26
   9 -10  11    4.45    3.89
 -10  11 -11    1.73    4.45
  10 -11  11    2.22    3.40
 -11  12 -11    5.62    6.05
  11 -12  11    0.49    2.59
  13 -12 -12    2.53    4.57
  12 -11 -12   -0.19    4.08
 -12  11  12   -1.17    7.72
  11 -10 -12    5.62    5.93
 -11  10  12   -0.62    6.17
  10  -9 -12   -1.98   10.00
 -10   9  12    2.35    6.17
   9  -8 -12    4.57    5.06
  -9   8  12    2.10    4.57
   8  -7 -12    2.28    3.95
  -8   7  12    1.91    4.14
   7  -6 -12   65.88    6.73
  -7   6  12   63.91    6.42
   6  -5 -12   49.95    4.94
  -6   5  12   51.00    4.82
   5  -4 -12   93.67    6.17
  -5   4  12  104.29    6.92
   4  -3 -12   56.01    4.51
  -4   3  12   64.96    4.45
   3  -2 -12    2.66    2.59
  -3   2  12    0.86    2.66
   2  -1 -12    0.49    2.66
  -2   1  12    2.78    2.90
   1   0 -12    1.54    2.28
  -1   0  12   -0.56    2.59
   0   1 -12    9.82    2.78
   0  -1  12   10.19    2.90
  -1   2 -12   55.70    3.58
   1  -2  12   49.40    3.95
  -2   3 -12    4.82    2.10
   2  -3  12    2.28    2.41
  -3   4 -12    0.56    1.79
   3  -4  12    1.61    1.85
  -4   5 -12   -0.06    2.10
   4  -5  12   -0.06    1.79
  -5   6 -12   44.71    5.37
   5  -6  12   40.44    4.45
  -6   7 -12    5.37    2.53
   6  -7  12    6.61    2.66
  -7   8 -12   14.70    3.21
   7  -8  12   11.92    2.78
  -8   9 -12    0.99    3.33
   8  -9  12   -1.61    2.72
  -9  10 -12    6.61    4.08
   9 -10  12    7.90    2.96
 -10  11 -12    1.42    3.40
  10 -11  12   -2.47    3.09
 -11  12 -12    0.56    5.43
  11 -12  12   -0.19    4.20
  12 -11 -13   -0.43    6.92
  11 -10 -13   -0.19    7.84
 -11  10  13    2.28    5.19
  10  -9 -13    0.99    7.97
 -10   9  13   -0.99   10.00
   9  -8 -13   -2.72    5.00
  -9   8  13    0.62    4.75
   8  -7 -13    9.26    5.25
  -8   7  13    7.90    4.63
   7  -6 -13    8.58    5.25
  -7   6  13    7.53    5.19
   6  -5 -13   76.94    5.99
  -6   5  13   90.83    6.55
   5  -4 -13   60.45    4.88
  -5   4  13   43.90    4.63
   4  -3 -13   13.52    3.33
  -4   3  13   11.79    3.52
   3  -2 -13   32.73    4.63
  -3   2  13   30.38    4.75
   2  -1 -13   25.32    3.89
  -2   1  13   28.34    3.77
   1   0 -13    2.04    2.66
  -1   0  13   -2.16    3.09
   0   1 -13    8.09    2.35
   0  -1  13    5.99    2.66
  -1   2 -13    4.57    3.15
   1  -2  13    6.05    2.96
  -2   3 -13   -0.49    2.10
   2  -3  13   -1.11    2.72
  -3   4 -13   10.25    2.66
   3  -4  13   14.20    2.78
  -4   5 -13   16.92    3.46
   4  -5  13   19.70    3.09
  -5   6 -13    2.66    2.35
   5  -6  13    0.99    2.41
  -6   7 -13   31.99    3.70
   6  -7  13   25.63    3.33
  -7   8 -13    1.05    2.90
   7  -8  13    1.30    3.15
  -8   9 -13   16.86    3.95
   8  -9  13   14.14    4.01
  -9  10 -13    1.98    3.40
   9 -10  13   -0.19    2.84
 -10  11 -13    2.41    3.03
  10 -11  13    1.61    3.46
 -11  12 -13   -0.68    3.95
  11 -12  13    0.99    3.21
  10  -9 -14   -3.03    4.45
 -10   9  14    1.23    5.56
   9  -8 -14    1.17    5.25
  -9   8  14    4.01    5.74
   8  -7 -14    0.80    5.00
  -8   7  14    0.12    4.82
   7  -6 -14    8.21    5.31
  -7   6  14   14.76    5.99
   6  -5 -14    0.31    3.64
  -6   5  14    5.25    4.26
   5  -4 -14   43.66    4.94
  -5   4  14   39.77    5.25
   4  -3 -14   39.21    4.14
  -4   3  14   38.65    4.51
   3  -2 -14   97.75    6.05
  -3   2  14   86.26    5.62
   2  -1 -14   59.52    4.63
  -2   1  14   63.11    4.75
   1   0 -14   33.41    3.46
  -1   0  14   34.89    4.57
   0   1 -14   70.70    4.94
   0  -1  14   73.54    5.13
  -1   2 -14    3.40    2.59
   1  -2  14    0.49    3.03
  -2   3 -14   16.49    2.84
   2  -3  14   17.35    3.09
  -3   4 -14    5.62    1.91
   3  -4  14    3.33    2.35
  -4   5 -14    6.48    3.21
   4  -5  14    6.61    2.90
  -5   6 -14    7.35    3.27
   5  -6  14    4.69    2.66
  -6   7 -14    1.85    3.40
   6  -7  14    0.37    2.59
  -7   8 -14    5.00    2.96
   7  -8  14    6.05    2.84
  -8   9 -14   -0.86    3.58
   8  -9  14    1.05    2.66
  -9  10 -14    2.59    4.14
   9 -10  14    8.15    3.83
 -10  11 -14    1.98    4.75
  10 -11  14    0.37    3.21
 -10   9  15   -6.61    8.15
   9  -8 -15    4.20    6.17
  -9   8  15   10.25    6.05
   8  -7 -15    0.49    5.00
  -8   7  15    2.22    5.43
   7  -6 -15    5.93    5.25
  -7   6  15   10.74    6.11
   6  -5 -15    7.22    5.25
  -6   5  15    8.03    5.19
   5  -4 -15    1.23    4.63
  -5   4  15    2.90    4.69
   4  -3 -15   10.25    4.08
  -4   3  15   11.67    5.13
   3  -2 -15    9.32    3.77
  -3   2  15    9.88    3.83
   2  -1 -15   23.03    3.64
  -2   1  15   27.17    3.95
   1   0 -15   79.47    5.19
  -1   0  15   75.09    5.68
   0   1 -15   21.98    3.15
   0  -1  15   20.56    3.70
  -1   2 -15   64.84    4.82
   1  -2  15   64.03    4.75
  -2   3 -15    3.89    3.03
   2  -3  15    4.51    2.96
  -3   4 -15   44.27    2.96
   3  -4  15   39.95    4.01
  -4   5 -15   13.77    3.64
   4  -5  15   16.42    3.21
  -5   6 -15    7.59    3.09
   5  -6  15    8.40    2.90
  -6   7 -15    1.91    3.83
   6  -7  15   -0.62    3.09
  -7   8 -15   -0.86    3.21
   7  -8  15    0.31    4.26
  -8   9 -15    1.98    3.21
   8  -9  15   -2.72    3.09
  -9  10 -15   -1.17    3.33
   9 -10  15    0.93    2.96
  10  -9 -16   -0.19    4.20
 -10   9  16   -4.75    8.09
   9  -8 -16   -0.43    4.26
  -9   8  16    2.10    5.31
   8  -7 -16    6.79    5.31
  -8   7  16    8.40    5.99
   7  -6 -16    2.28    5.37
  -7   6  16    3.15    5.87
   6  -5 -16    6.92    4.32
  -6   5  16    9.26    4.94
   5  -4 -16    0.56    5.00
  -5   4  16    3.46    4.32
   4  -3 -16    0.49    4.57
  -4   3  16    1.11    4.45
   3  -2 -16   -0.99    3.89
  -3   2  16   -0.49    4.75
   2  -1 -16    5.31    4.32
  -2   1  16    3.03    4.69
   1   0 -16    3.40    3.40
  -1   0  16   -1.98    3.52
   0   1 -16   14.14    4.08
   0  -1  16   12.23    3.89
  -1   2 -16   -0.93    3.21
   1  -2  16    3.95    3.27
  -2   3 -16   24.02    3.83
   2  -3  16   25.32    4.63
  -3   4 -16   22.66    2.78
   3  -4  16   20.13    3.27
  -4   5 -16   14.70    3.83
   4  -5  16   11.86    3.70
  -5   6 -16    7.59    2.90
   5  -6  16    7.72    3.15
  -6   7 -16    6.61    3.95
   6  -7  16    3.27    2.72
  -7   8 -16    0.62    3.27
   7  -8  16    0.12    3.09
  -8   9 -16    0.25    3.70
   8  -9  16    0.86    2.78
   9  -8 -17    0.74    3.95
  -9   8  17    3.64    5.80
   8  -7 -17   -1.17    4.63
  -8   7  17    3.15    5.13
   7  -6 -17   17.60    5.93
  -7   6  17   15.38    5.93
   6  -5 -17   10.50    4.38
  -6   5  17   16.73    5.99
   5  -4 -17   21.24    5.62
  -5   4  17   20.50    5.25
   4  -3 -17    1.48    5.74
  -4   3  17    2.47    4.26
   3  -2 -17    2.66    3.89
  -3   2  17    4.51    4.82
   2  -1 -17   -1.36    3.64
  -2   1  17    3.46    4.88
   1   0 -17    1.54    3.70
  -1   0  17    2.72    4.01
   0   1 -17    0.93    3.27
   0  -1  17   -0.25    4.08
  -1   2 -17    4.26    2.78
   1  -2  17   10.50    3.77
  -2   3 -17    2.35    3.27
   2  -3  17    1.98    3.58
  -3   4 -17    3.77    2.41
   3  -4  17    4.51    3.95
  -4   5 -17    3.09    3.27
   4  -5  17    0.93    3.95
  -5   6 -17   10.13    3.21
   5  -6  17    7.04    3.03
  -6   7 -17    2.66    4.69
   6  -7  17    2.22    2.84
  -7   8 -17   -1.61    6.17
   7  -8  17    0.86    5.37
   8  -9  17   -1.11    3.58
   8  -7 -18    0.62    5.06
  -8   7  18    5.50    6.17
   7  -6 -18   -2.96    5.13
  -7   6  18   -0.86    5.13
   6  -5 -18   13.77    5.13
  -6   5  18    7.16    5.19
   5  -4 -18    2.53    4.38
  -5   4  18    3.70    4.82
   4  -3 -18    2.28    4.75
  -4   3  18    6.55    5.06
   3  -2 -18    3.58    5.87
  -3   2  18    5.13    5.00
   2  -1 -18    0.68    3.77
  -2   1  18    4.82    4.38
   1   0 -18   11.98    4.51
  -1   0  18   16.24    5.19
   0   1 -18    0.56    4.26
   0  -1  18   -1.30    3.89
  -1   2 -18    2.78    3.95
   1  -2  18    3.27    4.51
  -2   3 -18   -1.54    4.26
   2  -3  18    0.74    3.64
  -3   4 -18    2.53    4.45
   3  -4  18    3.15    4.69
  -4   5 -18    1.42    3.70
   4  -5  18   -1.17    3.40
  -5   6 -18    0.86    3.83
   5  -6  18    0.43    3.52
  -6   7 -18    1.30    4.45
   6  -7  18   -1.61    3.21
   7  -8  18    0.74    2.66
   7  -6 -19    0.06    3.33
  -7   6  19    2.41    5.74
   6  -5 -19   -1.54    4.88
  -6   5  19    0.31    4.38
   5  -4 -19    8.71    4.63
  -5   4  19    3.33    4.38
   4  -3 -19    5.43    4.75
  -4   3  19    1.73    4.75
   3  -2 -19    2.10    4.51
  -3   2  19   11.49    4.82
   2  -1 -19   15.87    4.45
  -2   1  19    8.09    5.62
   1   0 -19    4.75    4.01
  -1   0  19    6.48    5.37
   0   1 -19    0.68    3.58
   0  -1  19    4.32    4.26
  -1   2 -19    3.21    3.40
   1  -2  19    1.61    4.82
  -2   3 -19    4.63    3.83
   2  -3  19    1.91    3.09
  -3   4 -19    0.19    2.90
   3  -4  19    1.54    3.64
  -4   5 -19   -1.23    3.58
   4  -5  19    2.35    2.66
  -5   6 -19    1.54    3.64
   5  -6  19    0.43    2.16
  -6   7 -19   -1.11    6.61
   6  -5 -20    2.16    5.80
  -6   5  20    2.84    5.50
   5  -4 -20    1.23    5.93
  -5   4  20    2.59    9.69
   4  -3 -20    7.84    5.43
  -4   3  20    3.64    4.82
   3  -2 -20    8.95    4.38
  -3   2  20    2.66    4.57
   2  -1 -20    6.73    5.56
  -2   1  20    9.82    4.63
   1   0 -20   10.37    3.70
  -1   0  20    2.16    4.08
   0   1 -20   12.41    4.69
   0  -1  20   17.97    5.43
  -1   2 -20    0.06    5.74
   1  -2  20    1.05    5.93
  -2   3 -20    3.70    3.64
  -3   4 -20    2.47    5.31
   3  -4  20    3.64    4.45
  -4   5 -20    0.56    4.20
  -5   6 -20   -2.47    4.94
   5  -4 -21    1.36    6.73
   4  -3 -21    2.35    6.61
   3  -2 -21   -1.30    3.58
  -3   2  21    3.89    8.46
   2  -1 -21    0.62    4.63
  -2   1  21    4.01    4.14
   1   0 -21    1.54    4.82
  -1   0  21   -0.31    3.77
   0   1 -21    1.85    3.52
   0  -1  21   -0.56    4.26
  -1   2 -21    1.73    3.52
   1  -2  21    0.00    6.11
  -2   3 -21    0.49    2.72
   2  -3  21   -0.68    4.63
  -3   4 -21   -0.31    3.40
  -4   5 -21   10.56    6.17
   4  -3 -22   -1.30    5.56
   2  -1 -22    0.56    3.58
  -2   1  22    1.23    4.75
   1   0 -22    1.23    3.40
  -1   0  22    2.84    5.80
   0   1 -22   -2.28    5.56
  -1   2 -22    0.62    4.57
  -2   3 -22   -1.36    2.96
  -4   5 -22    0.37    2.96
  -2   0 -21    0.68    2.78
  -1  -1 -21   -1.98    3.09
  -5   3 -20   -1.48    2.72
  -3   1 -20    0.31    1.91
  -2   0 -20    0.25    3.33
  -1  -1 -20    1.91    4.08
   0   2  20   -1.91    8.46
   0  -2 -20    3.21    4.69
  -1   3  20    0.86    7.10
   1  -3 -20   -1.05    3.52
   2  -4 -20    2.28    4.69
   3  -5 -20   -3.33    5.19
  -4   6  20    0.25   11.79
  -6   4 -19    1.23    3.64
  -3   1 -19    0.80    1.98
   2   0  19   12.10    7.22
  -2   0 -19    3.46    2.47
   1   1  19    1.42    3.58
  -1  -1 -19   -1.30    2.78
   0   2  19   10.81    4.26
   0  -2 -19   12.04    4.32
  -1   3  19    2.96    3.83
   1  -3 -19    4.32    4.14
  -2   4  19   -0.37    8.09
   2  -4 -19   11.86    5.06
  -3   5  19    7.97    6.05
   3  -5 -19    3.15    4.38
  -4   6  19    2.66    5.00
   4  -6 -19    4.32    3.89
  -5   7  19    1.42    7.35
   7  -5  18   -0.06    2.96
   6  -4  18    1.42    3.21
  -6   4 -18   -1.67    3.09
   5  -3  18    3.15    4.75
  -5   3 -18    0.12    3.70
   4  -2  18    0.99    3.33
  -4   2 -18    1.23    2.47
   3  -1  18    0.43    3.52
  -3   1 -18    1.67    3.15
   2   0  18    4.26    3.21
  -2   0 -18    2.78    2.84
   1   1  18    2.72    3.52
  -1  -1 -18    2.90    3.21
   0   2  18    1.67    3.95
   0  -2 -18    1.11    3.46
  -1   3  18   20.99    4.88
   1  -3 -18   27.72    5.00
  -2   4  18    3.52    4.01
   2  -4 -18    5.87    4.14
  -3   5  18    4.14    3.95
   3  -5 -18   13.34    3.95
  -4   6  18    0.49    4.57
   4  -6 -18    1.79    3.27
  -5   7  18    7.41    6.30
   5  -7 -18   14.20    9.39
   6  -8 -18    3.58    6.98
   7  -9 -18    1.54    5.43
   8  -6  17    0.00    4.51
  -8   6 -17    1.17    2.16
   7  -5  17    0.25    3.03
  -7   5 -17   -0.37    2.04
   6  -4  17    6.11    3.09
  -6   4 -17    7.53    2.72
   5  -3  17   -0.37    2.16
  -5   3 -17    1.67    3.58
   4  -2  17    1.05    3.09
  -4   2 -17    1.91    2.96
   3  -1  17    2.59    2.96
  -3   1 -17    0.62    2.78
   2   0  17    7.29    4.20
  -2   0 -17    4.75    3.89
   1   1  17    2.22    3.46
  -1  -1 -17    2.22    3.46
   0   2  17   15.68    4.82
   0  -2 -17   12.29    4.01
  -1   3  17    2.04    4.57
   1  -3 -17    4.38    5.06
  -2   4  17    2.59    5.31
   2  -4 -17    3.09    4.01
  -3   5  17    0.12    4.88
   3  -5 -17    1.85    5.62
  -4   6  17   12.16    4.69
   4  -6 -17    3.89    3.58
  -5   7  17    1.05    5.25
   5  -7 -17    2.66    5.25
   6  -8 -17   -3.03    7.10
   9  -7  16   -0.19    3.83
  -9   7 -16   -0.12    3.33
   8  -6  16   -2.16    3.46
  -8   6 -16   -1.36    2.53
   7  -5  16    7.29    2.90
  -7   5 -16    5.80    2.72
   6  -4  16    1.98    2.53
  -6   4 -16    0.56    2.59
   5  -3  16    6.24    2.78
  -5   3 -16    5.68    2.41
   4  -2  16    3.15    2.72
  -4   2 -16    5.37    1.85
   3  -1  16    8.34    4.26
  -3   1 -16    7.47    3.77
   2   0  16    3.95    3.89
  -2   0 -16    3.89    2.66
   1   1  16    1.30    3.89
  -1  -1 -16    2.16    3.27
   0   2  16   12.84    4.32
   0  -2 -16   11.79    4.08
  -1   3  16    3.46    4.57
   1  -3 -16    2.41    4.14
  -2   4  16   -0.37    4.14
   2  -4 -16    0.86    3.58
  -3   5  16    8.03    4.75
   3  -5 -16    4.69    5.06
  -4   6  16   -0.68    5.37
   4  -6 -16    0.68    4.75
  -5   7  16    3.46    4.32
   5  -7 -16    5.50    4.88
  -6   8  16   -1.17    8.15
   6  -8 -16   -1.91    5.43
  -7   9  16    7.22    7.47
   7  -9 -16    2.04    4.32
   8 -10 -16   -0.25    7.29
  -9  11  16   -3.64   12.35
  10  -8  15   -0.68    2.10
 -10   8 -15    0.49    1.67
   9  -7  15    1.11    4.63
  -9   7 -15    0.68    4.20
   8  -6  15    2.53    4.51
  -8   6 -15    1.23    2.22
   7  -5  15   -1.36    2.47
  -7   5 -15    1.73    2.53
   6  -4  15    2.28    2.41
  -6   4 -15    7.04    2.53
   5  -3  15    1.67    2.41
  -5   3 -15    2.84    2.35
   4  -2  15    2.16    2.59
  -4   2 -15    5.99    2.53
   3  -1  15    0.00    3.27
  -3   1 -15   -0.56    2.35
   2   0  15   20.38    3.58
  -2   0 -15   20.56    2.90
   1   1  15   40.75    4.51
  -1  -1 -15   43.66    3.89
   0   2  15    7.22    5.13
   0  -2 -15    7.90    4.01
  -1   3  15    8.71    4.57
   1  -3 -15    4.14    4.01
  -2   4  15    1.54    3.89
   2  -4 -15   -0.93    3.89
  -3   5  15    9.08    4.94
   3  -5 -15    3.33    4.51
  -4   6  15    2.35    4.51
   4  -6 -15    1.30    4.51
  -5   7  15   -0.86    4.63
   5  -7 -15    0.93    4.63
  -6   8  15    3.89    6.17
   6  -8 -15   -1.23    6.85
  -7   9  15    1.17    4.51
   7  -9 -15    1.36    3.95
  -8  10  15    4.45    9.20
   8 -10 -15    3.46    5.68
  -9  11  15   -1.54   10.62
  10  -8  14    0.00    2.10
 -10   8 -14    0.86    5.06
   9  -7  14    1.73    2.22
  -9   7 -14   -0.56    2.59
   8  -6  14    1.23    2.10
  -8   6 -14    3.83    2.47
   7  -5  14    1.23    2.10
  -7   5 -14    0.86    2.47
   6  -4  14   -0.31    2.16
  -6   4 -14    1.54    2.10
   5  -3  14    3.52    1.98
  -5   3 -14    2.16    2.04
   4  -2  14    5.43    2.72
  -4   2 -14    3.15    1.85
   3  -1  14   37.79    4.01
  -3   1 -14   37.91    3.46
   2   0  14   15.56    3.33
  -2   0 -14   18.28    2.90
   1   1  14   15.31    3.89
  -1  -1 -14   17.23    2.90
   0   2  14   55.08    5.37
   0  -2 -14   50.82    4.45
  -1   3  14   35.20    5.50
   1  -3 -14   32.73    3.95
  -2   4  14   54.96    5.13
   2  -4 -14   56.07    4.75
  -3   5  14    3.46    4.26
   3  -5 -14    9.63    4.57
  -4   6  14    5.00    4.45
   4  -6 -14    4.88    4.26
  -5   7  14    5.50    4.69
   5  -7 -14    5.00    3.89
  -6   8  14    1.48    6.42
   6  -8 -14    3.09    7.22
  -7   9  14    1.85    5.56
   7  -9 -14   -0.56    6.05
  -8  10  14    0.43   10.62
   8 -10 -14    0.43    6.05
  -9  11  14    1.67    6.98
   9 -11 -14    1.42    5.13
 -11   9 -13    1.48    1.79
  10  -8  13    2.90    2.53
 -10   8 -13    1.98    3.40
   9  -7  13    4.82    2.04
  -9   7 -13    3.33    2.96
   8  -6  13    0.25    2.47
  -8   6 -13    0.93    2.96
   7  -5  13   13.03    2.66
  -7   5 -13   14.88    2.78
   6  -4  13    4.14    1.98
  -6   4 -13    3.58    2.04
   5  -3  13   43.47    3.46
  -5   3 -13   48.10    3.21
   4  -2  13    3.77    2.28
  -4   2 -13    4.51    2.04
   3  -1  13   13.89    2.53
  -3   1 -13   14.45    2.53
   2   0  13   -0.74    2.72
  -2   0 -13    0.74    1.91
   1   1  13   17.72    3.09
  -1  -1 -13   21.92    3.27
   0   2  13   56.38    4.57
   0  -2 -13   54.83    3.89
  -1   3  13   82.43    6.48
   1  -3 -13   82.00    5.37
  -2   4  13   63.85    5.50
   2  -4 -13   60.82    5.31
  -3   5  13   55.08    5.13
   3  -5 -13   57.55    5.37
  -4   6  13   26.43    4.45
   4  -6 -13   20.75    4.14
  -5   7  13   27.54    4.69
   5  -7 -13   28.90    5.25
  -6   8  13    4.51    5.62
   6  -8 -13    1.67    6.42
  -7   9  13   19.88    5.68
   7  -9 -13   14.94    5.68
  -8  10  13   -2.47    6.11
   8 -10 -13    2.72    6.17
  -9  11  13    3.77    4.94
   9 -11 -13    1.61    5.13
  10 -12 -13   -0.86    5.99
  12 -10  12   -0.12    1.73
  11  -9  12   -0.93    4.14
 -11   9 -12   -1.30    2.22
  10  -8  12    2.78    3.15
 -10   8 -12    3.40    3.27
   9  -7  12    1.42    2.41
  -9   7 -12   -1.11    3.27
   8  -6  12   11.36    2.96
  -8   6 -12   10.81    2.28
   7  -5  12    0.56    2.10
  -7   5 -12    0.49    1.98
   6  -4  12   62.18    3.89
  -6   4 -12   51.13    3.64
   5  -3  12    3.77    2.10
  -5   3 -12    1.98    1.79
   4  -2  12  107.19    5.31
  -4   2 -12  106.82    5.68
   3  -1  12   17.66    2.35
  -3   1 -12   18.77    2.16
   2   0  12   19.82    2.78
  -2   0 -12   21.55    2.28
   1   1  12   10.68    2.72
  -1  -1 -12    9.82    2.41
   0   2  12    4.20    2.84
   0  -2 -12    5.13    2.47
  -1   3  12   24.39    4.01
   1  -3 -12   33.53    3.77
  -2   4  12    0.56    3.33
   2  -4 -12    0.74    3.09
  -3   5  12    5.62    3.27
   3  -5 -12    3.46    3.15
  -4   6  12    8.03    3.58
   4  -6 -12    7.10    3.83
  -5   7  12   12.60    4.57
   5  -7 -12    6.98    4.82
  -6   8  12   59.15    7.53
   6  -8 -12   57.18    7.10
  -7   9  12    0.37    4.69
   7  -9 -12   -1.67    4.63
  -8  10  12   15.13    6.24
   8 -10 -12   17.78    5.80
  -9  11  12    0.12    5.87
   9 -11 -12   -1.79    4.69
 -10  12  12    2.53    7.41
  10 -12 -12    3.27    4.63
  11 -13 -12    3.40    5.37
  12 -10  11    0.25    2.16
 -12  10 -11    4.01    4.38
  11  -9  11   -1.11    3.70
 -11   9 -11    1.73    3.03
  10  -8  11    1.17    2.78
 -10   8 -11    0.68    3.77
   9  -7  11    6.42    2.53
  -9   7 -11   11.92    3.21
   8  -6  11    0.49    2.04
  -8   6 -11    1.98    2.35
   7  -5  11    9.14    1.91
  -7   5 -11   11.55    2.84
   6  -4  11    0.19    1.61
  -6   4 -11    0.68    1.67
   5  -3  11  120.41    6.05
  -5   3 -11  128.06    5.93
   4  -2  11    0.49    1.67
  -4   2 -11    0.43    1.36
   3  -1  11    0.74    1.67
  -3   1 -11    0.25    1.61
   2   0  11   34.21    2.72
  -2   0 -11   38.28    2.78
   1   1  11   19.33    2.53
  -1  -1 -11   21.43    2.72
   0   2  11    7.59    2.41
   0  -2 -11    9.14    2.28
  -1   3  11   26.30    3.21
   1  -3 -11   25.32    2.84
  -2   4  11    0.43    3.09
   2  -4 -11    4.20    3.09
  -3   5  11    1.61    3.21
   3  -5 -11    4.94    2.96
  -4   6  11   -1.30    3.33
   4  -6 -11    1.79    3.09
  -5   7  11   19.14    4.88
   5  -7 -11   13.77    3.95
  -6   8  11    1.36    4.01
   6  -8 -11    2.96    3.77
  -7   9  11   15.00    4.75
   7  -9 -11   18.40    4.69
  -8  10  11   -1.36    5.68
   8 -10 -11    0.00    5.43
  -9  11  11    0.93    5.50
   9 -11 -11    2.90    4.75
 -10  12  11   -4.20    5.37
  10 -12 -11   -0.68    4.51
  13 -11  10    1.05    1.91
 -13  11 -10    2.28    2.78
  12 -10  10    0.12    2.22
 -12  10 -10    0.93    4.69
  11  -9  10   -0.43    2.90
 -11   9 -10   -1.61    2.59
  10  -8  10    2.53    2.22
 -10   8 -10    2.22    2.96
   9  -7  10    8.40    2.16
  -9   7 -10    9.82    3.64
   8  -6  10    2.72    1.91
  -8   6 -10   -0.19    1.91
   7  -5  10   -0.12    1.42
  -7   5 -10    0.31    1.73
   6  -4  10  103.86    4.57
  -6   4 -10  110.96    5.00
   5  -3  10    3.77    1.67
  -5   3 -10    5.31    1.67
   4  -2  10  149.37    5.50
  -4   2 -10  141.03    6.05
   3  -1  10   40.32    2.59
  -3   1 -10   43.22    2.78
   2   0  10  100.28    4.88
  -2   0 -10   99.11    4.14
   1   1  10   12.04    2.22
  -1  -1 -10    9.76    1.79
   0   2  10   86.08    4.63
   0  -2 -10   89.97    4.32
  -1   3  10   10.06    2.78
   1  -3 -10   11.05    2.59
  -2   4  10   49.34    4.32
   2  -4 -10   47.73    4.32
  -3   5  10    7.10    2.90
   3  -5 -10    3.70    2.84
  -4   6  10    5.06    3.70
   4  -6 -10    1.05    3.46
  -5   7  10    7.04    3.40
   5  -7 -10   10.37    3.52
  -6   8  10   11.61    3.89
   6  -8 -10    9.26    3.95
  -7   9  10    1.42    4.01
   7  -9 -10    0.49    3.70
  -8  10  10   24.58    6.85
   8 -10 -10   26.06    6.92
  -9  11  10   -0.06    5.80
   9 -11 -10   -3.09    5.37
 -10  12  10    4.69    6.36
  10 -12 -10    3.83    5.56
  11 -13 -10    2.72    8.95
 -14  12  -9    1.54    4.94
  13 -11   9    0.31    2.04
 -13  11  -9   -0.12    2.10
  12 -10   9    0.80    2.04
 -12  10  -9   -0.68    4.94
  11  -9   9   -0.56    3.03
 -11   9  -9   -0.74    4.14
  10  -8   9   23.46    2.66
 -10   8  -9   26.24    3.64
   9  -7   9    4.20    1.91
  -9   7  -9    3.46    2.35
   8  -6   9   17.72    2.53
  -8   6  -9   19.64    2.59
   7  -5   9   -0.12    1.23
  -7   5  -9    1.05    1.54
   6  -4   9   21.49    2.16
  -6   4  -9   19.64    2.28
   5  -3   9  141.59    6.05
  -5   3  -9  133.99    5.62
   4  -2   9    0.99    1.30
  -4   2  -9    1.05    1.42
   3  -1   9  273.73    9.08
  -3   1  -9  269.78    8.58
   2   0   9   31.55    2.47
  -2   0  -9   34.46    2.35
   1   1   9  263.29    9.69
  -1  -1  -9  253.91    8.71
   0   2   9   54.96    3.40
   0  -2  -9   54.71    2.90
  -1   3   9  215.87    7.78
   1  -3  -9  201.79    7.22
  -2   4   9   40.38    3.15
   2  -4  -9   44.95    3.52
  -3   5   9  199.38    7.97
   3  -5  -9  183.64    7.90
  -4   6   9  164.37    7.47
   4  -6  -9  156.84    7.47
  -5   7   9   46.87    4.82
   5  -7  -9   50.20    4.69
  -6   8   9   70.45    6.11
   6  -8  -9   67.86    5.74
  -7   9   9    9.76    4.08
   7  -9  -9   16.12    4.08
  -8  10   9    7.90    5.31
   8 -10  -9    5.68    4.88
  -9  11   9   12.10    5.06
   9 -11  -9   10.93    4.75
 -10  12   9   -0.43    5.43
  10 -12  -9    3.58    7.35
 -11  13   9   -2.66   11.61
  11 -13  -9    3.46    7.72
  12 -14  -9    2.16    5.87
 -14  12  -8    2.96    4.88
  13 -11   8    1.23    2.35
 -13  11  -8    0.25    2.66
  12 -10   8    0.00    2.35
 -12  10  -8    0.37    3.09
  11  -9   8    8.52    2.96
 -11   9  -8    7.97    3.27
  10  -8   8    0.12    1.79
 -10   8  -8    2.47    2.35
   9  -7   8   29.39    2.53
  -9   7  -8   28.28    3.21
   8  -6   8    0.31    1.48
  -8   6  -8   -1.42    1.85
   7  -5   8  123.37    5.06
  -7   5  -8  122.20    5.43
   6  -4   8    0.80    1.30
  -6   4  -8   -0.25    1.48
   5  -3   8  138.69    5.13
  -5   3  -8  141.59    5.43
   4  -2   8   42.73    2.41
  -4   2  -8   44.83    2.35
   3  -1   8   30.26    1.91
  -3   1  -8   29.52    1.73
   2   0   8   -0.25    1.42
  -2   0  -8    0.12    1.11
   1   1   8    1.23    1.54
  -1  -1  -8   -0.25    1.61
   0   2   8  228.65    7.59
   0  -2  -8  226.92    8.15
  -1   3   8   81.69    3.95
   1  -3  -8   78.36    4.20
  -2   4   8  131.28    5.43
   2  -4  -8  126.34    5.37
  -3   5   8  147.45    6.30
   3  -5  -8  149.43    5.99
  -4   6   8   51.87    4.20
   4  -6  -8   49.27    3.83
  -5   7   8   24.02    3.77
   5  -7  -8   31.12    3.89
  -6   8   8   10.25    3.83
   6  -8  -8    6.42    3.58
  -7   9   8   39.46    4.88
   7  -9  -8   45.20    6.05
  -8  10   8    2.90    4.01
   8 -10  -8   10.44    4.45
  -9  11   8   -3.21    6.11
   9 -11  -8    2.47    5.87
 -10  12   8    4.82    6.79
  10 -12  -8    6.30    6.92
 -11  13   8    2.41    6.42
  11 -13  -8   -0.06    4.63
  12 -14  -8    1.91    4.88
  13 -15  -8    0.00    6.24
 -14  12  -7   -0.12    3.58
  13 -11   7    0.49    2.90
 -13  11  -7    0.37    2.90
  12 -10   7    1.48    2.53
 -12  10  -7   -0.19    3.03
  11  -9   7    5.74    2.41
 -11   9  -7    3.46    3.46
  10  -8   7   19.33    2.78
 -10   8  -7   25.25    2.84
   9  -7   7   15.00    2.41
  -9   7  -7   12.53    2.53
   8  -6   7   96.45    4.32
  -8   6  -7  104.72    5.13
   7  -5   7    7.84    1.54
  -7   5  -7    5.43    1.79
   6  -4   7  154.49    5.25
  -6   4  -7  151.84    6.92
   5  -3   7  284.47    9.08
  -5   3  -7  281.08    9.45
   4  -2   7  404.51   12.47
  -4   2  -7  396.98   12.41
   3  -1   7  121.40    4.57
  -3   1  -7  113.55    4.38
   2   0   7  134.24    5.31
  -2   0  -7  135.35    4.51
   1   1   7   39.40    2.41
  -1  -1  -7   37.23    2.22
   0   2   7    1.48    1.42
   0  -2  -7    1.79    1.61
  -1   3   7  141.03    6.30
   1  -3  -7  139.49    5.99
  -2   4   7  276.14    9.82
   2  -4  -7  268.91    9.20
  -3   5   7   15.38    2.28
   3  -5  -7   13.58    2.53
  -4   6   7   70.33    4.32
   4  -6  -7   69.77    4.45
  -5   7   7   62.80    5.43
   5  -7  -7   61.99    5.00
  -6   8   7   33.53    4.69
   6  -8  -7   31.68    5.19
  -7   9   7   21.18    4.26
   7  -9  -7   19.64    3.95
  -8  10   7    4.26    5.06
   8 -10  -7    4.32    6.05
  -9  11   7    2.04    4.20
   9 -11  -7    8.34    4.20
 -10  12   7    7.16    5.99
  10 -12  -7    6.92    5.19
 -11  13   7    2.04    5.31
  11 -13  -7    1.73    4.75
 -12  14   7    0.31    3.33
  12 -14  -7    0.93    5.68
  13 -11   6   -0.31    2.41
 -13  11  -6    0.00    3.40
  12 -10   6   11.30    2.35
 -12  10  -6   11.92    3.09
  11  -9   6    3.64    2.59
 -11   9  -6    0.25    3.21
  10  -8   6    7.04    2.72
 -10   8  -6    6.05    2.59
   9  -7   6   20.50    2.28
  -9   7  -6   21.74    2.35
   8  -6   6    0.00    1.48
  -8   6  -6    1.30    1.91
   7  -5   6    7.29    1.23
  -7   5  -6    6.79    1.61
   6  -4   6   67.12    3.09
  -6   4  -6   68.66    3.33
   5  -3   6  359.93   11.11
  -5   3  -6  358.75   11.73
   4  -2   6  137.39    4.75
  -4   2  -6  130.04    4.45
   3  -1   6  662.06   19.27
  -3   1  -6  647.18   18.03
   2   0   6  127.14    4.69
  -2   0  -6  119.85    4.45
   1   1   6  448.04   15.07
  -1  -1  -6  448.72   13.03
   0   2   6    4.08    1.36
   0  -2  -6    6.36    1.30
  -1   3   6    2.66    1.30
   1  -3  -6    1.30    1.30
  -2   4   6   16.49    1.98
   2  -4  -6   13.77    2.10
  -3   5   6  173.51    7.41
   3  -5  -6  159.37    5.74
  -4   6   6  334.61   11.36
   4  -6  -6  344.37   11.92
  -5   7   6   26.80    3.70
   5  -7  -6   26.80    3.46
  -6   8   6   19.57    3.03
   6  -8  -6   14.51    3.15
  -7   9   6   48.84    6.85
   7  -9  -6   48.78    5.43
  -8  10   6    0.25    3.70
   8 -10  -6    1.23    4.08
  -9  11   6   37.67    5.99
   9 -11  -6   33.47    5.99
 -10  12   6    3.09    6.17
  10 -12  -6   -0.49    5.99
 -11  13   6    4.14    5.31
  11 -13  -6    5.37    5.99
 -12  14   6   -2.35    6.05
  12 -14  -6   -9.69   10.13
  14 -12   5    0.43    2.59
 -14  12  -5    0.00    3.77
  13 -11   5    2.10    3.77
 -13  11  -5    5.06    3.27
  12 -10   5    0.86    2.66
 -12  10  -5    1.05    3.52
  11  -9   5    8.03    2.72
 -11   9  -5    6.73    3.15
  10  -8   5    1.17    2.04
 -10   8  -5    0.19    2.04
   9  -7   5    0.86    2.10
  -9   7  -5    2.59    2.84
   8  -6   5    3.27    1.48
  -8   6  -5    1.79    1.54
   7  -5   5    6.85    1.54
  -7   5  -5    8.58    1.98
   6  -4   5  128.56    5.13
  -6   4  -5  138.19    4.94
   5  -3   5    4.82    0.80
  -5   3  -5    5.43    1.11
   4  -2   5  510.65   15.07
  -4   2  -5  510.72   15.75
   3  -1   5   51.19    2.22
  -3   1  -5   52.55    2.35
   2   0   5  453.78   12.35
  -2   0  -5  448.97   13.83
   1   1   5  236.43    7.22
  -1  -1  -5  238.04    8.09
   0   2   5 1462.31   38.96
   0  -2  -5 1477.87   40.14
  -1   3   5  520.72   15.31
   1  -3  -5  536.77   16.12
  -2   4   5  897.26   24.70
   2  -4  -5  843.60   23.96
  -3   5   5  471.57   14.82
   3  -5  -5  473.05   13.46
  -4   6   5  127.02    5.87
   4  -6  -5  125.84    5.50
  -5   7   5    2.10    2.22
   5  -7  -5    3.40    2.41
  -6   8   5   18.77    4.88
   6  -8  -5    9.26    3.27
  -7   9   5    1.67    3.27
   7  -9  -5    1.73    2.90
  -8  10   5   22.60    4.20
   8 -10  -5   29.70    4.14
  -9  11   5   10.13    4.51
   9 -11  -5   15.31    4.32
 -10  12   5   25.93    5.80
  10 -12  -5   26.37    6.24
 -11  13   5    6.79    5.00
  11 -13  -5    2.04    4.88
 -12  14   5    0.93    5.13
  12 -14  -5    6.79    5.43
  14 -12   4   -0.74    1.79
 -14  12  -4   -0.49    3.33
  13 -11   4   -0.99    3.58
 -13  11  -4    0.99    3.40
  12 -10   4   11.92    3.15
 -12  10  -4   12.23    3.77
  11  -9   4    1.17    2.47
 -11   9  -4    1.05    2.78
  10  -8   4   59.59    3.89
 -10   8  -4   68.85    4.45
   9  -7   4    0.12    1.79
  -9   7  -4    0.56    2.16
   8  -6   4    4.57    1.42
  -8   6  -4    3.70    1.98
   7  -5   4   34.76    2.04
  -7   5  -4   32.48    2.28
   6  -4   4   98.98    4.14
  -6   4  -4   96.94    4.69
   5  -3   4   65.70    2.84
  -5   3  -4   66.07    2.66
   4  -2   4   -0.12    0.49
  -4   2  -4    0.80    0.80
   3  -1   4   20.19    1.05
  -3   1  -4   19.27    1.05
   2   0   4    0.93    0.62
  -2   0  -4    1.23    0.56
   1   1   4  508.62   14.33
  -1  -1  -4  513.68   15.00
   0   2   4  933.75   26.61
   0  -2  -4  914.05   25.87
  -1   3   4  642.24   19.70
   1  -3  -4  648.41   18.89
  -2   4   4  338.93   11.42
   2  -4  -4  336.96   10.74
  -3   5   4 1084.04   31.12
   3  -5  -4 1039.89   28.40
  -4   6   4  101.27    4.32
   4  -6  -4   99.35    4.69
  -5   7   4  102.32    7.59
   5  -7  -4  117.69    5.19
  -6   8   4   39.02    3.70
   6  -8  -4   31.18    3.70
  -7   9   4   35.94    4.38
   7  -9  -4   38.10    4.51
  -8  10   4    5.56    3.09
   8 -10  -4    7.84    3.27
  -9  11   4   -0.56    3.70
   9 -11  -4   -0.49    3.64
 -10  12   4   -0.49    4.20
  10 -12  -4    0.19    4.51
 -11  13   4   12.66    4.32
  11 -13  -4   11.36    4.88
 -12  14   4    0.68    5.19
  12 -14  -4    1.98    4.51
 -15  13  -3    1.73    3.77
  14 -12   3   -0.06    3.03
 -14  12  -3    2.04    4.69
  13 -11   3    4.26    3.09
 -13  11  -3    6.79    3.64
  12 -10   3    2.84    3.95
 -12  10  -3    1.98    3.89
  11  -9   3   38.84    3.83
 -11   9  -3   37.60    3.83
  10  -8   3    7.66    2.84
 -10   8  -3   10.74    2.53
   9  -7   3   19.33    2.59
  -9   7  -3   19.08    2.84
   8  -6   3    0.31    2.04
  -8   6  -3   -0.74    2.22
   7  -5   3   24.08    1.79
  -7   5  -3   26.74    2.10
   6  -4   3   17.97    2.04
  -6   4  -3   15.68    1.85
   5  -3   3  822.42   23.22
  -5   3  -3  816.24   23.40
   4  -2   3  875.40   25.13
  -4   2  -3  861.69   23.40
   3  -1   3  415.38   11.67
  -3   1  -3  405.74   11.98
   2   0   3  206.92    5.87
  -2   0  -3  207.35    6.61
   1   1   3  229.08    7.04
  -1  -1  -3  224.14    6.67
   0   2   3    0.80    0.74
   0  -2  -3    3.83    0.86
  -1   3   3  407.10   13.09
   1  -3  -3  399.32   12.60
  -2   4   3 1163.70   32.05
   2  -4  -3 1188.21   32.97
  -3   5   3    6.61    1.54
   3  -5  -3    5.68    1.54
  -4   6   3   24.33    2.22
   4  -6  -3   23.34    2.28
  -5   7   3   77.80    4.26
   5  -7  -3   73.91    6.73
  -6   8   3  109.48    5.43
   6  -8  -3  109.42    5.06
  -7   9   3   72.00    5.19
   7  -9  -3   72.80    5.25
  -8  10   3    6.92    3.27
   8 -10  -3    2.72    3.33
  -9  11   3    2.47    3.58
   9 -11  -3   -0.49    3.21
 -10  12   3    6.36    4.45
  10 -12  -3    4.26    4.38
 -11  13   3    5.06    4.75
  11 -13  -3    0.62    4.01
 -12  14   3    4.63    4.88
  12 -14  -3    3.58    4.01
  15 -13   2    1.91    4.14
  14 -12   2   -0.56    2.96
 -14  12  -2    3.83    4.32
  13 -11   2   -0.06    4.82
 -13  11  -2    3.33    5.13
  12 -10   2    1.48    3.27
 -12  10  -2    0.00    3.21
  11  -9   2    1.30    2.72
 -11   9  -2   -0.99    2.78
  10  -8   2    3.33    2.59
 -10   8  -2    0.37    2.28
   9  -7   2   14.63    2.22
  -9   7  -2   18.34    2.47
   8  -6   2   13.21    2.04
  -8   6  -2   13.52    1.98
   7  -5   2   35.50    2.28
  -7   5  -2   39.02    2.53
   6  -4   2  446.00   13.34
  -6   4  -2  447.05   14.63
   5  -3   2  563.14   16.24
  -5   3  -2  563.02   17.97
   4  -2   2 3406.56   84.90
  -4   2  -2 3388.72   86.88
   3  -1   2  248.35    7.53
  -3   1  -2  249.83    7.04
   2   0   2  708.37   17.85
  -2   0  -2  717.39   26.49
   1   1   2   14.63    0.80
  -1  -1  -2   14.45    0.80
   0   2   2  265.27    8.09
   0  -2  -2  255.88    7.84
  -1   3   2 1658.73   42.98
   1  -3  -2 1664.35   43.10
  -2   4   2  335.78   10.31
   2  -4  -2  324.11   10.31
  -3   5   2  535.79   15.56
   3  -5  -2  525.97   15.44
  -4   6   2   49.71    2.78
   4  -6  -2   56.87    4.82
  -5   7   2   29.89    2.66
   5  -7  -2   26.80    2.66
  -6   8   2  218.15    8.95
   6  -8  -2  194.57    8.27
  -7   9   2   52.05    4.57
   7  -9  -2   50.88    4.75
  -8  10   2   59.15    5.19
   8 -10  -2   65.33    5.50
  -9  11   2   -1.48    3.77
   9 -11  -2    0.06    2.90
 -10  12   2    2.22    3.95
  10 -12  -2    1.36    3.95
 -11  13   2    0.12    4.38
  11 -13  -2   -2.10    4.01
 -12  14   2    3.52    5.62
  12 -14  -2   -0.37    5.68
  15 -13   1    0.80    3.89
  14 -12   1   -0.80    2.28
 -14  12  -1    1.91    2.90
  13 -11   1    1.17    3.52
 -13  11  -1    0.99    3.46
  12 -10   1    0.12    3.40
 -12  10  -1    2.66    4.26
  11  -9   1    6.30    3.15
 -11   9  -1    3.77    3.70
  10  -8   1   -0.99    2.16
 -10   8  -1    0.25    2.53
   9  -7   1   94.78    5.06
  -9   7  -1   91.94    5.13
   8  -6   1    1.42    1.91
  -8   6  -1    1.11    2.47
   7  -5   1  255.02    8.64
  -7   5  -1  241.87    8.09
   6  -4   1   62.30    3.15
  -6   4  -1   62.86    3.15
   5  -3   1 1354.25   39.58
  -5   3  -1 1327.89   36.93
   4  -2   1  360.42   12.35
  -4   2  -1  353.14   11.92
   3  -1   1 1425.26   35.69
  -3   1  -1 1432.42   37.36
   2   0   1  511.64   12.23
  -2   0  -1  526.89   19.82
   1   1   1  234.27    6.61
  -1  -1  -1  230.44    6.24
   0   2   1  734.24   19.39
   0  -2  -1  733.01   19.94
  -1   3   1 2231.38   58.29
   1  -3  -1 2261.82   57.43
  -2   4   1  546.65   16.49
   2  -4  -1  564.07   16.86
  -3   5   1    6.11    1.42
   3  -5  -1    5.80    1.98
  -4   6   1  163.01    5.80
   4  -6  -1  159.86    6.73
  -5   7   1   -0.56    1.91
   5  -7  -1    1.30    1.98
  -6   8   1   62.98    3.83
   6  -8  -1   75.58    3.95
  -7   9   1   43.35    4.57
   7  -9  -1   43.16    4.63
  -8  10   1   32.42    4.32
   8 -10  -1   31.86    4.01
  -9  11   1    2.66    3.40
   9 -11  -1    0.74    3.40
 -10  12   1    5.00    4.20
  10 -12  -1    4.01    4.01
 -11  13   1    1.05    5.19
  11 -13  -1    3.46    5.06
 -12  14   1    4.08    5.50
  12 -14  -1    3.09    5.00
  14 -12   0    1.54    4.14
 -14  12   0   -0.43    3.52
  13 -11   0    1.30    4.57
 -13  11   0   -1.36    4.14
  12 -10   0   10.00    4.26
 -12  10   0   14.63    3.70
  11  -9   0   15.19    3.64
 -11   9   0   16.42    4.38
  10  -8   0   11.92    2.78
 -10   8   0    9.63    2.90
   9  -7   0   59.59    4.01
  -9   7   0   63.72    4.51
   8  -6   0  418.34   13.28
  -8   6   0  414.02   12.16
   7  -5   0  113.99    5.13
  -7   5   0  112.01    5.19
   6  -4   0   35.57    2.35
  -6   4   0   32.73    2.35
   5  -3   0  297.25    9.82
  -5   3   0  301.45   10.19
   4  -2   0  372.28   11.73
  -4   2   0  372.71   12.16
   3  -1   0 4482.64  105.96
  -3   1   0 4525.37  108.06
   2   0   0  545.85   14.76
  -2   0   0  550.11   13.77
   1   1   0  553.88   14.14
  -1  -1   0  546.04   13.89
   0   2   0 1030.82   26.18
   0  -2   0 1067.06   27.72
  -1   3   0 1629.96   41.19
   1  -3   0 1627.86   41.19
  -2   4   0    7.66    1.54
   2  -4   0    7.22    1.73
  -3   5   0  226.74    7.90
   3  -5   0  220.01    7.84
  -4   6   0   26.37    2.35
   4  -6   0   26.92    2.22
  -5   7   0   71.75    3.70
   5  -7   0   67.86    3.83
  -6   8   0   82.31    4.45
   6  -8   0   90.03    4.57
  -7   9   0   69.65    4.51
   7  -9   0   75.15    4.69
  -8  10   0    5.56    3.03
   8 -10   0    6.17    3.03
  -9  11   0    3.27    3.95
   9 -11   0    1.05    3.58
 -10  12   0    0.93    3.83
  10 -12   0    3.09    3.58
 -11  13   0    6.67    5.25
  11 -13   0    5.00    4.32
 -12  14   0    0.49    5.68
  12 -14   0    0.12    4.94
 -13  15   0    0.74    6.55
  13 -15   0    0.06    3.95
  14 -12  -1    2.10    3.70
 -14  12   1    0.00    3.21
  13 -11  -1    7.22    4.69
 -13  11   1    3.09    4.14
  12 -10  -1    0.74    3.33
 -12  10   1    2.16    3.95
  11  -9  -1   -0.56    3.52
 -11   9   1    3.40    3.89
  10  -8  -1  153.57    7.59
 -10   8   1  159.00    8.21
   9  -7  -1    0.93    2.41
  -9   7   1    0.68    2.22
   8  -6  -1  312.75   10.06
  -8   6   1  296.20    9.94
   7  -5  -1  137.20    5.50
  -7   5   1  131.21    5.56
   6  -4  -1    1.73    1.36
  -6   4   1    2.04    1.36
   5  -3  -1   67.31    3.15
  -5   3   1   68.66    3.33
   4  -2  -1    0.49    0.86
  -4   2   1    0.56    0.86
   3  -1  -1 1224.09   32.36
  -3   1   1 1212.91   31.86
   2   0  -1   23.77    1.11
  -2   0   1   23.03    1.17
   1   1  -1 2885.97   69.03
  -1  -1   1 2910.54   68.48
   0   2  -1   25.50    1.23
   0  -2   1   23.59    1.17
  -1   3  -1  955.18   36.00
   1  -3   1  961.66   36.80
  -2   4  -1  139.18    5.00
   2  -4   1  146.40    5.56
  -3   5  -1  748.07   20.81
   3  -5   1  728.93   21.06
  -4   6  -1   27.79    2.22
   4  -6   1   25.87    2.16
  -5   7  -1  792.84   21.67
   5  -7   1  809.70   24.39
  -6   8  -1    1.79    2.10
   6  -8   1    3.33    2.22
  -7   9  -1    1.67    2.41
   7  -9   1   -0.62    2.22
  -8  10  -1    7.90    2.84
   8 -10   1   10.68    3.03
  -9  11  -1   29.27    4.14
   9 -11   1   26.98    3.95
 -10  12  -1    7.66    4.94
  10 -12   1    7.41    4.01
 -11  13  -1    0.00    4.08
  11 -13   1    1.05    4.01
 -12  14  -1    1.48    4.14
  12 -14   1    0.80    5.31
 -13  15  -1    0.37    6.42
  14 -12  -2   -0.06    3.77
 -14  12   2    0.93    3.46
  13 -11  -2    0.56    3.95
 -13  11   2   -1.11    4.82
  12 -10  -2    0.19    3.52
 -12  10   2    0.19    3.83
  11  -9  -2   23.59    3.89
 -11   9   2   20.44    4.20
  10  -8  -2    3.89    2.84
 -10   8   2    1.79    2.90
   9  -7  -2   44.46    4.08
  -9   7   2   39.21    3.58
   8  -6  -2   55.88    3.83
  -8   6   2   50.63    3.70
   7  -5  -2  130.04    5.68
  -7   5   2  126.77    5.74
   6  -4  -2  207.53    7.47
  -6   4   2  188.02    7.53
   5  -3  -2  240.82    7.72
  -5   3   2  237.48    8.40
   4  -2  -2   44.58    2.28
  -4   2   2   45.26    2.59
   3  -1  -2  593.03   17.54
  -3   1   2  595.68   18.52
   2   0  -2  268.29    8.09
  -2   0   2  271.13    8.40
   1   1  -2  202.59    6.42
  -1  -1   2  196.42    6.24
   0   2  -2  288.36   12.53
   0  -2   2  274.10   12.10
  -1   3  -2 2420.20   63.54
   1  -3   2 2435.70   60.64
  -2   4  -2   23.34    1.61
   2  -4   2   27.11    1.61
  -3   5  -2   32.05    1.91
   3  -5   2   30.13    1.73
  -4   6  -2 1223.72   32.36
   4  -6   2 1214.21   31.92
  -5   7  -2  231.00    8.52
   5  -7   2  222.60    8.64
  -6   8  -2  314.05   11.42
   6  -8   2  313.31   11.67
  -7   9  -2   16.98    3.15
   7  -9   2   11.24    3.33
  -8  10  -2    5.31    2.78
   8 -10   2    1.36    2.47
  -9  11  -2    1.23    3.40
   9 -11   2   -2.90    3.03
 -10  12  -2    2.28    3.52
  10 -12   2    3.33    3.52
 -11  13  -2    2.22    4.20
  11 -13   2   -0.25    3.70
 -12  14  -2    0.19    4.08
  12 -14   2    0.00    3.27
 -13  15  -2    0.12    4.08
  13 -15   2    0.99    4.94
 -15  13   3    1.17    6.17
  14 -12  -3    0.99    3.95
 -14  12   3   -0.74    4.08
  13 -11  -3    1.91    3.95
 -13  11   3    0.62    3.89
  12 -10  -3   12.29    3.83
 -12  10   3    7.59    4.01
  11  -9  -3   -1.85    3.15
 -11   9   3    1.48    3.40
  10  -8  -3    9.82    3.89
 -10   8   3    5.43    3.95
   9  -7  -3   10.50    2.84
  -9   7   3    9.76    2.84
   8  -6  -3   44.89    3.58
  -8   6   3   42.05    3.33
   7  -5  -3   50.94    3.58
  -7   5   3   47.24    3.27
   6  -4  -3  345.05   10.62
  -6   4   3  346.22   10.93
   5  -3  -3   51.56    2.78
  -5   3   3   50.63    2.90
   4  -2  -3  321.89   10.56
  -4   2   3  320.04    9.88
   3  -1  -3  104.60    3.89
  -3   1   3  100.28    4.26
   2   0  -3   52.24    2.66
  -2   0   3   46.19    2.66
   1   1  -3    0.62    1.05
  -1  -1   3    1.42    1.61
   0   2  -3   19.76    1.30
   0  -2   3   19.88    1.11
  -1   3  -3  149.68    5.68
   1  -3   3  145.23    5.19
  -2   4  -3  469.65   15.00
   2  -4   3  467.62   13.83
  -3   5  -3   59.46    2.84
   3  -5   3   59.15    2.96
  -4   6  -3   82.31    3.95
   4  -6   3   75.76    3.52
  -5   7  -3  408.09   12.66
   5  -7   3  418.40   12.16
  -6   8  -3   97.99    5.00
   6  -8   3  101.64    4.88
  -7   9  -3   96.08    5.31
   7  -9   3  102.01    5.31
  -8  10  -3   45.51    4.69
   8 -10   3   48.41    4.38
  -9  11  -3   16.30    3.64
   9 -11   3   17.17    3.58
 -10  12  -3    2.66    4.01
  10 -12   3   -1.73    3.40
 -11  13  -3    3.58    4.82
  11 -13   3    3.40    4.63
 -12  14  -3    0.31    3.27
  12 -14   3    0.37    3.83
 -13  15  -3    0.12    6.17
  14 -12  -4    3.58    4.20
 -14  12   4   -0.86    3.15
  13 -11  -4    0.25    3.95
 -13  11   4   -0.31    4.38
  12 -10  -4    2.16    4.63
 -12  10   4   -3.77    4.88
  11  -9  -4    1.48    4.26
 -11   9   4    0.62    4.38
  10  -8  -4    7.90    3.03
 -10   8   4    8.77    3.46
   9  -7  -4    2.78    2.66
  -9   7   4   -1.61    2.72
   8  -6  -4   42.61    3.83
  -8   6   4   40.88    3.89
   7  -5  -4  159.49    6.36
  -7   5   4  159.06    7.97
   6  -4  -4  303.00   10.13
  -6   4   4  296.20    9.63
   5  -3  -4  845.08   25.63
  -5   3   4  813.84   23.77
   4  -2  -4   29.70    2.16
  -4   2   4   31.80    2.10
   3  -1  -4 1604.89   40.57
  -3   1   4 1552.59   42.42
   2   0  -4  286.45   12.97
  -2   0   4  267.49   13.52
   1   1  -4  353.14   11.05
  -1  -1   4  349.68   11.30
   0   2  -4   45.76    2.22
   0  -2   4   46.37    2.04
  -1   3  -4  493.49   14.33
   1  -3   4  508.12   14.57
  -2   4  -4   53.72    2.66
   2  -4   4   53.29    2.78
  -3   5  -4  230.20    8.03
   3  -5   4  227.05    7.90
  -4   6  -4   36.12    2.53
   4  -6   4   39.52    2.35
  -5   7  -4    0.74    1.48
   5  -7   4    2.96    1.48
  -6   8  -4  156.53    6.36
   6  -8   4  162.52    6.42
  -7   9  -4   98.12    4.88
   7  -9   4  107.44    4.94
  -8  10  -4   55.20    4.88
   8 -10   4   55.39    4.26
  -9  11  -4    2.53    3.09
   9 -11   4    3.03    2.90
 -10  12  -4   19.33    4.75
  10 -12   4   25.44    4.75
 -11  13  -4    1.91    4.26
  11 -13   4    4.82    3.77
 -12  14  -4    0.37    4.20
  12 -14   4   -0.43    3.15
 -13  15  -4    1.17    3.70
 -14  12   5    4.88    4.57
  13 -11  -5   -2.22    5.25
 -13  11   5    1.17    5.31
  12 -10  -5   14.63    4.57
 -12  10   5   11.42    4.57
  11  -9  -5   11.86    4.45
 -11   9   5   10.87    4.14
  10  -8  -5   24.95    4.14
 -10   8   5   26.80    4.01
   9  -7  -5    7.84    2.84
  -9   7   5    7.04    3.09
   8  -6  -5   22.66    3.21
  -8   6   5   29.02    3.27
   7  -5  -5   16.12    3.09
  -7   5   5   15.07    3.09
   6  -4  -5   30.44    3.52
  -6   4   5   31.18    3.15
   5  -3  -5    0.49    1.54
  -5   3   5    0.00    1.73
   4  -2  -5  379.38   11.24
  -4   2   5  370.67   11.67
   3  -1  -5  115.16    5.68
  -3   1   5  105.59    4.51
   2   0  -5 1214.58   32.97
  -2   0   5 1204.33   31.37
   1   1  -5  144.74    5.74
  -1  -1   5  149.31    5.31
   0   2  -5  790.99   23.09
   0  -2   5  818.03   22.97
  -1   3  -5    0.99    0.86
   1  -3   5    0.86    0.86
  -2   4  -5  346.28   11.05
   2  -4   5  349.68   11.42
  -3   5  -5   10.37    1.54
   3  -5   5   11.24    1.36
  -4   6  -5   69.22    3.70
   4  -6   5   63.48    3.15
  -5   7  -5   41.43    2.96
   5  -7   5   45.01    2.78
  -6   8  -5    6.30    2.28
   6  -8   5    6.79    2.28
  -7   9  -5    1.11    2.16
   7  -9   5   -0.49    2.04
  -8  10  -5    0.74    2.90
   8 -10   5    4.08    2.59
  -9  11  -5   22.11    3.89
   9 -11   5   22.48    3.33
 -10  12  -5   -1.67    3.83
  10 -12   5    0.80    3.15
 -11  13  -5    3.95    4.01
  11 -13   5    1.11    3.95
 -12  14  -5    1.91    4.51
  12 -14   5    1.98    4.26
 -14  12   6   -1.36    4.88
  13 -11  -6    6.67    4.69
 -13  11   6    2.41    5.19
  12 -10  -6    0.49    3.95
 -12  10   6    3.40    5.13
  11  -9  -6   25.93    4.75
 -11   9   6   31.00    4.75
  10  -8  -6   54.83    5.37
 -10   8   6   40.69    4.82
   9  -7  -6   36.37    4.14
  -9   7   6   43.35    4.51
   8  -6  -6   97.07    5.99
  -8   6   6  108.06    5.93
   7  -5  -6    0.80    2.41
  -7   5   6    1.05    2.47
   6  -4  -6  125.84    5.68
  -6   4   6  117.01    4.88
   5  -3  -6   26.00    2.41
  -5   3   6   23.83    2.59
   4  -2  -6   46.50    4.14
  -4   2   6   44.83    2.72
   3  -1  -6  485.34   13.95
  -3   1   6  454.53   14.26
   2   0  -6  184.07    7.29
  -2   0   6  191.05    7.16
   1   1  -6  661.01   19.20
  -1  -1   6  691.88   19.94
   0   2  -6  115.84    4.51
   0  -2   6  108.24    4.38
  -1   3  -6  724.30   20.81
   1  -3   6  711.15   20.25
  -2   4  -6   44.77    2.59
   2  -4   6   44.40    2.59
  -3   5  -6   94.66    4.20
   3  -5   6   87.25    3.95
  -4   6  -6  127.32    5.31
   4  -6   6  124.92    4.63
  -5   7  -6  165.48    6.11
   5  -7   6  161.35    5.80
  -6   8  -6   37.60    2.84
   6  -8   6   43.04    3.33
  -7   9  -6   -1.48    2.35
   7  -9   6    0.86    2.04
  -8  10  -6   14.45    3.83
   8 -10   6   11.86    3.52
  -9  11  -6    5.68    3.83
   9 -11   6    1.98    3.40
 -10  12  -6   -1.11    4.94
  10 -12   6    0.93    4.45
 -11  13  -6    1.36    3.77
  11 -13   6   -0.06    4.32
 -12  14  -6    1.79    3.46
  12 -14   6    4.51    4.32
  14 -12  -7    3.03    5.74
 -14  12   7    0.62    7.53
  13 -11  -7    0.37    5.13
 -13  11   7    1.11    5.50
  12 -10  -7   10.19    4.82
 -12  10   7   11.30    5.31
  11  -9  -7    1.79    3.77
 -11   9   7    5.25    4.20
  10  -8  -7   15.31    4.38
 -10   8   7   18.52    4.51
   9  -7  -7   59.77    4.94
  -9   7   7   72.00    5.31
   8  -6  -7   23.96    4.69
  -8   6   7   19.51    4.38
   7  -5  -7  270.64   10.56
  -7   5   7  272.86   10.44
   6  -4  -7   44.09    3.40
  -6   4   7   46.87    3.40
   5  -3  -7  278.98    8.64
  -5   3   7  274.47    8.95
   4  -2  -7  108.00    4.51
  -4   2   7  104.72    6.36
   3  -1  -7    3.46    1.85
  -3   1   7    3.95    1.42
   2   0  -7   30.01    2.04
  -2   0   7   25.07    2.04
   1   1  -7   31.74    1.98
  -1  -1   7   28.65    2.04
   0   2  -7  623.78   18.46
   0  -2   7  633.47   17.72
  -1   3  -7   11.18    1.42
   1  -3   7    9.69    1.23
  -2   4  -7  101.39    4.01
   2  -4   7  107.56    4.38
  -3   5  -7    7.41    1.48
   3  -5   7    8.46    1.48
  -4   6  -7  561.23   16.67
   4  -6   7  565.05   17.85
  -5   7  -7   74.28    3.64
   5  -7   7   82.25    3.52
  -6   8  -7   29.70    3.03
   6  -8   7   31.99    2.66
  -7   9  -7    2.10    2.47
   7  -9   7    1.91    2.22
  -8  10  -7   19.82    4.14
   8 -10   7   20.01    3.21
  -9  11  -7    0.74    3.09
   9 -11   7   -1.23    2.78
 -10  12  -7    0.00    3.40
  10 -12   7    0.25    3.03
 -11  13  -7   -1.23    2.59
  11 -13   7   -0.12    2.78
  13 -11  -8    3.77    3.52
 -13  11   8    4.38    4.51
  12 -10  -8    1.48    4.26
 -12  10   8    1.23    4.63
  11  -9  -8    2.22    3.89
 -11   9   8    0.99    4.57
  10  -8  -8    0.62    3.95
 -10   8   8    2.28    3.95
   9  -7  -8   -0.37    4.32
  -9   7   8    0.12    3.83
   8  -6  -8   22.60    3.95
  -8   6   8   24.95    4.57
   7  -5  -8   42.79    3.77
  -7   5   8   49.40    4.38
   6  -4  -8   81.14    4.88
  -6   4   8   84.90    4.94
   5  -3  -8  268.73    9.82
  -5   3   8  285.71   14.33
   4  -2  -8  419.70   12.72
  -4   2   8  397.59   12.66
   3  -1  -8  111.83    4.69
  -3   1   8  112.01    4.82
   2   0  -8  246.81    8.40
  -2   0   8  254.03    8.77
   1   1  -8  371.54   10.99
  -1  -1   8  364.31   12.10
   0   2  -8  170.55    6.48
   0  -2   8  174.19    6.79
  -1   3  -8  185.92    6.98
   1  -3   8  188.52    6.30
  -2   4  -8   15.25    1.91
   2  -4   8   16.61    1.73
  -3   5  -8  236.80    8.15
   3  -5   8  261.25    8.89
  -4   6  -8    2.53    2.04
   4  -6   8    2.22    1.42
  -5   7  -8   87.87    4.26
   5  -7   8   82.56    3.89
  -6   8  -8   27.72    3.70
   6  -8   8   30.87    3.15
  -7   9  -8   55.45    3.95
   7  -9   8   55.02    4.14
  -8  10  -8   15.75    3.40
   8 -10   8   18.89    3.15
  -9  11  -8   11.24    3.83
   9 -11   8   11.30    3.33
 -10  12  -8    0.49    3.95
  10 -12   8    0.86    2.84
 -11  13  -8    2.96    3.40
  11 -13   8    5.25    2.90
 -12  14  -8    0.06    4.01
  12 -14   8    0.25    4.01
  13 -11  -9   -5.62    9.82
  12 -10  -9    1.42    5.31
 -12  10   9   -0.93    5.06
  11  -9  -9    2.90    5.25
 -11   9   9   -0.99    5.37
  10  -8  -9   -1.42    4.57
 -10   8   9    1.11    3.89
   9  -7  -9    0.00    3.52
  -9   7   9   -0.62    3.77
   8  -6  -9    6.73    4.51
  -8   6   9    7.97    4.57
   7  -5  -9   16.98    3.40
  -7   5   9   12.91    3.21
   6  -4  -9   10.56    2.72
  -6   4   9    9.26    3.83
   5  -3  -9   14.88    2.66
  -5   3   9   17.29    3.15
   4  -2  -9   34.27    3.15
  -4   2   9   35.75    3.09
   3  -1  -9  311.09   10.13
  -3   1   9  302.26   10.81
   2   0  -9   15.62    2.10
  -2   0   9   19.39    2.10
   1   1  -9  411.12   11.73
  -1  -1   9  415.19   13.77
   0   2  -9   53.35    3.15
   0  -2   9   50.88    3.21
  -1   3  -9  225.87    8.21
   1  -3   9  227.05    8.09
  -2   4  -9    0.80    1.61
   2  -4   9    0.25    1.36
  -3   5  -9  145.11    5.74
   3  -5   9  147.76    5.56
  -4   6  -9   26.80    2.66
   4  -6   9   28.59    2.47
  -5   7  -9    3.46    2.04
   5  -7   9    5.06    2.04
  -6   8  -9   18.59    3.09
   6  -8   9   19.39    2.96
  -7   9  -9    0.49    3.33
   7  -9   9    0.56    2.53
  -8  10  -9   24.27    3.64
   8 -10   9   25.25    3.09
  -9  11  -9    1.23    4.20
   9 -11   9   -0.86    3.40
 -10  12  -9   13.40    4.69
  10 -12   9    9.51    3.27
 -11  13  -9   -0.68    4.75
  11 -13   9    1.11    3.64
  12 -14   9    2.59    2.66
  14 -12 -10    6.36    6.17
  13 -11 -10    2.41    6.36
  12 -10 -10    4.20    3.95
 -12  10  10   16.92    6.48
  11  -9 -10   -0.19    5.00
 -11   9  10    2.35    5.37
  10  -8 -10   10.31    5.00
 -10   8  10    3.52    5.50
   9  -7 -10    0.43    3.77
  -9   7  10    3.33    3.89
   8  -6 -10    2.10    3.21
  -8   6  10    0.99    3.95
   7  -5 -10    2.04    4.14
  -7   5  10    2.84    4.45
   6  -4 -10    8.71    3.15
  -6   4  10    8.64    3.21
   5  -3 -10   20.38    3.15
  -5   3  10   11.49    3.21
   4  -2 -10   -1.36    2.28
  -4   2  10   -0.06    2.16
   3  -1 -10  153.88    6.11
  -3   1  10  153.13    6.48
   2   0 -10  583.27   16.98
  -2   0  10  578.58   18.46
   1   1 -10   30.69    2.96
  -1  -1  10   32.23    3.27
   0   2 -10  139.43    6.11
   0  -2  10  145.79    5.99
  -1   3 -10   23.22    2.66
   1  -3  10   21.61    2.41
  -2   4 -10  299.97    9.69
   2  -4  10  310.59    9.88
  -3   5 -10    0.31    1.61
   3  -5  10    0.68    1.61
  -4   6 -10   11.24    2.35
   4  -6  10   13.65    1.98
  -5   7 -10    2.96    3.33
   5  -7  10    3.09    2.59
  -6   8 -10   24.82    3.21
   6  -8  10   23.34    2.90
  -7   9 -10    1.67    3.70
   7  -9  10    0.80    2.53
  -8  10 -10   -1.17    3.09
   8 -10  10   -1.05    3.15
  -9  11 -10   19.76    4.08
   9 -11  10   16.42    3.09
 -10  12 -10   -1.54    3.89
  10 -12  10   -1.98    3.15
 -11  13 -10    0.49    4.94
  11 -13  10   -2.10    4.82
  14 -12 -11    0.99    4.20
  13 -11 -11    8.71    7.29
  12 -10 -11    1.36    4.75
 -12  10  11   -1.98    5.13
  11  -9 -11   10.62    5.19
 -11   9  11    9.88    5.13
  10  -8 -11    0.68    5.19
 -10   8  11    7.41    5.31
   9  -7 -11   15.38    4.45
  -9   7  11   17.29    4.38
   8  -6 -11   31.37    6.11
  -8   6  11   26.68    6.55
   7  -5 -11   28.84    4.51
  -7   5  11   38.16    4.75
   6  -4 -11   31.80    4.01
  -6   4  11   40.14    4.51
   5  -3 -11   26.00    3.40
  -5   3  11   26.74    3.64
   4  -2 -11   -0.49    2.35
  -4   2  11    0.80    2.90
   3  -1 -11  198.52    7.47
  -3   1  11  206.98    8.64
   2   0 -11   63.79    4.08
  -2   0  11   61.50    4.32
   1   1 -11   94.23    4.63
  -1  -1  11   94.60    5.31
   0   2 -11    9.51    2.35
   0  -2  11   10.06    2.90
  -1   3 -11  147.39    6.05
   1  -3  11  143.93    5.56
  -2   4 -11   26.12    2.96
   2  -4  11   27.42    2.72
  -3   5 -11   78.11    4.57
   3  -5  11   77.99    4.14
  -4   6 -11   -0.06    2.04
   4  -6  11    0.00    1.98
  -5   7 -11   39.64    3.95
   5  -7  11   42.79    3.52
  -6   8 -11    7.90    3.52
   6  -8  11    7.90    2.53
  -7   9 -11   15.19    3.77
   7  -9  11   13.46    3.27
  -8  10 -11    4.08    3.40
   8 -10  11    6.48    3.15
  -9  11 -11    1.48    3.52
   9 -11  11   -0.12    4.20
 -10  12 -11    0.00    5.62
  10 -12  11    8.58    3.40
 -11  13 -11   -0.99    3.64
  11 -13  11    0.06    2.53
  13 -11 -12    0.56    3.95
 -13  11  12   -0.19    6.92
  12 -10 -12    0.00    4.75
 -12  10  12    0.62    4.88
  11  -9 -12   -0.49    5.43
 -11   9  12   -1.85    5.13
  10  -8 -12   10.56    5.93
 -10   8  12   12.97    5.99
   9  -7 -12   12.72    7.41
  -9   7  12   20.99    5.06
   8  -6 -12   36.68    5.13
  -8   6  12   44.21    5.50
   7  -5 -12   18.28    4.20
  -7   5  12   10.87    4.08
   6  -4 -12   68.60    5.87
  -6   4  12   63.11    5.99
   5  -3 -12   10.37    3.03
  -5   3  12    3.89    3.33
   4  -2 -12    0.56    3.27
  -4   2  12    1.30    3.21
   3  -1 -12    0.31    2.66
  -3   1  12   -1.05    2.78
   2   0 -12    5.25    2.72
  -2   0  12    2.22    2.53
   1   1 -12   -0.19    3.03
  -1  -1  12    2.22    2.78
   0   2 -12   17.17    2.59
   0  -2  12   18.46    2.78
  -1   3 -12    0.25    2.53
   1  -3  12   -0.19    2.66
  -2   4 -12  134.24    5.87
   2  -4  12  140.91    6.73
  -3   5 -12   11.79    2.28
   3  -5  12   17.29    2.53
  -4   6 -12  115.72    6.42
   4  -6  12  111.76    6.42
  -5   7 -12   14.76    3.58
   5  -7  12   10.13    2.59
  -6   8 -12   38.53    3.95
   6  -8  12   35.26    3.58
  -7   9 -12    1.54    3.40
   7  -9  12    1.73    3.15
  -8  10 -12    6.55    3.58
   8 -10  12    8.95    3.15
  -9  11 -12   -0.43    4.20
   9 -11  12    1.61    2.72
 -10  12 -12    1.42    3.46
  10 -12  12    2.35    2.90
 -11  13 -12   -0.19    4.08
  11 -13  12   -0.49    4.20
  12 -10 -13    0.25    5.19
 -12  10  13   -2.04    4.94
  11  -9 -13    0.06    6.48
 -11   9  13   -1.05    6.30
  10  -8 -13   -0.62    6.30
 -10   8  13    3.40    5.68
   9  -7 -13    4.32    5.87
  -9   7  13   12.16    6.36
   8  -6 -13   -0.37    4.94
  -8   6  13    3.03    5.13
   7  -5 -13   70.64    6.11
  -7   5  13   80.83    6.67
   6  -4 -13    9.94    4.08
  -6   4  13   10.62    4.26
   5  -3 -13  110.78    6.73
  -5   3  13  109.23    6.92
   4  -2 -13   24.39    3.95
  -4   2  13   16.18    3.58
   3  -1 -13    2.10    2.72
  -3   1  13    2.96    2.90
   2   0 -13   16.24    2.90
  -2   0  13   16.42    3.03
   1   1 -13    0.99    2.47
  -1  -1  13    0.37    2.59
   0   2 -13   71.07    4.57
   0  -2  13   74.28    4.38
  -1   3 -13    3.33    2.41
   1  -3  13    6.24    3.40
  -2   4 -13    1.05    2.22
   2  -4  13    1.17    2.41
  -3   5 -13   72.49    4.88
   3  -5  13   71.44    4.57
  -4   6 -13    1.23    3.21
   4  -6  13    1.23    3.27
  -5   7 -13   28.77    3.70
   5  -7  13   22.78    3.03
  -6   8 -13    0.19    3.46
   6  -8  13    0.12    2.41
  -7   9 -13   19.08    4.14
   7  -9  13   17.78    3.15
  -8  10 -13   -1.61    4.20
   8 -10  13   -1.05    3.77
  -9  11 -13   -1.05    3.95
   9 -11  13    1.42    2.78
 -10  12 -13   -0.12    2.84
  10 -12  13    1.42    3.33
  11  -9 -14    0.19    8.52
 -11   9  14    7.78    7.53
  10  -8 -14   -1.61    5.43
 -10   8  14    7.29    8.03
   9  -7 -14    4.20    5.50
  -9   7  14    4.26    4.75
   8  -6 -14    5.43    4.38
  -8   6  14    5.68    5.31
   7  -5 -14    2.22    3.77
  -7   5  14    6.67    5.31
   6  -4 -14   54.71    5.93
  -6   4  14   61.75    6.61
   5  -3 -14   20.32    4.38
  -5   3  14   20.69    4.38
   4  -2 -14   24.39    4.01
  -4   2  14   32.17    4.38
   3  -1 -14   71.81    5.43
  -3   1  14   71.26    5.87
   2   0 -14    0.68    3.27
  -2   0  14    1.48    3.52
   1   1 -14   96.02    5.43
  -1  -1  14  100.59    5.50
   0   2 -14    9.94    3.33
   0  -2  14    7.66    3.33
  -1   3 -14   44.09    3.70
   1  -3  14   44.27    4.26
  -2   4 -14    1.17    2.84
   2  -4  14    0.86    2.47
  -3   5 -14    7.66    3.09
   3  -5  14    9.57    2.72
  -4   6 -14    2.28    3.15
   4  -6  14    1.79    2.59
  -5   7 -14   -1.11    2.72
   5  -7  14    4.14    2.66
  -6   8 -14    7.29    3.52
   6  -8  14   15.25    3.77
  -7   9 -14    6.17    4.14
   7  -9  14    3.64    2.90
  -8  10 -14    5.62    3.77
   8 -10  14    3.09    3.21
  -9  11 -14    2.41    4.94
   9 -11  14    0.74    4.26
 -10  12 -14    0.56    5.13
  10 -12  14    1.73    3.03
  10  -8 -15    4.08    4.63
 -10   8  15    6.17    5.50
   9  -7 -15    0.49    5.06
  -9   7  15    0.56    5.31
   8  -6 -15   18.65    5.80
  -8   6  15   12.84    6.11
   7  -5 -15    5.19    5.25
  -7   5  15   -1.05    5.25
   6  -4 -15    5.50    3.95
  -6   4  15    6.30    4.38
   5  -3 -15    0.56    5.13
  -5   3  15    1.23    5.31
   4  -2 -15    3.27    3.52
  -4   2  15    2.66    3.83
   3  -1 -15    1.79    3.52
  -3   1  15    1.30    4.08
   2   0 -15   53.84    4.26
  -2   0  15   68.79    5.19
   1   1 -15   26.49    4.08
  -1  -1  15   32.73    4.82
   0   2 -15   56.25    4.14
   0  -2  15   56.50    4.69
  -1   3 -15   25.63    3.70
   1  -3  15   18.52    3.33
  -2   4 -15   56.62    5.19
   2  -4  15   50.39    4.63
  -3   5 -15   10.13    3.46
   3  -5  15    9.14    3.52
  -4   6 -15    8.09    3.27
   4  -6  15    5.19    2.66
  -5   7 -15    0.74    2.90
   5  -7  15    0.43    2.96
  -6   8 -15    1.54    3.46
   6  -8  15   -0.99    2.84
  -7   9 -15    0.12    3.27
   7  -9  15    1.30    2.84
  -8  10 -15   -0.49    3.33
   8 -10  15    6.05    4.14
  -9  11 -15    0.31    6.92
   9 -11  15    0.37    2.78
  11  -9 -16    2.16    4.26
 -11   9  16   -2.78    9.14
  10  -8 -16    2.41    4.38
 -10   8  16    0.31    6.36
   9  -7 -16   17.85    4.45
  -9   7  16   18.77    5.13
   8  -6 -16    3.21    5.74
  -8   6  16   -0.93    6.98
   7  -5 -16   12.29    4.94
  -7   5  16   14.45    4.88
   6  -4 -16   -0.93    3.95
  -6   4  16   -0.49    4.01
   5  -3 -16    2.10    3.83
  -5   3  16    2.72    4.38
   4  -2 -16    0.06    4.63
  -4   2  16    3.33    5.19
   3  -1 -16    1.11    3.40
  -3   1  16   -0.62    3.95
   2   0 -16    6.36    4.94
  -2   0  16    3.15    5.19
   1   1 -16    8.89    3.95
  -1  -1  16    9.02    3.64
   0   2 -16    6.24    3.09
   0  -2  16    4.51    4.14
  -1   3 -16   48.78    4.88
   1  -3  16   47.11    5.25
  -2   4 -16    8.95    3.03
   2  -4  16    6.98    3.64
  -3   5 -16   42.36    4.45
   3  -5  16   49.58    5.13
  -4   6 -16    7.59    3.21
   4  -6  16    5.87    3.58
  -5   7 -16   10.56    4.88
   5  -7  16   10.62    3.58
  -6   8 -16    1.85    3.89
   6  -8  16    4.08    3.58
  -7   9 -16    1.91    4.08
   7  -9  16    2.66    3.89
  -8  10 -16   -1.11    3.27
   8 -10  16   -0.19    2.96
  10  -8 -17    2.59    3.46
 -10   8  17    2.04    5.68
   9  -7 -17    0.43    4.63
  -9   7  17   -0.49    5.25
   8  -6 -17    9.51    5.25
  -8   6  17   13.77    4.63
   7  -5 -17    0.19    5.13
  -7   5  17    0.43    5.25
   6  -4 -17    5.87    4.94
  -6   4  17    8.71    4.82
   5  -3 -17    3.83    3.95
  -5   3  17    1.54    4.82
   4  -2 -17    2.41    4.38
  -4   2  17    1.61    4.45
   3  -1 -17   -0.86    5.25
  -3   1  17    1.42    4.63
   2   0 -17   -0.31    3.33
  -2   0  17    0.19    4.26
   1   1 -17    2.04    3.15
  -1  -1  17    2.59    3.58
   0   2 -17    7.97    3.46
   0  -2  17   13.95    4.69
  -1   3 -17   -1.36    2.96
   1  -3  17    1.17    3.27
  -2   4 -17   11.73    3.40
   2  -4  17   15.87    3.40
  -3   5 -17    6.73    3.09
   3  -5  17   10.68    3.40
  -4   6 -17    9.76    4.14
   4  -6  17    8.77    3.64
  -5   7 -17    4.38    4.38
   5  -7  17    8.40    4.82
  -6   8 -17    9.14    3.83
   6  -8  17    9.88    3.52
  -7   9 -17    2.78    6.61
   7  -9  17   -2.16    4.01
   8 -10  17    1.67    2.78
   9  -7 -18    3.27    5.31
  -9   7  18   -1.05    6.61
   8  -6 -18    2.22    4.75
  -8   6  18    1.98    4.45
   7  -5 -18    5.87    5.31
  -7   5  18    4.01    5.06
   6  -4 -18    5.19    5.13
  -6   4  18    2.22    5.68
   5  -3 -18    6.73    5.06
  -5   3  18   12.72    5.13
   4  -2 -18    3.64    4.20
  -4   2  18    4.57    4.32
   3  -1 -18   10.00    4.26
  -3   1  18    9.88    4.57
   2   0 -18    4.08    4.82
  -2   0  18    7.84    5.68
   1   1 -18    0.62    4.69
  -1  -1  18    4.69    6.11
   0   2 -18    2.47    3.21
   0  -2  18   -1.23    4.01
  -1   3 -18    2.16    3.09
   1  -3  18   -1.54    3.58
  -2   4 -18    0.93    3.03
   2  -4  18    2.16    3.09
  -3   5 -18   -4.08    4.08
   3  -5  18   -0.37    3.70
  -4   6 -18    1.73    4.51
   4  -6  18    0.99    3.58
  -5   7 -18    5.00    3.33
   5  -7  18    8.09    4.20
  -6   8 -18    0.80    5.06
   6  -8  18   -1.54    3.09
   7  -9  18   -0.62    3.64
   8  -6 -19    0.74    3.52
  -8   6  19   -0.93    6.48
   7  -5 -19    0.99    4.88
  -7   5  19    0.68    4.69
   6  -4 -19    6.85    6.55
  -6   4  19    5.37    5.43
   5  -3 -19   -1.36    5.80
  -5   3  19   -1.05    5.68
   4  -2 -19   19.51    5.50
  -4   2  19   15.31    6.30
   3  -1 -19    1.48    4.57
  -3   1  19   -2.22    4.82
   2   0 -19    6.55    5.19
  -2   0  19    2.35    5.06
   1   1 -19    3.40    3.52
  -1  -1  19    1.23    4.20
   0   2 -19    1.67    3.15
   0  -2  19    0.56    3.89
  -1   3 -19    4.38    3.70
   1  -3  19    3.46    4.32
  -2   4 -19   -1.11    2.47
   2  -4  19   -1.05    3.95
  -3   5 -19    4.88    3.58
   3  -5  19    3.27    3.77
  -4   6 -19    0.62    3.77
   4  -6  19    1.48    3.09
  -5   7 -19    0.68    3.46
   5  -7  19    2.28    2.53
  -6   8 -19    1.36    4.88
   6  -8  19    0.19    2.28
   6  -4 -20    5.80    6.42
  -6   4  20    0.37    7.66
   5  -3 -20   18.83    6.79
  -5   3  20    6.36    7.90
   4  -2 -20    5.31    5.93
  -4   2  20    3.83    4.88
   3  -1 -20   14.26    4.63
  -3   1  20   20.69    4.82
   2   0 -20    3.77    4.08
  -2   0  20   13.77    5.00
   1   1 -20   14.14    3.83
  -1  -1  20    9.88    5.19
   0   2 -20    7.10    3.09
   0  -2  20    9.39    4.26
  -1   3 -20    0.12    2.66
   1  -3  20    3.33    4.51
  -2   4 -20    3.40    2.53
   2  -4  20    1.36    3.03
  -3   5 -20   -0.31    3.21
   3  -5  20    0.19    3.03
  -4   6 -20    1.85    2.78
   6  -4 -21   -2.84    5.68
   5  -3 -21   11.79    4.75
   4  -2 -21   -0.99    5.37
  -4   2  21    0.49    4.14
   3  -1 -21    3.70    6.42
  -3   1  21    1.85    5.31
   2   0 -21    2.78    4.32
  -2   0  21    2.35    5.43
   1   1 -21    9.94    4.20
  -1  -1  21   14.33    4.20
   0   2 -21    5.80    4.94
   0  -2  21    2.53    5.25
  -1   3 -21   -0.19    5.93
  -2   4 -21   10.99    3.09
   2  -4  21    2.04    6.98
  -3   5 -21    3.77    5.00
   3  -5  21    0.37    4.08
  -4   6 -21   -1.54    3.21
   2   0 -22    3.21    6.55
  -2   0  22    0.68    5.62
   1   1 -22   -1.54    2.59
   0   2 -22   -0.49    5.99
  -1   3 -22    1.54    3.21
  -2   4 -22    2.22    4.75
  -4   6 -22    0.62    2.78
  -2  -1 -21   -0.56    2.47
  -3   0 -20   -0.12    2.47
   2   1  20    3.03    3.52
  -2  -1 -20    1.05    2.66
   0   3  20    1.91    5.74
   0  -3 -20   -0.19    4.69
   1  -4 -20   -3.58    4.63
  -2   5  20    2.16    5.13
   2  -5 -20    0.68    3.83
   3  -6 -20    1.11    3.52
   4  -1  19   -1.17    2.72
  -3   0 -19    2.04    2.78
   2   1  19   -0.99    2.66
  -2  -1 -19    3.03    2.78
  -1  -2 -19    0.68    2.41
   0   3  19    0.86    5.93
   0  -3 -19    6.05    3.58
  -1   4  19    4.08    7.78
   1  -4 -19   18.15    5.37
  -2   5  19    0.62    4.38
   2  -5 -19    1.11    3.89
  -3   6  19   -0.19    5.19
   3  -6 -19    0.25    4.14
  -6   3 -18    2.96    3.46
   5  -2  18    1.30    3.40
  -5   2 -18   -0.37    2.41
   4  -1  18    2.10    5.13
  -4   1 -18    1.30    3.33
   3   0  18   -0.99    2.96
  -3   0 -18   -0.62    2.35
   2   1  18   -0.19    2.72
  -2  -1 -18    0.86    3.64
   1   2  18   -1.85    3.95
  -1  -2 -18   -2.22    3.33
   0   3  18    0.56    3.03
   0  -3 -18    4.88    3.52
  -1   4  18    0.00    4.45
   1  -4 -18   -0.56    4.45
  -2   5  18    4.69    4.45
   2  -5 -18    8.46    4.20
  -3   6  18   -1.61    4.82
   3  -6 -18    2.59    2.96
  -4   7  18    0.86    5.62
   4  -7 -18    2.96    3.27
   5  -8 -18    1.42    4.38
   6  -9 -18    2.84    5.80
   7  -4  17   -1.54    3.77
  -7   4 -17    1.67    3.03
   6  -3  17    1.54    3.03
  -6   3 -17    1.85    2.22
   5  -2  17    2.10    3.77
  -5   2 -17    3.27    2.59
   4  -1  17    1.17    3.27
  -4   1 -17    1.42    1.98
   3   0  17    3.40    3.27
  -3   0 -17    0.74    2.59
   2   1  17   -1.30    3.95
  -2  -1 -17    1.67    2.53
   1   2  17    2.53    3.95
  -1  -2 -17   -0.43    4.45
   0   3  17    2.59    4.08
   0  -3 -17    5.37    4.38
  -1   4  17    4.45    5.19
   1  -4 -17    5.68    4.51
  -2   5  17   -0.31    4.08
   2  -5 -17    1.48    3.40
  -3   6  17    2.66    4.57
   3  -6 -17    3.46    4.01
  -4   7  17    1.23    5.31
   4  -7 -17    1.98    4.01
  -5   8  17    1.98    6.61
   5  -8 -17    2.22    4.38
   9  -6  16   -0.31    2.66
   8  -5  16   -0.43    3.95
  -8   5 -16    0.93    1.67
   7  -4  16   -0.31    3.15
  -7   4 -16    0.00    1.85
   6  -3  16    2.84    2.66
  -6   3 -16    6.55    2.59
   5  -2  16    5.87    3.46
  -5   2 -16    6.05    2.78
   4  -1  16   11.11    3.89
  -4   1 -16    9.45    5.19
   3   0  16    3.52    3.95
  -3   0 -16    3.27    2.78
   2   1  16   20.19    3.77
  -2  -1 -16   18.09    2.96
   1   2  16    0.19    3.64
  -1  -2 -16    2.28    3.64
   0   3  16    3.58    4.14
   0  -3 -16    7.84    4.38
  -1   4  16    0.31    4.69
   1  -4 -16    0.00    3.70
  -2   5  16    3.89    4.26
   2  -5 -16    3.40    3.89
  -3   6  16   -2.53    4.51
   3  -6 -16   -2.41    4.51
  -4   7  16    0.74    5.43
   4  -7 -16   -2.66    4.57
  -5   8  16   -1.61    5.68
   5  -8 -16   -0.31    3.77
   6  -9 -16   -0.49    3.58
  -7  10  16   -3.95    7.35
   7 -10 -16   -2.72    7.53
  -8  11  16    6.11    8.15
   8 -11 -16    0.43    5.56
   9  -6  15   -0.25    2.28
  -9   6 -15   -0.93    2.28
   8  -5  15    1.30    2.41
  -8   5 -15   -0.12    2.35
   7  -4  15    1.48    2.84
  -7   4 -15    1.79    2.41
   6  -3  15   -0.86    2.90
  -6   3 -15    0.80    2.96
   5  -2  15    9.76    2.78
  -5   2 -15    8.34    2.72
   4  -1  15    8.52    2.78
  -4   1 -15    5.43    2.10
   3   0  15   51.25    4.32
  -3   0 -15   55.08    4.01
   2   1  15    9.63    3.15
  -2  -1 -15   12.78    2.53
   1   2  15    1.17    2.90
  -1  -2 -15    1.42    3.15
   0   3  15   29.33    5.80
   0  -3 -15   27.72    4.51
  -1   4  15   -0.43    5.19
   1  -4 -15    1.91    3.33
  -2   5  15    3.83    4.20
   2  -5 -15   10.81    4.01
  -3   6  15   -0.43    4.14
   3  -6 -15    1.91    4.08
  -4   7  15   -2.28    5.68
   4  -7 -15    2.96    4.75
  -5   8  15   -1.23    3.33
   5  -8 -15    3.21    4.26
  -6   9  15    0.80    3.83
   6  -9 -15   -0.56    4.14
  -7  10  15    5.13    7.41
   7 -10 -15    2.22    5.68
  -8  11  15    0.00    6.05
   8 -11 -15   -1.36    5.56
 -11   8 -14    0.37    2.72
   9  -6  14    1.30    2.28
  -9   6 -14    3.58    2.22
   8  -5  14    1.73    2.22
  -8   5 -14    0.19    2.28
   7  -4  14   13.83    2.22
  -7   4 -14   16.05    2.22
   6  -3  14   -1.54    2.10
  -6   3 -14    0.99    2.72
   5  -2  14    0.74    2.22
  -5   2 -14    1.73    1.85
   4  -1  14   11.92    2.72
  -4   1 -14    8.27    2.16
   3   0  14    0.62    2.59
  -3   0 -14    2.04    2.66
   2   1  14   14.51    4.26
  -2  -1 -14   14.88    3.27
   1   2  14   46.31    4.45
  -1  -2 -14   41.00    3.52
   0   3  14   11.67    4.01
   0  -3 -14    9.82    2.90
  -1   4  14   21.61    4.45
   1  -4 -14   22.41    4.20
  -2   5  14   18.83    4.20
   2  -5 -14   26.68    4.51
  -3   6  14    2.78    5.37
   3  -6 -14    0.12    3.58
  -4   7  14    2.47    5.13
   4  -7 -14    4.38    5.00
  -5   8  14   -0.62    4.45
   5  -8 -14   -1.67    4.20
  -6   9  14    2.22    5.43
   6  -9 -14   -0.68    5.19
  -7  10  14    3.40    5.62
   7 -10 -14    5.56    5.68
  -8  11  14    6.48    5.06
   8 -11 -14    1.48    5.50
  11  -8  13    0.68    2.53
 -11   8 -13    0.68    1.98
  10  -7  13    1.23    1.85
 -10   7 -13    4.20    2.66
   9  -6  13    0.19    1.91
  -9   6 -13    0.25    2.47
   8  -5  13   18.03    2.66
  -8   5 -13   16.80    2.90
   7  -4  13    1.36    2.16
  -7   4 -13    3.77    2.53
   6  -3  13   16.55    2.47
  -6   3 -13   17.54    2.22
   5  -2  13    2.53    1.91
  -5   2 -13   -0.06    1.67
   4  -1  13   20.50    2.72
  -4   1 -13   22.60    2.84
   3   0  13    8.77    2.72
  -3   0 -13    6.73    1.91
   2   1  13    2.96    2.53
  -2  -1 -13    3.09    1.98
   1   2  13    5.43    3.46
  -1  -2 -13    1.30    2.78
   0   3  13   28.53    4.45
   0  -3 -13   26.92    3.77
  -1   4  13   35.44    4.51
   1  -4 -13   27.97    3.83
  -2   5  13   15.87    4.08
   2  -5 -13   22.48    4.26
  -3   6  13   12.66    5.31
   3  -6 -13   10.74    4.32
  -4   7  13   14.57    5.00
   4  -7 -13   10.68    5.00
  -5   8  13   -0.37    4.82
   5  -8 -13    0.19    4.82
  -6   9  13   15.81    5.25
   6  -9 -13   15.19    4.94
  -7  10  13   -1.54    5.50
   7 -10 -13    0.43    6.11
  -8  11  13    6.17    5.00
   8 -11 -13    2.59    5.43
   9 -12 -13   -2.10    4.88
 -12   9 -12    0.62    2.90
  11  -8  12    3.89    2.16
 -11   8 -12    8.64    2.59
  10  -7  12    1.73    2.78
 -10   7 -12    0.99    2.59
   9  -6  12    2.96    2.04
  -9   6 -12    2.72    1.79
   8  -5  12    1.98    2.35
  -8   5 -12    1.61    1.98
   7  -4  12   22.29    2.47
  -7   4 -12   24.82    3.03
   6  -3  12   16.30    2.22
  -6   3 -12   17.17    2.10
   5  -2  12   82.99    4.38
  -5   2 -12   88.73    5.00
   4  -1  12    4.88    1.79
  -4   1 -12    4.69    2.28
   3   0  12   35.20    3.09
  -3   0 -12   35.26    2.78
   2   1  12    7.78    2.84
  -2  -1 -12    5.50    1.98
   1   2  12   -1.54    2.22
  -1  -2 -12   -0.25    2.28
   0   3  12   26.55    3.52
   0  -3 -12   27.79    2.96
  -1   4  12    8.58    3.58
   1  -4 -12    6.11    3.09
  -2   5  12   17.41    4.32
   2  -5 -12   13.52    3.64
  -3   6  12   29.76    4.88
   3  -6 -12   32.36    4.94
  -4   7  12    9.26    3.77
   4  -7 -12    7.72    4.01
  -5   8  12   72.92    6.98
   5  -8 -12   75.64    6.92
  -6   9  12    7.04    4.51
   6  -9 -12    9.14    4.51
  -7  10  12   21.30    5.87
   7 -10 -12   18.52    6.73
  -8  11  12   -4.14    4.75
   8 -11 -12    2.28    4.94
  -9  12  12   -0.37   10.50
   9 -12 -12    3.21    4.75
  12  -9  11    0.56    2.66
 -12   9 -11    0.06    5.87
  11  -8  11    1.30    2.28
 -11   8 -11    1.91    3.03
  10  -7  11    0.00    2.41
 -10   7 -11    0.56    2.16
   9  -6  11    8.89    2.16
  -9   6 -11   10.06    2.59
   8  -5  11    3.70    2.22
  -8   5 -11    4.63    2.41
   7  -4  11    1.30    1.36
  -7   4 -11    0.25    2.22
   6  -3  11   66.63    3.58
  -6   3 -11   69.96    4.08
   5  -2  11    3.33    1.67
  -5   2 -11    4.57    2.04
   4  -1  11   55.51    3.21
  -4   1 -11   50.88    3.15
   3   0  11   55.39    3.46
  -3   0 -11   52.98    3.52
   2   1  11   45.14    3.52
  -2  -1 -11   44.27    3.33
   1   2  11    8.34    2.16
  -1  -2 -11    6.98    2.41
   0   3  11   20.99    3.64
   0  -3 -11   17.91    2.72
  -1   4  11    1.54    2.28
   1  -4 -11   -0.19    2.90
  -2   5  11   29.89    4.75
   2  -5 -11   32.54    4.63
  -3   6  11    4.08    3.27
   3  -6 -11    8.58    3.40
  -4   7  11   -0.19    3.21
   4  -7 -11    1.73    3.40
  -5   8  11    0.99    3.64
   5  -8 -11   -0.31    3.83
  -6   9  11    8.34    4.38
   6  -9 -11   10.87    4.26
  -7  10  11   12.84    5.37
   7 -10 -11    9.94    4.82
  -8  11  11   25.75    5.87
   8 -11 -11   22.11    5.50
  -9  12  11   -1.91    5.25
   9 -12 -11    3.58    4.57
 -10  13  11    4.82    7.22
  10 -13 -11    8.40    5.31
 -13  10 -10   -0.43    4.32
  12  -9  10    1.73    1.98
 -12   9 -10    2.35    2.53
  11  -8  10   -0.37    2.53
 -11   8 -10    1.23    2.72
  10  -7  10    0.86    2.28
 -10   7 -10    4.01    3.21
   9  -6  10    1.79    1.98
  -9   6 -10    1.30    2.35
   8  -5  10    6.17    1.73
  -8   5 -10    7.16    2.35
   7  -4  10   53.47    3.33
  -7   4 -10   60.70    3.83
   6  -3  10    1.17    1.36
  -6   3 -10   -0.06    1.61
   5  -2  10   41.43    2.66
  -5   2 -10   42.42    2.84
   4  -1  10    7.35    2.04
  -4   1 -10    8.52    1.79
   3   0  10    0.06    1.42
  -3   0 -10    1.11    1.23
   2   1  10   37.79    3.03
  -2  -1 -10   41.43    2.59
   1   2  10   53.16    3.58
  -1  -2 -10   58.85    3.46
   0   3  10   -0.12    2.78
   0  -3 -10   -0.56    2.22
  -1   4  10   29.76    3.21
   1  -4 -10   28.96    2.78
  -2   5  10   23.40    3.21
   2  -5 -10   33.65    3.27
  -3   6  10    5.99    3.09
   3  -6 -10    5.62    2.90
  -4   7  10   18.34    4.14
   4  -7 -10   19.45    3.58
  -5   8  10   26.92    5.06
   5  -8 -10   19.57    4.69
  -6   9  10   11.61    5.80
   6  -9 -10   11.05    5.80
  -7  10  10   -1.17    4.75
   7 -10 -10    0.86    4.32
  -8  11  10    1.98    4.69
   8 -11 -10   -0.37    4.45
  -9  12  10    4.38    5.25
   9 -12 -10    6.11    4.57
 -10  13  10    1.23    3.89
  10 -13 -10    3.33    5.62
  11 -14 -10    4.69    7.22
  14 -11   9    1.42    2.16
  13 -10   9    2.10    2.66
 -13  10  -9    2.35    3.33
  12  -9   9    8.52    2.72
 -12   9  -9    9.82    2.66
  11  -8   9    6.24    1.98
 -11   8  -9    2.47    3.40
  10  -7   9    1.23    1.48
 -10   7  -9    1.30    2.84
   9  -6   9   54.28    3.15
  -9   6  -9   58.35    4.01
   8  -5   9    2.78    1.36
  -8   5  -9    0.37    2.16
   7  -4   9   34.08    2.10
  -7   4  -9   32.11    2.53
   6  -3   9   51.25    2.78
  -6   3  -9   50.82    3.09
   5  -2   9   -0.62    1.48
  -5   2  -9   -0.19    1.17
   4  -1   9    2.35    1.73
  -4   1  -9    3.03    1.30
   3   0   9   24.88    2.16
  -3   0  -9   27.35    1.79
   2   1   9  328.44   11.92
  -2  -1  -9  334.73   10.19
   1   2   9  163.57    6.67
  -1  -2  -9  152.89    6.05
   0   3   9  138.44    5.87
   0  -3  -9  133.31    5.06
  -1   4   9   78.23    4.45
   1  -4  -9   86.45    5.00
  -2   5   9   20.07    2.90
   2  -5  -9   22.04    2.96
  -3   6   9  216.49   11.24
   3  -6  -9  214.51   11.11
  -4   7   9    5.13    4.20
   4  -7  -9    0.86    3.40
  -5   8   9   29.89    4.51
   5  -8  -9   23.96    3.83
  -6   9   9   -1.73    4.38
   6  -9  -9    1.23    4.20
  -7  10   9    5.00    4.08
   7 -10  -9    1.98    3.70
  -8  11   9    1.42    4.20
   8 -11  -9    4.14    4.51
  -9  12   9    0.99    5.06
   9 -12  -9   -1.79    4.38
 -10  13   9    3.33    4.94
  10 -13  -9    4.20    3.83
  11 -14  -9    2.84    5.56
  12 -15  -9    2.47    7.84
  13 -10   8    0.56    2.10
 -13  10  -8   -0.31    2.35
  12  -9   8    0.80    3.09
 -12   9  -8    3.27    3.83
  11  -8   8    3.58    1.91
 -11   8  -8    5.37    2.59
  10  -7   8   56.38    3.52
 -10   7  -8   52.24    3.40
   9  -6   8    1.05    1.42
  -9   6  -8    3.03    1.73
   8  -5   8  151.04    7.04
  -8   5  -8  136.52    5.74
   7  -4   8   32.73    2.35
  -7   4  -8   33.34    2.78
   6  -3   8    3.70    1.42
  -6   3  -8    2.96    1.36
   5  -2   8   25.50    1.73
  -5   2  -8   26.43    1.91
   4  -1   8  152.39    5.99
  -4   1  -8  159.62    9.14
   3   0   8   27.79    2.16
  -3   0  -8   28.59    2.04
   2   1   8    0.31    1.79
  -2  -1  -8   -0.31    1.54
   1   2   8  114.42    4.32
  -1  -2  -8  129.42    5.31
   0   3   8  238.10    8.40
   0  -3  -8  250.33    9.26
  -1   4   8   31.37    2.78
   1  -4  -8   29.64    2.59
  -2   5   8  212.41    7.97
   2  -5  -8  219.45    8.71
  -3   6   8  130.91    5.99
   3  -6  -8  143.44    6.30
  -4   7   8    1.85    2.96
   4  -7  -8    2.16    2.90
  -5   8   8  273.60   11.61
   5  -8  -8  287.13   11.92
  -6   9   8    5.99    4.08
   6  -9  -8    6.67    4.38
  -7  10   8    0.06    4.51
   7 -10  -8    0.86    4.69
  -8  11   8   16.24    5.50
   8 -11  -8   12.23    4.94
  -9  12   8   -0.19    5.37
   9 -12  -8    2.28    5.93
 -10  13   8    2.04    5.93
  10 -13  -8    1.48    8.03
  12 -15  -8   -1.91    7.29
  13 -10   7    0.49    2.28
 -13  10  -7    0.99    2.59
  12  -9   7    3.58    2.16
 -12   9  -7    5.68    2.72
  11  -8   7   17.29    2.96
 -11   8  -7   16.36    3.09
  10  -7   7    0.31    1.73
 -10   7  -7    1.23    2.35
   9  -6   7   66.56    3.70
  -9   6  -7   72.31    3.89
   8  -5   7   30.63    2.53
  -8   5  -7   32.73    2.47
   7  -4   7   40.63    2.41
  -7   4  -7   44.89    2.78
   6  -3   7   37.48    2.10
  -6   3  -7   40.63    2.35
   5  -2   7  111.27    4.51
  -5   2  -7  105.16    4.94
   4  -1   7    3.77    0.93
  -4   1  -7    3.46    0.99
   3   0   7  292.99    9.51
  -3   0  -7  283.18    8.89
   2   1   7   12.16    1.79
  -2  -1  -7   12.29    1.54
   1   2   7   95.96    4.01
  -1  -2  -7   91.76    3.77
   0   3   7   41.99    2.96
   0  -3  -7   45.26    2.84
  -1   4   7   -0.62    1.79
   1  -4  -7    0.68    1.91
  -2   5   7   35.07    2.78
   2  -5  -7   31.06    2.78
  -3   6   7    0.86    3.21
   3  -6  -7    0.25    2.78
  -4   7   7  777.03   24.33
   4  -7  -7  747.33   23.28
  -5   8   7    7.10    2.84
   5  -8  -7    4.88    3.21
  -6   9   7   13.58    3.77
   6  -9  -7   10.87    3.77
  -7  10   7   48.97    5.62
   7 -10  -7   53.78    5.62
  -8  11   7    1.17    3.89
   8 -11  -7   -0.06    3.64
  -9  12   7   16.98    6.98
   9 -12  -7    1.98    6.17
 -10  13   7    1.05    5.13
  10 -13  -7   -0.93    4.69
 -11  14   7    5.93    5.68
  11 -14  -7    5.80    6.42
  14 -11   6    0.74    2.28
 -14  11  -6    1.36    4.01
  13 -10   6    1.48    2.04
 -13  10  -6    0.93    2.78
  12  -9   6   -0.99    2.35
 -12   9  -6    0.00    2.78
  11  -8   6    1.54    1.85
 -11   8  -6    0.99    2.47
  10  -7   6    4.38    3.40
 -10   7  -6    6.92    2.47
   9  -6   6   10.13    1.91
  -9   6  -6    9.63    2.59
   8  -5   6   43.96    2.78
  -8   5  -6   48.47    3.15
   7  -4   6    3.15    0.99
  -7   4  -6    3.58    1.30
   6  -3   6  226.12    8.03
  -6   3  -6  229.52    7.90
   5  -2   6   12.78    1.11
  -5   2  -6   13.95    1.48
   4  -1   6  838.91   23.59
  -4   1  -6  826.25   22.66
   3   0   6  397.10   11.92
  -3   0  -6  407.54   12.23
   2   1   6  229.02    7.41
  -2  -1  -6  225.94    7.35
   1   2   6   34.83    2.22
  -1  -2  -6   34.70    2.04
   0   3   6    7.10    1.48
   0  -3  -6    8.64    1.61
  -1   4   6   19.82    2.10
   1  -4  -6   18.71    1.98
  -2   5   6   18.77    2.28
   2  -5  -6   17.78    2.10
  -3   6   6  140.60    6.36
   3  -6  -6  137.33    5.80
  -4   7   6   45.82    4.20
   4  -7  -6   43.53    4.01
  -5   8   6    3.03    3.15
   5  -8  -6    5.74    2.72
  -6   9   6   66.38    5.62
   6  -9  -6   61.56    4.51
  -7  10   6   -1.11    4.20
   7 -10  -6    0.00    3.33
  -8  11   6   34.70    6.36
   8 -11  -6   40.63    7.47
  -9  12   6    1.79    4.14
   9 -12  -6   -0.68    4.32
 -10  13   6    3.46    5.74
  10 -13  -6    1.54    5.93
 -11  14   6   -1.79    5.50
  11 -14  -6   -1.54    5.80
  14 -11   5    3.89    2.90
 -14  11  -5   -1.91    5.06
  13 -10   5   -0.25    2.53
 -13  10  -5    3.15    3.52
  12  -9   5    9.32    3.46
 -12   9  -5   10.56    3.27
  11  -8   5    0.99    2.53
 -11   8  -5    0.80    2.28
  10  -7   5   28.71    2.72
 -10   7  -5   29.45    2.84
   9  -6   5    1.48    2.04
  -9   6  -5    1.61    2.28
   8  -5   5   11.36    1.91
  -8   5  -5   11.73    1.79
   7  -4   5    9.69    1.23
  -7   4  -5    7.78    1.61
   6  -3   5   44.09    2.41
  -6   3  -5   44.40    2.41
   5  -2   5  307.01   10.13
  -5   2  -5  301.21    9.20
   4  -1   5    0.74    0.68
  -4   1  -5    0.93    0.49
   3   0   5  213.77    7.59
  -3   0  -5  207.72    6.92
   2   1   5   87.13    3.64
  -2  -1  -5   87.37    3.46
   1   2   5  376.97   12.53
  -1  -2  -5  379.63   11.30
   0   3   5   18.03    1.73
   0  -3  -5   19.33    1.85
  -1   4   5    4.14    1.73
   1  -4  -5    3.33    1.54
  -2   5   5   15.07    1.98
   2  -5  -5   10.50    1.85
  -3   6   5  541.03   16.24
   3  -6  -5  548.13   16.55
  -4   7   5   10.44    3.03
   4  -7  -5   12.66    3.33
  -5   8   5    3.77    2.84
   5  -8  -5    6.24    2.78
  -6   9   5    2.90    3.15
   6  -9  -5    5.06    3.09
  -7  10   5   20.19    6.73
   7 -10  -5   17.97    4.82
  -8  11   5    4.57    4.88
   8 -11  -5    3.40    5.43
  -9  12   5   32.66    5.13
   9 -12  -5   32.11    5.62
 -10  13   5    1.79    4.38
  10 -13  -5    5.50    4.75
 -11  14   5   -0.49    4.75
  11 -14  -5    0.25    4.45
 -12  15   5    0.74    5.99
  12 -15  -5   -0.62    4.63
  14 -11   4    0.12    2.66
 -14  11  -4    1.05    5.68
  13 -10   4    6.73    2.66
 -13  10  -4    4.75    3.21
  12  -9   4    3.70    2.96
 -12   9  -4    1.05    2.66
  11  -8   4   25.69    3.40
 -11   8  -4   28.71    3.40
  10  -7   4    1.42    2.10
 -10   7  -4    4.75    2.53
   9  -6   4    2.16    2.41
  -9   6  -4    3.27    1.73
   8  -5   4    1.42    1.30
  -8   5  -4    3.89    1.98
   7  -4   4   88.05    3.83
  -7   4  -4   78.11    3.64
   6  -3   4  134.86    5.00
  -6   3  -4  137.20    5.19
   5  -2   4  161.16    5.31
  -5   2  -4  163.45    5.74
   4  -1   4    7.59    0.62
  -4   1  -4    7.78    0.80
   3   0   4   60.76    2.41
  -3   0  -4   62.61    2.41
   2   1   4  360.67   10.44
  -2  -1  -4  351.10   10.87
   1   2   4    4.82    0.99
  -1  -2  -4    5.93    0.99
   0   3   4  250.63    8.64
   0  -3  -4  242.92    9.08
  -1   4   4   74.28    3.58
   1  -4  -4   68.79    3.27
  -2   5   4 1170.61   32.17
   2  -5  -4 1182.53   31.86
  -3   6   4   38.53    2.90
   3  -6  -4   40.01    3.15
  -4   7   4  201.54    8.21
   4  -7  -4  197.41    8.15
  -5   8   4   19.08    3.21
   5  -8  -4   26.12    3.46
  -6   9   4   32.48    5.50
   6  -9  -4   27.29    4.26
  -7  10   4    7.16    3.40
   7 -10  -4    2.10    3.21
  -8  11   4   -2.66    3.95
   8 -11  -4    1.73    3.77
  -9  12   4    0.00    3.89
   9 -12  -4   -0.19    4.26
 -10  13   4   20.44    5.37
  10 -13  -4   20.38    5.31
 -11  14   4    0.49    4.69
  11 -14  -4    3.33    4.20
 -12  15   4    2.28    8.77
  12 -15  -4   -4.01    7.35
  15 -12   3    0.12    2.53
 -15  12  -3    0.56    5.56
  14 -11   3    0.00    3.40
 -14  11  -3   -0.12    3.95
  13 -10   3    0.68    3.46
 -13  10  -3    2.84    3.21
  12  -9   3    4.57    3.40
 -12   9  -3    4.69    2.96
  11  -8   3   11.42    2.66
 -11   8  -3   11.30    2.66
  10  -7   3   14.14    2.28
 -10   7  -3   14.39    2.35
   9  -6   3    2.35    1.48
  -9   6  -3    2.84    1.79
   8  -5   3  162.33    6.11
  -8   5  -3  161.10    5.80
   7  -4   3   23.28    2.10
  -7   4  -3   27.35    1.98
   6  -3   3  612.72   18.40
  -6   3  -3  607.66   17.35
   5  -2   3    0.49    0.49
  -5   2  -3    0.25    0.74
   4  -1   3    1.61    0.31
  -4   1  -3    2.35    0.56
   3   0   3   28.77    1.17
  -3   0  -3   27.85    1.17
   2   1   3   62.80    2.28
  -2  -1  -3   65.45    2.53
   1   2   3  561.78   16.36
  -1  -2  -3  577.28   17.23
   0   3   3  139.92    5.25
   0  -3  -3  141.90    5.50
  -1   4   3  673.67   18.96
   1  -4  -3  678.79   21.80
  -2   5   3   10.68    1.61
   2  -5  -3   12.84    1.91
  -3   6   3  225.19    8.27
   3  -6  -3  227.05    7.78
  -4   7   3  246.25    8.46
   4  -7  -3  250.51    8.89
  -5   8   3  108.00    8.03
   5  -8  -3  104.66    5.19
  -6   9   3  101.20    6.36
   6  -9  -3   94.17    6.73
  -7  10   3   98.80    6.30
   7 -10  -3  106.82    5.93
  -8  11   3    7.47    3.46
   8 -11  -3    9.26    3.09
  -9  12   3    1.85    3.95
   9 -12  -3    4.51    4.08
 -10  13   3    1.98    5.00
  10 -13  -3    1.23    3.95
 -11  14   3    3.70    4.69
  11 -14  -3    2.28    4.14
 -12  15   3   -3.27    6.67
  12 -15  -3    6.11    8.58
  15 -12   2    0.25    3.89
 -15  12  -2    2.10    3.58
  14 -11   2    0.19    2.78
 -14  11  -2    1.17    4.38
  13 -10   2    1.17    2.96
 -13  10  -2   -0.49    4.82
  12  -9   2    3.83    3.95
 -12   9  -2    2.22    3.58
  11  -8   2    0.31    2.53
 -11   8  -2    1.17    2.59
  10  -7   2   -0.25    2.47
 -10   7  -2    0.56    2.16
   9  -6   2  149.55    5.87
  -9   6  -2  145.11    5.62
   8  -5   2  107.07    4.51
  -8   5  -2  111.83    4.88
   7  -4   2 1008.96   28.40
  -7   4  -2 1047.55   29.08
   6  -3   2    5.50    0.93
  -6   3  -2    5.06    0.93
   5  -2   2 1293.74   34.39
  -5   2  -2 1347.71   40.94
   4  -1   2  688.36   19.14
  -4   1  -2  700.71   19.94
   3   0   2   68.29    2.22
  -3   0  -2   68.73    3.33
   2   1   2   52.24    1.73
  -2  -1  -2   53.29    1.85
   1   2   2   28.77    1.30
  -1  -2  -2   28.10    1.36
   0   3   2  263.85    9.51
   0  -3  -2  242.42    8.40
  -1   4   2    1.17    0.93
   1  -4  -2   -0.37    0.99
  -2   5   2    4.82    1.23
   2  -5  -2    3.58    1.30
  -3   6   2  204.69    7.66
   3  -6  -2  212.91    7.59
  -4   7   2   18.96    2.41
   4  -7  -2   12.91    1.98
  -5   8   2  182.22    7.04
   5  -8  -2  177.46   11.05
  -6   9   2   97.87    6.05
   6  -9  -2  103.43    6.48
  -7  10   2   12.66    4.32
   7 -10  -2   17.91    4.20
  -8  11   2   32.36    4.14
   8 -11  -2   35.57    4.26
  -9  12   2    2.66    3.89
   9 -12  -2    0.68    3.64
 -10  13   2    0.12    4.88
  10 -13  -2    3.46    4.82
 -11  14   2    2.53    5.25
  11 -14  -2    6.30    5.06
 -12  15   2   -0.31    6.79
  12 -15  -2    0.74    7.10
  14 -11   1    0.00    2.78
 -14  11  -1    1.11    3.77
  13 -10   1    3.70    3.70
 -13  10  -1    0.37    3.40
  12  -9   1    0.37    3.03
 -12   9  -1    0.93    3.40
  11  -8   1    6.42    3.89
 -11   8  -1    6.55    3.15
  10  -7   1   24.95    2.72
 -10   7  -1   22.91    3.27
   9  -6   1  305.47   10.74
  -9   6  -1  297.25    9.39
   8  -5   1   68.23    3.58
  -8   5  -1   68.11    3.27
   7  -4   1   11.61    1.61
  -7   4  -1   14.33    1.91
   6  -3   1  507.44   17.66
  -6   3  -1  511.70   15.50
   5  -2   1 2638.17   68.48
  -5   2  -1 2725.11   70.45
   4  -1   1 1214.70   34.83
  -4   1  -1 1220.01   31.86
   3   0   1    2.28    0.31
  -3   0  -1    3.09    0.43
   2   1   1  189.38    7.47
  -2  -1  -1  194.63    7.10
   1   2   1  419.95   11.61
  -1  -2  -1  424.27   11.55
   0   3   1   22.66    1.42
   0  -3  -1   25.07    1.54
  -1   4   1  331.77   11.24
   1  -4  -1  341.71   11.30
  -2   5   1   94.66    4.26
   2  -5  -1   99.29    4.32
  -3   6   1    8.52    2.22
   3  -6  -1   10.74    1.91
  -4   7   1  174.75    6.73
   4  -7  -1  173.20    8.64
  -5   8   1  157.02    6.85
   5  -8  -1  133.19    6.61
  -6   9   1    0.37    2.59
   6  -9  -1    1.23    2.59
  -7  10   1   58.10    4.57
   7 -10  -1   64.34    4.57
  -8  11   1    7.84    3.40
   8 -11  -1    6.85    3.33
  -9  12   1    2.35    3.89
   9 -12  -1    0.80    3.46
 -10  13   1    1.79    5.06
  10 -13  -1    6.61    4.75
 -11  14   1   -2.35    5.62
  11 -14  -1    1.11    3.89
 -12  15   1    1.67    4.20
  12 -15  -1    1.61    3.95
  14 -11   0    2.47    3.46
 -14  11   0    1.36    3.52
  13 -10   0    0.19    3.33
 -13  10   0   -1.61    3.77
  12  -9   0    4.57    3.09
 -12   9   0    3.15    3.40
  11  -8   0    1.11    3.09
 -11   8   0   -2.28    4.08
  10  -7   0   75.09    4.57
 -10   7   0   67.92    4.88
   9  -6   0    1.79    1.91
  -9   6   0    1.11    2.10
   8  -5   0   86.69    4.45
  -8   5   0   73.67    4.14
   7  -4   0   16.73    1.85
  -7   4   0   16.49    2.04
   6  -3   0  711.89   20.75
  -6   3   0  729.92   21.12
   5  -2   0  825.44   24.76
  -5   2   0  836.56   24.88
   4  -1   0  157.15    5.62
  -4   1   0  154.25    5.31
   3   0   0  870.58   21.86
  -3   0   0  867.86   22.91
   2   1   0   56.38    1.85
  -2  -1   0   57.30    2.04
   1   2   0  101.88    3.46
  -1  -2   0  103.30    3.33
   0   3   0  918.99   26.12
   0  -3   0  912.20   24.64
  -1   4   0  100.09    3.46
   1  -4   0   98.73    4.08
  -2   5   0   96.14    3.89
   2  -5   0  107.38    4.08
  -3   6   0  575.86   20.19
   3  -6   0  628.41   27.48
  -4   7   0   63.29    3.27
   4  -7   0   70.33    3.58
  -5   8   0  120.90    5.80
   5  -8   0  127.69    5.37
  -6   9   0   84.41    4.63
   6  -9   0   83.85    4.57
  -7  10   0   15.87    3.27
   7 -10   0   26.06    3.33
  -8  11   0    0.56    3.58
   8 -11   0    3.27    3.52
  -9  12   0   11.18    4.08
   9 -12   0    7.66    3.58
 -10  13   0   -2.28    4.94
  10 -13   0   -1.30    4.26
 -11  14   0   -3.64    6.30
  11 -14   0   -0.12    4.57
 -12  15   0    3.89    4.20
  12 -15   0    1.54    3.89
  14 -11  -1    0.99    2.78
 -14  11   1    1.42    3.40
  13 -10  -1    1.61    4.14
 -13  10   1    4.32    4.63
  12  -9  -1   25.50    4.26
 -12   9   1   20.32    4.14
  11  -8  -1   37.36    5.13
 -11   8   1   43.66    4.51
  10  -7  -1   10.25    3.15
 -10   7   1    5.74    3.15
   9  -6  -1    3.33    2.22
  -9   6   1    1.54    2.16
   8  -5  -1   16.24    1.98
  -8   5   1   15.87    2.16
   7  -4  -1  299.91   10.31
  -7   4   1  294.60   11.98
   6  -3  -1   28.90    2.35
  -6   3   1   28.65    2.22
   5  -2  -1  109.73    4.08
  -5   2   1  109.05    4.20
   4  -1  -1  756.04   21.06
  -4   1   1  743.57   21.55
   3   0  -1  744.00   19.39
  -3   0   1  731.22   19.33
   2   1  -1 1403.77   34.95
  -2  -1   1 1401.80   33.41
   1   2  -1 4040.09   97.81
  -1  -2   1 4134.07  102.13
   0   3  -1 5187.55  123.06
   0  -3   1 5225.71  125.16
  -1   4  -1  556.35   15.75
   1  -4   1  548.51   16.86
  -2   5  -1  105.03    6.17
   2  -5   1  100.71    6.11
  -3   6  -1   28.40    1.98
   3  -6   1   26.12    2.16
  -4   7  -1  543.81   16.05
   4  -7   1  537.08   16.98
  -5   8  -1    4.57    2.47
   5  -8   1    4.57    2.10
  -6   9  -1    6.98    2.22
   6  -9   1    4.57    2.41
  -7  10  -1   10.25    3.46
   7 -10   1   12.16    3.46
  -8  11  -1   -0.99    2.90
   8 -11   1    0.25    2.84
  -9  12  -1   10.62    3.95
   9 -12   1   14.57    3.58
 -10  13  -1    3.27    4.32
  10 -13   1    1.67    4.08
 -11  14  -1   16.80    6.11
  11 -14   1   11.79    5.87
 -12  15  -1    0.80    4.20
  12 -15   1    1.67    3.95
  14 -11  -2   -0.12    5.13
 -14  11   2    2.90    3.27
  13 -10  -2   10.56    4.63
 -13  10   2   14.26    4.88
  12  -9  -2    4.20    3.40
 -12   9   2    4.14    4.45
  11  -8  -2   12.47    3.33
 -11   8   2   13.34    3.95
  10  -7  -2   12.97    3.09
 -10   7   2   15.62    3.27
   9  -6  -2   22.54    3.33
  -9   6   2   26.30    3.33
   8  -5  -2  148.75    6.42
  -8   5   2  156.59    6.67
   7  -4  -2  212.41    7.97
  -7   4   2  220.81    7.72
   6  -3  -2  775.30   23.03
  -6   3   2  781.91   22.85
   5  -2  -2    1.36    0.99
  -5   2   2    1.85    1.05
   4  -1  -2  123.43    4.75
  -4   1   2  114.48    4.45
   3   0  -2    0.25    0.68
  -3   0   2    0.06    0.62
   2   1  -2 2233.66   55.14
  -2  -1   2 2224.52   55.82
   1   2  -2  605.62   16.12
  -1  -2   2  589.14   16.92
   0   3  -2  970.55   25.25
   0  -3   2  995.50   26.49
  -1   4  -2  891.95   34.58
   1  -4   2  889.97   35.20
  -2   5  -2    0.62    1.05
   2  -5   2    1.05    0.99
  -3   6  -2  417.60   11.79
   3  -6   2  411.30   12.84
  -4   7  -2  316.83   10.74
   4  -7   2  302.69   10.56
  -5   8  -2  725.72   20.87
   5  -8   2  728.87   21.30
  -6   9  -2   55.94    3.70
   6  -9   2   56.01    3.89
  -7  10  -2   27.72    3.95
   7 -10   2   27.91    3.40
  -8  11  -2   25.32    4.01
   8 -11   2   26.92    4.01
  -9  12  -2    2.04    3.52
   9 -12   2   -0.80    3.70
 -10  13  -2   -1.23    3.95
  10 -13   2   -1.61    3.64
 -11  14  -2   -2.16    4.75
  11 -14   2   -5.43    4.88
 -12  15  -2    0.12    5.99
  12 -15   2   -0.06    3.58
 -15  12   3   -2.22    7.97
  14 -11  -3    0.43    4.82
 -14  11   3   -0.19    3.40
  13 -10  -3    1.54    3.83
 -13  10   3    1.23    3.89
  12  -9  -3    0.43    3.64
 -12   9   3    0.93    4.57
  11  -8  -3    3.95    3.27
 -11   8   3    2.59    3.21
  10  -7  -3    2.35    3.33
 -10   7   3    4.51    3.58
   9  -6  -3    8.40    2.35
  -9   6   3    7.66    2.78
   8  -5  -3   17.29    2.53
  -8   5   3   18.46    3.15
   7  -4  -3  277.86    9.76
  -7   4   3  272.25    9.08
   6  -3  -3   69.28    3.33
  -6   3   3   77.31    3.95
   5  -2  -3  316.77   10.93
  -5   2   3  303.37   10.50
   4  -1  -3   86.63    3.46
  -4   1   3   78.79    3.40
   3   0  -3  436.87   13.21
  -3   0   3  431.18   13.46
   2   1  -3 2044.90   51.50
  -2  -1   3 1983.77   50.82
   1   2  -3 1197.91   30.94
  -1  -2   3 1237.67   34.15
   0   3  -3  130.53    6.30
   0  -3   3  125.59    6.55
  -1   4  -3  675.83   19.51
   1  -4   3  660.27   19.20
  -2   5  -3   65.08    3.03
   2  -5   3   63.79    3.03
  -3   6  -3  120.41    4.75
   3  -6   3  119.79    4.69
  -4   7  -3  257.98    8.46
   4  -7   3  252.49    8.27
  -5   8  -3  167.21    6.67
   5  -8   3  172.65    6.30
  -6   9  -3  203.77    7.59
   6  -9   3  225.81    8.95
  -7  10  -3    2.10    2.53
   7 -10   3    0.06    2.84
  -8  11  -3   17.23    3.70
   8 -11   3   12.41    3.46
  -9  12  -3    3.40    3.52
   9 -12   3   -0.74    3.15
 -10  13  -3   11.55    4.32
  10 -13   3   16.61    4.32
 -11  14  -3   -0.62    4.01
  11 -14   3    2.22    3.46
  12 -15   3    0.12    3.83
  14 -11  -4    3.70    4.75
 -14  11   4    4.14    4.51
  13 -10  -4    0.25    5.00
 -13  10   4    3.09    4.94
  12  -9  -4    7.84    3.83
 -12   9   4    6.17    4.32
  11  -8  -4    0.74    2.96
 -11   8   4    2.47    3.33
  10  -7  -4    0.74    2.90
 -10   7   4    1.85    2.96
   9  -6  -4    0.74    2.28
  -9   6   4    1.85    2.66
   8  -5  -4   44.21    3.70
  -8   5   4   41.19    3.64
   7  -4  -4    0.74    1.91
  -7   4   4    0.19    1.85
   6  -3  -4 1125.60   29.95
  -6   3   4 1172.10   31.80
   5  -2  -4   16.12    1.73
  -5   2   4   16.67    1.85
   4  -1  -4  109.29    4.57
  -4   1   4  111.27    4.38
   3   0  -4    3.46    1.11
  -3   0   4    3.52    0.99
   2   1  -4 1126.16   29.76
  -2  -1   4 1078.55   29.82
   1   2  -4  103.37    5.74
  -1  -2   4  107.44    6.30
   0   3  -4  468.54   14.63
   0  -3   4  469.53   14.14
  -1   4  -4   76.75    3.15
   1  -4   4   80.58    3.52
  -2   5  -4  398.52   11.98
   2  -5   4  400.06   12.29
  -3   6  -4   42.73    2.53
   3  -6   4   42.91    2.53
  -4   7  -4   51.87    2.84
   4  -7   4   49.27    3.46
  -5   8  -4  413.90   13.65
   5  -8   4  393.15   12.91
  -6   9  -4    6.24    3.40
   6  -9   4   10.62    2.90
  -7  10  -4    1.85    2.53
   7 -10   4    0.37    2.53
  -8  11  -4    1.48    3.58
   8 -11   4    2.59    2.90
  -9  12  -4    4.45    4.01
   9 -12   4    4.26    3.09
 -10  13  -4    2.28    3.52
  10 -13   4    1.48    4.14
 -11  14  -4   -0.68    4.08
  11 -14   4   -0.31    3.58
 -12  15  -4    2.16    6.73
  12 -15   4   -0.19    3.46
  14 -11  -5    2.90    5.87
 -14  11   5   -0.49    4.82
  13 -10  -5    6.92    4.14
 -13  10   5    7.72    4.63
  12  -9  -5    2.47    3.77
 -12   9   5    1.36    4.26
  11  -8  -5   17.54    4.45
 -11   8   5   21.67    4.51
  10  -7  -5   12.47    3.33
 -10   7   5    9.51    3.15
   9  -6  -5   -0.25    3.03
  -9   6   5    2.66    3.33
   8  -5  -5   13.83    3.03
  -8   5   5   15.50    2.78
   7  -4  -5  230.63    7.66
  -7   4   5  226.31    8.89
   6  -3  -5   34.64    3.33
  -6   3   5   33.53    3.09
   5  -2  -5 1113.74   29.89
  -5   2   5 1083.30   30.13
   4  -1  -5  149.31    5.19
  -4   1   5  154.55    5.87
   3   0  -5  661.50   19.33
  -3   0   5  653.35   18.28
   2   1  -5  203.21    9.39
   1   2  -5  648.72   19.39
  -1  -2   5  646.50   19.08
   0   3  -5   40.07    2.22
   0  -3   5   42.30    2.10
  -1   4  -5  933.19   26.74
   1  -4   5  944.62   27.42
  -2   5  -5    1.67    1.11
   2  -5   5    0.62    0.99
  -3   6  -5   76.01    3.64
   3  -6   5   76.32    3.70
  -4   7  -5   11.49    1.67
   4  -7   5   10.25    1.67
  -5   8  -5   71.69    3.83
   5  -8   5   78.30    3.95
  -6   9  -5   27.97    3.03
   6  -9   5   31.24    2.84
  -7  10  -5   26.30    3.40
   7 -10   5   28.34    3.21
  -8  11  -5    4.63    3.58
   8 -11   5    7.22    3.15
  -9  12  -5    4.69    3.64
   9 -12   5    1.36    3.15
 -10  13  -5    5.50    4.32
  10 -13   5    7.84    3.77
 -11  14  -5    4.01    5.19
  11 -14   5    1.79    4.14
  12 -15   5    1.73    3.89
  14 -11  -6    3.77    4.38
 -14  11   6    2.35    4.26
  13 -10  -6   -0.25    4.75
 -13  10   6    0.12    5.37
  12  -9  -6   14.33    4.08
 -12   9   6   12.84    4.69
  11  -8  -6   17.10    4.01
 -11   8   6   19.57    4.01
  10  -7  -6   15.56    3.83
 -10   7   6   15.56    3.83
   9  -6  -6   42.67    4.08
  -9   6   6   47.67    4.51
   8  -5  -6    7.90    2.47
  -8   5   6    7.47    2.53
   7  -4  -6   49.71    3.83
  -7   4   6   39.58    3.83
   6  -3  -6    3.21    2.66
  -6   3   6    1.17    2.16
   5  -2  -6   11.61    1.91
  -5   2   6   12.35    1.91
   4  -1  -6   96.57    4.32
  -4   1   6   93.55    3.95
   3   0  -6   98.92    5.31
  -3   0   6  103.86    4.32
   2   1  -6  925.66   24.95
  -2  -1   6  901.27   24.64
   1   2  -6  107.13    4.38
  -1  -2   6  104.60    4.20
   0   3  -6 1794.76   48.04
   0  -3   6 1839.47   49.09
  -1   4  -6   17.85    1.91
   1  -4   6   15.19    1.67
  -2   5  -6  156.04    5.74
   2  -5   6  158.94    5.56
  -3   6  -6   59.59    3.27
   3  -6   6   53.91    3.15
  -4   7  -6  436.74   13.28
   4  -7   6  441.99   13.65
  -5   8  -6    4.26    1.98
   5  -8   6    5.93    1.98
  -6   9  -6    1.42    2.10
   6  -9   6   -0.49    1.85
  -7  10  -6    4.57    2.53
   7 -10   6    6.55    2.59
  -8  11  -6   -1.67    4.20
   8 -11   6    0.31    3.58
  -9  12  -6    2.16    3.95
   9 -12   6   -0.25    2.90
 -10  13  -6   -0.99    5.13
  10 -13   6   -0.56    4.51
 -11  14  -6   -0.25    4.38
  11 -14   6    3.03    4.26
  12 -15   6   -0.74    2.90
  14 -11  -7   -1.36    3.15
 -14  11   7    0.56    4.51
  13 -10  -7    7.90    4.38
 -13  10   7    8.77    5.31
  12  -9  -7    2.04    4.01
 -12   9   7    2.35    4.88
  11  -8  -7   13.46    4.26
 -11   8   7   14.70    4.38
  10  -7  -7   60.33    5.74
 -10   7   7   58.04    5.31
   9  -6  -7   15.99    3.46
  -9   6   7   16.80    3.58
   8  -5  -7  118.25    5.99
  -8   5   7  117.14    6.17
   7  -4  -7   47.18    3.95
  -7   4   7   53.41    4.01
   6  -3  -7  171.97    6.79
  -6   3   7  195.99    8.40
   5  -2  -7  103.49    4.88
  -5   2   7   99.48    4.51
   4  -1  -7  199.51    9.82
  -4   1   7  195.93    7.16
   3   0  -7   93.55    4.01
  -3   0   7   92.44    4.26
   2   1  -7    7.22    1.42
  -2  -1   7    4.08    1.48
   1   2  -7  250.26    7.97
  -1  -2   7  253.29    8.52
   0   3  -7   76.88    3.58
   0  -3   7   81.01    3.58
  -1   4  -7  127.94    5.00
   1  -4   7  129.73    5.06
  -2   5  -7   30.75    2.47
   2  -5   7   36.25    2.35
  -3   6  -7  403.89   13.15
   3  -6   7  390.62   12.16
  -4   7  -7    0.19    1.85
   4  -7   7    0.12    1.30
  -5   8  -7   90.09    4.69
   5  -8   7   82.99    4.38
  -6   9  -7   39.89    3.70
   6  -9   7   46.68    3.46
  -7  10  -7   12.53    3.46
   7 -10   7   14.63    2.53
  -8  11  -7    0.00    2.90
   8 -11   7    1.67    2.66
  -9  12  -7    4.88    3.95
   9 -12   7    2.47    3.09
 -10  13  -7    5.62    4.01
  10 -13   7    5.68    3.40
  14 -11  -8    1.61    3.46
 -14  11   8    0.31    3.77
  13 -10  -8    4.69    4.57
 -13  10   8    5.43    5.74
  12  -9  -8    4.82    5.00
 -12   9   8   -2.04    5.06
  11  -8  -8    3.09    4.57
 -11   8   8    1.85    4.75
  10  -7  -8    9.02    3.70
 -10   7   8    7.84    3.83
   9  -6  -8    8.89    3.46
  -9   6   8    8.34    3.70
   8  -5  -8   30.44    4.63
  -8   5   8   25.44    4.20
   7  -4  -8  119.54    7.47
  -7   4   8  121.58    8.21
   6  -3  -8  108.31    5.99
  -6   3   8  119.61    6.11
   5  -2  -8  293.12   10.13
  -5   2   8  288.12   10.87
   4  -1  -8  164.13    6.55
  -4   1   8  160.85    9.39
   3   0  -8  270.95    9.20
  -3   0   8  263.91    9.39
   2   1  -8   69.16    3.46
  -2  -1   8   71.81    3.95
   1   2  -8  607.97   17.17
  -1  -2   8  625.01   19.08
   0   3  -8    2.59    1.23
   0  -3   8    2.90    1.36
  -1   4  -8  146.84    5.62
   1  -4   8  144.80    5.68
  -2   5  -8   50.63    3.46
   2  -5   8   50.08    2.66
  -3   6  -8    7.47    2.22
   3  -6   8    9.51    2.16
  -4   7  -8  229.15    8.03
   4  -7   8  231.80    7.90
  -5   8  -8   71.01    3.70
   5  -8   8   75.83    4.08
  -6   9  -8   75.52    4.82
   6  -9   8   74.84    4.32
  -7  10  -8   -0.99    2.78
   7 -10   8    2.04    2.35
  -8  11  -8   11.18    3.27
   8 -11   8   17.91    3.40
  -9  12  -8   -2.53    4.20
   9 -12   8    2.16    3.21
 -10  13  -8    0.31    3.64
  10 -13   8   -0.43    3.21
  14 -11  -9    1.42    4.82
  13 -10  -9    2.35    3.52
 -13  10   9    0.12    4.94
  12  -9  -9    0.56    4.63
 -12   9   9   -1.48    5.06
  11  -8  -9    0.06    3.83
 -11   8   9    0.86    4.38
  10  -7  -9   11.42    4.45
 -10   7   9    9.45    4.45
   9  -6  -9    0.43    3.27
  -9   6   9    2.66    3.46
   8  -5  -9    4.45    3.64
  -8   5   9    3.77    3.83
   7  -4  -9   -0.19    2.90
  -7   4   9    1.30    2.66
   6  -3  -9   26.30    3.58
  -6   3   9   26.49    3.58
   5  -2  -9   84.10    4.57
  -5   2   9   85.83    6.55
   4  -1  -9  157.89    6.36
  -4   1   9  164.19    6.48
   3   0  -9  104.97    4.45
  -3   0   9  104.29    4.63
   2   1  -9  584.69   16.67
  -2  -1   9  575.80   18.15
   1   2  -9   31.12    2.53
  -1  -2   9   34.27    2.84
   0   3  -9  395.00   12.35
   0  -3   9  418.16   13.09
  -1   4  -9   92.37    3.89
   1  -4   9   96.08    4.32
  -2   5  -9  181.60    6.79
   2  -5   9  192.59    6.24
  -3   6  -9   11.05    2.28
   3  -6   9    7.97    1.91
  -4   7  -9    0.86    2.35
   4  -7   9    0.80    1.85
  -5   8  -9   92.56    5.25
   5  -8   9   94.72    5.00
  -6   9  -9   -0.06    2.84
   6  -9   9    1.48    2.47
  -7  10  -9   25.19    3.83
   7 -10   9   24.51    3.09
  -8  11  -9    3.83    3.58
   8 -11   9    6.73    2.90
  -9  12  -9    8.71    3.58
   9 -12   9    6.55    3.15
 -10  13  -9    4.51    4.45
  10 -13   9    2.90    3.15
 -11  14  -9    0.86    4.32
  11 -14   9    1.30    3.64
  14 -11 -10    2.35    4.26
  13 -10 -10    2.72    4.08
 -13  10  10    0.12    8.58
  12  -9 -10    2.10    5.06
 -12   9  10    0.93    4.57
  11  -8 -10    5.00    4.82
 -11   8  10    7.22    4.69
  10  -7 -10    0.43    3.83
 -10   7  10    1.42    4.26
   9  -6 -10    0.68    3.58
  -9   6  10    5.56    3.52
   8  -5 -10    2.90    4.01
  -8   5  10    4.01    4.08
   7  -4 -10   29.45    3.70
  -7   4  10   24.64    3.89
   6  -3 -10   92.93    5.37
  -6   3  10   86.39    8.34
   5  -2 -10   48.10    4.08
  -5   2  10   52.36    4.88
   4  -1 -10  208.65    7.59
  -4   1  10  203.52    7.59
   3   0 -10  183.21    6.92
  -3   0  10  168.02    7.53
   2   1 -10    1.54    1.79
  -2  -1  10    1.91    1.91
   1   2 -10  102.62    5.13
  -1  -2  10  102.56    4.63
   0   3 -10   24.33    2.47
   0  -3  10   26.86    2.53
  -1   4 -10  351.65   11.61
   1  -4  10  359.74   11.42
  -2   5 -10   30.32    2.66
   2  -5  10   28.40    2.41
  -3   6 -10   78.79    4.26
   3  -6  10   83.61    4.01
  -4   7 -10    8.21    2.41
   4  -7  10    1.79    2.04
  -5   8 -10   36.68    3.52
   5  -8  10   35.01    3.27
  -6   9 -10   11.73    3.64
   6  -9  10   10.99    2.66
  -7  10 -10    1.61    3.58
   7 -10  10    1.79    3.64
  -8  11 -10   20.38    4.57
   8 -11  10   17.60    3.52
  -9  12 -10    1.05    5.06
   9 -12  10   -0.99    3.83
 -10  13 -10    2.47    4.20
  10 -13  10    3.89    3.52
 -11  14 -10    4.32    4.63
  11 -14  10    2.10    3.70
  14 -11 -11    1.42    3.83
  13 -10 -11    1.05    4.38
 -13  10  11    4.26    8.71
  12  -9 -11    6.30    5.31
 -12   9  11    2.10    4.51
  11  -8 -11    4.45    5.13
 -11   8  11    6.79    5.06
  10  -7 -11   42.79    6.92
 -10   7  11   34.15    6.36
   9  -6 -11   25.32    4.63
  -9   6  11   17.35    4.63
   8  -5 -11    2.16    3.95
  -8   5  11    9.32    4.38
   7  -4 -11   17.04    4.63
  -7   4  11   11.24    4.63
   6  -3 -11   42.48    4.01
  -6   3  11   33.28    3.95
   5  -2 -11    5.93    3.09
  -5   2  11   11.11    3.46
   4  -1 -11   23.83    3.21
  -4   1  11   26.24    3.83
   3   0 -11  102.69    4.94
  -3   0  11  103.06    5.06
   2   1 -11   86.94    4.63
  -2  -1  11   92.07    4.63
   1   2 -11   -0.37    1.67
  -1  -2  11    2.35    1.85
   0   3 -11  279.90    9.32
   0  -3  11  265.64    9.76
  -1   4 -11    6.24    1.91
   1  -4  11    4.20    1.67
  -2   5 -11  122.82    5.93
   2  -5  11  142.70    5.93
  -3   6 -11    0.68    2.47
   3  -6  11    3.21    2.41
  -4   7 -11   62.74    4.94
   4  -7  11   70.52    4.26
  -5   8 -11   -0.12    2.66
   5  -8  11    0.86    2.22
  -6   9 -11   43.41    4.14
   6  -9  11   40.07    3.64
  -7  10 -11    8.09    3.52
   7 -10  11    7.10    2.78
  -8  11 -11    3.40    4.08
   8 -11  11    0.99    2.84
  -9  12 -11   -0.19    3.27
   9 -12  11    0.06    3.40
 -10  13 -11   -0.12    4.08
  10 -13  11    1.17    3.21
  11 -14  11   -1.85    4.14
  14 -11 -12   -0.56    6.30
  13 -10 -12   -1.17    3.70
 -13  10  12   -3.40    6.85
  12  -9 -12    3.70    5.68
 -12   9  12    1.23    5.68
  11  -8 -12   13.95    5.56
 -11   8  12   15.99    5.43
  10  -7 -12    1.98    4.51
 -10   7  12    0.31    4.51
   9  -6 -12   20.32    5.50
  -9   6  12   12.97    5.43
   8  -5 -12    8.40    5.56
  -8   5  12   10.81    5.56
   7  -4 -12  131.21    7.10
  -7   4  12  137.27    7.72
   6  -3 -12   89.10    5.68
  -6   3  12   76.69    5.62
   5  -2 -12  178.51    8.03
  -5   2  12  163.20    8.46
   4  -1 -12    9.88    3.21
  -4   1  12    8.46    3.09
   3   0 -12   36.25    4.45
  -3   0  12   31.18    4.26
   2   1 -12   -0.49    2.53
  -2  -1  12   -1.05    3.15
   1   2 -12   42.36    4.14
  -1  -2  12   35.63    3.40
   0   3 -12   25.75    3.21
   0  -3  12   25.01    3.03
  -1   4 -12   69.59    4.57
   1  -4  12   70.45    4.63
  -2   5 -12    1.17    1.91
   2  -5  12   -1.36    2.28
  -3   6 -12   85.83    4.82
   3  -6  12   81.51    4.88
  -4   7 -12   24.64    3.52
   4  -7  12   25.81    3.15
  -5   8 -12   76.51    5.93
   5  -8  12   70.82    4.63
  -6   9 -12    3.09    4.38
   6  -9  12    4.26    2.59
  -7  10 -12   14.76    5.13
   7 -10  12   10.56    4.20
  -8  11 -12   -3.52    4.45
   8 -11  12   -0.12    3.27
  -9  12 -12    3.03    5.56
   9 -12  12    1.61    4.63
 -10  13 -12    3.95    7.04
  10 -13  12    2.53    2.84
  13 -10 -13    1.85    3.77
  12  -9 -13    3.52    5.06
 -12   9  13    1.85    5.56
  11  -8 -13    5.37    7.72
 -11   8  13   -0.68    7.90
  10  -7 -13    4.51    5.00
 -10   7  13    2.16    5.00
   9  -6 -13    2.22    5.80
  -9   6  13    0.56    4.75
   8  -5 -13   62.55    6.24
  -8   5  13   61.69    6.36
   7  -4 -13    4.75    4.08
  -7   4  13    3.27    3.64
   6  -3 -13   96.08    6.05
  -6   3  13   97.81    6.42
   5  -2 -13   67.86    5.80
  -5   2  13   72.31    6.36
   4  -1 -13   -2.22    3.21
  -4   1  13    4.08    3.46
   3   0 -13   11.73    2.72
  -3   0  13   12.41    2.96
   2   1 -13    0.68    2.16
  -2  -1  13    0.49    2.66
   1   2 -13  106.39    5.31
  -1  -2  13  108.74    5.50
   0   3 -13   14.20    3.64
   0  -3  13   14.33    2.90
  -1   4 -13    8.71    2.59
   1  -4  13    9.51    3.03
  -2   5 -13  109.54    4.32
   2  -5  13  107.01    5.80
  -3   6 -13   12.72    2.96
   3  -6  13   14.63    3.09
  -4   7 -13   33.41    4.51
   4  -7  13   39.09    3.70
  -5   8 -13    4.32    2.84
   5  -8  13    5.19    2.66
  -6   9 -13   12.10    3.64
   6  -9  13   10.25    2.90
  -7  10 -13    9.32    3.77
   7 -10  13   11.18    3.21
  -8  11 -13    1.73    4.08
   8 -11  13    0.25    3.77
  -9  12 -13   -2.53    4.01
   9 -12  13   -1.05    2.90
 -10  13 -13    2.22    4.14
  10 -13  13    2.84    4.57
  12  -9 -14    3.46    6.55
 -12   9  14    0.86    5.50
  11  -8 -14   -0.12    4.75
 -11   8  14   -0.99    4.82
  10  -7 -14    2.41   10.13
 -10   7  14   -0.99    6.05
   9  -6 -14    7.41    4.69
  -9   6  14    6.98    5.00
   8  -5 -14   -0.25    3.83
  -8   5  14    0.31    4.20
   7  -4 -14   14.26    4.94
  -7   4  14   18.77    4.94
   6  -3 -14   23.83    4.51
  -6   3  14   23.53    5.37
   5  -2 -14   18.65    3.83
  -5   2  14   29.95    4.51
   4  -1 -14   38.84    4.20
  -4   1  14   41.62    4.57
   3   0 -14   18.03    3.64
  -3   0  14   21.06    3.89
   2   1 -14   89.53    5.68
  -2  -1  14   78.85    5.56
   1   2 -14   89.53    5.13
  -1  -2  14   87.43    5.37
   0   3 -14   65.14    4.75
   0  -3  14   59.09    4.14
  -1   4 -14    1.42    2.66
   1  -4  14    3.83    2.59
  -2   5 -14   10.06    5.19
   2  -5  14    8.52    3.21
  -3   6 -14   32.11    3.58
   3  -6  14   27.66    3.52
  -4   7 -14    1.23    2.78
   4  -7  14    3.58    3.03
  -5   8 -14    8.34    4.82
   5  -8  14    4.88    3.03
  -6   9 -14    5.19    4.01
   6  -9  14    4.51    2.90
  -7  10 -14    5.31    4.32
   7 -10  14    4.57    4.01
  -8  11 -14    1.48    3.83
   8 -11  14    2.41    3.33
  -9  12 -14    0.19    4.88
   9 -12  14    2.53    3.64
 -10  13 -14    0.93    3.95
  10 -13  14    0.00    2.78
 -12   9  15   -2.96    6.05
  11  -8 -15   -0.74    3.70
 -11   8  15    6.85    5.25
  10  -7 -15   -1.42    4.45
 -10   7  15    0.37    8.03
   9  -6 -15    2.53    4.82
  -9   6  15    4.69    5.06
   8  -5 -15   -0.43    5.68
  -8   5  15   -1.05    5.19
   7  -4 -15   -0.31    4.01
  -7   4  15    1.85    4.20
   6  -3 -15    4.63    4.57
  -6   3  15    0.06    4.82
   5  -2 -15    4.26    4.38
  -5   2  15   -0.37    4.63
   4  -1 -15   22.91    4.32
  -4   1  15   28.47    5.37
   3   0 -15   12.91    3.27
  -3   0  15   16.61    3.95
   2   1 -15   69.84    5.13
  -2  -1  15   73.54    5.25
   1   2 -15   75.27    4.75
  -1  -2  15   77.00    5.68
   0   3 -15   34.64    3.89
   0  -3  15   37.79    4.38
  -1   4 -15  104.11    6.05
   1  -4  15   99.78    5.56
  -2   5 -15   -1.11    2.28
   2  -5  15   -0.74    3.27
  -3   6 -15   17.60    3.15
   3  -6  15   17.60    3.15
  -4   7 -15   -1.54    3.40
   4  -7  15    1.05    2.78
  -5   8 -15    1.79    4.14
   5  -8  15   -1.61    3.46
  -6   9 -15    2.28    4.57
   6  -9  15    0.25    3.15
  -7  10 -15   -0.49    4.08
   7 -10  15    4.14    3.58
  -8  11 -15    4.69    4.51
   8 -11  15    4.69    3.46
  -9  12 -15    1.79    6.24
   9 -12  15   -2.35    3.89
  11  -8 -16    2.35    3.70
 -11   8  16    1.67    7.59
  10  -7 -16    6.85    4.45
 -10   7  16   13.46    5.56
   9  -6 -16    1.30    4.57
  -9   6  16    4.26    5.74
   8  -5 -16    9.82    4.63
  -8   5  16   11.30    5.93
   7  -4 -16    9.69    4.51
  -7   4  16    9.20    4.82
   6  -3 -16   11.05    4.82
  -6   3  16   10.31    4.38
   5  -2 -16   -1.05    3.40
  -5   2  16    0.25    4.14
   4  -1 -16    7.59    4.51
  -4   1  16    5.31    5.06
   3   0 -16    4.32    3.89
  -3   0  16    5.43    3.77
   2   1 -16    0.62    2.96
  -2  -1  16   -1.30    4.20
   1   2 -16    2.28    4.20
  -1  -2  16    7.84    4.75
   0   3 -16   74.04    5.56
   0  -3  16   74.16    5.68
  -1   4 -16    2.78    4.14
   1  -4  16    4.08    4.45
  -2   5 -16   33.59    3.64
   2  -5  16   28.65    4.57
  -3   6 -16    4.63    2.90
   3  -6  16   10.37    3.27
  -4   7 -16    8.09    3.64
   4  -7  16    7.66    3.40
  -5   8 -16    1.85    3.40
   5  -8  16    3.15    3.33
  -6   9 -16    5.43    4.57
   6  -9  16    6.24    3.21
  -7  10 -16    2.16    4.94
   7 -10  16    4.32    3.40
  -8  11 -16   -1.73    3.58
   8 -11  16   -1.11    3.15
   9 -12  16    0.86    2.59
  10  -7 -17    2.22    4.14
 -10   7  17    0.62    5.06
   9  -6 -17    1.61    4.82
  -9   6  17    2.66    4.82
   8  -5 -17   11.98    5.13
  -8   5  17   15.44    5.56
   7  -4 -17   14.02    5.43
  -7   4  17   12.60    5.50
   6  -3 -17    2.96    4.26
  -6   3  17    6.11    4.57
   5  -2 -17    7.84    4.88
  -5   2  17   11.86    5.43
   4  -1 -17    1.48    3.77
  -4   1  17    0.43    4.51
   3   0 -17   15.62    4.69
  -3   0  17   15.93    5.19
   2   1 -17    2.78    3.46
  -2  -1  17    5.80    4.63
   1   2 -17    5.31    3.40
  -1  -2  17    3.46    3.21
   0   3 -17   -2.59    3.15
   0  -3  17   -1.73    3.52
  -1   4 -17    4.32    3.52
   1  -4  17    8.71    3.70
  -2   5 -17    0.19    2.28
   2  -5  17    4.26    3.46
  -3   6 -17   11.61    3.58
   3  -6  17    2.28    3.27
  -4   7 -17    2.96    3.95
   4  -7  17    5.25    3.46
  -5   8 -17    9.14    3.70
   5  -8  17   15.93    3.33
  -6   9 -17    2.04    4.08
   6  -9  17    2.41    3.21
  -7  10 -17   -3.27    6.48
   7 -10  17    2.16    5.87
  -8  11 -17   -0.37    4.45
  10  -7 -18    1.36    6.05
 -10   7  18    2.96    6.17
   9  -6 -18    2.04    5.25
  -9   6  18    2.72    5.06
   8  -5 -18    3.09    5.37
  -8   5  18    2.04    4.82
   7  -4 -18    3.58    6.11
  -7   4  18    1.23    7.41
   6  -3 -18   16.86    6.05
  -6   3  18    8.58    5.87
   5  -2 -18   -2.41    5.80
  -5   2  18    5.93    5.25
   4  -1 -18   43.10    5.31
  -4   1  18   38.35    6.30
   3   0 -18    0.74    4.45
  -3   0  18    1.36    5.13
   2   1 -18    9.82    4.01
  -2  -1  18    3.40    4.20
   1   2 -18   10.19    5.50
  -1  -2  18    9.88    4.63
   0   3 -18    1.98    3.64
   0  -3  18    0.99    3.95
  -1   4 -18   -0.56    3.52
   1  -4  18    2.59    3.95
  -2   5 -18    5.62    2.84
   2  -5  18    2.84    3.89
  -3   6 -18    1.17    3.58
   3  -6  18    0.49    3.77
  -4   7 -18    8.95    3.64
   4  -7  18    2.90    3.64
  -5   8 -18    1.54    4.20
   5  -8  18    1.23    3.46
  -6   9 -18   14.57    8.03
   6  -9  18    9.69    4.45
  -7  10 -18    0.74    4.45
   7 -10  18   -0.06    3.77
   8  -5 -19    4.45    6.42
  -8   5  19    3.33    5.25
   7  -4 -19    8.46    6.11
  -7   4  19    7.22    5.62
   6  -3 -19   -0.62    5.31
  -6   3  19   -5.37    6.36
   5  -2 -19   19.14    5.74
  -5   2  19   18.59    5.31
   4  -1 -19    2.35    4.88
  -4   1  19    5.31    5.62
   3   0 -19   13.03    4.69
  -3   0  19    7.41    5.00
   2   1 -19   16.49    4.14
  -2  -1  19   24.21    5.00
   1   2 -19    3.03    3.70
  -1  -2  19    0.56    5.50
   0   3 -19   15.00    4.08
   0  -3  19   17.41    6.42
  -1   4 -19    2.16    5.13
   1  -4  19    1.79    5.06
  -2   5 -19    0.99    3.21
   2  -5  19    0.06    3.64
  -3   6 -19    0.06    4.75
   3  -6  19   -0.25    3.33
  -4   7 -19    3.52    4.63
   4  -7  19    0.86    3.95
  -5   8 -19    2.28    4.20
   5  -8  19    1.48    3.89
  -6   9 -19    4.63    7.59
   6  -9  19   -0.06    2.90
   7  -4 -20    5.62    6.98
  -7   4  20    2.90    4.82
   6  -3 -20    4.51    6.24
  -6   3  20    3.15    7.41
   5  -2 -20    2.72    4.69
  -5   2  20   -1.61    4.88
   4  -1 -20    4.26    4.38
  -4   1  20    5.62    5.06
   3   0 -20    7.22    5.87
  -3   0  20   13.65    6.98
   2   1 -20    1.67    4.57
  -2  -1  20   -1.05    5.80
   1   2 -20    4.38    4.32
  -1  -2  20    6.61    4.38
   0   3 -20    2.72    4.14
   0  -3  20    2.28    4.51
  -1   4 -20    0.00    3.40
   1  -4  20    1.67    2.84
  -2   5 -20    0.06    3.58
   2  -5  20   -0.19    5.80
  -3   6 -20    9.57    8.15
   3  -6  20   -1.61    4.69
  -4   7 -20   -2.10    5.93
   6  -3 -21   -1.23    3.89
   5  -2 -21   -1.11    4.82
  -5   2  21   -2.41    6.11
   4  -1 -21   -1.05    3.64
  -4   1  21    0.00    5.19
   3   0 -21    2.10    3.95
  -3   0  21    0.00    5.31
   2   1 -21   -1.54    4.45
  -2  -1  21   -3.46    5.50
   1   2 -21    4.94    3.52
  -1  -2  21    3.64    4.01
   0   3 -21    5.99    6.79
   0  -3  21    1.05    7.35
  -1   4 -21    4.08    4.01
   1  -4  21   -0.74    4.63
  -2   5 -21   11.18    3.83
   2  -5  21    3.70    5.00
  -3   6 -21   -4.88    4.14
   3  -6  21    0.12    3.46
  -4   7 -21    1.54    3.58
   5  -2 -22    0.12    4.75
   3   0 -22    2.16    4.08
  -3   0  22   -1.17    4.45
   2   1 -22    0.31    4.88
  -2  -1  22    1.05    3.09
   1   2 -22    2.16    7.29
  -1  -2  22    0.62    4.69
   0   3 -22   -0.62    4.08
  -1   4 -22    0.12    3.27
   1  -4  22   -0.12    3.64
  -4   7 -22   -0.25    2.16
  -2  -2 -20   -0.31    3.46
  -3  -1 -19   -0.19    1.91
  -1  -3 -19    3.83    4.51
   0   4  19    4.82    5.00
   0  -4 -19    2.72    3.70
  -1   5  19   -2.59    4.94
   1  -5 -19    0.80    3.21
  -2   6  19   -3.15    7.04
   2  -6 -19    2.96    5.56
  -6   2 -18    0.00    2.53
   5  -1  18    2.16    4.32
  -5   1 -18    1.05    2.66
   4   0  18    0.99    2.78
  -4   0 -18   -0.68    1.73
   3   1  18    0.93    4.01
  -3  -1 -18    1.98    2.84
   2   2  18    2.04    3.27
  -2  -2 -18    0.43    2.41
   1   3  18    0.80    3.33
  -1  -3 -18   -0.06    3.70
   0   4  18    5.00    5.00
   0  -4 -18    0.56    4.82
  -1   5  18   16.55    4.38
   1  -5 -18   25.87    5.25
  -2   6  18   -1.11    5.13
   2  -6 -18    1.05    4.08
  -3   7  18    5.50    6.55
   3  -7 -18    2.04    2.90
   4  -8 -18   -0.37    4.38
   5  -9 -18    0.25    6.48
   7  -3  17   -0.06    2.22
  -6   2 -17    2.22    2.41
   5  -1  17    2.10    2.35
  -5   1 -17    1.30    2.78
   4   0  17   -0.12    2.28
  -4   0 -17   -0.19    1.98
   3   1  17   -0.37    3.89
  -3  -1 -17    2.78    2.78
   2   2  17    0.49    3.33
  -2  -2 -17    0.99    2.78
   1   3  17   -2.96    3.95
  -1  -3 -17    1.48    3.46
   0   4  17    1.61    4.14
   0  -4 -17    1.36    3.09
  -1   5  17    0.86    4.01
   1  -5 -17    1.42    3.58
  -2   6  17   -0.68    4.94
   2  -6 -17    6.17    4.45
  -3   7  17   -0.25    2.96
   3  -7 -17   -0.12    3.77
  -4   8  17    5.37    5.80
   4  -8 -17    2.96    3.70
   7  -3  16    0.25    2.90
  -7   3 -16    0.62    1.61
   6  -2  16   -0.56    2.22
  -6   2 -16    1.73    2.84
   5  -1  16    8.64    2.28
  -5   1 -16    8.77    2.41
   4   0  16    1.17    3.15
  -4   0 -16    1.79    2.10
   3   1  16    3.89    3.46
  -3  -1 -16    2.28    2.28
   2   2  16    2.04    2.90
  -2  -2 -16    2.04    2.53
   1   3  16    4.14    3.95
  -1  -3 -16    4.45    2.78
   0   4  16   16.49    5.13
   0  -4 -16   12.47    3.46
  -1   5  16   -1.23    4.38
   1  -5 -16    2.22    3.58
  -2   6  16   -0.86    5.06
   2  -6 -16   -0.31    4.63
  -3   7  16    1.79    4.75
   3  -7 -16   -0.68    4.57
  -4   8  16   -2.28    4.88
   4  -8 -16    0.12    3.58
   5  -9 -16   -3.83    7.10
  -6  10  16    4.01    7.10
  -7  11  16   -0.19    6.92
   7 -11 -16    3.70    5.25
   9  -5  15   -0.12    3.09
   8  -4  15    1.30    3.64
  -8   4 -15    0.12    2.16
   7  -3  15    0.19    2.53
  -7   3 -15   -0.49    1.98
   6  -2  15    4.51    2.35
  -6   2 -15    6.48    2.47
   5  -1  15   12.72    3.21
  -5   1 -15   11.79    2.41
   4   0  15   11.24    3.09
  -4   0 -15    8.21    2.53
   3   1  15    3.52    3.52
  -3  -1 -15    5.80    2.41
   2   2  15   16.98    3.64
  -2  -2 -15   17.10    3.64
   1   3  15   10.56    4.26
  -1  -3 -15    8.46    2.96
   0   4  15    0.68    4.75
   0  -4 -15   -1.54    3.33
  -1   5  15   -0.31    4.26
   1  -5 -15    1.11    3.64
  -2   6  15    2.35    4.88
   2  -6 -15    4.82    5.37
  -3   7  15    0.49    4.01
   3  -7 -15    1.30    4.88
  -4   8  15    0.99    4.26
   4  -8 -15    0.12    4.26
  -5   9  15   -0.74    4.57
   5  -9 -15    0.31    4.57
  -6  10  15    1.11    4.82
   6 -10 -15    6.48    6.05
  -7  11  15    1.98    6.73
   7 -11 -15   -0.43    5.37
   8 -12 -15   -3.09    5.87
   9  -5  14   -0.93    1.98
  -9   5 -14   -1.54    3.27
   8  -4  14    0.74    2.10
  -8   4 -14    0.31    2.47
   7  -3  14   -0.25    1.79
  -7   3 -14    0.43    1.91
   6  -2  14    1.23    1.85
  -6   2 -14   -0.93    2.41
   5  -1  14   10.68    2.84
  -5   1 -14    8.27    2.22
   4   0  14   11.55    2.90
  -4   0 -14    7.35    2.04
   3   1  14   55.88    4.75
  -3  -1 -14   57.98    3.89
   2   2  14   18.96    3.77
  -2  -2 -14   11.49    3.15
   1   3  14   17.60    3.46
  -1  -3 -14   15.93    2.90
   0   4  14   28.22    4.57
   0  -4 -14   27.85    4.08
  -1   5  14   15.31    3.95
   1  -5 -14    9.39    4.01
  -2   6  14   12.47    4.26
   2  -6 -14    9.63    4.01
  -3   7  14    3.52    4.20
   3  -7 -14    5.06    4.14
  -4   8  14   11.73    4.51
   4  -8 -14    9.14    4.45
  -5   9  14    0.56    4.75
   5  -9 -14   -4.20    4.88
  -6  10  14    6.73    5.87
   6 -10 -14    1.79    5.68
  -7  11  14    3.46    5.62
   7 -11 -14    2.84    5.25
  10  -6  13    2.28    3.09
 -10   6 -13   -0.31    2.04
   9  -5  13    5.19    2.04
  -9   5 -13    2.53    2.16
   8  -4  13    1.05    2.41
  -8   4 -13    1.73    1.42
   7  -3  13   19.88    2.22
  -7   3 -13   17.17    2.16
   6  -2  13    1.11    1.79
  -6   2 -13    1.11    2.22
   5  -1  13    7.90    2.10
  -5   1 -13    3.33    1.98
   4   0  13    8.03    2.41
  -4   0 -13    8.40    2.16
   3   1  13   -0.62    2.35
  -3  -1 -13    1.54    1.85
   2   2  13    0.74    2.90
  -2  -2 -13    0.80    2.16
   1   3  13   10.50    3.33
  -1  -3 -13   15.75    2.84
   0   4  13    6.42    3.52
   0  -4 -13    9.08    3.27
  -1   5  13   41.80    5.13
   1  -5 -13   34.83    4.01
  -2   6  13    4.45    3.58
   2  -6 -13    5.31    3.89
  -3   7  13   21.43    4.45
   3  -7 -13   21.24    4.38
  -4   8  13    6.05    4.32
   4  -8 -13    7.41    4.38
  -5   9  13    9.26    4.38
   5  -9 -13    6.73    4.20
  -6  10  13    2.35    6.05
   6 -10 -13   -2.41    5.50
  -7  11  13    1.54    4.88
   7 -11 -13    1.67    5.25
  -8  12  13    3.70    7.84
   8 -12 -13   -0.93    4.69
 -12   8 -12   -0.06    2.47
  11  -7  12    1.23    1.73
 -11   7 -12   -0.74    1.85
  10  -6  12    0.93    1.79
 -10   6 -12   -0.49    1.23
   9  -5  12    1.98    2.22
  -9   5 -12    0.99    1.85
   8  -4  12   42.79    3.58
  -8   4 -12   44.77    3.64
   7  -3  12    7.72    2.28
  -7   3 -12    5.06    1.79
   6  -2  12   43.59    3.40
  -6   2 -12   51.99    3.77
   5  -1  12    8.89    1.79
  -5   1 -12    9.82    1.85
   4   0  12   15.19    2.28
  -4   0 -12   17.29    2.04
   3   1  12    6.67    2.16
  -3  -1 -12    5.68    2.10
   2   2  12    4.88    2.47
  -2  -2 -12    2.90    2.04
   1   3  12   -1.30    2.53
  -1  -3 -12    1.98    2.22
   0   4  12   -0.25    3.52
   0  -4 -12    0.74    2.96
  -1   5  12   -0.25    3.21
   1  -5 -12    1.36    3.40
  -2   6  12   22.17    3.89
   2  -6 -12   25.75    4.45
  -3   7  12   -0.86    4.88
   3  -7 -12    1.05    3.95
  -4   8  12   23.03    6.24
   4  -8 -12   18.15    4.88
  -5   9  12    1.73    5.00
   5  -9 -12    0.99    5.37
  -6  10  12    8.09    5.87
   6 -10 -12    7.72    6.85
  -7  11  12    3.21    4.69
   7 -11 -12    4.20    5.62
  -8  12  12   -0.12    3.21
   8 -12 -12    0.56    5.19
  -9  13  12   -0.43    6.55
   9 -13 -12    3.52    6.79
 -10  14  12    0.93    6.05
  13  -9  11    2.16    4.01
 -13   9 -11    0.37    1.67
  12  -8  11    0.49    1.79
 -12   8 -11   -0.56    1.67
  11  -7  11   -0.31    2.16
 -11   7 -11    0.80    1.91
  10  -6  11    0.31    1.73
 -10   6 -11   -0.25    1.91
   9  -5  11   15.81    2.41
  -9   5 -11   16.05    2.59
   8  -4  11    1.23    1.30
  -8   4 -11    1.11    1.85
   7  -3  11   34.64    2.41
  -7   3 -11   41.62    3.33
   6  -2  11    1.67    1.36
  -6   2 -11    3.40    1.79
   5  -1  11   35.57    2.78
  -5   1 -11   33.53    2.90
   4   0  11   41.68    2.72
  -4   0 -11   39.52    2.22
   3   1  11   44.40    3.46
  -3  -1 -11   49.40    2.84
   2   2  11   14.88    2.35
  -2  -2 -11   13.89    2.22
   1   3  11   97.13    5.56
  -1  -3 -11   97.87    4.94
   0   4  11   10.44    2.72
   0  -4 -11   11.86    2.28
  -1   5  11    2.16    2.90
   1  -5 -11    0.49    2.72
  -2   6  11   20.56    4.63
   2  -6 -11   18.22    4.01
  -3   7  11    4.94    4.20
   3  -7 -11    5.13    4.63
  -4   8  11    7.35    5.37
   4  -8 -11    1.61    4.51
  -5   9  11   31.06    5.99
   5  -9 -11   32.42    4.75
  -6  10  11   23.53    5.19
   6 -10 -11   26.30    5.00
  -7  11  11    7.04    5.43
   7 -11 -11    2.04    4.88
  -8  12  11    1.91    6.42
   8 -12 -11   -0.74    5.99
  -9  13  11    8.03    7.53
   9 -13 -11    6.73    5.50
 -10  14  11    0.12    5.74
  13  -9  10    0.31    4.75
 -13   9 -10   -0.06    1.73
  12  -8  10    0.00    1.61
 -12   8 -10    1.61    3.09
  11  -7  10   -0.25    1.54
 -11   7 -10    0.86    2.78
  10  -6  10    2.84    2.16
 -10   6 -10    4.14    2.16
   9  -5  10   19.76    1.91
  -9   5 -10   21.24    2.53
   8  -4  10    9.08    1.42
  -8   4 -10    7.04    2.04
   7  -3  10    5.25    1.48
  -7   3 -10    3.89    1.98
   6  -2  10   31.80    2.35
  -6   2 -10   34.02    2.22
   5  -1  10   29.95    2.47
  -5   1 -10   33.04    2.10
   4   0  10   32.42    2.53
  -4   0 -10   36.25    2.53
   3   1  10   11.24    2.10
  -3  -1 -10   10.62    1.73
   2   2  10   71.13    3.83
  -2  -2 -10   70.45    3.70
   1   3  10   28.65    2.96
  -1  -3 -10   29.64    2.53
   0   4  10    1.11    2.10
   0  -4 -10   -0.31    1.91
  -1   5  10   56.01    4.38
   1  -5 -10   55.76    4.32
  -2   6  10   10.68    3.09
   2  -6 -10   12.53    3.15
  -3   7  10   49.27    4.51
   3  -7 -10   49.77    4.88
  -4   8  10    3.09    3.70
   4  -8 -10    0.43    3.15
  -5   9  10   12.35    4.63
   5  -9 -10   12.72    4.69
  -6  10  10    3.89    4.45
   6 -10 -10    1.91    4.69
  -7  11  10    3.64    4.82
   7 -11 -10    6.61    4.57
  -8  12  10   12.16    5.31
   8 -12 -10    7.72    4.32
  -9  13  10    0.06    5.31
   9 -13 -10   -0.25    3.77
 -10  14  10    2.47    4.32
  10 -14 -10    4.82    5.99
  13  -9   9    0.25    1.73
 -13   9  -9    0.56    2.84
  12  -8   9   -0.12    2.28
 -12   8  -9   -0.31    2.41
  11  -7   9    3.58    2.28
 -11   7  -9    3.09    2.22
  10  -6   9   39.77    3.27
 -10   6  -9   30.50    3.09
   9  -5   9    2.47    1.73
  -9   5  -9    1.67    1.85
   8  -4   9   16.67    1.79
  -8   4  -9   15.50    1.98
   7  -3   9   30.50    2.22
  -7   3  -9   28.22    2.53
   6  -2   9   -0.12    1.30
  -6   2  -9    1.54    1.05
   5  -1   9   66.87    3.64
  -5   1  -9   64.65    3.64
   4   0   9   19.64    1.79
  -4   0  -9   20.56    1.61
   3   1   9  134.49    5.93
  -3  -1  -9  132.39    5.13
   2   2   9  138.07    5.43
  -2  -2  -9  132.88    4.94
   1   3   9   -0.25    1.54
  -1  -3  -9    2.16    1.73
   0   4   9  180.98    8.03
   0  -4  -9  175.12    7.72
  -1   5   9   42.05    3.52
   1  -5  -9   43.78    3.58
  -2   6   9   15.99    2.84
   2  -6  -9   19.14    3.21
  -3   7   9   20.93    3.64
   3  -7  -9   26.68    3.52
  -4   8   9   -0.12    3.52
   4  -8  -9    2.04    2.84
  -5   9   9   44.71    5.13
   5  -9  -9   45.63    5.19
  -6  10   9   11.92    4.26
   6 -10  -9    6.73    3.95
  -7  11   9    5.56    4.63
   7 -11  -9    9.26    4.57
  -8  12   9   -0.93    4.69
   8 -12  -9   -2.90    4.26
  -9  13   9    4.14    5.13
   9 -13  -9    1.05    4.57
 -10  14   9   -0.37    4.14
  10 -14  -9   -4.38    5.93
  11 -15  -9   -1.48    6.67
  14 -10   8    0.49    2.59
 -14  10  -8    0.37    3.52
  13  -9   8    4.26    3.09
 -13   9  -8    3.95    3.21
  12  -8   8    0.12    1.61
 -12   8  -8   -1.17    2.66
  11  -7   8   15.56    2.04
 -11   7  -8   16.05    2.84
  10  -6   8   15.19    1.91
 -10   6  -8   16.49    2.90
   9  -5   8   55.63    3.15
  -9   5  -8   56.25    3.40
   8  -4   8    1.36    1.23
  -8   4  -8    0.68    1.79
   7  -3   8   37.42    2.28
  -7   3  -8   38.28    2.66
   6  -2   8   11.24    1.42
  -6   2  -8   13.28    1.61
   5  -1   8  215.31    7.90
  -5   1  -8  202.10    7.66
   4   0   8   25.07    1.85
  -4   0  -8   24.08    2.04
   3   1   8    9.45    1.42
  -3  -1  -8   10.74    1.54
   2   2   8   70.95    3.64
  -2  -2  -8   68.73    3.89
   1   3   8  186.29    6.48
  -1  -3  -8  178.95    6.24
   0   4   8  252.36    9.14
   0  -4  -8  250.94    8.40
  -1   5   8   28.10    2.90
   1  -5  -8   24.27    2.66
  -2   6   8  171.29    8.34
   2  -6  -8  154.49    6.79
  -3   7   8   24.08    3.89
   3  -7  -8   22.78    3.64
  -4   8   8   13.15    3.77
   4  -8  -8   16.61    3.77
  -5   9   8   -1.23    3.21
   5  -9  -8    1.91    3.46
  -6  10   8   -1.48    4.01
   6 -10  -8    0.12    3.58
  -7  11   8   37.60    5.74
   7 -11  -8   33.78    5.43
  -8  12   8    2.10    5.00
   8 -12  -8    4.82    5.37
  -9  13   8    0.25    5.31
   9 -13  -8    4.45    5.13
 -10  14   8    0.86    6.36
  14 -10   7    0.12    1.91
 -14  10  -7   -1.61    3.40
  13  -9   7    0.74    1.73
 -13   9  -7   -0.43    2.66
  12  -8   7    1.61    2.35
 -12   8  -7    1.30    2.59
  11  -7   7    0.68    1.54
 -11   7  -7   -0.68    2.28
  10  -6   7   23.46    2.10
 -10   6  -7   27.48    3.21
   9  -5   7   -1.11    1.54
  -9   5  -7    0.06    1.67
   8  -4   7   60.39    3.27
  -8   4  -7   57.43    3.40
   7  -3   7    4.57    1.30
  -7   3  -7    5.37    1.23
   6  -2   7  102.38    4.45
  -6   2  -7  102.07    4.51
   5  -1   7  185.31    6.79
  -5   1  -7  193.09    7.16
   4   0   7  690.71   22.04
  -4   0  -7  682.19   19.20
   3   1   7    0.68    0.99
  -3  -1  -7    1.11    0.86
   2   2   7    6.73    1.54
  -2  -2  -7    7.72    1.17
   1   3   7  104.72    4.20
  -1  -3  -7  111.70    4.82
   0   4   7   36.06    2.96
   0  -4  -7   34.33    2.59
  -1   5   7   35.20    2.96
   1  -5  -7   35.32    2.78
  -2   6   7   80.27    4.94
   2  -6  -7   88.79    4.82
  -3   7   7   15.99    2.78
   3  -7  -7   11.42    2.78
  -4   8   7    9.63    3.09
   4  -8  -7    9.82    3.77
  -5   9   7    2.16    3.95
   5  -9  -7   -0.37    3.64
  -6  10   7   64.03    6.36
   6 -10  -7   75.64    6.42
  -7  11   7    3.52    4.75
   7 -11  -7    6.42    4.63
  -8  12   7   23.96    5.25
   8 -12  -7   20.50    5.56
  -9  13   7    2.16    4.69
   9 -13  -7    0.43    4.51
 -10  14   7   -0.68    4.82
  14 -10   6    0.25    2.59
 -14  10  -6    0.00    2.66
  13  -9   6    1.36    2.10
 -13   9  -6    2.28    2.16
  12  -8   6    1.67    1.85
 -12   8  -6    2.59    2.22
  11  -7   6    2.47    2.28
 -11   7  -6    3.89    2.41
  10  -6   6    2.84    1.42
 -10   6  -6    3.40    2.28
   9  -5   6   67.61    3.70
  -9   5  -6   69.16    3.64
   8  -4   6    1.67    1.36
  -8   4  -6    3.33    1.23
   7  -3   6   90.28    4.01
  -7   3  -6   92.87    4.14
   6  -2   6    2.16    0.74
  -6   2  -6    1.23    0.99
   5  -1   6  675.83   19.70
  -5   1  -6  682.50   20.32
   4   0   6   22.97    1.61
  -4   0  -6   23.65    1.30
   3   1   6  175.30    6.73
  -3  -1  -6  168.76    5.87
   2   2   6    0.19    1.11
  -2  -2  -6    0.68    1.05
   1   3   6   12.84    1.54
  -1  -3  -6   16.05    1.79
   0   4   6   36.37    2.59
   0  -4  -6   36.12    2.78
  -1   5   6    8.83    2.10
   1  -5  -6    7.78    1.79
  -2   6   6    7.90    2.16
   2  -6  -6    8.21    2.10
  -3   7   6    9.08    2.28
   3  -7  -6    6.85    2.35
  -4   8   6   38.28    4.32
   4  -8  -6   33.28    4.08
  -5   9   6   45.82    4.57
   5  -9  -6   43.78    4.57
  -6  10   6   21.80    3.58
   6 -10  -6   27.35    4.01
  -7  11   6   35.81    5.13
   7 -11  -6   31.74    4.57
  -8  12   6    7.72    4.94
   8 -12  -6    9.32    5.00
  -9  13   6    0.86    6.67
   9 -13  -6   -1.17    6.67
 -10  14   6   -0.06    5.68
  10 -14  -6    2.16    5.74
 -11  15   6    4.08    4.51
  11 -15  -6    4.20    5.93
  15 -11   5   -0.43    2.78
 -15  11  -5    3.64    5.37
  14 -10   5    0.31    2.28
 -14  10  -5    0.93    3.95
  13  -9   5    4.26    3.27
 -13   9  -5    1.85    2.66
  12  -8   5   -0.80    2.66
 -12   8  -5    0.06    2.28
  11  -7   5    2.72    2.41
 -11   7  -5    1.67    2.10
  10  -6   5    0.12    1.54
 -10   6  -5    1.05    2.22
   9  -5   5    0.12    1.11
  -9   5  -5    0.74    1.48
   8  -4   5   61.38    3.15
  -8   4  -5   63.91    3.46
   7  -3   5  127.08    5.13
  -7   3  -5  129.73    4.94
   6  -2   5  224.51    7.72
  -6   2  -5  230.63    7.78
   5  -1   5    5.06    0.74
  -5   1  -5    4.75    0.68
   4   0   5  445.94   13.15
  -4   0  -5  454.65   14.26
   3   1   5  346.34   11.42
  -3  -1  -5  342.89   10.93
   2   2   5   72.68    3.15
  -2  -2  -5   77.18    3.58
   1   3   5   53.41    2.53
  -1  -3  -5   55.45    2.66
   0   4   5  579.56   18.52
   0  -4  -5  604.70   17.60
  -1   5   5  633.53   18.15
   1  -5  -5  630.01   18.15
  -2   6   5   86.51    4.51
   2  -6  -5   83.30    4.26
  -3   7   5    5.56    2.10
   3  -7  -5    2.72    2.16
  -4   8   5    1.98    2.35
   4  -8  -5    3.03    2.47
  -5   9   5    5.31    2.96
   5  -9  -5    5.68    2.72
  -6  10   5   14.51    3.83
   6 -10  -5   16.55    3.27
  -7  11   5   15.38    4.14
   7 -11  -5   16.49    3.64
  -8  12   5    5.80    5.56
   8 -12  -5    8.03    5.25
  -9  13   5   -3.40    4.63
   9 -13  -5   -4.32    4.38
 -10  14   5    2.72    4.51
  10 -14  -5    3.77    4.75
 -11  15   5    1.23   10.13
  11 -15  -5    0.62    7.16
  14 -10   4    1.61    2.59
 -14  10  -4    1.17    3.33
  13  -9   4    5.25    3.15
 -13   9  -4    2.35    3.95
  12  -8   4    1.36    2.16
 -12   8  -4    4.08    3.52
  11  -7   4    4.08    1.79
 -11   7  -4    5.93    2.41
  10  -6   4    9.08    1.91
 -10   6  -4   16.42    2.59
   9  -5   4    1.30    1.23
  -9   5  -4    1.48    1.54
   8  -4   4  194.13    7.04
  -8   4  -4  195.86    7.04
   7  -3   4   82.06    3.58
  -7   3  -4   76.88    3.27
   6  -2   4  268.66    9.08
  -6   2  -4  279.35    9.45
   5  -1   4   65.39    2.72
  -5   1  -4   62.61    2.66
   4   0   4   11.24    0.80
  -4   0  -4   11.61    0.80
   3   1   4  100.22    3.58
  -3  -1  -4  102.81    3.58
   2   2   4  118.49    4.57
  -2  -2  -4  118.25    4.14
   1   3   4  143.07    5.00
  -1  -3  -4  147.39    5.62
   0   4   4    0.00    1.17
   0  -4  -4    0.49    1.30
  -1   5   4  524.18   16.49
   1  -5  -4  521.09   15.62
  -2   6   4  524.55   16.36
   2  -6  -4  527.82   15.93
  -3   7   4   81.75    4.20
   3  -7  -4   77.37    3.95
  -4   8   4   78.85    3.95
   4  -8  -4   79.53    4.94
  -5   9   4   20.44    3.40
   5  -9  -4   26.06    3.58
  -6  10   4    5.87    3.64
   6 -10  -4    8.15    3.33
  -7  11   4    2.66    5.25
   7 -11  -4    8.52    4.01
  -8  12   4    8.95    4.20
   8 -12  -4    5.62    3.89
  -9  13   4   11.30    4.75
   9 -13  -4    9.14    4.08
 -10  14   4    0.62    4.82
  10 -14  -4    2.41    4.63
 -11  15   4    1.42    7.72
  11 -15  -4    1.17    5.19
  15 -11   3    1.42    3.03
 -15  11  -3    0.74    4.94
  14 -10   3    6.30    2.84
 -14  10  -3    3.15    3.21
  13  -9   3   11.98    2.72
 -13   9  -3    6.67    3.52
  12  -8   3    0.31    2.10
 -12   8  -3    2.10    2.53
  11  -7   3   13.21    2.84
 -11   7  -3   14.33    2.84
  10  -6   3    7.47    2.41
 -10   6  -3    9.14    2.53
   9  -5   3  227.85    8.21
  -9   5  -3  241.43    7.97
   8  -4   3   15.99    1.48
  -8   4  -3   14.51    1.54
   7  -3   3  424.89   14.39
  -7   3  -3  446.75   14.63
   6  -2   3    4.08    0.86
  -6   2  -3    4.32    0.80
   5  -1   3  384.38   11.11
  -5   1  -3  378.45   10.50
   3   1   3    3.83    0.37
  -3  -1  -3    2.96    0.31
   2   2   3  556.66   16.24
  -2  -2  -3  534.86   15.56
   1   3   3   58.66    2.47
  -1  -3  -3   56.93    2.84
   0   4   3   10.68    1.42
   0  -4  -3   10.25    1.30
  -1   5   3  144.37    5.74
   1  -5  -3  144.55    5.62
  -2   6   3   15.38    2.16
   2  -6  -3   18.40    2.47
  -3   7   3  341.34   11.11
   3  -7  -3  339.74   10.62
  -4   8   3  132.39    6.11
   4  -8  -3  135.54    6.11
  -5   9   3    7.10    2.47
   5  -9  -3   13.03    3.21
  -6  10   3   90.09    8.15
   6 -10  -3   97.99    5.80
  -7  11   3    0.06    4.45
   7 -11  -3    0.12    3.40
  -8  12   3    0.74    3.95
   8 -12  -3    0.25    3.58
  -9  13   3    1.73    4.14
   9 -13  -3   -0.99    4.14
 -10  14   3    2.04    5.37
  10 -14  -3    1.05    4.51
 -11  15   3    0.31    4.26
  11 -15  -3    2.04    4.69
  15 -11   2    1.23    3.40
 -15  11  -2   -2.72    4.51
  14 -10   2    2.59    3.27
 -14  10  -2    1.17    3.03
  13  -9   2    3.70    3.83
 -13   9  -2    1.48    4.26
  12  -8   2    8.77    3.03
 -12   8  -2   12.72    3.09
  11  -7   2   -0.56    2.04
 -11   7  -2    0.43    2.22
  10  -6   2   51.81    3.46
 -10   6  -2   54.09    3.46
   9  -5   2    3.89    1.42
  -9   5  -2    5.19    1.85
   8  -4   2  418.03   13.77
  -8   4  -2  412.17   13.09
   7  -3   2   60.51    2.96
  -7   3  -2   64.84    3.15
   6  -2   2  613.65   17.47
  -6   2  -2  581.97   15.93
   5  -1   2  225.81    7.29
  -5   1  -2  232.42    7.59
   2   2   2  112.57    3.77
  -2  -2  -2  108.00    3.64
   1   3   2   26.37    1.61
  -1  -3  -2   31.68    1.73
   0   4   2   23.03    1.48
   0  -4  -2   23.71    1.79
  -1   5   2   21.43    1.91
   1  -5  -2   18.83    1.98
  -2   6   2   91.94    4.14
   2  -6  -2   91.94    4.63
  -3   7   2  246.25    8.40
   3  -7  -2  268.29    8.71
  -4   8   2   29.21    3.09
   4  -8  -2   28.34    2.47
  -5   9   2  120.04    8.83
   5  -9  -2  136.77    6.36
  -6  10   2   10.44    3.15
   6 -10  -2   15.56    4.69
  -7  11   2   57.30    5.06
   7 -11  -2   56.13    5.19
  -8  12   2    7.90    3.40
   8 -12  -2    4.38    3.95
  -9  13   2    0.00    3.89
   9 -13  -2    0.93    4.01
 -10  14   2    9.26    5.43
  10 -14  -2    3.09    4.82
 -11  15   2    0.93    5.06
  11 -15  -2    3.77    4.57
 -15  11  -1    0.80    2.59
  14 -10   1    4.32    3.95
 -14  10  -1    6.67    4.38
  13  -9   1    3.83    3.52
 -13   9  -1    2.41    3.70
  12  -8   1    1.11    2.78
 -12   8  -1    0.06    3.21
  11  -7   1    1.11    2.28
 -11   7  -1   -0.62    2.47
  10  -6   1    4.82    2.16
 -10   6  -1    3.15    2.41
   9  -5   1   40.44    2.66
  -9   5  -1   35.57    3.09
   8  -4   1   56.07    3.40
  -8   4  -1   54.65    3.09
   7  -3   1  698.00   20.44
  -7   3  -1  691.64   20.19
   6  -2   1    0.93    0.80
  -6   2  -1    1.67    0.80
   5  -1   1  847.18   22.85
  -5   1  -1  839.95   25.01
   4   0   1    1.67    0.31
  -4   0  -1    2.66    0.43
   3   1   1   28.16    1.05
  -3  -1  -1   27.42    1.36
   2   2   1   40.07    1.48
  -2  -2  -1   38.78    1.73
   1   3   1   27.72    1.67
  -1  -3  -1   29.33    1.48
   0   4   1   22.66    1.61
   0  -4  -1   23.22    1.54
  -1   5   1  643.23   18.96
   1  -5  -1  670.58   19.33
  -2   6   1  139.06    5.80
   2  -6  -1  148.63    5.99
  -3   7   1   -0.31    1.67
   3  -7  -1   -0.93    1.61
  -4   8   1  166.47    6.55
   4  -8  -1  175.24    6.61
  -5   9   1   63.54    4.08
   5  -9  -1   54.28    6.17
  -6  10   1   36.93    4.20
   6 -10  -1   32.23    3.58
  -7  11   1   43.66    4.94
   7 -11  -1   42.36    4.69
  -8  12   1    7.78    3.89
   8 -12  -1   12.04    4.01
  -9  13   1    3.03    3.77
   9 -13  -1    4.32    4.88
 -10  14   1    5.43    4.26
  10 -14  -1    0.86    4.26
 -11  15   1    2.04    5.00
  11 -15  -1    3.83    3.64
 -12  16   1   -0.12    5.13
  12 -16  -1    0.25    4.51
  14 -10   0    0.00    3.15
 -14  10   0    3.77    3.95
  13  -9   0    1.11    3.03
 -13   9   0    2.66    3.15
  12  -8   0   14.70    3.40
 -12   8   0   13.03    3.21
  11  -7   0    4.45    2.47
 -11   7   0    2.04    2.84
  10  -6   0   16.49    2.78
 -10   6   0   13.89    2.90
   9  -5   0   23.59    2.59
  -9   5   0   23.03    2.72
   8  -4   0   41.06    3.03
  -8   4   0   39.21    2.78
   7  -3   0    1.05    1.23
  -7   3   0    3.52    1.30
   6  -2   0  628.53   18.71
  -6   2   0  608.03   17.78
   5  -1   0  172.89    5.93
  -5   1   0  169.81    5.62
   4   0   0  924.43   25.19
  -4   0   0  958.51   24.95
   3   1   0   29.82    1.23
  -3  -1   0   28.34    1.23
   2   2   0  364.50   11.18
  -2  -2   0  389.69   11.05
   1   3   0  116.21    4.57
  -1  -3   0  114.05    4.45
   0   4   0  605.81   16.73
   0  -4   0  628.90   18.83
  -1   5   0   98.98    3.89
   1  -5   0   87.99    3.83
  -2   6   0  527.33   15.38
   2  -6   0  505.03   14.39
  -3   7   0    0.68    1.48
   3  -7   0   -0.06    1.48
  -4   8   0   55.02    3.27
   4  -8   0   51.99    4.08
  -5   9   0   19.20    2.78
   5  -9   0   19.76    2.53
  -6  10   0   10.06    2.96
   6 -10   0   11.61    2.96
  -7  11   0    6.61    3.27
   7 -11   0   10.93    3.27
  -8  12   0   -0.62    3.15
   8 -12   0    0.00    2.90
  -9  13   0    0.12    4.08
   9 -13   0    3.46    4.26
 -10  14   0    6.17    5.13
  10 -14   0    8.46    4.88
 -11  15   0   -0.62    4.45
  11 -15   0    2.10    4.51
 -12  16   0    2.28    4.45
  12 -16   0   -0.93    4.51
  14 -10  -1    2.41    3.15
 -14  10   1    2.53    4.38
  13  -9  -1    6.85    3.77
 -13   9   1    5.93    5.13
  12  -8  -1    1.54    2.84
 -12   8   1    4.75    3.03
  11  -7  -1   15.19    2.78
 -11   7   1   19.82    3.27
  10  -6  -1  139.30    6.92
 -10   6   1  141.53    6.36
   9  -5  -1   57.67    3.83
  -9   5   1   54.77    3.95
   8  -4  -1  273.17    9.76
  -8   4   1  278.17    9.20
   7  -3  -1   -0.12    1.48
  -7   3   1    0.93    1.30
   6  -2  -1   23.16    1.91
  -6   2   1   24.58    1.91
   5  -1  -1  714.67   20.38
  -5   1   1  685.03   20.99
   4   0  -1  163.94    5.56
  -4   0   1  165.55    5.56
   3   1  -1  305.96    9.20
  -3  -1   1  303.37    8.95
   2   2  -1  797.47   19.88
  -2  -2   1  774.44   19.82
   1   3  -1   36.25    1.67
  -1  -3   1   37.11    2.04
   0   4  -1  365.61   11.18
   0  -4   1  359.93   11.11
  -1   5  -1  372.46   11.67
   1  -5   1  378.27   11.36
  -2   6  -1  292.62    9.82
   2  -6   1  297.87    9.20
  -3   7  -1  592.04   26.55
   3  -7   1  621.61   26.61
  -4   8  -1    0.31    1.79
   4  -8   1    0.93    2.04
  -5   9  -1   18.09    3.03
   5  -9   1   15.56    3.09
  -6  10  -1   -0.31    2.28
   6 -10   1    0.12    2.59
  -7  11  -1    1.54    3.03
   7 -11   1    0.56    2.78
  -8  12  -1    9.39    4.01
   8 -12   1    7.22    4.38
  -9  13  -1   17.35    4.32
   9 -13   1   15.38    4.26
 -10  14  -1   -2.41    5.93
  10 -14   1    0.93    4.01
 -11  15  -1   -1.85    4.63
  11 -15   1    2.90    3.95
 -12  16  -1    9.02    8.71
  12 -16   1   -9.08   11.55
 -15  11   2   -0.62    5.00
  14 -10  -2    0.80    3.64
 -14  10   2   -1.91    4.45
  13  -9  -2   -0.74    3.27
 -13   9   2    2.66    3.70
  12  -8  -2    6.30    3.52
 -12   8   2    8.34    3.70
  11  -7  -2    7.04    3.83
 -11   7   2    5.74    4.51
  10  -6  -2   21.98    3.33
 -10   6   2   22.60    3.46
   9  -5  -2  122.38    5.68
  -9   5   2  129.18    6.24
   8  -4  -2   23.71    2.59
  -8   4   2   21.12    2.28
   7  -3  -2  385.86   12.04
  -7   3   2  378.21   12.97
   6  -2  -2   12.84    1.73
  -6   2   2   14.33    1.73
   5  -1  -2  809.39   21.74
  -5   1   2  788.83   23.40
   4   0  -2    4.08    0.80
  -4   0   2    4.14    1.11
   3   1  -2  319.11    9.32
  -3  -1   2  312.88    9.57
   2   2  -2   20.32    1.17
  -2  -2   2   20.62    1.36
   1   3  -2   41.68    1.85
  -1  -3   2   38.47    1.98
   0   4  -2 1082.93   28.84
   0  -4   2 1113.25   29.52
  -1   5  -2  279.59    9.51
   1  -5   2  276.20    8.46
  -2   6  -2 1360.98   53.97
   2  -6   2 1332.52   52.61
  -3   7  -2  123.43    5.19
   3  -7   2  121.89    5.13
  -4   8  -2  244.34    9.32
   4  -8   2  251.62    8.83
  -5   9  -2  101.88    5.25
   5  -9   2  114.05    5.31
  -6  10  -2   87.81    5.56
   6 -10   2   92.13    5.74
  -7  11  -2    0.43    4.20
   7 -11   2   -1.17    3.77
  -8  12  -2    0.74    3.40
   8 -12   2    4.20    3.46
  -9  13  -2    6.05    3.83
   9 -13   2    1.85    3.40
 -10  14  -2   -0.74    5.00
  10 -14   2   -0.43    4.14
 -11  15  -2    0.49    3.89
  11 -15   2   -0.37    3.89
 -12  16  -2    0.19    4.38
  12 -16   2   -1.61    6.30
 -15  11   3    2.41    4.69
  14 -10  -3    0.06    3.70
 -14  10   3    1.48    3.83
  13  -9  -3   11.42    4.63
 -13   9   3   11.73    4.32
  12  -8  -3    2.04    3.64
 -12   8   3    1.54    5.00
  11  -7  -3   20.38    3.15
 -11   7   3   20.99    4.20
  10  -6  -3    7.22    3.33
 -10   6   3    3.21    3.52
   9  -5  -3    3.77    2.10
  -9   5   3    2.53    2.41
   8  -4  -3  179.69    6.98
  -8   4   3  180.92    7.04
   7  -3  -3    5.19    1.85
  -7   3   3    4.01    1.73
   6  -2  -3  854.53   25.01
  -6   2   3  906.27   25.81
   5  -1  -3  239.89    8.03
  -5   1   3  226.18    7.22
   4   0  -3 1137.70   30.13
  -4   0   3 1110.60   31.61
   3   1  -3  421.12   12.04
  -3  -1   3  401.30   12.29
   2   2  -3  219.70    7.04
  -2  -2   3  217.72    7.16
   1   3  -3 1750.49   44.46
  -1  -3   3 1766.48   45.76
   0   4  -3    0.31    0.93
   0  -4   3    0.19    0.80
  -1   5  -3   37.17    3.21
   1  -5   3   33.65    3.15
  -2   6  -3  148.19    5.93
   2  -6   3  152.15    5.87
  -3   7  -3  443.16   13.21
   3  -7   3  438.90   14.08
  -4   8  -3  170.12    6.17
   4  -8   3  184.69    6.79
  -5   9  -3  140.35    6.36
   5  -9   3  141.71    5.80
  -6  10  -3   -1.54    2.47
   6 -10   3    2.53    2.41
  -7  11  -3   91.02    5.56
   7 -11   3   97.75    5.68
  -8  12  -3  114.48    7.53
   8 -12   3  113.86    6.79
  -9  13  -3    1.42    4.01
   9 -13   3    4.45    3.70
 -10  14  -3    0.43    4.51
  10 -14   3    1.85    4.51
 -11  15  -3    2.90    4.26
  11 -15   3    0.80    3.58
  14 -10  -4   -0.99    3.52
 -14  10   4   -0.37    4.14
  13  -9  -4    1.23    6.11
 -13   9   4    2.04    6.61
  12  -8  -4    3.77    3.77
 -12   8   4    0.43    3.58
  11  -7  -4   -0.06    3.09
 -11   7   4    1.30    3.27
  10  -6  -4    5.06    2.96
 -10   6   4    6.24    3.89
   9  -5  -4   11.24    2.84
  -9   5   4   13.89    2.78
   8  -4  -4    3.95    2.35
  -8   4   4    6.67    2.16
   7  -3  -4  692.50   19.51
  -7   3   4  678.79   19.27
   6  -2  -4    0.93    1.48
  -6   2   4    2.72    1.54
   5  -1  -4  468.97   14.39
  -5   1   4  462.18   15.38
   4   0  -4    1.48    0.99
  -4   0   4    0.74    1.05
   3   1  -4  350.42   11.24
  -3  -1   4  330.97   10.44
   2   2  -4   18.22    1.30
  -2  -2   4   20.25    1.48
   1   3  -4   60.27    2.66
  -1  -3   4   66.13    3.15
   0   4  -4   36.12    2.72
   0  -4   4   43.10    3.09
  -1   5  -4 1286.58   34.15
   1  -5   4 1302.75   34.52
  -2   6  -4  100.22    4.38
   2  -6   4  102.75    4.26
  -3   7  -4    1.36    1.73
   3  -7   4    1.85    1.30
  -4   8  -4   97.62    4.69
   4  -8   4   97.62    4.38
  -5   9  -4    4.26    2.22
   5  -9   4    7.16    2.22
  -6  10  -4   17.23    3.27
   6 -10   4   15.87    3.33
  -7  11  -4   25.38    3.83
   7 -11   4   24.14    3.46
  -8  12  -4    4.14    4.82
   8 -12   4    5.87    4.14
  -9  13  -4   12.10    4.45
   9 -13   4    7.84    4.32
 -10  14  -4    0.06    4.14
  10 -14   4    3.70    3.64
 -11  15  -4    2.59    4.57
  11 -15   4    1.17    3.70
  15 -11  -5    1.73    5.00
 -15  11   5    1.67    4.88
  14 -10  -5    6.48    3.83
 -14  10   5   13.03    5.37
  13  -9  -5    5.74    4.14
 -13   9   5    2.16    5.13
  12  -8  -5   14.51    3.64
 -12   8   5   14.70    4.38
  11  -7  -5   11.61    3.95
 -11   7   5   14.51    3.64
  10  -6  -5   19.45    3.21
 -10   6   5   28.65    3.95
   9  -5  -5    9.82    2.96
  -9   5   5    7.22    2.72
   8  -4  -5   80.03    4.01
  -8   4   5   79.72    4.32
   7  -3  -5   13.77    2.22
  -7   3   5   11.18    2.22
   6  -2  -5  352.95   11.05
  -6   2   5  351.22   11.42
   5  -1  -5   23.53    2.04
  -5   1   5   25.63    2.04
   4   0  -5  245.76    8.71
  -4   0   5  251.00    8.58
   3   1  -5   21.36    1.79
  -3  -1   5   24.08    1.79
   2   2  -5  670.46   19.88
  -2  -2   5  692.44   20.56
   1   3  -5   19.45    1.79
  -1  -3   5   16.80    1.98
   0   4  -5  942.52   26.43
   0  -4   5  956.78   26.37
  -1   5  -5  140.60    5.56
   1  -5   5  147.70    5.25
  -2   6  -5  292.99    9.20
   2  -6   5  294.72    9.76
  -3   7  -5    0.19    2.22
   3  -7   5    2.47    1.73
  -4   8  -5   24.95    2.90
   4  -8   5   24.95    2.10
  -5   9  -5   48.72    3.40
   5  -9   5   46.13    3.40
  -6  10  -5   11.98    2.96
   6 -10   5   12.29    2.84
  -7  11  -5   12.04    3.27
   7 -11   5    6.55    2.90
  -8  12  -5    1.30    3.27
   8 -12   5    1.23    2.96
  -9  13  -5    5.87    3.95
   9 -13   5    5.31    3.77
 -10  14  -5   -1.85    3.83
  10 -14   5    1.36    3.46
 -11  15  -5    0.49    8.77
  11 -15   5    1.48    4.20
  15 -11  -6    4.01    5.99
 -15  11   6    2.35    5.80
  14 -10  -6    0.93    4.08
 -14  10   6    0.56    5.13
  13  -9  -6   12.47    4.88
 -13   9   6   14.94    4.75
  12  -8  -6    4.26    3.77
 -12   8   6    3.77    4.01
  11  -7  -6   29.82    4.26
 -11   7   6   31.99    4.88
  10  -6  -6   43.66    4.20
 -10   6   6   36.62    4.38
   9  -5  -6   47.92    4.69
  -9   5   6   53.84    4.88
   8  -4  -6   12.78    2.72
  -8   4   6   12.53    2.59
   7  -3  -6   -1.17    1.98
  -7   3   6    1.42    1.79
   6  -2  -6   57.49    3.52
  -6   2   6   58.78    3.52
   5  -1  -6   20.56    2.59
  -5   1   6   23.83    2.41
   4   0  -6   10.31    1.54
  -4   0   6    8.27    1.54
   3   1  -6  366.60   11.67
  -3  -1   6  366.16   11.79
   2   2  -6  306.08   12.35
  -2  -2   6  284.53   10.00
   1   3  -6  369.93   10.81
  -1  -3   6  365.86   11.11
   0   4  -6   66.56    3.33
   0  -4   6   67.98    3.21
  -1   5  -6  658.48   18.96
   1  -5   6  666.51   18.77
  -2   6  -6  127.76    4.57
   2  -6   6  128.25    4.63
  -3   7  -6   66.69    3.64
   3  -7   6   61.38    3.46
  -4   8  -6    3.89    1.98
   4  -8   6    2.41    1.79
  -5   9  -6   30.63    3.40
   5  -9   6   28.71    3.21
  -6  10  -6    5.06    3.27
   6 -10   6    4.20    2.35
  -7  11  -6   30.44    4.26
   7 -11   6   32.54    3.95
  -8  12  -6   11.36    3.64
   8 -12   6   11.24    2.96
  -9  13  -6    0.31    3.77
   9 -13   6   -1.85    3.21
 -10  14  -6   -0.56    4.57
  10 -14   6   -1.54    4.45
 -11  15  -6    1.48    5.06
  11 -15   6    3.09    4.26
  15 -11  -7   -1.17    8.64
 -15  11   7   -4.01    7.90
  14 -10  -7    3.15    3.95
 -14  10   7   -1.17    3.58
  13  -9  -7   -1.48    4.94
 -13   9   7    0.86    5.43
  12  -8  -7   15.19    5.06
 -12   8   7   12.35    6.55
  11  -7  -7    1.42    4.14
 -11   7   7    3.33    3.77
  10  -6  -7    7.35    3.27
 -10   6   7    4.51    3.52
   9  -5  -7   21.12    3.95
  -9   5   7   23.16    5.00
   8  -4  -7   67.86    4.38
  -8   4   7   64.96    5.62
   7  -3  -7  162.89    6.67
  -7   3   7  159.49    7.22
   6  -2  -7    7.90    2.28
  -6   2   7    7.72    2.59
   5  -1  -7   76.81    3.83
  -5   1   7   73.11    3.83
   4   0  -7   36.55    2.78
  -4   0   7   31.31    2.59
   3   1  -7   10.37    2.16
  -3  -1   7    7.35    1.61
   2   2  -7  141.22    5.25
  -2  -2   7  150.91    6.11
   1   3  -7   17.54    1.54
  -1  -3   7   19.14    1.85
   0   4  -7  786.05   21.06
   0  -4   7  776.23   22.91
  -1   5  -7    0.43    1.36
   1  -5   7    1.05    1.48
  -2   6  -7  364.93   10.62
   2  -6   7  374.07   11.92
  -3   7  -7   58.23    3.40
   3  -7   7   52.42    3.46
  -4   8  -7  320.84   10.93
   4  -8   7  302.38    9.69
  -5   9  -7    9.88    2.66
   5  -9   7    9.57    2.16
  -6  10  -7   82.80    5.19
   6 -10   7   89.60    5.50
  -7  11  -7    3.95    2.96
   7 -11   7    5.31    2.78
  -8  12  -7    4.69    3.27
   8 -12   7    6.42    2.96
  -9  13  -7    0.86    4.14
   9 -13   7   -1.48    3.27
 -10  14  -7   -0.68    3.46
  10 -14   7   -0.93    3.21
 -15  11   8    2.22    6.11
  14 -10  -8    0.56    3.70
 -14  10   8   -1.36    4.69
  13  -9  -8    6.67    4.69
 -13   9   8    7.66    4.82
  12  -8  -8    2.47    4.32
 -12   8   8    3.33    4.32
  11  -7  -8    4.32    4.57
 -11   7   8    0.31    4.75
  10  -6  -8    2.10    3.89
 -10   6   8   -0.80    3.40
   9  -5  -8   14.63    3.21
  -9   5   8   12.35    3.52
   8  -4  -8   91.20    5.56
  -8   4   8   84.96    5.50
   7  -3  -8   65.14    4.38
  -7   3   8   64.59    4.82
   6  -2  -8  464.65   14.02
  -6   2   8  467.74   15.93
   5  -1  -8  178.88    6.55
  -5   1   8  188.08    7.29
   4   0  -8  200.68    7.78
  -4   0   8  189.75    7.22
   3   1  -8  122.94    5.31
  -3  -1   8  126.89    7.59
   2   2  -8  170.73    6.30
  -2  -2   8  180.24    7.53
   1   3  -8  105.90    4.63
  -1  -3   8  110.34    4.20
   0   4  -8    7.53    1.61
   0  -4   8   11.11    1.61
  -1   5  -8   34.89    2.53
   1  -5   8   33.28    2.41
  -2   6  -8   35.81    2.66
   2  -6   8   34.70    2.59
  -3   7  -8  482.99   14.70
   3  -7   8  499.05   15.19
  -4   8  -8   40.44    3.15
   4  -8   8   39.95    2.66
  -5   9  -8  240.63   10.44
   5  -9   8  246.68    9.76
  -6  10  -8    1.61    2.72
   6 -10   8    1.67    2.28
  -7  11  -8   13.95    3.95
   7 -11   8   14.82    3.46
  -8  12  -8    3.40    3.89
   8 -12   8    2.66    3.03
  -9  13  -8    3.09    3.70
   9 -13   8    2.41    3.33
 -10  14  -8   -3.27    5.50
  10 -14   8    1.11    2.90
  15 -11  -9   -1.48    5.06
  14 -10  -9   -1.11    3.89
 -14  10   9   -0.49    3.33
  13  -9  -9   15.13    5.93
 -13   9   9   10.74    5.37
  12  -8  -9    1.48    4.08
 -12   8   9    3.52    4.57
  11  -7  -9    1.73    4.01
 -11   7   9    0.25    4.38
  10  -6  -9    2.47    4.32
 -10   6   9    2.78    4.14
   9  -5  -9   16.05    4.20
  -9   5   9   13.09    4.26
   8  -4  -9   -0.68    3.27
  -8   4   9   -0.12    3.15
   7  -3  -9   89.97    5.56
  -7   3   9   97.01    5.68
   6  -2  -9   73.97    4.38
  -6   2   9   62.12    4.69
   5  -1  -9   60.95    4.01
  -5   1   9   54.34    3.52
   4   0  -9   71.13    4.14
  -4   0   9   79.96    6.79
   3   1  -9  359.56   10.87
  -3  -1   9  369.50   11.30
   2   2  -9  227.54    7.35
  -2  -2   9  235.57    9.02
   1   3  -9  489.04   15.38
  -1  -3   9  493.43   15.99
   0   4  -9   59.65    3.40
   0  -4   9   60.02    3.52
  -1   5  -9  428.34   13.28
   1  -5   9  460.64   13.34
  -2   6  -9    7.10    1.85
   2  -6   9    9.45    1.85
  -3   7  -9   17.35    2.35
   3  -7   9   19.57    1.98
  -4   8  -9  137.08    6.92
   4  -8   9  148.01    6.79
  -5   9  -9   -0.49    2.53
   5  -9   9   -0.31    2.47
  -6  10  -9   35.69    3.89
   6 -10   9   29.95    3.15
  -7  11  -9    0.86    3.03
   7 -11   9    0.49    2.66
  -8  12  -9    6.55    4.14
   8 -12   9    7.04    3.21
  -9  13  -9    0.93    4.88
   9 -13   9   -0.56    3.83
 -10  14  -9    1.36    4.51
  10 -14   9    0.49    4.57
  11 -15   9    1.98    4.75
  15 -11 -10   -3.58    5.87
  14 -10 -10    2.53    4.69
  13  -9 -10    3.95    5.50
 -13   9  10    0.74    3.83
  12  -8 -10    2.72    4.82
 -12   8  10    3.52    5.43
  11  -7 -10    1.36    4.26
 -11   7  10    1.05    4.63
  10  -6 -10   16.86    4.45
 -10   6  10   18.40    4.45
   9  -5 -10    0.62    3.21
  -9   5  10    1.67    3.58
   8  -4 -10    8.40    3.83
  -8   4  10   11.86    3.83
   7  -3 -10    1.05    3.89
  -7   3  10    7.16    4.14
   6  -2 -10    0.80    2.96
  -6   2  10   -0.49    3.21
   5  -1 -10   13.15    2.66
  -5   1  10   14.51    4.45
   4   0 -10    3.95    2.28
  -4   0  10    6.79    2.16
   3   1 -10   21.67    2.72
  -3  -1  10   21.98    2.96
   2   2 -10  301.08    9.45
  -2  -2  10  299.91    9.94
   1   3 -10   49.34    3.40
  -1  -3  10   46.87    3.21
   0   4 -10  428.96   12.41
   0  -4  10  401.24   12.84
  -1   5 -10   10.13    1.91
   1  -5  10    9.20    1.98
  -2   6 -10  122.88    5.62
   2  -6  10  116.09    5.25
  -3   7 -10    3.58    2.35
   3  -7  10    5.87    1.91
  -4   8 -10   49.83    3.77
   4  -8  10   51.62    3.58
  -5   9 -10   99.66    5.31
   5  -9  10   90.15    5.00
  -6  10 -10   25.25    4.26
   6 -10  10   20.32    3.09
  -7  11 -10    5.13    3.58
   7 -11  10    0.12    2.66
  -8  12 -10   -0.80    3.89
   8 -12  10    1.48    2.78
  -9  13 -10    1.67    3.77
   9 -13  10   -2.04    3.46
 -10  14 -10    1.98    3.77
  10 -14  10   -1.36    3.40
  14 -10 -11    1.05    3.89
 -14  10  11    0.31    8.34
  13  -9 -11    2.10    4.20
 -13   9  11    0.99    6.85
  12  -8 -11    7.41    5.74
 -12   8  11    0.31    5.74
  11  -7 -11   35.81    5.99
 -11   7  11   23.65    5.62
  10  -6 -11    4.45    4.51
 -10   6  11    6.36    4.82
   9  -5 -11   12.91    4.01
  -9   5  11   14.26    4.20
   8  -4 -11    5.87    3.40
  -8   4  11    2.22    3.58
   7  -3 -11   -0.99    3.15
  -7   3  11   -0.43    3.03
   6  -2 -11   64.53    5.56
  -6   2  11   68.54    8.89
   5  -1 -11   11.24    3.15
  -5   1  11   16.05    3.52
   4   0 -11   40.51    3.77
  -4   0  11   37.42    4.14
   3   1 -11   77.49    3.77
  -3  -1  11   79.16    4.63
   2   2 -11    9.57    2.16
  -2  -2  11   12.10    2.35
   1   3 -11  119.23    5.31
  -1  -3  11  110.96    4.82
   0   4 -11    0.99    1.98
   0  -4  11    1.73    2.35
  -1   5 -11  208.28    8.46
   1  -5  11  199.51    7.47
  -2   6 -11    3.77    2.28
   2  -6  11    3.09    1.98
  -3   7 -11  284.22   10.93
   3  -7  11  299.91   10.44
  -4   8 -11   26.30    3.15
   4  -8  11   27.60    3.09
  -5   9 -11   31.80    3.95
   5  -9  11   28.53    3.27
  -6  10 -11    1.17    4.08
   6 -10  11   -0.93    2.41
  -7  11 -11   -2.22    4.63
   7 -11  11   -1.36    3.15
  -8  12 -11   -0.06    4.63
   8 -12  11    1.30    3.09
  -9  13 -11    1.36    4.63
   9 -13  11   -0.12    3.15
 -10  14 -11    3.15    3.46
  10 -14  11    2.16    3.70
  14 -10 -12   -1.79    4.32
  13  -9 -12   -0.37    7.10
 -13   9  12   -0.93    5.19
  12  -8 -12    9.02    5.06
 -12   8  12    9.39    5.37
  11  -7 -12    8.58    6.67
 -11   7  12   -0.19    6.85
  10  -6 -12   56.44    6.42
 -10   6  12   57.18    6.36
   9  -5 -12   27.54    5.19
  -9   5  12   22.54    6.17
   8  -4 -12   45.32    4.82
  -8   4  12   43.96    4.75
   7  -3 -12   12.66    4.82
  -7   3  12   13.15    5.06
   6  -2 -12   -0.12    3.09
  -6   2  12    0.37    3.33
   5  -1 -12   19.39    3.70
  -5   1  12   28.96    4.88
   4   0 -12    8.15    2.84
  -4   0  12    5.19    2.59
   3   1 -12    1.79    2.41
  -3  -1  12    2.41    2.59
   2   2 -12   10.50    2.66
  -2  -2  12   10.56    2.90
   1   3 -12   13.77    2.96
  -1  -3  12   11.92    3.46
   0   4 -12  104.54    6.55
   0  -4  12  118.00    6.24
  -1   5 -12    0.62    2.47
   1  -5  12   -0.19    2.10
  -2   6 -12  333.44   11.55
   2  -6  12  337.57   11.49
  -3   7 -12    9.51    3.27
   3  -7  12    9.20    2.41
  -4   8 -12   58.10    4.57
   4  -8  12   54.09    4.08
  -5   9 -12   25.63    3.89
   5  -9  12   25.13    3.09
  -6  10 -12    1.11    3.70
   6 -10  12    2.96    2.72
  -7  11 -12    1.73    3.70
   7 -11  12    1.11    2.84
  -8  12 -12    1.61    4.20
   8 -12  12    2.66    3.46
  -9  13 -12    0.99    3.95
   9 -13  12   -0.37    3.64
  10 -14  12    0.31    3.27
  14 -10 -13    0.12    4.14
  13  -9 -13    1.30    5.87
 -13   9  13   -0.93    4.08
  12  -8 -13    3.95    5.25
 -12   8  13    0.37    5.00
  11  -7 -13    3.21    5.37
 -11   7  13    5.19    5.06
  10  -6 -13    0.37    5.31
 -10   6  13    6.67    5.13
   9  -5 -13   11.18    5.25
  -9   5  13   16.12    6.17
   8  -4 -13   25.69    6.05
  -8   4  13   21.49    7.22
   7  -3 -13   32.60    4.38
  -7   3  13   36.80    4.63
   6  -2 -13   79.28    5.13
  -6   2  13  101.88    7.16
   5  -1 -13   33.78    3.70
  -5   1  13   31.43    4.45
   4   0 -13   35.88    3.95
  -4   0  13   41.80    4.14
   3   1 -13   56.07    4.51
  -3  -1  13   54.96    5.00
   2   2 -13   42.42    3.95
  -2  -2  13   44.58    4.01
   1   3 -13    7.90    2.72
  -1  -3  13   12.84    3.33
   0   4 -13    9.82    2.66
   0  -4  13   13.09    2.66
  -1   5 -13   28.71    3.09
   1  -5  13   21.98    2.90
  -2   6 -13    1.98    2.59
   2  -6  13    3.09    2.66
  -3   7 -13   19.08    3.03
   3  -7  13   13.09    2.90
  -4   8 -13   12.47    4.08
   4  -8  13   11.05    2.78
  -5   9 -13   15.75    4.32
   5  -9  13   15.87    3.27
  -6  10 -13    4.82    3.46
   6 -10  13    3.46    3.03
  -7  11 -13   14.20    4.20
   7 -11  13   13.21    3.89
  -8  12 -13    3.03    4.57
   8 -12  13    1.48    4.20
  -9  13 -13   15.00    4.94
   9 -13  13   10.44    3.40
 -10  14 -13    0.49    5.62
  10 -14  13    1.79    3.15
  12  -8 -14   -2.41    8.89
 -12   8  14    2.35    9.20
  11  -7 -14   -2.04    5.13
 -11   7  14   -0.56    5.13
  10  -6 -14    4.14    4.82
 -10   6  14    2.78    5.25
   9  -5 -14   -0.86    6.48
  -9   5  14    1.73    5.19
   8  -4 -14    4.38    3.95
  -8   4  14    2.53    5.13
   7  -3 -14   18.96    5.56
  -7   3  14   18.52    5.31
   6  -2 -14   43.41    5.31
  -6   2  14   46.50    5.62
   5  -1 -14   41.12    4.38
  -5   1  14   35.13    4.63
   4   0 -14   47.30    5.25
  -4   0  14   47.30    5.37
   3   1 -14   20.62    3.27
  -3  -1  14   17.97    3.64
   2   2 -14   86.94    5.43
  -2  -2  14   76.38    5.06
   1   3 -14   25.44    3.33
  -1  -3  14   24.51    3.58
   0   4 -14   14.70    2.84
   0  -4  14   12.29    2.72
  -1   5 -14   40.14    3.70
   1  -5  14   42.73    3.77
  -2   6 -14   -0.43    3.46
   2  -6  14   -0.74    3.52
  -3   7 -14    9.82    3.21
   3  -7  14    8.83    3.15
  -4   8 -14   21.06    3.77
   4  -8  14   20.75    3.27
  -5   9 -14    1.73    3.40
   5  -9  14   -1.17    2.84
  -6  10 -14   11.05    4.14
   6 -10  14   11.42    3.40
  -7  11 -14    5.56    5.25
   7 -11  14    7.66    4.01
  -8  12 -14   11.11    4.20
   8 -12  14   13.03    3.70
  -9  13 -14    0.68    4.08
   9 -13  14    0.56    2.96
 -10  14 -14    1.54    7.78
  10 -14  14    0.74    3.27
 -12   8  15    1.91    6.55
  11  -7 -15    1.91    4.63
 -11   7  15   -1.30    4.88
  10  -6 -15    1.73    6.61
 -10   6  15    2.96    5.50
   9  -5 -15    2.04    5.25
  -9   5  15   -2.35    5.31
   8  -4 -15    0.12    4.08
  -8   4  15   -0.25    4.45
   7  -3 -15    0.00    4.08
  -7   3  15    4.32    4.57
   6  -2 -15   -2.78    3.64
  -6   2  15   -1.61    3.58
   5  -1 -15    7.84    5.43
  -5   1  15   15.93    6.05
   4   0 -15    5.68    3.33
  -4   0  15    6.67    3.77
   3   1 -15   54.59    4.88
  -3  -1  15   57.80    5.56
   2   2 -15   57.43    4.51
  -2  -2  15   51.56    5.19
   1   3 -15  113.74    6.24
  -1  -3  15  108.43    6.55
   0   4 -15  117.07    6.17
   0  -4  15  111.58    6.42
  -1   5 -15    1.61    3.58
   1  -5  15    1.79    2.78
  -2   6 -15   18.03    3.95
   2  -6  15   19.02    3.70
  -3   7 -15    6.55    3.40
   3  -7  15    4.94    3.33
  -4   8 -15    6.48    3.70
   4  -8  15    5.80    3.89
  -5   9 -15    3.95    4.14
   5  -9  15    2.04    3.70
  -6  10 -15    2.96    4.26
   6 -10  15    3.33    3.89
  -7  11 -15    4.57    4.14
   7 -11  15    6.79    3.46
  -8  12 -15    0.56    5.00
   8 -12  15   -0.19    2.96
  -9  13 -15   -0.25    3.58
   9 -13  15   -0.49    3.27
 -12   8  16    0.00    6.42
  11  -7 -16   -0.19    3.15
 -11   7  16    4.26    7.47
  10  -6 -16    0.49    3.95
 -10   6  16    2.78    8.15
   9  -5 -16    0.93    5.00
  -9   5  16    4.08    5.93
   8  -4 -16    3.27    4.63
  -8   4  16    4.75    5.06
   7  -3 -16   -2.41    4.01
  -7   3  16    0.74    4.75
   6  -2 -16    1.73    4.14
  -6   2  16    0.43    3.89
   5  -1 -16    4.94    3.95
  -5   1  16    4.69    4.26
   4   0 -16    1.30    4.82
  -4   0  16    2.84    4.45
   3   1 -16   -1.36    3.46
  -3  -1  16    2.16    3.46
   2   2 -16   48.41    5.43
  -2  -2  16   52.42    5.43
   1   3 -16   47.79    4.82
  -1  -3  16   50.20    5.25
   0   4 -16    9.32    4.45
   0  -4  16   13.40    4.94
  -1   5 -16   28.71    4.57
   1  -5  16   34.21    4.69
  -2   6 -16    1.36    3.21
   2  -6  16    3.46    3.64
  -3   7 -16   27.29    4.14
   3  -7  16   27.66    4.08
  -4   8 -16    7.10    3.58
   4  -8  16    3.77    4.01
  -5   9 -16    3.27    4.01
   5  -9  16    4.69    3.64
  -6  10 -16    2.47    3.89
   6 -10  16    0.19    3.52
  -7  11 -16    3.52    3.70
   7 -11  16    7.66    3.21
  -8  12 -16    0.31    3.95
   8 -12  16    2.04    3.15
  11  -7 -17    2.35    5.56
  10  -6 -17    3.58    7.22
 -10   6  17    5.93    6.30
   9  -5 -17    8.40    4.82
  -9   5  17    5.74    5.25
   8  -4 -17   -0.43    5.25
  -8   4  17    6.85    5.19
   7  -3 -17    0.68    4.63
  -7   3  17    5.25    4.57
   6  -2 -17   18.96    5.50
  -6   2  17   17.91    5.19
   5  -1 -17   -1.48    3.77
  -5   1  17   -0.49    3.95
   4   0 -17   14.94    4.08
  -4   0  17   16.18    4.63
   3   1 -17    3.58    5.19
  -3  -1  17    8.71    5.62
   2   2 -17    0.12    3.58
  -2  -2  17    3.77    3.70
   1   3 -17    0.74    3.03
  -1  -3  17    0.74    3.64
   0   4 -17    5.99    3.27
   0  -4  17    2.84    3.83
  -1   5 -17    2.04    3.58
   1  -5  17   -1.17    3.21
  -2   6 -17   19.70    4.01
   2  -6  17   20.87    4.08
  -3   7 -17   -0.80    3.40
   3  -7  17    5.93    3.95
  -4   8 -17   10.93    4.26
   4  -8  17    9.51    3.77
  -5   9 -17    0.86    3.83
   5  -9  17   -1.67    3.09
  -6  10 -17   20.69    4.26
   6 -10  17   10.19    3.64
  -7  11 -17   -0.25    6.36
   7 -11  17   -0.86    5.62
  -8  12 -17   -1.05    5.68
  10  -6 -18   -2.59    6.11
 -10   6  18    1.11    4.88
   9  -5 -18    3.09    4.45
  -9   5  18    0.93    4.63
   8  -4 -18    1.36    6.67
  -8   4  18   -0.62    7.84
   7  -3 -18   28.96    5.62
  -7   3  18   23.90    5.00
   6  -2 -18    3.33    4.51
  -6   2  18    2.35    4.51
   5  -1 -18   24.39    5.99
  -5   1  18   25.87    6.42
   4   0 -18    0.68    4.38
  -4   0  18    0.56    4.69
   3   1 -18   14.45    4.45
  -3  -1  18   12.35    5.06
   2   2 -18   13.71    4.01
  -2  -2  18   12.47    4.45
   1   3 -18    3.52    3.77
  -1  -3  18   -1.79    5.19
   0   4 -18    2.04    3.83
   0  -4  18   -1.36    4.20
  -1   5 -18   -0.43    3.27
   1  -5  18    1.61    3.58
  -2   6 -18    1.79    3.46
   2  -6  18   -0.06    3.52
  -3   7 -18    4.51    4.08
   3  -7  18    2.10    3.70
  -4   8 -18    1.23    3.52
   4  -8  18    2.10    3.40
  -5   9 -18   18.46    4.45
   5  -9  18    6.67    3.77
  -6  10 -18    1.91    4.88
   6 -10  18    0.56    3.95
  -7  11 -18    2.28    4.38
   7 -11  18    1.36    3.40
  -9   5  19    0.99    5.31
   8  -4 -19    0.19    4.20
  -8   4  19    4.01    5.31
   7  -3 -19    2.78    5.74
  -7   3  19    2.35    6.61
   6  -2 -19    8.89    4.82
  -6   2  19    3.70    5.31
   5  -1 -19    6.55    5.00
  -5   1  19    7.78    5.68
   4   0 -19    3.77    4.57
  -4   0  19    5.62    5.06
   3   1 -19    8.03    4.26
  -3  -1  19    4.45    4.94
   2   2 -19    4.45    4.94
  -2  -2  19    5.74    5.31
   1   3 -19    6.55    4.01
  -1  -3  19    9.02    4.94
   0   4 -19    1.98    4.26
   0  -4  19    2.47    4.75
  -1   5 -19    2.59    3.89
   1  -5  19    3.46    3.40
  -2   6 -19   -1.54    3.52
   2  -6  19    1.85    4.32
  -3   7 -19    2.66    3.46
   3  -7  19    0.25    3.33
  -4   8 -19   -0.12    4.63
   4  -8  19    1.17    2.90
  -5   9 -19    2.22    4.51
   5  -9  19    0.12    3.15
  -6  10 -19    1.61    6.55
   6 -10  19    1.48    3.21
   8  -4 -20    1.17    5.93
   7  -3 -20    0.00    6.42
  -7   3  20   -3.52    5.43
   6  -2 -20    2.28    4.75
  -6   2  20    2.72    3.95
   5  -1 -20    0.43    4.82
  -5   1  20    1.85    5.99
   4   0 -20    0.43    5.00
  -4   0  20    3.03    6.05
   3   1 -20   12.66    4.26
  -3  -1  20    4.82    5.00
   2   2 -20    4.45    3.70
  -2  -2  20    3.64    4.82
   1   3 -20   15.68    4.20
  -1  -3  20   16.80    5.06
   0   4 -20    4.26    3.83
   0  -4  20    2.96    2.84
  -1   5 -20    1.54    2.47
   1  -5  20    0.74    2.72
  -2   6 -20   -0.56    4.14
   2  -6  20    2.47    3.27
  -3   7 -20   -0.80    3.83
   3  -7  20   -0.56    2.22
   4  -8  20   -0.99    3.52
   7  -3 -21   -1.61    7.35
   6  -2 -21    0.99    4.51
   5  -1 -21    2.66    5.68
  -5   1  21    0.56    6.55
   4   0 -21    4.69    5.19
  -4   0  21    0.31    5.31
   3   1 -21   -2.59    4.38
  -3  -1  21    1.54    4.69
   2   2 -21    6.73    3.40
  -2  -2  21    4.20    4.32
   1   3 -21    1.05    3.33
  -1  -3  21    0.31    3.95
   0   4 -21    8.58    3.77
   0  -4  21    1.30    2.90
  -1   5 -21   -0.62    2.96
   1  -5  21   -0.56    2.78
  -2   6 -21    0.86    3.46
   2  -6  21    0.19    3.77
  -3   7 -21   -2.16    4.63
   4   0 -22    1.67    4.51
  -4   0  22    2.53    5.19
   3   1 -22    0.62    6.61
  -3  -1  22   -0.86    4.63
   2   2 -22    0.43    2.90
  -2  -2  22    1.17    4.51
   1   3 -22    1.30    5.37
  -1  -3  22   -1.98    3.70
   0   4 -22   -0.31    4.20
  -1   5 -22    1.73    4.01
   2  -6  22    1.11    3.77
  -3   7 -22    2.66    3.52
   0  -5 -19    1.11    3.46
   1  -6 -19   -0.74    5.87
   2  -7 -19    0.49    3.58
  -5   0 -18    0.80    2.72
  -4  -1 -18   -1.11    1.73
   3   2  18    2.47    3.21
  -3  -2 -18   -0.06    1.85
   2   3  18    0.99    3.83
  -2  -3 -18    1.54    3.77
   1   4  18   -1.42    4.26
  -1  -4 -18   -0.12    2.53
   0   5  18   -0.68    3.33
   0  -5 -18    2.66    3.46
  -1   6  18    0.62    2.96
   1  -6 -18    1.54    3.77
  -2   7  18    1.98    3.70
   2  -7 -18    0.93    3.03
  -6   1 -17   -0.68    2.90
   5   0  17    1.91    2.16
  -5   0 -17    0.86    2.16
   4   1  17    5.19    3.27
  -4  -1 -17    3.27    2.35
   3   2  17    0.31    2.35
  -3  -2 -17    0.86    2.59
   2   3  17    2.16    3.70
  -2  -3 -17    0.12    3.40
   1   4  17   -0.56    3.33
  -1  -4 -17   -0.93    3.64
   0   5  17    0.19    3.15
   0  -5 -17   -1.05    3.03
  -1   6  17    9.63    3.09
   1  -6 -17    5.74    5.19
  -2   7  17   -0.99    3.83
   2  -7 -17    0.99    3.33
  -3   8  17    0.19    5.62
   3  -8 -17    2.90    3.27
   4  -9 -17   -2.41    4.45
   7  -2  16    0.56    1.17
  -7   2 -16   -0.74    2.22
   6  -1  16    4.08    1.91
  -6   1 -16    1.67    1.54
   5   0  16    3.40    2.35
  -5   0 -16    3.27    2.66
   4   1  16    3.09    2.96
  -4  -1 -16    2.78    1.98
   3   2  16   -0.31    3.27
  -3  -2 -16    3.77    2.78
   2   3  16    8.27    3.21
  -2  -3 -16   10.44    3.58
   1   4  16   -1.67    3.70
  -1  -4 -16   -2.04    2.90
   0   5  16    3.70    4.01
   0  -5 -16    2.28    3.52
  -1   6  16    1.48    4.38
   1  -6 -16    1.91    3.83
  -2   7  16    3.09    4.26
   2  -7 -16    1.73    4.14
  -3   8  16   -1.23    4.57
   3  -8 -16    0.19    3.77
   4  -9 -16    0.74    3.21
   6 -11 -16    1.73    4.08
   8  -3  15    0.68    2.72
  -8   3 -15    1.17    1.98
   7  -2  15    1.67    1.48
  -7   2 -15    1.85    1.98
   6  -1  15    1.23    1.98
  -6   1 -15    1.73    1.42
   5   0  15    6.11    2.10
  -5   0 -15    6.85    2.22
   4   1  15    0.00    2.47
  -4  -1 -15    0.00    2.59
   3   2  15    7.90    2.78
  -3  -2 -15   11.30    2.96
   2   3  15    3.77    3.27
  -2  -3 -15    3.40    3.64
   1   4  15   -0.12    3.95
  -1  -4 -15   -1.91    2.90
   0   5  15    7.22    4.20
   0  -5 -15   10.25    3.70
  -1   6  15   -2.16    3.95
   1  -6 -15    1.36    3.83
  -2   7  15    6.98    5.37
   2  -7 -15   11.61    4.51
  -3   8  15    2.72    5.31
   3  -8 -15    0.93    5.13
  -4   9  15    1.42    5.13
   4  -9 -15   -1.17    5.25
  -5  10  15    3.40    5.37
   5 -10 -15    1.42    4.88
   6 -11 -15    2.84    4.51
   7 -12 -15    1.17    5.37
   9  -4  14    0.37    1.61
  -9   4 -14    0.62    2.28
   8  -3  14   -0.74    1.91
  -8   3 -14    0.06    1.73
   7  -2  14    3.21    1.54
  -7   2 -14    3.70    2.10
   6  -1  14    7.22    1.91
  -6   1 -14    6.24    1.73
   5   0  14   -1.98    2.22
  -5   0 -14   -0.80    1.42
   4   1  14   10.93    2.84
  -4  -1 -14   11.79    1.98
   3   2  14    6.24    3.46
  -3  -2 -14    8.27    2.66
   2   3  14   -0.43    3.95
  -2  -3 -14    4.45    3.21
   1   4  14   29.39    4.69
  -1  -4 -14   32.97    4.01
   0   5  14    3.46    3.40
   0  -5 -14    2.22    3.33
  -1   6  14   17.85    4.20
   1  -6 -14   17.97    3.83
  -2   7  14    0.19    5.00
   2  -7 -14    3.33    4.32
  -3   8  14    5.87    4.57
   3  -8 -14   12.97    5.13
  -4   9  14   -1.30    5.37
   4  -9 -14    5.74    5.13
  -5  10  14   -0.62    4.63
   5 -10 -14    1.91    5.06
  -6  11  14    2.35    5.87
   6 -11 -14    1.30    5.62
  -7  12  14    0.00    4.94
 -10   5 -13    1.36    1.05
   9  -4  13    0.80    2.28
  -9   4 -13    1.54    1.42
   8  -3  13   14.70    2.41
  -8   3 -13   12.47    1.91
   7  -2  13   -0.86    1.61
  -7   2 -13    0.43    1.85
   6  -1  13    5.13    1.91
  -6   1 -13    3.46    1.48
   5   0  13    3.40    1.98
  -5   0 -13    4.69    2.10
   4   1  13   -0.31    1.98
  -4  -1 -13    0.31    2.16
   3   2  13    1.67    2.59
  -3  -2 -13   -0.86    1.91
   2   3  13   20.69    3.64
  -2  -3 -13   22.29    3.40
   1   4  13    3.33    3.09
  -1  -4 -13    0.37    2.78
   0   5  13   22.54    4.57
   0  -5 -13   15.87    3.33
  -1   6  13    8.71    3.40
   1  -6 -13    7.72    3.64
  -2   7  13   28.53    4.63
   2  -7 -13   19.88    4.45
  -3   8  13   18.65    4.57
   3  -8 -13   13.03    4.57
  -4   9  13   10.25    4.88
   4  -9 -13    8.15    4.38
  -5  10  13   -1.11    5.37
   5 -10 -13    1.48    5.00
  -6  11  13    1.42    5.37
   6 -11 -13    1.11    4.75
  -7  12  13    0.62    4.69
   7 -12 -13    0.68    5.56
 -12   7 -12   -0.12    1.48
  10  -5  12    0.37    1.54
 -10   5 -12    1.05    1.11
   9  -4  12    7.41    1.61
  -9   4 -12    8.09    1.73
   8  -3  12    0.19    1.61
  -8   3 -12   -0.06    1.73
   7  -2  12   11.98    2.10
  -7   2 -12   12.10    2.04
   6  -1  12    0.62    1.42
  -6   1 -12   -0.12    1.85
   5   0  12   12.84    2.35
  -5   0 -12   11.55    1.91
   4   1  12    3.52    1.73
  -4  -1 -12    3.58    1.36
   3   2  12   -0.68    1.85
  -3  -2 -12    0.86    1.73
   2   3  12    1.36    2.53
  -2  -3 -12    0.99    2.41
   1   4  12   -0.49    2.96
  -1  -4 -12    0.19    2.28
   0   5  12   -0.12    2.78
   0  -5 -12   -1.30    3.27
  -1   6  12   40.14    5.00
   1  -6 -12   37.36    4.57
  -2   7  12    4.88    3.64
   2  -7 -12    6.92    3.64
  -3   8  12   21.67    4.32
   3  -8 -12   28.59    4.45
  -4   9  12    9.76    4.75
   4  -9 -12   18.09    4.51
  -5  10  12   29.45    6.48
   5 -10 -12   31.43    5.87
  -6  11  12    3.52    4.63
   6 -11 -12    8.03    4.94
  -7  12  12   -1.61    4.45
   7 -12 -12   -0.49    4.82
  -8  13  12   -6.48   11.30
   8 -13 -12    2.72    8.77
  -9  14  12   -0.37    5.56
  12  -7  11   -1.48    1.91
 -12   7 -11    0.43    2.10
  11  -6  11   -0.19    1.42
 -11   6 -11   -1.11    2.10
  10  -5  11    9.57    1.67
 -10   5 -11    8.64    1.79
   9  -4  11    0.31    1.11
  -9   4 -11    0.06    1.48
   8  -3  11   11.05    1.79
  -8   3 -11   11.05    1.79
   7  -2  11    1.30    1.61
  -7   2 -11    0.37    1.17
   6  -1  11   89.72    5.37
  -6   1 -11   82.56    4.08
   5   0  11   17.66    2.04
  -5   0 -11   15.99    2.10
   4   1  11   22.85    2.47
  -4  -1 -11   25.44    2.22
   3   2  11   31.55    2.90
  -3  -2 -11   33.04    2.41
   2   3  11   47.85    4.01
  -2  -3 -11   49.15    3.46
   1   4  11   25.75    3.46
  -1  -4 -11   31.31    3.33
   0   5  11    1.36    2.47
   0  -5 -11   -0.12    2.90
  -1   6  11   16.18    3.46
   1  -6 -11   13.40    3.52
  -2   7  11    2.53    3.46
   2  -7 -11    2.35    3.52
  -3   8  11    3.70    3.64
   3  -8 -11    1.36    3.64
  -4   9  11   33.53    5.00
   4  -9 -11   39.64    5.06
  -5  10  11    6.61    4.38
   5 -10 -11    4.57    4.32
  -6  11  11    6.11    5.43
   6 -11 -11    3.77    4.94
  -7  12  11    9.76    4.88
   7 -12 -11    8.21    5.00
  -8  13  11   -0.68    5.00
   8 -13 -11   -2.66    6.24
  -9  14  11   -2.90    7.10
  13  -8  10    0.56    2.59
 -13   8 -10    0.93    2.10
  12  -7  10    3.89    2.35
 -12   7 -10    6.98    1.85
  11  -6  10    0.56    1.79
 -11   6 -10    0.06    1.91
  10  -5  10    2.16    1.30
 -10   5 -10    2.84    1.67
   9  -4  10    3.09    1.42
  -9   4 -10    3.77    1.54
   8  -3  10    8.95    1.67
  -8   3 -10    9.51    1.73
   7  -2  10   28.71    2.66
  -7   2 -10   27.05    2.28
   6  -1  10    0.74    1.36
  -6   1 -10   -0.12    1.17
   5   0  10    5.19    1.67
  -5   0 -10    4.38    1.11
   4   1  10   15.25    1.98
  -4  -1 -10   13.28    1.79
   3   2  10    0.19    1.61
  -3  -2 -10    0.68    1.54
   2   3  10   47.61    3.21
  -2  -3 -10   51.19    3.46
   1   4  10  108.49    5.80
  -1  -4 -10  102.01    4.94
   0   5  10   62.24    4.69
   0  -5 -10   65.45    3.89
  -1   6  10   49.71    4.45
   1  -6 -10   47.73    4.08
  -2   7  10    8.46    4.45
   2  -7 -10    9.76    3.64
  -3   8  10    5.99    3.83
   3  -8 -10    9.14    5.06
  -4   9  10   13.34    5.43
   4  -9 -10   10.25    4.38
  -5  10  10    2.22    4.01
   5 -10 -10    0.80    4.32
  -6  11  10    7.59    4.88
   6 -11 -10    7.66    4.69
  -7  12  10   -0.93    5.37
   7 -12 -10    1.85    5.00
  -8  13  10    4.94    6.05
   8 -13 -10   -1.05    5.68
  -9  14  10    2.72    4.57
  13  -8   9    0.19    2.41
 -13   8  -9    1.61    2.59
  12  -7   9    0.74    1.91
 -12   7  -9   -0.06    1.54
  11  -6   9    7.97    1.54
 -11   6  -9    7.29    1.79
  10  -5   9   -0.62    1.54
 -10   5  -9    0.19    1.67
   9  -4   9   11.67    1.67
  -9   4  -9   12.97    1.79
   8  -3   9    4.14    1.42
  -8   3  -9    3.46    1.42
   7  -2   9    9.26    1.36
  -7   2  -9    7.16    1.42
   6  -1   9    5.87    1.23
  -6   1  -9    7.97    1.17
   5   0   9   34.46    2.22
  -5   0  -9   34.70    2.53
   4   1   9   13.15    1.67
  -4  -1  -9   13.15    1.48
   3   2   9    0.68    1.54
  -3  -2  -9    1.23    1.67
   2   3   9   75.58    4.38
  -2  -3  -9   72.31    3.52
   1   4   9    6.05    2.16
  -1  -4  -9    4.08    1.79
   0   5   9   63.35    4.01
   0  -5  -9   66.01    3.89
  -1   6   9   -0.37    2.35
   1  -6  -9   -0.06    2.53
  -2   7   9   10.19    3.03
   2  -7  -9    8.71    3.27
  -3   8   9   44.46    4.51
   3  -8  -9   34.83    4.08
  -4   9   9    0.31    3.27
   4  -9  -9    0.68    3.46
  -5  10   9   -0.06    3.77
   5 -10  -9   -1.98    3.95
  -6  11   9   -4.63    4.75
   6 -11  -9    0.74    4.94
  -7  12   9    2.10    6.92
   7 -12  -9    1.54    6.36
  -8  13   9   -0.25    5.56
   8 -13  -9    1.42    5.93
  -9  14   9   -0.12    4.38
   9 -14  -9    1.85    5.74
  10 -15  -9   -0.93    5.87
  14  -9   8    1.11    2.53
 -14   9  -8   -1.98    4.08
  13  -8   8   -2.28    2.72
 -13   8  -8    1.23    2.66
  12  -7   8    3.64    1.61
 -12   7  -8    6.48    1.98
  11  -6   8    0.43    1.36
 -11   6  -8   -0.68    2.22
  10  -5   8   27.85    2.35
 -10   5  -8   25.44    2.66
   9  -4   8    8.34    1.48
  -9   4  -8    6.42    1.42
   8  -3   8   51.44    3.40
  -8   3  -8   47.18    3.03
   7  -2   8   21.55    1.73
  -7   2  -8   21.36    1.98
   6  -1   8    6.11    1.05
  -6   1  -8    7.72    1.17
   5   0   8  205.31    7.84
  -5   0  -8  210.93    8.03
   4   1   8    8.52    1.48
  -4  -1  -8    8.34    0.99
   3   2   8  481.88   18.34
  -3  -2  -8  451.81   13.52
   2   3   8   20.75    2.22
  -2  -3  -8   22.23    1.98
   1   4   8  100.15    4.51
  -1  -4  -8  107.75    4.75
   0   5   8  108.37    5.62
   0  -5  -8  105.84    5.06
  -1   6   8   26.92    3.83
   1  -6  -8   32.54    3.27
  -2   7   8  130.47    6.73
   2  -7  -8  139.43    7.10
  -3   8   8    8.15    4.26
   3  -8  -8    9.82    4.32
  -4   9   8   84.96    6.05
   4  -9  -8   77.80    6.24
  -5  10   8    4.32    4.51
   5 -10  -8   11.49    4.57
  -6  11   8   10.93    4.51
   6 -11  -8   10.00    4.45
  -7  12   8    2.10    4.45
   7 -12  -8    5.31    4.32
  -8  13   8   -3.58    4.32
   8 -13  -8   -2.41    4.69
  -9  14   8    0.49    5.00
   9 -14  -8    3.52    5.68
  15 -10   7   -1.42    2.66
 -15  10  -7   -0.86    1.98
  14  -9   7    0.12    2.90
 -14   9  -7    1.61    2.10
  13  -8   7    1.36    1.79
 -13   8  -7    2.47    2.59
  12  -7   7    0.00    2.04
 -12   7  -7   -0.68    2.16
  11  -6   7    9.51    1.85
 -11   6  -7   12.16    2.10
  10  -5   7    3.15    1.48
 -10   5  -7    3.70    1.61
   9  -4   7   24.82    2.04
  -9   4  -7   26.43    2.22
   8  -3   7   48.66    2.84
  -8   3  -7   48.84    2.72
   7  -2   7  163.94    7.04
  -7   2  -7  165.48    7.04
   6  -1   7    4.88    0.99
  -6   1  -7    6.92    0.99
   5   0   7  452.67   14.76
  -5   0  -7  445.26   14.33
   4   1   7   58.10    2.78
  -4  -1  -7   58.78    2.78
   3   2   7  171.41    6.98
  -3  -2  -7  168.94    6.92
   2   3   7   17.17    1.67
  -2  -3  -7   17.41    1.67
   1   4   7   40.38    2.59
  -1  -4  -7   39.21    2.72
   0   5   7    1.98    2.10
   0  -5  -7    5.13    1.73
  -1   6   7   45.69    3.21
   1  -6  -7   42.05    3.03
  -2   7   7    0.37    2.41
   2  -7  -7   -1.17    2.22
  -3   8   7   74.96    5.37
   3  -8  -7   81.57    5.93
  -4   9   7   28.28    4.45
   4  -9  -7   28.59    4.38
  -5  10   7   60.08    5.43
   5 -10  -7   65.08    5.06
  -6  11   7    8.52    4.32
   6 -11  -7    8.52    3.89
  -7  12   7   19.02    5.62
   7 -12  -7   12.72    4.75
  -8  13   7    3.27    5.00
   8 -13  -7    3.46    5.19
  -9  14   7    0.19    5.68
   9 -14  -7    4.63    5.37
 -15  10  -6    2.22    3.21
 -14   9  -6    1.98    3.64
  13  -8   6    1.05    2.04
 -13   8  -6    2.28    2.35
  12  -7   6    0.62    2.10
 -12   7  -6    1.79    1.73
  11  -6   6    3.33    1.79
 -11   6  -6    2.53    1.67
  10  -5   6   10.06    1.48
 -10   5  -6   10.93    2.04
   9  -4   6    3.03    1.05
  -9   4  -6    3.33    1.54
   8  -3   6   20.19    1.54
  -8   3  -6   17.35    1.61
   7  -2   6   14.26    1.17
  -7   2  -6   17.04    1.48
   6  -1   6  423.53   14.70
  -6   1  -6  422.29   15.87
   5   0   6   68.91    3.21
  -5   0  -6   68.97    3.15
   4   1   6  477.25   15.93
  -4  -1  -6  470.46   14.70
   3   2   6   37.97    2.22
  -3  -2  -6   40.14    1.98
   2   3   6   15.25    1.36
  -2  -3  -6   16.49    1.61
   1   4   6   17.85    1.98
  -1  -4  -6   18.40    1.79
   0   5   6   12.23    2.04
   0  -5  -6   10.62    1.91
  -1   6   6    1.36    1.73
   1  -6  -6    2.72    1.85
  -2   7   6   30.94    3.03
   2  -7  -6   32.11    3.33
  -3   8   6   20.44    2.72
   3  -8  -6   16.61    3.03
  -4   9   6    0.37    2.84
   4  -9  -6    0.62    2.96
  -5  10   6    2.47    3.95
   5 -10  -6    3.52    3.46
  -6  11   6   27.54    4.45
   6 -11  -6   28.59    4.32
  -7  12   6    7.22    3.89
   7 -12  -6    3.89    4.08
  -8  13   6    9.51    4.63
   8 -13  -6    5.25    4.69
  -9  14   6    4.14    5.80
   9 -14  -6   -1.42    5.56
 -10  15   6    2.53    6.17
  15 -10   5   -0.25    2.28
 -15  10  -5    0.56    2.66
  14  -9   5    1.54    2.16
 -14   9  -5    0.99    3.64
  13  -8   5    1.67    2.28
 -13   8  -5    0.31    2.35
  12  -7   5    3.77    1.73
 -12   7  -5    4.45    2.10
  11  -6   5    2.72    1.54
 -11   6  -5    0.00    2.16
  10  -5   5   19.02    2.10
 -10   5  -5   19.27    1.98
   9  -4   5    4.45    0.99
  -9   4  -5    4.01    1.36
   8  -3   5   58.41    3.09
  -8   3  -5   60.82    3.27
   7  -2   5  128.13    5.13
  -7   2  -5  128.50    5.50
   6  -1   5    0.68    0.43
  -6   1  -5    0.80    0.43
   5   0   5  674.35   28.59
  -5   0  -5  655.82   20.38
   4   1   5   23.65    1.61
  -4  -1  -5   23.77    1.30
   3   2   5  242.79    8.21
  -3  -2  -5  242.67    8.34
   2   3   5  104.91    4.57
  -2  -3  -5  108.68    4.26
   1   4   5  160.54    7.04
  -1  -4  -5  161.35    6.11
   0   5   5  118.56    5.31
   0  -5  -5  121.21    5.19
  -1   6   5  118.93    5.68
   1  -6  -5  126.27    5.13
  -2   7   5   86.88    4.57
   2  -7  -5   86.20    4.45
  -3   8   5   16.18    2.78
   3  -8  -5   21.55    2.84
  -4   9   5   10.25    3.95
   4  -9  -5   10.00    4.20
  -5  10   5   20.99    4.20
   5 -10  -5   21.36    3.83
  -6  11   5   16.24    4.38
   6 -11  -5    6.98    3.89
  -7  12   5   14.88    4.51
   7 -12  -5   18.40    4.20
  -8  13   5    7.66    5.06
   8 -13  -5   -0.56    5.62
  -9  14   5    7.84    9.57
   9 -14  -5    3.77   10.31
 -10  15   5    6.48    7.35
  10 -15  -5    0.06    6.98
 -15  10  -4    2.59    5.06
  14  -9   4    0.93    3.46
 -14   9  -4   -0.19    3.33
  13  -8   4    0.37    2.16
 -13   8  -4    2.78    2.59
  12  -7   4    1.48    1.79
 -12   7  -4    2.72    2.16
  11  -6   4   19.27    1.85
 -11   6  -4   18.46    2.66
  10  -5   4   17.29    2.10
 -10   5  -4   16.24    1.79
   9  -4   4   41.00    2.53
  -9   4  -4   36.93    2.10
   8  -3   4   21.55    1.54
  -8   3  -4   23.96    1.48
   7  -2   4  173.20    6.36
  -7   2  -4  180.06    6.24
   6  -1   4  220.19    7.97
  -6   1  -4  224.76    7.84
   4   1   4  108.18    6.05
   3   2   4    9.45    0.99
  -3  -2  -4    9.39    0.80
   2   3   4   90.03    3.46
  -2  -3  -4   88.05    3.89
   1   4   4  399.38   12.41
  -1  -4  -4  386.48   11.73
   0   5   4  501.52   17.41
   0  -5  -4  496.21   14.82
  -1   6   4  414.20   14.63
   1  -6  -4  421.68   13.65
  -2   7   4  148.26    5.87
   2  -7  -4  138.38    5.19
  -3   8   4  139.30    5.80
   3  -8  -4  131.95    5.50
  -4   9   4    6.79    2.84
   4  -9  -4    3.52    2.90
  -5  10   4    2.04    2.90
   5 -10  -4    0.25    2.47
  -6  11   4   10.25    3.58
   6 -11  -4   10.56    3.33
  -7  12   4   -0.49    4.88
   7 -12  -4    1.54    4.08
  -8  13   4    0.80    5.68
   8 -13  -4    1.54    4.38
  -9  14   4    6.17    4.88
   9 -14  -4    0.93    4.88
 -10  15   4    3.40    4.82
  10 -15  -4    1.17    4.32
  15 -10   3    0.49    2.22
  14  -9   3    0.25    2.35
 -14   9  -3   -0.06    3.15
  13  -8   3    4.32    2.90
 -13   8  -3    2.59    3.03
  12  -7   3   17.17    2.90
 -12   7  -3   18.65    2.96
  11  -6   3    4.69    1.79
 -11   6  -3    6.92    2.28
  10  -5   3   23.59    2.28
 -10   5  -3   27.66    2.35
   9  -4   3    2.84    1.48
  -9   4  -3    2.90    1.23
   8  -3   3  142.27    5.87
  -8   3  -3  148.26    5.37
   7  -2   3   21.30    1.42
  -7   2  -3   20.19    1.23
   6  -1   3  173.08    5.93
  -6   1  -3  168.94    6.30
   3   2   3    4.94    0.56
  -3  -2  -3    5.99    0.62
   2   3   3    0.86    0.62
  -2  -3  -3    0.43    0.62
   1   4   3  317.63   10.06
  -1  -4  -3  317.01   10.19
   0   5   3   43.04    2.53
   0  -5  -3   47.48    2.78
  -1   6   3  316.46   10.25
   1  -6  -3  297.99   10.25
  -2   7   3   91.57    4.57
   2  -7  -3  103.67    4.51
  -3   8   3  173.26    6.55
   3  -8  -3  168.94    6.42
  -4   9   3   51.00    3.89
   4  -9  -3   50.20    4.63
  -5  10   3   23.28    3.58
   5 -10  -3   25.56    3.58
  -6  11   3    2.22    3.15
   6 -11  -3   -0.06    3.15
  -7  12   3   -4.20    6.30
   7 -12  -3    2.96    4.26
  -8  13   3   19.20    4.38
   8 -13  -3   16.12    3.95
  -9  14   3    0.31    5.43
   9 -14  -3    2.10    5.06
 -10  15   3   -0.62    5.80
  10 -15  -3   -1.79    5.68
 -11  16   3   -1.17    7.22
  11 -16  -3    5.43    7.59
  15 -10   2    1.54    1.91
 -15  10  -2   -1.23    2.96
  14  -9   2   -0.31    2.90
 -14   9  -2   -0.19    4.32
  13  -8   2    9.39    3.33
 -13   8  -2   11.05    2.90
  12  -7   2    0.74    1.91
 -12   7  -2   -1.42    2.66
  11  -6   2    4.26    2.04
 -11   6  -2    4.45    2.28
  10  -5   2   47.05    2.96
 -10   5  -2   45.26    2.90
   9  -4   2  143.19    6.11
  -9   4  -2  145.60    5.43
   8  -3   2   46.19    2.59
  -8   3  -2   42.36    2.22
   7  -2   2  452.24   13.95
  -7   2  -2  448.35   14.57
   6  -1   2   78.98    3.15
  -6   1  -2   82.87    3.64
   3   2   2   39.70    1.73
  -3  -2  -2   41.19    1.54
   2   3   2  203.58    7.16
  -2  -3  -2  198.83    6.85
   1   4   2  273.17    9.02
  -1  -4  -2  284.97    9.45
   0   5   2  379.19   11.30
   0  -5  -2  381.48   12.23
  -1   6   2   19.33    1.98
   1  -6  -2   21.12    2.10
  -2   7   2   92.37    4.57
   2  -7  -2   87.00    4.14
  -3   8   2   58.48    3.64
   3  -8  -2   58.85    3.77
  -4   9   2   34.76    3.58
   4  -9  -2   28.84    3.09
  -5  10   2    9.32    2.78
   5 -10  -2   11.36    3.03
  -6  11   2   16.86    4.88
   6 -11  -2   23.34    3.64
  -7  12   2    4.20    3.52
   7 -12  -2    5.43    3.52
  -8  13   2    0.93    4.38
   8 -13  -2    2.04    3.52
  -9  14   2    0.06    5.80
   9 -14  -2    5.13    6.11
 -10  15   2    0.62    4.82
  10 -15  -2   -1.54    5.43
 -11  16   2    1.05    7.16
  11 -16  -2    6.17    8.58
 -15  10  -1    2.53    5.25
  14  -9   1    0.00    2.84
 -14   9  -1   -1.36    3.58
  13  -8   1   -1.42    3.52
 -13   8  -1    1.54    4.14
  12  -7   1    9.14    2.84
 -12   7  -1    6.85    2.41
  11  -6   1    2.35    2.16
 -11   6  -1    2.53    1.98
  10  -5   1    7.35    2.16
 -10   5  -1    4.94    1.98
   9  -4   1    4.08    1.61
  -9   4  -1    4.57    1.73
   8  -3   1  150.85    5.99
  -8   3  -1  153.44    7.41
   7  -2   1    3.40    1.11
  -7   2  -1    3.15    0.99
   6  -1   1  791.79   21.36
  -6   1  -1  794.76   21.80
   5   0   1  313.68    9.20
  -5   0  -1  318.87   10.93
   4   1   1 1510.84   37.54
   3   2   1  162.09    5.50
  -3  -2  -1  168.45    5.00
   2   3   1  644.21   19.14
  -2  -3  -1  635.75   17.85
   1   4   1   18.28    1.42
  -1  -4  -1   17.23    1.30
   0   5   1  854.03   23.46
   0  -5  -1  852.74   23.09
  -1   6   1   18.46    1.91
   1  -6  -1   20.69    1.91
  -2   7   1   -0.43    1.54
   2  -7  -1    0.31    1.36
  -3   8   1   -0.49    1.79
   3  -8  -1    0.68    1.67
  -4   9   1    1.54    2.04
   4  -9  -1   -0.19    2.04
  -5  10   1   27.17    6.17
   5 -10  -1   20.13    4.20
  -6  11   1   27.29    4.08
   6 -11  -1   36.12    7.29
  -7  12   1    1.61    3.46
   7 -12  -1    0.49    3.21
  -8  13   1    4.20    3.89
   8 -13  -1    0.74    3.58
  -9  14   1    1.23    6.24
   9 -14  -1    2.66    5.99
 -10  15   1    9.57    4.57
  10 -15  -1    8.09    4.51
 -11  16   1    2.35    4.26
  11 -16  -1    2.04    3.95
 -15  10   0    0.25    2.53
  14  -9   0   -0.93    4.32
 -14   9   0    0.37    3.52
  13  -8   0   -0.06    3.03
 -13   8   0    1.61    2.84
  12  -7   0   13.95    3.77
 -12   7   0   15.38    3.27
  11  -6   0    9.08    3.21
 -11   6   0    2.53    3.33
  10  -5   0    1.79    2.66
 -10   5   0    1.54    2.78
   9  -4   0   36.80    2.59
  -9   4   0   36.25    2.66
   8  -3   0    4.75    1.67
  -8   3   0    3.03    1.54
   7  -2   0   79.47    3.70
  -7   2   0   80.15    3.40
   6  -1   0   53.35    2.28
  -6   1   0   57.98    2.59
   5   0   0 1557.90   39.83
  -5   0   0 1567.65   42.48
   4   1   0  275.27    8.21
  -4  -1   0  272.80    9.20
   3   2   0  188.76    5.87
  -3  -2   0  186.05    6.30
   2   3   0   11.49    0.80
  -2  -3   0   11.36    0.93
   1   4   0  265.39    8.71
  -1  -4   0  270.70    9.26
   0   5   0  797.04   21.55
   0  -5   0  789.69   22.85
  -1   6   0  850.70   24.82
   1  -6   0  865.58   24.39
  -2   7   0   17.97    1.98
   2  -7   0   16.80    1.85
  -3   8   0    8.03    2.04
   3  -8   0   10.50    2.04
  -4   9   0   70.82    3.64
   4  -9   0   66.13    4.08
  -5  10   0    8.34    2.72
   5 -10   0    3.40    3.89
  -6  11   0    1.54    2.72
   6 -11   0    1.67    2.96
  -7  12   0    3.09    3.64
   7 -12   0    5.62    3.52
  -8  13   0   15.00    4.08
   8 -13   0    8.52    3.70
  -9  14   0    1.98    5.19
   9 -14   0    5.99    4.45
 -10  15   0    2.53    5.00
  10 -15   0    1.23    4.38
 -11  16   0    3.95    5.00
  11 -16   0    1.30    3.83
  12 -17   0    5.13    6.92
  15 -10  -1    0.37    2.59
 -15  10   1    1.23    3.03
  14  -9  -1    0.74    3.21
 -14   9   1    0.80    3.33
  13  -8  -1    1.17    3.15
 -13   8   1    4.51    3.58
  12  -7  -1    3.77    2.84
 -12   7   1    7.90    3.27
  11  -6  -1   19.20    3.21
 -11   6   1   17.41    3.83
  10  -5  -1   12.53    2.35
 -10   5   1   12.97    2.84
   9  -4  -1    4.51    1.91
  -9   4   1    7.35    2.28
   8  -3  -1   73.73    3.70
  -8   3   1   68.54    3.89
   7  -2  -1   42.24    2.35
  -7   2   1   40.94    2.53
   6  -1  -1   33.22    1.91
  -6   1   1   32.23    1.79
   5   0  -1  393.77   12.16
  -5   0   1  388.95   11.98
   4   1  -1  425.87   12.60
  -4  -1   1  430.32   12.91
   3   2  -1   22.11    1.23
  -3  -2   1   21.80    1.17
   2   3  -1  233.22    8.46
  -2  -3   1  241.25    8.77
   1   4  -1  715.29   19.45
  -1  -4   1  700.90   19.70
   0   5  -1 3832.31   93.30
   0  -5   1 3876.83   95.28
  -1   6  -1  767.40   21.18
   1  -6   1  785.74   21.92
  -2   7  -1  161.96    6.24
   2  -7   1  158.26    6.05
  -3   8  -1  217.11    7.53
   3  -8   1  203.21    7.66
  -4   9  -1   27.60    3.15
   4  -9   1   25.44    5.19
  -5  10  -1    5.93    2.84
   5 -10   1    7.16    2.84
  -6  11  -1   -0.06    2.78
   6 -11   1    0.12    2.66
  -7  12  -1   10.37    3.58
   7 -12   1   13.03    3.27
  -8  13  -1    0.74    3.77
   8 -13   1    0.62    3.52
  -9  14  -1    5.19    4.88
   9 -14   1    5.99    4.94
 -10  15  -1    5.93    4.20
  10 -15   1   11.61    3.95
 -11  16  -1   -1.05    7.97
  12 -17   1   -2.59   10.44
  15 -10  -2    0.68    3.15
 -15  10   2   -0.12    3.21
  14  -9  -2    2.78    4.63
 -14   9   2    0.62    5.00
  13  -8  -2    0.56    3.27
 -13   8   2    1.67    3.89
  12  -7  -2    4.94    3.15
 -12   7   2    8.89    3.27
  11  -6  -2   38.59    3.77
 -11   6   2   39.52    4.08
  10  -5  -2  118.06    5.56
 -10   5   2  121.52    5.80
   9  -4  -2   19.02    2.41
  -9   4   2   17.85    2.47
   8  -3  -2  130.41    5.13
  -8   3   2  133.75    5.74
   7  -2  -2   37.97    2.53
  -7   2   2   41.62    2.53
   6  -1  -2  502.63   14.76
  -6   1   2  504.91   14.94
   5   0  -2   13.09    1.11
  -5   0   2   12.04    1.30
   4   1  -2  759.50   21.55
  -4  -1   2  738.32   24.14
   3   2  -2  226.37    7.04
  -3  -2   2  226.49    7.72
   2   3  -2  731.59   23.28
  -2  -3   2  745.48   21.80
   1   4  -2  260.45    8.58
  -1  -4   2  246.06    8.64
   0   5  -2  652.43   18.59
   0  -5   2  639.83   17.78
  -1   6  -2  873.61   23.83
   1  -6   2  845.57   23.09
  -2   7  -2  111.21    4.57
   2  -7   2  115.96    4.94
  -3   8  -2  491.14   23.22
   3  -8   2  475.58   20.50
  -4   9  -2   21.36    2.59
   4  -9   2   19.33    2.66
  -5  10  -2   27.42    3.58
   5 -10   2   28.40    3.15
  -6  11  -2    1.30    3.15
   6 -11   2    2.41    2.66
  -7  12  -2    5.99    3.27
   7 -12   2    4.08    3.27
  -8  13  -2    3.40    4.01
   8 -13   2    3.03    3.52
  -9  14  -2    6.17    4.32
   9 -14   2    3.58    4.20
 -10  15  -2    1.73    5.00
  10 -15   2   -0.19    3.83
 -11  16  -2   -0.25    7.84
  15 -10  -3   -2.10    6.85
 -15  10   3   -3.46    4.88
  14  -9  -3    2.28    3.33
 -14   9   3   -1.61    3.95
  13  -8  -3    0.68    3.09
 -13   8   3    1.61    3.83
  12  -7  -3    8.58    3.83
 -12   7   3    6.55    3.33
  11  -6  -3   21.80    3.27
 -11   6   3   22.72    3.64
  10  -5  -3   43.96    3.46
 -10   5   3   38.04    3.95
   9  -4  -3   98.92    5.43
  -9   4   3   99.29    4.94
   8  -3  -3   93.30    4.20
  -8   3   3   94.04    4.75
   7  -2  -3  493.43   14.33
  -7   2   3  504.97   16.61
   6  -1  -3   87.93    3.70
  -6   1   3   83.98    3.77
   5   0  -3  741.16   22.04
  -5   0   3  719.48   20.81
   4   1  -3    4.75    1.17
  -4  -1   3    4.57    1.23
   3   2  -3  720.84   20.50
  -3  -2   3  690.71   20.75
   2   3  -3  466.07   13.95
  -2  -3   3  485.34   15.25
   1   4  -3 1279.17   35.20
  -1  -4   3 1241.62   34.02
   0   5  -3   55.39    2.72
   0  -5   3   55.57    2.78
  -1   6  -3   43.35    2.47
   1  -6   3   38.72    2.16
  -2   7  -3  631.93   28.90
   2  -7   3  644.65   27.35
  -3   8  -3    4.38    1.98
   3  -8   3    2.78    1.85
  -4   9  -3  107.32    4.75
   4  -9   3  112.75    5.19
  -5  10  -3   56.13    4.38
   5 -10   3   58.91    4.75
  -6  11  -3   65.58    4.51
   6 -11   3   75.76    4.82
  -7  12  -3    0.74    3.64
   7 -12   3    2.59    3.03
  -8  13  -3    2.72    4.08
   8 -13   3    1.48    3.40
  -9  14  -3    2.16    4.32
   9 -14   3    1.91    3.70
 -10  15  -3    1.05    4.57
  10 -15   3   -0.56    2.72
  15 -10  -4   -0.56    4.69
 -15  10   4    0.80    3.64
  14  -9  -4    3.21    3.77
 -14   9   4    2.59    3.52
  13  -8  -4   -0.93    3.89
 -13   8   4   -0.31    4.63
  12  -7  -4    0.19    3.77
 -12   7   4   -0.80    3.58
  11  -6  -4    2.16    3.21
 -11   6   4    0.12    3.27
  10  -5  -4   -0.19    2.16
 -10   5   4    1.73    2.66
   9  -4  -4    1.61    2.28
  -9   4   4   -0.80    2.41
   8  -3  -4  154.99    6.24
  -8   3   4  165.73    6.85
   7  -2  -4   25.13    2.22
  -7   2   4   27.11    2.22
   6  -1  -4  430.38   12.91
  -6   1   4  443.90   13.34
   5   0  -4   12.47    1.73
  -5   0   4   10.06    1.54
   4   1  -4  462.55   14.08
  -4  -1   4  459.28   13.34
   3   2  -4    1.48    0.93
  -3  -2   4    3.03    1.11
   2   3  -4  626.49   18.09
  -2  -3   4  607.04   17.66
   1   4  -4    8.71    1.11
  -1  -4   4    7.97    1.05
   0   5  -4  216.43    7.66
   0  -5   4  212.78    7.29
  -1   6  -4  116.70    6.61
   1  -6   4  112.69    6.98
  -2   7  -4  147.64    5.13
   2  -7   4  142.27    5.19
  -3   8  -4   12.16    1.98
   3  -8   4   10.00    1.85
  -4   9  -4    0.49    1.98
   4  -9   4    2.35    1.91
  -5  10  -4   86.51    6.24
   5 -10   4   76.32    6.24
  -6  11  -4    7.47    3.03
   6 -11   4    6.42    2.47
  -7  12  -4   13.95    4.69
   7 -12   4   14.57    4.26
  -8  13  -4    3.77    3.52
   8 -13   4    3.64    3.40
  -9  14  -4    4.57    3.95
   9 -14   4    0.56    3.58
 -10  15  -4    2.41    4.69
  10 -15   4    2.28    3.03
  11 -16   4   -3.70    5.31
  15 -10  -5    1.11    4.57
 -15  10   5   -1.79    4.45
  14  -9  -5    0.62    3.95
 -14   9   5    0.06    4.38
  13  -8  -5    3.27    3.77
 -13   8   5   -3.83    4.57
  12  -7  -5    1.42    3.58
 -12   7   5    1.42    3.70
  11  -6  -5   11.36    3.95
 -11   6   5    9.08    3.95
  10  -5  -5    9.69    2.78
 -10   5   5    5.25    2.96
   9  -4  -5   -0.37    2.16
  -9   4   5   -0.12    2.35
   8  -3  -5   15.68    2.59
  -8   3   5   18.22    2.53
   7  -2  -5  269.34    9.39
  -7   2   5  264.28    9.32
   6  -1  -5   39.70    2.35
  -6   1   5   36.74    2.66
   5   0  -5 1277.31   34.95
  -5   0   5 1244.65   35.57
   4   1  -5    0.80    1.23
  -4  -1   5    0.12    1.30
   3   2  -5   31.74    1.98
  -3  -2   5   29.64    1.98
   2   3  -5   63.04    3.09
  -2  -3   5   64.71    2.59
   1   4  -5    0.99    1.36
  -1  -4   5    2.41    1.11
   0   5  -5   37.11    2.72
   0  -5   5   38.04    3.27
  -1   6  -5  153.57    5.80
   1  -6   5  158.69    6.24
  -2   7  -5   11.55    1.91
   2  -7   5   11.79    1.67
  -3   8  -5   94.78    4.57
   3  -8   5   89.29    3.95
  -4   9  -5   28.77    2.90
   4  -9   5   22.91    2.66
  -5  10  -5   35.75    3.58
   5 -10   5   31.00    3.64
  -6  11  -5   48.97    4.20
   6 -11   5   43.35    3.77
  -7  12  -5    7.22    3.83
   7 -12   5    6.42    3.21
  -8  13  -5   21.74    4.08
   8 -13   5   23.96    3.83
  -9  14  -5   -0.99    4.01
   9 -14   5    1.42    3.46
 -10  15  -5   -1.67    5.25
  10 -15   5   -2.96    4.88
  15 -10  -6   -0.62    4.20
 -15  10   6   -0.68    3.77
  14  -9  -6    1.98    4.14
 -14   9   6   -0.68    4.69
  13  -8  -6    4.75    3.83
 -13   8   6    4.88    3.95
  12  -7  -6   23.65    4.26
 -12   7   6   28.59    4.20
  11  -6  -6    3.09    3.95
 -11   6   6    3.40    3.33
  10  -5  -6   31.86    4.01
 -10   5   6   39.77    4.45
   9  -4  -6   32.91    3.15
  -9   4   6   31.99    3.58
   8  -3  -6   16.86    2.59
  -8   3   6   17.78    2.78
   7  -2  -6    0.31    1.91
  -7   2   6    1.48    1.98
   6  -1  -6  273.54    9.20
  -6   1   6  277.62    9.26
   5   0  -6   86.57    4.08
  -5   0   6   87.87    4.32
   4   1  -6  100.28    4.51
  -4  -1   6  100.15    4.14
   3   2  -6  102.25    4.01
  -3  -2   6  101.39    3.95
   2   3  -6  122.88    4.69
  -2  -3   6  125.53    4.63
   1   4  -6  312.38   13.83
  -1  -4   6  331.89   15.56
   0   5  -6  638.60   17.97
   0  -5   6  625.81   19.39
  -1   6  -6   34.33    2.47
   1  -6   6   37.97    2.41
  -2   7  -6  360.48   11.61
   2  -7   6  366.47   11.18
  -3   8  -6   53.54    3.27
   3  -8   6   55.45    2.90
  -4   9  -6  180.67    6.79
   4  -9   6  183.21    7.72
  -5  10  -6    1.54    2.53
   5 -10   6    0.49    1.98
  -6  11  -6   33.78    3.58
   6 -11   6   36.80    3.46
  -7  12  -6   19.94    4.94
   7 -12   6   23.46    4.75
  -8  13  -6   -0.25    3.77
   8 -13   6    0.99    2.90
  -9  14  -6   -1.54    4.88
   9 -14   6   -1.48    3.52
 -10  15  -6   -0.86    5.50
  10 -15   6    0.43    5.25
  16 -11  -7   -1.54    5.25
  15 -10  -7   -2.16    4.20
 -15  10   7    0.31    3.21
  14  -9  -7    0.86    4.63
 -14   9   7    0.99    6.11
  13  -8  -7    1.85    4.69
 -13   8   7    3.77    4.63
  12  -7  -7    2.59    4.14
 -12   7   7    2.66    5.74
  11  -6  -7   28.90    4.14
 -11   6   7   32.42    4.51
  10  -5  -7  102.81    5.99
 -10   5   7   96.88    6.11
   9  -4  -7   81.07    5.06
  -9   4   7   73.48    5.00
   8  -3  -7   37.36    3.40
  -8   3   7   34.83    3.40
   7  -2  -7   60.45    3.64
  -7   2   7   52.61    3.46
   6  -1  -7  477.25   14.51
  -6   1   7  469.22   13.83
   5   0  -7   65.14    3.33
  -5   0   7   61.01    3.64
   4   1  -7  110.90    4.63
  -4  -1   7  104.72    4.32
   3   2  -7   92.87    4.26
  -3  -2   7   92.07    4.20
   2   3  -7    0.68    1.42
  -2  -3   7    0.62    1.36
   1   4  -7  321.03   10.37
  -1  -4   7  317.32   10.56
   0   5  -7   23.96    2.16
   0  -5   7   22.72    2.22
  -1   6  -7  630.51   17.41
   1  -6   7  639.21   17.66
  -2   7  -7  117.38    5.43
   2  -7   7  122.51    5.19
  -3   8  -7  287.13    9.20
   3  -8   7  294.35    9.88
  -4   9  -7    6.55    2.78
   4  -9   7    3.58    1.79
  -5  10  -7   83.61    4.75
   5 -10   7   77.74    4.57
  -6  11  -7    2.47    3.09
   6 -11   7   -0.12    2.53
  -7  12  -7   12.29    3.70
   7 -12   7    8.58    2.90
  -8  13  -7    2.66    3.83
   8 -13   7    1.67    3.33
  -9  14  -7   -0.99    4.01
   9 -14   7   -1.54    4.08
 -10  15  -7    0.49    3.83
  10 -15   7    0.86    4.32
  15 -10  -8   -3.33    5.50
  14  -9  -8    0.19    3.64
 -14   9   8   -2.04    3.83
  13  -8  -8    5.62    4.51
 -13   8   8    4.51    4.38
  12  -7  -8    3.52    3.95
 -12   7   8    3.03    4.20
  11  -6  -8   10.56    4.45
 -11   6   8   12.72    4.51
  10  -5  -8    2.66    3.09
 -10   5   8    4.14    3.89
   9  -4  -8   20.75    4.45
  -9   4   8   15.99    4.82
   8  -3  -8   95.96    6.55
  -8   3   8   92.56    6.79
   7  -2  -8  356.10   11.73
  -7   2   8  350.54   12.29
   6  -1  -8   73.23    4.08
  -6   1   8   73.23    4.26
   5   0  -8  258.23    8.71
  -5   0   8  256.07    9.08
   4   1  -8  110.84    4.57
  -4  -1   8  111.15    4.75
   3   2  -8   68.17    4.63
  -3  -2   8   69.53    3.52
   2   3  -8   45.32    2.84
  -2  -3   8   43.53    2.84
   1   4  -8   78.17    3.95
  -1  -4   8   68.29    3.77
   0   5  -8  159.06    6.05
   0  -5   8  166.66    6.11
  -1   6  -8   51.31    3.03
   1  -6   8   51.00    3.03
  -2   7  -8  332.51   11.61
   2  -7   8  343.38   10.74
  -3   8  -8   14.08    2.66
   3  -8   8   11.73    2.53
  -4   9  -8  102.69    5.80
   4  -9   8  111.95    5.99
  -5  10  -8    8.58    3.15
   5 -10   8   11.98    2.41
  -6  11  -8   60.51    4.51
   6 -11   8   55.51    3.95
  -7  12  -8    2.90    3.15
   7 -12   8    1.23    2.78
  -8  13  -8    4.20    3.95
   8 -13   8    3.77    3.33
  -9  14  -8   -0.74    4.01
   9 -14   8   -0.19    3.64
 -10  15  -8   -1.48    4.63
  10 -15   8   -0.68    3.03
  15 -10  -9   -0.37    5.56
  14  -9  -9    2.78    3.95
 -14   9   9   -0.43    4.01
  13  -8  -9    4.32    5.25
 -13   8   9    4.82    5.43
  12  -7  -9    4.63    4.20
 -12   7   9    4.94    4.63
  11  -6  -9   14.76    5.00
 -11   6   9   11.73    4.75
  10  -5  -9   18.59    4.08
 -10   5   9   15.25    4.26
   9  -4  -9    8.58    3.40
  -9   4   9    7.59    3.40
   8  -3  -9   74.59    4.57
  -8   3   9   63.54    4.88
   7  -2  -9   28.90    3.70
  -7   2   9   32.11    4.01
   6  -1  -9  163.94    7.16
  -6   1   9  166.10    7.10
   5   0  -9  212.54    7.90
  -5   0   9  214.33    8.58
   4   1  -9  251.50    9.26
  -4  -1   9  260.21    9.63
   3   2  -9   89.90    4.14
  -3  -2   9   89.23    6.85
   2   3  -9  244.27    8.34
  -2  -3   9  235.63    7.66
   1   4  -9   26.55    2.41
  -1  -4   9   25.25    2.53
   0   5  -9  122.20    5.31
   0  -5   9  127.88    5.31
  -1   6  -9   17.04    2.47
   1  -6   9   16.12    1.91
  -2   7  -9   18.52    2.59
   2  -7   9   18.59    2.47
  -3   8  -9  135.35    7.29
   3  -8   9  138.99    6.24
  -4   9  -9    2.10    3.21
   4  -9   9    3.83    1.98
  -5  10  -9  160.24    8.77
   5 -10   9  158.01    7.66
  -6  11  -9   -0.74    3.70
   6 -11   9   -0.62    2.47
  -7  12  -9    9.32    3.46
   7 -12   9    9.63    3.09
  -8  13  -9   -0.49    4.26
   8 -13   9    3.21    4.14
  -9  14  -9    1.11    4.45
   9 -14   9    1.17    3.58
 -10  15  -9    0.80    3.09
  10 -15   9    2.41    3.15
  15 -10 -10    1.73    8.09
  14  -9 -10   -2.16    4.32
 -14   9  10   -0.37    6.48
  13  -8 -10    4.01    5.43
 -13   8  10    7.59    6.61
  12  -7 -10    5.87    5.37
 -12   7  10    1.98    4.88
  11  -6 -10   13.28    4.57
 -11   6  10   16.80    4.75
  10  -5 -10    0.37    4.51
 -10   5  10    4.01    5.37
   9  -4 -10    2.90    3.58
  -9   4  10   -0.62    3.58
   8  -3 -10   15.31    3.64
  -8   3  10   10.44    3.33
   7  -2 -10   11.86    3.03
  -7   2  10   12.97    3.33
   6  -1 -10   10.87    3.09
  -6   1  10    9.88    3.33
   5   0 -10    8.46    2.84
  -5   0  10   12.47    2.84
   4   1 -10    0.43    1.85
  -4  -1  10   -1.11    3.33
   3   2 -10  267.24    9.20
  -3  -2  10  271.57    9.45
   2   3 -10   31.31    2.78
  -2  -3  10   35.57    2.96
   1   4 -10  173.26    6.73
  -1  -4  10  183.21    6.67
   0   5 -10   12.72    2.22
   0  -5  10   10.13    2.10
  -1   6 -10  398.21   12.91
   1  -6  10  390.31   12.72
  -2   7 -10   -0.31    2.10
   2  -7  10    2.04    1.85
  -3   8 -10  103.86    5.93
   3  -8  10  108.18    5.62
  -4   9 -10   59.77    4.26
   4  -9  10   72.55    4.45
  -5  10 -10    6.42    3.21
   5 -10  10    1.79    2.96
  -6  11 -10    0.93    2.96
   6 -11  10    0.56    2.59
  -7  12 -10    1.67    4.14
   7 -12  10    0.99    3.03
  -8  13 -10    2.59    3.83
   8 -13  10    1.91    3.27
  -9  14 -10   -0.12    4.32
   9 -14  10    2.16    4.14
 -10  15 -10    2.96    4.45
  10 -15  10    2.10    4.57
  15 -10 -11   -3.40    6.92
  14  -9 -11   18.96    4.75
 -14   9  11    5.74    9.32
  13  -8 -11    2.59    5.37
 -13   8  11   -0.74    5.25
  12  -7 -11   11.92    5.56
 -12   7  11    9.32    5.13
  11  -6 -11    4.38    5.43
 -11   6  11    2.78    4.94
  10  -5 -11   20.99    4.63
 -10   5  11   21.24    4.82
   9  -4 -11    2.16    3.83
  -9   4  11    2.66    4.38
   8  -3 -11    7.16    3.89
  -8   3  11    4.08    3.95
   7  -2 -11   -0.99    3.27
  -7   2  11   -0.25    3.09
   6  -1 -11    0.74    2.53
  -6   1  11    0.06    2.66
   5   0 -11   52.36    4.26
  -5   0  11   58.85    7.78
   4   1 -11    8.46    3.40
  -4  -1  11    7.90    2.96
   3   2 -11    1.67    2.59
  -3  -2  11    4.94    2.35
   2   3 -11  179.87    7.22
  -2  -3  11  169.62    6.85
   1   4 -11    6.17    2.16
  -1  -4  11    6.05    1.91
   0   5 -11  182.77    7.66
   0  -5  11  183.33    7.16
  -1   6 -11   40.14    3.70
   1  -6  11   36.49    3.33
  -2   7 -11   62.98    5.13
   2  -7  11   64.03    4.51
  -3   8 -11    0.43    2.66
   3  -8  11    1.91    2.16
  -4   9 -11    1.79    2.66
   4  -9  11    0.62    2.41
  -5  10 -11   -0.93    3.27
   5 -10  11    0.56    2.28
  -6  11 -11   35.13    4.94
   6 -11  11   34.15    3.77
  -7  12 -11    0.99    3.40
   7 -12  11    0.37    3.83
  -8  13 -11    5.37    4.63
   8 -13  11    0.37    3.03
  -9  14 -11    5.43    5.19
   9 -14  11    5.06    3.70
 -10  15 -11   -0.99    4.14
  15 -10 -12    2.04    4.82
  14  -9 -12    0.37    4.08
 -14   9  12   -2.41    8.09
  13  -8 -12    4.26    5.37
 -13   8  12    2.84    6.73
  12  -7 -12   -2.22    5.37
 -12   7  12    3.58    5.19
  11  -6 -12    9.69    5.68
 -11   6  12   11.79    5.68
  10  -5 -12   24.70    5.19
 -10   5  12   34.95    4.88
   9  -4 -12   20.13    5.06
  -9   4  12   19.88    5.00
   8  -3 -12   38.10    4.88
  -8   3  12   35.20    4.94
   7  -2 -12    3.40    3.33
  -7   2  12    5.74    3.46
   6  -1 -12   90.77    8.58
  -6   1  12   99.60   10.06
   5   0 -12   28.22    3.15
  -5   0  12   24.33    3.64
   4   1 -12   51.93    3.89
  -4  -1  12   44.77    4.26
   3   2 -12   51.50    3.70
  -3  -2  12   56.13    4.20
   2   3 -12    8.52    2.66
  -2  -3  12   10.44    2.47
   1   4 -12   28.47    3.33
  -1  -4  12   29.95    2.96
   0   5 -12   77.62    4.88
   0  -5  12   72.99    4.45
  -1   6 -12   10.74    1.98
   1  -6  12   13.71    2.28
  -2   7 -12   31.86    3.33
   2  -7  12   34.46    3.33
  -3   8 -12   32.79    4.88
   3  -8  12   24.76    3.70
  -4   9 -12    7.84    3.52
   4  -9  12    3.58    2.90
  -5  10 -12   59.59    5.56
   5 -10  12   54.77    3.95
  -6  11 -12   -0.31    3.77
   6 -11  12    1.61    3.70
  -7  12 -12   17.97    5.13
   7 -12  12   14.02    3.64
  -8  13 -12    1.11    4.45
   8 -13  12    2.90    4.38
  -9  14 -12    2.16    5.13
   9 -14  12    3.09    4.20
  10 -15  12    0.80    2.96
  14  -9 -13    0.49    6.42
  13  -8 -13   -4.20    6.24
 -13   8  13   -1.48    8.03
  12  -7 -13    0.62    4.57
 -12   7  13   -0.86    4.57
  11  -6 -13   -1.11    4.63
 -11   6  13    0.68    5.06
  10  -5 -13   14.20    5.68
 -10   5  13   18.71    5.62
   9  -4 -13   14.94    4.75
  -9   4  13   12.84    4.38
   8  -3 -13   23.34    4.75
  -8   3  13   32.23    5.25
   7  -2 -13   32.97    5.87
  -7   2  13   32.79    6.17
   6  -1 -13    3.27    3.33
  -6   1  13    5.25    3.40
   5   0 -13  110.71    6.24
  -5   0  13  107.56    6.73
   4   1 -13   45.08    3.95
  -4  -1  13   45.82    4.75
   3   2 -13   17.17    2.84
  -3  -2  13   22.17    3.58
   2   3 -13   63.11    4.38
  -2  -3  13   63.17    4.20
   1   4 -13    9.51    2.53
  -1  -4  13    5.37    2.66
   0   5 -13   15.44    2.59
   0  -5  13   16.36    2.84
  -1   6 -13   -0.86    1.91
   1  -6  13    3.33    3.58
  -2   7 -13  200.74    8.71
   2  -7  13  181.35    8.27
  -3   8 -13    2.72    2.66
   3  -8  13   -0.56    2.47
  -4   9 -13  100.28    6.42
   4  -9  13   98.73    6.05
  -5  10 -13    1.73    3.58
   5 -10  13    5.06    2.78
  -6  11 -13    9.26    4.20
   6 -11  13   13.40    3.46
  -7  12 -13    2.16    4.69
   7 -12  13    1.11    3.15
  -8  13 -13   12.10    4.45
   8 -13  13   11.92    3.52
  -9  14 -13    4.45    5.93
   9 -14  13    0.06    5.06
 -13   8  14    1.73    5.80
  12  -7 -14    3.40    5.56
 -12   7  14    1.42    5.25
  11  -6 -14    0.99    5.50
 -11   6  14   -1.48    5.25
  10  -5 -14    3.89    4.45
 -10   5  14    2.84    4.88
   9  -4 -14   11.24    4.45
  -9   4  14   14.08    4.88
   8  -3 -14    1.05    4.45
  -8   3  14    1.30    5.43
   7  -2 -14    4.20    3.33
  -7   2  14    6.61    4.45
   6  -1 -14   37.91    4.57
  -6   1  14   37.79    4.45
   5   0 -14   42.54    4.75
  -5   0  14   37.17    4.75
   4   1 -14   41.99    4.45
  -4  -1  14   47.11    4.82
   3   2 -14   52.18    4.82
  -3  -2  14   60.20    4.38
   2   3 -14   13.52    3.21
  -2  -3  14   10.68    3.70
   1   4 -14  118.25    6.61
  -1  -4  14  112.07    6.11
   0   5 -14   58.29    5.13
   0  -5  14   56.50    4.01
  -1   6 -14   53.16    3.40
   1  -6  14   66.01    5.31
  -2   7 -14    3.83    3.03
   2  -7  14    3.95    2.72
  -3   8 -14   79.41    6.05
   3  -8  14   71.32    4.88
  -4   9 -14    5.19    4.08
   4  -9  14    3.70    2.84
  -5  10 -14    2.90    4.14
   5 -10  14    0.99    3.03
  -6  11 -14    1.17    4.69
   6 -11  14    3.15    3.40
  -7  12 -14   13.89    4.20
   7 -12  14    7.41    3.70
  -8  13 -14    0.00    4.20
   8 -13  14   -0.06    3.64
  -9  14 -14    1.11    4.75
   9 -14  14    2.04    2.96
  12  -7 -15    2.84    5.13
 -12   7  15    0.86    5.56
  11  -6 -15    7.97    5.43
 -11   6  15    4.38    5.62
  10  -5 -15    1.23    5.00
 -10   5  15   -1.23    5.00
   9  -4 -15   -1.61    7.84
  -9   4  15    5.80    5.56
   8  -3 -15    2.96    3.77
  -8   3  15    2.10    4.32
   7  -2 -15    1.98    3.70
  -7   2  15    3.77    4.45
   6  -1 -15    2.47    4.38
  -6   1  15    2.90    3.64
   5   0 -15   23.40    4.45
  -5   0  15   23.16    4.57
   4   1 -15   34.33    4.88
  -4  -1  15   40.44    5.06
   3   2 -15   42.61    4.57
  -3  -2  15   35.20    4.20
   2   3 -15   90.65    6.24
  -2  -3  15   87.62    5.93
   1   4 -15   41.43    4.51
  -1  -4  15   41.68    4.63
   0   5 -15   11.49    3.64
   0  -5  15    9.02    3.64
  -1   6 -15   48.47    3.27
   1  -6  15   45.01    4.75
  -2   7 -15    0.43    3.40
   2  -7  15    5.80    4.08
  -3   8 -15   16.42    4.01
   3  -8  15   13.46    3.58
  -4   9 -15    3.46    4.32
   4  -9  15   -0.99    3.21
  -5  10 -15    1.54    4.08
   5 -10  15   -1.05    4.08
  -6  11 -15    0.37    4.20
   6 -11  15   -1.48    4.94
  -7  12 -15    0.86    5.74
   7 -12  15   -0.56    4.14
  -8  13 -15   13.15    4.94
   8 -13  15    4.20    4.01
  -9  14 -15   -0.49    3.89
  12  -7 -16    3.03    4.57
  11  -6 -16    4.45    7.10
 -11   6  16   -2.10    4.08
  10  -5 -16    3.09    8.21
 -10   5  16    5.80    7.04
   9  -4 -16    8.27    4.75
  -9   4  16    1.48    5.31
   8  -3 -16    4.26    4.26
  -8   3  16   -1.67    5.13
   7  -2 -16    1.17    4.82
  -7   2  16    0.56    4.69
   6  -1 -16    9.45    4.38
  -6   1  16   10.99    4.32
   5   0 -16   -2.41    4.38
  -5   0  16   -0.62    4.45
   4   1 -16   -0.86    3.27
  -4  -1  16   -1.79    3.77
   3   2 -16   15.50    4.08
  -3  -2  16   14.39    4.88
   2   3 -16    3.58    2.90
  -2  -3  16    4.08    3.58
   1   4 -16   17.60    3.46
  -1  -4  16   13.65    4.14
   0   5 -16   47.73    4.45
   0  -5  16   51.19    5.25
  -1   6 -16   10.06    2.53
   1  -6  16   13.71    4.08
  -2   7 -16   27.17    4.69
   2  -7  16   30.38    5.31
  -3   8 -16   -1.48    4.32
   3  -8  16   -4.94    5.37
  -4   9 -16    6.17    4.45
   4  -9  16    8.46    4.75
  -5  10 -16    0.25    4.82
   5 -10  16    1.61    3.89
  -6  11 -16    2.53    8.77
   6 -11  16   12.16    3.95
  -7  12 -16   -2.22    6.79
   7 -12  16    4.45    3.21
  -8  13 -16    0.93    4.32
   8 -13  16    0.56    2.66
  11  -6 -17    0.74    4.82
  10  -5 -17    0.68    4.14
 -10   5  17    0.68    8.64
   9  -4 -17    2.53    4.63
  -9   4  17    1.85    6.05
   8  -3 -17    2.41    4.45
  -8   3  17    8.03    5.31
   7  -2 -17   18.65    6.11
  -7   2  17   21.61    5.62
   6  -1 -17   -0.31    4.69
  -6   1  17    0.25    5.56
   5   0 -17    5.06    4.01
  -5   0  17    4.14    4.94
   4   1 -17    0.80    4.14
  -4  -1  17   -1.36    4.75
   3   2 -17   -0.25    3.40
  -3  -2  17    2.72    4.26
   2   3 -17   -1.17    3.40
  -2  -3  17   -1.73    3.95
   1   4 -17   11.79    3.95
  -1  -4  17   13.83    3.89
   0   5 -17    0.68    3.40
   0  -5  17   -0.25    3.09
  -1   6 -17   19.08    2.96
   1  -6  17   18.03    4.26
  -2   7 -17    1.17    3.09
   2  -7  17    0.74    4.01
  -3   8 -17   13.89    4.14
   3  -8  17   14.88    4.38
  -4   9 -17    2.53    4.75
   4  -9  17    0.00    4.20
  -5  10 -17   27.23    5.87
   5 -10  17   17.54    4.51
  -6  11 -17    0.12    4.88
   6 -11  17    1.36    3.64
  -7  12 -17   -4.45    8.09
   7 -12  17    3.83    5.56
  10  -5 -18    6.92    6.17
 -10   5  18   -0.99    5.37
   9  -4 -18    2.47    4.75
  -9   4  18    0.00    6.61
   8  -3 -18    3.40    5.25
  -8   3  18    1.42    5.50
   7  -2 -18    2.53    5.06
  -7   2  18   -0.37    4.94
   6  -1 -18    5.68    4.63
  -6   1  18    4.75    5.31
   5   0 -18    9.57    4.88
  -5   0  18   10.81    5.25
   4   1 -18   -0.25    4.08
  -4  -1  18    3.89    4.63
   3   2 -18    2.72    4.01
  -3  -2  18    6.36    4.45
   2   3 -18    0.19    4.14
  -2  -3  18    5.31    5.74
   1   4 -18   -0.31    2.96
  -1  -4  18    2.59    4.08
   0   5 -18    2.78    3.58
   0  -5  18   -0.37    3.83
  -1   6 -18    1.67    2.66
   1  -6  18   -0.12    3.77
  -2   7 -18    7.35    4.26
   2  -7  18    6.42    4.01
  -3   8 -18    4.14    4.51
   3  -8  18    1.61    4.32
  -4   9 -18    6.61    5.31
   4  -9  18   14.26    4.38
  -5  10 -18    2.22    5.37
   5 -10  18    3.46    4.51
  -6  11 -18   -4.08    7.66
   6 -11  18    0.62    4.57
 -10   5  19   -3.52    9.02
   9  -4 -19    3.33    6.11
  -9   4  19    0.99    8.15
   8  -3 -19    2.35    5.37
  -8   3  19    4.88    5.06
   7  -2 -19    5.56    5.74
  -7   2  19    7.22    6.36
   6  -1 -19    8.03    4.51
  -6   1  19    8.34    4.94
   5   0 -19    4.20    4.20
  -5   0  19    0.12    4.63
   4   1 -19    4.20    4.32
  -4  -1  19   10.37    5.80
   3   2 -19   10.06    6.11
  -3  -2  19    8.77    5.74
   2   3 -19    5.31    4.08
  -2  -3  19    8.83    5.06
   1   4 -19    3.21    3.95
  -1  -4  19   12.47    4.94
   0   5 -19    4.51    5.00
   0  -5  19    2.28    4.08
  -1   6 -19    2.59    2.66
   1  -6  19    2.28    4.26
  -2   7 -19   -0.93    4.75
   2  -7  19   -0.37    3.58
  -3   8 -19   -0.99    3.58
   3  -8  19    2.90    3.70
  -4   9 -19    4.69    3.77
   4  -9  19    1.11    3.58
  -5  10 -19    5.37    7.10
   5 -10  19   -1.48    4.20
   6 -11  19    0.80    4.69
   8  -3 -20    0.19    4.57
   7  -2 -20   -0.12    6.11
  -7   2  20    4.69    5.50
   6  -1 -20    1.23    6.79
  -6   1  20    3.15    6.85
   5   0 -20    6.85    6.55
  -5   0  20    3.46    5.74
   4   1 -20    2.90    3.89
  -4  -1  20    0.37    5.31
   3   2 -20    0.99    3.89
  -3  -2  20   -0.43    4.45
   2   3 -20    5.43    5.37
  -2  -3  20    6.98    5.56
   1   4 -20    2.16    4.38
  -1  -4  20    3.15    4.45
   0   5 -20   12.66    3.95
   0  -5  20    3.15    2.59
  -1   6 -20    0.62    2.66
   1  -6  20   -0.68    2.47
  -2   7 -20    1.48    4.14
   2  -7  20    2.35    2.53
  -3   8 -20    5.93    5.13
   3  -8  20    1.91    4.14
  -4   9 -20   -0.74    4.26
   4  -9  20    1.30    4.57
  -5  10 -20    1.42    4.69
   5 -10  20   -0.12    6.05
   7  -2 -21   -1.54    4.32
   6  -1 -21    0.80    3.70
  -6   1  21   -1.48    5.68
   5   0 -21    1.17    4.69
  -5   0  21    1.42    3.89
   4   1 -21    1.61    4.82
  -4  -1  21    1.73    4.94
   3   2 -21   -0.74    3.70
  -3  -2  21   -5.31    5.25
   2   3 -21    3.03    3.40
  -2  -3  21   -0.74    5.87
   1   4 -21   11.36    5.93
  -1  -4  21   11.24    6.11
   0   5 -21    4.01    4.01
   0  -5  21    3.40    4.63
  -1   6 -21   -1.54    3.77
   1  -6  21    0.80    3.83
  -2   7 -21    1.91    4.26
   2  -7  21   11.42    8.95
   4   1 -22    1.42    4.26
  -4  -1  22    0.93    5.50
   3   2 -22   -2.28    5.37
  -3  -2  22   -4.38    5.99
   2   3 -22    3.40    5.99
  -2  -3  22   -1.91    8.09
   1   4 -22   -1.36    4.63
  -1   6 -22   -0.68    4.88
   2  -7  22    0.74    4.26
  -1   7  19    0.19    5.00
   1  -7 -19    1.98    3.09
  -2   8  19    0.25    8.46
   2  -8 -19    1.42    3.77
   4   2  18   -0.80    4.38
   3   3  18    2.16    3.40
  -3  -3 -18    1.30    2.78
   1   5  18    0.80    5.00
  -1  -5 -18    3.40    4.20
   0   6  18    0.31    4.14
   0  -6 -18    1.30    3.40
  -1   7  18    0.80    4.69
   1  -7 -18   10.81    4.26
  -2   8  18   -0.49    4.45
   7  -1  17    1.54    2.22
   6   0  17    0.25    2.78
  -6   0 -17   -0.06    3.21
   5   1  17    0.19    2.53
  -5  -1 -17   -0.12    1.36
   4   2  17    0.74    3.33
  -4  -2 -17   -0.74    3.83
   3   3  17    0.25    3.64
  -3  -3 -17    2.04    3.89
   2   4  17   -1.36    4.38
  -2  -4 -17    1.54    2.22
   1   5  17   -0.31    2.72
  -1  -5 -17    2.66    3.27
   0   6  17    0.56    3.89
   0  -6 -17    0.68    3.40
  -1   7  17    2.78    3.40
   1  -7 -17    2.10    3.27
   7  -1  16    1.73    1.91
  -7   1 -16    2.16    2.04
   6   0  16   -0.25    1.48
  -6   0 -16   -1.42    3.27
   5   1  16    7.04    1.73
  -5  -1 -16    5.13    2.28
   4   2  16    1.05    3.21
  -4  -2 -16    1.73    2.78
   3   3  16    2.84    2.59
  -3  -3 -16    0.25    2.59
   2   4  16    3.46    4.57
  -2  -4 -16    2.28    3.64
   1   5  16   -0.19    3.40
  -1  -5 -16   -0.37    2.96
   0   6  16    5.87    3.70
   0  -6 -16    4.08    3.40
  -1   7  16    2.72    4.38
   1  -7 -16    0.68    3.15
  -2   8  16    0.80    2.96
   2  -8 -16    0.80    3.03
   3  -9 -16    1.91    3.03
  -8   2 -15   -0.12    1.30
   7  -1  15    1.11    1.48
  -7   1 -15    0.31    1.23
   6   0  15    7.66    2.22
  -6   0 -15    8.27    2.22
   5   1  15    3.77    2.47
  -5  -1 -15    6.48    1.91
   4   2  15    9.20    2.78
  -4  -2 -15   10.74    1.91
   3   3  15   11.92    3.58
  -3  -3 -15   15.99    3.46
   2   4  15   -1.85    3.46
  -2  -4 -15   -1.11    3.09
   1   5  15    8.64    3.58
  -1  -5 -15    7.29    2.78
   0   6  15    0.93    3.77
   0  -6 -15    0.99    3.40
  -1   7  15    2.78    4.38
   1  -7 -15    0.37    4.26
  -2   8  15    2.90    4.14
   2  -8 -15    0.06    4.08
  -3   9  15   -0.49    3.52
   3  -9 -15    1.11    3.95
  -4  10  15   -0.68    3.58
   4 -10 -15    0.25    3.77
   5 -11 -15   -0.74    6.61
   6 -12 -15   -2.22    4.69
   8  -2  14    1.11    1.17
  -8   2 -14    0.49    1.48
   7  -1  14    1.85    1.73
  -7   1 -14    1.98    1.48
   6   0  14    0.49    1.79
  -6   0 -14    1.23    1.36
   5   1  14    6.79    1.85
  -5  -1 -14    7.10    2.16
   4   2  14   11.18    2.53
  -4  -2 -14   13.09    2.04
   3   3  14    0.86    2.72
  -3  -3 -14    1.05    2.84
   2   4  14   18.59    3.95
  -2  -4 -14   19.94    3.33
   1   5  14   -0.74    3.77
  -1  -5 -14    0.43    2.59
   0   6  14    0.74    3.46
   0  -6 -14    2.96    3.52
  -1   7  14   -1.23    3.70
   1  -7 -14    2.47    4.69
  -2   8  14    7.72    4.26
   2  -8 -14   10.50    4.32
  -3   9  14   -0.12    5.74
   3  -9 -14    1.30    5.00
  -4  10  14    0.68    4.32
   4 -10 -14   -2.22    4.38
  -5  11  14    1.30    3.58
   5 -11 -14    2.10    4.82
  -6  12  14    0.37    4.82
   8  -2  13    0.56    1.36
  -8   2 -13   -0.68    1.05
   7  -1  13    4.88    1.36
  -7   1 -13    4.57    1.54
   6   0  13   -0.19    1.79
  -6   0 -13    0.49    1.17
   5   1  13    3.77    2.22
  -5  -1 -13    4.63    1.36
   4   2  13    0.68    1.98
  -4  -2 -13    1.23    2.16
   3   3  13    3.95    2.78
  -3  -3 -13    3.83    2.28
   2   4  13    2.90    3.09
  -2  -4 -13    1.91    2.66
   1   5  13    5.19    3.40
  -1  -5 -13    2.47    2.78
   0   6  13   16.36    3.70
   0  -6 -13   23.22    3.77
  -1   7  13   31.18    4.20
   1  -7 -13   27.79    4.26
  -2   8  13    4.20    3.95
   2  -8 -13    7.10    3.95
  -3   9  13   13.34    5.06
   3  -9 -13    8.03    4.88
  -4  10  13    3.46    4.69
   4 -10 -13   -3.58    5.13
  -5  11  13    7.29    4.45
   5 -11 -13    0.31    4.32
  -6  12  13   -1.67    3.46
   6 -12 -13    0.56    4.51
  -7  13  13    2.41    5.43
   8  -2  12   14.02    1.73
  -8   2 -12   11.92    1.42
   7  -1  12    1.79    1.36
  -7   1 -12    3.15    1.36
   6   0  12   23.96    2.41
  -6   0 -12   25.87    2.22
   5   1  12    9.82    2.28
  -5  -1 -12   11.98    1.54
   4   2  12    7.59    2.16
  -4  -2 -12    7.66    1.79
   3   3  12   13.28    2.78
  -3  -3 -12   12.41    2.04
   2   4  12    8.95    2.53
  -2  -4 -12    3.77    2.47
   1   5  12    1.30    4.01
  -1  -5 -12   -0.25    2.53
   0   6  12    4.75    3.46
   0  -6 -12    0.12    3.89
  -1   7  12   -1.79    3.33
   1  -7 -12    0.74    3.46
  -2   8  12   36.06    5.06
   2  -8 -12   35.88    5.37
  -3   9  12    2.78    5.13
   3  -9 -12    0.68    5.06
  -4  10  12    5.99    5.37
   4 -10 -12    4.94    5.00
  -5  11  12    1.36    5.56
   5 -11 -12    1.23    4.32
  -6  12  12    1.48    3.15
   6 -12 -12    0.80    5.06
  -7  13  12    2.47    4.69
   7 -13 -12    2.10    6.17
  -8  14  12    0.43    5.43
   9  -3  11    1.91    0.86
   8  -2  11    0.37    0.99
  -8   2 -11    0.99    0.80
   7  -1  11   12.10    1.98
  -7   1 -11   14.94    1.48
   6   0  11   20.81    2.04
  -6   0 -11   23.16    2.04
   5   1  11    5.87    1.85
  -5  -1 -11    8.34    1.23
   4   2  11   24.14    2.47
  -4  -2 -11   25.69    2.28
   3   3  11   44.15    3.52
  -3  -3 -11   45.82    3.21
   2   4  11    1.98    2.22
  -2  -4 -11    0.68    1.85
   1   5  11   13.77    3.40
  -1  -5 -11   11.86    2.90
   0   6  11   -0.68    3.46
   0  -6 -11    2.47    3.09
  -1   7  11   25.32    4.26
   1  -7 -11   24.33    5.06
  -2   8  11   -0.99    3.33
   2  -8 -11    0.43    3.52
  -3   9  11   14.39    4.69
   3  -9 -11   16.12    4.45
  -4  10  11    3.21    5.13
   4 -10 -11    2.10    4.75
  -5  11  11   13.28    5.43
   5 -11 -11   16.42    5.99
  -6  12  11    3.46    4.94
   6 -12 -11    1.67    4.63
  -7  13  11    1.42    5.06
   7 -13 -11    1.73    5.37
  -8  14  11    0.25    5.99
  11  -5  10    0.43    0.49
   9  -3  10    4.01    0.68
   8  -2  10    0.56    0.68
  -8   2 -10    0.37    0.49
   7  -1  10    8.46    1.30
  -7   1 -10    9.39    1.17
   6   0  10    4.57    1.30
  -6   0 -10    3.33    0.99
   5   1  10   19.51    1.98
  -5  -1 -10   19.45    1.48
   4   2  10  150.79    6.92
  -4  -2 -10  145.66    5.43
   3   3  10    1.23    2.28
  -3  -3 -10    0.49    1.85
   2   4  10  192.78    8.34
  -2  -4 -10  201.67    7.41
   1   5  10    6.36    2.28
  -1  -5 -10    5.43    2.04
   0   6  10    0.86    2.90
   0  -6 -10    3.58    2.47
  -1   7  10   21.49    3.83
   1  -7 -10   18.22    3.40
  -2   8  10   -1.11    3.77
   2  -8 -10    0.62    3.64
  -3   9  10    6.55    3.95
   3  -9 -10    5.00    3.46
  -4  10  10   10.25    3.95
   4 -10 -10    9.94    4.08
  -5  11  10    3.03    4.63
   5 -11 -10   -0.12    3.89
  -6  12  10    9.26    6.79
   6 -12 -10    9.88    6.24
  -7  13  10   -0.80    4.69
   7 -13 -10   -0.86    4.08
  -8  14  10    9.76    4.08
   8 -14 -10    6.30    6.67
 -13   7  -9    0.49    2.28
  12  -6   9    4.88    1.30
 -12   6  -9    5.56    1.79
  11  -5   9    0.19    1.11
 -11   5  -9    0.68    0.93
  10  -4   9    1.42    0.74
 -10   4  -9    0.86    0.62
   9  -3   9    5.37    0.86
   8  -2   9    2.47    0.62
   7  -1   9    0.74    0.80
  -7   1  -9    1.36    0.68
   6   0   9    0.37    0.93
  -6   0  -9    0.99    0.86
   5   1   9  115.96    5.19
  -5  -1  -9  113.86    4.82
   4   2   9  102.69    4.75
  -4  -2  -9  103.37    4.69
   3   3   9  105.09    4.69
  -3  -3  -9   95.52    4.32
   2   4   9    0.74    1.98
  -2  -4  -9    1.48    1.79
   1   5   9    5.87    2.28
  -1  -5  -9    5.00    2.72
   0   6   9   43.66    3.52
   0  -6  -9   43.10    3.64
  -1   7   9    4.82    2.78
   1  -7  -9    3.58    3.27
  -2   8   9   36.37    3.77
   2  -8  -9   30.44    4.01
  -3   9   9    2.78    5.06
   3  -9  -9    1.79    4.01
  -4  10   9   16.61    4.57
   4 -10  -9   15.19    4.82
  -5  11   9    2.53    4.75
   5 -11  -9    3.46    4.88
  -6  12   9    1.91    4.32
   6 -12  -9    8.83    4.94
  -7  13   9   -2.78    4.32
   7 -13  -9    1.73    4.82
  -8  14   9   -0.99    8.58
   8 -14  -9    0.25    8.34
  14  -8   8   -0.12    2.41
 -14   8  -8    0.12    2.72
  13  -7   8   16.30    1.85
 -13   7  -8   13.52    4.88
  12  -6   8    1.73    1.30
 -12   6  -8    1.17    1.54
  11  -5   8    3.03    1.30
 -11   5  -8    2.59    1.30
  10  -4   8    2.35    0.86
 -10   4  -8    2.35    0.99
   9  -3   8   32.48    2.22
  -9   3  -8   24.51    2.22
   7  -1   8   15.99    1.73
   6   0   8  139.98    6.79
  -6   0  -8  140.48    6.67
   5   1   8  139.24    6.11
  -5  -1  -8  141.03    5.93
   4   2   8    5.25    1.36
  -4  -2  -8    4.51    0.99
   3   3   8    0.19    1.36
  -3  -3  -8    1.17    1.36
   2   4   8   28.71    2.53
  -2  -4  -8   26.37    2.16
   1   5   8  193.52    7.22
  -1  -5  -8  186.66    6.92
   0   6   8    2.47    2.16
   0  -6  -8    0.25    2.16
  -1   7   8   16.55    3.09
   1  -7  -8   13.52    2.78
  -2   8   8    5.74    2.90
   2  -8  -8    5.56    3.40
  -3   9   8   21.92    3.64
   3  -9  -8   24.64    4.14
  -4  10   8    6.67    4.26
   4 -10  -8    1.61    3.77
  -5  11   8    3.33    4.82
   5 -11  -8    1.67    4.01
  -6  12   8   -2.28    4.08
   6 -12  -8   -0.37    4.45
  -7  13   8    5.25    4.63
   7 -13  -8    5.68    4.82
  -8  14   8    1.23    4.75
   8 -14  -8    0.56    4.69
  15  -9   7    0.37    1.54
 -15   9  -7    0.31    3.58
  14  -8   7    1.61    1.36
 -14   8  -7   -0.37    2.90
  13  -7   7    0.80    1.85
 -13   7  -7    0.31    2.35
  12  -6   7    2.47    1.17
 -12   6  -7    3.21    1.98
  11  -5   7   -0.06    1.23
 -11   5  -7    0.68    1.48
  10  -4   7   40.20    2.35
 -10   4  -7   41.49    2.78
   9  -3   7   16.98    1.42
  -9   3  -7   17.41    1.54
   5   1   7    3.70    0.74
  -5  -1  -7    3.09    0.62
   4   2   7  161.22    6.17
  -4  -2  -7  157.70    6.11
   3   3   7    0.62    1.48
  -3  -3  -7    1.61    0.99
   2   4   7   15.00    1.79
  -2  -4  -7   13.21    1.79
   1   5   7    9.08    2.16
  -1  -5  -7    8.34    2.04
   0   6   7   22.91    3.15
   0  -6  -7   23.16    2.84
  -1   7   7   28.40    2.90
   1  -7  -7   26.55    3.27
  -2   8   7   32.17    3.27
   2  -8  -7   40.07    3.70
  -3   9   7   42.67    4.63
   3  -9  -7   48.16    4.69
  -4  10   7   82.80    5.93
   4 -10  -7   78.79    6.55
  -5  11   7   -0.93    3.40
   5 -11  -7    3.52    3.58
  -6  12   7   17.10    4.82
   6 -12  -7    9.45    4.57
  -7  13   7    3.09    5.25
   7 -13  -7    1.91    4.75
  -8  14   7    2.47    5.31
   8 -14  -7    2.72    4.57
  -9  15   7    1.98    7.53
  15  -9   6    0.25    1.23
 -15   9  -6    0.37    2.16
  14  -8   6    4.32    1.36
 -14   8  -6    5.68    2.59
  13  -7   6    0.86    1.79
 -13   7  -6   -0.12    2.53
  12  -6   6    1.98    1.61
 -12   6  -6    2.66    1.91
  11  -5   6    5.87    1.36
 -11   5  -6    7.35    1.85
  10  -4   6    7.53    1.23
 -10   4  -6    6.79    1.42
   9  -3   6    8.27    1.05
  -9   3  -6    7.84    1.11
   5   1   6  109.91    4.88
   4   2   6    1.79    0.86
  -4  -2  -6    1.91    0.62
   3   3   6  212.04    7.90
  -3  -3  -6  206.11    6.73
   2   4   6   51.87    2.84
  -2  -4  -6   52.86    3.09
   1   5   6   84.90    3.83
  -1  -5  -6   87.19    4.20
   0   6   6   24.88    2.59
   0  -6  -6   25.50    2.59
  -1   7   6   80.89    4.38
   1  -7  -6   75.27    4.20
  -2   8   6    8.58    2.53
   2  -8  -6   12.66    2.66
  -3   9   6  106.51    6.05
   3  -9  -6  112.44    6.30
  -4  10   6   34.89    4.69
   4 -10  -6   41.62    4.14
  -5  11   6   91.82    7.04
   5 -11  -6   94.29    6.55
  -6  12   6    1.48    4.26
   6 -12  -6    6.79    4.75
  -7  13   6    9.82    5.06
   7 -13  -6    8.27    4.63
  -8  14   6   -1.73    5.31
   8 -14  -6    3.03    5.13
  -9  15   6   -0.62    9.94
   9 -15  -6   -9.02   11.55
  16 -10   5   -0.25    2.41
  15  -9   5    1.73    1.85
  14  -8   5   -0.06    1.67
 -14   8  -5   -1.23    3.70
  13  -7   5    0.25    2.04
 -13   7  -5    0.56    2.28
  12  -6   5   -0.74    1.42
 -12   6  -5    0.86    1.73
  11  -5   5   21.55    2.16
 -11   5  -5   23.09    2.10
  10  -4   5    3.15    1.11
 -10   4  -5    3.40    1.42
   9  -3   5    6.36    0.99
  -9   3  -5    6.92    1.11
   8  -2   5   57.05    3.09
   4   2   5  247.86    8.58
  -4  -2  -5  248.60    8.09
   3   3   5  147.64    5.37
  -3  -3  -5  153.20    5.50
   2   4   5  183.82    6.24
  -2  -4  -5  181.72    6.24
   1   5   5   14.26    2.04
  -1  -5  -5   14.45    1.91
   0   6   5  177.83    7.10
   0  -6  -5  166.04    6.73
  -1   7   5   62.98    3.77
   1  -7  -5   57.05    3.40
  -2   8   5   44.46    3.33
   2  -8  -5   37.67    3.52
  -3   9   5   -0.93    2.35
   3  -9  -5   -0.37    2.41
  -4  10   5   40.69    4.26
   4 -10  -5   41.86    4.14
  -5  11   5    5.43    4.08
   5 -11  -5    2.16    3.89
  -6  12   5    9.63    4.20
   6 -12  -5   13.28    4.57
  -7  13   5    2.16    4.14
   7 -13  -5    2.90    4.57
  -8  14   5    0.99    5.43
   8 -14  -5    1.98    5.62
  -9  15   5   -2.22    5.19
   9 -15  -5    1.17    4.94
  16 -10   4    0.37    1.67
 -16  10  -4    0.37    4.26
  15  -9   4    1.79    2.28
 -15   9  -4    1.73    3.27
  14  -8   4    1.30    2.41
 -14   8  -4    2.10    4.14
  13  -7   4    2.78    2.04
 -13   7  -4    4.14    2.47
  12  -6   4   19.82    2.41
 -12   6  -4   22.04    2.66
  11  -5   4    5.87    1.30
 -11   5  -4    6.67    2.10
  10  -4   4   72.24    3.52
 -10   4  -4   76.32    4.38
   9  -3   4   13.40    1.36
  -9   3  -4   13.09    1.23
   8  -2   4   84.10    4.20
  -8   2  -4   83.11    3.77
   4   2   4    8.09    0.62
  -4  -2  -4    7.10    0.68
   3   3   4  172.58    6.17
  -3  -3  -4  179.62    6.17
   2   4   4    7.84    1.42
  -2  -4  -4   10.56    1.36
   1   5   4  321.21   11.42
  -1  -5  -4  328.62   10.87
   0   6   4   67.49    3.70
   0  -6  -4   67.92    3.70
  -1   7   4  263.11    9.69
   1  -7  -4  261.25    8.95
  -2   8   4  178.02    7.41
   2  -8  -4  185.31    7.29
  -3   9   4   80.52    5.00
   3  -9  -4   79.59    4.82
  -4  10   4    9.02    3.46
   4 -10  -4    6.42    3.33
  -5  11   4    2.16    3.52
   5 -11  -4    2.66    3.15
  -6  12   4    1.30    3.70
   6 -12  -4   -1.85    3.58
  -7  13   4    4.32    5.99
   7 -13  -4   -0.68    5.37
  -8  14   4    5.31    4.69
   8 -14  -4    0.12    4.26
  -9  15   4   -8.34   11.24
   9 -15  -4   -2.22   11.86
 -10  16   4   -2.59    7.66
  10 -16  -4    5.43    8.09
  16 -10   3    1.11    2.90
  15  -9   3    0.99    2.28
  14  -8   3    0.31    2.28
 -14   8  -3   -0.37    1.79
  13  -7   3    7.04    2.41
 -13   7  -3    6.36    3.03
  12  -6   3    2.10    1.61
 -12   6  -3    2.35    2.10
  11  -5   3   37.73    2.78
 -11   5  -3   41.12    3.15
  10  -4   3   24.64    2.04
 -10   4  -3   23.03    1.91
   9  -3   3   76.38    3.70
  -9   3  -3   80.58    3.46
   8  -2   3   22.48    1.48
  -8   2  -3   22.23    1.48
   3   3   3  535.60   16.61
  -3  -3  -3  540.17   15.75
   2   4   3  326.83   10.50
  -2  -4  -3  332.64   10.44
   1   5   3   74.22    4.14
  -1  -5  -3   76.88    4.75
   0   6   3  196.54    6.67
   0  -6  -3  187.90    7.04
  -1   7   3  111.02    5.19
   1  -7  -3  114.85    5.00
  -2   8   3  143.75    6.30
   2  -8  -3  143.56    6.67
  -3   9   3   52.42    3.95
   3  -9  -3   56.44    3.95
  -4  10   3    6.24    2.84
   4 -10  -3   11.73    2.96
  -5  11   3   -0.86    3.64
   5 -11  -3   -1.42    3.27
  -6  12   3    4.26    3.33
   6 -12  -3    5.31    3.64
  -7  13   3   15.50    4.51
   7 -13  -3   14.94    3.83
  -8  14   3   -1.42    6.05
   8 -14  -3    1.73    3.77
  -9  15   3   -0.31    6.17
   9 -15  -3    1.11    6.30
 -10  16   3    0.37    4.57
  10 -16  -3    0.43    4.75
  16 -10   2   -0.19    1.85
  15  -9   2    0.93    1.91
  14  -8   2    0.74    2.72
 -14   8  -2    1.79    1.85
  13  -7   2    1.05    2.22
 -13   7  -2   -0.19    2.04
  12  -6   2    8.89    2.47
 -12   6  -2   10.25    2.96
  11  -5   2    6.61    1.67
 -11   5  -2   10.56    1.98
  10  -4   2   80.70    4.20
 -10   4  -2   79.78    3.52
   9  -3   2   64.46    3.40
  -9   3  -2   66.32    3.33
   8  -2   2   38.35    2.16
  -8   2  -2   39.89    2.04
   7  -1   2    0.06    0.37
  -7   1  -2    0.25    0.49
   3   3   2  708.49   19.88
  -3  -3  -2  719.67   19.88
   2   4   2   67.92    3.09
  -2  -4  -2   68.60    3.03
   1   5   2  282.99    9.08
  -1  -5  -2  286.57    9.51
   0   6   2   74.59    3.52
   0  -6  -2   76.44    3.70
  -1   7   2   63.04    3.33
   1  -7  -2   59.71    3.64
  -2   8   2   80.89    4.51
   2  -8  -2   76.20    4.45
  -3   9   2   28.65    3.46
   3  -9  -2   31.92    3.15
  -4  10   2    5.00    3.21
   4 -10  -2   -1.23    3.09
  -5  11   2   39.70    3.89
   5 -11  -2   37.17    3.95
  -6  12   2   11.30    4.57
   6 -12  -2   10.68    4.14
  -7  13   2    6.42    5.56
   7 -13  -2    3.64    3.58
  -8  14   2   23.46    4.75
   8 -14  -2   31.31    5.19
  -9  15   2    0.43    5.25
   9 -15  -2   -0.19    5.19
 -10  16   2    2.47    5.19
  10 -16  -2    1.73    4.88
  15  -9   1    0.62    2.16
 -15   9  -1   -1.67    4.51
  14  -8   1    1.11    3.52
 -14   8  -1   -0.43    4.08
  13  -7   1    1.11    2.47
 -13   7  -1    1.54    2.41
  12  -6   1    7.90    2.35
 -12   6  -1    8.21    2.41
  11  -5   1   20.44    2.28
 -11   5  -1   23.22    2.53
  10  -4   1   18.40    1.85
 -10   4  -1   19.27    2.04
   9  -3   1   61.87    3.03
  -9   3  -1   56.99    3.40
   8  -2   1   16.49    1.61
  -8   2  -1   17.97    1.73
   7  -1   1  306.95   10.37
  -7   1  -1  297.25   10.00
   6   0   1    0.06    0.37
  -6   0  -1    0.43    0.43
   5   1   1  775.00   31.99
  -5  -1  -1  730.41   30.13
   4   2   1    1.48    0.43
  -4  -2  -1    1.85    0.37
   3   3   1  535.23   15.07
  -3  -3  -1  549.93   17.17
   2   4   1    7.10    0.99
  -2  -4  -1    6.17    1.05
   1   5   1  177.65    6.55
  -1  -5  -1  162.21    6.17
   0   6   1    2.90    1.23
   0  -6  -1    3.40    1.36
  -1   7   1   42.73    2.96
   1  -7  -1   38.47    2.78
  -2   8   1   44.77    3.03
   2  -8  -1   53.16    3.15
  -3   9   1   57.80    3.70
   3  -9  -1   56.19    3.52
  -4  10   1   49.46    4.69
   4 -10  -1   50.88    4.20
  -5  11   1    1.54    3.15
   5 -11  -1    2.66    2.90
  -6  12   1    2.53    4.57
   6 -12  -1    5.31    3.15
  -7  13   1   30.38    4.26
   7 -13  -1   22.11    6.73
  -8  14   1   16.80    4.63
   8 -14  -1   15.19    5.00
  -9  15   1    8.58    4.63
   9 -15  -1    6.98    5.06
 -10  16   1   -0.31    4.14
  10 -16  -1   -0.31    2.72
 -11  17   1    0.19    9.08
  11 -17  -1    4.57    3.64
 -16  10   0    1.36    2.53
 -15   9   0    0.86    4.26
  14  -8   0    1.73    3.33
 -14   8   0    1.17    3.40
  13  -7   0    8.52    3.58
 -13   7   0    5.74    4.01
  12  -6   0    1.67    2.41
 -12   6   0    1.11    3.21
  11  -5   0   19.94    2.78
 -11   5   0   23.83    2.78
  10  -4   0    8.77    1.91
 -10   4   0   10.06    1.91
   9  -3   0   39.52    2.66
  -9   3   0   34.83    2.41
   8  -2   0   20.32    1.91
  -8   2   0   17.29    1.73
   7  -1   0   12.60    1.23
  -7   1   0   11.73    1.36
   6   0   0  411.80   12.84
  -6   0   0  408.28   13.15
   5   1   0   44.52    1.79
  -5  -1   0   42.36    1.79
   4   2   0  785.93   21.61
  -4  -2   0  779.57   21.06
   3   3   0    0.68    0.56
  -3  -3   0    0.93    0.49
   2   4   0  767.22   20.87
  -2  -4   0  780.55   21.86
   1   5   0  152.89    5.43
  -1  -5   0  149.06    6.30
   0   6   0  916.28   26.18
   0  -6   0  961.04   28.59
  -1   7   0   71.50    3.52
   1  -7   0   77.80    3.52
  -2   8   0   41.68    2.84
   2  -8   0   44.89    2.90
  -3   9   0    2.66    2.28
   3  -9   0    4.45    2.53
  -4  10   0   33.65    3.46
   4 -10   0   35.44    3.58
  -5  11   0    0.37    3.52
   5 -11   0    0.86    3.33
  -6  12   0    8.27    3.15
   6 -12   0    9.39    5.37
  -7  13   0    0.93    3.58
   7 -13   0    3.52    3.95
  -8  14   0    3.64    4.94
   8 -14   0    5.50    4.82
  -9  15   0   -3.40    4.51
   9 -15   0    1.17    4.26
 -10  16   0   -0.49    5.93
  10 -16   0    5.56    4.14
 -11  17   0    0.93    9.57
  11 -17   0   -1.54    3.21
  15  -9  -1    0.86    2.41
 -15   9   1   -0.37    2.10
  14  -8  -1   -0.37    2.84
 -14   8   1    1.79    3.77
  13  -7  -1    3.09    3.40
 -13   7   1    2.96    3.09
  12  -6  -1   31.86    3.40
 -12   6   1   38.84    3.89
  11  -5  -1   12.97    2.28
 -11   5   1   11.86    2.66
  10  -4  -1   46.56    3.27
 -10   4   1   46.68    3.58
   9  -3  -1   31.06    2.90
  -9   3   1   30.57    2.35
   8  -2  -1   40.07    2.10
  -8   2   1   35.01    2.47
   7  -1  -1   10.44    1.23
  -7   1   1   11.05    1.36
   6   0  -1   27.48    1.79
  -6   0   1   28.90    1.91
   5   1  -1  508.80   15.13
  -5  -1   1  511.77   15.56
   4   2  -1   71.69    2.96
  -4  -2   1   74.71    3.15
   3   3  -1  536.16   15.13
  -3  -3   1  518.50   15.44
   2   4  -1   56.19    2.47
  -2  -4   1   55.82    2.59
   1   5  -1  411.92   12.66
  -1  -5   1  410.38   12.41
   0   6  -1  527.76   14.76
   0  -6   1  513.31   15.75
  -1   7  -1  412.35   12.97
   1  -7   1  398.27   12.84
  -2   8  -1    1.17    1.91
   2  -8   1    0.62    1.85
  -3   9  -1  201.05    7.97
   3  -9   1  217.78    8.27
  -4  10  -1    0.43    2.16
   4 -10   1    4.82    2.28
  -5  11  -1   -0.12    2.47
   5 -11   1   -2.04    4.26
  -6  12  -1    3.58    3.03
   6 -12   1   -1.30    2.78
  -7  13  -1    2.47    3.70
   7 -13   1    1.11    3.33
  -8  14  -1    3.03    4.69
   8 -14   1    0.62    4.20
  -9  15  -1    3.89    4.32
   9 -15   1    3.77    4.08
 -10  16  -1   -1.48    5.74
  10 -16   1    0.74    4.57
 -11  17  -1   -3.70    6.98
  15  -9  -2    0.99    2.66
 -15   9   2   -2.04    4.51
  14  -8  -2    3.46    3.03
 -14   8   2   -1.42    3.52
  13  -7  -2   17.85    3.77
 -13   7   2   22.29    3.77
  12  -6  -2    7.35    3.89
 -12   6   2    9.45    3.52
  11  -5  -2   44.83    3.77
 -11   5   2   36.00    3.40
  10  -4  -2   -0.37    1.67
 -10   4   2    0.31    2.16
   9  -3  -2    1.61    1.42
  -9   3   2   -0.43    2.04
   8  -2  -2   31.37    2.72
  -8   2   2   30.63    2.59
   7  -1  -2  439.27   13.46
  -7   1   2  423.40   13.46
   6   0  -2    3.03    0.86
  -6   0   2    1.17    1.11
   5   1  -2  180.67    5.68
  -5  -1   2  168.94    5.80
   4   2  -2  118.80    4.14
  -4  -2   2  114.42    3.89
   3   3  -2  724.30   20.38
  -3  -3   2  755.36   22.41
   2   4  -2  334.67   10.87
  -2  -4   2  323.56   10.00
   1   5  -2 1256.13   36.12
  -1  -5   2 1297.20   34.15
   0   6  -2 1565.24   41.19
   0  -6   2 1546.41   41.49
  -1   7  -2  260.95    9.20
   1  -7   2  258.48    9.08
  -2   8  -2  149.55    5.74
   2  -8   2  144.06    5.43
  -3   9  -2   16.80    2.41
   3  -9   2   12.16    2.16
  -4  10  -2   36.18    3.09
   4 -10   2   42.85    5.68
  -5  11  -2    5.00    3.15
   5 -11   2    2.72    3.09
  -6  12  -2    6.11    3.21
   6 -12   2   13.89    3.09
  -7  13  -2    0.56    4.20
   7 -13   2    1.23    3.21
  -8  14  -2    0.00    3.95
   8 -14   2    1.23    3.58
  -9  15  -2    1.30    4.88
   9 -15   2    0.00    3.33
 -10  16  -2    0.31    5.25
  10 -16   2   -2.35    4.75
  15  -9  -3    1.73    3.33
 -15   9   3   -0.74    4.08
  14  -8  -3    0.93    3.40
 -14   8   3    1.48    4.63
  13  -7  -3    1.48    2.90
 -13   7   3    2.59    4.01
  12  -6  -3   22.41    3.27
 -12   6   3   26.24    3.83
  11  -5  -3    2.66    2.59
 -11   5   3    1.79    2.84
  10  -4  -3    1.30    1.98
 -10   4   3    1.85    2.41
   9  -3  -3   11.79    1.79
  -9   3   3   12.04    2.35
   8  -2  -3  184.38    7.53
  -8   2   3  190.62    7.47
   7  -1  -3  234.52    7.47
  -7   1   3  223.53    7.97
   6   0  -3  316.09    9.94
  -6   0   3  318.12   10.37
   5   1  -3    0.37    0.93
  -5  -1   3    0.43    1.11
   4   2  -3 1210.69   30.63
  -4  -2   3 1205.38   33.53
   3   3  -3  182.22    6.17
  -3  -3   3  176.97    6.36
   2   4  -3  205.81    6.85
  -2  -4   3  207.47    7.29
   1   5  -3  688.73   21.24
  -1  -5   3  682.13   20.44
   0   6  -3  981.73   27.11
   0  -6   3  973.64   26.49
  -1   7  -3  119.98    5.00
   1  -7   3  126.15    5.62
  -2   8  -3   31.37    2.53
   2  -8   3   27.85    2.41
  -3   9  -3   63.11    5.19
   3  -9   3   70.21    5.43
  -4  10  -3   18.59    2.66
   4 -10   3   20.07    2.59
  -5  11  -3  154.74    7.29
   5 -11   3  150.29    6.92
  -6  12  -3   10.62    4.57
   6 -12   3    7.10    4.01
  -7  13  -3    4.82    3.58
   7 -13   3    8.71    4.08
  -8  14  -3   10.00    4.08
   8 -14   3   11.49    3.64
  -9  15  -3    5.25    5.13
   9 -15   3    2.41    3.77
 -10  16  -3   -0.99    4.51
  10 -16   3   -0.74    2.96
  15  -9  -4    0.93    3.70
 -15   9   4    1.79    3.83
  14  -8  -4    3.95    3.95
 -14   8   4    5.06    4.69
  13  -7  -4    1.30    3.58
 -13   7   4   -1.85    3.46
  12  -6  -4    2.10    3.46
 -12   6   4    0.56    3.77
  11  -5  -4    5.87    2.72
 -11   5   4    1.61    3.03
  10  -4  -4   17.47    2.66
 -10   4   4   19.08    2.78
   9  -3  -4   29.14    3.09
  -9   3   4   25.50    3.27
   8  -2  -4    7.97    1.79
  -8   2   4    8.15    1.98
   7  -1  -4  253.60    8.27
  -7   1   4  249.15    8.89
   6   0  -4  182.16    6.48
  -6   0   4  181.17    6.17
   5   1  -4  645.39   18.83
  -5  -1   4  624.76   18.03
   4   2  -4  179.01    6.17
  -4  -2   4  176.54    6.11
   3   3  -4  550.42   15.87
  -3  -3   4  552.58   16.42
   2   4  -4  938.87   26.43
  -2  -4   4  943.57   26.24
   1   5  -4   88.24    3.70
  -1  -5   4   81.88    3.58
   0   6  -4  102.01    4.45
   0  -6   4   93.73    3.89
  -1   7  -4  113.31    5.31
   1  -7   4  105.16    4.57
  -2   8  -4    1.11    2.35
   2  -8   4   -0.19    2.66
  -3   9  -4  107.38    4.82
   3  -9   4  108.37    4.88
  -4  10  -4  183.45    8.64
   4 -10   4  172.03    9.26
  -5  11  -4   11.18    2.96
   5 -11   4    8.27    2.78
  -6  12  -4    8.77    3.70
   6 -12   4   15.19    3.40
  -7  13  -4    1.23    3.46
   7 -13   4    0.37    2.78
  -8  14  -4   15.62    4.20
   8 -14   4   17.10    3.95
  -9  15  -4   -0.12    3.95
   9 -15   4    0.06    3.83
 -10  16  -4    1.73    4.32
  10 -16   4   -0.12    2.72
  16 -10  -5   -1.54    3.95
  15  -9  -5   -0.19    4.14
 -15   9   5    4.08    4.38
  14  -8  -5    4.14    3.77
 -14   8   5    0.37    5.50
  13  -7  -5   29.64    4.08
 -13   7   5   26.80    5.13
  12  -6  -5    1.73    3.83
 -12   6   5    5.00    4.08
  11  -5  -5    2.28    3.27
 -11   5   5    1.98    3.40
  10  -4  -5   -0.19    2.59
 -10   4   5    2.90    3.58
   9  -3  -5   74.16    3.83
  -9   3   5   75.58    4.57
   8  -2  -5   81.01    4.38
  -8   2   5   73.29    5.00
   7  -1  -5   72.12    3.46
  -7   1   5   75.70    3.64
   6   0  -5  292.93    9.14
  -6   0   5  283.05   10.06
   5   1  -5  265.70    8.77
  -5  -1   5  267.74    9.63
   4   2  -5   23.09    1.79
  -4  -2   5   21.18    1.91
   3   3  -5  380.00   11.86
  -3  -3   5  371.35   12.10
   2   4  -5   72.31    3.21
  -2  -4   5   69.03    2.96
   1   5  -5  530.54   16.18
  -1  -5   5  537.02   15.56
   0   6  -5  602.91   18.03
   0  -6   5  589.01   17.10
  -1   7  -5    7.72    2.41
   1  -7   5    4.88    2.53
  -2   8  -5  335.54   11.18
   2  -8   5  349.00   10.62
  -3   9  -5   60.27    3.64
   3  -9   5   58.17    3.77
  -4  10  -5   30.32    3.52
   4 -10   5   30.07    3.40
  -5  11  -5   22.97    3.77
   5 -11   5   25.44    3.58
  -6  12  -5    8.71    3.40
   6 -12   5    9.26    3.09
  -7  13  -5   -1.23    3.64
   7 -13   5    3.40    2.84
  -8  14  -5    4.14    3.64
   8 -14   5    4.88    3.70
  -9  15  -5    2.84    5.25
   9 -15   5    3.52    4.45
 -10  16  -5    6.24    5.62
  10 -16   5   -1.23    2.78
  16 -10  -6    1.11    3.64
 -16  10   6    0.99    5.25
  15  -9  -6   -0.31    3.89
 -15   9   6   -0.25    4.01
  14  -8  -6   -0.37    3.77
 -14   8   6    0.68    4.63
  13  -7  -6   -0.93    4.01
 -13   7   6   -0.25    3.95
  12  -6  -6    0.49    3.21
 -12   6   6    1.61    3.77
  11  -5  -6   31.92    4.69
 -11   5   6   32.36    5.31
  10  -4  -6   59.59    4.75
 -10   4   6   57.43    5.25
   9  -3  -6    2.28    2.41
  -9   3   6    0.56    2.72
   8  -2  -6    0.37    1.98
  -8   2   6    2.41    2.10
   7  -1  -6   25.69    2.53
  -7   1   6   26.55    2.35
   6   0  -6    0.31    1.79
  -6   0   6    1.48    1.54
   5   1  -6  220.50    7.84
  -5  -1   6  220.19    8.03
   4   2  -6    0.74    1.30
  -4  -2   6    2.10    1.30
   3   3  -6   51.37    2.96
  -3  -3   6   53.23    3.21
   2   4  -6   57.55    2.78
  -2  -4   6   58.17    2.78
   1   5  -6 1061.14   29.58
  -1  -5   6 1073.11   29.52
   0   6  -6    6.30    1.98
   0  -6   6    7.29    2.35
  -1   7  -6  381.23   11.55
   1  -7   6  375.24   11.79
  -2   8  -6    1.05    1.67
   2  -8   6    0.31    1.48
  -3   9  -6  177.77    7.53
   3  -9   6  166.60    6.42
  -4  10  -6    1.17    2.28
   4 -10   6   -1.11    2.59
  -5  11  -6    2.10    2.84
   5 -11   6   -0.49    2.22
  -6  12  -6   27.79    4.32
   6 -12   6   26.86    3.64
  -7  13  -6    8.40    4.20
   7 -13   6    7.22    3.95
  -8  14  -6   -1.67    4.88
   8 -14   6    0.49    3.95
  -9  15  -6    1.42    4.69
   9 -15   6    1.48    4.69
  10 -16   6   -0.31    3.09
  16 -10  -7   -0.43    4.82
  15  -9  -7    0.80    4.45
 -15   9   7   -0.49    3.89
  14  -8  -7    0.99    5.50
 -14   8   7    1.30    5.99
  13  -7  -7   -1.30    4.82
 -13   7   7   -3.21    4.69
  12  -6  -7   31.61    4.57
 -12   6   7   26.92    5.06
  11  -5  -7   27.48    4.38
 -11   5   7   28.96    4.82
  10  -4  -7    6.92    2.96
 -10   4   7    8.21    3.27
   9  -3  -7   30.38    4.45
  -9   3   7   26.74    4.26
   8  -2  -7   58.97    4.69
  -8   2   7   56.44    3.95
   7  -1  -7   98.24    5.13
  -7   1   7   92.68    4.82
   6   0  -7    4.69    1.79
  -6   0   7   12.53    2.16
   5   1  -7  134.18    5.62
  -5  -1   7  128.93    6.17
   4   2  -7    2.16    1.42
  -4  -2   7    1.23    1.36
   3   3  -7   32.23    2.47
  -3  -3   7   31.31    2.47
   2   4  -7  481.63   14.94
  -2  -4   7  496.88   14.51
   1   5  -7   20.99    2.41
  -1  -5   7   21.24    2.66
   0   6  -7  790.12   22.41
   0  -6   7  776.05   21.24
  -1   7  -7  122.51    5.06
   1  -7   7  126.21    5.25
  -2   8  -7  183.95    7.53
   2  -8   7  185.55    6.79
  -3   9  -7   77.99    4.08
   3  -9   7   79.78    4.14
  -4  10  -7   68.66    4.51
   4 -10   7   62.80    4.01
  -5  11  -7    5.31    3.21
   5 -11   7    4.01    3.09
  -6  12  -7   25.93    4.45
   6 -12   7   26.00    4.08
  -7  13  -7    3.40    3.64
   7 -13   7    3.40    3.09
  -8  14  -7    2.10    3.70
   8 -14   7    3.95    4.32
  -9  15  -7    2.35    3.95
   9 -15   7    2.28    3.95
 -10  16  -7   -2.59    3.77
  10 -16   7   -0.93    3.52
  16 -10  -8    0.74    4.32
  15  -9  -8    0.49    3.52
 -15   9   8    1.79    3.21
  14  -8  -8   -3.09    4.32
 -14   8   8    3.52    4.26
  13  -7  -8    3.09    4.08
 -13   7   8    8.40    4.51
  12  -6  -8    0.49    4.32
 -12   6   8    1.79    4.51
  11  -5  -8    1.17    3.15
 -11   5   8    2.22    3.27
  10  -4  -8   66.87    5.00
 -10   4   8   69.47    5.37
   9  -3  -8   56.56    4.20
  -9   3   8   56.19    4.82
   8  -2  -8  102.87    5.80
  -8   2   8  103.92    6.48
   7  -1  -8   49.52    4.20
  -7   1   8   53.60    4.38
   6   0  -8  222.91    7.66
  -6   0   8  233.47    8.71
   5   1  -8  195.43    6.79
  -5  -1   8  182.71    7.04
   4   2  -8  328.68   10.50
  -4  -2   8  308.12    9.82
   3   3  -8    2.16    1.42
  -3  -3   8    1.23    1.42
   2   4  -8  181.48    8.71
  -2  -4   8  180.98    6.42
   1   5  -8   50.26    2.90
  -1  -5   8   49.52    2.90
   0   6  -8   30.32    2.90
   0  -6   8   36.00    2.78
  -1   7  -8  149.43    5.99
   1  -7   8  165.30    5.56
  -2   8  -8    2.84    1.85
   2  -8   8    3.77    1.73
  -3   9  -8   84.22    5.00
   3  -9   8   88.42    4.88
  -4  10  -8   -0.25    2.47
   4 -10   8   -0.80    2.16
  -5  11  -8  110.65    6.17
   5 -11   8  108.80    5.56
  -6  12  -8    1.79    3.64
   6 -12   8    0.12    2.53
  -7  13  -8   10.62    4.45
   7 -13   8    7.84    3.15
  -8  14  -8    3.09    4.01
   8 -14   8    0.49    3.09
  -9  15  -8    1.05    4.94
   9 -15   8    1.73    3.40
  15  -9  -9   -2.35    8.83
 -15   9   9    2.10    6.30
  14  -8  -9    0.31    5.13
 -14   8   9   -2.78    4.88
  13  -7  -9   25.69    4.75
 -13   7   9   28.03    5.06
  12  -6  -9    0.56    3.89
 -12   6   9    1.11    4.57
  11  -5  -9   -0.86    3.64
 -11   5   9    4.08    5.43
  10  -4  -9    5.62    3.89
 -10   4   9    4.75    4.57
   9  -3  -9   31.74    4.26
  -9   3   9   37.48    4.32
   8  -2  -9   42.85    3.83
  -8   2   9   39.83    4.26
   7  -1  -9   80.89    5.43
  -7   1   9   82.68    5.74
   6   0  -9   51.07    3.58
  -6   0   9   51.07    3.52
   5   1  -9  333.07   11.55
  -5  -1   9  327.57   11.18
   4   2  -9   56.93    3.40
  -4  -2   9   58.54    3.64
   3   3  -9  585.37   23.34
  -3  -3   9  614.27   20.01
   2   4  -9   47.24    3.33
  -2  -4   9   40.69    2.96
   1   5  -9  171.35    6.61
  -1  -5   9  166.04    6.30
   0   6  -9   -0.19    1.67
   0  -6   9   -0.56    1.54
  -1   7  -9   66.32    3.77
   1  -7   9   61.62    3.33
  -2   8  -9    8.34    2.53
   2  -8   9   10.74    2.35
  -3   9  -9    0.86    2.47
   3  -9   9    2.41    2.04
  -4  10  -9  102.69    6.05
   4 -10   9  100.09    5.06
  -5  11  -9    4.14    3.03
   5 -11   9    0.37    2.78
  -6  12  -9   13.89    3.58
   6 -12   9   12.23    3.21
  -7  13  -9    0.06    4.57
   7 -13   9    0.86    3.64
  -8  14  -9    7.90    4.45
   8 -14   9    6.30    3.70
  -9  15  -9    8.27    4.63
   9 -15   9    2.10    3.33
 -10  16  -9    0.25    4.20
  10 -16   9    1.17    2.47
  15  -9 -10    1.85    3.64
 -15   9  10    1.73    7.41
  14  -8 -10    5.80    3.83
 -14   8  10    5.80    4.75
  13  -7 -10    1.42    4.82
 -13   7  10   -0.99    4.88
  12  -6 -10   10.99    6.42
 -12   6  10   10.50    5.00
  11  -5 -10    6.92    4.08
 -11   5  10    8.21    4.32
  10  -4 -10    4.14    4.38
 -10   4  10    4.75    3.89
   9  -3 -10   -0.43    3.33
  -9   3  10    0.49    3.77
   8  -2 -10    7.29    2.90
  -8   2  10    7.53    3.58
   7  -1 -10    2.10    2.72
  -7   1  10    0.86    2.47
   6   0 -10   27.54    3.27
  -6   0  10   27.11    3.58
   5   1 -10   46.13    3.33
  -5  -1  10   43.84    3.33
   4   2 -10  417.91   17.72
  -4  -2  10  396.42   12.53
   3   3 -10    0.06    1.91
  -3  -3  10   -0.68    3.27
   2   4 -10  564.50   15.81
  -2  -4  10  552.64   17.23
   1   5 -10   54.71    3.27
  -1  -5  10   48.60    3.27
   0   6 -10   80.95    6.98
   0  -6  10   75.58    3.95
  -1   7 -10  184.32   10.00
   1  -7  10  188.76    9.02
  -2   8 -10    6.98    2.72
   2  -8  10    6.30    2.04
  -3   9 -10    8.77    3.46
   3  -9  10    7.90    2.53
  -4  10 -10   11.49    3.64
   4 -10  10   12.53    2.90
  -5  11 -10   19.82    4.20
   5 -11  10   17.72    3.33
  -6  12 -10   13.89    3.70
   6 -12  10   13.34    3.21
  -7  13 -10    3.95    3.89
   7 -13  10    1.79    3.21
  -8  14 -10    6.42    5.50
   8 -14  10    0.74    4.26
  -9  15 -10    6.55    4.26
   9 -15  10    3.33    2.96
 -10  16 -10    0.00    4.20
  15  -9 -11    0.49    4.20
  14  -8 -11    1.48    4.57
 -14   8  11    3.95    5.00
  13  -7 -11    4.88    4.69
 -13   7  11    4.63    5.43
  12  -6 -11   10.25    5.25
 -12   6  11    4.51    4.88
  11  -5 -11    9.69    4.69
 -11   5  11    8.58    4.63
  10  -4 -11   25.07    4.45
 -10   4  11   22.35    4.94
   9  -3 -11   -1.54    3.15
  -9   3  11    2.16    3.52
   8  -2 -11    5.00    3.15
  -8   2  11    5.13    3.52
   7  -1 -11   12.35    2.84
  -7   1  11   18.09    3.70
   6   0 -11   26.61    3.77
  -6   0  11   19.82    3.64
   5   1 -11   80.89    5.06
  -5  -1  11   82.99    5.25
   4   2 -11  101.82    5.99
  -4  -2  11   93.24   10.06
   3   3 -11   90.58    5.37
  -3  -3  11   90.34    6.36
   2   4 -11   13.21    3.15
  -2  -4  11   16.55    3.46
   1   5 -11    4.45    2.53
  -1  -5  11    2.28    2.41
   0   6 -11  278.73   10.50
   0  -6  11  275.89   12.16
  -1   7 -11   -1.61    2.78
   1  -7  11    0.74    2.28
  -2   8 -11    1.67    2.90
   2  -8  11    3.58    2.22
  -3   9 -11  158.38    7.41
   3  -9  11  170.24    6.92
  -4  10 -11   23.16    3.89
   4 -10  11   18.09    2.96
  -5  11 -11   50.94    5.00
   5 -11  11   51.37    4.20
  -6  12 -11   -1.79    3.58
   6 -12  11    0.99    3.77
  -7  13 -11   -1.91    4.94
   7 -13  11   -0.62    3.40
  -8  14 -11    0.19    3.95
   8 -14  11    0.99    3.27
  -9  15 -11    1.85    5.00
   9 -15  11   -0.12    5.80
  15  -9 -12    1.05    4.63
  14  -8 -12    2.41    6.85
 -14   8  12   -2.53    7.47
  13  -7 -12    4.08    6.24
 -13   7  12    1.11    7.16
  12  -6 -12    5.06    5.06
 -12   6  12    4.14    5.06
  11  -5 -12   25.69    5.25
 -11   5  12   25.50    5.00
  10  -4 -12   20.93    4.57
 -10   4  12   15.75    4.57
   9  -3 -12    9.20    3.40
  -9   3  12    7.10    3.77
   8  -2 -12    8.15    4.01
  -8   2  12    3.21    3.95
   7  -1 -12   33.16    3.89
  -7   1  12   29.14    3.89
   6   0 -12   -1.85    2.90
  -6   0  12    0.56    3.83
   5   1 -12   65.88    5.68
  -5  -1  12   62.74    7.59
   4   2 -12   -1.17    2.35
  -4  -2  12   -0.12    2.84
   3   3 -12   79.84    4.57
  -3  -3  12   76.44    4.69
   2   4 -12   -0.19    3.09
  -2  -4  12    1.17    2.16
   1   5 -12   92.44    5.13
  -1  -5  12   89.66    5.43
   0   6 -12   15.62    2.41
   0  -6  12   16.92    2.78
  -1   7 -12   -1.85    2.41
   1  -7  12   -0.93    2.22
  -2   8 -12  236.62   10.00
   2  -8  12  231.86    9.69
  -3   9 -12   16.67    4.51
   3  -9  12   20.38    3.77
  -4  10 -12   62.30    6.24
   4 -10  12   55.94    5.06
  -5  11 -12    1.17    4.14
   5 -11  12    2.90    3.95
  -6  12 -12    7.41    4.14
   6 -12  12   11.24    3.58
  -7  13 -12   -1.36    4.94
   7 -13  12   -0.56    4.32
  -8  14 -12    1.17    4.14
   8 -14  12    1.67    3.40
   9 -15  12    2.04    2.84
  15  -9 -13    3.70    5.99
 -14   8  13    1.54    9.51
  13  -7 -13   -0.37    4.75
 -13   7  13    3.64    4.38
  12  -6 -13    0.56    5.37
 -12   6  13   -0.19    6.30
  11  -5 -13   15.62    4.88
 -11   5  13    7.66    5.13
  10  -4 -13    7.59    5.56
 -10   4  13    5.00    5.62
   9  -3 -13   26.86    4.75
  -9   3  13   24.95    5.00
   8  -2 -13   34.08    4.45
  -8   2  13   32.91    4.45
   7  -1 -13   45.14    4.82
  -7   1  13   47.24    5.43
   6   0 -13  296.02   16.98
  -6   0  13  333.31   20.50
   5   1 -13  193.83    8.64
  -5  -1  13  177.09    8.09
   4   2 -13   23.53    3.33
  -4  -2  13   26.49    3.83
   3   3 -13    3.70    3.15
  -3  -3  13    3.64    3.27
   2   4 -13    4.63    3.40
  -2  -4  13    8.03    3.21
   1   5 -13   16.98    3.89
  -1  -5  13   13.83    3.52
   0   6 -13    7.53    2.53
   0  -6  13    7.53    2.41
  -1   7 -13  146.59    7.04
   1  -7  13  141.83    6.79
  -2   8 -13   10.93    3.21
   2  -8  13    7.66    2.66
  -3   9 -13    6.30    3.52
   3  -9  13    4.38    2.90
  -4  10 -13    0.37    3.40
   4 -10  13    1.48    2.84
  -5  11 -13   13.52    4.14
   5 -11  13   16.98    3.33
  -6  12 -13   14.39    4.88
   6 -12  13   11.42    4.08
  -7  13 -13   11.86    4.45
   7 -13  13    8.71    4.14
  -8  14 -13    0.19    5.56
   8 -14  13    1.48    3.40
   9 -15  13    0.31    3.27
  13  -7 -14    4.20    5.06
  12  -6 -14    1.91    5.37
 -12   6  14   -0.37    5.50
  11  -5 -14    9.02    5.93
 -11   5  14    8.89    6.05
  10  -4 -14    3.40    4.63
 -10   4  14    9.69    6.36
   9  -3 -14    3.15    4.20
  -9   3  14   -1.42    4.51
   8  -2 -14    8.52    4.01
  -8   2  14    4.26    4.14
   7  -1 -14   74.28    7.29
  -7   1  14   67.92    8.71
   6   0 -14   36.99    4.51
  -6   0  14   41.74    4.69
   5   1 -14  106.08    6.61
  -5  -1  14   98.24    7.29
   4   2 -14   49.95    4.69
  -4  -2  14   51.56    5.31
   3   3 -14   57.55    4.26
  -3  -3  14   58.78    4.69
   2   4 -14    3.58    2.66
  -2  -4  14    5.87    3.46
   1   5 -14   58.04    5.13
  -1  -5  14   72.86    5.62
   0   6 -14   -1.17    2.47
   0  -6  14    1.23    2.84
  -1   7 -14    5.19    3.46
   1  -7  14    8.83    3.33
  -2   8 -14    4.75    3.15
   2  -8  14    2.78    2.78
  -3   9 -14    1.98    3.46
   3  -9  14    3.46    2.84
  -4  10 -14    1.98    3.83
   4 -10  14    4.88    3.09
  -5  11 -14    2.47    4.32
   5 -11  14    4.51    3.03
  -6  12 -14   18.09    5.93
   6 -12  14   14.82    5.50
  -7  13 -14   -2.16    4.63
   7 -13  14   -0.74    3.58
  -8  14 -14    2.59    3.70
   8 -14  14   -0.06    3.52
  -9  15 -14    1.98    8.40
   9 -15  14    0.43    5.06
  12  -6 -15    5.68    5.56
  11  -5 -15    0.62    5.50
 -11   5  15   -0.56    5.06
  10  -4 -15    5.06    5.43
 -10   4  15   -1.54    6.11
   9  -3 -15    1.42    5.50
  -9   3  15    3.27    5.50
   8  -2 -15    2.16    4.88
  -8   2  15   -4.57    6.55
   7  -1 -15    1.98    3.52
  -7   1  15    6.30    3.83
   6   0 -15    5.19    4.26
  -6   0  15    5.99    4.51
   5   1 -15   45.38    5.13
  -5  -1  15   51.68    5.56
   4   2 -15   30.87    4.82
  -4  -2  15   39.09    4.82
   3   3 -15   13.95    4.26
  -3  -3  15   17.85    4.26
   2   4 -15   64.71    5.19
  -2  -4  15   77.18    5.00
   1   5 -15   30.26    4.45
  -1  -5  15   27.72    3.70
   0   6 -15   47.55    4.63
   0  -6  15   44.40    4.57
  -1   7 -15   -0.93    3.33
   1  -7  15    1.05    4.01
  -2   8 -15   -0.37    3.09
   2  -8  15    0.56    3.33
  -3   9 -15   -0.12    3.83
   3  -9  15    5.93    3.52
  -4  10 -15    0.37    4.82
   4 -10  15    1.11    3.70
  -5  11 -15    6.30    5.74
   5 -11  15    0.86    4.57
  -6  12 -15    0.80    4.57
   6 -12  15    3.83    3.70
  -7  13 -15    3.64    5.19
   7 -13  15    2.78    3.83
  -8  14 -15    1.17    4.26
   8 -14  15   -0.68    2.78
  -9  15 -15   -1.61    5.19
  12  -6 -16   -0.43    5.25
  11  -5 -16    3.33    4.45
  10  -4 -16   -0.62    6.55
 -10   4  16    0.99    5.87
   9  -3 -16    7.41    5.00
  -9   3  16    4.57    5.13
   8  -2 -16    6.11    4.20
  -8   2  16   17.29    5.68
   7  -1 -16    3.89    4.01
  -7   1  16    5.31    4.51
   6   0 -16    4.01    3.58
  -6   0  16    5.80    3.95
   5   1 -16    2.41    3.40
  -5  -1  16    1.36    3.64
   4   2 -16    2.22    3.52
  -4  -2  16   -2.53    3.58
   3   3 -16   52.49    5.13
  -3  -3  16   54.89    4.94
   2   4 -16    7.35    3.52
  -2  -4  16    7.10    3.70
   1   5 -16   73.29    5.37
  -1  -5  16   79.53    5.99
   0   6 -16    9.39    3.27
   0  -6  16   11.30    3.52
  -1   7 -16   23.90    4.26
   1  -7  16   23.90    4.75
  -2   8 -16    4.88    5.31
   2  -8  16    1.36    4.32
  -3   9 -16   14.39    5.37
   3  -9  16    9.14    5.06
  -4  10 -16    1.17    5.37
   4 -10  16    1.36    4.51
  -5  11 -16    5.50    4.94
   5 -11  16   11.67    3.64
  -6  12 -16    3.77    4.57
   6 -12  16    1.05    3.89
  -7  13 -16    5.37    4.75
   7 -13  16   -0.12    4.45
  -8  14 -16    1.98    5.43
  11  -5 -17   -0.31    8.34
  10  -4 -17    6.67    5.74
 -10   4  17    5.74    5.74
   9  -3 -17    6.73    4.57
  -9   3  17    8.03    7.47
   8  -2 -17    0.37    5.00
  -8   2  17    3.09    6.11
   7  -1 -17    3.46    6.36
  -7   1  17    7.53    7.04
   6   0 -17   20.19    5.74
  -6   0  17   19.27    6.30
   5   1 -17   10.50    4.26
  -5  -1  17    9.32    4.88
   4   2 -17    7.59    4.01
  -4  -2  17    4.38    4.08
   3   3 -17   21.18    4.01
  -3  -3  17   22.72    4.75
   2   4 -17    3.77    3.21
  -2  -4  17    2.78    4.38
   1   5 -17   -2.96    3.33
  -1  -5  17   -0.19    3.27
   0   6 -17   11.86    3.95
   0  -6  17   11.79    3.64
  -1   7 -17    6.61    3.52
   1  -7  17    6.55    3.95
  -2   8 -17    3.95    5.37
   2  -8  17    5.37    5.06
  -3   9 -17   11.42    5.19
   3  -9  17    9.57    5.74
  -4  10 -17   11.73    3.89
   4 -10  17   18.03    4.51
  -5  11 -17   -1.61    5.06
   5 -11  17   -1.91    4.01
   6 -12  17    2.53    3.27
   7 -13  17   -0.49    3.27
 -11   5  18    1.05    6.55
  10  -4 -18    0.86    6.30
 -10   4  18   -0.68    8.52
   9  -3 -18    0.43    5.13
  -9   3  18    3.46    6.79
   8  -2 -18    9.26    5.00
  -8   2  18    7.59    5.06
   7  -1 -18   25.01    5.43
  -7   1  18   23.65    5.99
   6   0 -18    4.94    4.57
  -6   0  18   10.44    6.11
   5   1 -18    2.22    4.20
  -5  -1  18    8.15    4.75
   4   2 -18   30.81    4.94
  -4  -2  18   38.90    6.24
   3   3 -18   -1.91    4.32
  -3  -3  18    1.30    5.13
   2   4 -18    1.79    3.70
  -2  -4  18    5.93    3.83
   1   5 -18   -1.54    3.33
  -1  -5  18    3.64    3.95
   0   6 -18    2.66    3.95
   0  -6  18    0.62    3.83
  -1   7 -18   -0.37    3.77
   1  -7  18   -2.28    4.01
  -2   8 -18    4.38    3.58
   2  -8  18    4.75    5.25
  -3   9 -18   10.00    5.68
   3  -9  18   11.79    4.75
  -4  10 -18    1.79    3.83
   4 -10  18    0.93    3.89
  -5  11 -18   14.08    4.75
   5 -11  18    5.56    4.32
  -6  12 -18   -0.49    9.57
   6 -12  18    0.37    5.68
 -10   4  19    0.86    6.73
   9  -3 -19    4.14    7.29
  -9   3  19    1.11    4.94
   8  -2 -19    7.16    6.05
  -8   2  19    6.42    6.85
   7  -1 -19   -0.12    5.00
  -7   1  19    1.54    5.43
   6   0 -19    1.36    4.82
  -6   0  19    4.45    5.19
   5   1 -19   15.81    4.51
  -5  -1  19   17.85    5.68
   4   2 -19    4.69    5.56
  -4  -2  19    4.94    5.25
   3   3 -19    5.31    5.50
  -3  -3  19    4.20    5.06
   2   4 -19   13.21    4.01
  -2  -4  19   18.96    4.63
   1   5 -19    1.61    3.83
  -1  -5  19    0.12    4.51
   0   6 -19    1.36    4.45
   0  -6  19    2.78    3.83
  -1   7 -19   -0.86    2.72
   1  -7  19   -0.99    4.63
  -2   8 -19    1.67    3.77
   2  -8  19    1.42    3.33
  -3   9 -19    5.37    8.21
   3  -9  19    4.20    4.08
  -4  10 -19    3.27    4.45
   4 -10  19    4.08    4.08
  -5  11 -19    1.11    4.82
   5 -11  19    2.90    4.08
   8  -2 -20   -2.72    4.82
  -8   2  20    0.80    7.78
   7  -1 -20   -0.37    4.88
  -7   1  20    0.12    4.45
   6   0 -20    3.89    5.31
  -6   0  20   -0.25    6.30
   5   1 -20   -0.74    5.25
  -5  -1  20    1.48    5.25
   4   2 -20   -3.03    4.08
  -4  -2  20    4.45    5.68
   3   3 -20   11.86    4.57
  -3  -3  20   16.36    4.88
   2   4 -20    4.32    5.50
  -2  -4  20    9.76    4.63
   1   5 -20   10.50    3.64
  -1  -5  20   13.21    3.64
   0   6 -20    2.41    2.72
   0  -6  20    4.69    4.63
  -2   8 -20    4.63    4.82
   2  -8  20    1.30    3.77
  -3   9 -20   -0.12    4.94
   3  -9  20   -0.31    4.45
  -4  10 -20    1.11    6.67
   4 -10  20    0.43    3.89
   6   0 -21    0.06    3.40
   5   1 -21   -0.56    4.32
  -5  -1  21   -0.68    3.70
   4   2 -21    2.90    4.08
  -4  -2  21    4.57    4.57
   3   3 -21    3.89    6.17
  -3  -3  21    1.54    7.29
   2   4 -21    7.04    4.75
  -2  -4  21    2.72    6.11
   1   5 -21    4.08    4.08
  -1  -5  21    1.11    3.33
   0   6 -21    1.42    2.28
  -1   7 -21    1.30    6.67
   1  -7  21   -0.43    5.50
  -2   8 -21    0.06    4.51
   2  -8  21   -1.05    4.38
   4   2 -22    2.47    4.57
   3   3 -22    0.25    3.46
  -3  -3  22   -3.09    7.29
   2   4 -22    0.00    3.77
  -2  -4  22    1.30    3.40
   1   5 -22    3.64    5.31
   0   6 -22    1.98    3.09
   1  -7  22    0.56    4.69
   1   6  19    1.11    3.77
   0   7  19    1.67    4.38
  -3  -4 -18   -0.06    1.73
   2   5  18    0.68    3.03
   1   6  18   -0.31    5.50
   0   7  18   13.34    9.45
   0  -7 -18   -0.37    3.03
  -1   8  18   -1.23    5.19
   2   5  17    1.30    3.40
  -2  -5 -17   -2.28    3.03
   1   6  17    0.19    2.47
  -1  -6 -17    1.30    3.64
   0   7  17    2.59    3.58
   0  -7 -17    1.54    3.95
  -1   8  17    1.23    3.27
   5   2  16    2.72    1.98
  -5  -2 -16    1.42    1.85
   4   3  16   -1.30    2.04
  -4  -3 -16    1.54    2.16
   3   4  16   -1.11    3.21
  -3  -4 -16    2.22    3.09
   2   5  16    0.80    2.41
  -2  -5 -16   -0.31    3.33
   1   6  16    0.86    3.33
  -1  -6 -16    5.19    3.89
   0   7  16    0.00    3.40
   0  -7 -16   -0.74    3.70
  -1   8  16   -2.10    4.75
   6   1  15    4.01    1.61
  -6  -1 -15    4.32    2.04
   5   2  15    0.93    1.85
  -5  -2 -15    1.23    2.28
   4   3  15    0.99    2.41
  -4  -3 -15   -0.19    1.85
   3   4  15    1.05    3.15
  -3  -4 -15    0.56    2.04
   2   5  15   12.04    3.33
  -2  -5 -15   10.19    2.78
   1   6  15    6.42    3.83
  -1  -6 -15    8.40    3.52
   0   7  15    2.96    4.75
   0  -7 -15    9.69    3.64
  -1   8  15    2.47    4.45
   1  -8 -15   -1.30    3.52
  -2   9  15    0.86    4.08
   2  -9 -15    0.68    4.51
  -3  10  15    1.30    6.24
   3 -10 -15    2.10    3.40
   4 -11 -15   -1.42    3.95
   7   0  14    0.80    1.23
  -7   0 -14    0.12    0.80
   6   1  14    2.28    1.73
  -6  -1 -14    0.93    1.85
   5   2  14    0.62    2.04
  -5  -2 -14    2.10    1.42
   4   3  14    0.43    2.41
  -4  -3 -14    2.10    2.04
   3   4  14    3.46    3.03
  -3  -4 -14    4.51    2.10
   2   5  14    1.73    3.70
  -2  -5 -14    5.68    2.72
   1   6  14    5.56    3.95
  -1  -6 -14    4.20    3.46
   0   7  14    5.13    3.64
   0  -7 -14    4.45    3.89
  -1   8  14    4.08    3.95
   1  -8 -14    4.32    3.58
  -2   9  14    5.00    5.93
   2  -9 -14    0.25    5.62
  -3  10  14    5.37    4.82
   3 -10 -14    4.01    5.31
  -4  11  14   -1.48    4.69
   4 -11 -14    2.53    4.26
  -5  12  14   -0.31    4.01
   7   0  13   -0.06    0.86
  -7   0 -13    0.37    1.11
   6   1  13    0.25    1.36
  -6  -1 -13    0.43    1.36
   5   2  13    1.17    1.98
  -5  -2 -13    0.99    1.23
   4   3  13    6.85    2.47
  -4  -3 -13    5.19    2.22
   3   4  13    6.17    2.96
  -3  -4 -13    5.00    2.41
   2   5  13   -0.31    3.52
  -2  -5 -13    1.85    3.33
   1   6  13    8.71    3.89
  -1  -6 -13   11.49    3.15
   0   7  13   10.19    3.64
   0  -7 -13   10.81    3.40
  -1   8  13    3.58    4.51
   1  -8 -13   -0.43    4.20
  -2   9  13   11.92    4.82
   2  -9 -13   16.92    4.69
  -3  10  13    3.03    4.14
   3 -10 -13   -0.31    3.70
  -4  11  13    4.26    4.75
   4 -11 -13    3.58    5.37
  -5  12  13    0.62    3.52
   5 -12 -13   -1.79    7.04
  -6  13  13    1.91    3.03
   7   0  12    2.41    0.80
   6   1  12    5.62    1.36
  -6  -1 -12    5.93    1.11
   5   2  12    1.54    1.67
  -5  -2 -12    1.42    1.36
   4   3  12   -0.49    2.35
  -4  -3 -12   -0.12    1.48
   3   4  12    7.84    2.53
  -3  -4 -12    9.26    2.28
   2   5  12   -0.93    2.28
  -2  -5 -12   -1.23    3.03
   1   6  12    1.85    3.46
  -1  -6 -12    0.00    2.66
   0   7  12    9.63    3.89
   0  -7 -12    6.36    3.64
  -1   8  12   30.50    5.06
   1  -8 -12   27.29    4.20
  -2   9  12    6.36    4.69
   2  -9 -12    2.53    4.14
  -3  10  12    6.24    4.45
   3 -10 -12    8.03    4.20
  -4  11  12    2.53    4.38
   4 -11 -12    4.69    5.25
  -5  12  12   16.49    5.37
   5 -12 -12    5.37    4.57
  -6  13  12    1.54    4.82
   6 -13 -12   -0.93    4.94
  -7  14  12   -2.10    4.20
   6   1  11   19.45    1.91
  -6  -1 -11   16.30    1.73
   5   2  11   17.60    2.16
  -5  -2 -11   16.67    1.79
   4   3  11   96.45    5.43
  -4  -3 -11   92.93    4.63
   3   4  11    0.00    1.85
  -3  -4 -11   -0.19    1.85
   2   5  11   43.04    3.58
  -2  -5 -11   41.31    3.21
   1   6  11    8.27    2.90
  -1  -6 -11    6.67    3.03
   0   7  11    3.21    3.46
   0  -7 -11    0.93    2.90
  -1   8  11    0.31    3.21
   1  -8 -11    1.73    3.27
  -2   9  11    3.21    4.14
   2  -9 -11    2.78    4.08
  -3  10  11    1.85    4.75
   3 -10 -11   -4.45    4.32
  -4  11  11    5.06    4.38
   4 -11 -11    5.00    4.63
  -5  12  11   -1.54    4.32
   5 -12 -11    0.12    4.32
  -6  13  11    4.69    6.61
   6 -13 -11    3.21    8.09
  -7  14  11    0.93    5.50
   6   1  10    6.24    1.05
  -6  -1 -10    5.19    0.86
   5   2  10  102.50    5.50
  -5  -2 -10   97.62    4.38
   4   3  10   -0.25    1.79
  -4  -3 -10    0.00    1.30
   3   4  10   72.55    4.26
  -3  -4 -10   79.96    3.89
   2   5  10   20.50    2.84
  -2  -5 -10   20.87    2.84
   1   6  10   21.98    3.27
  -1  -6 -10   22.48    3.21
   0   7  10   30.07    4.20
   0  -7 -10   33.10    3.89
  -1   8  10   -2.78    3.77
   1  -8 -10    0.56    3.46
  -2   9  10    4.08    3.70
   2  -9 -10    7.29    3.70
  -3  10  10    1.61    3.70
   3 -10 -10   -1.48    4.63
  -4  11  10    2.59    5.19
   4 -11 -10    1.54    5.00
  -5  12  10   10.87    5.50
   5 -12 -10    5.87    4.82
  -6  13  10   -3.46    4.26
   6 -13 -10   -2.28    3.95
  -7  14  10    0.31    7.22
   7 -14 -10    5.25    7.84
   6   1   9   18.52    1.61
  -6  -1  -9   12.35    0.99
   5   2   9    4.45    1.17
  -5  -2  -9    5.37    0.93
   4   3   9   24.70    2.41
  -4  -3  -9   23.90    1.85
   3   4   9    3.95    1.91
  -3  -4  -9    5.50    1.98
   2   5   9   23.65    3.09
  -2  -5  -9   26.18    2.84
   1   6   9   12.72    2.41
  -1  -6  -9    7.97    2.16
   0   7   9    1.05    2.66
   0  -7  -9    0.43    2.90
  -1   8   9   20.13    3.58
   1  -8  -9   19.39    3.52
  -2   9   9    2.16    3.89
   2  -9  -9    4.82    3.58
  -3  10   9   25.63    4.45
   3 -10  -9   29.95    4.38
  -4  11   9   -1.42    4.32
   4 -11  -9   -1.30    4.45
  -5  12   9    5.43    5.62
   5 -12  -9    7.04    5.13
  -6  13   9    2.78    4.51
   6 -13  -9    3.77    5.00
  -7  14   9   -1.30    4.26
   7 -14  -9    0.68    5.87
  -8  15   9    1.11    6.36
   5   2   8   34.70    2.41
  -5  -2  -8   29.45    1.73
   4   3   8    9.20    1.61
  -4  -3  -8    9.51    1.17
   3   4   8   24.02    2.10
  -3  -4  -8   21.55    1.85
   2   5   8   -0.99    1.67
  -2  -5  -8   -0.74    1.85
   1   6   8    1.85    2.28
  -1  -6  -8   -1.61    2.66
   0   7   8    0.86    2.16
   0  -7  -8    0.25    2.35
  -1   8   8   11.42    3.27
   1  -8  -8    9.14    3.27
  -2   9   8   14.20    3.52
   2  -9  -8   12.04    3.64
  -3  10   8    8.34    4.75
   3 -10  -8    6.55    4.20
  -4  11   8   15.99    4.20
   4 -11  -8   15.38    4.08
  -5  12   8   -0.93    3.77
   5 -12  -8   -0.49    4.01
  -6  13   8    4.57    5.31
   6 -13  -8    0.80    5.00
  -7  14   8    2.59    4.94
   7 -14  -8   -0.86    4.75
 -15   8  -7   -0.06    1.91
  14  -7   7    0.80    1.05
 -14   7  -7    0.56    1.05
  13  -6   7   10.56    1.17
 -13   6  -7    8.21    1.11
   5   2   7   82.99    4.14
  -5  -2  -7   88.05    4.01
   4   3   7    3.95    1.05
  -4  -3  -7    3.77    0.99
   3   4   7   18.77    1.91
  -3  -4  -7   16.18    1.67
   2   5   7   16.86    1.98
  -2  -5  -7   15.81    1.98
   1   6   7    2.16    1.91
  -1  -6  -7   -0.62    2.41
   0   7   7   71.44    4.38
   0  -7  -7   68.48    4.32
  -1   8   7   36.80    3.40
   1  -8  -7   43.41    3.83
  -2   9   7   28.96    4.82
   2  -9  -7   31.12    4.20
  -3  10   7   27.48    4.32
   3 -10  -7   30.07    3.83
  -4  11   7   -0.93    3.52
   4 -11  -7    3.15    3.64
  -5  12   7    9.32    5.06
   5 -12  -7    7.41    4.94
  -6  13   7   -1.30    4.26
   6 -13  -7    4.08    4.20
  -7  14   7    8.34    5.19
   7 -14  -7    7.22    5.43
  -8  15   7   -1.36    4.75
   8 -15  -7    3.58    5.80
  15  -8   6    1.36    1.91
 -15   8  -6    1.36    2.28
  14  -7   6    5.87    1.73
 -14   7  -6    6.30    1.98
  13  -6   6    0.31    1.11
 -13   6  -6    0.49    1.48
  12  -5   6    0.56    0.86
 -12   5  -6   -0.06    0.99
  11  -4   6    1.91    0.43
   4   3   6  541.71   16.61
  -4  -3  -6  550.05   16.36
   3   4   6   61.87    3.21
  -3  -4  -6   57.24    2.84
   2   5   6  124.61    5.62
  -2  -5  -6  127.14    5.31
   1   6   6    0.19    1.61
  -1  -6  -6    2.22    1.85
   0   7   6   27.42    3.21
   0  -7  -6   22.35    3.09
  -1   8   6    4.01    2.66
   1  -8  -6    6.73    2.66
  -2   9   6   41.49    4.08
   2  -9  -6   37.73    4.57
  -3  10   6   -0.31    3.52
   3 -10  -6    1.85    3.33
  -4  11   6    5.56    4.01
   4 -11  -6    2.66    5.31
  -5  12   6    0.49    4.51
   5 -12  -6    0.06    4.45
  -6  13   6   21.43    6.55
   6 -13  -6   22.48    5.80
  -7  14   6    4.08    4.88
   7 -14  -6    6.36    4.88
  -8  15   6    1.36    3.95
   8 -15  -6    3.21    4.38
  -9  16   6   -2.28    9.02
  15  -8   5   -0.19    1.30
 -15   8  -5    0.68    1.79
  14  -7   5    2.28    1.48
 -14   7  -5    2.35    2.16
  13  -6   5    0.99    0.99
 -13   6  -5    0.86    1.98
  12  -5   5   14.39    1.61
 -12   5  -5   13.89    1.98
  11  -4   5    1.11    0.86
 -11   4  -5   -0.31    1.11
   4   3   5   31.86    1.85
  -4  -3  -5   32.17    1.85
   3   4   5  221.55    8.40
  -3  -4  -5  237.67    8.95
   2   5   5    1.98    1.42
  -2  -5  -5    1.98    1.36
   1   6   5  239.83    8.52
  -1  -6  -5  256.13    8.64
   0   7   5   72.12    4.01
   0  -7  -5   82.50    4.51
  -1   8   5   32.11    3.21
   1  -8  -5   33.59    3.58
  -2   9   5    5.62    2.35
   2  -9  -5    5.74    2.59
  -3  10   5   14.70    3.21
   3 -10  -5   14.57    3.27
  -4  11   5    4.63    3.40
   4 -11  -5    3.40    3.15
  -5  12   5   15.68    4.20
   5 -12  -5   14.57    3.77
  -6  13   5    1.91    3.95
   6 -13  -5    5.50    4.14
  -7  14   5    3.03    4.51
   7 -14  -5    2.78    4.63
  -8  15   5    1.79    5.43
   8 -15  -5    0.37    5.68
  -9  16   5    4.38    9.08
  15  -8   4    4.69    2.47
 -15   8  -4    1.05    3.77
  14  -7   4   -0.31    1.30
 -14   7  -4   -0.25    2.59
  13  -6   4    0.31    1.05
 -13   6  -4    1.98    1.85
  12  -5   4    2.28    0.99
 -12   5  -4    1.91    1.79
  11  -4   4   31.99    2.22
 -11   4  -4   31.92    2.28
  10  -3   4    0.31    0.62
 -10   3  -4    0.19    0.86
   4   3   4  220.38    8.21
  -4  -3  -4  209.08    6.73
   3   4   4    2.66    0.80
  -3  -4  -4    3.27    0.99
   2   5   4  345.17   11.61
  -2  -5  -4  345.85   11.24
   1   6   4  133.00    5.06
  -1  -6  -4  130.16    5.56
   0   7   4  428.53   12.91
   0  -7  -4  420.81   12.84
  -1   8   4   76.38    3.95
   1  -8  -4   76.32    4.01
  -2   9   4   -0.56    2.28
   2  -9  -4    1.17    2.22
  -3  10   4   16.24    3.77
   3 -10  -4   20.07    3.70
  -4  11   4   13.21    4.26
   4 -11  -4   15.99    3.64
  -5  12   4   -2.96    3.77
   5 -12  -4    3.21    4.20
  -6  13   4   -0.62    3.70
   6 -13  -4    1.30    3.77
  -7  14   4    6.36    6.11
   7 -14  -4   -1.30    5.99
  -8  15   4   -0.56    4.75
   8 -15  -4    3.40    4.75
  -9  16   4   -2.16    5.43
   9 -16  -4    1.79    6.48
  15  -8   3    2.22    4.57
 -15   8  -3   -0.86    5.93
  14  -7   3    1.17    1.61
 -14   7  -3    1.73    2.04
  13  -6   3    2.41    1.85
 -13   6  -3    2.22    1.79
  12  -5   3   11.92    1.79
 -12   5  -3   16.36    2.10
  11  -4   3   15.75    1.79
 -11   4  -3   14.70    1.61
  10  -3   3   93.92    4.26
 -10   3  -3   90.46    4.20
   9  -2   3    7.41    0.80
  -9   2  -3    8.40    0.93
   4   3   3  163.63    6.24
  -4  -3  -3  162.46    5.74
   3   4   3  167.46    5.68
  -3  -4  -3  164.99    6.42
   2   5   3   58.60    2.72
  -2  -5  -3   65.08    3.21
   1   6   3   83.54    3.83
  -1  -6  -3   93.67    3.89
   0   7   3  124.98    5.62
   0  -7  -3  120.10    5.06
  -1   8   3  179.81    6.73
   1  -8  -3  164.31    6.55
  -2   9   3   30.38    3.40
   2  -9  -3   32.79    4.14
  -3  10   3   13.71    4.01
   3 -10  -3   12.78    3.09
  -4  11   3   11.24    3.27
   4 -11  -3   10.00    3.09
  -5  12   3   20.25    3.64
   5 -12  -3   24.02    4.57
  -6  13   3    6.55    4.08
   6 -13  -3    7.16    3.77
  -7  14   3   -2.04    4.45
   7 -14  -3   -0.19    4.32
  -8  15   3    2.66    4.45
   8 -15  -3    4.45    4.45
  -9  16   3   -2.41    9.20
   9 -16  -3    0.43    5.00
  15  -8   2   -0.37    1.79
 -15   8  -2    0.49    6.05
  14  -7   2   -1.17    1.79
 -14   7  -2    1.36    3.15
  13  -6   2   12.72    2.28
 -13   6  -2   12.91    2.35
  12  -5   2    5.43    1.67
 -12   5  -2    4.51    2.35
  11  -4   2   80.15    4.20
 -11   4  -2   82.62    4.08
  10  -3   2   17.78    1.54
 -10   3  -2   19.70    1.85
   9  -2   2   96.45    4.45
  -9   2  -2   98.92    4.51
   8  -1   2    4.38    0.62
  -8   1  -2    3.64    0.62
   4   3   2   10.74    0.80
  -4  -3  -2   11.79    0.80
   3   4   2  156.10    5.25
  -3  -4  -2  153.13    5.37
   2   5   2   34.83    1.91
  -2  -5  -2   32.48    1.98
   1   6   2  152.52    5.74
  -1  -6  -2  150.54    5.87
   0   7   2    4.08    1.54
   0  -7  -2    7.53    1.67
  -1   8   2   15.81    2.35
   1  -8  -2   17.54    2.16
  -2   9   2   40.01    3.52
   2  -9  -2   43.16    3.46
  -3  10   2   13.40    2.72
   3 -10  -2   10.87    2.90
  -4  11   2   18.89    3.89
   4 -11  -2   17.04    3.64
  -5  12   2    3.95    3.40
   5 -12  -2    4.51    3.09
  -6  13   2   11.30    4.75
   6 -13  -2    8.09    3.46
  -7  14   2   26.74    5.00
   7 -14  -2   20.13    4.88
  -8  15   2   -0.49    5.56
   8 -15  -2    0.25    5.37
  -9  16   2    2.53    4.20
   9 -16  -2    3.09    4.94
 -10  17   2   -0.99    3.77
  10 -17  -2   -3.21    9.02
  15  -8   1    4.20    3.09
 -15   8  -1    3.58    2.90
  14  -7   1    0.25    2.47
 -14   7  -1    0.31    2.78
  13  -6   1    1.11    1.79
 -13   6  -1    0.12    2.22
  12  -5   1   19.02    2.41
 -12   5  -1   16.80    2.66
  11  -4   1    3.64    1.48
 -11   4  -1    1.79    1.79
  10  -3   1   80.03    3.77
 -10   3  -1   81.57    4.01
   9  -2   1    3.03    0.93
  -9   2  -1    3.52    1.17
   8  -1   1  150.60    5.99
  -8   1  -1  144.74    5.93
   7   0   1   13.28    0.86
  -7   0  -1   13.89    1.11
   6   1   1   72.37    3.03
   5   2   1  179.87    6.67
  -5  -2  -1  174.75    8.71
   4   3   1  583.02   16.80
  -4  -3  -1  590.99   18.83
[truncated: 363,399 more chars]
