# Supplementary material for: Origamic metal-organic framework toward mechanical metamaterial
Source: Nat Commun. 2023 Dec 1;14:7938. doi: 10.1038/s41467-023-43647-8 (PMC10692132; doi:10.1038/s41467-023-43647-8)
Supplement: Supplementary file 4 — Supplementary Data 1 [file 41467_2023_43647_MOESM4_ESM.zip › Crystallographic data/PPF-301_320K.cif]

 
data_P-1_a
 
_audit_creation_method            'SHELXL-2018/3'
_shelx_SHELXL_version_number      '2018/3'
_chemical_name_systematic         ?
_chemical_name_common             ?
_chemical_melting_point           ?
_chemical_formula_moiety          ?
_chemical_formula_sum
 'C70 H74 N10 O18 Zn3' 
_chemical_formula_weight          1539.50

loop_
 _atom_type_symbol
 _atom_type_description
 _atom_type_scat_dispersion_real
 _atom_type_scat_dispersion_imag
 _atom_type_scat_source
 'C'  'C'   0.0024   0.0013
 'International Tables Vol C Tables 4.2.6.8 and 6.1.1.4'
 'H'  'H'   0.0000   0.0000
 'International Tables Vol C Tables 4.2.6.8 and 6.1.1.4'
 'N'  'N'   0.0048   0.0026
 'International Tables Vol C Tables 4.2.6.8 and 6.1.1.4'
 'O'  'O'   0.0085   0.0048
 'International Tables Vol C Tables 4.2.6.8 and 6.1.1.4'
 'Zn'  'Zn'   0.3273   1.1646
 'International Tables Vol C Tables 4.2.6.8 and 6.1.1.4'
 
_space_group_crystal_system       triclinic
_space_group_IT_number            2
_space_group_name_H-M_alt         'P -1'
_space_group_name_Hall            '-P 1'
 
_shelx_space_group_comment
;
The symmetry employed for this shelxl refinement is uniquely defined
by the following loop, which should always be used as a source of
symmetry information in preference to the above space-group names.
They are only intended as comments.
;
 
loop_
 _space_group_symop_operation_xyz
 'x, y, z'
 '-x, -y, -z'
 
_cell_length_a                    11.089(2)
_cell_length_b                    12.877(3)
_cell_length_c                    14.071(3)
_cell_angle_alpha                 100.74(3)
_cell_angle_beta                  100.94(3)
_cell_angle_gamma                 109.29(3)
_cell_volume                      1793.5(7)
_cell_formula_units_Z             1
_cell_measurement_temperature     320(2)
_cell_measurement_reflns_used     23764
_cell_measurement_theta_min       1.356
_cell_measurement_theta_max       26.497
 
_exptl_crystal_description        rectangle
_exptl_crystal_colour             purple
_exptl_crystal_density_meas       ?
_exptl_crystal_density_method     'not measured'
_exptl_crystal_density_diffrn     1.425          
_exptl_crystal_F_000              798
_exptl_transmission_factor_min    ?
_exptl_transmission_factor_max    ?
_exptl_crystal_size_max           0.862
_exptl_crystal_size_mid           0.198
_exptl_crystal_size_min           0.127
_exptl_absorpt_coefficient_mu     0.774
_shelx_estimated_absorpt_T_min    0.555
_shelx_estimated_absorpt_T_max    0.908
_exptl_absorpt_correction_type    'empirical'
_exptl_absorpt_correction_T_min   0.555
_exptl_absorpt_correction_T_max   0.908
_exptl_absorpt_process_details    'HKL3000 Scaplepack'
_exptl_absorpt_special_details    ?
_diffrn_ambient_temperature       320(2)
_diffrn_radiation_wavelength      0.630
_diffrn_radiation_type            synchrotron
_diffrn_source                    'PLSII 2D bending magnet'
_diffrn_measurement_device_type   'Rayonix MX225HS CCD area detector'
_diffrn_measurement_method        'omega scan'
_diffrn_detector_area_resol_mean  ?
_diffrn_reflns_number             19888
_diffrn_reflns_av_unetI/netI      0.0569
_diffrn_reflns_av_R_equivalents   0.0262
_diffrn_reflns_limit_h_min        -15
_diffrn_reflns_limit_h_max        15
_diffrn_reflns_limit_k_min        -18
_diffrn_reflns_limit_k_max        18
_diffrn_reflns_limit_l_min        -19
_diffrn_reflns_limit_l_max        19
_diffrn_reflns_theta_min          1.356
_diffrn_reflns_theta_max          26.497
_diffrn_reflns_theta_full         22.210
_diffrn_measured_fraction_theta_max   0.936
_diffrn_measured_fraction_theta_full  0.956
_diffrn_reflns_Laue_measured_fraction_max    0.936
_diffrn_reflns_Laue_measured_fraction_full   0.956
_diffrn_reflns_point_group_measured_fraction_max   0.936
_diffrn_reflns_point_group_measured_fraction_full  0.956
_reflns_number_total              9991
_reflns_number_gt                 5368
_reflns_threshold_expression      'I > 2\s(I)'
_reflns_Friedel_coverage          0.000
_reflns_Friedel_fraction_max      .
_reflns_Friedel_fraction_full     .
 
_reflns_special_details
;
 Reflections were merged by SHELXL according to the crystal
 class for the calculation of statistics and refinement.
 
 _reflns_Friedel_fraction is defined as the number of unique
 Friedel pairs measured divided by the number that would be
 possible theoretically, ignoring centric projections and
 systematic absences.
;
 
_computing_data_collection        'PAL BL2D-SMDC Program' 
_computing_cell_refinement        'HKL3000' 
_computing_data_reduction         'HKL3000'
_computing_structure_solution     'SHELXT 2018/2 (Sheldrick, 2018)'
_computing_structure_refinement 'SHELXL-2018/3 (Sheldrick, 2018)'
_computing_molecular_graphics     ?
_computing_publication_material   ?
_refine_special_details           ?
_refine_ls_structure_factor_coef  Fsqd
_refine_ls_matrix_type            full
_refine_ls_weighting_scheme       calc
_refine_ls_weighting_details
'w=1/[\s^2^(Fo^2^)+(0.1085P)^2^] where P=(Fo^2^+2Fc^2^)/3'
_atom_sites_solution_primary      ?
_atom_sites_solution_secondary    ?
_atom_sites_solution_hydrogens    geom
_refine_ls_hydrogen_treatment     constr
_refine_ls_extinction_method      none
_refine_ls_extinction_coef        .
_refine_ls_number_reflns          9991
_refine_ls_number_parameters      571
_refine_ls_number_restraints      280
_refine_ls_R_factor_all           0.0960
_refine_ls_R_factor_gt            0.0565
_refine_ls_wR_factor_ref          0.1771
_refine_ls_wR_factor_gt           0.1628
_refine_ls_goodness_of_fit_ref    0.921
_refine_ls_restrained_S_all       0.950
_refine_ls_shift/su_max           0.002
_refine_ls_shift/su_mean          0.000
 
loop_
 _atom_site_label
 _atom_site_type_symbol
 _atom_site_fract_x
 _atom_site_fract_y
 _atom_site_fract_z
 _atom_site_U_iso_or_equiv
 _atom_site_adp_type
 _atom_site_occupancy
 _atom_site_site_symmetry_order  
 _atom_site_calc_flag
 _atom_site_refinement_flags_posn
 _atom_site_refinement_flags_adp
 _atom_site_refinement_flags_occupancy
 _atom_site_disorder_assembly
 _atom_site_disorder_group
Zn1 Zn 0.97835(4) 0.01736(3) 1.10164(2) 0.05547(14) Uani 1 1 d . . . . .
Zn2 Zn 0.99619(12) 0.51860(9) 0.51548(7) 0.0389(2) Uani 0.5 1 d . . P . .
O1 O 0.5895(2) -0.0457(2) 0.78792(19) 0.0747(8) Uani 1 1 d . . . . .
O2 O 0.7951(2) 0.0019(2) 1.03224(18) 0.0735(7) Uani 1 1 d . . . . .
O3 O 0.8302(2) -0.0317(2) 0.88168(18) 0.0645(6) Uani 1 1 d . . . . .
O4 O 0.1886(2) 0.4126(2) 0.12288(18) 0.0644(6) Uani 1 1 d . . . . .
O5 O 0.0504(2) 0.1829(2) 0.08289(19) 0.0676(6) Uani 1 1 d . . . . .
O6 O 0.0813(3) 0.1558(2) -0.07029(19) 0.0777(7) Uani 1 1 d . . . . .
N1 N 0.9333(2) 0.56886(19) 0.39021(16) 0.0420(5) Uani 1 1 d . . . . .
N2 N 0.8094(2) 0.40119(19) 0.48819(16) 0.0424(5) Uani 1 1 d . . . . .
C1 C 1.0112(3) 0.6525(2) 0.3549(2) 0.0447(6) Uani 1 1 d . . . . .
C2 C 0.9252(3) 0.6796(3) 0.2806(2) 0.0548(7) Uani 1 1 d . . . . .
H2 H 0.952281 0.733586 0.245501 0.066 Uiso 1 1 calc R U . . .
C3 C 0.8004(3) 0.6132(3) 0.2718(2) 0.0538(7) Uani 1 1 d . . . . .
H3 H 0.724514 0.612404 0.229377 0.065 Uiso 1 1 calc R U . . .
C4 C 0.8045(3) 0.5429(2) 0.3400(2) 0.0439(6) Uani 1 1 d . . . . .
C5 C 0.6926(3) 0.4627(2) 0.3553(2) 0.0428(6) Uani 1 1 d . . . . .
C6 C 0.6973(3) 0.3982(2) 0.4241(2) 0.0433(6) Uani 1 1 d . . . . .
C7 C 0.5829(3) 0.3142(3) 0.4372(2) 0.0544(7) Uani 1 1 d . . . . .
H7 H 0.495083 0.294441 0.401865 0.065 Uiso 1 1 calc R U . . .
C8 C 0.6251(3) 0.2697(3) 0.5092(2) 0.0565(8) Uani 1 1 d . . . . .
H8 H 0.572235 0.214691 0.534201 0.068 Uiso 1 1 calc R U . . .
C9 C 0.7680(3) 0.3230(2) 0.5409(2) 0.0436(6) Uani 1 1 d . . . . .
C10 C 0.8509(3) 0.2971(2) 0.6145(2) 0.0446(6) Uani 1 1 d . . . . .
C11 C 0.7832(3) 0.2077(2) 0.6625(2) 0.0478(7) Uani 1 1 d . . . . .
C12 C 0.7145(4) 0.0947(3) 0.6068(2) 0.0627(9) Uani 1 1 d . . . . .
H12 H 0.711111 0.073586 0.539182 0.075 Uiso 1 1 calc R U . . .
C13 C 0.6515(4) 0.0140(3) 0.6511(3) 0.0694(10) Uani 1 1 d . . . . .
H13 H 0.604174 -0.061033 0.612517 0.083 Uiso 1 1 calc R U . . .
C14 C 0.6572(3) 0.0423(3) 0.7518(3) 0.0589(8) Uani 1 1 d . . . . .
C15 C 0.7258(3) 0.1534(3) 0.8087(2) 0.0590(8) Uani 1 1 d . . . . .
H15 H 0.730202 0.173389 0.876663 0.071 Uiso 1 1 calc R U . . .
C16 C 0.7887(3) 0.2358(3) 0.7639(2) 0.0541(7) Uani 1 1 d . . . . .
H16 H 0.835244 0.310901 0.802509 0.065 Uiso 1 1 calc R U . . .
C17 C 0.6203(3) -0.0298(3) 0.8932(3) 0.0672(10) Uani 1 1 d . . . . .
H17A H 0.558911 -0.094194 0.908133 0.081 Uiso 1 1 calc R U . . .
H17B H 0.608292 0.038450 0.924623 0.081 Uiso 1 1 calc R U . . .
C18 C 0.7621(3) -0.0185(3) 0.9382(3) 0.0545(8) Uani 1 1 d . . . . .
C19 C 0.5587(3) 0.4463(2) 0.2930(2) 0.0452(6) Uani 1 1 d . . . . .
C20 C 0.4751(3) 0.4907(3) 0.3342(2) 0.0538(7) Uani 1 1 d . . . . .
H20 H 0.502735 0.530725 0.401704 0.065 Uiso 1 1 calc R U . . .
C21 C 0.3520(3) 0.4761(3) 0.2763(2) 0.0577(8) Uani 1 1 d . . . . .
H21 H 0.298159 0.506892 0.305014 0.069 Uiso 1 1 calc R U . . .
C22 C 0.3084(3) 0.4156(3) 0.1754(2) 0.0516(7) Uani 1 1 d . . . . .
C23 C 0.3879(3) 0.3692(3) 0.1349(2) 0.0649(9) Uani 1 1 d . . . . .
H23 H 0.358721 0.326631 0.068058 0.078 Uiso 1 1 calc R U . . .
C24 C 0.5120(3) 0.3856(3) 0.1931(2) 0.0621(9) Uani 1 1 d . . . . .
H24 H 0.565364 0.354704 0.163854 0.075 Uiso 1 1 calc R U . . .
C25 C 0.1363(4) 0.3438(3) 0.0212(3) 0.0674(9) Uani 1 1 d . . . . .
H25A H 0.205088 0.362321 -0.013473 0.081 Uiso 1 1 calc R U . . .
H25B H 0.064207 0.362454 -0.011946 0.081 Uiso 1 1 calc R U . . .
C26 C 0.0852(3) 0.2158(3) 0.0122(3) 0.0577(8) Uani 1 1 d . . . . .
O1A O 0.9976(5) 0.6502(4) 0.6367(3) 0.0785(15) Uani 0.609(6) 1 d D . P A 1
C1A C 1.0273(6) 0.6389(7) 0.7215(5) 0.072(2) Uani 0.609(6) 1 d D . P A 1
H1A H 0.967218 0.582635 0.740665 0.087 Uiso 0.609(6) 1 calc R U P A 1
N1A N 1.1478(6) 0.7078(6) 0.7891(4) 0.0824(18) Uani 0.609(6) 1 d D . P A 1
C2A C 1.1744(11) 0.6883(12) 0.8892(5) 0.136(5) Uani 0.609(6) 1 d D . P A 1
H2A1 H 1.175200 0.751434 0.938251 0.204 Uiso 0.609(6) 1 calc R U P A 1
H2A2 H 1.259097 0.681465 0.905037 0.204 Uiso 0.609(6) 1 calc R U P A 1
H2A3 H 1.106348 0.619232 0.889674 0.204 Uiso 0.609(6) 1 calc R U P A 1
C3A C 1.2396(7) 0.7982(6) 0.7631(7) 0.109(3) Uani 0.609(6) 1 d D . P A 1
H3A1 H 1.198525 0.805259 0.699394 0.163 Uiso 0.609(6) 1 calc R U P A 1
H3A2 H 1.316857 0.781433 0.758666 0.163 Uiso 0.609(6) 1 calc R U P A 1
H3A3 H 1.265053 0.868533 0.813659 0.163 Uiso 0.609(6) 1 calc R U P A 1
O1B O 1.3490(13) 0.7816(14) 0.9477(10) 0.194(7) Uani 0.391(6) 1 d D . P A 2
C1B C 1.2669(14) 0.7750(12) 0.8706(12) 0.151(7) Uani 0.391(6) 1 d D . P A 2
H1B H 1.282305 0.832509 0.837767 0.181 Uiso 0.391(6) 1 calc R U P A 2
N1B N 1.1526(13) 0.6787(11) 0.8365(11) 0.130(5) Uani 0.391(6) 1 d D . P A 2
C2B C 1.130(2) 0.5944(13) 0.8952(13) 0.193(10) Uani 0.391(6) 1 d D . P A 2
H2B1 H 1.205294 0.617799 0.952053 0.289 Uiso 0.391(6) 1 calc R U P A 2
H2B2 H 1.116664 0.521224 0.853879 0.289 Uiso 0.391(6) 1 calc R U P A 2
H2B3 H 1.052248 0.589186 0.918169 0.289 Uiso 0.391(6) 1 calc R U P A 2
C3B C 1.0465(17) 0.6650(16) 0.7499(13) 0.150(9) Uani 0.391(6) 1 d D . P A 2
H3B1 H 1.015595 0.726193 0.763388 0.225 Uiso 0.391(6) 1 calc R U P A 2
H3B2 H 0.974499 0.593320 0.737671 0.225 Uiso 0.391(6) 1 calc R U P A 2
H3B3 H 1.079900 0.666609 0.691809 0.225 Uiso 0.391(6) 1 calc R U P A 2
O2A O 0.9911(2) 0.0599(2) 1.24623(15) 0.0691(6) Uani 0.71(2) 1 d D . P B 1
C4A C 1.0931(3) 0.1344(4) 1.3026(2) 0.0755(11) Uani 0.71(2) 1 d D . P B 1
H4A H 1.157972 0.167502 1.272208 0.091 Uiso 0.71(2) 1 calc R U P B 1
N2A N 1.1230(7) 0.1737(7) 1.3996(3) 0.078(2) Uani 0.71(2) 1 d D . P B 1
C5A C 1.0308(14) 0.1277(12) 1.4565(6) 0.148(6) Uani 0.71(2) 1 d D . P B 1
H5A1 H 0.974705 0.170288 1.461560 0.222 Uiso 0.71(2) 1 calc R U P B 1
H5A2 H 1.079809 0.133473 1.522591 0.222 Uiso 0.71(2) 1 calc R U P B 1
H5A3 H 0.977266 0.048949 1.422741 0.222 Uiso 0.71(2) 1 calc R U P B 1
C6A C 1.2400(7) 0.2803(10) 1.4558(6) 0.100(3) Uani 0.71(2) 1 d D . P B 1
H6A1 H 1.281506 0.314143 1.409166 0.150 Uiso 0.71(2) 1 calc R U P B 1
H6A2 H 1.302418 0.262266 1.500413 0.150 Uiso 0.71(2) 1 calc R U P B 1
H6A3 H 1.211501 0.333020 1.494076 0.150 Uiso 0.71(2) 1 calc R U P B 1
O2B O 0.9911(2) 0.0599(2) 1.24623(15) 0.0691(6) Uani 0.29(2) 1 d D . P B 2
C4B C 1.0931(3) 0.1344(4) 1.3026(2) 0.0755(11) Uani 0.29(2) 1 d D . P B 2
H4B H 1.164598 0.169576 1.278908 0.091 Uiso 0.29(2) 1 calc R U P B 2
N2B N 1.0980(14) 0.1644(18) 1.4031(6) 0.098(8) Uani 0.29(2) 1 d D . P B 2
C5B C 0.9749(17) 0.128(2) 1.4347(10) 0.091(6) Uani 0.29(2) 1 d D . P B 2
H5B1 H 0.939261 0.186869 1.437752 0.137 Uiso 0.29(2) 1 calc R U P B 2
H5B2 H 0.993767 0.114955 1.499859 0.137 Uiso 0.29(2) 1 calc R U P B 2
H5B3 H 0.911438 0.058990 1.387156 0.137 Uiso 0.29(2) 1 calc R U P B 2
C6B C 1.2227(15) 0.233(2) 1.4789(9) 0.089(5) Uani 0.29(2) 1 d D U P B 2
H6B1 H 1.288385 0.268338 1.447006 0.134 Uiso 0.29(2) 1 calc R U P B 2
H6B2 H 1.251825 0.184305 1.513950 0.134 Uiso 0.29(2) 1 calc R U P B 2
H6B3 H 1.210493 0.290281 1.525641 0.134 Uiso 0.29(2) 1 calc R U P B 2
O3A O 0.6388(11) 0.8771(9) 0.3783(7) 0.216(5) Uani 0.598(7) 1 d D U P C 1
C7A C 0.5777(12) 0.8018(9) 0.3044(6) 0.132(3) Uani 0.598(7) 1 d D U P C 1
H7A H 0.518125 0.736958 0.314168 0.159 Uiso 0.598(7) 1 calc R U P C 1
N3A N 0.5815(5) 0.7954(4) 0.2057(4) 0.1333(16) Uani 0.598(7) 1 d D U P C 1
C8A C 0.6401(15) 0.8904(9) 0.1703(11) 0.206(6) Uani 0.598(7) 1 d D U P C 1
H8A1 H 0.661362 0.959553 0.221321 0.309 Uiso 0.598(7) 1 calc R U P C 1
H8A2 H 0.579122 0.888592 0.111065 0.309 Uiso 0.598(7) 1 calc R U P C 1
H8A3 H 0.719770 0.887819 0.154575 0.309 Uiso 0.598(7) 1 calc R U P C 1
C9A C 0.4830(11) 0.6862(7) 0.1322(8) 0.148(4) Uani 0.598(7) 1 d D U P C 1
H9A1 H 0.436602 0.636791 0.167829 0.222 Uiso 0.598(7) 1 calc R U P C 1
H9A2 H 0.528743 0.649097 0.095358 0.222 Uiso 0.598(7) 1 calc R U P C 1
H9A3 H 0.420551 0.702825 0.086280 0.222 Uiso 0.598(7) 1 calc R U P C 1
O3B O 0.5021(14) 0.7891(12) 0.0374(7) 0.178(5) Uani 0.402(7) 1 d D U P C 2
C7B C 0.5067(15) 0.7568(14) 0.1104(7) 0.174(5) Uani 0.402(7) 1 d D U P C 2
H7B H 0.440762 0.685135 0.098685 0.208 Uiso 0.402(7) 1 calc R U P C 2
N3B N 0.5815(5) 0.7954(4) 0.2057(4) 0.1333(16) Uani 0.402(7) 1 d D U P C 2
C8B C 0.7190(11) 0.8740(17) 0.2374(14) 0.180(7) Uani 0.402(7) 1 d D U P C 2
H8B1 H 0.775841 0.831648 0.238605 0.270 Uiso 0.402(7) 1 calc R U P C 2
H8B2 H 0.737625 0.922540 0.303413 0.270 Uiso 0.402(7) 1 calc R U P C 2
H8B3 H 0.734678 0.919955 0.191149 0.270 Uiso 0.402(7) 1 calc R U P C 2
C9B C 0.5230(18) 0.752(2) 0.2843(11) 0.183(7) Uani 0.402(7) 1 d D U P C 2
H9B1 H 0.435595 0.694781 0.253224 0.275 Uiso 0.402(7) 1 calc R U P C 2
H9B2 H 0.517786 0.814063 0.331001 0.275 Uiso 0.402(7) 1 calc R U P C 2
H9B3 H 0.577934 0.719520 0.319293 0.275 Uiso 0.402(7) 1 calc R U P C 2
 
loop_
 _atom_site_aniso_label
 _atom_site_aniso_U_11
 _atom_site_aniso_U_22
 _atom_site_aniso_U_33
 _atom_site_aniso_U_23
 _atom_site_aniso_U_13
 _atom_site_aniso_U_12
Zn1 0.0595(2) 0.0684(3) 0.03756(19) 0.01444(16) 0.01611(15) 0.02139(18)
Zn2 0.0405(3) 0.0405(7) 0.0368(6) 0.0146(4) 0.0135(4) 0.0128(4)
O1 0.0599(13) 0.0780(16) 0.0707(15) 0.0474(13) 0.0051(11) -0.0012(12)
O2 0.0631(14) 0.1001(19) 0.0590(14) 0.0323(13) 0.0192(11) 0.0255(13)
O3 0.0600(13) 0.0743(16) 0.0612(14) 0.0225(12) 0.0186(11) 0.0244(12)
O4 0.0569(13) 0.0581(13) 0.0715(15) 0.0095(11) 0.0023(11) 0.0259(11)
O5 0.0796(16) 0.0587(14) 0.0665(15) 0.0196(12) 0.0217(12) 0.0263(12)
O6 0.0865(18) 0.0723(16) 0.0600(15) 0.0105(13) 0.0167(13) 0.0179(14)
N1 0.0445(11) 0.0422(12) 0.0417(11) 0.0170(9) 0.0150(9) 0.0144(9)
N2 0.0435(11) 0.0431(12) 0.0411(11) 0.0145(9) 0.0131(9) 0.0145(9)
C1 0.0525(15) 0.0459(15) 0.0384(13) 0.0171(11) 0.0141(11) 0.0178(12)
C2 0.0546(16) 0.0596(18) 0.0522(16) 0.0297(14) 0.0138(13) 0.0165(14)
C3 0.0544(16) 0.0636(19) 0.0510(16) 0.0280(14) 0.0137(13) 0.0252(14)
C4 0.0456(14) 0.0462(15) 0.0408(13) 0.0139(11) 0.0123(11) 0.0171(12)
C5 0.0416(13) 0.0434(14) 0.0443(14) 0.0129(11) 0.0145(11) 0.0150(11)
C6 0.0418(13) 0.0428(14) 0.0435(14) 0.0111(11) 0.0145(11) 0.0126(11)
C7 0.0426(14) 0.0570(18) 0.0575(17) 0.0199(14) 0.0106(13) 0.0106(13)
C8 0.0520(16) 0.0552(18) 0.0609(18) 0.0262(15) 0.0181(14) 0.0113(14)
C9 0.0461(14) 0.0422(14) 0.0409(13) 0.0140(11) 0.0164(11) 0.0108(11)
C10 0.0512(15) 0.0436(14) 0.0397(13) 0.0162(11) 0.0171(11) 0.0134(12)
C11 0.0494(15) 0.0470(16) 0.0469(15) 0.0218(12) 0.0146(12) 0.0123(12)
C12 0.085(2) 0.0482(17) 0.0453(16) 0.0148(13) 0.0151(15) 0.0133(16)
C13 0.081(2) 0.0493(18) 0.0586(19) 0.0219(15) 0.0077(17) 0.0029(16)
C14 0.0532(17) 0.0601(19) 0.0620(19) 0.0345(16) 0.0120(14) 0.0121(14)
C15 0.0670(19) 0.065(2) 0.0468(16) 0.0275(15) 0.0200(14) 0.0188(16)
C16 0.0657(18) 0.0505(17) 0.0436(15) 0.0156(13) 0.0177(13) 0.0159(14)
C17 0.0528(17) 0.083(2) 0.076(2) 0.0508(19) 0.0237(16) 0.0185(16)
C18 0.0490(15) 0.0543(18) 0.0588(18) 0.0290(14) 0.0138(14) 0.0109(13)
C19 0.0450(14) 0.0448(15) 0.0453(14) 0.0149(12) 0.0109(11) 0.0156(12)
C20 0.0548(17) 0.0575(18) 0.0449(15) 0.0027(13) 0.0120(13) 0.0228(14)
C21 0.0520(16) 0.0576(19) 0.0633(19) 0.0045(15) 0.0138(14) 0.0277(14)
C22 0.0486(15) 0.0442(16) 0.0568(17) 0.0120(13) 0.0056(13) 0.0168(13)
C23 0.0603(19) 0.078(2) 0.0465(17) -0.0031(16) 0.0029(14) 0.0309(17)
C24 0.0537(17) 0.073(2) 0.0565(18) 0.0006(16) 0.0136(14) 0.0298(16)
C25 0.064(2) 0.065(2) 0.061(2) 0.0178(16) -0.0039(16) 0.0205(17)
C26 0.0519(17) 0.0542(18) 0.0595(19) 0.0106(15) 0.0031(14) 0.0197(14)
O1A 0.096(3) 0.076(3) 0.060(2) 0.004(2) 0.016(2) 0.040(2)
C1A 0.066(3) 0.089(6) 0.059(2) 0.006(3) 0.015(2) 0.035(3)
N1A 0.075(3) 0.090(4) 0.071(4) -0.017(3) 0.007(2) 0.045(2)
C2A 0.149(10) 0.191(12) 0.073(5) 0.007(6) 0.008(5) 0.099(9)
C3A 0.079(4) 0.083(4) 0.138(7) -0.015(4) 0.017(4) 0.028(3)
O1B 0.198(12) 0.301(19) 0.146(11) 0.058(10) 0.056(8) 0.169(13)
C1B 0.164(11) 0.147(11) 0.150(12) 0.035(11) 0.031(9) 0.077(9)
N1B 0.150(11) 0.135(10) 0.136(13) 0.018(9) 0.065(8) 0.088(8)
C2B 0.33(3) 0.126(13) 0.175(17) 0.031(12) 0.128(17) 0.119(16)
C3B 0.190(16) 0.101(12) 0.143(13) -0.036(10) 0.020(11) 0.089(12)
O2A 0.0762(14) 0.0828(16) 0.0394(11) 0.0115(10) 0.0194(9) 0.0197(11)
C4A 0.0667(18) 0.096(2) 0.0537(14) -0.0011(15) 0.0196(12) 0.0273(15)
N2A 0.087(3) 0.086(5) 0.0494(16) -0.001(2) 0.0083(19) 0.035(3)
C5A 0.116(7) 0.200(10) 0.055(4) 0.018(5) 0.006(4) -0.013(7)
C6A 0.104(4) 0.099(5) 0.064(4) -0.005(4) 0.013(3) 0.018(3)
O2B 0.0762(14) 0.0828(16) 0.0394(11) 0.0115(10) 0.0194(9) 0.0197(11)
C4B 0.0667(18) 0.096(2) 0.0537(14) -0.0011(15) 0.0196(12) 0.0273(15)
N2B 0.097(6) 0.127(17) 0.057(2) -0.004(5) 0.025(4) 0.041(7)
C5B 0.101(8) 0.144(15) 0.019(6) -0.003(7) 0.016(6) 0.047(9)
C6B 0.090(5) 0.091(5) 0.086(5) 0.021(2) 0.022(2) 0.034(3)
O3A 0.212(10) 0.168(8) 0.218(7) 0.026(6) 0.032(7) 0.039(7)
C7A 0.128(7) 0.117(6) 0.177(5) 0.068(4) 0.071(5) 0.044(5)
N3A 0.120(3) 0.144(4) 0.188(4) 0.089(3) 0.089(3) 0.066(3)
C8A 0.197(11) 0.196(8) 0.296(13) 0.152(9) 0.150(10) 0.072(8)
C9A 0.166(8) 0.131(6) 0.196(7) 0.074(5) 0.078(7) 0.085(5)
O3B 0.179(5) 0.180(5) 0.179(5) 0.050(2) 0.052(2) 0.068(2)
C7B 0.168(8) 0.187(8) 0.195(5) 0.067(5) 0.070(4) 0.084(7)
N3B 0.120(3) 0.144(4) 0.188(4) 0.089(3) 0.089(3) 0.066(3)
C8B 0.136(6) 0.181(12) 0.233(14) 0.105(11) 0.070(8) 0.036(7)
C9B 0.164(13) 0.210(16) 0.223(10) 0.128(10) 0.109(9) 0.060(11)
 
_geom_special_details
;
 All esds (except the esd in the dihedral angle between two l.s. planes)
 are estimated using the full covariance matrix.  The cell esds are taken
 into account individually in the estimation of esds in distances, angles
 and torsion angles; correlations between esds in cell parameters are only
 used when they are defined by crystal symmetry.  An approximate (isotropic)
 treatment of cell esds is used for estimating esds involving l.s. planes.
;
 
loop_
 _geom_bond_atom_site_label_1
 _geom_bond_atom_site_label_2
 _geom_bond_distance
 _geom_bond_site_symmetry_2
 _geom_bond_publ_flag
Zn1 O2B 1.971(2) . ?
Zn1 O2A 1.971(2) . ?
Zn1 O2 2.008(2) . ?
Zn1 O3 2.032(2) 2_757 ?
Zn1 O6 2.037(3) 2_656 ?
Zn1 O5 2.102(3) 1_656 ?
Zn1 Zn1 2.9662(9) 2_757 ?
Zn2 Zn2 0.6238(12) 2_766 ?
Zn2 N2 2.033(3) . ?
Zn2 N1 2.066(3) . ?
Zn2 N2 2.075(3) 2_766 ?
Zn2 N1 2.094(3) 2_766 ?
Zn2 O1A 2.162(4) . ?
O1 C14 1.380(4) . ?
O1 C17 1.415(4) . ?
O2 C18 1.255(4) . ?
O3 C18 1.223(4) . ?
O4 C22 1.377(3) . ?
O4 C25 1.429(4) . ?
O5 C26 1.230(4) . ?
O6 C26 1.253(4) . ?
N1 C4 1.365(3) . ?
N1 C1 1.379(3) . ?
N2 C9 1.370(3) . ?
N2 C6 1.375(3) . ?
C1 C10 1.391(4) 2_766 ?
C1 C2 1.449(4) . ?
C2 C3 1.332(4) . ?
C2 H2 0.9300 . ?
C3 C4 1.441(4) . ?
C3 H3 0.9300 . ?
C4 C5 1.411(4) . ?
C5 C6 1.392(4) . ?
C5 C19 1.500(4) . ?
C6 C7 1.439(4) . ?
C7 C8 1.338(4) . ?
C7 H7 0.9300 . ?
C8 C9 1.442(4) . ?
C8 H8 0.9300 . ?
C9 C10 1.414(4) . ?
C10 C11 1.501(4) . ?
C11 C12 1.389(4) . ?
C11 C16 1.390(4) . ?
C12 C13 1.371(5) . ?
C12 H12 0.9300 . ?
C13 C14 1.380(5) . ?
C13 H13 0.9300 . ?
C14 C15 1.375(5) . ?
C15 C16 1.391(4) . ?
C15 H15 0.9300 . ?
C16 H16 0.9300 . ?
C17 C18 1.527(4) . ?
C17 H17A 0.9700 . ?
C17 H17B 0.9700 . ?
C19 C24 1.379(4) . ?
C19 C20 1.397(4) . ?
C20 C21 1.383(4) . ?
C20 H20 0.9300 . ?
C21 C22 1.391(4) . ?
C21 H21 0.9300 . ?
C22 C23 1.368(5) . ?
C23 C24 1.388(4) . ?
C23 H23 0.9300 . ?
C24 H24 0.9300 . ?
C25 C26 1.528(5) . ?
C25 H25A 0.9700 . ?
C25 H25B 0.9700 . ?
O1A C1A 1.225(6) . ?
C1A N1A 1.377(6) . ?
C1A H1A 0.9300 . ?
N1A C3A 1.429(7) . ?
N1A C2A 1.469(7) . ?
C2A H2A1 0.9600 . ?
C2A H2A2 0.9600 . ?
C2A H2A3 0.9600 . ?
C3A H3A1 0.9600 . ?
C3A H3A2 0.9600 . ?
C3A H3A3 0.9600 . ?
O1B C1B 1.246(9) . ?
C1B N1B 1.373(8) . ?
C1B H1B 0.9300 . ?
N1B C3B 1.462(8) . ?
N1B C2B 1.469(9) . ?
C2B H2B1 0.9600 . ?
C2B H2B2 0.9600 . ?
C2B H2B3 0.9600 . ?
C3B H3B1 0.9600 . ?
C3B H3B2 0.9600 . ?
C3B H3B3 0.9600 . ?
O2A C4A 1.220(4) . ?
C4A N2A 1.299(5) . ?
C4A H4A 0.9300 . ?
N2A C5A 1.457(7) . ?
N2A C6A 1.491(6) . ?
C5A H5A1 0.9600 . ?
C5A H5A2 0.9600 . ?
C5A H5A3 0.9600 . ?
C6A H6A1 0.9600 . ?
C6A H6A2 0.9600 . ?
C6A H6A3 0.9600 . ?
O2B C4B 1.220(4) . ?
C4B N2B 1.380(7) . ?
C4B H4B 0.9300 . ?
N2B C6B 1.452(8) . ?
N2B C5B 1.471(9) . ?
C5B H5B1 0.9600 . ?
C5B H5B2 0.9600 . ?
C5B H5B3 0.9600 . ?
C6B H6B1 0.9600 . ?
C6B H6B2 0.9600 . ?
C6B H6B3 0.9600 . ?
O3A C7A 1.185(8) . ?
C7A N3A 1.386(7) . ?
C7A H7A 0.9300 . ?
N3A C8A 1.411(7) . ?
N3A C9A 1.502(7) . ?
C8A H8A1 0.9600 . ?
C8A H8A2 0.9600 . ?
C8A H8A3 0.9600 . ?
C9A H9A1 0.9600 . ?
C9A H9A2 0.9600 . ?
C9A H9A3 0.9600 . ?
O3B C7B 1.176(9) . ?
C7B N3B 1.338(8) . ?
C7B H7B 0.9300 . ?
N3B C8B 1.450(8) . ?
N3B C9B 1.489(8) . ?
C8B H8B1 0.9600 . ?
C8B H8B2 0.9600 . ?
C8B H8B3 0.9600 . ?
C9B H9B1 0.9600 . ?
C9B H9B2 0.9600 . ?
C9B H9B3 0.9600 . ?
 
loop_
 _geom_angle_atom_site_label_1
 _geom_angle_atom_site_label_2
 _geom_angle_atom_site_label_3
 _geom_angle
 _geom_angle_site_symmetry_1
 _geom_angle_site_symmetry_3
 _geom_angle_publ_flag
O2B Zn1 O2 104.95(11) . . ?
O2A Zn1 O2 104.95(11) . . ?
O2A Zn1 O3 96.21(11) . 2_757 ?
O2 Zn1 O3 158.25(10) . 2_757 ?
O2A Zn1 O6 101.93(11) . 2_656 ?
O2 Zn1 O6 90.53(12) . 2_656 ?
O3 Zn1 O6 89.94(11) 2_757 2_656 ?
O2A Zn1 O5 98.10(11) . 1_656 ?
O2 Zn1 O5 88.38(11) . 1_656 ?
O3 Zn1 O5 83.68(11) 2_757 1_656 ?
O6 Zn1 O5 159.52(11) 2_656 1_656 ?
O2A Zn1 Zn1 167.62(8) . 2_757 ?
O2 Zn1 Zn1 85.79(8) . 2_757 ?
O3 Zn1 Zn1 72.65(8) 2_757 2_757 ?
O6 Zn1 Zn1 83.80(9) 2_656 2_757 ?
O5 Zn1 Zn1 75.72(8) 1_656 2_757 ?
Zn2 Zn2 N2 85.1(2) 2_766 . ?
Zn2 Zn2 N1 83.9(2) 2_766 . ?
N2 Zn2 N1 89.41(10) . . ?
Zn2 Zn2 N2 77.5(2) 2_766 2_766 ?
N2 Zn2 N2 162.57(4) . 2_766 ?
N1 Zn2 N2 88.76(10) . 2_766 ?
Zn2 Zn2 N1 78.8(2) 2_766 2_766 ?
N2 Zn2 N1 89.12(10) . 2_766 ?
N1 Zn2 N1 162.77(4) . 2_766 ?
N2 Zn2 N1 87.52(10) 2_766 2_766 ?
Zn2 Zn2 O1A 171.5(3) 2_766 . ?
N2 Zn2 O1A 100.60(15) . . ?
N1 Zn2 O1A 102.30(14) . . ?
N2 Zn2 O1A 96.72(15) 2_766 . ?
N1 Zn2 O1A 94.84(14) 2_766 . ?
C14 O1 C17 118.0(3) . . ?
C18 O2 Zn1 118.8(2) . . ?
C18 O3 Zn1 135.8(2) . 2_757 ?
C22 O4 C25 117.0(3) . . ?
C26 O5 Zn1 130.4(2) . 1_454 ?
C26 O6 Zn1 122.4(2) . 2_656 ?
C4 N1 C1 106.9(2) . . ?
C4 N1 Zn2 126.01(18) . . ?
C1 N1 Zn2 125.93(18) . . ?
C4 N1 Zn2 127.09(18) . 2_766 ?
C1 N1 Zn2 125.31(19) . 2_766 ?
Zn2 N1 Zn2 17.23(4) . 2_766 ?
C9 N2 C6 106.8(2) . . ?
C9 N2 Zn2 126.73(18) . . ?
C6 N2 Zn2 125.65(19) . . ?
C9 N2 Zn2 125.62(19) . 2_766 ?
C6 N2 Zn2 126.35(18) . 2_766 ?
Zn2 N2 Zn2 17.43(4) . 2_766 ?
N1 C1 C10 125.9(2) . 2_766 ?
N1 C1 C2 108.5(2) . . ?
C10 C1 C2 125.6(3) 2_766 . ?
C3 C2 C1 107.7(3) . . ?
C3 C2 H2 126.1 . . ?
C1 C2 H2 126.1 . . ?
C2 C3 C4 107.4(3) . . ?
C2 C3 H3 126.3 . . ?
C4 C3 H3 126.3 . . ?
N1 C4 C5 125.2(2) . . ?
N1 C4 C3 109.5(2) . . ?
C5 C4 C3 125.3(3) . . ?
C6 C5 C4 125.0(2) . . ?
C6 C5 C19 117.7(2) . . ?
C4 C5 C19 117.4(2) . . ?
N2 C6 C5 126.6(2) . . ?
N2 C6 C7 108.8(2) . . ?
C5 C6 C7 124.6(2) . . ?
C8 C7 C6 107.9(3) . . ?
C8 C7 H7 126.0 . . ?
C6 C7 H7 126.0 . . ?
C7 C8 C9 107.1(3) . . ?
C7 C8 H8 126.4 . . ?
C9 C8 H8 126.4 . . ?
N2 C9 C10 125.9(2) . . ?
N2 C9 C8 109.3(2) . . ?
C10 C9 C8 124.8(3) . . ?
C1 C10 C9 125.2(2) 2_766 . ?
C1 C10 C11 118.2(2) 2_766 . ?
C9 C10 C11 116.6(2) . . ?
C12 C11 C16 118.3(3) . . ?
C12 C11 C10 120.9(3) . . ?
C16 C11 C10 120.9(3) . . ?
C13 C12 C11 120.4(3) . . ?
C13 C12 H12 119.8 . . ?
C11 C12 H12 119.8 . . ?
C12 C13 C14 121.1(3) . . ?
C12 C13 H13 119.4 . . ?
C14 C13 H13 119.4 . . ?
C15 C14 O1 124.4(3) . . ?
C15 C14 C13 119.6(3) . . ?
O1 C14 C13 116.0(3) . . ?
C14 C15 C16 119.5(3) . . ?
C14 C15 H15 120.3 . . ?
C16 C15 H15 120.3 . . ?
C11 C16 C15 121.1(3) . . ?
C11 C16 H16 119.4 . . ?
C15 C16 H16 119.4 . . ?
O1 C17 C18 112.8(3) . . ?
O1 C17 H17A 109.0 . . ?
C18 C17 H17A 109.0 . . ?
O1 C17 H17B 109.0 . . ?
C18 C17 H17B 109.0 . . ?
H17A C17 H17B 107.8 . . ?
O3 C18 O2 126.8(3) . . ?
O3 C18 C17 118.8(3) . . ?
O2 C18 C17 114.4(3) . . ?
C24 C19 C20 117.2(3) . . ?
C24 C19 C5 121.5(3) . . ?
C20 C19 C5 121.3(3) . . ?
C21 C20 C19 121.2(3) . . ?
C21 C20 H20 119.4 . . ?
C19 C20 H20 119.4 . . ?
C20 C21 C22 120.3(3) . . ?
C20 C21 H21 119.9 . . ?
C22 C21 H21 119.9 . . ?
C23 C22 O4 125.1(3) . . ?
C23 C22 C21 119.1(3) . . ?
O4 C22 C21 115.7(3) . . ?
C22 C23 C24 120.2(3) . . ?
C22 C23 H23 119.9 . . ?
C24 C23 H23 119.9 . . ?
C19 C24 C23 122.1(3) . . ?
C19 C24 H24 119.0 . . ?
C23 C24 H24 119.0 . . ?
O4 C25 C26 113.2(3) . . ?
O4 C25 H25A 108.9 . . ?
C26 C25 H25A 108.9 . . ?
O4 C25 H25B 108.9 . . ?
C26 C25 H25B 108.9 . . ?
H25A C25 H25B 107.8 . . ?
O5 C26 O6 127.6(3) . . ?
O5 C26 C25 118.4(3) . . ?
O6 C26 C25 113.9(3) . . ?
C1A O1A Zn2 116.2(5) . . ?
O1A C1A N1A 121.5(6) . . ?
O1A C1A H1A 119.3 . . ?
N1A C1A H1A 119.3 . . ?
C1A N1A C3A 120.4(5) . . ?
C1A N1A C2A 117.6(6) . . ?
C3A N1A C2A 122.0(6) . . ?
N1A C2A H2A1 109.5 . . ?
N1A C2A H2A2 109.5 . . ?
H2A1 C2A H2A2 109.5 . . ?
N1A C2A H2A3 109.5 . . ?
H2A1 C2A H2A3 109.5 . . ?
H2A2 C2A H2A3 109.5 . . ?
N1A C3A H3A1 109.5 . . ?
N1A C3A H3A2 109.5 . . ?
H3A1 C3A H3A2 109.5 . . ?
N1A C3A H3A3 109.5 . . ?
H3A1 C3A H3A3 109.5 . . ?
H3A2 C3A H3A3 109.5 . . ?
O1B C1B N1B 116.7(10) . . ?
O1B C1B H1B 121.6 . . ?
N1B C1B H1B 121.6 . . ?
C1B N1B C3B 121.2(8) . . ?
C1B N1B C2B 119.1(8) . . ?
C3B N1B C2B 119.2(8) . . ?
N1B C2B H2B1 109.5 . . ?
N1B C2B H2B2 109.5 . . ?
H2B1 C2B H2B2 109.5 . . ?
N1B C2B H2B3 109.5 . . ?
H2B1 C2B H2B3 109.5 . . ?
H2B2 C2B H2B3 109.5 . . ?
N1B C3B H3B1 109.5 . . ?
N1B C3B H3B2 109.5 . . ?
H3B1 C3B H3B2 109.5 . . ?
N1B C3B H3B3 109.5 . . ?
H3B1 C3B H3B3 109.5 . . ?
H3B2 C3B H3B3 109.5 . . ?
C4A O2A Zn1 118.5(2) . . ?
O2A C4A N2A 128.6(5) . . ?
O2A C4A H4A 115.7 . . ?
N2A C4A H4A 115.7 . . ?
C4A N2A C5A 121.1(5) . . ?
C4A N2A C6A 122.0(5) . . ?
C5A N2A C6A 115.9(5) . . ?
N2A C5A H5A1 109.5 . . ?
N2A C5A H5A2 109.5 . . ?
H5A1 C5A H5A2 109.5 . . ?
N2A C5A H5A3 109.5 . . ?
H5A1 C5A H5A3 109.5 . . ?
H5A2 C5A H5A3 109.5 . . ?
N2A C6A H6A1 109.5 . . ?
N2A C6A H6A2 109.5 . . ?
H6A1 C6A H6A2 109.5 . . ?
N2A C6A H6A3 109.5 . . ?
H6A1 C6A H6A3 109.5 . . ?
H6A2 C6A H6A3 109.5 . . ?
C4B O2B Zn1 118.5(2) . . ?
O2B C4B N2B 117.3(6) . . ?
O2B C4B H4B 121.4 . . ?
N2B C4B H4B 121.4 . . ?
C4B N2B C6B 121.2(8) . . ?
C4B N2B C5B 119.8(7) . . ?
C6B N2B C5B 119.0(7) . . ?
N2B C5B H5B1 109.5 . . ?
N2B C5B H5B2 109.5 . . ?
H5B1 C5B H5B2 109.5 . . ?
N2B C5B H5B3 109.5 . . ?
H5B1 C5B H5B3 109.5 . . ?
H5B2 C5B H5B3 109.5 . . ?
N2B C6B H6B1 109.5 . . ?
N2B C6B H6B2 109.5 . . ?
H6B1 C6B H6B2 109.5 . . ?
N2B C6B H6B3 109.5 . . ?
H6B1 C6B H6B3 109.5 . . ?
H6B2 C6B H6B3 109.5 . . ?
O3A C7A N3A 129.9(10) . . ?
O3A C7A H7A 115.0 . . ?
N3A C7A H7A 115.0 . . ?
C7A N3A C8A 124.3(7) . . ?
C7A N3A C9A 113.7(5) . . ?
C8A N3A C9A 119.5(7) . . ?
N3A C8A H8A1 109.5 . . ?
N3A C8A H8A2 109.5 . . ?
H8A1 C8A H8A2 109.5 . . ?
N3A C8A H8A3 109.5 . . ?
H8A1 C8A H8A3 109.5 . . ?
H8A2 C8A H8A3 109.5 . . ?
N3A C9A H9A1 109.5 . . ?
N3A C9A H9A2 109.5 . . ?
H9A1 C9A H9A2 109.5 . . ?
N3A C9A H9A3 109.5 . . ?
H9A1 C9A H9A3 109.5 . . ?
H9A2 C9A H9A3 109.5 . . ?
O3B C7B N3B 137.0(14) . . ?
O3B C7B H7B 111.5 . . ?
N3B C7B H7B 111.5 . . ?
C7B N3B C8B 124.0(7) . . ?
C7B N3B C9B 118.6(7) . . ?
C8B N3B C9B 117.3(7) . . ?
N3B C8B H8B1 109.5 . . ?
N3B C8B H8B2 109.5 . . ?
H8B1 C8B H8B2 109.5 . . ?
N3B C8B H8B3 109.5 . . ?
H8B1 C8B H8B3 109.5 . . ?
H8B2 C8B H8B3 109.5 . . ?
N3B C9B H9B1 109.5 . . ?
N3B C9B H9B2 109.5 . . ?
H9B1 C9B H9B2 109.5 . . ?
N3B C9B H9B3 109.5 . . ?
H9B1 C9B H9B3 109.5 . . ?
H9B2 C9B H9B3 109.5 . . ?
 
_refine_diff_density_max    1.143
_refine_diff_density_min   -0.505
_refine_diff_density_rms    0.072

_shelx_res_file
;
TITL P-1_a.res in P-1
    P-1_a.res
    created by SHELXL-2018/3 at 13:21:34 on 15-Nov-2021
REM Old TITL P-1 in P1
REM SHELXT solution in P-1: R1 0.250, Rweak 0.037, Alpha 0.086
REM <I/s>   0.000 for    0 systematic absences,  Orientation as input
REM Formula found by SHELXT:  C72 N14 O4 Zn3
CELL  0.63000  11.0890  12.8770  14.0710  100.741  100.938  109.291
ZERR   1.000   0.0022   0.0026   0.0028    0.030    0.030    0.030
LATT  1
SFAC C H N O ZN
DISP $C  0.00236  0.00129  8.99872
DISP $H -0.00002  0.00000  0.66424
DISP $N  0.00479  0.00261 14.77496
DISP $O  0.00848  0.00477 23.75245
DISP $Zn  0.32734  1.16463 4209.23095
UNIT 70 74 10 18 3
L.S. 35
BOND $H
ACTA
LIST 4
FMAP 2
OMIT -3 53
SIZE 0.862 0.198 0.127
TEMP 47
PLAN 2
WGHT    0.108500
FVAR       0.47037   0.60916   0.70640   0.59781
ZN1   5    0.978355    0.017358    1.101641    11.00000    0.05952    0.06843 =
         0.03756    0.01444    0.01611    0.02139
ZN2   5    0.996191    0.518597    0.515475    10.50000    0.04051    0.04054 =
         0.03682    0.01460    0.01351    0.01284
O1    4    0.589479   -0.045656    0.787924    11.00000    0.05987    0.07800 =
         0.07072    0.04739    0.00509   -0.00121
O2    4    0.795091    0.001941    1.032235    11.00000    0.06312    0.10008 =
         0.05897    0.03231    0.01925    0.02546
O3    4    0.830220   -0.031697    0.881684    11.00000    0.05995    0.07430 =
         0.06117    0.02251    0.01861    0.02443
O4    4    0.188649    0.412617    0.122880    11.00000    0.05685    0.05805 =
         0.07148    0.00951    0.00227    0.02592
O5    4    0.050404    0.182942    0.082887    11.00000    0.07964    0.05872 =
         0.06652    0.01960    0.02169    0.02630
O6    4    0.081287    0.155769   -0.070291    11.00000    0.08649    0.07231 =
         0.06001    0.01052    0.01667    0.01789
N1    3    0.933280    0.568862    0.390212    11.00000    0.04453    0.04220 =
         0.04167    0.01700    0.01504    0.01440
N2    3    0.809441    0.401189    0.488191    11.00000    0.04350    0.04313 =
         0.04106    0.01450    0.01306    0.01447
C1    1    1.011159    0.652507    0.354868    11.00000    0.05250    0.04589 =
         0.03845    0.01714    0.01409    0.01782
C2    1    0.925199    0.679580    0.280644    11.00000    0.05459    0.05958 =
         0.05224    0.02965    0.01375    0.01649
AFIX  43
H2    2    0.952281    0.733586    0.245501    11.00000   -1.20000
AFIX   0
C3    1    0.800362    0.613208    0.271770    11.00000    0.05444    0.06357 =
         0.05101    0.02804    0.01373    0.02522
AFIX  43
H3    2    0.724514    0.612404    0.229377    11.00000   -1.20000
AFIX   0
C4    1    0.804498    0.542882    0.339962    11.00000    0.04564    0.04621 =
         0.04084    0.01394    0.01234    0.01709
C5    1    0.692648    0.462715    0.355320    11.00000    0.04159    0.04337 =
         0.04428    0.01287    0.01451    0.01501
C6    1    0.697306    0.398236    0.424094    11.00000    0.04182    0.04280 =
         0.04352    0.01108    0.01453    0.01257
C7    1    0.582865    0.314246    0.437208    11.00000    0.04264    0.05697 =
         0.05745    0.01985    0.01059    0.01060
AFIX  43
H7    2    0.495083    0.294441    0.401865    11.00000   -1.20000
AFIX   0
C8    1    0.625090    0.269686    0.509243    11.00000    0.05195    0.05524 =
         0.06094    0.02619    0.01811    0.01130
AFIX  43
H8    2    0.572235    0.214691    0.534201    11.00000   -1.20000
AFIX   0
C9    1    0.767958    0.322968    0.540904    11.00000    0.04612    0.04221 =
         0.04093    0.01400    0.01644    0.01085
C10   1    0.850937    0.297102    0.614540    11.00000    0.05120    0.04357 =
         0.03970    0.01619    0.01712    0.01337
C11   1    0.783158    0.207733    0.662473    11.00000    0.04935    0.04701 =
         0.04685    0.02179    0.01459    0.01233
C12   1    0.714455    0.094697    0.606832    11.00000    0.08495    0.04815 =
         0.04525    0.01485    0.01509    0.01331
AFIX  43
H12   2    0.711111    0.073586    0.539182    11.00000   -1.20000
AFIX   0
C13   1    0.651505    0.014009    0.651061    11.00000    0.08111    0.04933 =
         0.05857    0.02188    0.00770    0.00295
AFIX  43
H13   2    0.604174   -0.061033    0.612517    11.00000   -1.20000
AFIX   0
C14   1    0.657216    0.042297    0.751781    11.00000    0.05324    0.06010 =
         0.06198    0.03454    0.01196    0.01207
C15   1    0.725841    0.153429    0.808726    11.00000    0.06698    0.06547 =
         0.04685    0.02750    0.01998    0.01878
AFIX  43
H15   2    0.730202    0.173389    0.876663    11.00000   -1.20000
AFIX   0
C16   1    0.788706    0.235784    0.763914    11.00000    0.06574    0.05046 =
         0.04360    0.01560    0.01768    0.01589
AFIX  43
H16   2    0.835244    0.310901    0.802509    11.00000   -1.20000
AFIX   0
C17   1    0.620293   -0.029825    0.893201    11.00000    0.05280    0.08294 =
         0.07559    0.05083    0.02375    0.01855
AFIX  23
H17A  2    0.558911   -0.094194    0.908133    11.00000   -1.20000
H17B  2    0.608292    0.038450    0.924623    11.00000   -1.20000
AFIX   0
C18   1    0.762077   -0.018519    0.938243    11.00000    0.04900    0.05430 =
         0.05878    0.02898    0.01381    0.01088
C19   1    0.558678    0.446269    0.292999    11.00000    0.04503    0.04477 =
         0.04531    0.01490    0.01087    0.01559
C20   1    0.475111    0.490665    0.334190    11.00000    0.05476    0.05747 =
         0.04487    0.00270    0.01202    0.02281
AFIX  43
H20   2    0.502735    0.530725    0.401704    11.00000   -1.20000
AFIX   0
C21   1    0.352002    0.476094    0.276331    11.00000    0.05198    0.05756 =
         0.06331    0.00455    0.01376    0.02770
AFIX  43
H21   2    0.298159    0.506892    0.305014    11.00000   -1.20000
AFIX   0
C22   1    0.308410    0.415581    0.175448    11.00000    0.04864    0.04419 =
         0.05684    0.01202    0.00561    0.01676
C23   1    0.387923    0.369246    0.134885    11.00000    0.06034    0.07786 =
         0.04646   -0.00314    0.00286    0.03088
AFIX  43
H23   2    0.358721    0.326631    0.068058    11.00000   -1.20000
AFIX   0
C24   1    0.512010    0.385612    0.193113    11.00000    0.05370    0.07302 =
         0.05646    0.00062    0.01361    0.02985
AFIX  43
H24   2    0.565364    0.354704    0.163854    11.00000   -1.20000
AFIX   0
C25   1    0.136310    0.343849    0.021201    11.00000    0.06409    0.06535 =
         0.06076    0.01784   -0.00389    0.02049
AFIX  23
H25A  2    0.205088    0.362321   -0.013473    11.00000   -1.20000
H25B  2    0.064207    0.362454   -0.011946    11.00000   -1.20000
AFIX   0
C26   1    0.085221    0.215769    0.012199    11.00000    0.05186    0.05420 =
         0.05955    0.01064    0.00313    0.01971
REM  coordinated DMF to Zn2
PART 1 21
DFIX 1.22 0.01 O1A C1A
DFIX 1.37 0.01 C1A N1A
DANG 2.26 0.01 O1A N1A
DFIX 1.47 0.01 N1A C2A N1A C3A
DANG 2.46 0.01 C1A C2A C1A C3A
DANG 2.53 0.01 C2A C3A
RIGU 0.001 O1A > C3A
FLAT O1A > C3A
O1A   4    0.997616    0.650176    0.636696    21.00000    0.09614    0.07606 =
         0.06045    0.00386    0.01595    0.03980
C1A   1    1.027347    0.638946    0.721491    21.00000    0.06577    0.08944 =
         0.05924    0.00551    0.01542    0.03539
AFIX  43
H1A   2    0.967218    0.582635    0.740665    21.00000   -1.20000
AFIX   0
N1A   3    1.147838    0.707840    0.789102    21.00000    0.07497    0.08984 =
         0.07103   -0.01651    0.00650    0.04499
C2A   1    1.174423    0.688301    0.889181    21.00000    0.14926    0.19074 =
         0.07321    0.00680    0.00842    0.09875
AFIX 133
H2A1  2    1.175200    0.751434    0.938251    21.00000   -1.50000
H2A2  2    1.259097    0.681465    0.905037    21.00000   -1.50000
H2A3  2    1.106348    0.619232    0.889674    21.00000   -1.50000
AFIX   0
C3A   1    1.239592    0.798173    0.763071    21.00000    0.07910    0.08294 =
         0.13832   -0.01454    0.01739    0.02825
AFIX 133
H3A1  2    1.198525    0.805259    0.699394    21.00000   -1.50000
H3A2  2    1.316857    0.781433    0.758666    21.00000   -1.50000
H3A3  2    1.265053    0.868533    0.813659    21.00000   -1.50000
AFIX   0
REM  Free DMF near Zn2
PART 2 -21
DFIX 1.22 0.01 O1B C1B
DFIX 1.37 0.01 C1B N1B
DANG 2.26 0.01 O1B N1B
DFIX 1.47 0.01 N1B C2B N1B C3B
DANG 2.46 0.01 C1B C2B C1B C3B
DANG 2.53 0.01 C2B C3B
RIGU 0.001 O1B > C3B
FLAT O1B > C3B
O1B   4    1.349001    0.781588    0.947677   -21.00000    0.19808    0.30059 =
         0.14561    0.05812    0.05571    0.16905
C1B   1    1.266884    0.774992    0.870590   -21.00000    0.16364    0.14665 =
         0.15000    0.03509    0.03099    0.07698
AFIX  43
H1B   2    1.282305    0.832509    0.837767   -21.00000   -1.20000
AFIX   0
N1B   3    1.152555    0.678683    0.836490   -21.00000    0.15016    0.13489 =
         0.13584    0.01763    0.06523    0.08846
C2B   1    1.129713    0.594429    0.895233   -21.00000    0.32604    0.12552 =
         0.17531    0.03054    0.12787    0.11872
AFIX 133
H2B1  2    1.205294    0.617799    0.952053   -21.00000   -1.50000
H2B2  2    1.116664    0.521224    0.853879   -21.00000   -1.50000
H2B3  2    1.052248    0.589186    0.918169   -21.00000   -1.50000
AFIX   0
C3B   1    1.046537    0.665029    0.749908   -21.00000    0.19040    0.10115 =
         0.14337   -0.03636    0.01985    0.08893
AFIX 133
H3B1  2    1.015595    0.726193    0.763388   -21.00000   -1.50000
H3B2  2    0.974499    0.593320    0.737671   -21.00000   -1.50000
H3B3  2    1.079900    0.666609    0.691809   -21.00000   -1.50000
AFIX   0
PART 0
REM COORDINATED DMF TO ZN
EXYZ O2A O2B
EADP O2A O2B
EXYZ C4A C4B
EADP C4A C4B
PART 1 31
DFIX 1.22 0.01 O2A C4A
DFIX 1.37 0.01 C4A N2A
DANG 2.26 0.01 O2A N2A
DFIX 1.47 0.01 N2A C5A N2A C6A
DANG 2.46 0.01 C4A C5A C4A C6A
DANG 2.53 0.01 C5A C6A
RIGU 0.001 O2A > C6A
FLAT O2A > C6A
O2A   4    0.991113    0.059867    1.246226    31.00000    0.07620    0.08277 =
         0.03937    0.01147    0.01936    0.01974
C4A   1    1.093089    0.134416    1.302639    31.00000    0.06671    0.09557 =
         0.05373   -0.00113    0.01959    0.02731
AFIX  43
H4A   2    1.157972    0.167502    1.272208    31.00000   -1.20000
AFIX   0
N2A   3    1.123002    0.173680    1.399604    31.00000    0.08737    0.08638 =
         0.04941   -0.00110    0.00833    0.03497
C5A   1    1.030836    0.127674    1.456474    31.00000    0.11590    0.20034 =
         0.05511    0.01787    0.00637   -0.01290
AFIX 133
H5A1  2    0.974705    0.170288    1.461560    31.00000   -1.50000
H5A2  2    1.079809    0.133473    1.522591    31.00000   -1.50000
H5A3  2    0.977266    0.048949    1.422741    31.00000   -1.50000
AFIX   0
C6A   1    1.240022    0.280264    1.455818    31.00000    0.10450    0.09937 =
         0.06430   -0.00522    0.01310    0.01819
AFIX 133
H6A1  2    1.281506    0.314143    1.409166    31.00000   -1.50000
H6A2  2    1.302418    0.262266    1.500413    31.00000   -1.50000
H6A3  2    1.211501    0.333020    1.494076    31.00000   -1.50000
AFIX   0
PART 2 -31
DFIX 1.22 0.01 O2B C4B
DFIX 1.37 0.01 C4B N2B
DANG 2.26 0.01 O2B N2B
DFIX 1.47 0.01 N2B C5B N2B C6B
DANG 2.46 0.01 C4B C5B C4B C6B
DANG 2.53 0.01 C5B C6B
RIGU 0.001 O2B > C6B
FLAT O2B > C6B
O2B   4    0.991113    0.059867    1.246226   -31.00000    0.07620    0.08277 =
         0.03937    0.01147    0.01936    0.01974
C4B   1    1.093089    0.134416    1.302639   -31.00000    0.06671    0.09557 =
         0.05373   -0.00113    0.01959    0.02731
AFIX  43
H4B   2    1.164598    0.169576    1.278908   -31.00000   -1.20000
AFIX   0
N2B   3    1.097968    0.164436    1.403145   -31.00000    0.09723    0.12695 =
         0.05668   -0.00410    0.02490    0.04109
C5B   1    0.974924    0.128162    1.434720   -31.00000    0.10060    0.14403 =
         0.01873   -0.00344    0.01607    0.04661
AFIX 133
H5B1  2    0.939261    0.186869    1.437752   -31.00000   -1.50000
H5B2  2    0.993767    0.114955    1.499859   -31.00000   -1.50000
H5B3  2    0.911438    0.058990    1.387156   -31.00000   -1.50000
AFIX   0
ISOR 0.001 C6B
C6B   1    1.222743    0.232619    1.478852   -31.00000    0.08971    0.09051 =
         0.08600    0.02139    0.02199    0.03413
AFIX 133
H6B1  2    1.288385    0.268338    1.447006   -31.00000   -1.50000
H6B2  2    1.251825    0.184305    1.513950   -31.00000   -1.50000
H6B3  2    1.210493    0.290281    1.525641   -31.00000   -1.50000
AFIX   0
PART 0
REM FREE DMF
EXYZ N3A N3B
EADP N3A N3B
PART 1 41
DFIX 1.22 0.01 O3A C7A
DFIX 1.37 0.01 C7A N3A
DANG 2.26 0.01 O3A N3A
DFIX 1.47 0.01 N3A C8A N3A C9A
DANG 2.46 0.01 C7A C8A C7A C9A
DANG 2.53 0.01 C8A C9A
SIMU 0.01 O3A > C9A
DELU 0.01 O3A > C9A
RIGU 0.001 O3A > C9A
FLAT O3A > C9A
O3A   4    0.638822    0.877102    0.378319    41.00000    0.21181    0.16815 =
         0.21800    0.02567    0.03197    0.03913
C7A   1    0.577741    0.801772    0.304423    41.00000    0.12756    0.11664 =
         0.17659    0.06793    0.07101    0.04378
AFIX  43
H7A   2    0.518125    0.736958    0.314168    41.00000   -1.20000
AFIX   0
N3A   3    0.581504    0.795426    0.205682    41.00000    0.11957    0.14431 =
         0.18845    0.08881    0.08860    0.06582
C8A   1    0.640123    0.890440    0.170336    41.00000    0.19687    0.19593 =
         0.29645    0.15209    0.14982    0.07223
AFIX 133
H8A1  2    0.661362    0.959553    0.221321    41.00000   -1.50000
H8A2  2    0.579122    0.888592    0.111065    41.00000   -1.50000
H8A3  2    0.719770    0.887819    0.154575    41.00000   -1.50000
AFIX   0
C9A   1    0.482959    0.686178    0.132153    41.00000    0.16572    0.13119 =
         0.19623    0.07393    0.07833    0.08516
AFIX 133
H9A1  2    0.436602    0.636791    0.167829    41.00000   -1.50000
H9A2  2    0.528743    0.649097    0.095358    41.00000   -1.50000
H9A3  2    0.420551    0.702825    0.086280    41.00000   -1.50000
AFIX   0
PART 2 -41
DFIX 1.22 0.01 O3B C7B
DFIX 1.37 0.01 C7B N3B
DANG 2.26 0.01 O3B N3B
DFIX 1.47 0.01 N3B C8B N3B C9B
DANG 2.46 0.01 C7B C8B C7B C9B
DANG 2.53 0.01 C8B C9B
SIMU 0.01 O3B > C9B
DELU 0.01 O3B > C9B
RIGU 0.001 O3B > C9B
FLAT O3B > C9B
ISOR 0.001 O3B
O3B   4    0.502077    0.789136    0.037445   -41.00000    0.17948    0.17982 =
         0.17878    0.05024    0.05231    0.06831
C7B   1    0.506722    0.756770    0.110383   -41.00000    0.16820    0.18709 =
         0.19494    0.06693    0.07017    0.08430
AFIX  43
H7B   2    0.440762    0.685135    0.098685   -41.00000   -1.20000
AFIX   0
N3B   3    0.581504    0.795426    0.205682   -41.00000    0.11957    0.14431 =
         0.18845    0.08881    0.08860    0.06582
C8B   1    0.719034    0.874035    0.237392   -41.00000    0.13634    0.18090 =
         0.23340    0.10540    0.07012    0.03566
AFIX 133
H8B1  2    0.775841    0.831648    0.238605   -41.00000   -1.50000
H8B2  2    0.737625    0.922540    0.303413   -41.00000   -1.50000
H8B3  2    0.734678    0.919955    0.191149   -41.00000   -1.50000
AFIX   0
C9B   1    0.523006    0.752097    0.284286   -41.00000    0.16374    0.20997 =
         0.22275    0.12768    0.10863    0.06035
AFIX 133
H9B1  2    0.435595    0.694781    0.253224   -41.00000   -1.50000
H9B2  2    0.517786    0.814063    0.331001   -41.00000   -1.50000
H9B3  2    0.577934    0.719520    0.319293   -41.00000   -1.50000
PART 0

AFIX   0
HKLF 4


REM  P-1_a.res in P-1
REM wR2 = 0.1771, GooF = S = 0.921, Restrained GooF = 0.950 for all data
REM R1 = 0.0565 for 5368 Fo > 4sig(Fo) and 0.0960 for all 9991 data
REM 571 parameters refined using 280 restraints

END

WGHT      0.1085      0.0000

REM Highest difference peak  1.143,  deepest hole -0.505,  1-sigma level  0.072
Q1    1   0.9461 -0.0637  1.1040  11.00000  0.05    1.14
Q2    1   0.5624  0.8397  0.1006  11.00000  0.05    0.70
;
_shelx_res_checksum   52966

_shelx_hkl_file
;
   0   0   1   34.84    1.20
   0   0  -1   38.18    1.32
   0   0   2    0.75    0.31
   0   0  -2    0.75    0.31
   0   0   3  203.98    6.29
   0   0  -3  200.26    6.16
   0   0   4  137.37    5.09
   0   0  -4  138.31    5.09
   0   0   5 1057.05   28.74
   0   0  -5 1043.53   28.81
   0   0   6  219.20    7.48
   0   0  -6  227.50    7.36
   0   0   7  377.82   11.38
   0   0  -7  382.10   12.14
   0   0   8  423.49   13.65
   0   0  -8  432.54   13.21
   0   0   9   79.06    4.03
   0   0  -9   79.69    3.84
   0   0  10  250.46   11.07
   0   0 -10  249.70    8.74
   0   0  11   40.00    2.96
   0   0 -11   43.59    3.08
   0   0  12    2.39    2.26
   0   0 -12    1.07    1.89
   0   0  13   47.99    4.59
   0   0 -13   38.62    3.84
   0   0  14   18.11    3.52
   0   0 -14   17.80    3.14
   0   0  15   10.13    4.65
   0   0 -15   12.77    3.40
   0   0  16    9.94    3.84
   0   0 -16    5.85    3.21
   0   0  17   -0.31    3.90
   0   0 -17   -1.26    3.21
   0   0  18    3.96    5.72
   0   0 -18    1.89    4.59
   0   0  19    1.95    3.96
   0   0 -19    0.75    3.27
   0   0  20    2.33    4.40
   0   0 -20    3.14    2.77
   0   0 -21    2.39    4.72
   0   1 -21   -0.19    3.65
   0  -1  21   -0.06    3.40
   0   1 -20   12.08    4.09
   0  -1  20   17.42    6.54
   0   1 -19    0.57    3.40
   0  -1  19    1.45    3.90
   0   1 -18    0.06    4.47
   0  -1  18   -0.63    4.15
   0   1 -17    1.20    2.89
   0  -1  17   -0.88    4.09
   0   1 -16    8.93    3.52
   0  -1  16    7.99    3.52
   0   1 -15   22.58    3.65
   0  -1  15   19.94    4.34
   0   1 -14   69.00    4.84
   0  -1  14   65.16    4.91
   0   1 -13    5.72    2.45
   0  -1  13    6.98    2.45
   0   1 -12    8.30    3.02
   0  -1  12    9.37    2.83
   0   1 -11   69.63    3.65
   0  -1  11   63.40    3.65
   0   1 -10  195.36    7.23
   0  -1  10  193.47    7.86
   0   1  -9  310.52    9.87
   0  -1   9  312.98   10.32
   0   1  -8    0.69    1.38
   0  -1   8   -0.88    1.26
   0   1  -7   75.85    3.77
   0  -1   7   78.87    3.59
   0   1  -6 3148.88   78.87
   0  -1   6 3020.25   76.86
   0   1  -5   16.29    1.38
   0  -1   5   17.55    1.32
   0   1  -4  854.71   25.03
   0  -1   4  840.12   22.96
   0   1  -3  455.00   12.83
   0  -1   3  439.71   12.39
   0   1  -2  486.26   13.46
   0  -1   2  478.58   13.15
   0   1  -1 5845.21  192.40
   0  -1   1 5760.18  192.72
   0   1   0  120.07    3.71
   0  -1   0  115.73    3.40
   0   1   1 4098.37   96.48
   0  -1  -1 4044.28  135.73
   0   1   2  349.27   10.38
   0  -1  -2  346.25   10.13
   0   1   3  361.91   10.32
   0  -1  -3  366.88   10.76
   0   1   4  130.95    4.72
   0  -1  -4  126.17    4.78
   0   1   5  135.48    5.03
   0  -1  -5  136.61    4.97
   0   1   6  907.60   26.35
   0  -1  -6  882.45   27.11
   0   1   7   44.03    3.08
   0  -1  -7   45.79    2.89
   0   1   8    6.16    1.82
   0  -1  -8    3.96    1.45
   0   1   9  421.85   13.08
   0  -1  -9  423.30   13.15
   0   1  10    8.05    2.14
   0  -1 -10    9.31    1.89
   0   1  11    8.37    3.02
   0  -1 -11    9.94    2.08
   0   1  12    1.32    2.39
   0  -1 -12    2.58    2.64
   0   1  13   -1.76    3.33
   0  -1 -13    1.89    2.64
   0   1  14   70.19    5.53
   0  -1 -14   67.17    4.40
   0   1  15   31.20    5.22
   0  -1 -15   32.96    4.59
   0   1  16    0.94    3.77
   0  -1 -16    2.08    3.02
   0   1  17    6.23    4.65
   0  -1 -17    2.70    3.71
   0   1  18    0.69    3.96
   0  -1 -18    0.63    2.96
   0   1  19    2.01    3.90
   0  -1 -19    1.89    3.08
   0   1  20    3.14    4.47
   0  -1 -20    1.07    2.89
   0   1  21    2.33    5.85
   0  -1 -21    1.32    2.58
   0   2 -21    4.72    4.53
   0  -2  21   -1.26    4.72
   0   2 -20    5.41    4.28
   0  -2  20    3.71    4.40
   0   2 -19    1.01    3.46
   0  -2  19    0.82    3.84
   0   2 -18    2.01    3.46
   0  -2  18    3.08    4.15
   0   2 -17   10.32    3.65
   0  -2  17   14.84    3.84
   0   2 -16    9.56    3.96
   0  -2  16    3.65    3.65
   0   2 -15   50.57    4.03
   0  -2  15   61.58    4.72
   0   2 -14    8.24    3.46
   0  -2  14    3.40    3.02
   0   2 -13   66.29    4.65
   0  -2  13   60.76    4.21
   0   2 -12   18.74    2.77
   0  -2  12   16.54    2.52
   0   2 -11   12.45    2.33
   0  -2  11   10.25    2.64
   0   2 -10  135.98    5.72
   0  -2  10  142.78    6.73
   0   2  -9   50.07    3.27
   0  -2   9   53.15    3.65
   0   2  -8  182.97    6.73
   0  -2   8  180.26    7.11
   0   2  -7  628.15   17.74
   0  -2   7  637.02   17.93
   0   2  -6  115.67    4.78
   0  -2   6  116.74    4.65
   0   2  -5  793.20   23.21
   0  -2   5  820.11   23.15
   0   2  -4   43.84    2.14
   0  -2   4   42.39    1.82
   0   2  -3   19.69    1.26
   0  -2   3   18.49    1.01
   0   2  -2  282.47   11.95
   0  -2   2  284.42   12.96
   0   2  -1   28.87    1.26
   0  -2   1   29.75    1.38
   0   2   0 1068.87   27.17
   0  -2   0 1067.80   27.80
   0   2   1  747.28   20.63
   0  -2  -1  722.81   19.56
   0   2   2  270.02    8.30
   0  -2  -2  268.32    8.11
   0   2   3    1.07    0.94
   0  -2  -3    3.65    0.88
   0   2   4  931.57   29.12
   0  -2  -4  909.37   25.60
   0   2   5 1448.14   39.18
   0  -2  -5 1479.97   41.51
   0   2   6    5.03    1.38
   0  -2  -6    6.86    1.57
   0   2   7    1.20    1.45
   0  -2  -7    2.20    1.57
   0   2   8  213.66    7.55
   0  -2  -8  210.20    7.48
   0   2   9   45.16    2.96
   0  -2  -9   52.02    3.21
   0   2  10   86.42    4.28
   0  -2 -10   88.43    4.59
   0   2  11    7.30    2.33
   0  -2 -11    4.65    2.14
   0   2  12    5.35    2.52
   0  -2 -12    6.48    2.77
   0   2  13   58.87    4.84
   0  -2 -13   49.63    4.03
   0   2  14   49.31    4.91
   0  -2 -14   49.94    4.21
   0   2  15   15.47    5.22
   0  -2 -15    8.05    3.96
   0   2  16   11.20    4.40
   0  -2 -16   12.33    4.15
   0   2  17    7.23    4.34
   0  -2 -17    7.67    4.03
   0   2  18    1.70    3.90
   0  -2 -18    0.75    3.14
   0   2  19    4.72    4.09
   0  -2 -19    5.03    3.90
   0   2  20    3.84    4.78
   0  -2 -20   -0.13    3.84
   0  -2 -21    1.01    6.04
   0  -3  22    0.38    5.09
   0   3 -21   -0.88    2.89
   0   3 -20    1.13    3.71
   0  -3  20    1.89    3.96
   0   3 -19   11.82    4.21
   0  -3  19   14.97    6.04
   0   3 -18    2.96    3.71
   0  -3  18    3.27    4.21
   0   3 -17   -0.13    3.14
   0  -3  17   -0.82    3.65
   0   3 -16   65.66    6.10
   0  -3  16   60.19    5.72
   0   3 -15   31.45    3.71
   0  -3  15   33.71    4.34
   0   3 -14   47.61    4.03
   0  -3  14   44.34    3.77
   0   3 -13   16.48    3.08
   0  -3  13   13.84    3.02
   0   3 -12   22.71    3.14
   0  -3  12   22.14    3.46
   0   3 -11  255.05    8.87
   0  -3  11  255.99    9.56
   0   3 -10   28.43    2.64
   0  -3  10   22.39    2.45
   0   3  -9  381.41   12.71
   0  -3   9  393.17   12.77
   0   3  -8    2.58    1.32
   0  -3   8    2.39    1.45
   0   3  -7   73.02    3.14
   0  -3   7   78.68    3.46
   0   3  -6 1769.55   46.54
   0  -3   6 1802.44   48.43
   0   3  -5   39.18    2.01
   0  -3   5   37.49    2.08
   0   3  -4  459.09   14.21
   0  -3   4  458.90   13.71
   0   3  -3  136.30    6.67
   0  -3   3  136.42    6.86
   0   3  -2  968.05   24.84
   0  -3   2  961.38   25.72
   0   3  -1 5174.04  126.67
   0  -3   1 5119.44  122.08
   0   3   0  913.71   24.91
   0  -3   0  910.25   24.59
   0   3   1   23.40    1.57
   0  -3  -1   24.34    1.45
   0   3   2  264.23    8.43
   0  -3  -2  251.59    8.11
   0   3   3  135.42    4.97
   0  -3  -3  139.32    5.16
   0   3   4  242.34    8.24
   0  -3  -4  230.83    7.36
   0   3   5   20.44    1.76
   0  -3  -5   17.86    1.89
   0   3   6   10.19    1.64
   0  -3  -6   10.69    1.64
   0   3   7   38.05    2.64
   0  -3  -7   38.24    2.77
   0   3   8  232.28    8.30
   0  -3  -8  239.26    8.55
   0   3   9  126.99    5.09
   0  -3  -9  139.57    5.79
   0   3  10   -0.31    2.89
   0  -3 -10    0.57    2.14
   0   3  11   19.81    3.46
   0  -3 -11   23.21    2.89
   0   3  12   22.20    3.71
   0  -3 -12   20.76    3.08
   0   3  13   24.47    4.59
   0  -3 -13   16.92    3.52
   0   3  14    7.93    3.71
   0  -3 -14   13.59    3.02
   0   3  15   21.26    5.66
   0  -3 -15   26.54    4.15
   0   3  16    7.93    4.47
   0  -3 -16    5.22    4.03
   0   3  17    7.93    4.59
   0  -3 -17    3.02    4.28
   0   3  18    2.58    4.78
   0  -3 -18    0.06    4.09
   0   3  19    2.70    4.34
   0  -3 -19    1.26    3.52
   0  -3 -20    2.83    6.42
   0   4 -21    1.07    3.02
   0  -4  21    4.28    6.92
   0   4 -20    5.79    4.03
   0  -4  20    0.50    6.10
   0   4 -19    2.26    4.40
   0  -4  19    4.97    5.03
   0   4 -18   -0.19    3.40
   0  -4  18    2.89    4.21
   0   4 -17    6.04    3.52
   0  -4  17    6.04    3.52
   0   4 -16   15.54    4.21
   0  -4  16   12.14    4.84
   0   4 -15  105.16    6.10
   0  -4  15  105.86    6.23
   0   4 -14   12.64    2.83
   0  -4  14   18.05    3.59
   0   4 -13   12.26    2.58
   0  -4  13   10.50    2.77
   0   4 -12  100.07    6.42
   0  -4  12  100.01    5.47
   0   4 -11    2.70    2.08
   0  -4  11    2.83    2.52
   0   4 -10  397.70   11.51
   0  -4  10  388.64   12.26
   0   4  -9   62.27    3.52
   0  -4   9   58.37    3.52
   0   4  -8   10.63    1.70
   0  -4   8    8.62    1.57
   0   4  -7  762.25   21.57
   0  -4   7  759.17   21.83
   0   4  -6   66.36    3.33
   0  -4   6   68.37    3.21
   0   4  -5  930.56   26.17
   0  -4   5  928.36   24.97
   0   4  -4   30.32    2.45
   0  -4   4   38.62    3.08
   0   4  -3    0.06    0.94
   0  -4   3   -0.06    0.75
   0   4  -2 1098.50   29.56
   0  -4   2 1134.47   30.76
   0   4  -1  343.23   10.94
   0  -4   1  349.27   11.32
   0   4   0  606.33   16.92
   0  -4   0  589.53   17.55
   0   4   1   27.05    1.82
   0  -4  -1   20.76    1.51
   0   4   2   19.62    1.51
   0  -4  -2   22.39    1.64
   0   4   3   11.51    1.38
   0  -4  -3   11.64    1.45
   0   4   4   -0.50    1.13
   0  -4  -4    0.44    1.32
   0   4   5  567.14   18.43
   0  -4  -5  556.58   16.48
   0   4   6   35.66    2.33
   0  -4  -6   38.74    2.58
   0   4   7   38.30    2.96
   0  -4  -7   36.10    2.96
   0   4   8  245.61    9.18
   0  -4  -8  234.86    8.68
   0   4   9  158.56    6.79
   0  -4  -9  161.02    6.10
   0   4  10    1.01    2.26
   0  -4 -10    1.01    1.95
   0   4  11   12.01    3.02
   0  -4 -11    9.25    2.89
   0   4  12    1.20    3.40
   0  -4 -12    0.82    3.27
   0   4  13    7.80    3.65
   0  -4 -13    9.37    2.58
   0   4  14   22.45    4.47
   0  -4 -14   21.89    3.59
   0   4  15   -1.57    5.28
   0  -4 -15    0.38    2.96
   0   4  16   13.02    5.22
   0  -4 -16   12.26    3.52
   0   4  17    2.26    5.22
   0  -4 -17   -0.06    3.40
   0   4  18   13.15    7.86
   0  -4 -18    3.90    3.65
   0   4  19    3.21    4.65
   0  -4 -19    4.15    3.71
   0   5 -21    0.69    2.77
   0   5 -20    2.52    3.08
   0  -5  20    0.00    4.72
   0   5 -19   -1.01    4.72
   0  -5  19    2.64    3.84
   0   5 -18    1.64    3.52
   0  -5  18   -0.31    4.15
   0   5 -17   -1.01    3.33
   0  -5  17   -0.13    3.14
   0   5 -16   41.83    4.21
   0  -5  16   43.34    5.28
   0   5 -15   11.01    3.77
   0  -5  15   11.32    3.65
   0   5 -14   44.53    4.59
   0  -5  14   50.13    4.40
   0   5 -13   17.11    3.14
   0  -5  13   21.95    3.33
   0   5 -12   70.44    4.47
   0  -5  12   66.23    4.28
   0   5 -11  171.21    6.98
   0  -5  11  172.09    7.61
   0   5 -10   10.38    2.08
   0  -5  10   10.44    1.89
   0   5  -9  125.17    6.04
   0  -5   9  121.52    5.03
   0   5  -8  152.90    5.79
   0  -5   8  150.39    5.66
   0   5  -7   22.45    2.08
   0  -5   7   21.01    1.89
   0   5  -6  620.67   18.37
   0  -5   6  595.45   18.30
   0   5  -5   40.57    3.21
   0  -5   5   37.05    3.08
   0   5  -4  218.06    7.74
   0  -5   4  201.96    6.98
   0   5  -3   52.14    2.77
   0  -5   3   51.32    2.58
   0   5  -2  607.90   18.68
   0  -5   2  614.13   17.61
   0   5  -1 3760.55   93.02
   0  -5   1 3732.12   91.07
   0   5   0  796.40   21.83
   0  -5   0  774.58   21.20
   0   5   1  853.58   24.72
   0  -5  -1  857.10   23.02
   0   5   2  365.12   10.76
   0  -5  -2  361.41   11.45
   0   5   3   39.18    2.26
   0  -5  -3   38.43    2.39
   0   5   4  496.45   15.66
   0  -5  -4  491.35   14.97
   0   5   5  122.33    5.16
   0  -5  -5  113.78    5.28
   0   5   6   11.95    2.08
   0  -5  -6    8.49    1.76
   0   5   7    3.77    2.01
   0  -5  -7    3.52    1.76
   0   5   8   98.43    5.53
   0  -5  -8  102.65    5.47
   0   5   9   59.19    4.15
   0  -5  -9   56.36    3.65
   0   5  10   58.24    4.40
   0  -5 -10   56.23    4.09
   0   5  11    1.38    2.64
   0  -5 -11   -1.26    2.70
   0   5  12    1.51    3.59
   0  -5 -12    1.32    3.21
   0   5  13   23.40    3.90
   0  -5 -13   16.67    3.21
   0   5  14    4.59    3.46
   0  -5 -14    1.57    2.89
   0   5  15    6.16    4.59
   0  -5 -15   11.07    3.90
   0   5  16    4.53    4.91
   0  -5 -16    0.50    3.02
   0   5  17    0.69    3.59
   0  -5 -17    0.94    2.64
   0   5  18    1.32    4.21
   0  -5 -18    0.82    3.46
   0   5  19   -0.25    4.21
   0  -5 -19    1.13    2.96
   0   6 -20    4.28    3.27
   0  -6  20   -2.26    7.17
   0   6 -19    3.71    5.79
   0  -6  19    5.28    4.97
   0   6 -18    0.38    3.90
   0  -6  18    2.01    3.96
   0   6 -17    8.68    4.03
   0  -6  17    4.03    3.33
   0   6 -16   10.13    3.33
   0  -6  16    8.93    3.40
   0   6 -15   43.15    4.34
   0  -6  15   47.11    4.59
   0   6 -14   -1.51    2.45
   0  -6  14   -1.32    2.70
   0   6 -13    4.84    2.45
   0  -6  13    3.96    2.39
   0   6 -12   12.64    2.64
   0  -6  12   15.66    2.64
   0   6 -11  261.59   10.88
   0  -6  11  259.26   11.13
   0   6 -10   67.30    3.96
   0  -6  10   74.72    4.15
   0   6  -9    1.20    1.89
   0  -6   9    0.63    1.76
   0   6  -8   27.86    2.58
   0  -6   8   28.81    2.64
   0   6  -7  768.04   21.64
   0  -6   7  754.70   20.50
   0   6  -6    7.11    2.20
   0  -6   6    6.48    2.01
   0   6  -5  557.33   17.30
   0  -6   5  528.46   15.91
   0   6  -4  110.20    4.65
   0  -6   4  102.52    6.60
   0   6  -3  906.79   25.41
   0  -6   3  940.69   26.48
   0   6  -2 1540.41   40.63
   0  -6   2 1502.36   40.82
   0   6  -1  507.14   14.53
   0  -6   1  519.53   15.35
   0   6   0  930.06   25.72
   0  -6   0  937.29   27.23
   0   6   1    2.64    1.26
   0  -6  -1    2.83    1.26
   0   6   2   63.84    2.96
   0  -6  -2   65.54    3.52
   0   6   3  180.77    6.54
   0  -6  -3  181.46    6.73
   0   6   4   56.73    3.40
   0  -6  -4   57.80    3.21
   0   6   5  171.77    6.42
   0  -6  -5  164.60    7.04
   0   6   6   21.57    2.64
   0  -6  -6   21.45    3.02
   0   6   7   21.95    3.27
   0  -6  -7   20.32    3.08
   0   6   8    2.39    1.95
   0  -6  -8    1.45    2.52
   0   6   9   37.80    3.33
   0  -6  -9   40.00    3.40
   0   6  10    2.08    3.08
   0  -6 -10    2.70    2.39
   0   6  11    4.03    3.71
   0  -6 -11    3.40    3.40
   0   6  12    1.89    3.84
   0  -6 -12    1.45    3.84
   0   6  13   18.49    4.09
   0  -6 -13   15.79    3.40
   0   6  14    3.96    3.84
   0  -6 -14    4.47    3.40
   0   6  15    0.06    3.77
   0  -6 -15    1.51    3.52
   0   6  16    9.69    3.90
   0  -6 -16    2.45    3.90
   0   6  17    0.57    6.54
   0  -6 -17    0.75    2.39
   0   6  18    0.13    5.41
   0  -6 -18   -0.13    3.33
   0  -7  21    0.82    5.09
   0   7 -20   -0.06    3.27
   0  -7  20   -2.77    5.53
   0   7 -19   -0.88    3.59
   0  -7  19    0.13    4.97
   0   7 -18    0.44    3.21
   0  -7  18    4.97    4.72
   0   7 -17    9.81    2.89
   0  -7  17    8.30    4.03
   0   7 -16   18.30    3.02
   0  -7  16   21.76    4.34
   0   7 -15    2.64    2.45
   0  -7  15    0.44    3.08
   0   7 -14   15.10    2.64
   0  -7  14   16.10    3.14
   0   7 -13   20.63    2.39
   0  -7  13   21.01    3.65
   0   7 -12    4.91    2.20
   0  -7  12    1.38    2.58
   0   7 -11  175.86    7.74
   0  -7  11  180.33    8.24
   0   7 -10   57.11    4.78
   0  -7  10   59.69    4.59
   0   7  -9    1.32    2.08
   0  -7   9    3.14    1.82
   0   7  -8  188.75    7.36
   0  -7   8  191.27    7.42
   0   7  -7  142.40    8.62
   0  -7   7  127.49    7.74
   0   7  -6  266.49    8.93
   0  -7   6  270.77    8.68
   0   7  -5    0.19    1.51
   0  -7   5    1.13    1.26
   0   7  -4  174.22    6.86
   0  -7   4  177.31    6.35
   0   7  -3   21.83    1.95
   0  -7   3   19.31    2.14
   0   7  -2  293.67   10.25
   0  -7   2  289.96    9.50
   0   7  -1  381.16   11.64
   0  -7   1  392.60   11.95
   0   7   0   44.97    2.77
   0  -7   0   44.66    2.96
   0   7   1    0.06    1.32
   0  -7  -1    0.00    1.38
   0   7   2    5.22    1.64
   0  -7  -2    5.72    1.64
   0   7   3  112.02    5.85
   0  -7  -3  105.29    5.09
   0   7   4  409.90   11.89
   0  -7  -4  403.48   12.52
   0   7   5   70.07    3.77
   0  -7  -5   70.00    4.03
   0   7   6   18.81    3.27
   0  -7  -6   22.71    3.02
   0   7   7   56.92    4.34
   0  -7  -7   60.88    3.90
   0   7   8    1.20    2.45
   0  -7  -8    0.00    2.64
   0   7   9    3.84    2.64
   0  -7  -9    0.44    2.96
   0   7  10   20.38    3.65
   0  -7 -10   24.91    3.59
   0   7  11    4.59    3.59
   0  -7 -11    0.50    3.84
   0   7  12    9.06    3.40
   0  -7 -12    6.73    3.59
   0   7  13    6.67    3.52
   0  -7 -13    8.68    3.46
   0   7  14   12.08    4.15
   0  -7 -14    4.40    3.90
   0   7  15    5.41    4.47
   0  -7 -15   11.26    2.96
   0   7  16    1.95    2.77
   0  -7 -16    1.45    2.89
   0   7  17    1.95    3.77
   0  -7 -17   -0.63    1.82
   0   8 -22    7.17    8.43
   0   8 -21    1.45    9.31
   0  -8  21    0.00    7.86
   0   8 -20    2.58    5.66
   0  -8  20    4.53    5.79
   0   8 -19   -2.33    4.65
   0  -8  19    3.14    4.78
   0   8 -18   -0.25    3.65
   0  -8  18    0.94    3.90
   0   8 -17   27.23    5.09
   0  -8  17   26.98    4.59
   0   8 -16   10.25    4.03
   0  -8  16    7.55    3.71
   0   8 -15   34.40    4.65
   0  -8  15   32.20    4.09
   0   8 -14    3.77    3.08
   0  -8  14    2.26    2.83
   0   8 -13   23.46    3.71
   0  -8  13   25.35    3.52
   0   8 -12   71.83    6.23
   0  -8  12   73.65    5.47
   0   8 -11    1.45    2.52
   0  -8  11    0.75    2.39
   0   8 -10  161.96    7.67
   0  -8  10  154.54    7.04
   0   8  -9   56.48    4.21
   0  -8   9   59.82    4.59
   0   8  -8   15.98    2.89
   0  -8   8   12.64    3.40
   0   8  -7  206.87    7.55
   0  -8   7  207.87    7.36
   0   8  -6    0.57    1.82
   0  -8   6    1.64    1.38
   0   8  -5  330.02   11.01
   0  -8   5  316.18   10.88
   0   8  -4    3.21    1.89
   0  -8   4    3.27    1.89
   0   8  -3   58.93    3.33
   0  -8   3   58.43    3.21
   0   8  -2  416.69   12.83
   0  -8   2  413.17   12.89
   0   8  -1  137.81    5.22
   0  -8   1  128.94    4.97
   0   8   0   10.57    2.01
   0  -8   0   11.13    1.95
   0   8   1   15.79    2.20
   0  -8  -1   16.67    2.20
   0   8   2    8.87    2.01
   0  -8  -2    3.02    1.95
   0   8   3  155.48    6.10
   0  -8  -3  163.85    6.42
   0   8   4    0.75    2.33
   0  -8  -4    0.44    2.14
   0   8   5   22.77    2.77
   0  -8  -5   20.94    2.96
   0   8   6   28.87    3.27
   0  -8  -6   33.34    3.52
   0   8   7    9.12    2.89
   0  -8  -7   10.69    2.83
   0   8   8   30.38    4.09
   0  -8  -8   20.88    3.21
   0   8   9   23.46    4.97
   0  -8  -9   29.75    3.77
   0   8  10    2.26    3.02
   0  -8 -10    1.32    2.96
   0   8  11    5.66    4.53
   0  -8 -11    2.01    3.59
   0   8  12    1.82    3.27
   0  -8 -12   -0.06    3.08
   0   8  13    5.28    3.84
   0  -8 -13    9.06    4.09
   0   8  14    0.88    3.46
   0  -8 -14    0.63    3.21
   0   8  15   -0.50    2.77
   0  -8 -15   -1.13    3.52
   0   8  16    0.69    5.35
   0  -8 -16   -0.44    3.96
   0   8  17    3.33    5.41
   0   8  18   -3.21    7.23
   0   9 -22    1.70   10.32
   0   9 -19    0.13    5.41
   0  -9  19    0.44    2.96
   0   9 -18    4.47    4.59
   0  -9  18   -0.44    4.47
   0   9 -17    6.42    4.84
   0  -9  17    3.59    3.90
   0   9 -16   27.17    4.65
   0  -9  16   29.56    4.15
   0   9 -15    5.66    3.40
   0  -9  15    5.79    3.52
   0   9 -14    5.66    3.40
   0  -9  14    5.85    3.08
   0   9 -13   15.16    4.28
   0  -9  13   15.22    3.59
   0   9 -12    7.80    3.21
   0  -9  12    7.23    2.58
   0   9 -11  320.59   11.70
   0  -9  11  323.67   11.89
   0   9 -10   16.92    3.02
   0  -9  10   19.69    2.77
   0   9  -9   34.09    6.23
   0  -9   9   32.83    3.33
   0   9  -8   46.04    4.15
   0  -9   8   42.02    3.21
   0   9  -7    1.38    2.26
   0  -9   7    1.26    2.26
   0   9  -6   50.25    4.15
   0  -9   6   51.26    3.65
   0   9  -5    0.00    1.76
   0  -9   5    0.69    1.57
   0   9  -4   14.66    2.20
   0  -9   4   17.30    2.08
   0   9  -3  484.18   15.28
   0  -9   3  471.79   13.77
   0   9  -2    1.32    1.82
   0  -9   2    2.20    1.76
   0   9  -1  126.80    5.09
   0  -9   1  130.26    5.28
   0   9   0    5.16    1.82
   0  -9   0    2.20    1.70
   0   9   1    1.32    2.01
   0  -9  -1    1.38    1.89
   0   9   2    1.89    1.95
   0  -9  -2    0.63    2.14
   0   9   3    2.26    2.14
   0  -9  -3    3.96    2.08
   0   9   4   79.12    4.40
   0  -9  -4   70.19    4.72
   0   9   5    0.31    2.39
   0  -9  -5   -0.38    2.58
   0   9   6   18.55    3.21
   0  -9  -6   14.66    3.14
   0   9   7    9.25    3.02
   0  -9  -7   10.76    3.65
   0   9   8    8.55    3.46
   0  -9  -8    8.49    3.08
   0   9   9    6.54    3.27
   0  -9  -9    6.23    3.02
   0   9  10    3.27    4.65
   0  -9 -10    3.14    3.90
   0   9  11    4.09    3.71
   0  -9 -11    1.89    3.02
   0   9  12   -1.26    4.28
   0  -9 -12    3.65    3.21
   0   9  13   -0.31    3.27
   0  -9 -13    0.06    2.33
   0   9  14    1.70    5.22
   0  -9 -14    0.69    2.96
   0   9  16    1.89    4.28
   0  10 -19    0.75    4.03
   0 -10  19    3.33    4.03
   0  10 -18    0.88    4.59
   0 -10  18    1.38    4.21
   0  10 -17   24.78    5.47
   0 -10  17   24.28    4.34
   0  10 -16    2.01    3.90
   0 -10  16    7.74    3.90
   0  10 -15   15.22    4.47
   0 -10  15   11.32    4.28
   0  10 -14    3.02    4.65
   0 -10  14    1.13    3.59
   0  10 -13    1.82    3.46
   0 -10  13    0.82    2.83
   0  10 -12   80.51    5.60
   0 -10  12   84.66    5.47
   0  10 -11    5.98    4.09
   0 -10  11    5.53    2.96
   0  10 -10   96.80    6.98
   0 -10  10   92.08    4.97
   0  10  -9   64.16    5.03
   0 -10   9   60.13    4.34
   0  10  -8   -1.38    2.52
   0 -10   8   -0.69    2.26
   0  10  -7   32.20    3.40
   0 -10   7   33.40    2.89
   0  10  -6    7.80    2.39
   0 -10   6    8.68    2.58
   0  10  -5   40.38    4.21
   0 -10   5   32.14    3.21
   0  10  -4    8.18    2.45
   0 -10   4    9.37    2.45
   0  10  -3    7.67    2.33
   0 -10   3    9.50    2.14
   0  10  -2  383.11   13.08
   0 -10   2  385.06   11.95
   0  10  -1    0.75    2.26
   0 -10   1    6.10    2.58
   0  10   0   29.06    2.96
   0 -10   0   34.47    3.33
   0  10   1    3.46    2.39
   0 -10  -1    0.50    1.95
   0  10   2   16.79    2.89
   0 -10  -2   19.06    3.21
   0  10   3   63.15    4.21
   0 -10  -3   62.65    4.78
   0  10   4   21.70    3.02
   0 -10  -4   16.67    3.33
   0  10   5    2.96    2.64
   0 -10  -5    1.13    3.33
   0  10   6    4.47    3.59
   0 -10  -6    4.15    3.46
   0  10   7    9.75    2.96
   0 -10  -7    8.05    2.96
   0  10   8    0.13    3.21
   0 -10  -8    2.14    3.08
   0  10   9   11.51    4.84
   0 -10  -9   16.42    4.15
   0  10  10    1.07    3.40
   0 -10 -10   -0.06    3.84
   0  10  11   -1.32    4.03
   0 -10 -11    1.38    3.46
   0  10  12    1.76    3.65
   0 -10 -12    0.13    3.52
   0 -10 -13    1.32    3.59
   0 -10 -14    2.45    4.15
   0  11 -20    0.63    6.60
   0 -11  20    0.50    4.34
   0  11 -19    3.96    7.30
   0 -11  19   -2.83    4.40
   0  11 -18    9.87    5.41
   0 -11  18    8.11    4.91
   0  11 -17    2.26    5.66
   0 -11  17   -0.69    4.09
   0  11 -16   45.73    6.48
   0 -11  16   42.58    6.16
   0  11 -15    8.18    4.34
   0 -11  15    0.06    4.15
   0  11 -14    4.91    5.98
   0 -11  14    1.89    4.34
   0  11 -13   10.57    4.34
   0 -11  13   15.54    4.15
   0  11 -12    5.35    3.77
   0 -11  12    3.33    3.71
   0  11 -11   56.67    6.29
   0 -11  11   54.47    4.40
   0  11 -10    7.93    3.84
   0 -11  10    6.16    3.08
   0  11  -9    8.62    3.14
   0 -11   9    6.92    2.45
   0  11  -8   81.33    5.03
   0 -11   8   75.48    4.40
   0  11  -7   25.22    3.46
   0 -11   7   27.36    3.02
   0  11  -6   25.16    3.33
   0 -11   6   24.66    2.96
   0  11  -5    0.63    2.64
   0 -11   5    1.89    3.40
   0  11  -4   28.18    3.46
   0 -11   4   31.32    3.21
   0  11  -3  239.07    9.37
   0 -11   3  254.86    9.50
   0  11  -2   53.71    4.03
   0 -11   2   56.80    4.21
   0  11  -1   31.13    3.96
   0 -11   1   33.46    3.52
   0  11   0    8.93    3.21
   0 -11   0    4.65    3.33
   0  11   1    5.60    2.96
   0 -11  -1    3.84    3.08
   0  11   2   18.93    3.59
   0 -11  -2   18.99    3.46
   0  11   3    6.86    3.40
   0 -11  -3    3.96    4.03
   0  11   4   16.54    3.52
   0 -11  -4   10.88    4.09
   0  11   5    4.53    3.40
   0 -11  -5    3.96    3.08
   0  11   6    5.03    2.96
   0 -11  -6    2.39    3.21
   0  11   7   -0.19    3.33
   0 -11  -7    0.69    2.96
   0  11   8   24.72    4.91
   0 -11  -8   16.04    3.77
   0  11   9   -0.44    3.33
   0 -11  -9   -0.06    2.77
   0  11  10    0.31    3.33
   0 -11 -10    0.06    2.58
   0  11  11   -0.57    3.84
   0 -11 -11    3.65    4.09
   0  11  12    0.82    3.65
   0  12 -19    2.77    7.48
   0 -12  19    0.25    3.77
   0  12 -18   -1.51    5.16
   0 -12  18   -1.26    4.34
   0  12 -17   13.59    5.85
   0 -12  17   14.91    4.53
   0  12 -16    5.35    5.22
   0 -12  16    1.20    3.84
   0  12 -15   21.07    5.09
   0 -12  15   16.48    4.09
   0  12 -14    9.62    4.91
   0 -12  14    9.25    4.03
   0  12 -13    2.45    3.96
   0 -12  13   -3.84    5.03
   0  12 -12   26.35    6.86
   0 -12  12   37.61    4.59
   0  12 -11    5.28    3.96
   0 -12  11    2.64    3.21
   0  12 -10    0.06    3.96
   0 -12  10    2.01    3.02
   0  12  -9   65.29    5.85
   0 -12   9   63.84    4.72
   0  12  -8    3.90    3.14
   0 -12   8    2.01    2.45
   0  12  -7   51.32    4.28
   0 -12   7   49.75    4.21
   0  12  -6    5.66    3.27
   0 -12   6    5.41    2.52
   0  12  -5   -0.06    3.52
   0 -12   5    0.69    2.33
   0  12  -4   24.97    4.53
   0 -12   4   35.73    4.28
   0  12  -3    0.31    2.89
   0 -12   3    1.70    2.70
   0  12  -2  165.23    8.18
   0 -12   2  167.49    7.23
   0  12  -1    6.23    3.02
   0 -12   1    5.60    2.52
   0  12   0   -0.50    3.02
   0 -12   0    0.75    2.83
   0  12   1    3.65    2.89
   0 -12  -1    3.77    3.14
   0  12   2   13.21    3.33
   0 -12  -2   16.16    3.46
   0  12   3   14.03    3.33
   0 -12  -3    9.69    3.90
   0  12   4   19.50    4.91
   0 -12  -4   15.10    4.47
   0  12   5    1.38    3.08
   0 -12  -5    0.44    3.65
   0  12   6    1.26    3.21
   0 -12  -6   -0.63    3.21
   0  12   7    4.78    4.15
   0 -12  -7    1.70    3.14
   0  12   8    2.83    3.59
   0 -12  -8   -0.88    3.71
   0  12   9    1.32    3.40
   0 -12  -9    2.83    3.21
   0  12  10   -2.08    4.47
   0 -12 -10   -0.82    3.27
   0  12  11   -0.82    3.77
   0 -12 -11   -0.94    6.04
   0  13 -18    2.77    4.40
   0 -13  18    3.65    4.47
   0  13 -17    1.51    4.91
   0 -13  17   -0.88    4.40
   0  13 -16   18.43    6.29
   0 -13  16   16.10    5.22
   0  13 -15   -1.13    5.53
   0 -13  15    2.01    4.72
   0  13 -14   -0.31    4.72
   0 -13  14   -1.32    6.48
   0  13 -13   24.15    7.36
   0 -13  13   23.15    4.91
   0  13 -12   -0.25    5.16
   0 -13  12   -1.70    3.90
   0  13 -11   13.46    4.40
   0 -13  11   16.48    3.46
   0  13 -10   10.38    4.03
   0 -13  10    5.72    3.27
   0  13  -9   -1.76    4.47
   0 -13   9   -1.57    3.21
   0  13  -8   64.97    5.60
   0 -13   8   61.70    4.65
   0  13  -7    1.20    3.21
   0 -13   7    1.01    2.64
   0  13  -6   16.35    3.84
   0 -13   6   13.96    3.08
   0  13  -5    1.32    3.33
   0 -13   5    1.38    2.45
   0  13  -4    0.69    4.59
   0 -13   4    4.59    3.08
   0  13  -3   61.07    5.79
   0 -13   3   63.65    4.91
   0  13  -2    2.58    3.21
   0 -13   2    5.60    2.83
   0  13  -1    3.33    3.02
   0 -13   1    2.52    2.83
   0  13   0    0.69    3.21
   0 -13   0   -0.88    2.83
   0  13   1    5.28    3.46
   0 -13  -1    5.60    3.33
   0  13   2    8.37    3.84
   0 -13  -2    6.16    3.65
   0  13   3   13.02    3.71
   0 -13  -3   20.00    4.53
   0  13   4   -1.57    3.90
   0 -13  -4    0.50    3.14
   0  13   5    2.14    3.71
   0 -13  -5    0.50    3.96
   0  13   6    1.07    3.65
   0 -13  -6    0.13    3.77
   0  13   7    0.82    3.33
   0 -13  -7    1.01    2.64
   0  13   8    3.08    3.90
   0 -13  -8    2.96    3.59
   0  13   9    1.64    3.14
   0 -13  -9    1.51    3.40
   0  14 -18   -0.57    5.41
   0 -14  18    1.38    3.59
   0  14 -17    2.39    4.34
   0 -14  17    2.33    3.65
   0  14 -16    3.52    5.79
   0 -14  16    0.19    3.96
   0  14 -15   -1.07    5.03
   0 -14  15    5.60    7.42
   0  14 -14    0.38    5.85
   0 -14  14    5.47    4.21
   0  14 -13   -0.19    5.60
   0 -14  13    3.90    3.90
   0  14 -12    5.66    6.92
   0 -14  12   13.21    4.91
   0  14 -11   -1.64    5.16
   0 -14  11    6.04    4.34
   0  14 -10    5.41    4.34
   0 -14  10    7.42    4.03
   0  14  -9   11.32    6.04
   0 -14   9   13.15    3.84
   0  14  -8   -1.51    3.59
   0 -14   8    0.13    3.02
   0  14  -7    5.09    3.84
   0 -14   7   10.63    3.27
   0  14  -6    2.08    3.84
   0 -14   6    1.20    3.14
   0  14  -5    1.70    3.71
   0 -14   5    0.69    2.70
   0  14  -4    2.14    3.90
   0 -14   4    5.03    3.65
   0  14  -3   12.01    3.65
   0 -14   3   12.71    3.59
   0  14  -2    6.60    3.46
   0 -14   2    5.79    2.89
   0  14  -1    1.89    3.90
   0 -14   1    0.19    3.33
   0  14   0   -0.19    4.28
   0 -14   0   -0.06    3.77
   0  14   1    3.90    4.03
   0 -14  -1    1.76    3.65
   0  14   2    6.98    3.59
   0 -14  -2    7.48    3.52
   0  14   3   -2.89    4.03
   0 -14  -3    3.90    3.96
   0  14   4    7.93    4.65
   0 -14  -4    5.85    4.09
   0  14   5    0.38    3.14
   0 -14  -5    1.51    3.40
   0  14   6    0.88    3.77
   0  14   7    0.25    3.02
   0 -14  -7    1.01    3.21
   0  14   8    1.32    6.60
   0 -14  -8    1.01    3.27
   0  14   9    0.57    7.48
   0 -14  -9    0.69    4.78
   0  15 -17    4.28    8.30
   0 -15  17    1.13    4.72
   0  15 -16    1.89    4.72
   0  15 -15   -0.88    6.73
   0 -15  15    0.31    4.34
   0  15 -14    0.69    5.60
   0 -15  14    2.33    4.28
   0  15 -13    0.75    5.28
   0 -15  13    4.65    4.28
   0  15 -12    0.75    5.53
   0 -15  12    0.31    3.71
   0  15 -11    7.48    4.84
   0 -15  11    6.42    4.47
   0  15 -10   10.57    5.16
   0 -15  10    6.35    4.09
   0  15  -9    6.35    6.23
   0 -15   9    2.96    3.14
   0  15  -8    3.59    5.09
   0 -15   8    2.08    3.71
   0  15  -7    3.59    4.15
   0 -15   7    3.27    3.02
   0  15  -6    0.63    3.71
   0 -15   6    1.45    3.14
   0  15  -5    0.25    3.59
   0 -15   5    0.63    3.21
   0  15  -4    5.98    4.53
   0 -15   4    5.47    3.71
   0  15  -3    2.77    5.28
   0 -15   3   -0.94    4.34
   0  15  -2    8.87    4.84
   0 -15   2   11.07    3.40
   0  15  -1    3.46    3.84
   0 -15   1    4.28    3.52
   0  15   0    0.50    4.15
   0 -15   0    2.77    3.21
   0  15   1    0.13    4.09
   0 -15  -1    2.52    4.47
   0  15   2   -0.82    3.90
   0 -15  -2    4.09    4.21
   0  15   3    1.45    3.40
   0 -15  -3    1.51    3.27
   0  15   4    1.13    5.03
   0 -15  -4    2.58    3.96
   0  15   5   -0.13    5.03
   0 -15  -5    2.08    3.33
   0  15   6   16.29    9.69
   0 -15  -6    9.37    6.86
   0 -15  -7    2.14    5.03
   0 -15  -8   -0.82    3.59
   0  16 -15    0.94    5.47
   0 -16  15   -0.31    5.79
   0  16 -14    3.33    4.65
   0 -16  14   11.57    4.59
   0  16 -13    2.70    5.53
   0 -16  13    1.51    4.21
   0  16 -12   -2.26    5.53
   0 -16  12    1.57    3.90
   0  16 -11    2.52    4.91
   0 -16  11    1.70    4.53
   0  16 -10    1.20    4.65
   0 -16  10    0.88    4.15
   0  16  -9    5.28    5.28
   0 -16   9    4.21    3.52
   0  16  -8    0.57    5.09
   0 -16   8   -1.76    4.09
   0  16  -7    0.82    3.65
   0 -16   7    4.78    3.40
   0  16  -6    1.20    5.28
   0 -16   6    0.88    3.33
   0  16  -5   -2.01    4.28
   0 -16   5   -0.50    4.34
   0  16  -4    1.32    3.90
   0 -16   4    1.07    2.45
   0  16  -3    0.57    4.34
   0 -16   3   -0.31    3.71
   0  16  -2    1.26    2.64
   0 -16   2    2.08    3.40
   0  16  -1    0.31    3.14
   0 -16   1    2.77    4.09
   0  16   0    0.13    4.84
   0 -16   0    2.45    3.96
   0  16   1    1.64    3.96
   0 -16  -1   -0.75    3.21
   0  16   2   -0.88    3.14
   0 -16  -2    0.19    3.46
   0  16   3    1.64    3.77
   0 -16  -3   -1.13    4.47
   0  16   4   -2.26    6.42
   0 -16  -4   -1.82    5.09
   0  16   5   -1.32    4.53
   0 -16  -5    1.89    4.15
   0  16   6   -1.13    3.84
   0 -17  15    2.45    4.65
   0  17 -14    1.51    5.85
   0 -17  14   -0.94    4.72
   0  17 -12   -2.26    4.53
   0 -17  12    0.50    3.21
   0  17 -11    1.01    4.59
   0 -17  11   -4.03    6.10
   0  17 -10    1.32    3.77
   0 -17  10    3.96    3.96
   0  17  -9   -0.94    4.47
   0 -17   9   -0.57    3.90
   0  17  -8    4.40    6.23
   0 -17   8   -1.32    4.21
   0  17  -7    1.76    5.41
   0 -17   7    2.20    3.84
   0  17  -3    2.96    6.67
   0  17  -2    1.26    3.90
   0 -17   2    0.63    3.08
   0  17  -1    0.44    4.40
   0 -17   1   -1.07    4.34
   0  17   5   -2.26    5.22
   0  18 -10    0.06    5.28
   0 -18  10    0.57    9.12
   0 -18   9   17.61   11.51
   0 -18   8    0.69    4.21
   0 -18   7   -0.06    3.96
   0 -18   6   -0.38    4.15
   0 -19  10   -0.44   10.69
   0  19  -4    0.50    4.78
   0  19  -3    0.25    4.53
   0  20  -5   -0.69    6.98
   0  20  -4   -0.82    5.03
  -1  20  -4    0.06    4.84
  -1  20  -5    3.40    6.04
  -1  19  -3   -0.25    4.91
  -1  19  -4   -1.70    5.41
  -1  19  -9   -0.57    6.48
   1 -19  10   -2.33    8.74
   1 -18   7    2.58    4.59
  -1  18  -7    0.13    5.79
   1 -18   8    0.13    5.66
  -1  18  -8   -0.13    5.35
   1 -18   9   -0.44    4.03
  -1  18  -9    0.63    4.03
   1 -18  10   -3.84    9.43
  -1  18 -10    0.31    5.53
  -1  17   6   -0.75    4.78
   1 -17   0    2.96    5.47
  -1  17   0    3.46    4.72
   1 -17   1    1.45    3.33
  -1  17  -1    1.64    4.72
   1 -17   2    0.82    4.15
  -1  17  -2    2.01    5.22
   1 -17   3   -0.63    5.85
  -1  17  -3    2.83    5.91
   1 -17   4    2.77    4.09
  -1  17  -4    0.38    6.04
   1 -17   8    9.31    3.27
  -1  17  -8    2.01    4.21
   1 -17   9   -0.75    3.52
  -1  17  -9   -0.50    3.84
   1 -17  10   -1.20    4.40
  -1  17 -10    0.63    3.59
   1 -17  11    1.01    3.59
  -1  17 -11    0.13    4.40
   1 -17  12    1.26    5.79
  -1  17 -12    3.46    4.84
   1 -16  -8    1.07    3.65
   1 -16  -7    2.14    4.47
   1 -16  -6    0.50    5.47
  -1  16   6   -1.51    6.35
   1 -16  -5   -0.69    3.59
   1 -16  -4    0.19    3.14
  -1  16   4    3.14    7.04
   1 -16  -3   -2.33    3.52
  -1  16   3   -0.94    3.21
   1 -16  -2    3.77    3.59
  -1  16   2    0.69    3.59
   1 -16  -1    2.26    4.21
  -1  16   1   -0.63    3.65
   1 -16   0    2.83    3.71
  -1  16   0    4.97    4.78
   1 -16   1    4.47    4.47
  -1  16  -1    4.65    5.47
   1 -16   2    2.77    3.71
  -1  16  -2   -2.70    5.98
   1 -16   3    2.20    3.90
  -1  16  -3    3.90    4.84
   1 -16   4    1.13    3.71
  -1  16  -4    5.41    5.03
   1 -16   5    1.70    9.43
  -1  16  -5    2.83    4.34
   1 -16   6    2.20    3.90
  -1  16  -6    3.65    3.77
   1 -16   7    5.09    3.21
  -1  16  -7    0.88    4.59
   1 -16   8    1.82    3.40
  -1  16  -8    1.45    4.65
   1 -16   9    5.85    3.77
  -1  16  -9   12.64    4.28
   1 -16  10    0.94    3.46
  -1  16 -10    0.19    3.77
   1 -16  11   -0.63    4.28
  -1  16 -11    4.15    5.72
   1 -16  12    2.33    4.34
  -1  16 -12    1.57    6.23
   1 -16  13    1.32    5.79
  -1  16 -13   -2.64    8.11
   1 -16  14    3.40    4.53
  -1  16 -14   -0.63    6.79
   1 -16  15   -3.14    7.55
  -1  16 -15    1.38    8.24
   1 -16  16    2.39    5.53
  -1  15   6    2.70    3.96
   1 -15  -5    4.03    4.91
  -1  15   5    1.38    3.27
   1 -15  -4    4.21    3.46
  -1  15   4    3.71    3.52
   1 -15  -3    5.60    3.90
  -1  15   3    3.14    3.77
   1 -15  -2    0.63    5.16
  -1  15   2    0.69    4.47
   1 -15  -1    6.60    5.03
  -1  15   1    2.77    4.15
   1 -15   0   -0.44    3.46
  -1  15   0    1.45    4.34
   1 -15   1   15.16    3.59
  -1  15  -1    7.61    3.84
   1 -15   2    1.01    4.09
  -1  15  -2    3.21    4.21
   1 -15   3   -0.25    3.84
  -1  15  -3    1.89    3.65
   1 -15   4   -0.13    3.59
  -1  15  -4    0.82    4.40
   1 -15   5    2.52    3.65
  -1  15  -5   -1.82    4.09
   1 -15   6    3.52    3.52
  -1  15  -6    4.47    4.28
   1 -15   7   -1.38    3.59
  -1  15  -7   -2.83    4.34
   1 -15   8    3.08    3.08
  -1  15  -8    6.23    4.34
   1 -15   9    1.95    3.52
  -1  15  -9   -0.25    3.84
   1 -15  10    3.02    3.40
  -1  15 -10    3.27    4.59
   1 -15  11   10.82    4.21
  -1  15 -11   12.64    6.10
   1 -15  12   -0.44    3.59
  -1  15 -12    0.25    4.97
   1 -15  13    4.53    5.53
  -1  15 -13   10.94   11.26
   1 -15  14    0.75    6.54
  -1  15 -14   -3.46    6.10
   1 -15  15    1.45    4.03
  -1  15 -15   -1.13    5.41
   1 -15  16    2.70    4.47
  -1  15 -16    3.21    5.79
   1 -15  17    1.07    4.65
  -1  15 -17   -0.75    7.30
  -1  14   8    0.13    3.84
  -1  14   7    1.01    5.98
   1 -14  -6    0.31    4.34
  -1  14   6    3.33    3.14
   1 -14  -5    4.59    4.03
  -1  14   5   -4.09    4.84
   1 -14  -4    1.82    3.46
  -1  14   4   -6.10    4.34
   1 -14  -3   -1.26    4.53
  -1  14   3    1.57    3.65
   1 -14  -2    3.27    3.90
  -1  14   2    2.96    4.53
   1 -14  -1    3.46    5.03
  -1  14   1    1.20    3.71
   1 -14   0    0.38    3.27
  -1  14   0    3.96    3.59
   1 -14   1    4.34    3.84
  -1  14  -1    2.20    3.84
   1 -14   2   29.94    3.65
  -1  14  -2   32.39    4.65
   1 -14   3    8.37    3.33
  -1  14  -3    9.81    3.52
   1 -14   4    6.60    3.40
  -1  14  -4    3.14    3.52
   1 -14   5    0.38    3.21
  -1  14  -5    0.00    3.90
   1 -14   6   -1.38    3.33
  -1  14  -6    1.45    3.96
   1 -14   7   29.37    4.21
  -1  14  -7   28.56    4.84
   1 -14   8    0.50    3.02
  -1  14  -8    3.02    3.71
   1 -14   9    7.74    3.21
  -1  14  -9   12.45    3.77
   1 -14  10    2.52    3.14
  -1  14 -10   -0.63    3.84
   1 -14  11    3.27    3.59
  -1  14 -11   -0.69    4.97
   1 -14  12   10.94    3.90
  -1  14 -12   14.53    7.48
   1 -14  13   -2.89    4.15
  -1  14 -13   -0.69    5.98
   1 -14  14   10.38    4.40
  -1  14 -14   10.38    5.41
   1 -14  15    1.95    4.21
  -1  14 -15    3.08    5.41
   1 -14  16    2.52    4.78
  -1  14 -16    5.66    6.98
   1 -14  17    3.84    4.97
  -1  14 -17    5.22    5.22
   1 -14  18    1.70    6.54
   1 -13  -9    4.40    6.79
  -1  13   9   -0.69    3.59
   1 -13  -8    1.01    2.83
  -1  13   8    1.45    2.77
   1 -13  -7    1.76    5.35
  -1  13   7   -1.51    3.77
   1 -13  -6    6.73    3.84
  -1  13   6    2.52    3.21
   1 -13  -5    0.88    3.90
  -1  13   5    2.83    4.09
   1 -13  -4   -1.45    3.96
  -1  13   4    0.38    4.34
   1 -13  -3   24.53    4.15
  -1  13   3   20.38    3.90
   1 -13  -2   28.24    4.47
  -1  13   2   24.22    3.84
   1 -13  -1    0.38    3.21
  -1  13   1    1.45    3.84
   1 -13   0    1.95    3.77
  -1  13   0    0.13    3.65
   1 -13   1   53.53    4.72
  -1  13  -1   46.80    4.97
   1 -13   2    1.01    4.03
  -1  13  -2    2.39    4.28
   1 -13   3   47.93    4.72
  -1  13  -3   58.56    5.53
   1 -13   4   17.55    3.84
  -1  13  -4   16.79    3.77
   1 -13   5    7.99    2.89
  -1  13  -5    7.17    3.71
   1 -13   6   22.45    3.46
  -1  13  -6   26.61    4.47
   1 -13   7    6.29    2.77
  -1  13  -7    4.78    3.77
   1 -13   8   43.02    3.65
  -1  13  -8   43.90    4.84
   1 -13   9    0.75    2.83
  -1  13  -9    2.89    3.71
   1 -13  10    0.88    3.14
  -1  13 -10    1.64    3.65
   1 -13  11   14.47    3.96
  -1  13 -11    3.33    6.98
   1 -13  12    2.52    3.14
  -1  13 -12    3.84    3.96
   1 -13  13   16.16    4.09
  -1  13 -13   13.02    5.98
   1 -13  14   10.32    4.03
  -1  13 -14    6.42    5.03
   1 -13  15   13.59    4.47
  -1  13 -15   17.05    5.53
   1 -13  16    4.78    4.28
  -1  13 -16    8.24    6.98
   1 -13  17    1.38    4.34
  -1  13 -17    2.89    6.54
   1 -13  18   -0.31    4.47
  -1  13 -18   -0.88    4.59
   1 -13  19    0.06    5.41
   1 -12 -14    0.00    3.46
   1 -12 -12    4.09    5.22
  -1  12  12    2.26    4.47
   1 -12 -11    0.06    3.46
  -1  12  11    1.07    4.78
   1 -12 -10    1.07    3.33
  -1  12  10   -0.13    3.84
   1 -12  -9    5.53    3.96
  -1  12   9    3.84    3.71
   1 -12  -8    1.26    3.27
  -1  12   8    0.31    4.09
   1 -12  -7    6.29    3.71
  -1  12   7    8.24    4.28
   1 -12  -6    0.69    3.33
  -1  12   6   -0.82    4.03
   1 -12  -5    0.38    4.09
  -1  12   5   -0.38    3.27
   1 -12  -4   14.72    4.03
  -1  12   4   11.51    3.52
   1 -12  -3   29.62    3.84
  -1  12   3   33.78    4.21
   1 -12  -2    2.20    2.83
  -1  12   2    2.08    3.08
   1 -12  -1    3.84    3.46
  -1  12   1    2.33    2.96
   1 -12   0   21.64    3.52
  -1  12   0   22.58    3.52
   1 -12   1    3.90    2.64
  -1  12  -1    3.08    2.89
   1 -12   2   58.75    4.47
  -1  12  -2   59.31    4.47
   1 -12   3   -0.06    2.64
  -1  12  -3    2.77    2.96
   1 -12   4   33.02    3.52
  -1  12  -4   32.20    3.90
   1 -12   5    3.21    3.21
  -1  12  -5    3.40    3.21
   1 -12   6   10.25    2.96
  -1  12  -6   13.15    3.65
   1 -12   7   88.24    5.35
  -1  12  -7   87.99    5.98
   1 -12   8    3.84    2.58
  -1  12  -8    2.26    3.08
   1 -12   9   22.08    3.40
  -1  12  -9   20.82    4.21
   1 -12  10   12.77    5.09
  -1  12 -10   18.30    6.42
   1 -12  11   -0.69    2.83
  -1  12 -11    5.98    4.59
   1 -12  12   16.16    3.52
  -1  12 -12   16.23    4.65
   1 -12  13    0.75    4.28
  -1  12 -13   -1.82    5.41
   1 -12  14    7.55    4.28
  -1  12 -14    7.42    4.65
   1 -12  15    3.84    4.65
  -1  12 -15   11.57    5.16
   1 -12  16    5.53    4.59
  -1  12 -16    5.03    5.91
   1 -12  17   10.19    6.10
  -1  12 -17    7.86    7.36
   1 -12  18    4.78    5.41
  -1  12 -18    7.11    7.86
   1 -12  19   -1.32    5.53
  -1  12 -19    3.90    9.25
   1 -12  20   -3.71    6.92
   1 -11 -15    1.64    3.27
   1 -11 -14    0.38    4.91
  -1  11  13    0.44    5.28
   1 -11 -12   -1.26    5.28
  -1  11  12   -2.26    4.21
   1 -11 -11   -1.26    4.21
  -1  11  11    0.94    3.77
   1 -11 -10   -0.31    4.03
  -1  11  10   -1.07    3.71
   1 -11  -9   -2.20    3.77
  -1  11   9    1.01    4.34
   1 -11  -8   14.09    3.84
  -1  11   8   12.20    3.96
   1 -11  -7    2.89    3.71
  -1  11   7    0.69    3.46
   1 -11  -6   -1.01    3.71
  -1  11   6   -2.33    4.72
   1 -11  -5    0.13    2.96
  -1  11   5    2.20    2.77
   1 -11  -4   10.00    3.27
  -1  11   4    6.98    3.08
   1 -11  -3   17.17    3.33
  -1  11   3   16.98    3.52
   1 -11  -2   40.82    4.21
  -1  11   2   43.34    4.09
   1 -11  -1    3.40    2.70
  -1  11   1    1.32    2.77
   1 -11   0    2.26    2.45
  -1  11   0    2.08    2.58
   1 -11   1  110.76    6.04
  -1  11  -1  116.36    6.29
   1 -11   2   12.33    3.02
  -1  11  -2   15.16    3.21
   1 -11   3   16.67    3.33
  -1  11  -3   17.49    2.77
   1 -11   4    6.35    2.39
  -1  11  -4   10.25    2.70
   1 -11   5   -0.82    2.89
  -1  11  -5    4.78    2.64
   1 -11   6   68.75    4.21
  -1  11  -6   72.08    5.03
   1 -11   7   -1.20    2.39
  -1  11  -7    0.06    3.21
   1 -11   8  185.92    8.05
  -1  11  -8  172.21    8.05
   1 -11   9   31.32    5.16
  -1  11  -9   36.29    6.16
   1 -11  10    0.06    2.96
  -1  11 -10    4.65    3.40
   1 -11  11   64.53    4.65
  -1  11 -11   61.39    5.85
   1 -11  12    0.88    2.89
  -1  11 -12    2.08    3.77
   1 -11  13   18.74    4.03
  -1  11 -13   17.17    4.84
   1 -11  14    2.96    3.27
  -1  11 -14    0.94    3.96
   1 -11  15   -2.70    3.40
  -1  11 -15    0.38    4.59
   1 -11  16   11.89    4.03
  -1  11 -16   15.98    4.84
   1 -11  17    6.73    4.47
  -1  11 -17    2.77    5.66
   1 -11  18    0.25    4.91
  -1  11 -18   -1.57    6.79
   1 -11  19    0.63    4.59
  -1  11 -19   -3.96    9.81
   1 -11  20    0.94    4.91
  -1  11 -20   -1.26    8.68
   1 -10 -14    0.50    2.45
  -1  10  14   -0.50    5.47
   1 -10 -13   -0.94    2.70
  -1  10  13    1.57    4.53
   1 -10 -12   11.26    5.09
  -1  10  12   18.43    3.65
   1 -10 -11    1.76    4.40
  -1  10  11    1.45    4.40
   1 -10 -10   -5.47    4.59
  -1  10  10    0.88    3.90
   1 -10  -9    1.82    3.52
  -1  10   9    3.21    3.96
   1 -10  -8   10.63    3.46
  -1  10   8   10.25    3.65
   1 -10  -7    6.67    4.53
  -1  10   7    8.37    3.77
   1 -10  -6    9.56    3.33
  -1  10   6    6.04    3.27
   1 -10  -5    6.16    2.83
  -1  10   5    8.30    3.08
   1 -10  -4    5.28    2.58
  -1  10   4    6.29    2.45
   1 -10  -3   25.54    2.89
  -1  10   3   23.21    3.02
   1 -10  -2   35.03    3.71
  -1  10   2   36.42    3.27
   1 -10  -1    1.82    2.39
  -1  10   1    1.32    2.52
   1 -10   0    3.90    2.58
  -1  10   0    2.26    3.08
   1 -10   1   54.09    3.40
  -1  10  -1   58.37    3.90
   1 -10   2  253.16    9.12
  -1  10  -2  257.94    9.62
   1 -10   3   54.22    3.96
  -1  10  -3   47.55    4.03
   1 -10   4    2.77    1.89
  -1  10  -4    3.27    2.20
   1 -10   5    9.75    2.77
  -1  10  -5    8.18    3.02
   1 -10   6    9.12    2.39
  -1  10  -6    5.28    2.58
   1 -10   7   48.62    3.59
  -1  10  -7   48.05    4.03
   1 -10   8    5.35    3.71
  -1  10  -8    5.35    3.14
   1 -10   9   33.08    3.71
  -1  10  -9   38.37    3.90
   1 -10  10  280.40    9.69
  -1  10 -10  274.55   11.26
   1 -10  11   -1.38    2.52
  -1  10 -11    0.31    2.89
   1 -10  12   46.04    4.84
  -1  10 -12   55.03    5.47
   1 -10  13   -0.19    3.52
  -1  10 -13    0.13    3.84
   1 -10  14    6.42    3.14
  -1  10 -14    9.25    3.65
   1 -10  15   11.45    3.27
  -1  10 -15   12.26    4.09
   1 -10  16    2.33    3.40
  -1  10 -16   -0.06    4.03
   1 -10  17    2.33    4.59
  -1  10 -17    3.14    5.53
   1 -10  18   -0.38    4.47
  -1  10 -18    6.86    5.72
   1 -10  19    3.96    4.72
  -1  10 -19   -1.95    4.91
   1 -10  20    5.79    6.92
  -1  10 -20   -0.31    5.79
  -1   9  18   -3.08    5.85
  -1   9  17    0.25    3.27
   1  -9 -15    2.58    5.60
  -1   9  15   -0.69    7.11
   1  -9 -14    0.94    5.09
  -1   9  14    2.26    4.40
   1  -9 -13    2.77    4.21
  -1   9  13    8.62    4.47
   1  -9 -12    1.01    3.52
  -1   9  12    1.13    4.97
   1  -9 -11   11.32    3.71
  -1   9  11   15.10    3.84
   1  -9 -10    7.11    3.46
  -1   9  10    8.87    3.59
   1  -9  -9   12.14    3.65
  -1   9   9   13.40    3.65
   1  -9  -8    5.53    3.65
  -1   9   8    3.84    3.65
   1  -9  -7   14.40    3.40
  -1   9   7   15.22    3.33
   1  -9  -6   11.89    3.21
  -1   9   6   10.57    3.21
   1  -9  -5   -0.25    2.64
  -1   9   5    1.32    2.64
   1  -9  -4   12.45    2.70
  -1   9   4   16.48    2.96
   1  -9  -3   17.05    2.33
  -1   9   3   11.13    2.52
   1  -9  -2    1.38    2.20
  -1   9   2    2.14    2.01
   1  -9  -1    5.98    2.08
  -1   9   1   10.76    2.20
   1  -9   0   51.26    3.21
  -1   9   0   58.87    3.65
   1  -9   1   57.24    3.46
  -1   9  -1   57.11    3.90
   1  -9   2   22.20    2.39
  -1   9  -2   17.42    2.39
   1  -9   3  153.15    5.85
  -1   9  -3  154.16    6.42
   1  -9   4   33.02    2.52
  -1   9  -4   32.20    2.64
   1  -9   5   -1.89    2.52
  -1   9  -5    0.19    2.58
   1  -9   6   83.78    3.90
  -1   9  -6   76.80    4.53
   1  -9   7   15.79    3.84
  -1   9  -7   15.66    3.52
   1  -9   8   10.76    2.20
  -1   9  -8   12.33    2.52
   1  -9   9   36.10    3.08
  -1   9  -9   35.98    3.59
   1  -9  10    1.20    2.58
  -1   9 -10    0.88    2.52
   1  -9  11  123.59    6.35
  -1   9 -11  113.40    5.85
   1  -9  12   -1.82    2.52
  -1   9 -12   -2.01    3.46
   1  -9  13   13.08    3.02
  -1   9 -13   23.08    4.03
   1  -9  14    3.27    3.59
  -1   9 -14    5.66    3.59
   1  -9  15   -1.26    3.71
  -1   9 -15   -1.57    4.15
   1  -9  16   39.37    5.16
  -1   9 -16   34.03    4.47
   1  -9  17    4.91    4.21
  -1   9 -17    6.29    4.34
   1  -9  18   -1.26    4.65
  -1   9 -18    0.00    3.90
   1  -9  19    3.02    4.53
  -1   9 -19    2.89    3.40
  -1   8  17    4.53    8.49
   1  -8 -16   -0.25    3.77
  -1   8  16    0.00    3.71
   1  -8 -15    1.13    3.77
  -1   8  15    0.82    4.21
   1  -8 -14    4.59    3.27
  -1   8  14    1.32    3.77
   1  -8 -13   -0.82    4.21
  -1   8  13    4.72    4.47
   1  -8 -12   31.13    4.53
  -1   8  12   31.26    4.53
   1  -8 -11   -0.13    2.89
  -1   8  11   -0.57    3.46
   1  -8 -10    1.32    4.21
  -1   8  10    1.38    3.65
   1  -8  -9   13.84    3.02
  -1   8   9   20.69    3.40
   1  -8  -8    5.09    3.33
  -1   8   8   10.38    2.52
   1  -8  -7   35.79    3.52
  -1   8   7   37.49    3.59
   1  -8  -6    4.15    2.58
  -1   8   6    2.01    2.77
   1  -8  -5   32.27    3.52
  -1   8   5   29.31    3.21
   1  -8  -4   73.15    4.59
  -1   8   4   69.63    4.34
   1  -8  -3  154.60    6.04
  -1   8   3  164.48    6.16
   1  -8  -2   14.78    2.14
  -1   8   2   16.16    2.08
   1  -8  -1    1.95    1.70
  -1   8   1    2.14    1.70
   1  -8   0   76.55    3.90
  -1   8   0   71.14    3.59
   1  -8   1  122.59    4.72
  -1   8  -1  123.91    5.03
   1  -8   2  135.35    5.47
  -1   8  -2  134.91    5.28
   1  -8   3    0.94    2.14
  -1   8  -3    1.64    1.95
   1  -8   4   13.90    2.14
  -1   8  -4   12.01    1.95
   1  -8   5  191.96    6.92
  -1   8  -5  199.76    6.48
   1  -8   6  128.00    8.30
  -1   8  -6  144.54    8.11
   1  -8   7  154.60    6.29
  -1   8  -7  148.56    6.10
   1  -8   8   18.93    2.26
  -1   8  -8   19.44    2.64
   1  -8   9    9.56    2.20
  -1   8  -9   14.59    2.83
   1  -8  10   39.37    3.40
  -1   8 -10   39.37    4.09
   1  -8  11    1.38    2.26
  -1   8 -11    2.96    2.45
   1  -8  12   31.51    3.27
  -1   8 -12   34.84    4.15
   1  -8  13    8.62    2.70
  -1   8 -13    4.40    3.40
   1  -8  14    2.52    2.77
  -1   8 -14    0.69    3.14
   1  -8  15   34.28    4.65
  -1   8 -15   32.83    4.72
   1  -8  16    8.81    4.34
  -1   8 -16    6.67    4.03
   1  -8  17    3.90    4.47
  -1   8 -17    4.34    4.09
   1  -8  18    1.13    4.21
  -1   8 -18   -1.45    4.72
   1  -8  19   -0.69    4.59
  -1   8 -19   -1.26    4.53
   1  -8  21    0.82    7.04
  -1   8 -21    2.64    9.31
   1  -7 -18    0.82    2.39
  -1   7  18    2.77    3.96
   1  -7 -17   -0.69    2.83
  -1   7  17    0.38    5.60
   1  -7 -16   -0.63    3.14
  -1   7  16    0.88    2.96
   1  -7 -15   -0.57    4.47
  -1   7  15   -3.71    4.84
   1  -7 -14    0.31    4.28
  -1   7  14    3.52    4.09
   1  -7 -13   26.35    3.90
  -1   7  13   23.33    4.40
   1  -7 -12   -2.26    3.21
  -1   7  12    1.89    3.46
   1  -7 -11   22.64    4.28
  -1   7  11   22.01    4.28
   1  -7 -10   19.56    4.15
  -1   7  10   20.94    4.09
   1  -7  -9    5.66    3.14
  -1   7   9    1.07    3.14
   1  -7  -8   11.89    2.89
  -1   7   8   15.03    3.02
   1  -7  -7   23.33    2.96
  -1   7   7   27.42    3.21
   1  -7  -6   72.58    4.21
  -1   7   6   74.72    4.15
   1  -7  -5   61.64    3.65
  -1   7   5   58.93    3.46
   1  -7  -4  250.58    8.74
  -1   7   4  242.72    8.43
   1  -7  -3  100.13    4.84
  -1   7   3   98.31    4.53
   1  -7  -2   55.35    3.52
  -1   7   2   61.95    3.21
   1  -7  -1   40.19    2.52
  -1   7   1   47.11    3.14
   1  -7   0   69.94    3.65
  -1   7   0   70.38    3.52
   1  -7   1  393.48   11.64
  -1   7  -1  394.62   12.26
   1  -7   2  249.76    8.49
  -1   7  -2  239.95    8.30
   1  -7   3  117.37    5.35
  -1   7  -3  120.07    5.35
   1  -7   4  100.32    4.47
  -1   7  -4  100.70    4.78
   1  -7   5    8.43    2.64
  -1   7  -5    9.37    2.52
   1  -7   6  361.47   11.32
  -1   7  -6  361.22   10.82
   1  -7   7  106.99    4.72
  -1   7  -7  103.59    4.34
   1  -7   8  151.77    5.47
  -1   7  -8  145.48    5.60
   1  -7   9   64.28    3.59
  -1   7  -9   65.85    3.84
   1  -7  10  180.70    9.43
  -1   7 -10  178.88    9.56
   1  -7  11    0.13    2.14
  -1   7 -11   -0.82    2.70
   1  -7  12    2.08    2.52
  -1   7 -12    0.63    2.70
   1  -7  13  132.46    6.42
  -1   7 -13  120.76    6.16
   1  -7  14    9.12    3.40
  -1   7 -14   10.88    3.59
   1  -7  15    0.88    4.09
  -1   7 -15   -0.25    3.65
   1  -7  16   23.65    5.03
  -1   7 -16   27.30    4.21
   1  -7  17    7.74    4.15
  -1   7 -17    2.08    3.40
   1  -7  18    1.64    4.34
  -1   7 -18    0.82    3.71
   1  -7  19    1.64    4.91
  -1   7 -19    1.07    3.96
   1  -7  20    2.70    7.42
   1  -6 -19   -0.50    4.03
   1  -6 -18    0.19    3.27
  -1   6  18    0.50    5.28
   1  -6 -17    2.14    6.54
  -1   6  17    3.40    4.47
   1  -6 -16    0.50    5.03
  -1   6  16   -0.13    4.97
   1  -6 -15    0.50    3.52
  -1   6  15    0.94    3.96
   1  -6 -14   15.91    3.77
  -1   6  14   16.42    4.34
   1  -6 -13   10.69    3.40
  -1   6  13   13.33    3.90
   1  -6 -12   29.56    3.96
  -1   6  12   32.14    4.59
   1  -6 -11   14.59    3.59
  -1   6  11   11.20    3.40
   1  -6 -10   43.90    4.59
  -1   6  10   44.15    4.53
   1  -6  -9    0.57    2.77
  -1   6   9    0.75    2.39
   1  -6  -8   30.38    3.21
  -1   6   8   30.82    3.52
   1  -6  -7   44.53    3.27
  -1   6   7   41.64    3.02
   1  -6  -6    3.77    1.82
  -1   6   6    1.76    1.89
   1  -6  -5  106.36    4.97
  -1   6   5  112.33    4.84
   1  -6  -4  396.44   12.58
  -1   6   4  388.20   13.65
   1  -6  -3  306.62   10.38
  -1   6   3  312.91   10.50
   1  -6  -2   22.01    2.26
  -1   6   2   20.69    1.89
   1  -6  -1   20.38    1.89
  -1   6   1   22.52    1.89
   1  -6   0  857.29   24.28
  -1   6   0  869.87   24.15
   1  -6   1  744.14   20.57
  -1   6  -1  749.98   20.06
   1  -6   2  839.68   23.27
  -1   6  -2  848.36   23.90
   1  -6   3   41.20    2.33
  -1   6  -3   43.65    2.39
   1  -6   4   92.71    5.98
  -1   6  -4   99.63    5.60
   1  -6   5  165.92    6.79
  -1   6  -5  165.42    6.86
   1  -6   6   31.13    2.14
  -1   6  -6   34.22    2.26
   1  -6   7  608.84   16.92
  -1   6  -7  586.01   16.79
   1  -6   8   50.25    3.08
  -1   6  -8   47.74    3.08
   1  -6   9   14.59    2.14
  -1   6  -9   15.72    2.26
   1  -6  10  380.53   12.14
  -1   6 -10  386.88   11.95
   1  -6  11   37.99    3.46
  -1   6 -11   38.93    3.59
   1  -6  12    9.12    2.39
  -1   6 -12    8.37    2.83
   1  -6  13    1.82    3.52
  -1   6 -13    3.21    2.08
   1  -6  14   45.73    4.78
  -1   6 -14   48.18    3.27
   1  -6  15   40.63    4.40
  -1   6 -15   41.07    3.27
   1  -6  16   10.13    3.90
  -1   6 -16    7.67    2.52
   1  -6  17   14.03    3.65
  -1   6 -17   17.05    2.89
   1  -6  18   -1.13    3.52
  -1   6 -18   -1.26    2.83
   1  -6  19    1.20    4.03
  -1   6 -19    2.20    2.58
   1  -6  20    1.20    4.65
   1  -5 -19    1.13    3.33
  -1   5  19   -1.64    4.47
   1  -5 -18   12.45    4.72
  -1   5  18   17.93    5.91
   1  -5 -17    1.07    3.27
  -1   5  17    2.14    4.47
   1  -5 -16    1.26    3.65
  -1   5  16    1.26    4.91
   1  -5 -15   -2.83    3.84
  -1   5  15   -2.77    4.53
   1  -5 -14   13.71    3.59
  -1   5  14    9.87    4.15
   1  -5 -13   34.78    4.15
  -1   5  13   36.61    4.59
   1  -5 -12   -1.76    3.33
  -1   5  12   -1.01    3.40
   1  -5 -11    3.21    2.77
  -1   5  11    3.59    2.83
   1  -5 -10   46.73    4.03
  -1   5  10   49.25    4.15
   1  -5  -9   40.63    3.46
  -1   5   9   40.88    3.77
   1  -5  -8   23.15    2.70
  -1   5   8   21.20    2.58
   1  -5  -7   32.45    2.52
  -1   5   7   31.39    2.58
   1  -5  -6    9.62    1.82
  -1   5   6   10.38    2.20
   1  -5  -5  592.55   17.05
  -1   5   5  608.28   18.55
   1  -5  -4  495.06   15.16
  -1   5   4  493.87   14.28
   1  -5  -3  131.90    5.28
  -1   5   3  132.34    5.41
   1  -5  -2   24.03    1.82
  -1   5   2   21.70    1.89
   1  -5  -1  656.02   19.25
  -1   5   1  644.70   18.30
   1  -5   0   89.57    3.90
  -1   5   0   93.09    3.52
   1  -5   1  342.85   10.76
  -1   5  -1  351.15   10.76
   1  -5   2  255.55    8.43
  -1   5  -2  264.17    8.93
   1  -5   3   36.73    3.46
  -1   5  -3   32.39    3.33
   1  -5   4 1295.43   33.08
  -1   5  -4 1263.73   32.52
   1  -5   5  147.87    5.35
  -1   5  -5  144.79    5.53
   1  -5   6  669.54   19.94
  -1   5  -6  677.15   19.31
   1  -5   7    0.88    1.45
  -1   5  -7    1.57    1.38
   1  -5   8   29.18    2.08
  -1   5  -8   27.42    2.20
   1  -5   9  450.85   13.40
  -1   5  -9  406.25   13.33
   1  -5  10    7.86    1.89
  -1   5 -10    8.37    2.01
   1  -5  11  169.95    7.30
  -1   5 -11  183.79    8.11
   1  -5  12   -0.94    2.45
  -1   5 -12    0.75    2.45
   1  -5  13   19.62    3.02
  -1   5 -13   22.58    3.46
   1  -5  14   32.08    3.40
  -1   5 -14   39.94    4.28
   1  -5  15   -1.70    3.27
  -1   5 -15   -1.82    3.46
   1  -5  16   29.25    4.65
  -1   5 -16   28.68    4.59
   1  -5  17   -0.63    3.46
  -1   5 -17   -0.88    3.14
   1  -5  18    3.46    3.59
  -1   5 -18    0.06    3.33
   1  -5  19    2.26    3.40
  -1   5 -19    1.82    3.59
  -1   5 -20    0.31    1.95
   1  -5  21    1.26    5.16
   1  -4 -20    7.23    9.43
  -1   4  20    0.63    6.10
   1  -4 -19   11.26    5.35
  -1   4  19    8.49    9.37
   1  -4 -18   -1.20    4.65
  -1   4  18    1.51    4.40
   1  -4 -17    0.25    3.84
  -1   4  17    2.89    4.97
   1  -4 -16   -0.25    3.40
  -1   4  16    0.75    4.72
   1  -4 -15    1.95    3.52
  -1   4  15   -0.94    5.22
   1  -4 -14   23.08    4.03
  -1   4  14   19.69    3.96
   1  -4 -13   31.13    3.84
  -1   4  13   22.45    4.21
   1  -4 -12    4.40    3.52
  -1   4  12    9.43    3.65
   1  -4 -11   -0.19    2.96
  -1   4  11    0.82    2.64
   1  -4 -10   26.86    2.64
  -1   4  10   32.77    3.27
   1  -4  -9   85.10    4.59
  -1   4   9   85.23    4.34
   1  -4  -8   32.58    2.64
  -1   4   8   29.81    3.02
   1  -4  -7   -0.19    1.82
  -1   4   7    0.06    1.95
   1  -4  -6   15.66    1.89
  -1   4   6   17.86    2.08
   1  -4  -5    3.27    1.51
  -1   4   5    3.77    1.76
   1  -4  -4   66.48    3.21
  -1   4   4   67.05    3.52
   1  -4  -3  672.06   19.62
  -1   4   3  664.70   18.49
   1  -4  -2   -0.44    1.01
  -1   4   2    1.01    0.88
   1  -4  -1  339.14   11.38
  -1   4   1  327.25    9.81
   1  -4   0   80.57    3.40
  -1   4   0   88.94    3.40
   1  -4   1  550.85   17.05
  -1   4  -1  545.51   15.98
   1  -4   2  863.95   33.59
  -1   4  -2  878.17   33.52
   1  -4   3  697.47   20.06
  -1   4  -3  685.77   19.56
   1  -4   4   74.28    3.52
  -1   4  -4   75.67    3.02
   1  -4   5  964.21   27.93
  -1   4  -5  964.46   28.37
   1  -4   6   19.69    1.70
  -1   4  -6   19.25    1.76
   1  -4   7  124.10    4.97
  -1   4  -7  128.88    5.03
   1  -4   8  140.57    5.47
  -1   4  -8  135.04    5.28
   1  -4   9   95.79    4.34
  -1   4  -9   89.19    3.96
   1  -4  10  361.41   10.82
  -1   4 -10  338.76   11.26
   1  -4  11    3.65    1.89
  -1   4 -11    4.28    1.89
   1  -4  12   66.36    4.34
  -1   4 -12   65.48    4.47
   1  -4  13    8.93    2.89
  -1   4 -13    7.93    2.64
   1  -4  14    0.50    3.02
  -1   4 -14   -0.57    2.45
   1  -4  15   83.34    5.79
  -1   4 -15   97.43    5.85
   1  -4  16    3.02    4.72
  -1   4 -16    2.45    3.90
   1  -4  17    5.60    4.03
  -1   4 -17    6.73    3.21
   1  -4  18   -0.25    4.40
  -1   4 -18    0.00    3.27
   1  -4  19    0.19    4.78
  -1   4 -19    0.25    4.53
   1  -4  20    2.26    5.41
  -1   4 -20   -0.57    2.45
   1  -4  21    3.46    3.52
  -1   4 -21    0.06    2.52
   1  -3 -21   -5.35   10.32
   1  -3 -20    3.46    3.77
  -1   3  20    2.52    5.35
   1  -3 -19    0.69    4.09
  -1   3  19    1.13    4.21
   1  -3 -18   21.64    4.28
  -1   3  18   23.78    4.53
   1  -3 -17   -0.88    4.97
  -1   3  17   -3.27    4.91
   1  -3 -16    2.01    3.84
  -1   3  16   -0.63    4.72
   1  -3 -15    9.50    3.27
  -1   3  15    6.42    4.53
   1  -3 -14   32.45    4.59
  -1   3  14   31.51    5.41
   1  -3 -13   73.53    4.91
  -1   3  13   73.97    5.47
   1  -3 -12   31.01    3.33
  -1   3  12   28.18    4.03
   1  -3 -11   31.20    3.02
  -1   3  11   29.75    3.46
   1  -3 -10    8.37    2.77
  -1   3  10   10.32    2.77
   1  -3  -9  202.65    7.42
  -1   3   9  207.69    7.86
   1  -3  -8   75.29    3.71
  -1   3   8   74.03    3.77
   1  -3  -7  127.05    5.03
  -1   3   7  139.07    5.35
   1  -3  -6    1.13    1.32
  -1   3   6    1.51    1.26
   1  -3  -5  526.70   16.04
  -1   3   5  526.26   16.10
   1  -3  -4  648.34   18.68
  -1   3   4  647.97   19.25
   1  -3  -3  391.09   12.71
  -1   3   3  408.20   12.14
   1  -3  -2 1634.19   44.03
  -1   3   2 1643.94   41.95
   1  -3  -1 2251.84   59.82
  -1   3   1 2231.46   56.23
   1  -3   0 1619.85   42.20
  -1   3   0 1623.25   41.83
   1  -3   1  955.85   36.79
  -1   3  -1  945.28   37.42
   1  -3   2 2407.32   60.00
  -1   3  -2 2393.05   61.51
   1  -3   3  138.56    4.84
  -1   3  -3  138.12    5.22
   1  -3   4  521.79   15.16
  -1   3  -4  500.98   15.47
   1  -3   5    0.38    0.88
  -1   3  -5    1.45    1.01
   1  -3   6  684.45   19.25
  -1   3  -6  689.86   20.13
   1  -3   7    9.62    1.26
  -1   3  -7    9.62    1.26
   1  -3   8  175.80    5.91
  -1   3  -8  171.08    6.35
   1  -3   9  218.13    8.11
  -1   3  -9  205.04    7.74
   1  -3  10   20.88    2.26
  -1   3 -10   19.62    2.26
   1  -3  11  137.24    6.35
  -1   3 -11  146.36    5.85
   1  -3  12    0.63    2.77
  -1   3 -12    2.58    2.64
   1  -3  13    3.52    2.77
  -1   3 -13    4.59    2.39
   1  -3  14   42.64    3.65
  -1   3 -14   38.74    3.71
   1  -3  15   18.05    3.27
  -1   3 -15   19.94    3.33
   1  -3  16   36.04    4.65
  -1   3 -16   44.28    5.09
   1  -3  17    1.26    3.52
  -1   3 -17    2.64    2.89
   1  -3  18   -0.75    3.77
  -1   3 -18    2.45    3.14
   1  -3  19   -0.82    4.40
  -1   3 -19    2.52    2.96
   1  -3  20    5.47    8.49
  -1   3 -20    0.44    1.95
   1  -3  21   -1.38    5.47
  -1   3 -21    0.75    2.52
   1  -3  22   -2.70    4.53
  -1   2  21    1.70    6.29
   1  -2 -20    5.72    4.72
  -1   2  20    6.79    4.78
   1  -2 -19   22.39    4.34
  -1   2  19   18.49    4.09
   1  -2 -18    1.13    3.59
  -1   2  18   -1.57    4.40
   1  -2 -17    3.46    3.46
  -1   2  17    1.20    4.15
   1  -2 -16    4.59    4.09
  -1   2  16    1.45    4.09
   1  -2 -15   28.37    4.65
  -1   2  15   25.03    4.84
   1  -2 -14   46.67    4.47
  -1   2  14   49.37    4.97
   1  -2 -13   35.47    3.40
  -1   2  13   39.69    4.28
   1  -2 -12    0.69    2.33
  -1   2  12    3.40    2.64
   1  -2 -11    2.20    2.33
  -1   2  11    5.53    2.83
   1  -2 -10  161.39    6.42
  -1   2  10  158.94    6.04
   1  -2  -9   42.83    2.83
  -1   2   9   42.14    2.96
   1  -2  -8   66.73    3.71
  -1   2   8   67.93    3.84
   1  -2  -7  127.49    5.60
  -1   2   7  124.22    5.35
   1  -2  -6  169.70    5.85
  -1   2   6  161.52    6.16
   1  -2  -5 1093.09   30.95
  -1   2   5 1080.76   29.69
   1  -2  -4    1.57    1.45
  -1   2   4   -0.13    1.07
   1  -2  -3 3230.08   81.33
  -1   2   3 3222.59   80.89
   1  -2  -2 9706.97  226.24
  -1   2   2 9999.00  235.49
   1  -2  -1  978.36   24.78
  -1   2   1  971.70   25.91
   1  -2   0  658.03   26.17
  -1   2   0  663.25   25.72
   1  -2   1  290.65    8.68
  -1   2  -1  295.68    8.68
   1  -2   2   28.68    1.32
  -1   2  -2   29.62    1.51
   1  -2   3  823.51   22.33
  -1   2  -3  837.91   23.52
   1  -2   4   91.26    3.77
  -1   2  -4   91.26    3.71
   1  -2   5 1048.68   29.00
  -1   2  -5 1099.32   31.13
   1  -2   6   49.25    2.01
  -1   2  -6   47.80    2.39
   1  -2   7   85.54    3.71
  -1   2  -7   98.43    3.96
   1  -2   8  147.05    5.28
  -1   2  -8  140.89    5.60
   1  -2   9   25.47    2.14
  -1   2  -9   30.19    2.33
   1  -2  10  230.83    8.11
  -1   2 -10  232.15    7.74
   1  -2  11   -1.20    2.14
  -1   2 -11    2.83    2.01
   1  -2  12   47.55    3.65
  -1   2 -12   52.58    3.21
   1  -2  13    1.70    3.08
  -1   2 -13    0.38    3.21
   1  -2  14    0.94    3.27
  -1   2 -14    0.19    2.52
   1  -2  15   61.95    4.53
  -1   2 -15   58.18    4.72
   1  -2  16   -1.70    3.77
  -1   2 -16    2.70    3.21
   1  -2  17    4.59    3.71
  -1   2 -17    7.17    3.02
   1  -2  18    2.33    4.28
  -1   2 -18   -0.13    3.96
   1  -2  19    0.75    4.40
  -1   2 -19   -0.38    3.40
   1  -2  20   -0.25    4.53
  -1   2 -20    0.57    4.59
   1  -2  21    1.76    3.59
  -1   2 -21    0.31    6.48
   1  -2  22   -0.57    6.60
   1  -1 -21   -0.69    3.33
   1  -1 -20    1.64    3.02
  -1   1  20   -0.44    4.03
   1  -1 -19    3.02    4.40
  -1   1  19    2.39    4.91
   1  -1 -18    5.35    4.15
  -1   1  18    6.23    5.47
   1  -1 -17   -1.26    3.27
  -1   1  17   -1.32    4.21
   1  -1 -16    5.66    4.72
  -1   1  16    6.54    5.03
   1  -1 -15    7.42    3.08
  -1   1  15   11.89    4.59
   1  -1 -14   81.64    5.53
  -1   1  14   75.98    5.91
   1  -1 -13   27.05    3.14
  -1   1  13   27.49    3.59
   1  -1 -12    1.26    3.40
  -1   1  12    0.94    3.21
   1  -1 -11    8.55    2.26
  -1   1  11    9.37    2.96
   1  -1 -10   20.13    2.33
  -1   1  10   27.11    2.96
   1  -1  -9   97.99    5.09
  -1   1   9   96.92    5.60
   1  -1  -8  123.91    5.28
  -1   1   8  132.15    5.60
   1  -1  -7  285.62   10.32
  -1   1   7  292.97    9.50
   1  -1  -6  331.34   11.45
  -1   1   6  330.65   10.88
   1  -1  -5 1249.83   36.10
  -1   1   5 1233.60   33.84
   1  -1  -4  763.19   21.57
  -1   1   4  745.52   19.94
   1  -1  -3  219.07    7.48
  -1   1   3  220.27    7.04
   1  -1  -2 1280.71   32.77
  -1   1   2 1291.21   33.59
   1  -1  -1 3971.57  134.54
  -1   1   1 4000.13  134.79
   1  -1   0   90.63    3.14
  -1   1   0   88.62    2.58
   1  -1   1 2393.74   58.18
  -1   1  -1 2397.70   56.36
   1  -1   2 1172.46   28.81
  -1   1  -2 1175.80   30.25
   1  -1   3  185.04    5.53
  -1   1  -3  180.83    5.66
   1  -1   4  610.92   16.48
  -1   1  -4  611.99   18.55
   1  -1   5  262.34    8.37
  -1   1  -5  265.11    8.99
   1  -1   6 1128.00   30.76
  -1   1  -6 1127.49   31.51
   1  -1   7  542.05   16.60
  -1   1  -7  554.06   18.18
   1  -1   8   21.70    2.01
  -1   1  -8   21.01    2.01
   1  -1   9  275.05    9.31
  -1   1  -9  294.17   10.38
   1  -1  10   91.14    4.65
  -1   1 -10   94.72    3.90
   1  -1  11  248.25    8.87
  -1   1 -11  231.21    7.36
   1  -1  12    1.89    2.33
  -1   1 -12    4.15    2.39
   1  -1  13   12.39    3.27
  -1   1 -13   11.26    2.70
   1  -1  14   -0.25    3.02
  -1   1 -14    3.08    3.52
   1  -1  15   15.91    3.40
  -1   1 -15   13.52    3.33
   1  -1  16    9.56    4.03
  -1   1 -16    7.86    3.77
   1  -1  17    2.77    4.47
  -1   1 -17    0.82    3.14
   1  -1  18   -0.13    4.59
  -1   1 -18   -0.19    4.15
   1  -1  19   -0.44    3.65
  -1   1 -19   -0.44    3.21
   1  -1  20    2.26    3.77
  -1   1 -20    3.71    3.27
   1  -1  21    1.64    3.59
   1  -1  22   -0.06    4.72
   1   0 -22   -0.19    2.33
   1   0 -21   -0.75    3.77
   1   0 -20    3.84    3.40
  -1   0  20    5.47    6.42
   1   0 -19    1.89    4.15
  -1   0  19    4.34    5.41
   1   0 -18   15.47    3.90
  -1   0  18   14.03    5.22
   1   0 -17   -0.57    3.14
  -1   0  17    0.63    3.77
   1   0 -16    0.44    4.03
  -1   0  16    2.89    3.59
   1   0 -15   67.80    5.16
  -1   0  15   72.33    5.91
   1   0 -14   36.48    4.21
  -1   0  14   28.24    4.47
   1   0 -13   -1.20    2.96
  -1   0  13    2.20    3.08
   1   0 -12    0.19    2.39
  -1   0  12    1.26    2.77
   1   0 -11  113.21    4.91
  -1   0  11  115.10    5.35
   1   0 -10  171.83    6.16
  -1   0  10  172.21    6.86
   1   0  -9   41.76    2.77
  -1   0   9   45.29    3.40
   1   0  -8  346.31   11.82
  -1   0   8  350.40   11.07
   1   0  -7  217.88    8.11
  -1   0   7  218.00    7.36
   1   0  -6  648.59   18.74
  -1   0   6  655.07   19.25
   1   0  -5 1727.09   46.04
  -1   0   5 1658.53   42.77
   1   0  -4  321.40   10.32
  -1   0   4  316.06    9.94
   1   0  -3  298.13    8.87
  -1   0   3  298.89    8.55
   1   0  -2 2165.11   76.04
  -1   0   2 2019.69   71.33
   1   0  -1  334.55    9.37
  -1   0   1  341.91    8.81
   1   0   0 3648.72   86.04
  -1   0   0 3431.48  115.29
   1   0   1   15.54    0.82
  -1   0  -1   17.17    1.07
   1   0   2 1127.12   44.85
  -1   0  -2 1160.77   27.67
   1   0   3   47.68    1.89
  -1   0  -3   47.49    1.82
   1   0   4   21.39    1.32
  -1   0  -4   23.21    1.38
   1   0   5  603.31   17.36
  -1   0  -5  623.50   18.49
   1   0   6  206.68    6.67
  -1   0  -6  208.50    7.93
   1   0   7  114.60    5.16
  -1   0  -7  112.21    4.65
   1   0   8  494.25   14.97
  -1   0  -8  507.58   15.03
   1   0   9   -0.57    1.51
  -1   0  -9    1.13    1.70
   1   0  10  146.36    6.23
  -1   0 -10  154.16    5.66
   1   0  11   20.19    3.14
  -1   0 -11   22.01    2.83
   1   0  12   47.80    3.52
  -1   0 -12   45.91    3.14
   1   0  13    4.03    2.96
  -1   0 -13    4.59    2.33
   1   0  14   24.72    4.34
  -1   0 -14   23.96    3.52
   1   0  15    2.64    3.02
  -1   0 -15    4.97    2.70
   1   0  16   17.99    4.40
  -1   0 -16   20.50    3.90
   1   0  17   -0.75    3.90
  -1   0 -17    1.38    2.58
   1   0  18    2.77    4.78
  -1   0 -18   -0.57    3.33
   1   0  19    0.19    3.46
  -1   0 -19    1.95    4.15
   1   0  20    0.25    3.21
  -1   0 -20    1.07    3.71
   1   0  21   -1.76    5.22
   1   1 -21   10.63    3.33
  -1  -1  21    6.67    9.06
   1   1 -20    9.69    3.71
  -1  -1  20    5.16    4.84
   1   1 -19   -0.31    3.71
  -1  -1  19    2.20    4.47
   1   1 -18    0.31    4.84
  -1  -1  18    2.58    5.28
   1   1 -17    0.82    3.59
  -1  -1  17    2.77    4.09
   1   1 -16    7.42    4.09
  -1  -1  16    7.30    4.15
   1   1 -15   27.99    4.03
  -1  -1  15   32.01    4.15
   1   1 -14   87.99    5.79
  -1  -1  14   92.14    5.35
   1   1 -13   -0.50    2.14
  -1  -1  13   -0.19    2.64
   1   1 -12    4.97    3.21
  -1  -1  12    2.39    2.89
   1   1 -11   90.63    4.65
  -1  -1  11   90.32    4.84
   1   1 -10   23.78    2.77
  -1  -1  10   31.76    2.96
   1   1  -9  404.24   11.89
  -1  -1   9  391.91   11.76
   1   1  -8  356.37   11.01
  -1  -1   8  355.31   12.39
   1   1  -7   27.17    1.70
  -1  -1   7   32.08    1.95
   1   1  -6  680.99   18.74
  -1  -1   6  667.28   20.00
   1   1  -5  145.17    5.60
  -1  -1   5  143.59    5.22
   1   1  -4  357.00   10.50
  -1  -1   4  360.78   11.76
   1   1  -3   -0.19    1.07
  -1  -1   3   -0.75    1.70
   1   1  -2  201.52    6.16
  -1  -1   2  200.01    6.16
   1   1  -1 2917.54   69.38
  -1  -1   1 2961.89   69.94
   1   1   0  562.74   14.34
  -1  -1   0  552.74   19.18
   1   1   1  237.50    6.54
  -1  -1  -1  236.12    6.98
   1   1   2   14.40    0.88
  -1  -1  -2   13.40    0.82
   1   1   3  232.84    6.98
  -1  -1  -3  230.77    7.04
   1   1   4  492.48   14.59
  -1  -1  -4  502.23   15.47
   1   1   5  229.45    7.23
  -1  -1  -5  232.59    7.67
   1   1   6  459.34   15.16
  -1  -1  -6  466.57   13.40
   1   1   7   35.10    2.26
  -1  -1  -7   39.00    2.26
   1   1   8    1.38    1.51
  -1  -1  -8    0.94    1.64
   1   1   9  246.75   10.32
  -1  -1  -9  242.28    8.55
   1   1  10   10.44    2.14
  -1  -1 -10   10.06    1.76
   1   1  11   22.20    2.70
  -1  -1 -11   17.61    2.26
   1   1  12   10.69    3.33
  -1  -1 -12    8.30    2.14
   1   1  13   18.55    3.02
  -1  -1 -13   16.92    3.21
   1   1  14   10.06    3.71
  -1  -1 -14   13.90    2.58
   1   1  15   33.84    4.53
  -1  -1 -15   33.65    3.65
   1   1  16    0.13    3.96
  -1  -1 -16    1.51    3.46
   1   1  17   -1.45    3.40
  -1  -1 -17    0.94    3.08
   1   1  18    2.01    3.52
  -1  -1 -18    0.88    2.96
   1   1  19    0.19    5.72
  -1  -1 -19    0.06    2.64
   1   1  20    6.10    4.78
  -1  -1 -20   -3.90    5.72
   1   2 -22    0.31    5.03
  -1  -2  22    0.38    4.72
   1   2 -21    3.40    3.59
  -1  -2  21    0.50    3.46
   1   2 -20    4.84    4.91
  -1  -2  20    1.32    4.72
   1   2 -19    3.59    3.65
  -1  -2  19    0.75    5.22
   1   2 -18    7.30    5.47
  -1  -2  18    8.37    5.41
   1   2 -17    0.44    3.14
  -1  -2  17    1.64    3.84
   1   2 -16   -1.45    4.15
  -1  -2  16    3.33    4.97
   1   2 -15   73.21    5.03
  -1  -2  15   73.46    5.41
   1   2 -14   76.11    4.84
  -1  -2  14   78.94    4.97
   1   2 -13   96.67    4.65
  -1  -2  13  103.40    5.47
   1   2 -12   42.20    3.90
  -1  -2  12   40.32    3.46
   1   2 -11    2.20    1.95
  -1  -2  11    0.06    2.45
   1   2 -10  100.70    4.91
  -1  -2  10  100.70    4.84
   1   2  -9   29.25    2.58
  -1  -2   9   27.93    2.45
   1   2  -8  631.11   17.17
  -1  -2   8  613.37   18.62
   1   2  -7  235.99    7.23
  -1  -2   7  251.09    8.68
   1   2  -6  112.77    4.72
  -1  -2   6  113.28    4.53
   1   2  -5  641.11   18.99
  -1  -2   5  629.03   18.30
   1   2  -4   97.49    5.53
  -1  -2   4   97.49    6.16
   1   2  -3 1234.80   32.27
  -1  -2   3 1271.09   35.60
   1   2  -2  601.42   16.23
  -1  -2   2  603.87   17.49
   1   2  -1 4036.04   96.55
  -1  -2   1 4092.34  101.52
   1   2   0  101.45    3.65
  -1  -2   0  102.08    3.40
   1   2   1  417.07   11.70
  -1  -2  -1  407.76   12.08
   1   2   2   28.93    1.57
  -1  -2  -2   28.43    1.38
   1   2   3  569.41   16.42
  -1  -2  -3  574.50   16.48
   1   2   4    4.91    0.94
  -1  -2  -4    4.84    1.07
   1   2   5  357.44   12.01
  -1  -2  -5  379.46   11.51
   1   2   6   29.88    2.20
  -1  -2  -6   32.14    2.01
   1   2   7   91.96    4.15
  -1  -2  -7   88.62    4.03
   1   2   8  114.98    4.53
  -1  -2  -8  109.69    5.09
   1   2   9  154.35    6.48
  -1  -2  -9  152.02    5.91
   1   2  10   53.71    3.40
  -1  -2 -10   50.95    3.33
   1   2  11    7.86    2.26
  -1  -2 -11    7.67    2.33
   1   2  12   -0.50    2.45
  -1  -2 -12   -0.57    2.08
   1   2  13    3.90    3.08
  -1  -2 -13    5.47    2.70
   1   2  14   39.06    4.28
  -1  -2 -14   36.04    3.59
   1   2  15    1.95    3.40
  -1  -2 -15   -0.19    2.83
   1   2  16    2.89    4.09
  -1  -2 -16    1.32    3.65
   1   2  17   -2.64    4.53
  -1  -2 -17    0.44    3.59
   1   2  18    0.57    3.08
  -1  -2 -18    1.38    3.27
   1   2  19   -0.94    5.16
  -1  -2 -19    8.55    8.30
  -1  -2 -20    0.44    5.79
   1   3 -22   -2.20    4.65
  -1  -3  22    0.38    4.72
   1   3 -21    2.64    3.90
  -1  -3  21    2.77    3.77
   1   3 -20    6.73    4.03
  -1  -3  20   12.26    4.34
   1   3 -19    5.85    3.90
  -1  -3  19    7.80    4.78
   1   3 -18   -0.63    5.03
  -1  -3  18    0.63    4.91
   1   3 -17    2.14    3.08
  -1  -3  17    2.77    3.59
   1   3 -16   49.31    4.34
  -1  -3  16   48.81    5.16
   1   3 -15   92.52    5.72
  -1  -3  15  103.97    6.73
   1   3 -14   25.35    3.40
  -1  -3  14   22.14    3.59
   1   3 -13    8.62    2.64
  -1  -3  13    2.39    3.08
   1   3 -12   12.20    3.21
  -1  -3  12   14.78    3.71
   1   3 -11  107.68    5.53
  -1  -3  11  111.45    5.47
   1   3 -10   49.06    3.52
  -1  -3  10   40.76    3.33
   1   3  -9  485.19   15.22
  -1  -3   9  479.28   15.47
   1   3  -8  107.62    4.65
  -1  -3   8  102.14    4.40
   1   3  -7   16.79    1.76
  -1  -3   7   15.66    1.64
   1   3  -6  363.42   10.50
  -1  -3   6  370.15   11.51
   1   3  -5   18.49    1.95
  -1  -3   5   16.79    2.26
   1   3  -4   72.83    3.27
  -1  -3   4   70.19    3.46
   1   3  -3 1724.51   44.41
  -1  -3   3 1711.62   43.90
   1   3  -2   33.71    1.57
  -1  -3   2   31.07    1.76
   1   3  -1   42.52    1.95
  -1  -3   1   41.51    2.20
   1   3   0  115.42    4.40
  -1  -3   0  116.17    4.53
   1   3   1   29.31    1.51
  -1  -3  -1   26.79    1.45
   1   3   2   27.49    1.45
  -1  -3  -2   27.67    1.57
   1   3   3   58.31    2.45
  -1  -3  -3   55.98    2.58
   1   3   4  151.39    5.35
  -1  -3  -4  153.47    5.98
   1   3   5   55.66    2.58
  -1  -3  -5   51.89    2.58
   1   3   6   15.60    1.95
  -1  -3  -6   14.53    1.70
   1   3   7  105.92    4.47
  -1  -3  -7  107.99    4.84
   1   3   8  162.59    6.23
  -1  -3  -8  171.14    5.79
   1   3   9   -0.57    1.82
  -1  -3  -9   -0.25    1.76
   1   3  10   29.50    3.59
  -1  -3 -10   26.04    2.39
   1   3  11   91.45    5.41
  -1  -3 -11   91.14    4.91
   1   3  12    0.75    2.45
  -1  -3 -12    0.69    2.26
   1   3  13   12.20    3.27
  -1  -3 -13   13.96    2.70
   1   3  14   13.52    3.52
  -1  -3 -14   16.86    2.89
   1   3  15    5.53    4.21
  -1  -3 -15    8.24    2.96
   1   3  16    2.70    3.90
  -1  -3 -16    2.08    2.52
   1   3  17    0.38    4.34
  -1  -3 -17    1.32    3.14
   1   3  18    0.50    5.98
  -1  -3 -18   -1.51    3.59
  -1  -3 -19    4.28    5.35
   1   4 -22    0.25    2.70
   1   4 -21    2.64    4.72
  -1  -4  21    5.47    9.81
   1   4 -20   -2.52    3.65
  -1  -4  20    0.06    4.09
   1   4 -19    6.42    4.09
  -1  -4  19    3.33    4.84
   1   4 -18    1.20    3.59
  -1  -4  18   -0.31    4.09
   1   4 -17    5.72    3.59
  -1  -4  17   11.20    3.96
   1   4 -16   14.53    3.40
  -1  -4  16   15.28    4.15
   1   4 -15   37.80    4.65
  -1  -4  15   36.73    4.84
   1   4 -14  110.20    6.79
  -1  -4  14  120.26    6.35
   1   4 -13    7.36    2.39
  -1  -4  13    7.11    2.70
   1   4 -12   27.05    3.08
  -1  -4  12   24.59    2.96
   1   4 -11    6.04    2.26
  -1  -4  11    5.91    2.14
   1   4 -10  165.67    6.42
  -1  -4  10  179.26    6.92
   1   4  -9   26.48    2.58
  -1  -4   9   23.78    2.52
   1   4  -8   64.97    3.71
  -1  -4   8   64.03    3.27
   1   4  -7  306.56    9.81
  -1  -4   7  309.14    9.94
   1   4  -6  317.50   13.46
  -1  -4   6  325.93   15.66
   1   4  -5    4.53    1.38
  -1  -4   5    1.45    1.01
   1   4  -4    5.35    1.13
  -1  -4   4    6.10    1.01
   1   4  -3 1261.53   33.90
  -1  -4   3 1228.57   34.34
   1   4  -2  245.80    8.43
  -1  -4   2  247.88    8.62
   1   4  -1  679.23   19.50
  -1  -4   1  670.11   19.25
   1   4   0  259.26    8.55
  -1  -4   0  277.69    9.56
   1   4   1   13.08    1.20
  -1  -4  -1   14.28    1.20
   1   4   2  283.10    9.43
  -1  -4  -2  289.33    9.50
   1   4   3  305.43    9.75
  -1  -4  -3  302.03    9.75
   1   4   4  369.52   14.47
  -1  -4  -4  387.19   11.57
   1   4   5  170.14    6.86
  -1  -4  -5  166.87    6.48
   1   4   6   19.06    1.89
  -1  -4  -6   18.81    1.82
   1   4   7   32.33    2.26
  -1  -4  -7   31.32    2.70
   1   4   8   98.31    4.34
  -1  -4  -8   95.92    4.40
   1   4   9    6.10    1.89
  -1  -4  -9    5.53    1.82
   1   4  10  102.52    5.53
  -1  -4 -10   95.67    5.09
   1   4  11   26.35    3.27
  -1  -4 -11   26.86    3.14
   1   4  12    1.26    3.02
  -1  -4 -12   -1.13    2.26
   1   4  13    1.20    3.21
  -1  -4 -13    0.94    2.45
   1   4  14   26.10    4.65
  -1  -4 -14   24.09    3.52
   1   4  15    1.82    3.84
  -1  -4 -15    1.89    2.89
   1   4  16   -0.94    3.65
  -1  -4 -16   -1.32    2.45
   1   4  17    0.00    3.59
  -1  -4 -17   -0.57    2.77
   1   4  18    3.40    6.54
  -1  -4 -18    1.20    2.89
   1   5 -21    2.45    2.89
  -1  -5  21    2.58    5.47
   1   5 -20    2.96    3.71
  -1  -5  20    4.84    6.79
   1   5 -19    1.70    3.40
  -1  -5  19    4.91    4.91
   1   5 -18   -0.25    3.59
  -1  -5  18    6.60    3.90
   1   5 -17    2.83    3.21
  -1  -5  17   -1.07    3.27
   1   5 -16   68.87    5.66
  -1  -5  16   58.43    5.16
   1   5 -15   28.18    3.71
  -1  -5  15   26.67    3.77
   1   5 -14   60.00    4.65
  -1  -5  14   60.88    4.97
   1   5 -13   12.64    2.96
  -1  -5  13   13.33    3.71
   1   5 -12   85.60    5.03
  -1  -5  12   90.82    5.28
   1   5 -11    3.14    2.52
  -1  -5  11    4.47    2.58
   1   5 -10   38.93    2.64
  -1  -5  10   44.72    3.02
   1   5  -9  164.04    6.54
  -1  -5   9  163.47    6.86
   1   5  -8   54.78    3.02
  -1  -5   8   51.20    2.89
   1   5  -7   17.42    2.58
  -1  -5   7   19.06    2.52
   1   5  -6 1041.83   30.57
  -1  -5   6 1042.83   28.18
   1   5  -5  545.82   16.16
  -1  -5   5  539.66   15.35
   1   5  -4   84.47    3.84
  -1  -5   4   82.90    3.84
   1   5  -3  665.33   21.39
  -1  -5   3  656.27   19.56
   1   5  -2 1219.70   33.52
  -1  -5   2 1214.92   32.90
   1   5  -1  390.28   12.83
  -1  -5   1  395.37   12.33
   1   5   0  146.30    5.72
  -1  -5   0  141.14    5.35
   1   5   1  174.98    7.17
  -1  -5  -1  171.46    6.42
   1   5   2  270.83    9.18
  -1  -5  -2  286.24    8.99
   1   5   3   77.61    3.52
  -1  -5  -3   83.97    3.90
   1   5   4  303.10   10.57
  -1  -5  -4  310.52   10.13
   1   5   5   18.30    2.14
  -1  -5  -5   14.15    1.89
   1   5   6   73.97    3.40
  -1  -5  -6   77.93    3.77
   1   5   7    5.85    1.95
  -1  -5  -7    6.67    1.82
   1   5   8  178.88    8.11
  -1  -5  -8  173.85    6.35
   1   5   9    2.70    2.45
  -1  -5  -9    3.46    2.77
   1   5  10    4.84    2.39
  -1  -5 -10    4.91    2.33
   1   5  11   12.83    3.33
  -1  -5 -11   16.10    2.89
   1   5  12    1.64    3.84
  -1  -5 -12   -1.07    2.64
   1   5  13    3.14    3.59
  -1  -5 -13    3.52    2.83
   1   5  14    0.00    3.96
  -1  -5 -14   -1.32    3.14
   1   5  15    6.67    4.03
  -1  -5 -15    5.79    2.70
   1   5  16   -1.89    3.14
  -1  -5 -16   -1.95    2.26
   1   5  17    0.25    4.78
  -1  -5 -17   -0.19    2.89
   1   6 -21    1.57    3.27
  -1  -6  21    2.52    5.79
   1   6 -20    2.08    3.21
  -1  -6  20    2.64    7.23
   1   6 -19    2.14    4.21
  -1  -6  19    1.45    6.10
   1   6 -18   -1.89    3.46
  -1  -6  18    0.50    3.59
   1   6 -17    1.01    3.90
  -1  -6  17    0.31    3.52
   1   6 -16   14.91    3.71
  -1  -6  16   12.39    3.65
   1   6 -15   57.43    4.78
  -1  -6  15   63.46    4.84
   1   6 -14    2.20    2.64
  -1  -6  14   -0.69    2.64
   1   6 -13    7.30    2.89
  -1  -6  13    5.72    2.58
   1   6 -12  178.88    8.05
  -1  -6  12  189.26    7.93
   1   6 -11    7.67    3.08
  -1  -6  11   11.89    2.26
   1   6 -10   27.61    2.89
  -1  -6  10   24.53    2.77
   1   6  -9   23.90    2.52
  -1  -6   9   21.70    2.39
   1   6  -8    1.70    2.14
  -1  -6   8    0.88    1.82
   1   6  -7  449.59   13.15
  -1  -6   7  441.54   13.15
   1   6  -6   44.28    2.83
  -1  -6   6   47.36    2.89
   1   6  -5  361.41   12.01
  -1  -6   5  373.80   12.01
   1   6  -4  317.76    9.81
  -1  -6   4  300.52    8.99
   1   6  -3   82.27    3.71
  -1  -6   3   80.70    3.33
   1   6  -2   33.27    2.08
  -1  -6   2   32.45    2.08
   1   6  -1   95.10    3.96
  -1  -6   1   95.54    4.28
   1   6   0  382.92   12.96
  -1  -6   0  376.94   11.45
   1   6   1  111.26    4.91
  -1  -6  -1  102.59    4.40
   1   6   2  143.66    5.35
  -1  -6  -2  148.75    6.35
   1   6   3   84.22    3.96
  -1  -6  -3   87.49    3.90
   1   6   4  126.11    5.22
  -1  -6  -4  129.06    5.53
   1   6   5  237.18    9.56
  -1  -6  -5  247.69    8.24
   1   6   6    0.88    1.89
  -1  -6  -6    2.08    1.82
   1   6   7    0.82    1.76
  -1  -6  -7    2.70    2.45
   1   6   8    1.13    2.39
  -1  -6  -8    0.00    2.58
   1   6   9   11.70    2.45
  -1  -6  -9   10.19    2.39
   1   6  10   20.63    3.27
  -1  -6 -10   21.64    2.96
   1   6  11    2.89    2.58
  -1  -6 -11    7.11    2.96
   1   6  12    0.57    3.52
  -1  -6 -12    3.02    2.39
   1   6  13    7.23    3.84
  -1  -6 -13    9.12    2.77
   1   6  14    3.65    3.96
  -1  -6 -14    1.95    3.59
   1   6  15    3.33    4.72
  -1  -6 -15    5.35    3.14
   1   6  16    0.75    3.71
  -1  -6 -16    1.89    2.58
   1   6  17    2.52    2.77
  -1  -6 -17    0.69    2.39
   1   7 -22    1.32    2.26
   1   7 -21   -0.44    2.58
  -1  -7  21   -0.94    4.15
   1   7 -20    0.82    3.27
  -1  -7  20    9.18    5.22
   1   7 -19   -1.01    3.33
  -1  -7  19   -1.70    6.04
   1   7 -18    1.64    4.15
  -1  -7  18    1.95    4.21
   1   7 -17   -2.52    3.65
  -1  -7  17    0.94    3.65
   1   7 -16   35.35    4.28
  -1  -7  16   32.01    4.34
   1   7 -15    7.93    3.08
  -1  -7  15    7.86    3.02
   1   7 -14   70.95    5.16
  -1  -7  14   69.19    4.84
   1   7 -13   64.09    4.47
  -1  -7  13   69.44    4.47
   1   7 -12   11.01    2.26
  -1  -7  12   14.21    3.02
   1   7 -11  122.78    4.78
  -1  -7  11  132.02    6.04
   1   7 -10   16.42    2.83
  -1  -7  10   12.77    2.58
   1   7  -9   38.43    3.96
  -1  -7   9   38.18    3.08
   1   7  -8  168.44    7.11
  -1  -7   8  166.24    6.60
   1   7  -7    3.21    2.14
  -1  -7   7    7.04    1.76
   1   7  -6  294.80   10.32
  -1  -7   6  295.68    9.50
   1   7  -5    4.09    1.64
  -1  -7   5    6.16    1.45
   1   7  -4  379.27   11.82
  -1  -7   4  390.09   12.26
   1   7  -3   53.27    2.89
  -1  -7   3   51.51    2.64
   1   7  -2   89.63    4.09
  -1  -7   2   92.27    3.96
   1   7  -1  238.63    8.05
  -1  -7   1  244.61    7.99
   1   7   0    4.59    1.45
  -1  -7   0    6.73    1.57
   1   7   1   62.58    3.08
  -1  -7  -1   69.19    3.71
   1   7   2  356.94   11.20
  -1  -7  -2  348.64   11.57
   1   7   3   48.49    3.27
  -1  -7  -3   45.98    3.08
   1   7   4  100.07    4.59
  -1  -7  -4  100.82    4.28
   1   7   5    2.64    2.01
  -1  -7  -5    2.14    1.64
   1   7   6    4.03    1.95
  -1  -7  -6    4.09    2.26
   1   7   7   24.53    2.83
  -1  -7  -7   26.54    3.40
   1   7   8    3.65    2.64
  -1  -7  -8    4.59    2.45
   1   7   9   29.06    3.14
  -1  -7  -9   28.62    3.02
   1   7  10    8.99    3.02
  -1  -7 -10    7.11    2.89
   1   7  11   -0.57    3.27
  -1  -7 -11    0.19    3.14
   1   7  12    9.94    3.46
  -1  -7 -12    9.87    2.89
   1   7  13    5.72    4.28
  -1  -7 -13    6.42    3.59
   1   7  14    2.83    3.96
  -1  -7 -14    4.65    3.02
   1   7  15   -0.25    3.71
  -1  -7 -15    0.82    2.58
   1   7  16    2.14    3.46
  -1  -7 -16    0.88    3.59
   1   7  17    2.01    4.47
   1   7  18   11.01   10.63
   1   8 -22    0.75    3.65
   1   8 -21    2.89    4.09
  -1  -8  21   -0.13    4.47
   1   8 -20    2.08    4.91
  -1  -8  20   -3.21    6.23
   1   8 -19   -0.57    4.65
  -1  -8  19    1.70    4.15
   1   8 -18    0.13    2.89
  -1  -8  18    0.57    3.65
   1   8 -17   18.74    3.27
  -1  -8  17   19.06    4.59
   1   8 -16   16.73    3.40
  -1  -8  16   17.86    3.96
   1   8 -15   52.46    3.71
  -1  -8  15   49.75    4.72
   1   8 -14    5.53    2.77
  -1  -8  14    2.77    3.14
   1   8 -13   27.42    3.90
  -1  -8  13   30.76    3.59
   1   8 -12   85.29    5.47
  -1  -8  12   73.34    4.09
   1   8 -11    4.78    2.83
  -1  -8  11    6.04    4.21
   1   8 -10  141.77    8.93
  -1  -8  10  128.94    6.04
   1   8  -9    1.13    2.83
  -1  -8   9   -1.51    2.20
   1   8  -8   21.83    2.83
  -1  -8   8   21.51    2.70
   1   8  -7  107.11    4.97
  -1  -8   7  107.18    4.28
   1   8  -6    7.55    2.26
  -1  -8   6    9.25    2.08
   1   8  -5  247.81    8.37
  -1  -8   5  234.35    8.68
   1   8  -4  491.67   15.03
  -1  -8   4  497.26   14.78
   1   8  -3   26.23    2.52
  -1  -8   3   28.68    2.52
   1   8  -2  123.28    5.16
  -1  -8   2  120.26    5.16
   1   8  -1   14.28    2.01
  -1  -8   1   19.18    2.01
   1   8   0    6.16    1.95
  -1  -8   0    6.23    1.95
   1   8   1   51.76    3.14
  -1  -8  -1   55.03    3.08
   1   8   2   12.58    1.76
  -1  -8  -2   14.59    2.20
   1   8   3   25.28    2.39
  -1  -8  -3   24.78    2.58
   1   8   4    1.64    2.01
  -1  -8  -4    1.51    2.26
   1   8   5    0.44    1.89
  -1  -8  -5    2.96    2.33
   1   8   6   24.91    3.08
  -1  -8  -6   26.10    3.46
   1   8   7   15.72    3.21
  -1  -8  -7   13.21    3.46
   1   8   8   18.81    4.09
  -1  -8  -8   15.35    2.96
   1   8   9    3.77    2.64
  -1  -8  -9    6.16    3.14
   1   8  10    2.58    3.14
  -1  -8 -10    1.01    3.40
   1   8  11    3.90    3.65
  -1  -8 -11    4.72    2.77
   1   8  12   -0.31    3.33
  -1  -8 -12    1.95    3.46
   1   8  13   -1.89    4.40
  -1  -8 -13    0.13    2.83
   1   8  14    2.64    2.58
  -1  -8 -14    1.07    1.70
   1   8  15    2.58    4.40
  -1  -8 -15    0.63    3.65
   1   9 -21   22.33   13.90
   1   9 -20   -4.72    7.36
  -1  -9  20   -1.13    7.93
   1   9 -19    5.35    4.91
  -1  -9  19    2.14    4.15
   1   9 -18    5.47    5.66
  -1  -9  18    9.94    4.72
   1   9 -17   -0.25    3.90
  -1  -9  17    0.00    3.77
   1   9 -16   21.76    5.53
  -1  -9  16   24.40    4.97
   1   9 -15    5.41    4.78
  -1  -9  15    3.02    3.40
   1   9 -14    8.93    3.14
  -1  -9  14    9.12    3.14
   1   9 -13   21.39    3.84
  -1  -9  13   17.49    3.21
   1   9 -12    3.40    3.02
  -1  -9  12    1.07    4.40
   1   9 -11   94.22    7.23
  -1  -9  11   86.99    5.16
   1   9 -10    4.97    2.77
  -1  -9  10    4.15    2.39
   1   9  -9   56.17    4.53
  -1  -9   9   58.49    3.77
   1   9  -8    4.91    2.45
  -1  -9   8    3.40    2.01
   1   9  -7    7.99    2.89
  -1  -9   7   11.76    2.77
   1   9  -6   66.23    3.84
  -1  -9   6   72.46    3.65
   1   9  -5   76.73    4.09
  -1  -9   5   72.27    3.71
   1   9  -4   25.85    2.96
  -1  -9   4   25.35    2.26
   1   9  -3   88.87    4.15
  -1  -9   3   87.05    3.90
   1   9  -2   44.91    2.83
  -1  -9   2   44.03    2.77
   1   9  -1   72.71    3.71
  -1  -9   1   72.33    4.03
   1   9   0   -1.51    2.20
  -1  -9   0    1.01    1.89
   1   9   1   26.86    2.77
  -1  -9  -1   29.25    2.83
   1   9   2   11.70    2.08
  -1  -9  -2   12.83    2.08
   1   9   3   23.71    2.45
  -1  -9  -3   21.64    2.77
   1   9   4   11.89    2.89
  -1  -9  -4   10.94    2.20
   1   9   5    1.64    2.20
  -1  -9  -5    2.20    2.14
   1   9   6   10.32    2.64
  -1  -9  -6   12.20    2.64
   1   9   7   -0.63    2.52
  -1  -9  -7   -1.01    2.33
   1   9   8    8.55    2.96
  -1  -9  -8   10.19    3.14
   1   9   9    7.48    3.21
  -1  -9  -9    7.67    2.70
   1   9  10    1.70    3.40
  -1  -9 -10    3.96    4.09
   1   9  11   -0.63    3.21
  -1  -9 -11    1.45    3.08
   1   9  12    0.13    4.09
  -1  -9 -12   -0.69    3.27
   1   9  13    1.01    3.40
  -1  -9 -13    5.72    2.96
  -1  -9 -15   -0.06    2.39
   1  10 -19    2.01    4.97
  -1 -10  19    0.25    4.78
   1  10 -18    3.59    5.91
  -1 -10  18    5.66    4.47
   1  10 -17   49.69    6.48
  -1 -10  17   39.12    5.79
   1  10 -16    4.97    5.79
  -1 -10  16    5.91    5.79
   1  10 -15   16.48    4.84
  -1 -10  15   15.54    4.47
   1  10 -14   -0.82    3.27
  -1 -10  14    0.13    4.03
   1  10 -13    0.63    3.90
  -1 -10  13   -1.07    4.09
   1  10 -12   44.72    7.67
  -1 -10  12   45.10    5.09
   1  10 -11    3.77    3.52
  -1 -10  11    2.83    3.52
   1  10 -10   32.45    3.96
  -1 -10  10   34.91    4.03
   1  10  -9    0.82    4.09
  -1 -10   9    1.70    3.21
   1  10  -8   -1.51    2.58
  -1 -10   8    0.88    2.01
   1  10  -7   40.38    3.65
  -1 -10   7   41.32    3.52
   1  10  -6    6.35    2.39
  -1 -10   6    3.40    2.08
   1  10  -5  315.62   12.45
  -1 -10   5  315.18   15.03
   1  10  -4  166.93    7.67
  -1 -10   4  162.34    6.86
   1  10  -3    5.85    2.52
  -1 -10   3    3.46    2.08
   1  10  -2   16.23    2.45
  -1 -10   2   19.50    2.64
   1  10  -1    9.37    2.45
  -1 -10   1    6.29    2.14
   1  10   0    5.28    2.70
  -1 -10   0    4.03    2.33
   1  10   1    7.04    2.26
  -1 -10  -1    8.24    2.33
   1  10   2    3.33    2.39
  -1 -10  -2    2.33    2.20
   1  10   3   52.20    4.21
  -1 -10  -3   47.99    3.96
   1  10   4   10.76    3.14
  -1 -10  -4   15.98    2.70
   1  10   5    0.57    2.39
  -1 -10  -5   -0.69    2.52
   1  10   6    0.44    2.58
  -1 -10  -6    0.88    2.96
   1  10   7    4.47    4.09
  -1 -10  -7    5.91    3.27
   1  10   8    7.86    3.65
  -1 -10  -8    6.48    2.89
   1  10   9    7.17    4.34
  -1 -10  -9    4.59    3.90
   1  10  10    0.13    3.14
  -1 -10 -10   -0.82    2.52
   1  10  11   -0.69    3.52
  -1 -10 -11    0.13    2.26
  -1 -10 -12    4.65    4.84
  -1 -10 -13    1.32    2.83
  -1 -11  20    2.14    4.40
   1  11 -19    5.03    5.60
  -1 -11  19    0.63    4.34
   1  11 -18    8.24    5.16
  -1 -11  18    9.18    4.72
   1  11 -17    0.94    5.53
  -1 -11  17   -0.31    4.65
   1  11 -16   26.98    6.10
  -1 -11  16   21.07    5.03
   1  11 -15    1.51    4.53
  -1 -11  15    4.28    4.09
   1  11 -14   11.26    4.40
  -1 -11  14    3.46    5.41
   1  11 -13   11.51    4.84
  -1 -11  13   14.66    4.03
   1  11 -12    0.00    3.84
  -1 -11  12   -0.44    2.89
   1  11 -11   38.30    4.65
  -1 -11  11   40.76    4.28
   1  11 -10   30.13    4.21
  -1 -11  10   29.62    3.77
   1  11  -9    7.42    3.33
  -1 -11   9   11.01    2.64
   1  11  -8   30.44    4.84
  -1 -11   8   38.37    3.71
   1  11  -7   29.56    4.09
  -1 -11   7   32.20    3.27
   1  11  -6   45.66    4.40
  -1 -11   6   54.47    3.90
   1  11  -5   38.87    3.77
  -1 -11   5   37.17    3.52
   1  11  -4   25.60    3.52
  -1 -11   4   31.51    3.02
   1  11  -3  103.03    6.10
  -1 -11   3  108.69    5.66
   1  11  -2   11.01    2.77
  -1 -11   2    5.22    2.52
   1  11  -1    0.31    2.64
  -1 -11   1    0.75    2.52
   1  11   0    3.52    2.77
  -1 -11   0    5.09    2.52
   1  11   1   -0.75    2.64
  -1 -11  -1    0.82    2.39
   1  11   2    2.08    2.70
  -1 -11  -2    2.33    2.89
   1  11   3   16.35    3.14
  -1 -11  -3   19.94    2.89
   1  11   4   20.94    3.21
  -1 -11  -4   18.81    3.02
   1  11   5   -1.38    2.70
  -1 -11  -5    1.13    3.27
   1  11   6    2.96    3.96
  -1 -11  -6    1.57    2.96
   1  11   7    1.01    3.21
  -1 -11  -7   -1.32    3.27
   1  11   8    3.27    3.65
  -1 -11  -8    0.75    3.90
   1  11   9    0.63    2.89
  -1 -11  -9    0.57    2.89
   1  11  10   -0.63    3.59
  -1 -11 -10    0.50    3.08
   1  11  11    0.88    2.45
  -1 -11 -11    0.82    4.91
  -1 -11 -13    2.64    3.27
   1  12 -19   -2.39    6.86
  -1 -12  19   -2.08    2.96
   1  12 -18    3.14    5.41
  -1 -12  18   -4.34    4.47
   1  12 -17   11.45    5.98
  -1 -12  17   14.28    4.91
   1  12 -16    2.70    4.97
  -1 -12  16    5.22    4.15
   1  12 -15    0.57    5.79
  -1 -12  15    0.31    6.16
   1  12 -14   15.54    5.85
  -1 -12  14   12.52    4.97
   1  12 -13    3.84    6.04
  -1 -12  13    2.26    4.91
   1  12 -12   39.18    4.91
  -1 -12  12   32.77    4.40
   1  12 -11    4.28    4.97
  -1 -12  11    2.96    3.33
   1  12 -10   13.84    4.03
  -1 -12  10   11.89    3.27
   1  12  -9   31.83    4.53
  -1 -12   9   33.40    3.90
   1  12  -8    2.70    3.27
  -1 -12   8   -0.13    2.39
   1  12  -7   22.45    3.65
  -1 -12   7   14.53    2.89
   1  12  -6    2.70    3.27
  -1 -12   6    2.89    2.52
   1  12  -5   16.48    3.27
  -1 -12   5   13.65    2.96
   1  12  -4   13.40    3.59
  -1 -12   4   12.26    2.96
   1  12  -3   19.18    3.71
  -1 -12   3   16.54    3.27
   1  12  -2    2.20    3.46
  -1 -12   2    5.35    2.58
   1  12  -1   21.39    3.71
  -1 -12   1   25.35    3.02
   1  12   0    2.70    4.03
  -1 -12   0    3.21    2.58
   1  12   1    5.66    3.02
  -1 -12  -1    3.77    3.02
   1  12   2   15.60    3.27
  -1 -12  -2   17.80    3.27
   1  12   3    2.26    3.14
  -1 -12  -3    4.47    2.77
   1  12   4    5.98    3.33
  -1 -12  -4    5.16    2.96
   1  12   5    0.00    3.33
  -1 -12  -5    2.77    3.84
   1  12   6    0.88    3.84
  -1 -12  -6   -0.44    2.89
   1  12   7    2.77    3.52
  -1 -12  -7    0.31    4.15
   1  12   8    1.07    3.40
  -1 -12  -8    4.34    3.52
   1  12   9   -0.94    5.16
  -1 -12  -9    0.25    4.40
  -1 -12 -10    0.00    2.33
   1  13 -18    0.57    7.42
  -1 -13  18    1.13    4.59
   1  13 -17   -2.52    5.85
  -1 -13  17    0.82    5.16
   1  13 -16    9.06    5.91
  -1 -13  16    8.99    6.92
   1  13 -15    0.25    6.42
  -1 -13  15    1.51    4.03
   1  13 -14   -1.01    4.59
  -1 -13  14   -0.88    3.71
   1  13 -13    9.31    4.53
  -1 -13  13   14.03    3.84
   1  13 -12    5.85    4.72
  -1 -13  12    3.33    3.33
   1  13 -11   17.36    5.53
  -1 -13  11   19.44    4.28
   1  13 -10   -0.69    5.79
  -1 -13  10   -1.95    4.28
   1  13  -9    0.06    4.40
  -1 -13   9    2.52    3.59
   1  13  -8   14.72    4.21
  -1 -13   8   16.04    3.40
   1  13  -7   11.70    3.52
  -1 -13   7    9.62    2.96
   1  13  -6    1.51    3.40
  -1 -13   6    4.59    2.64
   1  13  -5    2.14    2.89
  -1 -13   5    0.25    2.52
   1  13  -4    5.91    3.59
  -1 -13   4    3.52    2.96
   1  13  -3    5.72    3.40
  -1 -13   3    5.28    2.77
   1  13  -2    8.37    3.08
  -1 -13   2    6.23    3.08
   1  13  -1    0.63    3.08
  -1 -13   1   -0.82    2.96
   1  13   0   -1.32    3.21
  -1 -13   0    0.19    3.14
   1  13   1    2.14    3.71
  -1 -13  -1    3.14    3.59
   1  13   2    1.01    3.65
  -1 -13  -2    1.32    2.64
   1  13   3   11.57    4.21
  -1 -13  -3   10.19    3.52
   1  13   4    0.57    3.21
  -1 -13  -4    1.57    3.46
   1  13   5    3.14    3.84
  -1 -13  -5   -1.01    3.77
   1  13   6    1.89    2.64
  -1 -13  -6   -1.76    2.89
   1  13   7   -0.63    4.78
  -1 -13  -7   -0.94    5.28
   1  13   8    0.44    4.72
  -1 -13  -8    2.14    3.40
   1  13   9    1.32    4.40
  -1 -13  -9    1.32    2.83
   1  13  10   -1.76    6.10
  -1 -13 -10   -1.07    4.09
  -1 -14  18   -1.26    6.42
   1  14 -17    0.63    6.67
  -1 -14  17    3.96    8.43
   1  14 -16   -0.50    6.10
  -1 -14  16   -1.76    4.53
   1  14 -15    1.76    5.28
  -1 -14  15   -0.50    4.34
   1  14 -14    0.31    4.53
  -1 -14  14    1.26    4.09
   1  14 -13    2.45    4.91
  -1 -14  13   -0.57    4.03
   1  14 -12   14.03    5.66
  -1 -14  12   13.33    4.21
   1  14 -11    2.70    4.78
  -1 -14  11    1.82    3.40
   1  14 -10    7.11    5.35
  -1 -14  10   10.76    5.03
   1  14  -9    3.27    4.03
  -1 -14   9    1.13    3.77
   1  14  -8    1.76    4.28
  -1 -14   8    0.00    2.70
   1  14  -7    3.08    3.65
  -1 -14   7   -0.88    2.77
   1  14  -6   -1.32    3.40
  -1 -14   6   -0.38    2.96
   1  14  -5    0.88    3.46
  -1 -14   5    1.07    2.83
   1  14  -4    1.45    3.52
  -1 -14   4    1.82    2.96
   1  14  -3    3.33    3.65
  -1 -14   3    5.22    3.14
   1  14  -2   -0.13    3.96
  -1 -14   2   -0.31    3.90
   1  14  -1   -0.06    5.09
  -1 -14   1    0.69    3.52
   1  14   0    3.90    3.65
  -1 -14   0    2.45    2.96
   1  14   1    2.89    3.90
  -1 -14  -1    0.57    3.14
   1  14   2    4.21    3.84
  -1 -14  -2    1.89    4.78
   1  14   3   -1.01    3.33
  -1 -14  -3    1.26    3.08
   1  14   4    1.26    3.84
  -1 -14  -4    3.59    3.02
   1  14   5    8.30    6.23
  -1 -14  -5   18.43    4.91
   1  14   6   -0.06    3.02
  -1 -14  -6    0.25    2.77
  -1 -14  -7   -0.38    2.77
  -1 -14  -8    0.44    3.90
   1  15 -16    5.72    4.47
  -1 -15  16   -0.75    4.21
   1  15 -15    0.06    6.04
  -1 -15  15    1.76    4.21
   1  15 -14   -1.64    5.22
  -1 -15  14   -3.08    4.59
   1  15 -13   -0.13    4.91
  -1 -15  13    0.63    4.09
   1  15 -12    3.77    4.91
  -1 -15  12    0.38    4.21
   1  15 -11   18.30    5.09
  -1 -15  11   11.76    3.71
   1  15 -10    2.89    4.47
  -1 -15  10   -1.45    3.59
   1  15  -9    4.34    5.41
  -1 -15   9    1.45    4.72
   1  15  -8    5.53    4.34
  -1 -15   8    0.13    3.40
   1  15  -7   -1.38    4.21
  -1 -15   7    0.00    3.08
   1  15  -6    3.52    3.90
  -1 -15   6    2.64    2.89
   1  15  -5   -0.75    3.77
  -1 -15   5    0.13    2.89
   1  15  -4    0.82    4.40
  -1 -15   4   -0.75    4.34
   1  15  -3   -2.89    4.34
  -1 -15   3    0.63    3.21
   1  15  -2   -0.94    3.65
  -1 -15   2    1.07    3.08
   1  15  -1   -1.45    3.65
  -1 -15   1    0.31    3.33
   1  15   0    3.46    4.28
  -1 -15   0    2.70    4.15
   1  15   1    1.64    2.89
  -1 -15  -1    2.33    3.52
   1  15   2    3.71    3.21
  -1 -15  -2    4.21    3.08
   1  15   3    0.06    4.09
  -1 -15  -3   -0.69    3.02
   1  15   4    1.64    2.89
  -1 -15  -4   -0.31    4.15
   1  15   5   -0.06    3.52
  -1 -15  -5   -0.44    4.40
   1  15   6    0.94    4.47
  -1 -15  -6    2.33    4.84
   1  16 -15   -0.19    4.59
  -1 -16  15    3.96    5.66
   1  16 -14    3.84    6.29
  -1 -16  14    4.59    7.17
   1  16 -13    1.26    5.09
  -1 -16  13    0.69    3.59
   1  16 -12   -0.38    5.72
  -1 -16  12   -1.13    4.09
   1  16 -11    1.13    5.22
  -1 -16  11    0.75    3.59
   1  16 -10   -0.38    4.78
  -1 -16  10    5.16    7.17
   1  16  -9    1.07    6.54
  -1 -16   9    4.47    6.54
   1  16  -8    3.14    4.59
  -1 -16   8    2.39    4.15
   1  16  -7    1.13    4.91
  -1 -16   7    0.50    3.52
   1  16  -6    3.46    5.47
  -1 -16   6   -2.52    4.40
   1  16  -5    5.28    5.03
  -1 -16   5    0.19    3.02
   1  16  -4    0.19    3.46
  -1 -16   4   -1.70    2.77
   1  16  -3    0.88    4.09
  -1 -16   3    2.01    2.64
   1  16  -2   -0.94    3.27
  -1 -16   2    2.33    6.16
   1  16  -1   -0.38    3.02
  -1 -16   1    0.00    3.21
   1  16   0    0.75    3.65
  -1 -16   0    0.44    3.33
   1  16   2   -0.94    3.40
  -1 -16  -2    0.94    3.40
   1  16   5    0.63    4.47
   1  17 -14    2.58    8.24
  -1 -17  14    2.26    7.23
   1  17 -13    3.08    5.91
  -1 -17  13   -0.63    5.41
   1  17 -12   -0.57    7.04
  -1 -17  12   -0.75    3.33
   1  17 -11   -1.32    5.60
  -1 -17  11    0.57    3.02
   1  17 -10    3.77    5.09
  -1 -17   9   -0.50    3.33
   1  17  -8    1.82    6.35
  -1 -17   8    0.06    3.59
  -1 -17   7    1.01    3.52
  -1 -17   6    3.59    4.34
  -1 -17   5   -0.44    3.46
   1  17  -3    0.19    5.03
   1  17  -2    0.82    3.84
  -1 -18  10    5.66    6.86
  -1 -18   9   -1.95    8.43
  -1 -18   6    1.57    3.71
  -1 -18   5   -0.38    3.52
  -1 -18   4    1.57    3.84
   1  19  -3    0.25    4.84
  -2  20  -4   18.55   11.26
  -2  20  -5    0.50    5.66
  -2  19  -3   -2.39    4.97
  -2  19  -4   -0.57    4.65
  -2  19  -7    2.70    5.22
   2 -19   8    0.19    3.77
  -2  19  -8    0.25    7.17
   2 -19   9    1.45    3.71
  -2  19  -9   -4.65    7.30
   2 -19  10    1.76    8.11
  -2  19 -10   -0.13    4.47
   2 -19  11   19.75   17.36
  -2  19 -11   11.57    9.12
  -2  18  -6    3.65    5.60
  -2  18  -7    5.03    7.86
   2 -18   8    2.01    4.72
  -2  18  -8   -2.77    3.77
   2 -18   9   -2.14    4.91
  -2  18  -9    0.75    4.34
   2 -18  10    0.50    4.78
  -2  18 -10   -0.31    4.65
   2 -18  11    1.57    3.77
  -2  18 -11   -0.38    4.84
   2 -18  12   -2.20    4.03
   2 -17  -6   -0.13    4.09
  -2  17   6    4.03    7.30
   2 -17  -5    2.89    5.66
   2 -17  -4   -0.88    3.77
  -2  17   4   -1.76    4.72
   2 -17  -3    1.95    6.35
   2 -17  -2   -1.20    5.09
   2 -17  -1    0.88    5.09
  -2  17   1    4.21    3.96
   2 -17   0   -1.07    4.84
  -2  17   0    2.01    4.34
   2 -17   1    1.82    3.33
  -2  17  -1    1.89    4.21
   2 -17   2    3.71    4.09
  -2  17  -2    0.75    6.42
   2 -17   3   -1.20    5.09
  -2  17  -3    1.32    5.22
   2 -17   4   -0.75    3.40
  -2  17  -4    0.50    4.09
   2 -17   5    0.75    4.47
  -2  17  -5   -2.08    4.65
   2 -17   6    2.14    3.90
  -2  17  -6    0.13    3.96
   2 -17   7    2.39    3.21
  -2  17  -7    2.45    4.65
   2 -17   8   11.45    4.47
  -2  17  -8    3.21    7.17
   2 -17   9    0.50    3.46
  -2  17  -9    1.70    4.65
   2 -17  10    1.95    4.21
  -2  17 -10   -1.51    4.53
   2 -17  11    2.20    3.96
  -2  17 -11   -2.83    3.65
   2 -17  12   -0.69    4.34
  -2  17 -12   -1.07    3.84
   2 -17  14   -1.01    8.93
  -2  17 -14   -0.57    5.22
   2 -17  15    2.52    5.47
  -2  16   6    1.32    4.21
  -2  16   5    1.89    5.09
   2 -16  -4    0.88    3.90
  -2  16   4    1.57    4.65
   2 -16  -3   -0.31    4.78
  -2  16   3    1.13    2.83
   2 -16  -2    6.16    4.47
  -2  16   2    3.71    4.28
   2 -16  -1    2.08    3.96
  -2  16   1    0.13    4.09
   2 -16   0    4.91    4.91
  -2  16   0    3.46    5.09
   2 -16   1    0.38    3.52
  -2  16  -1   -0.38    3.21
   2 -16   2   -1.45    4.21
  -2  16  -2    2.14    3.40
   2 -16   3    4.47    3.77
  -2  16  -3    3.59    3.46
   2 -16   4   -3.71    3.96
  -2  16  -4    1.20    4.28
   2 -16   5    1.20    3.84
  -2  16  -5   -0.13    6.29
   2 -16   6    3.71    6.48
  -2  16  -6    0.88    4.84
   2 -16   7    2.83    3.84
  -2  16  -7    1.32    4.28
   2 -16   8    1.45    3.84
  -2  16  -8    0.94    3.59
   2 -16   9    1.64    3.52
  -2  16  -9    4.28    4.40
   2 -16  10   -0.94    3.84
  -2  16 -10    2.01    5.16
   2 -16  11    0.82    2.96
  -2  16 -11   -0.82    4.72
   2 -16  12   10.94    3.90
  -2  16 -12   -0.38    7.74
   2 -16  13   -2.33    4.34
  -2  16 -13    0.94    5.09
   2 -16  14    1.64    4.72
  -2  16 -14    0.94    5.22
   2 -16  15   -0.19    4.47
  -2  16 -15   -2.01    5.47
  -2  15   7    0.25    4.28
  -2  15   6   -0.44    4.15
   2 -15  -5   -1.76    4.91
  -2  15   5   -0.63    4.34
   2 -15  -4   -0.82    3.33
  -2  15   4    3.71    4.15
   2 -15  -3    1.45    3.84
  -2  15   3   -2.39    5.09
   2 -15  -2    2.20    4.72
  -2  15   2    0.57    3.77
   2 -15  -1    0.31    3.90
  -2  15   1    1.20    3.40
   2 -15   0    4.78    3.90
  -2  15   0    4.03    4.15
   2 -15   1    0.06    3.40
  -2  15  -1    1.13    3.65
   2 -15   2    0.69    3.96
  -2  15  -2   -1.82    4.21
   2 -15   3    3.52    4.40
  -2  15  -3   -2.64    4.09
   2 -15   4    3.84    3.33
  -2  15  -4    6.23    3.77
   2 -15   5    4.47    3.71
  -2  15  -5    0.31    3.90
   2 -15   6    1.01    3.14
  -2  15  -6    5.28    3.84
   2 -15   7   -0.57    3.40
  -2  15  -7    1.45    3.65
   2 -15   8    0.06    3.02
  -2  15  -8    0.25    3.90
   2 -15   9    1.45    3.33
  -2  15  -9   -0.31    3.90
   2 -15  10    1.45    3.96
  -2  15 -10    0.82    5.28
   2 -15  11   -1.20    6.73
  -2  15 -11   -2.20    5.98
   2 -15  12    0.13    3.71
  -2  15 -12    2.39    5.91
   2 -15  13   17.86    3.96
  -2  15 -13   25.35    5.98
   2 -15  14   -2.89    4.91
  -2  15 -14    2.14    6.35
   2 -15  15    2.96    3.65
  -2  15 -15    1.57    4.40
   2 -15  16   -1.07    3.52
  -2  15 -16   -2.14    5.03
   2 -15  17    0.06    5.16
   2 -15  18    2.20    4.03
   2 -14  -8    4.53    8.55
  -2  14   8    1.64    3.14
  -2  14   7    1.38    2.64
   2 -14  -6    2.58    3.84
  -2  14   6    2.89    3.96
   2 -14  -5    3.84    5.35
  -2  14   5    0.63    4.91
   2 -14  -4    1.89    3.71
  -2  14   4   -0.19    3.84
   2 -14  -3   -2.33    3.77
  -2  14   3    0.00    3.46
   2 -14  -2    7.93    4.34
  -2  14   2    7.67    4.59
   2 -14  -1   29.81    5.09
  -2  14   1   33.21    4.97
   2 -14   0    5.66    3.59
  -2  14   0    6.29    3.71
   2 -14   1    1.76    3.08
  -2  14  -1    1.32    3.59
   2 -14   2    3.27    3.59
  -2  14  -2    1.32    4.03
   2 -14   3   38.43    4.53
  -2  14  -3   39.75    4.72
   2 -14   4    1.89    3.21
  -2  14  -4    1.38    3.08
   2 -14   5    2.33    2.89
  -2  14  -5    0.25    3.27
   2 -14   6    1.70    2.77
  -2  14  -6    1.64    3.46
   2 -14   7   21.26    3.65
  -2  14  -7   21.07    4.09
   2 -14   8    4.21    3.14
  -2  14  -8   -2.39    3.59
   2 -14   9   16.04    3.96
  -2  14  -9   19.69    4.91
   2 -14  10   -4.40    5.85
  -2  14 -10    0.25    5.60
   2 -14  11    0.88    2.83
  -2  14 -11   -0.88    4.03
   2 -14  12   17.23    4.59
  -2  14 -12    9.37    6.04
   2 -14  13    1.38    3.71
  -2  14 -13    1.26    4.78
   2 -14  14   13.71    4.21
  -2  14 -14   13.77    5.66
   2 -14  15   -1.07    3.84
  -2  14 -15   -0.19    4.72
   2 -14  16    1.45    3.84
  -2  14 -16   -3.96    5.53
   2 -14  17    2.01    3.77
  -2  14 -17    0.94    4.09
   2 -14  18   -2.89    5.22
   2 -13 -11    2.14    3.77
   2 -13 -10    3.14    4.15
  -2  13  10    1.76    4.28
   2 -13  -9   -1.89    4.34
  -2  13   9    1.38    3.77
   2 -13  -8   10.88    4.28
  -2  13   8    2.70    3.90
   2 -13  -7    6.16    4.03
  -2  13   7    0.69    3.90
   2 -13  -6   -2.14    4.15
  -2  13   6    3.96    4.47
   2 -13  -5    1.38    4.65
  -2  13   5    2.58    3.52
   2 -13  -4    3.59    3.96
  -2  13   4    3.71    4.09
   2 -13  -3   32.27    4.40
  -2  13   3   40.13    4.47
   2 -13  -2    8.18    3.71
  -2  13   2    1.70    5.16
   2 -13  -1    3.52    4.15
  -2  13   1   -1.38    3.52
   2 -13   0    8.05    4.28
  -2  13   0    3.08    4.59
   2 -13   1    4.59    3.46
  -2  13  -1    1.64    3.77
   2 -13   2   15.35    3.90
  -2  13  -2   14.84    4.15
   2 -13   3    7.74    4.21
  -2  13  -3    6.35    4.53
   2 -13   4    1.20    2.77
  -2  13  -4   -1.07    3.21
   2 -13   5    3.27    2.89
  -2  13  -5    3.90    3.21
   2 -13   6   25.79    3.59
  -2  13  -6   26.42    3.77
   2 -13   7    1.07    3.02
  -2  13  -7    3.40    3.46
   2 -13   8   43.34    4.34
  -2  13  -8   43.27    4.40
   2 -13   9    0.82    6.86
  -2  13  -9   -0.19    6.67
   2 -13  10    5.66    2.96
  -2  13 -10    6.10    3.77
   2 -13  11    5.03    4.09
  -2  13 -11    5.28    4.47
   2 -13  12    2.01    4.65
  -2  13 -12    8.11    5.85
   2 -13  13   11.51    4.59
  -2  13 -13   23.15    5.28
   2 -13  14   -0.94    3.65
  -2  13 -14    0.19    5.09
   2 -13  15    6.42    4.78
  -2  13 -15    4.47    6.29
   2 -13  16   -1.70    4.28
  -2  13 -16    0.00    5.03
   2 -13  17   -2.33    4.65
  -2  13 -17    3.40    5.66
   2 -13  18   -0.44    4.40
  -2  13 -18    4.65    7.04
   2 -13  19   -0.82    4.65
  -2  13 -19    5.66    6.79
   2 -12 -15    0.25    3.84
   2 -12 -12   -2.45    5.53
  -2  12  12    0.94    4.09
   2 -12 -11    2.58    3.90
  -2  12  11    0.69    4.15
   2 -12 -10    3.33    4.40
  -2  12  10   -1.13    4.65
   2 -12  -9    5.47    3.96
  -2  12   9    6.48    4.03
   2 -12  -8    5.09    5.28
  -2  12   8    5.16    4.65
   2 -12  -7    2.70    3.71
  -2  12   7    1.32    3.77
   2 -12  -6    2.45    4.78
  -2  12   6    2.01    3.77
   2 -12  -5    1.01    3.46
  -2  12   5    0.38    3.52
   2 -12  -4   21.57    3.90
  -2  12   4   26.73    4.03
   2 -12  -3    4.03    3.14
  -2  12   3    1.45    3.02
   2 -12  -2    4.84    2.89
  -2  12   2   12.58    3.46
   2 -12  -1   28.11    4.09
  -2  12   1   21.89    4.21
   2 -12   0    2.33    2.83
  -2  12   0    4.15    2.64
   2 -12   1    3.52    3.08
  -2  12  -1    2.33    3.27
   2 -12   2    6.86    2.77
  -2  12  -2    6.79    2.83
   2 -12   3   94.85    5.41
  -2  12  -3   88.81    5.60
   2 -12   4   23.08    3.65
  -2  12  -4   24.03    3.59
   2 -12   5   47.11    4.53
  -2  12  -5   45.98    4.91
   2 -12   6   -1.32    2.39
  -2  12  -6    0.75    2.89
   2 -12   7  106.99    5.47
  -2  12  -7   99.00    5.91
   2 -12   8   17.74    5.72
  -2  12  -8   27.42    6.04
   2 -12   9   56.80    4.97
  -2  12  -9   53.90    5.91
   2 -12  10    2.45    3.40
  -2  12 -10   -3.46    3.84
   2 -12  11   -1.45    2.64
  -2  12 -11    0.69    3.40
   2 -12  12   43.40    5.09
  -2  12 -12   48.56    6.23
   2 -12  13    0.75    3.40
  -2  12 -13   -2.08    4.28
   2 -12  14   11.95    3.90
  -2  12 -14   17.30    4.84
   2 -12  15    1.20    4.09
  -2  12 -15    0.31    5.85
   2 -12  16    0.63    3.71
  -2  12 -16    3.84    4.53
   2 -12  17    8.81    4.34
  -2  12 -17   10.13    5.66
   2 -12  18   -2.08    4.28
  -2  12 -18    0.94    5.41
   2 -12  19    2.70    3.96
  -2  12 -19   -1.76    5.66
   2 -12  20   -1.45    5.53
   2 -11 -15    0.44    4.03
   2 -11 -14    3.40    5.60
  -2  11  14    1.20    3.84
   2 -11 -13    4.59    3.40
  -2  11  13    2.45    4.78
   2 -11 -12   -1.01    2.96
  -2  11  12   -0.75    4.34
   2 -11 -11    2.26    3.77
  -2  11  11    1.82    3.77
   2 -11 -10    4.09    4.47
  -2  11  10   -0.44    4.53
   2 -11  -9    3.14    4.40
  -2  11   9   -1.01    4.65
   2 -11  -8   12.45    4.15
  -2  11   8   11.89    5.16
   2 -11  -7    4.91    4.21
  -2  11   7    4.65    3.90
   2 -11  -6   12.39    3.90
  -2  11   6    8.74    4.09
   2 -11  -5   -0.06    3.02
  -2  11   5    2.83    2.96
   2 -11  -4    3.77    2.83
  -2  11   4    4.40    3.08
   2 -11  -3  125.17    6.92
  -2  11   3  116.36    6.60
   2 -11  -2    9.06    2.89
  -2  11   2    7.74    2.96
   2 -11  -1    2.33    2.33
  -2  11   1    1.32    2.64
   2 -11   0    0.25    3.02
  -2  11   0    2.58    3.08
   2 -11   1   27.80    3.65
  -2  11  -1   29.37    3.46
   2 -11   2    1.32    3.27
  -2  11  -2   -0.94    2.83
   2 -11   3   41.70    3.77
  -2  11  -3   46.61    3.84
   2 -11   4    3.77    2.52
  -2  11  -4    1.38    2.77
   2 -11   5   17.93    3.27
  -2  11  -5   25.98    3.59
   2 -11   6   58.12    4.09
  -2  11  -6   62.90    4.40
   2 -11   7    1.26    4.40
  -2  11  -7   -0.06    4.34
   2 -11   8   52.52    4.40
  -2  11  -8   49.37    4.28
   2 -11   9   24.22    3.08
  -2  11  -9   31.20    4.53
   2 -11  10    8.24    2.83
  -2  11 -10    7.48    3.27
   2 -11  11   37.74    3.96
  -2  11 -11   45.79    5.03
   2 -11  12   17.86    3.77
  -2  11 -12   21.32    5.85
   2 -11  13   31.20    4.72
  -2  11 -13   35.54    5.22
   2 -11  14    0.25    3.40
  -2  11 -14   -0.50    4.09
   2 -11  15    0.38    3.52
  -2  11 -15    3.27    5.09
   2 -11  16    1.07    3.59
  -2  11 -16   -2.83    5.72
   2 -11  17   -0.19    3.84
  -2  11 -17   -2.01    4.65
   2 -11  18   17.61    4.72
  -2  11 -18   16.35    5.85
   2 -11  19    3.59    3.96
  -2  11 -19    0.25    6.67
   2 -11  20   -0.31    4.09
  -2  11 -20    2.20    5.66
   2 -10 -15   -0.75    4.97
  -2  10  15    1.01    5.28
   2 -10 -14    3.08    3.46
  -2  10  14    2.77    2.96
   2 -10 -13    1.76    4.09
  -2  10  13   -0.06    4.28
   2 -10 -12   14.53    5.09
  -2  10  12    6.86    4.78
   2 -10 -11   -3.02    4.47
  -2  10  11    3.21    3.77
   2 -10 -10    1.76    3.77
  -2  10  10   -0.75    4.21
   2 -10  -9   15.47    4.78
  -2  10   9   14.40    4.03
   2 -10  -8   10.32    4.09
  -2  10   8    8.05    4.53
   2 -10  -7   25.16    3.59
  -2  10   7   16.98    3.59
   2 -10  -6   20.00    3.71
  -2  10   6   17.67    3.96
   2 -10  -5    1.01    2.77
  -2  10   5   -1.07    3.40
   2 -10  -4   11.13    3.52
  -2  10   4   12.39    3.65
   2 -10  -3    5.79    3.40
  -2  10   3    4.21    2.96
   2 -10  -2    5.72    2.52
  -2  10   2    8.24    2.96
   2 -10  -1   10.00    2.45
  -2  10   1   10.69    2.58
   2 -10   0    4.47    2.08
  -2  10   0    4.15    2.26
   2 -10   1    0.19    1.89
  -2  10  -1    3.27    2.45
   2 -10   2    3.96    2.08
  -2  10  -2    7.11    2.39
   2 -10   3    2.01    2.52
  -2  10  -3   -1.45    2.33
   2 -10   4   59.31    3.65
  -2  10  -4   53.59    3.77
   2 -10   5   14.53    2.70
  -2  10  -5   15.72    3.14
   2 -10   6   15.66    3.96
  -2  10  -6   11.95    4.15
   2 -10   7    1.45    2.14
  -2  10  -7    5.03    2.39
   2 -10   8    3.33    2.26
  -2  10  -8    3.27    2.52
   2 -10   9    1.70    2.14
  -2  10  -9    2.08    2.64
   2 -10  10   30.51    3.84
  -2  10 -10   32.39    4.59
   2 -10  11    4.15    2.52
  -2  10 -11   -0.13    3.08
   2 -10  12   61.83    5.22
  -2  10 -12   68.68    5.47
   2 -10  13    1.51    2.70
  -2  10 -13    1.20    3.40
   2 -10  14   21.07    4.03
  -2  10 -14   22.27    4.28
   2 -10  15    0.19    4.53
  -2  10 -15   -0.25    4.47
   2 -10  16    1.89    4.72
  -2  10 -16   -1.32    5.03
   2 -10  17   14.72    4.15
  -2  10 -17   11.57    4.97
   2 -10  18    1.07    3.84
  -2  10 -18   -2.64    4.72
   2 -10  19    9.31    4.59
  -2  10 -19   10.57    9.18
   2 -10  20    2.96    9.25
  -2  10 -20    7.48    8.93
  -2   9  18   -0.57    5.72
   2  -9 -15    0.88    3.65
  -2   9  15   -1.01    5.35
   2  -9 -14    3.59    5.35
  -2   9  14    0.00    4.97
   2  -9 -13   14.47    5.47
  -2   9  13    9.69    4.47
   2  -9 -12    5.22    4.78
  -2   9  12    1.64    3.96
   2  -9 -11    2.64    3.40
  -2   9  11    3.02    4.15
   2  -9 -10    7.36    4.28
  -2   9  10    4.34    3.59
   2  -9  -9    1.45    3.59
  -2   9   9    3.33    4.09
   2  -9  -8   12.08    3.33
  -2   9   8    9.12    3.40
   2  -9  -7   33.27    4.53
  -2   9   7   29.12    4.97
   2  -9  -6   34.53    3.90
  -2   9   6   35.66    3.59
   2  -9  -5    3.40    2.52
  -2   9   5    7.86    2.70
   2  -9  -4    1.76    2.39
  -2   9   4    1.01    2.33
   2  -9  -3   30.51    3.90
  -2   9   3   34.22    3.46
   2  -9  -2   40.69    3.33
  -2   9   2   36.04    3.90
   2  -9  -1   30.00    3.21
  -2   9   1   34.40    3.33
   2  -9   0   -1.20    2.20
  -2   9   0   -0.63    2.77
   2  -9   1   38.05    2.77
  -2   9  -1   40.25    3.08
   2  -9   2   10.06    2.01
  -2   9  -2    8.62    2.26
   2  -9   3   95.60    4.28
  -2   9  -3  100.64    5.16
   2  -9   4   21.20    2.26
  -2   9  -4   18.37    2.33
   2  -9   5   28.62    4.09
  -2   9  -5   24.34    3.90
   2  -9   6   31.32    2.83
  -2   9  -6   35.22    3.08
   2  -9   7   16.60    2.20
  -2   9  -7   16.54    2.58
   2  -9   8   23.65    2.58
  -2   9  -8   23.21    2.96
   2  -9   9   12.89    2.45
  -2   9  -9   18.87    2.89
   2  -9  10   -0.13    2.08
  -2   9 -10   -0.13    3.08
   2  -9  11  130.70    6.16
  -2   9 -11  129.38    6.73
   2  -9  12    5.22    3.02
  -2   9 -12    5.09    3.84
   2  -9  13   42.14    3.84
  -2   9 -13   39.69    4.21
   2  -9  14   -0.38    2.70
  -2   9 -14    0.13    2.96
   2  -9  15    3.21    3.21
  -2   9 -15    3.40    4.03
   2  -9  16    9.94    4.84
  -2   9 -16   12.58    5.53
   2  -9  17    5.47    5.41
  -2   9 -17    4.97    5.98
   2  -9  18   13.52    6.16
  -2   9 -18   14.21    5.91
   2  -9  19    2.39    7.48
  -2   9 -19   -1.70    7.42
   2  -9  20    1.82    6.42
  -2   9 -20    0.94    4.91
  -2   8  18    5.98    6.73
   2  -8 -16   -0.63    4.65
  -2   8  16    0.57    3.27
   2  -8 -15    1.32    3.71
  -2   8  15    1.95    3.90
   2  -8 -14    4.84    3.65
  -2   8  14    1.95    4.34
   2  -8 -13    6.29    3.84
  -2   8  13    3.65    3.84
   2  -8 -12   25.35    5.09
  -2   8  12   20.32    5.22
   2  -8 -11    2.08    3.65
  -2   8  11    0.31    3.52
   2  -8 -10    0.25    3.71
  -2   8  10   -1.20    3.59
   2  -8  -9   33.15    4.03
  -2   8   9   34.28    4.03
   2  -8  -8    6.79    2.89
  -2   8   8    6.54    3.02
   2  -8  -7   27.67    3.33
  -2   8   7   31.32    3.71
   2  -8  -6    7.61    2.45
  -2   8   6    6.79    2.64
   2  -8  -5   37.86    3.52
  -2   8   5   40.19    3.96
   2  -8  -4  183.53    7.55
  -2   8   4  173.22    7.30
   2  -8  -3  129.57    5.66
  -2   8   3  139.19    6.10
   2  -8  -2   58.24    4.03
  -2   8   2   70.19    4.34
   2  -8  -1   48.43    3.21
  -2   8   1   48.87    3.08
   2  -8   0   40.63    2.64
  -2   8   0   39.69    2.70
   2  -8   1    1.70    1.95
  -2   8  -1    1.32    1.95
   2  -8   2  131.33    4.91
  -2   8  -2  133.28    5.41
   2  -8   3   32.27    2.83
  -2   8  -3   34.91    2.64
   2  -8   4    0.13    2.83
  -2   8  -4    1.45    2.45
   2  -8   5  326.37    9.81
  -2   8  -5  328.01   10.57
   2  -8   6    1.13    1.57
  -2   8  -6   -0.69    1.76
   2  -8   7  165.36    6.04
  -2   8  -7  162.27    6.67
   2  -8   8    3.08    1.76
  -2   8  -8    4.03    2.14
   2  -8   9    6.60    2.39
  -2   8  -9    7.42    2.70
   2  -8  10    5.91    2.14
  -2   8 -10    4.84    2.45
   2  -8  11    4.72    2.39
  -2   8 -11    7.17    3.08
   2  -8  12  210.83    8.49
  -2   8 -12  205.42    8.62
   2  -8  13    6.04    2.70
  -2   8 -13   10.44    3.33
   2  -8  14    2.14    2.77
  -2   8 -14    3.14    3.40
   2  -8  15   -0.13    3.21
  -2   8 -15    3.77    3.21
   2  -8  16   -3.77    4.65
  -2   8 -16    3.40    5.28
   2  -8  17    0.19    5.41
  -2   8 -17    3.52    5.16
   2  -8  18    3.90    5.16
  -2   8 -18    3.77    3.77
   2  -8  19    1.82    3.77
  -2   8 -19    3.27    2.96
   2  -7 -18    1.82    3.46
  -2   7  18   15.03   10.44
   2  -7 -17    0.19    4.15
  -2   7  17   -1.01    3.14
   2  -7 -16   -1.38    3.84
  -2   7  16    0.75    4.03
   2  -7 -15    3.59    3.96
  -2   7  15   14.72    5.28
   2  -7 -14    1.07    3.65
  -2   7  14   -1.26    4.53
   2  -7 -13   17.17    4.53
  -2   7  13   26.67    5.03
   2  -7 -12    3.65    3.46
  -2   7  12    5.03    3.52
   2  -7 -11    4.09    3.27
  -2   7  11    1.95    3.27
   2  -7 -10    9.62    4.15
  -2   7  10    6.48    4.47
   2  -7  -9    5.85    2.77
  -2   7   9    6.23    3.08
   2  -7  -8  125.17    7.04
  -2   7   8  122.96    6.16
   2  -7  -7    0.94    2.26
  -2   7   7    1.45    2.26
   2  -7  -6   32.83    3.21
  -2   7   6   32.90    3.14
   2  -7  -5   80.70    4.53
  -2   7   5   82.40    4.21
   2  -7  -4  135.48    5.28
  -2   7   4  128.25    5.66
   2  -7  -3   92.65    4.40
  -2   7   3   88.62    5.35
   2  -7  -2   86.99    4.15
  -2   7   2   82.14    4.53
   2  -7  -1   -0.50    1.51
  -2   7   1   -0.19    1.51
   2  -7   0   16.42    1.82
  -2   7   0   12.71    1.76
   2  -7   1  163.03    6.35
  -2   7  -1  162.09    5.91
   2  -7   2  115.04    4.53
  -2   7  -2  110.89    5.16
   2  -7   3  681.49   28.68
  -2   7  -3  680.74   29.44
   2  -7   4  137.56    4.91
  -2   7  -4  137.43    4.97
   2  -7   5   10.32    1.51
  -2   7  -5   14.84    2.01
   2  -7   6  344.36   10.06
  -2   7  -6  326.00   10.88
   2  -7   7  114.10    4.91
  -2   7  -7  110.64    5.16
   2  -7   8  323.92    9.94
  -2   7  -8  343.42   11.82
   2  -7   9   17.17    2.39
  -2   7  -9   15.47    2.52
   2  -7  10    0.25    1.95
  -2   7 -10   -0.06    2.14
   2  -7  11   57.36    4.28
  -2   7 -11   61.14    5.47
   2  -7  12   30.00    3.21
  -2   7 -12   33.21    3.59
   2  -7  13  181.58    7.67
  -2   7 -13  171.33    7.61
   2  -7  14    4.09    2.89
  -2   7 -14    5.03    3.14
   2  -7  15    2.26    4.09
  -2   7 -15    1.57    3.27
   2  -7  16   28.87    5.28
  -2   7 -16   28.87    3.84
   2  -7  17   -1.64    3.84
  -2   7 -17   -1.26    3.59
   2  -7  18    5.85    3.84
  -2   7 -18    1.07    3.65
   2  -7  19   -0.63    3.40
  -2   7 -19   -1.45    4.53
   2  -6 -19    1.32    6.23
  -2   6  19    1.95    5.22
   2  -6 -18   -0.25    3.90
  -2   6  18   -0.50    5.22
   2  -6 -17    2.33    3.96
  -2   6  17    1.64    4.97
   2  -6 -16   -0.25    4.97
  -2   6  16    0.94    5.72
   2  -6 -15   -0.57    5.35
  -2   6  15    1.70    4.47
   2  -6 -14    9.50    3.96
  -2   6  14    7.04    4.15
   2  -6 -13    3.96    3.52
  -2   6  13    7.67    3.96
   2  -6 -12   18.93    3.52
  -2   6  12   20.13    3.84
   2  -6 -11   16.42    4.03
  -2   6  11   18.62    3.96
   2  -6 -10   10.13    2.89
  -2   6  10   10.06    3.59
   2  -6  -9   22.39    3.21
  -2   6   9   18.18    2.83
   2  -6  -8  144.73    7.23
  -2   6   8  147.87    6.73
   2  -6  -7   72.21    4.21
  -2   6   7   71.58    4.28
   2  -6  -6    7.55    2.08
  -2   6   6    7.23    2.14
   2  -6  -5   81.83    4.28
  -2   6   5   85.29    4.59
   2  -6  -4  508.02   15.79
  -2   6   4  508.33   15.66
   2  -6  -3   12.89    2.26
  -2   6   3   11.82    2.01
   2  -6  -2   77.36    3.71
  -2   6   2   77.99    3.71
   2  -6  -1  126.86    5.09
  -2   6   1  123.84    4.97
   2  -6   0  517.83   15.10
  -2   6   0  509.91   14.59
   2  -6   1  287.25    9.37
  -2   6  -1  298.70    9.43
   2  -6   2 1254.04   50.76
  -2   6  -2 1267.82   49.81
   2  -6   3  153.47    5.60
  -2   6  -3  160.45    6.42
   2  -6   4   98.12    4.34
  -2   6  -4  102.08    4.40
   2  -6   5  289.26    9.81
  -2   6  -5  287.38    9.25
   2  -6   6  121.71    4.97
  -2   6  -6  119.50    4.53
   2  -6   7  338.83   10.32
  -2   6  -7  353.17   11.38
   2  -6   8   36.35    2.64
  -2   6  -8   30.51    2.45
   2  -6   9    6.98    1.76
  -2   6  -9    7.17    1.95
   2  -6  10  112.33    5.22
  -2   6 -10  108.31    4.97
   2  -6  11    3.02    1.95
  -2   6 -11    3.96    2.39
   2  -6  12  307.19   10.44
  -2   6 -12  292.09   11.07
   2  -6  13    4.47    2.89
  -2   6 -13    3.33    2.64
   2  -6  14    3.46    3.71
  -2   6 -14    0.50    2.83
   2  -6  15   14.40    3.65
  -2   6 -15   18.18    4.03
   2  -6  16    1.45    3.65
  -2   6 -16    3.21    3.08
   2  -6  17   18.99    3.90
  -2   6 -17   18.43    3.52
   2  -6  18   -1.57    3.40
  -2   6 -18   -0.82    3.59
   2  -6  19   -0.75    4.03
  -2   6 -19   -1.89    3.59
   2  -5 -20    4.40    3.59
  -2   5  20   -0.88    4.53
   2  -5 -19    2.26    3.71
  -2   5  19   -2.58    4.47
   2  -5 -18    2.45    4.21
  -2   5  18    0.06    5.16
   2  -5 -17    0.82    3.77
  -2   5  17    0.82    3.59
   2  -5 -16   -0.69    3.96
  -2   5  16    8.24    4.59
   2  -5 -15    0.63    3.65
  -2   5  15   -0.25    4.59
   2  -5 -14   15.03    4.34
  -2   5  14   19.94    4.91
   2  -5 -13   25.85    4.15
  -2   5  13   20.32    4.03
   2  -5 -12    6.67    3.65
  -2   5  12   14.53    3.96
   2  -5 -11   28.37    4.15
  -2   5  11   22.08    4.59
   2  -5 -10   30.76    3.84
  -2   5  10   32.64    3.84
   2  -5  -9   21.32    2.96
  -2   5   9   18.74    2.96
   2  -5  -8  203.03    8.81
  -2   5   8  195.11    7.86
   2  -5  -7   30.32    2.77
  -2   5   7   31.01    2.83
   2  -5  -6   15.85    2.20
  -2   5   6   21.76    2.52
   2  -5  -5   10.38    1.95
  -2   5   5    9.50    1.82
   2  -5  -4 1162.09   31.45
  -2   5   4 1153.28   31.70
   2  -5  -3    9.31    1.76
  -2   5   3    9.56    1.70
   2  -5  -2    5.35    1.26
  -2   5   2    3.96    1.26
   2  -5  -1   88.31    3.71
  -2   5   1   87.43    3.96
   2  -5   0  105.42    4.21
  -2   5   0  103.72    4.40
   2  -5   1   97.80    5.09
  -2   5  -1  103.78    5.60
   2  -5   2    1.64    0.94
  -2   5  -2    0.75    1.07
   2  -5   3   61.07    2.89
  -2   5  -3   61.01    3.14
   2  -5   4  409.08   12.52
  -2   5  -4  383.48   11.64
   2  -5   5   -0.06    1.01
  -2   5  -5    0.88    1.07
   2  -5   6  154.03    5.79
  -2   5  -6  146.17    5.72
   2  -5   7   29.69    2.14
  -2   5  -7   28.37    2.39
   2  -5   8   43.27    3.02
  -2   5  -8   43.59    3.14
   2  -5   9  184.98    6.54
  -2   5  -9  185.29    6.42
   2  -5  10   31.13    2.39
  -2   5 -10   28.43    2.39
   2  -5  11  129.38    5.47
  -2   5 -11  126.67    5.53
   2  -5  12   -0.38    2.33
  -2   5 -12   -1.57    2.08
   2  -5  13  103.72    6.29
  -2   5 -13  104.03    5.98
   2  -5  14   10.00    3.21
  -2   5 -14   10.44    2.14
   2  -5  15   -0.38    3.33
  -2   5 -15    1.82    2.14
   2  -5  16   26.35    4.40
  -2   5 -16   28.37    3.33
   2  -5  17    2.89    3.40
  -2   5 -17    2.64    2.45
   2  -5  18    5.28    3.71
  -2   5 -18    5.22    2.39
   2  -5  19   -0.44    3.77
  -2   5 -19   -3.46    3.46
   2  -4 -20   -0.25    4.84
  -2   4  20   -1.95    9.69
   2  -4 -19    9.62    3.71
  -2   4  19   17.61    9.75
   2  -4 -18    6.73    3.84
  -2   4  18    2.58    4.09
   2  -4 -17    3.02    3.96
  -2   4  17    0.06    5.47
   2  -4 -16   -0.25    3.77
  -2   4  16    0.82    4.40
   2  -4 -15    3.46    4.34
  -2   4  15    3.77    4.34
   2  -4 -14   49.12    4.65
  -2   4  14   41.64    5.72
   2  -4 -13   57.99    5.09
  -2   4  13   60.38    5.66
   2  -4 -12   -1.57    3.21
  -2   4  12   -0.31    3.40
   2  -4 -11    0.94    3.02
  -2   4  11   -0.25    2.70
   2  -4 -10   40.76    4.15
  -2   4  10   40.25    4.21
   2  -4  -9   33.21    3.27
  -2   4   9   37.17    3.21
   2  -4  -8  124.16    5.35
  -2   4   8  119.13    5.09
   2  -4  -7  257.06    8.55
  -2   4   7  239.83   10.44
   2  -4  -6   14.21    2.20
  -2   4   6   12.52    2.08
   2  -4  -5  846.47   24.28
  -2   4   5  886.09   25.10
   2  -4  -4  337.13   10.50
  -2   4   4  339.14   11.57
   2  -4  -3 1207.56   32.58
  -2   4   3 1201.46   33.27
   2  -4  -2  322.41   10.25
  -2   4   2  326.37   10.44
   2  -4  -1  553.93   17.23
  -2   4   1  546.26   16.29
   2  -4   0   10.50    1.89
  -2   4   0    8.55    1.45
   2  -4   1  130.64    5.35
  -2   4  -1  133.28    5.41
   2  -4   2   30.51    1.70
  -2   4  -2   28.24    1.76
   2  -4   3  480.47   14.40
  -2   4  -3  466.32   14.40
   2  -4   4   50.19    2.45
  -2   4  -4   48.68    2.39
   2  -4   5  340.71   11.07
  -2   4  -5  340.59   10.63
   2  -4   6   39.37    2.33
  -2   4  -6   38.93    2.58
   2  -4   7  102.65    4.34
  -2   4  -7  104.85    4.65
   2  -4   8   14.15    1.70
  -2   4  -8   14.66    1.76
   2  -4   9    0.38    1.45
  -2   4  -9    0.44    1.51
   2  -4  10  303.54    9.50
  -2   4 -10  286.43    9.56
   2  -4  11   24.97    2.64
  -2   4 -11   21.45    2.89
   2  -4  12  133.72    5.72
  -2   4 -12  130.45    5.85
   2  -4  13    2.96    2.39
  -2   4 -13    3.40    2.33
   2  -4  14    0.19    2.39
  -2   4 -14   -1.26    2.89
   2  -4  15   47.30    4.59
  -2   4 -15   51.14    4.34
   2  -4  16    7.99    3.65
  -2   4 -16    8.87    3.14
   2  -4  17   15.79    3.90
  -2   4 -17   12.39    3.71
   2  -4  18    0.82    3.40
  -2   4 -18   -1.20    3.33
   2  -4  19    0.75    4.34
  -2   4 -19   -0.69    2.33
   2  -4  20   -0.57    5.28
  -2   4 -20    2.20    5.16
   2  -3 -21    2.52    8.43
   2  -3 -20    6.86    4.09
  -2   3  20    4.78    5.03
   2  -3 -19   12.33    3.96
  -2   3  19    4.03    4.78
   2  -3 -18    5.53    4.91
  -2   3  18    0.50    4.65
   2  -3 -17    4.53    4.78
  -2   3  17    3.77    5.35
   2  -3 -16   -1.07    4.15
  -2   3  16   -2.89    6.23
   2  -3 -15   18.87    3.96
  -2   3  15   14.34    4.21
   2  -3 -14   16.86    3.71
  -2   3  14   16.42    3.96
   2  -3 -13   61.70    5.03
  -2   3  13   68.24    5.41
   2  -3 -12   11.82    3.02
  -2   3  12   12.64    3.02
   2  -3 -11    1.26    2.33
  -2   3  11    0.13    2.33
   2  -3 -10   18.99    2.58
  -2   3  10   15.54    2.70
   2  -3  -9  219.32    8.43
  -2   3   9  223.85    8.24
   2  -3  -8  156.36    6.35
  -2   3   8  154.48    7.42
   2  -3  -7   56.42    3.08
  -2   3   7   62.14    3.33
   2  -3  -6   84.47    4.03
  -2   3   6   87.80    4.65
   2  -3  -5   13.15    1.70
  -2   3   5   14.21    1.70
   2  -3  -4 1953.14   51.95
  -2   3   4 1906.66   50.44
   2  -3  -3  990.31   28.30
  -2   3   3  988.62   28.11
   2  -3  -2 4089.32  100.76
  -2   3   2 4146.05  102.77
   2  -3  -1 1553.87   59.63
  -2   3   1 1562.80   58.49
   2  -3   0  107.62    4.09
  -2   3   0  104.91    4.40
   2  -3   1 3433.11   86.17
  -2   3  -1 3475.38   86.86
   2  -3   2 1685.64   42.08
  -2   3  -2 1731.12   45.47
   2  -3   3    4.84    0.82
  -2   3  -3    4.84    0.88
   2  -3   4 1027.93   27.17
  -2   3  -4 1047.11   29.18
   2  -3   5  246.30    8.49
  -2   3  -5  246.81    8.05
   2  -3   6  603.43   17.74
  -2   3  -6  628.66   20.19
   2  -3   7   29.44    2.01
  -2   3  -7   30.44    2.14
   2  -3   8   14.97    1.64
  -2   3  -8   15.03    1.76
   2  -3   9  179.19    6.73
  -2   3  -9  182.97    6.92
   2  -3  10    3.46    1.57
  -2   3 -10    0.31    1.45
   2  -3  11  298.26    9.94
  -2   3 -11  304.93    9.75
   2  -3  12    4.21    2.39
  -2   3 -12    2.58    2.14
   2  -3  13    1.38    2.64
  -2   3 -13    2.20    2.08
   2  -3  14   14.47    3.40
  -2   3 -14   17.23    2.89
   2  -3  15    4.03    4.40
  -2   3 -15    4.34    3.14
   2  -3  16   17.61    4.84
  -2   3 -16   19.81    3.33
   2  -3  17    0.50    3.77
  -2   3 -17    2.26    3.02
   2  -3  18   -1.95    4.97
  -2   3 -18   -1.01    3.90
   2  -3  19    1.51    3.46
  -2   3 -19   -0.63    3.46
   2  -3  20    5.16    3.90
  -2   3 -20    2.08    2.77
   2  -2 -21    0.13    4.72
  -2   2  21   -1.32    5.22
   2  -2 -20    4.84    4.21
  -2   2  20    3.71    5.47
   2  -2 -19    0.06    4.15
  -2   2  19    5.91    5.09
   2  -2 -18    0.06    3.59
  -2   2  18   -1.01    5.79
   2  -2 -17    3.27    4.59
  -2   2  17    5.47    4.47
   2  -2 -16    0.06    3.52
  -2   2  16    5.53    4.65
   2  -2 -15    0.75    3.65
  -2   2  15    1.76    3.77
   2  -2 -14  106.61    6.10
  -2   2  14  115.42    6.60
   2  -2 -13   22.83    3.59
  -2   2  13   28.93    4.34
   2  -2 -12   -0.19    2.77
  -2   2  12   -1.64    2.77
   2  -2 -11    0.38    2.45
  -2   2  11   -1.51    2.77
   2  -2 -10   89.50    5.72
  -2   2  10   92.02    4.78
   2  -2  -9   50.82    3.90
  -2   2   9   40.00    3.40
   2  -2  -8  193.28    7.23
  -2   2   8  179.01    6.54
   2  -2  -7    6.35    1.76
  -2   2   7    7.23    1.82
   2  -2  -6  295.99   10.13
  -2   2   6  299.89    9.75
   2  -2  -5  893.96   24.91
  -2   2   5  869.05   24.28
   2  -2  -4    1.82    1.26
  -2   2   4    0.63    1.01
   2  -2  -3 3999.81   99.25
  -2   2   3 4033.59  102.90
   2  -2  -2  282.22   12.96
  -2   2   2  280.77   12.58
   2  -2  -1 2669.23   66.55
  -2   2   1 2630.80   65.98
   2  -2   0  610.23   16.86
  -2   2   0  599.35   16.54
   2  -2   1 1355.68   34.53
  -2   2  -1 1388.20   36.35
   2  -2   2   16.48    1.01
  -2   2  -2   18.30    1.20
   2  -2   3  171.27    5.72
  -2   2  -3  175.04    6.35
   2  -2   4   19.50    1.26
  -2   2  -4   18.43    1.32
   2  -2   5  776.72   21.07
  -2   2  -5  786.84   22.14
   2  -2   6   28.62    1.82
  -2   2  -6   29.62    1.76
   2  -2   7  819.93   23.27
  -2   2  -7  828.23   25.91
   2  -2   8    9.06    1.45
  -2   2  -8   11.57    1.57
   2  -2   9    7.55    1.89
  -2   2  -9   12.26    2.08
   2  -2  10  355.37   12.01
  -2   2 -10  343.98   10.94
   2  -2  11    9.50    2.08
  -2   2 -11    8.11    2.01
   2  -2  12   60.00    4.40
  -2   2 -12   62.83    4.03
   2  -2  13   51.89    4.03
  -2   2 -13   51.64    3.96
   2  -2  14   14.09    2.89
  -2   2 -14   13.52    2.70
   2  -2  15   15.72    3.52
  -2   2 -15   14.15    3.33
   2  -2  16   -3.52    3.46
  -2   2 -16   -0.25    2.83
   2  -2  17    5.35    3.46
  -2   2 -17    6.86    3.21
   2  -2  18   -0.06    4.03
  -2   2 -18    0.25    2.77
   2  -2  19    0.31    2.64
  -2   2 -19   -0.25    3.14
   2  -2  20    2.08    3.65
  -2   2 -20    3.77    5.85
   2  -2  21   11.45    8.24
   2  -1 -22    1.20    3.40
   2  -1 -21    2.33    3.46
  -2   1  21    2.33    6.73
   2  -1 -20    5.03    5.03
  -2   1  20    4.78    4.47
   2  -1 -19   12.26    4.78
  -2   1  19   16.35    5.72
   2  -1 -18    2.39    3.77
  -2   1  18    1.20    4.78
   2  -1 -17    0.13    3.77
  -2   1  17   -0.50    5.03
   2  -1 -16    3.84    4.34
  -2   1  16    1.82    4.59
   2  -1 -15   16.54    3.40
  -2   1  15   18.74    4.59
   2  -1 -14   51.51    4.72
  -2   1  14   54.15    5.09
   2  -1 -13   24.22    3.90
  -2   1  13   19.44    3.71
   2  -1 -12   -2.39    2.45
  -2   1  12   -0.50    2.64
   2  -1 -11  128.56    6.10
  -2   1  11  136.86    6.10
   2  -1 -10   28.81    2.58
  -2   1  10   26.42    2.64
   2  -1  -9  303.35    9.50
  -2   1   9  305.11   10.44
   2  -1  -8  145.17    5.53
  -2   1   8  151.08    6.10
   2  -1  -7  229.13    7.48
  -2   1   7  225.80    8.24
   2  -1  -6 1563.50   41.32
  -2   1   6 1535.57   39.69
   2  -1  -5 1329.71   35.73
  -2   1   5 1316.06   35.54
   2  -1  -4   64.09    2.77
  -2   1   4   60.76    2.83
   2  -1  -3    4.34    1.32
  -2   1   3    4.72    1.51
   2  -1  -2 1298.13   32.64
  -2   1   2 1292.47   34.28
   2  -1  -1  281.72    8.24
  -2   1   1  279.20    8.74
   2  -1   0  327.82    9.06
  -2   1   0  324.55    9.18
   2  -1   1 1058.18   26.10
  -2   1  -1 1065.79   26.79
   2  -1   2  434.18   11.64
  -2   1  -2  431.54   11.38
   2  -1   3   49.00    2.20
  -2   1  -3   46.29    1.89
   2  -1   4  182.65    6.23
  -2   1  -4  186.24    6.42
   2  -1   5   84.85    3.27
  -2   1  -5   87.62    3.52
   2  -1   6  358.39   10.38
  -2   1  -6  359.02   10.76
   2  -1   7   35.22    2.33
  -2   1  -7   39.56    2.20
   2  -1   8  165.55    6.92
  -2   1  -8  165.10    6.79
   2  -1   9  169.26    6.23
  -2   1  -9  166.49    6.67
   2  -1  10   69.06    4.78
  -2   1 -10   77.99    3.77
   2  -1  11  110.89    5.03
  -2   1 -11  111.26    4.59
   2  -1  12   69.50    3.90
  -2   1 -12   71.33    4.21
   2  -1  13    2.39    2.77
  -2   1 -13    1.45    2.33
   2  -1  14   -1.07    2.64
  -2   1 -14    1.57    2.20
   2  -1  15   20.00    4.09
  -2   1 -15   21.01    3.52
   2  -1  16    6.54    3.84
  -2   1 -16    8.43    3.14
   2  -1  17   -1.51    2.96
  -2   1 -17    1.57    3.96
   2  -1  18    2.20    3.71
  -2   1 -18    0.00    3.02
   2  -1  19   -0.50    3.46
  -2   1 -19   -0.69    3.21
   2  -1  20    1.32    3.27
   2  -1  21    2.01    3.46
   2   0 -22   -1.20    4.53
   2   0 -21    0.13    3.59
  -2   0  21    4.91    6.86
   2   0 -20    2.52    4.34
  -2   0  20    2.83    4.84
   2   0 -19    6.23    5.09
  -2   0  19    4.72    5.53
   2   0 -18    3.14    5.35
  -2   0  18    2.89    5.79
   2   0 -17    1.70    3.40
  -2   0  17    2.14    4.47
   2   0 -16    4.84    4.59
  -2   0  16   -1.07    5.35
   2   0 -15   60.38    5.16
  -2   0  15   61.26    5.22
   2   0 -14    1.13    4.15
  -2   0  14    1.26    3.08
   2   0 -13   20.63    2.89
  -2   0  13   16.86    3.27
   2   0 -12    1.82    2.45
  -2   0  12    3.08    2.58
   2   0 -11   57.55    3.77
  -2   0  11   57.17    4.03
   2   0 -10  538.02   16.29
  -2   0  10  542.36   17.17
   2   0  -9   10.88    2.26
  -2   0   9   18.05    2.20
   2   0  -8  237.75    8.05
  -2   0   8  241.90    9.12
   2   0  -7   28.49    2.26
  -2   0   7   29.25    2.33
   2   0  -6  204.04    7.11
  -2   0   6  190.83    7.23
   2   0  -5 1208.32   32.90
  -2   0   5 1181.96   31.01
   2   0  -4  285.55   12.58
  -2   0   4  280.46   13.96
   2   0  -3   45.60    2.26
  -2   0   3   42.33    2.20
   2   0  -2  272.72    8.18
  -2   0   2  281.28    8.37
   2   0  -1   27.17    1.20
  -2   0   1   28.11    1.32
   2   0   0  534.75   13.33
  -2   0   0  562.93   14.03
   2   0   1  516.51   17.49
  -2   0  -1  520.60   19.31
   2   0   2  696.77   17.05
  -2   0  -2  721.05   18.55
   2   0   3  203.41    6.10
  -2   0  -3  208.63    7.17
   2   0   4    0.44    0.57
  -2   0  -4    1.13    0.57
   2   0   5  442.98   12.71
  -2   0  -5  435.81   12.89
   2   0   6  120.01    4.59
  -2   0  -6  121.33    4.59
   2   0   7  139.57    5.16
  -2   0  -7  133.03    4.91
   2   0   8    0.31    1.38
  -2   0  -8    0.19    1.13
   2   0   9   27.42    2.33
  -2   0  -9   26.42    2.26
   2   0  10   98.31    5.03
  -2   0 -10   98.62    4.34
   2   0  11   30.38    2.64
  -2   0 -11   31.13    2.58
   2   0  12   18.24    2.83
  -2   0 -12   16.73    2.33
   2   0  13    1.32    2.96
  -2   0 -13   -0.75    2.08
   2   0  14   14.47    3.52
  -2   0 -14   18.81    2.77
   2   0  15   17.05    3.33
  -2   0 -15   19.75    3.52
   2   0  16    5.60    3.65
  -2   0 -16    5.47    2.89
   2   0  17    4.78    4.21
  -2   0 -17    5.53    3.65
   2   0  18    3.14    3.33
  -2   0 -18   -0.06    3.02
   2   0  19    2.58    3.59
  -2   0 -19    3.02    3.40
   2   0  20   -0.31    3.52
   2   0  21    2.52    4.03
   2   1 -22    0.00    3.71
   2   1 -21    0.82    4.47
  -2  -1  21   -2.64    5.09
   2   1 -20    1.45    4.47
  -2  -1  20   -2.96    5.72
   2   1 -19   17.49    4.47
  -2  -1  19   18.37    4.84
   2   1 -18    6.67    4.28
  -2  -1  18    7.36    4.53
   2   1 -17    1.01    3.71
  -2  -1  17    0.57    4.65
   2   1 -16   -0.13    3.14
  -2  -1  16    0.57    3.59
   2   1 -15   72.21    5.53
  -2  -1  15   60.76    5.35
   2   1 -14   78.37    5.41
  -2  -1  14   79.94    6.48
   2   1 -13    2.01    2.26
  -2  -1  13    0.57    2.64
   2   1 -12   -0.88    2.45
  -2  -1  12    0.13    3.08
   2   1 -11   85.73    4.59
  -2  -1  11   89.88    4.97
   2   1 -10    1.64    1.70
  -2  -1  10    1.45    2.14
   2   1  -9  531.73   15.98
  -2  -1   9  553.56   18.81
   2   1  -8   69.63    3.46
  -2  -1   8   72.08    3.90
   2   1  -7    4.34    1.32
  -2  -1   7    4.97    1.51
   2   1  -6  884.77   24.15
  -2  -1   6  896.16   25.47
   2   1  -5  188.57    8.87
   2   1  -4 1116.49   29.50
  -2  -1   4 1101.26   30.51
   2   1  -3 2080.89   51.26
  -2  -1   3 2006.48   52.14
   2   1  -2 2267.13   55.85
  -2  -1   2 2209.70   55.22
   2   1  -1 1465.88   36.54
  -2  -1   1 1444.87   35.98
   2   1   0   62.71    3.46
  -2  -1   0   59.25    2.08
   2   1   1  196.87    5.53
  -2  -1  -1  194.98    5.28
   2   1   2   52.52    1.76
  -2  -1  -2   53.71    1.89
   2   1   3   63.90    2.26
  -2  -1  -3   64.09    2.33
   2   1   4  365.43   10.32
  -2  -1  -4  349.46   11.07
   2   1   5   82.02    3.46
  -2  -1  -5   84.22    3.40
   2   1   6  210.33    6.67
  -2  -1  -6  217.18    7.36
   2   1   7   11.57    1.82
  -2  -1  -7   11.13    1.45
   2   1   8    0.94    1.82
  -2  -1  -8    0.00    1.64
   2   1   9  293.73   11.01
  -2  -1  -9  301.59    9.69
   2   1  10   33.78    2.89
  -2  -1 -10   35.91    2.33
   2   1  11   45.79    3.52
  -2  -1 -11   44.59    3.27
   2   1  12    8.18    2.70
  -2  -1 -12    6.98    2.01
   2   1  13    3.08    2.52
  -2  -1 -13    3.90    1.89
   2   1  14   14.03    4.47
  -2  -1 -14    9.87    2.83
   2   1  15   10.06    3.27
  -2  -1 -15   11.64    3.33
   2   1  16   14.09    4.03
  -2  -1 -16   16.79    2.70
   2   1  17   -0.19    3.90
  -2  -1 -17   -0.82    2.70
   2   1  18   -0.13    3.33
  -2  -1 -18   -2.83    3.40
   2   1  19    0.94    5.72
   2   2 -21    6.60    3.90
  -2  -2  21    4.47    4.34
   2   2 -20    3.33    3.96
  -2  -2  20    2.39    4.47
   2   2 -19    3.21    4.47
  -2  -2  19    6.35    5.22
   2   2 -18    3.02    4.03
  -2  -2  18   11.20    4.47
   2   2 -17   -1.07    3.40
  -2  -2  17   -0.06    3.84
   2   2 -16   44.53    5.16
  -2  -2  16   41.57    5.03
   2   2 -15   45.66    4.84
  -2  -2  15   39.00    4.59
   2   2 -14   74.16    4.97
  -2  -2  14   75.48    5.09
   2   2 -13   38.18    3.71
  -2  -2  13   39.31    4.47
   2   2 -12    7.42    2.64
  -2  -2  12    7.99    3.14
   2   2 -11    8.87    2.08
  -2  -2  11    5.98    2.08
   2   2 -10  277.12    9.69
  -2  -2  10  275.61    9.56
   2   2  -9  218.06    7.74
  -2  -2   9  232.59    8.24
   2   2  -8  175.92    6.60
  -2  -2   8  170.95    7.23
   2   2  -7  138.69    5.28
  -2  -2   7  137.87    5.91
   2   2  -6  291.78   12.33
  -2  -2   6  270.90    9.50
   2   2  -5  683.94   19.50
  -2  -2   5  698.60   20.57
   2   2  -4   16.10    1.32
  -2  -2   4   13.52    1.20
   2   2  -3  232.28    7.23
  -2  -2   3  227.31    7.48
   2   2  -2   16.16    1.01
  -2  -2   2   16.79    1.20
   2   2  -1  801.87   20.76
  -2  -2   1  780.30   20.19
   2   2   0  369.58   11.38
  -2  -2   0  386.19   11.38
   2   2   1   40.82    1.76
  -2  -2  -1   41.32    1.70
   2   2   2  100.20    3.33
  -2  -2  -2   99.57    3.40
   2   2   3  542.93   15.22
  -2  -2  -3  535.88   15.54
   2   2   4  117.87    4.28
  -2  -2  -4  116.67    4.34
   2   2   5   77.80    3.40
  -2  -2  -5   76.61    3.46
   2   2   6    1.45    1.07
  -2  -2  -6    1.51    1.13
   2   2   7    8.99    1.51
  -2  -2  -7    8.18    1.26
   2   2   8   61.14    3.08
  -2  -2  -8   57.43    3.14
   2   2   9  137.18    5.16
  -2  -2  -9  128.75    4.72
   2   2  10   56.48    3.59
  -2  -2 -10   64.16    3.46
   2   2  11   12.96    2.39
  -2  -2 -11   11.57    2.20
   2   2  12    5.09    2.64
  -2  -2 -12    4.47    2.01
   2   2  13   -1.13    3.46
  -2  -2 -13    0.57    1.95
   2   2  14   14.91    3.46
  -2  -2 -14   16.98    3.14
   2   2  15   12.58    3.84
  -2  -2 -15   17.49    3.84
   2   2  16    1.20    3.33
  -2  -2 -16    0.06    2.45
   2   2  17    0.50    3.21
  -2  -2 -17    3.46    2.96
  -2  -2 -18    0.94    2.52
  -2  -2 -19    3.52    7.42
   2   3 -22   -1.45    4.53
   2   3 -21    0.94    4.84
  -2  -3  21   -1.20    5.35
   2   3 -20    1.32    5.09
  -2  -3  20    3.59    5.60
   2   3 -19   12.64    3.84
  -2  -3  19   14.66    4.65
   2   3 -18   -0.50    3.84
  -2  -3  18    0.50    3.90
   2   3 -17   -1.07    3.52
  -2  -3  17   -0.94    3.65
   2   3 -16    3.33    3.46
  -2  -3  16    3.08    3.65
   2   3 -15   90.63    6.23
  -2  -3  15   80.70    6.42
   2   3 -14   16.16    3.27
  -2  -3  14   13.33    3.90
   2   3 -13   52.33    4.40
  -2  -3  13   53.84    4.09
   2   3 -12    8.37    2.45
  -2  -3  12    6.98    2.45
   2   3 -11  160.58    6.54
  -2  -3  11  158.94    6.29
   2   3 -10   34.72    2.64
  -2  -3  10   34.40    2.89
   2   3  -9  235.80    7.99
  -2  -3   9  236.24    8.11
   2   3  -8   41.39    2.83
  -2  -3   8   44.78    3.02
   2   3  -7   -0.06    1.70
  -2  -3   7    0.82    1.38
   2   3  -6  128.06    4.72
  -2  -3   6  127.74    4.65
   2   3  -5   65.48    2.77
  -2  -3   5   63.15    2.58
   2   3  -4  617.40   17.93
  -2  -3   4  610.86   17.93
   2   3  -3  486.51   15.03
  -2  -3   3  495.25   15.41
   2   3  -2  769.80   21.45
  -2  -3   2  751.12   22.45
   2   3  -1  229.26    7.74
  -2  -3   1  231.02    7.80
   2   3   0   12.26    0.88
  -2  -3   0   11.70    0.94
   2   3   1  653.94   18.43
  -2  -3  -1  632.62   17.80
   2   3   2  195.11    6.73
  -2  -3  -2  188.75    6.29
   2   3   3    1.01    0.63
  -2  -3  -3    0.88    0.63
   2   3   4   85.23    3.59
  -2  -3  -4   87.18    4.53
   2   3   5  105.10    4.47
  -2  -3  -5  101.14    4.15
   2   3   6   13.52    1.32
  -2  -3  -6   15.22    1.38
   2   3   7   16.48    1.57
  -2  -3  -7   16.79    1.57
   2   3   8   16.86    1.89
  -2  -3  -8   17.11    1.76
   2   3   9   76.42    4.15
  -2  -3  -9   68.43    3.84
   2   3  10   42.96    3.27
  -2  -3 -10   41.89    3.08
   2   3  11   45.73    3.77
  -2  -3 -11   47.42    3.71
   2   3  12    0.13    2.64
  -2  -3 -12    0.25    2.33
   2   3  13   16.29    3.59
  -2  -3 -13   14.28    3.21
   2   3  14    2.08    4.28
  -2  -3 -14   -0.19    3.21
   2   3  15    0.25    4.09
  -2  -3 -15    3.84    3.40
   2   3  16    5.60    3.52
  -2  -3 -16    6.10    3.27
   2   3  17   -2.58    3.08
  -2  -3 -17    0.13    3.77
   2   3  18    1.26    4.40
  -2  -3 -18    0.63    3.52
   2   4 -22   -1.38    3.96
  -2  -4  22    1.64    5.53
   2   4 -21    6.54    4.78
  -2  -4  21    2.89    4.53
   2   4 -20   13.59    5.66
  -2  -4  20    4.84    5.41
   2   4 -19   11.45    4.21
  -2  -4  19    9.25    4.72
   2   4 -18    4.59    4.03
  -2  -4  18    1.82    3.84
   2   4 -17    3.33    4.59
  -2  -4  17    2.01    4.15
   2   4 -16    5.35    3.27
  -2  -4  16    6.67    4.47
   2   4 -15   67.11    4.97
  -2  -4  15   70.95    5.09
   2   4 -14    5.47    2.89
  -2  -4  14    9.43    3.27
   2   4 -13    8.87    3.33
  -2  -4  13    4.84    3.08
   2   4 -12    1.07    3.02
  -2  -4  12    0.06    2.58
   2   4 -11   14.97    3.21
  -2  -4  11    9.56    3.27
   2   4 -10  518.27   15.03
  -2  -4  10  489.65   16.67
   2   4  -9   41.45    3.52
  -2  -4   9   41.07    3.33
   2   4  -8  173.91    8.68
  -2  -4   8  179.01    6.54
   2   4  -7  448.20   13.90
  -2  -4   7  450.66   12.96
   2   4  -6   52.96    2.83
  -2  -4   6   53.34    2.70
   2   4  -5   67.05    3.27
  -2  -4   5   72.77    3.02
   2   4  -4  938.80   25.91
  -2  -4   4  939.05   25.60
   2   4  -3  199.51    6.67
  -2  -4   3  194.10    6.86
   2   4  -2  329.27   11.13
  -2  -4   2  322.72   10.19
   2   4  -1   51.39    2.20
  -2  -4   1   47.49    2.52
   2   4   0  752.31   21.26
  -2  -4   0  759.67   21.51
   2   4   1    6.16    0.94
  -2  -4  -1    6.73    1.01
   2   4   2   70.82    3.21
  -2  -4  -2   69.00    3.02
   2   4   3  318.95   11.57
  -2  -4  -3  320.15   11.38
   2   4   4    7.30    1.38
  -2  -4  -4    6.79    1.13
   2   4   5  177.87    6.60
  -2  -4  -5  184.16    7.17
   2   4   6   51.51    3.52
  -2  -4  -6   51.51    3.02
   2   4   7   13.71    1.89
  -2  -4  -7   14.78    2.01
   2   4   8   23.15    2.45
  -2  -4  -8   21.07    2.20
   2   4   9    3.14    2.08
  -2  -4  -9    0.25    1.89
   2   4  10  182.46    8.11
  -2  -4 -10  182.15    6.60
   2   4  11    1.32    2.08
  -2  -4 -11   -0.38    1.70
   2   4  12    3.14    2.26
  -2  -4 -12    3.52    2.33
   2   4  13    0.69    3.27
  -2  -4 -13    0.38    2.39
   2   4  14   16.23    4.09
  -2  -4 -14   13.15    3.21
   2   4  15    1.64    3.77
  -2  -4 -15    2.08    2.33
   2   4  16    2.70    3.71
  -2  -4 -16    6.10    2.70
   2   4  17   -0.38    3.77
  -2  -4 -17   -0.06    1.76
   2   5 -21    1.70    3.14
  -2  -5  21   -3.27    5.98
   2   5 -20    1.26    4.78
  -2  -5  20    1.70    4.72
   2   5 -19   13.77    4.78
  -2  -5  19   11.38    3.77
   2   5 -18    0.94    4.03
  -2  -5  18    0.13    3.96
   2   5 -17    1.45    4.53
  -2  -5  17    6.16    4.59
   2   5 -16   59.82    5.66
  -2  -5  16   56.29    5.35
   2   5 -15    0.75    3.27
  -2  -5  15    2.01    3.84
   2   5 -14   58.05    4.40
  -2  -5  14   70.44    5.16
   2   5 -13   85.73    5.53
  -2  -5  13   99.00    5.60
   2   5 -12   30.38    3.27
  -2  -5  12   37.42    3.40
   2   5 -11  158.82    6.86
  -2  -5  11  166.61    7.55
   2   5 -10  397.70   12.52
  -2  -5  10  386.06   19.62
   2   5  -9  123.84    7.30
  -2  -5   9  126.42    5.22
   2   5  -8  315.81   10.57
  -2  -5   8  307.19   10.06
   2   5  -7   52.02    2.96
  -2  -5   7   49.94    3.02
   2   5  -6  786.40   22.96
  -2  -5   6  786.72   21.39
   2   5  -5   87.49    3.65
  -2  -5   5   90.26    3.84
   2   5  -4   21.13    1.82
  -2  -5   4   23.84    1.95
   2   5  -3   78.31    3.52
  -2  -5   3   75.73    3.65
   2   5  -2    2.77    1.20
  -2  -5   2    2.33    0.88
   2   5  -1  893.45   24.53
  -2  -5   1  928.61   26.79
   2   5   0    7.11    1.26
  -2  -5   0    8.49    1.38
   2   5   1  280.65    9.50
  -2  -5  -1  279.58    8.87
   2   5   2   32.45    1.82
  -2  -5  -2   32.83    2.01
   2   5   3   59.44    2.77
  -2  -5  -3   60.44    3.08
   2   5   4  335.68   12.39
  -2  -5  -4  332.98   10.32
   2   5   5    1.64    1.32
  -2  -5  -5    2.39    1.13
   2   5   6  121.64    5.91
  -2  -5  -6  122.21    5.09
   2   5   7   13.52    1.89
  -2  -5  -7   13.77    2.01
   2   5   8    0.44    1.64
  -2  -5  -8    0.38    1.57
   2   5   9   18.99    2.58
  -2  -5  -9   19.69    2.52
   2   5  10   15.72    2.83
  -2  -5 -10   16.86    2.64
   2   5  11   36.86    3.84
  -2  -5 -11   33.21    3.14
   2   5  12   -0.44    2.39
  -2  -5 -12    1.95    2.77
   2   5  13    2.58    3.59
  -2  -5 -13    0.69    2.83
   2   5  14    5.35    3.52
  -2  -5 -14    3.46    2.83
   2   5  15    3.90    2.96
  -2  -5 -15    8.24    2.64
   2   5  16    0.57    2.52
  -2  -5 -16   -0.25    2.08
   2   5  17    0.00    3.59
  -2  -5 -17    0.25    2.33
   2   6 -21    0.57    4.40
  -2  -6  21    3.46    5.03
   2   6 -20    0.25    2.89
  -2  -6  20    3.77    8.11
   2   6 -19    0.75    4.47
  -2  -6  19    5.47    4.59
   2   6 -18    4.15    3.52
  -2  -6  18    2.45    4.34
   2   6 -17    6.42    4.97
  -2  -6  17    5.60    4.47
   2   6 -16    8.37    4.34
  -2  -6  16   13.02    3.96
   2   6 -15   90.45    6.16
  -2  -6  15   77.93    6.92
   2   6 -14   24.03    3.77
  -2  -6  14   29.50    4.15
   2   6 -13    1.45    3.27
  -2  -6  13    0.06    2.89
   2   6 -12   62.58    4.97
  -2  -6  12   63.15    4.21
   2   6 -11    3.59    2.52
  -2  -6  11    2.08    3.33
   2   6 -10  149.13   10.32
  -2  -6  10  147.75    8.62
   2   6  -9   22.14    2.58
  -2  -6   9   27.42    2.39
   2   6  -8    9.43    2.20
  -2  -6   8    9.43    2.01
   2   6  -7  732.25   21.39
  -2  -6   7  722.81   20.25
   2   6  -6   43.21    2.64
  -2  -6   6   41.51    2.77
   2   6  -5  683.75   20.57
  -2  -6   5  695.33   19.88
   2   6  -4  116.99    5.09
  -2  -6   4  107.18    4.47
   2   6  -3  190.07    6.92
  -2  -6   3  187.43    6.92
   2   6  -2   69.31    3.40
  -2  -6   2   66.61    3.02
   2   6  -1    3.33    1.51
  -2  -6   1    2.64    1.45
   2   6   0  698.03   21.45
  -2  -6   0  700.42   19.81
   2   6   1   96.17    4.21
  -2  -6  -1   95.16    4.21
   2   6   2   10.38    1.51
  -2  -6  -2    8.55    1.32
   2   6   3  106.17    4.78
  -2  -6  -3  107.18    4.65
   2   6   4   41.64    2.89
  -2  -6  -4   46.80    2.77
   2   6   5  248.95    9.06
  -2  -6  -5  239.64    8.93
   2   6   6   10.63    1.76
  -2  -6  -6   13.90    2.20
   2   6   7    0.00    2.39
  -2  -6  -7    0.19    1.89
   2   6   8    9.06    2.58
  -2  -6  -8   11.82    2.08
   2   6   9   15.91    2.64
  -2  -6  -9   14.72    2.45
   2   6  10   21.01    2.64
  -2  -6 -10   18.49    3.08
   2   6  11   -0.19    2.39
  -2  -6 -11   -0.94    2.01
   2   6  12    0.69    3.21
  -2  -6 -12    1.26    2.70
   2   6  13    7.11    4.03
  -2  -6 -13    8.18    2.83
   2   6  14    3.65    3.46
  -2  -6 -14    2.26    2.70
   2   6  15    0.25    3.52
  -2  -6 -15    1.01    3.14
  -2  -6 -16    1.13    3.08
   2   6  17    0.94    4.09
   2   6  18    1.57    4.34
   2   7 -22    0.38    3.08
  -2  -7  22    1.70    6.60
   2   7 -20    3.14    5.03
  -2  -7  20   -1.64    8.68
   2   7 -19    5.09    5.72
  -2  -7  19    9.25    4.72
   2   7 -18   -0.19    3.84
  -2  -7  18    1.57    3.65
   2   7 -17    7.55    4.28
  -2  -7  17    2.58    3.71
   2   7 -16   52.33    5.35
  -2  -7  16   47.61    4.72
   2   7 -15    9.25    3.96
  -2  -7  15    7.42    4.47
   2   7 -14   35.85    4.28
  -2  -7  14   36.42    4.53
   2   7 -13   44.85    4.59
  -2  -7  13   38.12    4.47
   2   7 -12    9.69    2.83
  -2  -7  12    8.37    4.59
   2   7 -11   67.11    5.85
  -2  -7  11   72.14    4.59
   2   7 -10   80.95    5.16
  -2  -7  10   91.26    4.84
   2   7  -9   52.77    4.28
  -2  -7   9   53.65    4.15
   2   7  -8   90.95    4.59
  -2  -7   8   87.30    4.34
   2   7  -7    5.16    1.95
  -2  -7   7    3.33    1.76
   2   7  -6  974.46   27.80
  -2  -7   6  964.84   26.79
   2   7  -5    0.88    2.26
  -2  -7   5    3.33    1.95
   2   7  -4  243.29    8.37
  -2  -7   4  238.82    8.37
   2   7  -3   31.70    2.64
  -2  -7   3   31.76    2.14
   2   7  -2    8.87    1.64
  -2  -7   2   10.19    1.70
   2   7  -1  144.35    5.66
  -2  -7   1  152.78    5.72
   2   7   0   57.68    3.02
  -2  -7   0   58.18    3.65
   2   7   1   11.13    1.95
  -2  -7  -1   12.39    1.76
   2   7   2    7.93    1.45
  -2  -7  -2    7.93    1.57
   2   7   3   35.03    2.39
  -2  -7  -3   34.40    2.26
   2   7   4   21.39    2.45
  -2  -7  -4   20.06    2.20
   2   7   5   15.91    2.20
  -2  -7  -5   15.98    2.01
   2   7   6    0.75    1.70
  -2  -7  -6   -0.63    1.64
   2   7   7   22.39    3.02
  -2  -7  -7   26.17    2.83
   2   7   8    5.79    2.33
  -2  -7  -8    7.67    2.33
   2   7   9    9.94    2.77
  -2  -7  -9   11.20    2.70
   2   7  10   12.58    2.96
  -2  -7 -10   17.49    3.52
   2   7  11    0.19    2.45
  -2  -7 -11    0.94    1.95
   2   7  12   -1.51    3.65
  -2  -7 -12    1.07    2.96
   2   7  13    1.82    3.27
  -2  -7 -13    0.69    2.33
   2   7  14    0.44    2.64
  -2  -7 -14    0.31    2.89
   2   7  15    2.70    4.65
  -2  -7 -15   -0.31    2.08
   2   8 -22    2.70    5.41
   2   8 -21   -0.50    3.90
  -2  -8  21    2.52    4.97
   2   8 -20   10.88    2.96
  -2  -8  20   11.26    5.66
   2   8 -19    4.21    3.21
  -2  -8  19    0.13    3.65
   2   8 -18    4.03    3.02
  -2  -8  18    0.88    3.96
   2   8 -17   10.57    2.96
  -2  -8  17   18.18    4.59
   2   8 -16   17.49    2.96
  -2  -8  16    9.87    3.96
   2   8 -15   29.44    3.27
  -2  -8  15   28.56    4.40
   2   8 -14    1.76    2.52
  -2  -8  14    0.19    3.77
   2   8 -13   15.10    2.52
  -2  -8  13    4.47    5.47
   2   8 -12   64.09    4.59
  -2  -8  12   74.34    5.53
   2   8 -11   36.17    3.71
  -2  -8  11   39.69    3.65
   2   8 -10  102.40    5.41
  -2  -8  10  100.82    6.10
   2   8  -9    1.45    2.45
  -2  -8   9    1.13    2.14
   2   8  -8   10.00    2.64
  -2  -8   8    9.62    2.64
   2   8  -7  214.23    8.43
  -2  -8   7  239.26    8.30
   2   8  -6  159.19    6.35
  -2  -8   6  156.05    6.42
   2   8  -5   81.70    3.96
  -2  -8   5   79.31    3.96
   2   8  -4   20.76    2.58
  -2  -8   4   21.70    2.20
   2   8  -3  170.26    6.60
  -2  -8   3  165.55    5.98
   2   8  -2  207.69    7.23
  -2  -8   2  224.48    8.11
   2   8  -1    1.20    1.45
  -2  -8   1    0.19    1.32
   2   8   0   17.17    2.52
  -2  -8   0   19.06    2.08
   2   8   1    0.31    1.57
  -2  -8  -1    0.06    1.64
   2   8   2    1.26    1.70
  -2  -8  -2    0.57    1.51
   2   8   3    0.38    1.76
  -2  -8  -3    1.51    1.45
   2   8   4   16.92    2.33
  -2  -8  -4   18.55    2.26
   2   8   5    2.20    2.14
  -2  -8  -5    0.57    1.89
   2   8   6    5.53    2.39
  -2  -8  -6    5.28    2.58
   2   8   7    1.01    2.83
  -2  -8  -7   -0.50    2.45
   2   8   8    3.40    3.14
  -2  -8  -8    3.65    2.14
   2   8   9   33.27    3.65
  -2  -8  -9   29.18    3.08
   2   8  10    4.91    3.59
  -2  -8 -10    2.89    3.27
   2   8  11    1.20    2.83
  -2  -8 -11    2.77    3.08
   2   8  12    2.39    3.14
  -2  -8 -12    3.21    2.45
   2   8  13    1.07    3.27
  -2  -8 -13    1.20    2.33
   2   8  14    2.52    3.27
  -2  -8 -14    5.35    1.82
  -2  -8 -15   -1.64    3.52
   2   9 -21    9.62    4.40
  -2  -9  21    4.91    4.59
   2   9 -20    0.00    5.22
  -2  -9  20    3.14    6.42
   2   9 -19   10.13    4.72
  -2  -9  19    4.21    4.28
   2   9 -18    3.33    4.72
  -2  -9  18    3.65    4.15
   2   9 -17    1.01    4.72
  -2  -9  17   -1.07    4.53
   2   9 -16   41.26    5.72
  -2  -9  16   33.65    6.04
   2   9 -15    0.75    3.33
  -2  -9  15   -0.50    3.59
   2   9 -14    2.20    3.65
  -2  -9  14    8.30    5.09
   2   9 -13   15.16    5.22
  -2  -9  13   19.50    3.84
   2   9 -12    6.48    3.27
  -2  -9  12    3.14    2.70
   2   9 -11  180.89    7.74
  -2  -9  11  179.76    7.36
   2   9 -10   52.27    4.65
  -2  -9  10   44.85    3.90
   2   9  -9   18.37    3.84
  -2  -9   9   15.28    2.83
   2   9  -8   33.71    3.46
  -2  -9   8   45.22    3.65
   2   9  -7  118.25    6.04
  -2  -9   7  107.93    5.47
   2   9  -6  277.82    9.81
  -2  -9   6  277.94    9.75
   2   9  -5    1.70    2.26
  -2  -9   5    1.70    2.08
   2   9  -4   80.26    4.21
  -2  -9   4   75.10    4.21
   2   9  -3   15.35    2.26
  -2  -9   3   14.09    2.08
   2   9  -2   42.02    3.14
  -2  -9   2   41.01    3.02
   2   9  -1  149.32    6.16
  -2  -9   1  136.74    5.35
   2   9   0   -0.19    2.01
  -2  -9   0    2.08    1.76
   2   9   1    3.90    2.08
  -2  -9  -1    4.40    1.70
   2   9   2   30.69    2.45
  -2  -9  -2   29.69    3.14
   2   9   3    1.13    1.70
  -2  -9  -3   -1.76    1.95
   2   9   4   12.08    2.52
  -2  -9  -4   15.91    2.39
   2   9   5   15.85    2.77
  -2  -9  -5   14.97    2.64
   2   9   6    2.14    2.33
  -2  -9  -6    0.57    1.95
   2   9   7   15.22    2.70
  -2  -9  -7   15.16    2.58
   2   9   8   16.04    2.96
  -2  -9  -8   14.97    3.08
   2   9   9    2.01    2.45
  -2  -9  -9   -0.25    2.14
   2   9  10    8.62    3.27
  -2  -9 -10    3.21    2.83
   2   9  11    1.57    2.83
  -2  -9 -11    0.31    2.33
   2   9  12    0.82    2.64
  -2  -9 -12    1.01    2.52
  -2  -9 -14    1.26    2.64
   2  10 -19    3.90    4.65
  -2 -10  19   -1.13    4.59
   2  10 -18   -0.75    4.91
  -2 -10  18    2.83    5.35
   2  10 -17   16.42    5.28
  -2 -10  17   11.20    4.59
   2  10 -16    0.44    3.90
  -2 -10  16    2.01    3.96
   2  10 -15   32.83    5.03
  -2 -10  15   33.02    7.67
   2  10 -14    9.75    6.29
  -2 -10  14   -1.57    3.71
   2  10 -13    5.03    3.84
  -2 -10  13    7.11    3.40
   2  10 -12   78.81    5.98
  -2 -10  12   73.90    5.28
   2  10 -11   -0.63    3.14
  -2 -10  11   -1.45    3.21
   2  10 -10  127.56    7.11
  -2 -10  10  116.93    6.29
   2  10  -9    1.76    3.08
  -2 -10   9    2.96    2.83
   2  10  -8   29.00    3.40
  -2 -10   8   35.54    3.77
   2  10  -7  154.48    6.98
  -2 -10   7  147.30    6.60
   2  10  -6    0.25    2.52
  -2 -10   6    0.88    2.14
   2  10  -5   16.73    2.89
  -2 -10   5   17.42    2.77
   2  10  -4    0.00    1.89
  -2 -10   4   -0.06    1.82
   2  10  -3    7.80    2.39
  -2 -10   3    5.35    2.20
   2  10  -2   28.18    2.77
  -2 -10   2   26.54    2.58
   2  10  -1   14.59    2.83
  -2 -10   1   13.77    2.64
   2  10   0    0.82    2.01
  -2 -10   0    1.89    2.45
   2  10   1    1.76    2.33
  -2 -10  -1    0.19    1.95
   2  10   2   -0.50    2.33
  -2 -10  -2    0.57    2.14
   2  10   3   36.98    3.27
  -2 -10  -3   43.71    3.40
   2  10   4    1.51    2.14
  -2 -10  -4    2.96    2.20
   2  10   5    6.23    2.89
  -2 -10  -5    8.55    3.40
   2  10   6    0.82    3.46
  -2 -10  -6    2.64    2.89
   2  10   7    2.08    3.08
  -2 -10  -7    0.19    2.33
   2  10   8    4.15    2.96
  -2 -10  -8    1.51    2.58
   2  10   9    3.02    3.90
  -2 -10  -9    7.42    2.96
   2  10  10    0.50    2.89
  -2 -10 -10   -0.25    2.83
   2  10  11    0.31    2.64
  -2 -10 -11    2.70    2.64
  -2 -10 -12    2.20    2.96
   2  11 -19    0.25    5.09
  -2 -11  19    0.94    4.15
   2  11 -18    5.53    4.47
  -2 -11  18    5.35    4.65
   2  11 -17    4.47    5.09
  -2 -11  17    7.99    4.72
   2  11 -16    4.78    4.65
  -2 -11  16    3.90    6.04
   2  11 -15    0.06    7.17
  -2 -11  15   -3.65    5.35
   2  11 -14   17.36    4.65
  -2 -11  14   17.36    4.34
   2  11 -13   49.88    5.47
  -2 -11  13   39.31    4.78
   2  11 -12    0.38    4.34
  -2 -11  12    2.33    3.27
   2  11 -11   49.94    5.41
  -2 -11  11   49.75    4.59
   2  11 -10    0.06    3.14
  -2 -11  10   -0.82    2.89
   2  11  -9   -1.01    3.90
  -2 -11   9    0.38    2.58
   2  11  -8   30.19    4.15
  -2 -11   8   30.19    3.21
   2  11  -7    7.17    3.02
  -2 -11   7    7.42    2.58
   2  11  -6   34.78    3.84
  -2 -11   6   38.68    3.33
   2  11  -5   17.05    3.14
  -2 -11   5   16.67    2.77
   2  11  -4    1.57    2.45
  -2 -11   4    0.19    2.08
   2  11  -3    2.08    2.89
  -2 -11   3   -0.13    2.01
   2  11  -2    4.21    2.45
  -2 -11   2    3.52    2.64
   2  11  -1   24.09    3.08
  -2 -11   1   24.15    3.27
   2  11   0   12.08    2.83
  -2 -11   0    9.62    2.33
   2  11   1    0.63    2.39
  -2 -11  -1    0.25    2.26
   2  11   2    3.65    2.52
  -2 -11  -2    2.33    2.45
   2  11   3   11.13    3.02
  -2 -11  -3   13.40    2.96
   2  11   4    9.18    2.89
  -2 -11  -4    8.24    2.89
   2  11   5    2.89    3.65
  -2 -11  -5    0.75    3.40
   2  11   6    0.88    3.71
  -2 -11  -6    2.70    2.70
   2  11   7   -0.25    3.46
  -2 -11  -7    0.25    3.27
   2  11   8    4.21    4.03
  -2 -11  -8    2.52    3.77
   2  11   9    0.25    3.21
  -2 -11  -9   -0.19    2.58
  -2 -11 -10    5.47    2.64
  -2 -11 -11    2.01    2.33
  -2 -11 -12    0.82    2.70
   2  12 -19    2.14    6.54
  -2 -12  19    0.19    3.08
   2  12 -18   -1.38    5.85
  -2 -12  18    0.63    5.09
   2  12 -17   11.13    5.03
  -2 -12  17    0.63    7.48
   2  12 -16    5.47    6.35
  -2 -12  16    2.33    3.96
   2  12 -15    1.20    5.72
  -2 -12  15    1.13    4.28
   2  12 -14   10.57    4.91
  -2 -12  14   12.26    3.52
   2  12 -13    4.53    4.72
  -2 -12  13    3.02    3.84
   2  12 -12   51.20    6.04
  -2 -12  12   39.69    5.79
   2  12 -11    6.92    4.47
  -2 -12  11    6.23    4.09
   2  12 -10    3.52    3.71
  -2 -12  10    3.96    2.96
   2  12  -9    1.82    3.14
  -2 -12   9    2.39    2.64
   2  12  -8    2.26    4.09
  -2 -12   8    0.13    2.64
   2  12  -7   38.68    5.16
  -2 -12   7   44.85    4.15
   2  12  -6   25.35    3.77
  -2 -12   6   27.55    3.14
   2  12  -5   19.12    3.52
  -2 -12   5   18.24    3.02
   2  12  -4    0.57    2.77
  -2 -12   4   -1.13    2.26
   2  12  -3    9.69    2.96
  -2 -12   3   12.39    2.89
   2  12  -2   19.62    3.33
  -2 -12   2   18.30    2.89
   2  12  -1    1.57    2.77
  -2 -12   1    1.45    2.52
   2  12   0    1.76    2.58
  -2 -12   0   -2.77    2.83
   2  12   1    0.69    2.96
  -2 -12  -1    2.20    3.14
   2  12   2   16.35    4.09
  -2 -12  -2   13.40    2.89
   2  12   3    0.19    2.96
  -2 -12  -3   -0.19    2.64
   2  12   4    9.56    3.08
  -2 -12  -4   10.76    2.83
   2  12   5    0.57    3.77
  -2 -12  -5    1.57    3.65
   2  12   6   -1.13    2.64
  -2 -12  -6    2.96    3.02
   2  12   7    2.08    2.20
  -2 -12  -7    2.45    3.71
   2  12   8   -0.06    2.52
  -2 -12  -8   -0.38    2.33
  -2 -12  -9    2.64    3.96
   2  12  10    0.63    4.15
   2  12  11   -1.01    3.96
  -2 -12 -11   -1.38    2.83
   2  13 -18   -1.26    5.03
  -2 -13  18    2.58    6.23
   2  13 -17    3.08    5.47
  -2 -13  17   -1.26    4.72
   2  13 -16    3.84    6.67
  -2 -13  16    2.58    6.23
   2  13 -15    4.47    5.47
  -2 -13  15    6.60    4.28
   2  13 -14   -1.32    4.72
  -2 -13  14    0.82    3.90
   2  13 -13   24.91    5.72
  -2 -13  13   35.54    5.79
   2  13 -12   -0.19    4.21
  -2 -13  12   -1.20    3.27
   2  13 -11   24.66    5.79
  -2 -13  11   24.15    4.65
   2  13 -10    2.89    3.84
  -2 -13  10    0.31    3.96
   2  13  -9    0.06    3.84
  -2 -13   9    2.14    3.77
   2  13  -8   25.47    4.59
  -2 -13   8   25.54    3.84
   2  13  -7    2.89    3.96
  -2 -13   7    3.02    2.96
   2  13  -6    2.33    3.59
  -2 -13   6    8.49    2.83
   2  13  -5    0.82    3.52
  -2 -13   5    2.14    2.77
   2  13  -4    0.63    3.21
  -2 -13   4    1.70    2.96
   2  13  -3    2.08    3.14
  -2 -13   3    2.33    3.46
   2  13  -2   -0.57    3.84
  -2 -13   2    1.89    2.96
   2  13  -1   10.82    3.71
  -2 -13   1   14.34    2.96
   2  13   0    2.70    3.77
  -2 -13   0    1.51    2.83
   2  13   1    1.20    3.02
  -2 -13  -1    2.77    3.02
   2  13   2    1.45    3.02
  -2 -13  -2    2.01    3.59
   2  13   3   10.00    3.71
  -2 -13  -3   12.14    3.33
   2  13   4    8.93    3.02
  -2 -13  -4    5.22    3.02
   2  13   5    0.31    3.14
  -2 -13  -5    3.27    3.14
   2  13   6    0.06    2.83
  -2 -13  -6    0.06    3.14
  -2 -13  -7    3.40    4.65
  -2 -13  -8    0.88    2.52
  -2 -14  17    2.58    7.11
   2  14 -16    4.65    6.86
  -2 -14  16   -1.70    4.97
   2  14 -15    3.65    5.16
  -2 -14  15    2.96    4.72
   2  14 -14   -1.32    6.29
  -2 -14  14    2.83    5.16
   2  14 -13    2.89    5.66
  -2 -14  13    3.90    5.09
   2  14 -12   17.11    4.91
  -2 -14  12   25.10    4.40
   2  14 -11    2.20    4.97
  -2 -14  11   -0.57    3.65
   2  14 -10    1.26    4.53
  -2 -14  10    0.44    3.65
   2  14  -9    3.02    4.72
  -2 -14   9   -1.70    3.96
   2  14  -8   13.77    4.84
  -2 -14   8   12.83    3.65
   2  14  -7   10.76    4.21
  -2 -14   7   10.50    3.40
   2  14  -6    4.65    3.90
  -2 -14   6    4.21    3.27
   2  14  -5    3.65    3.77
  -2 -14   5    4.40    3.02
   2  14  -4   -1.70    5.41
  -2 -14   4    1.38    4.65
   2  14  -3    2.08    4.15
  -2 -14   3    1.32    2.83
   2  14  -2   10.06    3.65
  -2 -14   2   10.25    3.14
   2  14  -1    3.40    3.40
  -2 -14   1    2.58    2.96
   2  14   0    1.07    4.59
  -2 -14   0    2.77    3.90
   2  14   1    4.91    2.96
  -2 -14  -1    1.32    2.64
   2  14   2    0.94    3.08
  -2 -14  -2   -0.63    3.02
   2  14   3   -1.26    4.65
  -2 -14  -3   -2.89    4.15
   2  14   4   -0.75    2.64
  -2 -14  -4   -0.44    3.14
   2  14   5    0.63    2.64
  -2 -14  -5   -1.70    4.59
   2  14   6   -0.88    4.21
  -2 -14  -6    1.26    3.71
  -2 -15  17   -0.82    6.16
   2  15 -15   -1.32    5.09
  -2 -15  15    2.70    5.60
   2  15 -14    7.11    4.97
  -2 -15  14   -0.63    4.15
   2  15 -13   13.46    6.16
  -2 -15  13   11.13    5.35
   2  15 -12    4.15    5.09
  -2 -15  12    4.40    3.96
   2  15 -11    7.17    5.16
  -2 -15  11    4.34    3.90
   2  15 -10    0.88    5.03
  -2 -15  10    3.40    4.03
   2  15  -9   -0.06    5.66
  -2 -15   9   -0.63    4.72
   2  15  -8    3.02    4.97
  -2 -15   8    1.57    3.59
   2  15  -7    0.13    4.53
  -2 -15   7    2.01    3.33
   2  15  -6    7.61    5.79
  -2 -15   6    4.59    4.28
   2  15  -5    0.38    3.52
  -2 -15   5    0.57    2.96
   2  15  -4    2.26    3.90
  -2 -15   4    0.94    3.59
   2  15  -3    4.84    3.27
  -2 -15   3    1.13    2.45
   2  15  -2    1.64    3.33
  -2 -15   2    3.90    3.65
   2  15  -1   -0.19    4.78
  -2 -15   1   -1.07    2.70
   2  15   0   -2.08    4.59
  -2 -15   0    0.06    2.64
   2  15   1    0.69    3.65
  -2 -15  -1    0.69    2.64
   2  15   2    3.46    3.27
   2  15   3   -0.13    3.14
  -2 -15  -3   -0.19    3.96
   2  15   4    0.00    4.65
   2  15   5    1.26    5.22
   2  16 -15    2.01    7.04
   2  16 -14    1.70    3.84
  -2 -16  14    4.34    5.60
   2  16 -13   -1.57    5.79
  -2 -16  13   -2.96    4.15
   2  16 -12   16.86    4.47
  -2 -16  12    3.52    3.90
   2  16 -11   -0.38    4.78
  -2 -16  11    2.70    3.14
   2  16 -10    2.33    4.53
  -2 -16  10    2.08    4.03
   2  16  -9    2.45    7.36
  -2 -16   9    2.08    5.47
   2  16  -8    2.89    5.03
  -2 -16   8    0.25    4.97
   2  16  -7   -1.82    6.10
  -2 -16   7    0.44    3.14
  -2 -16   6   12.01    8.05
  -2 -16   5    1.13    3.84
  -2 -16   4   -0.88    3.59
   2  16  -3   -0.13    3.84
  -2 -16   3    0.63    3.46
   2  16  -2    0.38    3.33
  -2 -16   2    1.82    3.08
   2  16  -1    0.44    4.47
  -2 -16   1   -0.82    2.83
  -2 -16   0   -0.06    4.53
   2  17 -14    4.40    6.79
   2  17 -13    7.48    8.87
  -2 -17  13    2.70    4.84
   2  17 -12    2.70    5.28
  -2 -17  12    2.14    4.34
   2  17  -8    3.27    6.10
  -2 -17   8    2.52    2.77
   2  17  -7    0.25    4.72
  -2 -17   7   -0.44    3.46
   2  17  -6   -1.13    5.09
  -2 -17   6   -0.38    3.90
  -2 -17   5   -0.38    3.33
  -2 -17   4   -1.64    5.09
  -2 -17   3    2.64    3.59
  -2 -18  10    3.59    6.54
  -2 -18   9   -3.14    8.81
   2  18  -3   -0.19    6.16
   2  18  -2   -0.88    4.47
   2  19  -3   -1.76    4.78
   2  19  -2   15.41   12.01
   2  19  -1   -1.82    5.22
   2  19   0    1.57    5.09
  -3  20  -4    2.77    5.66
  -3  20  -5   -2.08    6.10
  -3  19  -3    0.31    5.91
  -3  19  -4    1.89    4.84
  -3  19  -8   -0.25    5.16
  -3  19  -9   -1.51    6.10
  -3  19 -10    3.77    8.05
   3 -19  11   -1.57    7.55
  -3  19 -11   -1.13    4.97
   3 -18  -1    0.44    6.92
   3 -18   0    4.09    5.79
  -3  18  -4   -1.01    4.21
  -3  18  -5    5.91    4.72
  -3  18  -6   -0.13    6.42
  -3  18  -7    1.76    5.72
  -3  18  -8   -3.08    4.91
   3 -18   9    1.45    3.40
  -3  18  -9   -1.82    3.96
   3 -18  10   -2.14    3.90
  -3  18 -10    2.58    5.28
   3 -18  11   -0.50    3.40
  -3  18 -11   -0.13    4.15
  -3  17   5    1.64    5.09
   3 -17  -1    1.45    3.71
  -3  17   1    2.52    5.53
   3 -17   0   -3.02    4.59
  -3  17   0    1.01    5.60
   3 -17   1   -0.38    3.71
  -3  17  -1    4.34    6.86
   3 -17   2    4.15    4.03
  -3  17  -2    2.33    4.21
   3 -17   3    0.19    4.53
  -3  17  -3   -1.38    5.91
   3 -17   4    0.38    5.03
  -3  17  -4   -2.33    5.16
   3 -17   5    0.19    2.64
  -3  17  -5   -1.95    4.21
   3 -17   6   -0.44    3.71
  -3  17  -6   -0.75    3.14
   3 -17   7    4.97    3.52
  -3  17  -7    3.21    3.77
   3 -17   8    1.76    2.83
  -3  17  -8    2.45    3.96
   3 -17   9    0.38    3.77
  -3  17  -9   -0.13    4.97
   3 -17  10    2.26    3.46
  -3  17 -10    1.20    3.59
  -3  17 -11    2.33    5.09
   3 -17  12    1.07    5.79
  -3  17 -12   -2.14    7.48
   3 -17  13   -1.70    7.11
  -3  17 -13    0.75    5.60
   3 -17  14   -2.01    4.21
  -3  17 -14    2.20    4.65
  -3  16   7    2.64    4.34
  -3  16   6    0.19    4.65
  -3  16   5    0.94    7.93
   3 -16  -4   -0.44    3.71
  -3  16   4    0.31    4.28
   3 -16  -3    5.98    5.60
  -3  16   3    0.69    4.28
   3 -16  -2    0.75    3.96
  -3  16   2    1.38    4.21
   3 -16  -1   -2.58    4.78
  -3  16   1    0.31    4.59
   3 -16   0    3.96    4.15
  -3  16   0    2.96    3.90
   3 -16   1   -1.13    4.91
  -3  16  -1    1.64    4.09
   3 -16   2    0.38    3.90
  -3  16  -2    0.06    4.09
   3 -16   3    1.20    3.77
  -3  16  -3   -0.25    4.53
   3 -16   4    4.03    4.09
  -3  16  -4    1.70    4.28
   3 -16   5    1.13    4.03
  -3  16  -5   -0.82    3.96
   3 -16   6    0.75    4.03
  -3  16  -6   -1.07    4.03
   3 -16   7   -1.51    3.46
  -3  16  -7    1.26    4.21
   3 -16   8   -0.13    3.40
  -3  16  -8    2.33    4.28
   3 -16   9   -0.57    3.33
  -3  16  -9    1.76    4.21
   3 -16  10    0.00    6.42
  -3  16 -10    4.91    5.60
   3 -16  11    2.01    4.47
  -3  16 -11   -0.57    4.97
   3 -16  12    7.48    4.72
  -3  16 -12    2.89    4.40
   3 -16  13   -0.44    6.54
  -3  16 -13    4.03    6.79
   3 -16  14   -1.07    4.84
  -3  16 -14    3.52    5.85
   3 -16  15    2.20    4.78
  -3  16 -15    0.75    5.98
  -3  15   7    3.65    4.84
   3 -15  -6    6.54    9.12
  -3  15   6    0.75    4.03
   3 -15  -5    0.13    4.91
  -3  15   5   -1.57    4.65
   3 -15  -4    1.82    3.84
  -3  15   4    1.01    4.72
   3 -15  -3   -1.32    3.65
  -3  15   3   -1.64    4.97
   3 -15  -2    7.61    4.97
  -3  15   2    5.60    4.47
   3 -15  -1    2.52    3.71
  -3  15   1    3.96    4.21
   3 -15   0    0.75    4.15
  -3  15   0   -2.01    3.90
   3 -15   1    3.71    4.28
  -3  15  -1    2.01    4.40
   3 -15   2    4.09    3.90
  -3  15  -2    0.06    3.84
   3 -15   3    6.67    3.84
  -3  15  -3    8.11    4.40
   3 -15   4    1.45    4.28
  -3  15  -4   -0.31    4.97
   3 -15   5    7.55    4.72
  -3  15  -5    5.35    4.15
   3 -15   6    1.70    4.15
  -3  15  -6    8.18    4.47
   3 -15   7   -0.75    6.35
  -3  15  -7    1.20    4.40
   3 -15   8    2.96    4.97
  -3  15  -8    6.35    5.91
   3 -15   9    2.33    6.23
  -3  15  -9    4.84    6.86
   3 -15  10    5.35    4.59
  -3  15 -10    4.65    5.03
   3 -15  11    4.91    3.84
  -3  15 -11    0.50    5.41
   3 -15  12    2.52    3.52
  -3  15 -12    0.44    4.84
   3 -15  13    2.96    4.03
  -3  15 -13    4.40    6.29
   3 -15  14    1.38    4.09
  -3  15 -14    0.00    4.78
   3 -15  15   -0.25    3.27
  -3  15 -15   -0.13    4.59
   3 -15  16    0.57    2.58
  -3  15 -16    0.13    5.53
   3 -15  17   -0.31    4.91
   3 -15  18    0.13    4.72
   3 -14 -10   -0.50    3.59
  -3  14  10   -0.38    4.84
   3 -14  -9   -0.57    6.86
  -3  14   9   -1.51    5.98
   3 -14  -8    3.33    4.09
  -3  14   8    1.07    2.33
   3 -14  -7    5.60    4.28
  -3  14   7   16.29    5.91
   3 -14  -6    1.76    4.78
  -3  14   6   -0.75    4.59
   3 -14  -5    7.55    4.84
  -3  14   5    5.35    4.09
   3 -14  -4    4.84    3.84
  -3  14   4    3.33    3.77
   3 -14  -3   16.42    4.47
  -3  14   3   14.40    4.47
   3 -14  -2    6.04    4.53
  -3  14   2    3.08    4.47
   3 -14  -1    0.75    3.90
  -3  14   1    5.03    4.28
   3 -14   0    4.34    3.90
  -3  14   0   -0.88    3.65
   3 -14   1    1.95    3.71
  -3  14  -1    3.90    3.46
   3 -14   2    4.15    3.84
  -3  14  -2    5.22    3.59
   3 -14   3    0.13    3.21
  -3  14  -3   -0.38    3.65
   3 -14   4   10.88    3.14
  -3  14  -4    8.43    4.72
   3 -14   5    0.25    3.33
  -3  14  -5    1.01    2.89
   3 -14   6    6.98    3.65
  -3  14  -6    5.22    4.28
   3 -14   7   32.45    4.59
  -3  14  -7   26.61    5.09
   3 -14   8    0.75    5.03
  -3  14  -8    5.28    5.47
   3 -14   9   14.09    4.09
  -3  14  -9   10.13    4.91
   3 -14  10    1.82    3.27
  -3  14 -10   -0.82    3.71
   3 -14  11   -0.06    3.33
  -3  14 -11   -1.76    4.21
   3 -14  12    4.34    3.46
  -3  14 -12    4.47    4.53
   3 -14  13    1.82    3.71
  -3  14 -13   -0.25    4.53
   3 -14  14    1.64    3.96
  -3  14 -14   -0.63    5.53
   3 -14  15    0.50    4.03
  -3  14 -15    2.39    5.35
   3 -14  16   -0.13    3.77
  -3  14 -16    0.38    4.40
   3 -14  17    5.66    4.03
   3 -14  18    1.26    6.10
  -3  13  11   -0.38    6.86
   3 -13 -10    0.00    3.08
  -3  13  10   -1.26    4.84
   3 -13  -9   -1.07    4.21
  -3  13   9    0.88    4.84
   3 -13  -8    3.71    4.15
  -3  13   8    3.33    4.72
   3 -13  -7    3.21    4.03
  -3  13   7   -0.06    4.34
   3 -13  -6    2.96    3.90
  -3  13   6    5.72    4.21
   3 -13  -5   15.54    3.90
  -3  13   5   15.10    4.03
   3 -13  -4    1.20    3.71
  -3  13   4    1.38    4.15
   3 -13  -3   -1.07    3.21
  -3  13   3   -0.06    3.52
   3 -13  -2    8.74    4.21
  -3  13   2    9.31    5.09
   3 -13  -1   15.47    4.21
  -3  13   1   11.76    4.40
   3 -13   0    5.09    4.21
  -3  13   0    5.60    4.21
   3 -13   1   -1.70    4.03
  -3  13  -1    2.77    4.72
   3 -13   2   37.55    4.53
  -3  13  -2   35.98    4.53
   3 -13   3    9.37    3.40
  -3  13  -3    8.93    3.46
   3 -13   4    0.50    2.77
  -3  13  -4    1.70    3.14
   3 -13   5   24.22    3.77
  -3  13  -5   24.59    3.65
   3 -13   6   25.10    3.71
  -3  13  -6   21.57    4.34
   3 -13   7    5.79    5.79
  -3  13  -7    3.71    4.15
   3 -13   8   39.37    4.65
  -3  13  -8   40.51    5.53
   3 -13   9    7.74    2.96
  -3  13  -9    4.47    3.77
   3 -13  10    8.30    3.02
  -3  13 -10    6.54    3.96
   3 -13  11    7.74    3.14
  -3  13 -11    8.99    3.77
   3 -13  12   -1.01    3.27
  -3  13 -12   -0.88    4.21
   3 -13  13    3.40    3.71
  -3  13 -13    5.16    4.97
   3 -13  14    0.75    4.47
  -3  13 -14    2.83    5.53
   3 -13  15    2.39    4.59
  -3  13 -15    2.08    5.53
   3 -13  16    5.66    4.91
  -3  13 -16    4.97    6.23
   3 -13  17   -0.13    4.72
  -3  13 -17    2.64    3.77
   3 -13  18    5.35    5.47
   3 -13  19    0.38    7.23
   3 -12 -16   -4.53    5.98
   3 -12 -13   -1.64    3.46
  -3  12  13    0.25    3.77
   3 -12 -12    1.76    4.15
  -3  12  12    3.46    4.97
   3 -12 -11    0.75    2.58
  -3  12  11    1.51    4.21
   3 -12 -10   -0.88    4.09
  -3  12  10    5.41    4.78
   3 -12  -9    1.70    4.84
  -3  12   9    0.75    4.97
   3 -12  -8    5.41    4.65
  -3  12   8    2.77    4.53
   3 -12  -7    4.72    3.96
  -3  12   7    3.27    4.09
   3 -12  -6    0.50    4.34
  -3  12   6    5.79    4.34
   3 -12  -5   33.90    4.53
  -3  12   5   29.37    4.28
   3 -12  -4   20.50    3.96
  -3  12   4   17.23    3.84
   3 -12  -3    5.53    3.27
  -3  12   3   10.50    3.40
   3 -12  -2   66.80    5.53
  -3  12   2   79.25    5.60
   3 -12  -1   14.03    3.21
  -3  12   1   13.65    3.52
   3 -12   0    3.59    3.08
  -3  12   0    4.03    3.14
   3 -12   1    0.69    2.70
  -3  12  -1   -0.57    2.70
   3 -12   2   59.82    4.59
  -3  12  -2   56.67    4.91
   3 -12   3   27.49    3.77
  -3  12  -3   24.72    3.59
   3 -12   4    2.45    3.33
  -3  12  -4    4.91    3.52
   3 -12   5    3.59    2.70
  -3  12  -5    1.64    3.08
   3 -12   6   -2.14    4.65
  -3  12  -6   -0.69    4.28
   3 -12   7   43.71    4.15
  -3  12  -7   39.18    4.47
   3 -12   8    7.99    3.27
  -3  12  -8   10.32    3.77
   3 -12   9   48.05    4.34
  -3  12  -9   51.45    4.91
   3 -12  10    5.28    3.21
  -3  12 -10    1.51    4.21
   3 -12  11    7.23    3.02
  -3  12 -11    1.64    3.59
   3 -12  12   28.62    4.72
  -3  12 -12   26.67    4.72
   3 -12  13    0.31    3.40
  -3  12 -13   -0.31    3.59
   3 -12  14    6.92    3.84
  -3  12 -14    5.35    5.98
   3 -12  15    4.28    4.03
  -3  12 -15    3.90    4.28
   3 -12  16    0.13    3.84
  -3  12 -16    2.14    4.53
   3 -12  17   18.30    4.28
  -3  12 -17   12.64    5.16
   3 -12  18   -0.25    4.21
  -3  12 -18    1.26    5.35
   3 -12  19    4.84    3.96
  -3  12 -19    2.45    6.04
   3 -11 -16   13.08    8.87
   3 -11 -14   -0.06    3.77
  -3  11  14    2.20    4.03
   3 -11 -13    5.79    4.53
  -3  11  13    6.23    4.09
   3 -11 -12   -0.38    3.71
  -3  11  12    0.69    4.65
   3 -11 -11    9.43    4.78
  -3  11  11   17.49    5.66
   3 -11 -10    1.07    3.90
  -3  11  10   -0.13    4.09
   3 -11  -9    9.12    4.40
  -3  11   9    7.36    5.09
   3 -11  -8   13.90    4.21
  -3  11   8   15.98    4.59
   3 -11  -7    4.28    4.40
  -3  11   7    6.10    4.21
   3 -11  -6   41.45    5.16
  -3  11   6   43.34    4.78
   3 -11  -5   14.09    3.59
  -3  11   5   14.40    3.65
   3 -11  -4   17.74    3.84
  -3  11   4   23.90    3.46
   3 -11  -3   13.77    3.08
  -3  11   3   17.36    3.59
   3 -11  -2    1.76    2.45
  -3  11   2    2.83    2.70
   3 -11  -1   15.28    3.52
  -3  11   1   15.03    3.52
   3 -11   0    1.70    2.52
  -3  11   0    0.31    2.58
   3 -11   1   -0.75    2.83
  -3  11  -1    2.26    2.96
   3 -11   2    0.06    2.89
  -3  11  -2   -0.06    2.96
   3 -11   3   36.54    3.84
  -3  11  -3   39.50    3.90
   3 -11   4    1.38    2.33
  -3  11  -4    1.64    2.33
   3 -11   5   10.32    4.59
  -3  11  -5    8.37    4.28
   3 -11   6   -0.06    2.08
  -3  11  -6    1.32    2.45
   3 -11   7   15.79    3.02
  -3  11  -7   18.74    3.46
   3 -11   8    2.20    2.26
  -3  11  -8    2.45    2.96
   3 -11   9    2.39    2.58
  -3  11  -9    1.32    3.14
   3 -11  10    2.64    3.65
  -3  11 -10    2.89    4.34
   3 -11  11   62.77    4.72
  -3  11 -11   62.58    5.28
   3 -11  12   -0.38    2.83
  -3  11 -12    1.45    4.21
   3 -11  13   15.41    3.33
  -3  11 -13   14.72    4.15
   3 -11  14    2.64    4.53
  -3  11 -14    2.26    4.53
   3 -11  15   -1.01    4.40
  -3  11 -15    3.46    5.91
   3 -11  16    8.81    3.90
  -3  11 -16   11.26    5.03
   3 -11  17   -0.38    4.03
  -3  11 -17   -3.46    5.22
   3 -11  18    5.22    4.40
  -3  11 -18   12.58    5.72
   3 -11  19   -0.06    4.34
  -3  11 -19   -1.82    6.23
   3 -11  20    1.38    5.41
  -3  11 -20    2.58    6.04
   3 -10 -16    2.45    4.21
  -3  10  16    0.57    6.48
   3 -10 -15    2.52    4.40
  -3  10  15   -1.82    7.36
   3 -10 -14    4.78    4.09
  -3  10  14    1.95    5.03
   3 -10 -13    1.89    4.91
  -3  10  13    2.08    3.77
   3 -10 -12    8.37    4.40
  -3  10  12    8.55    4.47
   3 -10 -11    0.25    4.65
  -3  10  11    0.00    4.40
   3 -10 -10    0.38    4.34
  -3  10  10   -0.38    4.84
   3 -10  -9   20.76    4.72
  -3  10   9   16.48    4.03
   3 -10  -8    8.37    5.35
  -3  10   8    6.16    4.97
   3 -10  -7   24.22    3.77
  -3  10   7   18.93    3.90
   3 -10  -6    3.46    3.33
  -3  10   6    1.20    3.46
   3 -10  -5   17.23    3.40
  -3  10   5   16.79    3.71
   3 -10  -4   18.24    3.65
  -3  10   4   15.85    3.59
   3 -10  -3   16.98    3.71
  -3  10   3   15.03    3.59
   3 -10  -2   10.19    2.83
  -3  10   2   10.63    2.70
   3 -10  -1    9.43    2.70
  -3  10   1   12.20    2.52
   3 -10   0   10.38    2.64
  -3  10   0   14.09    2.64
   3 -10   1    3.96    2.26
  -3  10  -1    2.39    2.01
   3 -10   2   87.74    4.97
  -3  10  -2   87.93    4.65
   3 -10   3   14.34    2.77
  -3  10  -3   13.90    3.08
   3 -10   4   23.08    5.72
  -3  10  -4   23.90    5.22
   3 -10   5   25.79    2.96
  -3  10  -5   23.08    2.83
   3 -10   6    3.59    2.26
  -3  10  -6    4.09    2.33
   3 -10   7    2.14    2.08
  -3  10  -7    0.82    2.26
   3 -10   8   36.42    3.27
  -3  10  -8   35.66    3.90
   3 -10   9   50.70    4.03
  -3  10  -9   51.95    4.53
   3 -10  10   79.44    5.16
  -3  10 -10   90.82    6.10
   3 -10  11    1.07    2.33
  -3  10 -11    0.88    2.96
   3 -10  12   29.37    3.65
  -3  10 -12   27.36    4.65
   3 -10  13    5.16    3.08
  -3  10 -13    5.16    3.77
   3 -10  14    9.06    3.40
  -3  10 -14    8.55    4.84
   3 -10  15    5.28    3.84
  -3  10 -15    8.74    5.16
   3 -10  16    5.41    4.47
  -3  10 -16    5.41    6.29
   3 -10  17   29.81    5.98
  -3  10 -17   23.71    5.60
   3 -10  18   -1.13    4.15
  -3  10 -18   -2.08    3.52
   3 -10  19    3.77    4.65
  -3  10 -19    0.19    3.27
   3  -9 -16    1.82    4.03
   3  -9 -15   -0.31    2.70
  -3   9  15   -1.82    8.30
   3  -9 -14    1.70    4.91
  -3   9  14    0.31    5.35
   3  -9 -13    9.81    4.72
  -3   9  13    9.25    5.16
   3  -9 -12    2.39    5.03
  -3   9  12   -2.70    5.91
   3  -9 -11   11.07    4.03
  -3   9  11   11.13    4.34
   3  -9 -10    7.86    3.96
  -3   9  10    6.48    3.84
   3  -9  -9    0.63    4.65
  -3   9   9    2.26    5.16
   3  -9  -8   23.78    4.03
  -3   9   8   24.78    3.90
   3  -9  -7   44.03    4.65
  -3   9   7   47.05    5.28
   3  -9  -6   91.52    5.41
  -3   9   6   90.32    5.09
   3  -9  -5    0.82    2.64
  -3   9   5    3.02    2.64
   3  -9  -4   77.74    4.65
  -3   9   4   82.08    4.78
   3  -9  -3   48.12    3.52
  -3   9   3   56.29    4.21
   3  -9  -2   27.11    3.33
  -3   9   2   32.64    3.59
   3  -9  -1   55.73    3.65
  -3   9   1   49.75    3.40
   3  -9   0    3.02    2.20
  -3   9   0    4.21    2.52
   3  -9   1  207.06    8.11
  -3   9  -1  209.57    8.05
   3  -9   2   15.66    2.20
  -3   9  -2   16.04    2.45
   3  -9   3   64.41    5.41
  -3   9  -3   62.02    4.91
   3  -9   4  102.08    4.91
  -3   9  -4  101.77    4.47
   3  -9   5   48.12    3.21
  -3   9  -5   52.08    3.65
   3  -9   6  167.81    6.35
  -3   9  -6  165.04    6.60
   3  -9   7   71.07    3.46
  -3   9  -7   73.09    4.21
   3  -9   8   70.76    4.53
  -3   9  -8   74.22    4.91
   3  -9   9    0.06    1.95
  -3   9  -9    1.01    2.33
   3  -9  10    9.06    2.58
  -3   9 -10    4.15    3.52
   3  -9  11  148.31    7.42
  -3   9 -11  143.09    7.30
   3  -9  12   19.69    3.96
  -3   9 -12   12.83    4.72
   3  -9  13    2.96    2.64
  -3   9 -13    5.60    3.65
   3  -9  14    1.45    2.96
  -3   9 -14    1.13    3.84
   3  -9  15    3.46    3.90
  -3   9 -15    1.13    3.77
   3  -9  16    6.67    5.09
  -3   9 -16    2.45    5.98
   3  -9  17    9.62    5.91
  -3   9 -17    6.73    5.60
   3  -9  18    5.28    4.91
  -3   9 -18    7.93    5.16
   3  -9  19    7.48    9.43
  -3   9 -19    5.16    8.68
  -3   8  19    0.88    4.72
   3  -8 -18    0.50    3.27
  -3   8  18    3.08    5.35
   3  -8 -16    3.84    4.09
  -3   8  16    0.38    2.83
   3  -8 -15   -0.13    4.97
  -3   8  15    0.31    5.28
   3  -8 -14    7.93    5.47
  -3   8  14    3.21    5.16
   3  -8 -13   11.76    4.47
  -3   8  13   10.06    4.84
   3  -8 -12   17.74    4.59
  -3   8  12   20.44    4.72
   3  -8 -11   -0.75    3.46
  -3   8  11    1.57    3.59
   3  -8 -10    3.59    5.03
  -3   8  10    8.24    4.97
   3  -8  -9   34.40    4.15
  -3   8   9   35.54    4.03
   3  -8  -8    5.53    4.28
  -3   8   8    6.35    3.65
   3  -8  -7   65.29    5.72
  -3   8   7   68.49    4.97
   3  -8  -6   17.74    2.96
  -3   8   6   14.59    2.96
   3  -8  -5   19.06    2.70
  -3   8   5   18.62    3.02
   3  -8  -4  116.99    5.60
  -3   8   4  116.61    5.35
   3  -8  -3  152.27    6.29
  -3   8   3  154.79    5.98
   3  -8  -2   48.75    3.71
  -3   8   2   53.84    3.46
   3  -8  -1    1.64    1.64
  -3   8   1    0.75    1.89
   3  -8   0    8.62    2.20
  -3   8   0    7.80    2.26
   3  -8   1  191.46    6.92
  -3   8  -1  191.14    6.48
   3  -8   2  479.72   21.83
  -3   8  -2  495.06   22.33
   3  -8   3    3.65    1.76
  -3   8  -3    5.03    2.14
   3  -8   4   10.19    1.89
  -3   8  -4    9.31    1.95
   3  -8   5   88.37    4.09
  -3   8  -5   85.85    4.59
   3  -8   6   51.01    2.96
  -3   8  -6   50.70    3.21
   3  -8   7  275.43    8.68
  -3   8  -7  273.54    9.18
   3  -8   8   14.40    2.14
  -3   8  -8   13.59    2.64
   3  -8   9  123.97    5.79
  -3   8  -9  114.72    6.79
   3  -8  10   99.31    5.35
  -3   8 -10   94.72    5.66
   3  -8  11    0.50    2.08
  -3   8 -11    1.64    2.70
   3  -8  12   30.06    3.77
  -3   8 -12   28.43    4.84
   3  -8  13   -0.13    2.64
  -3   8 -13    1.57    2.89
   3  -8  14   56.86    4.53
  -3   8 -14   62.71    4.84
   3  -8  15   16.79    3.71
  -3   8 -15   15.60    3.71
   3  -8  16   -1.32    5.35
  -3   8 -16   -1.64    4.15
   3  -8  17   11.13    5.03
  -3   8 -17    9.12    4.09
   3  -8  18    3.84    3.90
  -3   8 -18   -1.51    4.40
   3  -8  19    1.70    3.71
  -3   8 -19    0.00    4.28
  -3   7  19    0.38    4.97
   3  -7 -18    0.63    3.27
  -3   7  18    6.73    7.80
   3  -7 -17    0.50    3.77
  -3   7  17    0.94    3.59
   3  -7 -16    2.39    4.09
  -3   7  16    2.20    5.16
   3  -7 -15    1.38    4.72
  -3   7  15    0.06    4.59
   3  -7 -14    4.65    4.21
  -3   7  14    4.40    4.47
   3  -7 -13   10.63    4.09
  -3   7  13   13.77    4.28
   3  -7 -12    2.64    4.21
  -3   7  12   -0.31    3.71
   3  -7 -11    3.46    4.97
  -3   7  11   -0.44    4.72
   3  -7 -10   43.90    4.09
  -3   7  10   43.02    4.40
   3  -7  -9   16.79    3.33
  -3   7   9   23.65    3.71
   3  -7  -8   23.33    3.59
  -3   7   8   30.44    3.84
   3  -7  -7   12.83    2.77
  -3   7   7   13.40    3.08
   3  -7  -6    6.67    2.52
  -3   7   6    5.85    2.33
   3  -7  -5    2.26    2.20
  -3   7   5    1.38    2.20
   3  -7  -4   82.77    4.40
  -3   7   4   80.51    4.09
   3  -7  -3  324.36   10.44
  -3   7   3  304.61   10.88
   3  -7  -2  245.36    8.74
  -3   7   2  243.10    8.37
   3  -7  -1    0.38    1.57
  -3   7   1   -0.63    1.70
   3  -7   0    1.26    1.45
  -3   7   0    0.50    1.51
   3  -7   1  575.57   25.10
  -3   7  -1  587.02   24.22
   3  -7   2  107.99    4.91
  -3   7  -2  114.28    4.84
   3  -7   3  422.73   13.40
  -3   7  -3  416.00   13.08
   3  -7   4    2.64    1.38
  -3   7  -4    1.20    1.38
   3  -7   5   -0.75    1.76
  -3   7  -5   -2.14    2.26
   3  -7   6   66.99    5.66
  -3   7  -6   67.05    3.65
   3  -7   7   47.49    3.02
  -3   7  -7   46.92    3.14
   3  -7   8  451.92   14.28
  -3   7  -8  453.49   13.71
   3  -7   9   18.99    2.08
  -3   7  -9   21.45    2.70
   3  -7  10    4.97    1.82
  -3   7 -10    3.77    2.08
   3  -7  11  285.99    9.62
  -3   7 -11  285.68   10.63
   3  -7  12    5.79    2.83
  -3   7 -12    6.10    2.64
   3  -7  13   14.21    3.08
  -3   7 -13   17.17    3.33
   3  -7  14    7.42    3.02
  -3   7 -14   10.63    3.27
   3  -7  15    2.89    3.33
  -3   7 -15    5.60    3.65
   3  -7  16   29.88    4.03
  -3   7 -16   21.57    4.03
   3  -7  17    4.72    3.77
  -3   7 -17    4.03    3.71
   3  -7  18   -0.06    3.08
  -3   7 -18    2.96    4.15
   3  -7  19    1.82    2.96
  -3   7 -19    2.70    4.91
   3  -6 -19   -1.45    3.71
  -3   6  19   -1.26    5.16
   3  -6 -18    1.64    2.77
  -3   6  18    3.46    4.59
   3  -6 -17    1.89    3.77
  -3   6  17   -1.45    4.40
   3  -6 -16   -1.64    4.09
  -3   6  16    0.31    4.40
   3  -6 -15   -0.82    3.52
  -3   6  15    1.51    4.47
   3  -6 -14    2.52    3.90
  -3   6  14    2.26    4.72
   3  -6 -13    7.11    4.34
  -3   6  13    0.63    5.35
   3  -6 -12   25.66    4.47
  -3   6  12   27.11    5.22
   3  -6 -11    0.94    3.02
  -3   6  11    3.71    2.96
   3  -6 -10    1.95    2.89
  -3   6  10    4.53    3.52
   3  -6  -9  198.31   10.69
  -3   6   9  217.12   10.38
   3  -6  -8  134.47    6.29
  -3   6   8  130.26    6.23
   3  -6  -7    0.06    2.52
  -3   6   7   -0.63    2.83
   3  -6  -6  124.35    5.35
  -3   6   6  131.14    6.48
   3  -6  -5  538.65   15.60
  -3   6   5  531.10   16.10
   3  -6  -4   38.62    2.70
  -3   6   4   38.12    2.58
   3  -6  -3  217.81    7.48
  -3   6   3  217.81    8.87
   3  -6  -2  196.80    7.61
  -3   6   2  196.05    7.36
   3  -6  -1    7.93    2.08
  -3   6   1    8.24    2.01
   3  -6   0  599.66   27.42
  -3   6   0  519.59   19.06
   3  -6   1   19.56    1.82
  -3   6  -1   22.89    1.89
   3  -6   2  393.23   12.64
  -3   6  -2  404.81   11.51
   3  -6   3  124.35    4.97
  -3   6  -3  129.63    4.53
   3  -6   4   33.59    2.08
  -3   6  -4   38.74    2.20
   3  -6   5   78.43    3.33
  -3   6  -5   72.27    3.52
   3  -6   6   52.08    3.14
  -3   6  -6   52.46    3.14
   3  -6   7  369.33   11.20
  -3   6  -7  353.61   11.89
   3  -6   8   10.06    2.33
  -3   6  -8    9.37    2.20
   3  -6   9   11.76    2.08
  -3   6  -9    7.99    2.14
   3  -6  10   75.98    3.59
  -3   6 -10   74.53    3.96
   3  -6  11    1.26    2.45
  -3   6 -11    2.14    2.08
   3  -6  12   70.00    4.53
  -3   6 -12   70.00    4.21
   3  -6  13    9.25    2.96
  -3   6 -13   10.44    3.14
   3  -6  14   26.17    3.52
  -3   6 -14   23.52    3.40
   3  -6  15   16.23    3.08
  -3   6 -15   21.01    3.71
   3  -6  16    1.95    2.96
  -3   6 -16    4.34    2.96
   3  -6  17    9.25    3.27
  -3   6 -17    8.37    3.59
   3  -6  18    2.83    3.33
  -3   6 -18    6.54    3.96
   3  -6  19    2.39    3.46
  -3   6 -19    0.19    6.16
   3  -5 -20    0.82    4.53
  -3   5  20    3.40    7.30
   3  -5 -19    0.25    3.71
  -3   5  19   -0.31    6.23
   3  -5 -18    8.43    4.91
  -3   5  18    2.96    4.34
   3  -5 -17   -0.25    5.85
  -3   5  17    3.21    5.91
   3  -5 -16    2.83    5.28
  -3   5  16    1.82    5.53
   3  -5 -15    8.24    4.72
  -3   5  15    9.25    5.28
   3  -5 -14    2.96    3.90
  -3   5  14    0.57    4.78
   3  -5 -13   44.97    5.03
  -3   5  13   59.88    6.04
   3  -5 -12    3.02    4.03
  -3   5  12    4.78    3.40
   3  -5 -11    2.77    3.02
  -3   5  11    2.70    3.08
   3  -5 -10    1.26    2.64
  -3   5  10    5.22    3.02
   3  -5  -9  177.94    7.23
  -3   5   9  186.49    7.55
   3  -5  -8  128.12    5.47
  -3   5   8  134.73    6.23
   3  -5  -7   14.40    2.52
  -3   5   7   15.28    2.20
   3  -5  -6  166.68    6.67
  -3   5   6  168.06    6.98
   3  -5  -5  455.19   13.77
  -3   5   5  437.26   13.65
   3  -5  -4 1040.88   29.25
  -3   5   4 1021.95   29.06
   3  -5  -3    7.17    1.57
  -3   5   3    5.47    1.45
   3  -5  -2  502.61   15.47
  -3   5   2  528.15   15.35
   3  -5  -1    8.11    2.14
  -3   5   1    6.48    1.45
   3  -5   0  212.91    7.80
  -3   5   0  219.57    7.93
   3  -5   1  705.77   20.57
  -3   5  -1  700.55   18.74
   3  -5   2   29.00    2.01
  -3   5  -2   28.05    1.95
   3  -5   3   59.25    2.89
  -3   5  -3   56.23    2.77
   3  -5   4  219.32    7.55
  -3   5  -4  233.79    8.05
   3  -5   5   11.51    1.45
  -3   5  -5   11.45    1.57
   3  -5   6   90.13    3.77
  -3   5  -6   94.53    4.28
   3  -5   7    7.74    1.45
  -3   5  -7    8.93    1.57
   3  -5   8  256.68    8.74
  -3   5  -8  245.11    8.24
   3  -5   9  146.42    5.47
  -3   5  -9  134.73    5.47
   3  -5  10    0.63    1.45
  -3   5 -10    0.25    1.57
   3  -5  11   69.69    3.59
  -3   5 -11   69.75    4.53
   3  -5  12   12.96    2.39
  -3   5 -12   11.76    2.33
   3  -5  13   55.73    4.21
  -3   5 -13   51.07    4.21
   3  -5  14    8.87    3.02
  -3   5 -14   11.13    3.21
   3  -5  15    6.98    3.33
  -3   5 -15    6.98    3.14
   3  -5  16   33.65    4.65
  -3   5 -16   41.20    4.21
   3  -5  17    7.04    3.46
  -3   5 -17    7.42    3.33
   3  -5  18   -1.51    3.96
  -3   5 -18   -1.82    3.84
   3  -5  19    3.02    5.60
  -3   5 -19    2.83    4.34
   3  -4 -20    0.94    3.90
  -3   4  20    1.26    5.60
   3  -4 -19    9.94    4.40
  -3   4  19   12.89    4.65
   3  -4 -18    0.44    4.53
  -3   4  18   -0.44    4.72
   3  -4 -17    2.52    4.21
  -3   4  17    2.20    4.78
   3  -4 -16    0.19    4.15
  -3   4  16    1.76    5.47
   3  -4 -15    1.13    4.09
  -3   4  15   -4.84    4.15
   3  -4 -14   37.68    5.22
  -3   4  14   37.86    4.53
   3  -4 -13   38.30    4.84
  -3   4  13   37.24    4.53
   3  -4 -12   -0.63    3.52
  -3   4  12    3.71    3.21
   3  -4 -11    1.64    2.77
  -3   4  11   -1.32    2.58
   3  -4 -10   57.61    4.28
  -3   4  10   51.26    3.77
   3  -4  -9   34.66    3.27
  -3   4   9   38.62    3.52
   3  -4  -8  118.62    5.53
  -3   4   8  118.18    6.16
   3  -4  -7  249.95    8.43
  -3   4   7  258.63    9.06
   3  -4  -6  279.83    9.62
  -3   4   6  299.26   10.25
   3  -4  -5 1100.89   30.69
  -3   4   5 1099.19   32.08
   3  -4  -4  100.26    4.09
  -3   4   4   99.57    4.34
   3  -4  -3  658.41   18.81
  -3   4   3  657.65   18.68
   3  -4  -2    3.40    2.14
  -3   4   2    2.83    1.26
   3  -4  -1   18.81    1.51
  -3   4   1   22.14    1.76
   3  -4   0   73.78    3.40
  -3   4   0   76.86    3.59
   3  -4   1   26.17    1.64
  -3   4  -1   25.16    1.70
   3  -4   2  272.28    9.31
  -3   4  -2  267.50    8.43
   3  -4   3  424.56   13.77
  -3   4  -3  446.51   13.15
   3  -4   4  274.17    8.55
  -3   4  -4  282.79    9.12
   3  -4   5  964.90   27.23
  -3   4  -5  950.19   28.05
   3  -4   6   90.63    3.90
  -3   4  -6   99.50    4.40
   3  -4   7  374.61   11.76
  -3   4  -7  371.97   12.20
   3  -4   8   83.40    4.03
  -3   4  -8   85.29    4.15
   3  -4   9   24.91    2.14
  -3   4  -9   26.48    2.33
   3  -4  10  208.32    7.17
  -3   4 -10  195.61    7.61
   3  -4  11   65.66    3.65
  -3   4 -11   63.59    3.59
   3  -4  12    2.08    2.20
  -3   4 -12   -0.44    1.95
   3  -4  13    8.62    2.52
  -3   4 -13    6.73    2.52
   3  -4  14    3.27    2.58
  -3   4 -14    3.46    1.82
   3  -4  15   39.50    3.59
  -3   4 -15   34.22    2.83
   3  -4  16   14.59    3.21
  -3   4 -16   17.67    2.52
   3  -4  17    2.26    3.40
  -3   4 -17    2.26    2.45
   3  -4  18    0.06    4.21
  -3   4 -18    1.76    4.47
   3  -4  19   -0.13    3.08
  -3   4 -19    0.50    2.64
   3  -3 -21   -0.88    4.40
  -3   3  21   -2.45    5.98
   3  -3 -20    2.64    5.35
  -3   3  20   -4.34    6.04
   3  -3 -19    5.35    5.72
  -3   3  19    3.33    5.79
   3  -3 -18    5.41    4.21
  -3   3  18    3.40    4.59
   3  -3 -17    6.60    4.53
  -3   3  17    1.57    4.47
   3  -3 -16   -0.44    3.65
  -3   3  16   -0.69    4.34
   3  -3 -15   15.41    3.77
  -3   3  15   18.93    4.84
   3  -3 -14   23.96    5.16
  -3   3  14   27.30    5.35
   3  -3 -13   38.74    4.65
  -3   3  13   28.11    4.65
   3  -3 -12   19.94    3.84
  -3   3  12   18.87    4.28
   3  -3 -11   25.28    3.96
  -3   3  11   16.73    4.03
   3  -3 -10   43.46    3.77
  -3   3  10   34.28    3.84
   3  -3  -9  170.58    6.92
  -3   3   9  178.00    7.61
   3  -3  -8  123.84    5.03
  -3   3   8  116.11    4.97
   3  -3  -7    3.52    2.01
  -3   3   7    2.77    1.95
   3  -3  -6   30.95    2.58
  -3   3   6   32.08    2.96
   3  -3  -5  246.18    8.62
  -3   3   5  254.61    9.18
   3  -3  -4  819.61   22.20
  -3   3   4  800.81   23.96
   3  -3  -3  114.66    5.85
  -3   3   3  109.82    4.72
   3  -3  -2   96.17    3.71
  -3   3   2   91.83    3.90
   3  -3  -1  329.96   10.38
  -3   3   1  321.97    9.94
   3  -3   0    0.82    0.94
  -3   3   0    0.94    0.88
   3  -3   1  229.95    7.17
  -3   3  -1  227.50    8.11
   3  -3   2  143.15    5.53
  -3   3  -2  139.19    5.53
   3  -3   3  204.92    7.11
  -3   3  -3  204.60    7.93
   3  -3   4  863.26   23.21
  -3   3  -4  877.35   24.78
   3  -3   5   72.52    2.89
  -3   3  -5   70.13    2.96
   3  -3   6 1129.00   32.20
  -3   3  -6 1159.13   31.83
   3  -3   7   86.11    3.52
  -3   3  -7   80.89    3.84
   3  -3   8   43.97    2.33
  -3   3  -8   46.36    2.96
   3  -3   9   66.29    3.52
  -3   3  -9   56.61    3.14
   3  -3  10    2.20    1.64
  -3   3 -10    0.63    1.51
   3  -3  11    5.22    2.45
  -3   3 -11    0.50    1.64
   3  -3  12   51.83    3.46
  -3   3 -12   52.58    3.52
   3  -3  13    4.72    2.89
  -3   3 -13    5.09    2.33
   3  -3  14    3.84    2.58
  -3   3 -14    2.58    2.20
   3  -3  15    1.51    2.64
  -3   3 -15    4.15    2.52
   3  -3  16   17.36    3.33
  -3   3 -16   19.69    3.33
   3  -3  17    9.06    3.84
  -3   3 -17    3.77    2.01
   3  -3  18   -0.63    3.33
  -3   3 -18   -0.82    2.08
   3  -3  19    1.20    3.46
  -3   3 -19   -0.44    1.26
   3  -2 -21    1.57    5.85
   3  -2 -20    1.01    4.59
  -3   2  20    2.39    5.53
   3  -2 -19    2.64    4.47
  -3   2  19    9.69    6.04
   3  -2 -18    4.84    4.91
  -3   2  18    4.72    5.66
   3  -2 -17    0.06    3.96
  -3   2  17    0.44    4.53
   3  -2 -16   -0.19    4.09
  -3   2  16    1.26    5.09
   3  -2 -15    7.67    3.59
  -3   2  15   11.64    4.03
   3  -2 -14   83.97    5.66
  -3   2  14   72.77    5.91
   3  -2 -13   26.17    3.84
  -3   2  13   23.90    4.97
   3  -2 -12   -0.38    2.58
  -3   2  12    1.01    3.02
   3  -2 -11    2.26    2.39
  -3   2  11    0.82    2.26
   3  -2 -10  164.22    7.42
  -3   2  10  175.42    7.61
   3  -2  -9  111.89    5.35
  -3   2   9  117.37    5.79
   3  -2  -8  157.12    5.66
  -3   2   8  149.70    6.16
   3  -2  -7    1.51    1.70
  -3   2   7    1.51    1.64
   3  -2  -6  110.13    4.28
  -3   2   6  107.30    4.59
   3  -2  -5   67.55    3.21
  -3   2   5   75.41    3.71
   3  -2  -4  320.65   14.66
  -3   2   4  304.74   11.64
   3  -2  -3 1338.32   36.23
  -3   2   3 1330.78   36.98
   3  -2  -2 2411.41   62.90
  -3   2   2 2438.58   64.16
   3  -2  -1  433.11   12.39
  -3   2   1  429.78   12.71
   3  -2   0 6348.71  155.10
  -3   2   0 6388.64  147.62
   3  -2   1  232.66    7.36
  -3   2  -1  233.35    7.93
   3  -2   2  225.42    7.23
  -3   2  -2  223.72    7.36
   3  -2   3   45.85    1.95
  -3   2  -3   45.60    2.08
   3  -2   4   90.95    3.40
  -3   2  -4   89.50    3.40
   3  -2   5  123.40    4.40
  -3   2  -5  123.91    4.53
   3  -2   6  361.91   10.06
  -3   2  -6  361.85   10.88
   3  -2   7  559.97   17.17
  -3   2  -7  560.16   16.23
   3  -2   8    4.09    1.07
  -3   2  -8    5.28    1.26
   3  -2   9   -0.75    1.32
  -3   2  -9   -0.31    1.26
   3  -2  10  170.20    5.85
  -3   2 -10  172.97    6.60
   3  -2  11  118.37    4.84
  -3   2 -11  124.35    5.53
   3  -2  12   30.63    3.02
  -3   2 -12   29.62    3.14
   3  -2  13    6.98    3.14
  -3   2 -13    6.60    2.96
   3  -2  14   -1.26    3.40
  -3   2 -14   -0.44    2.20
   3  -2  15   19.81    3.33
  -3   2 -15   23.96    3.02
   3  -2  16    9.06    3.14
  -3   2 -16    5.22    3.21
   3  -2  17   -0.13    3.46
  -3   2 -17    0.50    2.83
   3  -2  18   -0.31    2.52
  -3   2 -18   -0.25    2.52
   3  -2  19   -0.31    4.28
  -3   2 -19   -0.13    5.35
   3  -1 -21   -1.64    5.85
  -3   1  21   -0.88    5.72
   3  -1 -20    7.36    4.28
  -3   1  20   11.70    5.35
   3  -1 -19    1.70    4.28
  -3   1  19   -2.52    4.84
   3  -1 -18    9.75    4.09
  -3   1  18    7.67    4.72
   3  -1 -17    0.25    3.77
  -3   1  17    1.64    4.78
   3  -1 -16    1.57    3.40
  -3   1  16    4.91    4.21
   3  -1 -15    2.77    3.90
  -3   1  15   -1.13    4.40
   3  -1 -14   67.11    5.09
  -3   1  14   74.34    6.16
   3  -1 -13    3.46    2.83
  -3   1  13    3.84    3.46
   3  -1 -12    0.75    2.70
  -3   1  12    0.06    2.89
   3  -1 -11  188.82    7.55
  -3   1  11  191.84    9.50
   3  -1 -10  156.43    6.04
  -3   1  10  139.25    6.04
   3  -1  -9  285.55    9.94
  -3   1   9  280.46    9.87
   3  -1  -8  120.70    5.47
  -3   1   8  119.63    5.03
   3  -1  -7    2.52    1.57
  -3   1   7    2.45    1.38
   3  -1  -6  493.68   14.40
  -3   1   6  474.24   14.40
   3  -1  -5  119.82    6.04
  -3   1   5  120.20    4.91
   3  -1  -4 1569.79   40.76
  -3   1   4 1536.76   41.51
   3  -1  -3   99.06    3.77
  -3   1   3   99.75    3.77
   3  -1  -2  604.69   17.80
  -3   1   2  623.00   19.31
   3  -1  -1 1172.90   30.57
  -3   1   1 1148.94   31.13
   3  -1   0 4517.33  106.86
  -3   1   0 4385.12  108.75
   3  -1   1 1425.69   35.60
  -3   1  -1 1413.86   36.29
   3  -1   2  247.31    8.05
  -3   1  -2  254.67    7.61
   3  -1   3  403.30   11.95
  -3   1  -3  396.31   11.70
   3  -1   4   21.95    1.20
  -3   1  -4   22.14    1.20
   3  -1   5   56.86    2.52
  -3   1  -5   53.02    2.33
   3  -1   6  648.53   18.68
  -3   1  -6  629.98   17.36
   3  -1   7  115.04    4.47
  -3   1  -7  116.23    4.28
   3  -1   8   30.82    1.89
  -3   1  -8   31.13    2.01
   3  -1   9  242.53    8.37
  -3   1  -9  241.08    7.42
   3  -1  10   39.88    2.64
  -3   1 -10   35.98    2.45
   3  -1  11   -0.06    1.51
  -3   1 -11    1.01    1.64
   3  -1  12   16.67    2.14
  -3   1 -12   17.42    2.14
   3  -1  13   13.08    2.52
  -3   1 -13   12.39    2.52
   3  -1  14   31.57    3.90
  -3   1 -14   33.40    3.40
   3  -1  15    0.50    3.14
  -3   1 -15    0.31    2.26
   3  -1  16    8.62    4.59
  -3   1 -16    3.77    3.52
   3  -1  17    1.45    3.27
  -3   1 -17    2.83    2.58
   3  -1  18   -0.31    4.09
  -3   1 -18    0.63    3.21
   3  -1  19    0.69    2.20
  -3   1 -19    0.19    1.76
   3  -1  20   11.20    8.99
   3   0 -22    0.06    2.83
   3   0 -21    4.28    4.15
  -3   0  21    4.97    4.97
   3   0 -20   -0.69    6.35
  -3   0  20   -1.64    7.23
   3   0 -19    9.25    4.65
  -3   0  19    5.16    5.09
   3   0 -18    0.82    4.47
  -3   0  18   -3.02    4.40
   3   0 -17   10.69    4.15
  -3   0  17   14.15    5.16
   3   0 -16   -0.31    3.33
  -3   0  16    3.46    3.71
   3   0 -15   15.72    4.21
  -3   0  15   11.89    4.47
   3   0 -14   17.05    3.40
  -3   0  14   19.75    4.15
   3   0 -13   12.14    2.64
  -3   0  13    7.99    3.14
   3   0 -12   24.91    3.65
  -3   0  12   29.62    3.59
   3   0 -11   85.79    4.47
  -3   0  11   91.96    4.84
   3   0 -10  162.97    7.48
  -3   0  10  162.65    7.99
   3   0  -9  107.93    4.47
  -3   0   9  107.37    4.84
   3   0  -8  269.51    9.12
  -3   0   8  268.19    9.62
   3   0  -7   92.96    4.21
  -3   0   7   88.68    4.34
   3   0  -6  108.31    6.29
  -3   0   6  104.85    4.34
   3   0  -5  666.65   19.37
  -3   0   5  648.47   17.80
   3   0  -4    2.26    1.07
  -3   0   4    2.08    1.13
   3   0  -3  463.68   13.52
  -3   0   3  428.20   15.10
   3   0  -2    1.26    0.63
  -3   0   2    0.82    0.63
   3   0  -1  774.64   20.76
  -3   0   1  765.39   20.38
   3   0   0  878.29   23.78
  -3   0   0  858.92   22.33
   3   0   1    2.83    0.25
  -3   0  -1    3.08    0.31
   3   0   2   68.75    2.39
  -3   0  -2   69.00    3.40
   3   0   3   29.75    1.20
  -3   0  -3   29.00    1.38
   3   0   4   62.52    2.58
  -3   0  -4   65.22    2.45
   3   0   5  208.88    7.36
  -3   0  -5  207.25    6.73
   3   0   6  388.58   11.76
  -3   0  -6  400.28   12.26
   3   0   7  286.06    9.62
  -3   0  -7  285.62    8.87
   3   0   8   24.09    2.14
  -3   0  -8   23.71    1.70
   3   0   9   26.61    2.20
  -3   0  -9   24.15    1.76
   3   0  10    0.00    1.89
  -3   0 -10    2.20    1.26
   3   0  11   50.19    3.27
  -3   0 -11   53.84    3.65
   3   0  12   31.01    3.14
  -3   0 -12   29.25    2.52
   3   0  13    4.78    2.64
  -3   0 -13    5.85    1.82
   3   0  14    0.94    2.83
  -3   0 -14    0.69    2.58
   3   0  15   51.45    4.78
  -3   0 -15   50.95    4.15
   3   0  16    2.77    4.03
  -3   0 -16    2.14    2.39
   3   0  17    1.51    2.89
  -3   0 -17    4.03    2.64
   3   0  18    0.69    3.02
  -3   0 -18   -0.82    2.33
   3   0  19    1.95    2.96
   3   0  20    0.88    3.14
   3   1 -22   -0.25    4.91
   3   1 -21    1.26    3.96
  -3  -1  21    0.50    4.47
   3   1 -20    3.02    4.21
  -3  -1  20    6.10    4.91
   3   1 -19    3.27    4.40
  -3  -1  19    6.67    6.04
   3   1 -18   11.64    4.34
  -3  -1  18    7.99    4.65
   3   1 -17    7.42    4.72
  -3  -1  17    9.43    5.98
   3   1 -16    0.06    3.46
  -3  -1  16   -0.82    3.52
   3   1 -15   52.58    5.28
  -3  -1  15   46.23    5.47
   3   1 -14   20.63    3.21
  -3  -1  14   15.98    3.52
   3   1 -13   51.26    4.28
  -3  -1  13   47.80    4.59
   3   1 -12    1.20    2.58
  -3  -1  12    2.77    3.08
   3   1 -11   79.00    4.53
  -3  -1  11   78.43    4.34
   3   1 -10   19.50    2.64
  -3  -1  10   17.05    3.27
   3   1  -9  352.48   10.88
  -3  -1   9  361.60   12.39
   3   1  -8  106.11    5.16
  -3  -1   8  119.06    7.04
   3   1  -7    6.48    2.64
  -3  -1   7    7.99    1.70
   3   1  -6  368.95   11.89
  -3  -1   6  374.87   12.14
   3   1  -5   20.63    1.89
  -3  -1   5   25.16    1.89
   3   1  -4  347.88   11.38
  -3  -1   4  342.16   11.07
   3   1  -3  405.43   11.76
  -3  -1   3  380.97   12.52
   3   1  -2  312.60    9.37
  -3  -1   2  321.78   10.19
   3   1  -1  303.92    9.62
  -3  -1   1  300.65    8.99
   3   1   0   29.18    1.26
  -3  -1   0   29.50    1.26
   3   1   1   27.93    1.26
  -3  -1  -1   26.54    1.45
   3   1   3    2.64    0.31
  -3  -1  -3    1.70    0.25
   3   1   4   96.92    3.40
  -3  -1  -4   95.10    3.40
   3   1   5  320.08   10.32
  -3  -1  -5  336.44   10.38
   3   1   6  169.76    6.35
  -3  -1  -6  165.92    5.91
   3   1   7    1.01    1.01
  -3  -1  -7    2.89    1.01
   3   1   8    9.56    1.57
  -3  -1  -8    9.62    1.26
   3   1   9  138.63    5.98
  -3  -1  -9  137.74    5.09
   3   1  10   12.26    1.82
  -3  -1 -10    8.24    1.82
   3   1  11   43.97    3.46
  -3  -1 -11   42.77    2.45
   3   1  12    5.35    2.14
  -3  -1 -12    5.16    2.14
   3   1  13   -0.50    2.45
  -3  -1 -13    0.88    1.95
   3   1  14   53.02    4.40
  -3  -1 -14   50.07    3.71
   3   1  15    6.23    3.84
  -3  -1 -15    5.09    2.26
   3   1  16    0.31    2.70
  -3  -1 -16    2.70    2.20
   3   1  17    0.19    4.34
  -3  -1 -17    0.94    2.89
   3   1  18    0.63    2.52
  -3  -1 -18    1.13    3.71
   3   1  19   -0.19    2.89
   3   2 -22   -1.51    3.71
   3   2 -21    3.08    3.65
  -3  -2  21    0.82    5.09
   3   2 -20    2.58    4.21
  -3  -2  20    0.25    4.78
   3   2 -19   11.07    3.90
  -3  -2  19   11.82    5.85
   3   2 -18    3.59    4.21
  -3  -2  18    5.60    4.53
   3   2 -17    1.89    3.65
  -3  -2  17    2.58    3.96
   3   2 -16   11.76    4.34
  -3  -2  16   14.72    4.65
   3   2 -15   26.73    3.77
  -3  -2  15   39.06    4.72
   3   2 -14   51.14    4.72
  -3  -2  14   49.81    5.09
   3   2 -13   24.09    3.65
  -3  -2  13   22.45    3.84
   3   2 -12   52.20    3.84
  -3  -2  12   53.59    3.96
   3   2 -11    3.40    2.52
  -3  -2  11    3.02    2.39
   3   2 -10  253.66    9.06
  -3  -2  10  242.59    8.93
   3   2  -9   88.12    4.28
  -3  -2   9   90.01    6.86
   3   2  -8   67.61    4.72
  -3  -2   8   72.39    3.77
   3   2  -7   88.87    3.90
  -3  -2   7   84.47    4.09
   3   2  -6  104.22    4.09
  -3  -2   6  101.58    3.84
   3   2  -5   32.45    2.01
  -3  -2   5   29.31    1.95
   3   2  -4    1.70    1.07
  -3  -2   4    2.01    1.20
   3   2  -3  708.79   20.32
  -3  -2   3  703.57   21.07
   3   2  -2  223.28    7.11
  -3  -2   2  219.20    7.74
   3   2  -1   26.79    1.64
  -3  -2   1   24.91    1.32
   3   2   0  185.23    6.29
  -3  -2   0  185.99    6.35
   3   2   1  165.04    5.60
  -3  -2  -1  170.89    5.28
   3   2   2   39.94    2.01
  -3  -2  -2   40.07    1.57
   3   2   3    5.53    0.57
  -3  -2  -3    5.41    0.57
   3   2   4   10.32    1.07
  -3  -2  -4    9.69    0.82
   3   2   5  231.52    8.05
  -3  -2  -5  234.67    8.37
   3   2   6   42.39    2.64
  -3  -2  -6   37.80    1.95
   3   2   7  163.41    6.54
  -3  -2  -7  168.19    6.60
   3   2   8  435.18   14.97
  -3  -2  -8  400.78   12.08
   3   2   9    0.19    1.45
  -3  -2  -9    0.94    1.45
   3   2  10    0.19    1.64
  -3  -2 -10    1.38    1.57
   3   2  11   24.59    2.58
  -3  -2 -11   28.62    2.52
   3   2  12    2.08    2.01
  -3  -2 -12    0.63    1.57
   3   2  13    1.89    2.70
  -3  -2 -13   -1.38    1.95
   3   2  14    8.11    3.71
  -3  -2 -14    6.67    2.45
   3   2  15    7.74    2.70
  -3  -2 -15    9.56    2.77
   3   2  16    3.77    3.52
  -3  -2 -16    1.70    2.58
   3   2  17    0.75    2.89
  -3  -2 -17    0.82    2.14
   3   3 -22    0.63    3.27
   3   3 -21   -3.08    5.22
  -3  -3  21   -0.06    7.17
   3   3 -20    5.72    4.03
  -3  -3  20   12.20    4.97
   3   3 -19    5.85    4.78
  -3  -3  19    4.91    4.91
   3   3 -18    1.57    4.28
  -3  -3  18   -2.14    5.22
   3   3 -17   21.39    3.90
  -3  -3  17   19.81    4.53
   3   3 -16   44.91    5.35
  -3  -3  16   42.96    5.47
   3   3 -15   12.01    4.09
  -3  -3  15   16.54    4.15
   3   3 -14   49.06    4.09
  -3  -3  14   48.93    4.53
   3   3 -13    2.64    3.27
  -3  -3  13    4.47    3.21
   3   3 -12   65.79    4.97
  -3  -3  12   73.97    4.53
   3   3 -11   87.30    5.53
  -3  -3  11   79.75    5.98
   3   3 -10    1.32    2.01
  -3  -3  10    0.82    2.96
   3   3  -9  571.42   25.54
  -3  -3   9  569.03   19.31
   3   3  -8    0.13    1.82
  -3  -3   8    0.00    1.76
   3   3  -7   28.87    2.33
  -3  -3   7   27.30    2.58
   3   3  -6   52.02    3.08
  -3  -3   6   51.51    3.02
   3   3  -5  367.70   11.32
  -3  -3   5  362.22   11.95
   3   3  -4  585.26   16.29
  -3  -3   4  599.47   17.11
   3   3  -3  183.34    6.54
  -3  -3   3  177.75    6.23
   3   3  -2  730.17   29.50
  -3  -3   2  755.39   21.89
   3   3  -1  521.04   14.59
  -3  -3   1  519.34   16.42
   3   3   0    1.07    0.57
  -3  -3   0    0.50    0.57
   3   3   1  526.26   14.59
  -3  -3  -1  558.84   17.17
   3   3   2  703.76   19.88
  -3  -3  -2  694.70   18.93
   3   3   3  528.71   16.35
  -3  -3  -3  537.96   15.79
   3   3   4  165.55    6.04
  -3  -3  -4  171.83    5.98
   3   3   5  147.49    5.47
  -3  -3  -5  139.57    5.35
   3   3   6  196.99    7.61
  -3  -3  -6  194.48    6.73
   3   3   7    2.01    1.64
  -3  -3  -7    2.26    1.13
   3   3   8   -0.25    1.38
  -3  -3  -8   -0.13    1.45
   3   3   9   94.22    5.28
  -3  -3  -9   94.91    4.03
   3   3  10    1.01    1.89
  -3  -3 -10    0.75    1.45
   3   3  11   39.81    3.59
  -3  -3 -11   42.46    2.83
   3   3  12    7.11    2.58
  -3  -3 -12    8.93    1.82
   3   3  13    3.90    2.77
  -3  -3 -13    4.59    2.45
   3   3  14    0.94    2.96
  -3  -3 -14    2.08    2.77
   3   3  15    9.94    4.09
  -3  -3 -15   12.71    3.40
   3   3  16   -0.13    2.20
  -3  -3 -16    2.26    2.89
   3   3  17    2.33    4.65
  -3  -3 -17   -0.06    2.70
   3   4 -22    0.19    3.14
   3   4 -21    3.08    4.72
  -3  -4  21   -0.31    4.78
   3   4 -20    4.78    4.40
  -3  -4  20    1.76    4.47
   3   4 -19   10.32    5.03
  -3  -4  19    7.93    4.84
   3   4 -18    1.13    4.03
  -3  -4  18    2.83    4.03
   3   4 -17    2.14    3.52
  -3  -4  17    6.04    4.34
   3   4 -16    4.59    3.84
  -3  -4  16    2.70    4.40
   3   4 -15  108.25    6.60
  -3  -4  15   91.45    6.23
   3   4 -14    3.84    3.46
  -3  -4  14    3.46    2.96
   3   4 -13   16.10    3.02
  -3  -4  13   21.39    3.40
   3   4 -12   94.97    5.41
  -3  -4  12   94.79    5.53
   3   4 -11   94.85    5.35
  -3  -4  11  103.47    7.86
   3   4 -10  214.35   10.82
  -3  -4  10  230.01    8.11
   3   4  -9    2.77    1.89
  -3  -4   9    3.14    2.01
   3   4  -8  258.88    9.06
  -3  -4   8  243.16    7.99
   3   4  -7  525.19   15.60
  -3  -4   7  510.85   16.29
   3   4  -6    4.09    1.45
  -3  -4   6    3.27    1.57
   3   4  -5  838.23   23.27
  -3  -4   5  829.42   23.84
   3   4  -4   42.08    2.77
  -3  -4   4   39.88    2.33
   3   4  -3  183.22    6.48
  -3  -4   3  180.07    6.60
   3   4  -2  529.34   16.10
  -3  -4   2  536.51   16.23
   3   4  -1    1.13    0.75
  -3  -4   1    0.19    0.63
   3   4   0  844.71   24.53
  -3  -4   0  842.51   23.52
   3   4   1   21.95    1.38
  -3  -4  -1   21.39    1.26
   3   4   2  151.02    5.35
  -3  -4  -2  151.96    5.53
   3   4   3  153.22    5.09
  -3  -4  -3  161.65    6.86
   3   4   4    2.83    0.82
  -3  -4  -4    3.65    1.07
   3   4   5  222.34    8.30
  -3  -4  -5  219.01    7.55
   3   4   6   57.11    3.14
  -3  -4  -6   55.22    2.83
   3   4   7   18.81    1.82
  -3  -4  -7   16.54    1.89
   3   4   8   20.69    2.01
  -3  -4  -8   22.52    1.70
   3   4   9    2.33    1.82
  -3  -4  -9    5.35    1.95
   3   4  10   71.58    3.96
  -3  -4 -10   67.80    3.65
   3   4  11    0.75    2.01
  -3  -4 -11   -0.06    1.89
   3   4  12    6.98    2.58
  -3  -4 -12    8.05    2.45
   3   4  13    3.02    3.46
  -3  -4 -13    6.92    2.45
   3   4  14    2.01    3.08
  -3  -4 -14    3.14    2.20
   3   4  15    0.06    2.52
  -3  -4 -15   -0.94    2.01
   3   4  16    0.94    3.02
  -3  -4 -16    1.70    2.26
   3   5 -21    0.00    5.66
  -3  -5  21   -1.20    4.15
   3   5 -20   -2.70    5.35
  -3  -5  20    2.70    4.21
   3   5 -19   -1.38    5.35
  -3  -5  19    0.19    5.47
   3   5 -18    0.75    3.90
  -3  -5  18    0.44    4.03
   3   5 -17   -0.13    3.71
  -3  -5  17    1.64    4.34
   3   5 -16   20.44    4.15
  -3  -5  16   26.29    4.78
   3   5 -15    0.06    3.02
  -3  -5  15   -2.08    3.27
   3   5 -14   28.37    4.09
  -3  -5  14   36.54    4.40
   3   5 -13   33.84    4.40
  -3  -5  13   32.20    4.21
   3   5 -12   32.64    4.21
  -3  -5  12   39.56    6.73
   3   5 -11  163.16   10.00
  -3  -5  11  193.09    8.18
   3   5 -10   14.21    2.33
  -3  -5  10   14.78    2.58
   3   5  -9  195.67    7.42
  -3  -5   9  187.50    6.86
   3   5  -8  156.36    6.04
  -3  -5   8  158.56    6.29
   3   5  -7   18.74    2.58
  -3  -5   7   21.20    2.26
   3   5  -6  210.26    7.42
  -3  -5   6  198.63    6.92
   3   5  -5    9.25    1.64
  -3  -5   5    6.60    1.57
   3   5  -4  968.17   26.29
  -3  -5   4  986.86   27.93
   3   5  -3   54.72    3.08
  -3  -5   3   58.75    2.96
   3   5  -2   10.25    1.26
  -3  -5   2    9.87    1.26
   3   5  -1  555.88   16.86
  -3  -5   1  551.42   15.91
   3   5   0   51.07    2.45
  -3  -5   0   53.59    2.45
   3   5   1  144.98    6.23
  -3  -5  -1  148.88    5.53
   3   5   2   12.14    1.26
  -3  -5  -2   11.32    1.26
   3   5   3    0.75    1.13
  -3  -5  -3    1.51    1.13
   3   5   4  163.91    6.04
  -3  -5  -4  161.46    6.29
   3   5   5  127.30    5.53
  -3  -5  -5  125.29    4.78
   3   5   6   77.61    3.84
  -3  -5  -6   76.42    3.90
   3   5   7    0.00    1.26
  -3  -5  -7   -1.07    1.26
   3   5   8   13.84    1.76
  -3  -5  -8   15.35    1.76
   3   5   9   15.85    2.33
  -3  -5  -9   13.65    1.82
   3   5  10    5.22    2.14
  -3  -5 -10    7.42    2.26
   3   5  11   10.63    2.33
  -3  -5 -11    7.80    2.01
   3   5  12   -0.38    3.14
  -3  -5 -12    0.63    2.52
   3   5  13    3.71    3.27
  -3  -5 -13    1.45    2.01
   3   5  14    3.02    2.83
  -3  -5 -14    2.64    2.20
   3   5  15    2.20    3.27
  -3  -5 -15    3.08    2.20
  -3  -5 -16    1.57    2.77
   3   6 -20   -0.38    3.77
  -3  -6  20   -0.06    3.96
   3   6 -19    4.34    4.78
  -3  -6  19    2.52    5.35
   3   6 -18   -1.07    3.33
  -3  -6  18    0.88    3.96
   3   6 -17    2.52    3.71
  -3  -6  17    6.79    4.53
   3   6 -16    2.20    3.21
  -3  -6  16    4.40    3.40
   3   6 -15   27.11    4.09
  -3  -6  15   31.83    4.40
   3   6 -14   13.02    3.14
  -3  -6  14   10.13    3.33
   3   6 -13   -0.75    2.77
  -3  -6  13    3.08    3.96
   3   6 -12    9.43    3.27
  -3  -6  12   11.76    2.70
   3   6 -11  104.98    5.79
  -3  -6  11  116.49    6.35
   3   6 -10  162.90    6.92
  -3  -6  10  165.48    6.86
   3   6  -9   48.37    3.14
  -3  -6   9   47.17    3.14
   3   6  -8  192.59    6.86
  -3  -6   8  193.47    7.48
   3   6  -7  391.28   13.08
  -3  -6   7  383.99   11.51
   3   6  -6    1.32    1.45
  -3  -6   6    2.96    1.64
   3   6  -5  848.98   22.64
  -3  -6   5  813.57   23.02
   3   6  -4    7.67    1.57
  -3  -6   4    7.67    1.45
   3   6  -3   32.52    2.26
  -3  -6   3   30.69    2.26
   3   6  -2   67.36    2.89
  -3  -6   2   67.05    3.02
   3   6  -1   21.89    1.76
  -3  -6   1   22.58    1.82
   3   6   0   83.90    3.59
  -3  -6   0   86.55    3.77
   3   6   1    3.33    1.13
  -3  -6  -1    3.33    1.38
   3   6   2    1.07    0.94
  -3  -6  -2    0.25    1.20
   3   6   3   19.37    1.70
  -3  -6  -3   19.50    1.70
   3   6   4   50.82    2.83
  -3  -6  -4   55.79    3.46
   3   6   5  146.24    6.92
  -3  -6  -5  143.78    5.72
   3   6   6   14.15    1.95
  -3  -6  -6   15.41    1.45
   3   6   7   -0.31    1.51
  -3  -6  -7    1.07    1.45
   3   6   8    4.03    2.39
  -3  -6  -8    2.26    2.20
   3   6   9    4.84    2.70
  -3  -6  -9    2.45    1.95
   3   6  10    0.69    1.89
  -3  -6 -10    0.82    2.14
   3   6  11    8.99    2.70
  -3  -6 -11    9.12    2.52
   3   6  12    0.44    2.77
  -3  -6 -12    1.26    2.20
   3   6  13    4.15    3.52
  -3  -6 -13    3.84    2.14
   3   6  14    0.69    2.64
  -3  -6 -14    1.20    2.77
   3   6  15   -2.14    4.09
  -3  -6 -15    1.01    2.20
   3   7 -20   -1.38    6.60
  -3  -7  20    1.51    3.59
   3   7 -19   -0.44    6.79
  -3  -7  19    1.51    4.97
   3   7 -18   -1.01    4.78
  -3  -7  18    2.01    4.15
   3   7 -17   -0.57    3.59
  -3  -7  17    1.38    4.65
   3   7 -16   19.88    4.15
  -3  -7  16   21.70    4.15
   3   7 -15    6.23    3.14
  -3  -7  15    2.96    3.21
   3   7 -14   33.27    3.96
  -3  -7  14   34.03    5.91
   3   7 -13   33.40    5.41
  -3  -7  13   30.32    4.09
   3   7 -12    7.04    3.08
  -3  -7  12    5.41    2.89
   3   7 -11   99.31    5.28
  -3  -7  11   89.50    5.41
   3   7 -10    1.64    2.33
  -3  -7  10    0.50    3.21
   3   7  -9  158.82    8.18
  -3  -7   9  145.29    6.98
   3   7  -8  232.22    8.55
  -3  -7   8  215.23    7.74
   3   7  -7   22.14    2.77
  -3  -7   7   23.21    2.45
   3   7  -6  110.51    4.97
  -3  -7   6  109.00    5.03
   3   7  -5   11.70    2.08
  -3  -7   5    7.74    1.82
   3   7  -4  101.08    4.28
  -3  -7   4  102.08    4.53
   3   7  -3   42.58    2.77
  -3  -7   3   38.81    2.39
   3   7  -2    0.63    1.45
  -3  -7   2    1.20    1.13
   3   7  -1   45.54    2.58
  -3  -7   1   47.36    2.58
   3   7   0   13.27    1.76
  -3  -7   0   13.08    1.57
   3   7   1   50.57    2.83
  -3  -7  -1   41.95    2.45
   3   7   2    3.77    1.45
  -3  -7  -2    3.84    1.20
   3   7   3    1.32    1.38
  -3  -7  -3    1.20    1.38
   3   7   4   57.74    3.84
  -3  -7  -4   69.12    3.90
   3   7   5    0.69    1.64
  -3  -7  -5    1.57    1.45
   3   7   6   -0.31    2.14
  -3  -7  -6    0.63    1.57
   3   7   7    2.01    1.95
  -3  -7  -7    2.26    1.45
   3   7   8    8.43    2.20
  -3  -7  -8    8.24    2.01
   3   7   9   11.26    2.96
  -3  -7  -9   11.13    2.14
   3   7  10   12.08    2.26
  -3  -7 -10    9.81    2.58
   3   7  11    3.02    2.64
  -3  -7 -11   -0.63    1.82
   3   7  12    0.06    3.27
  -3  -7 -12    3.14    2.20
   3   7  13    3.84    2.08
  -3  -7 -13    5.72    2.64
   3   7  14   -0.06    3.84
  -3  -7 -14    0.88    2.20
  -3  -7 -15    1.07    4.21
   3   8 -21   -1.95    3.21
  -3  -8  21    0.31    4.15
   3   8 -20    5.03    3.59
  -3  -8  20    0.25    4.28
   3   8 -19   -1.57    3.40
  -3  -8  19    0.00    4.53
   3   8 -18    4.72    4.53
  -3  -8  18    3.96    5.98
   3   8 -17   22.77    4.97
  -3  -8  17   18.18    4.97
   3   8 -16    0.13    3.77
  -3  -8  16    1.13    4.09
   3   8 -15   23.59    6.54
  -3  -8  15   20.94    9.31
   3   8 -14    8.68    2.77
  -3  -8  14   11.64    3.90
   3   8 -13    7.23    2.70
  -3  -8  13    5.22    3.08
   3   8 -12   66.36    4.03
  -3  -8  12   59.37    4.65
   3   8 -11   17.80    4.09
  -3  -8  11   13.21    3.96
   3   8 -10   57.80    4.72
  -3  -8  10   63.71    4.03
   3   8  -9   10.25    2.70
  -3  -8   9   10.44    2.45
   3   8  -8  173.78    7.99
  -3  -8   8  171.77    6.98
   3   8  -7   28.93    3.08
  -3  -8   7   21.45    2.70
   3   8  -6   -0.38    2.89
  -3  -8   6    3.90    1.64
   3   8  -5  118.88    5.35
  -3  -8   5  112.15    4.65
   3   8  -4   13.15    2.33
  -3  -8   4   11.26    1.82
   3   8  -3    1.32    1.95
  -3  -8   3    3.65    1.45
   3   8  -2   39.81    2.70
  -3  -8   2   38.18    2.33
   3   8  -1    0.50    1.82
  -3  -8   1    2.45    2.26
   3   8   0  125.86    5.03
  -3  -8   0  123.15    5.09
   3   8   1    3.02    2.01
  -3  -8  -1    4.03    1.64
   3   8   2   32.71    2.58
  -3  -8  -2   37.42    2.96
   3   8   3   26.35    2.45
  -3  -8  -3   26.54    2.58
   3   8   4   14.21    2.20
  -3  -8  -4   15.85    2.20
   3   8   5   19.12    2.64
  -3  -8  -5   21.70    2.45
   3   8   6    5.53    2.08
  -3  -8  -6    6.29    2.01
   3   8   7    0.88    1.82
  -3  -8  -7    0.38    2.39
   3   8   8   -0.38    2.70
  -3  -8  -8   -0.63    2.52
   3   8   9   17.55    3.02
  -3  -8  -9   21.39    2.70
   3   8  10   -0.69    2.26
  -3  -8 -10    1.07    2.52
   3   8  11    0.82    2.70
  -3  -8 -11    0.25    2.20
   3   8  12    1.01    2.20
  -3  -8 -12    0.82    1.82
  -3  -8 -13    0.25    1.76
   3   9 -21    0.13    4.28
  -3  -9  21    3.08    6.16
   3   9 -20   -1.82    5.66
  -3  -9  20    3.65    5.98
   3   9 -19    1.20    6.16
  -3  -9  19    3.52    5.16
   3   9 -18    2.01    5.28
  -3  -9  18    3.08    4.34
   3   9 -17    1.01    5.47
  -3  -9  17   -0.13    5.03
   3   9 -16   50.70    6.73
  -3  -9  16   54.66   10.38
   3   9 -15    7.04    4.84
  -3  -9  15    2.33    3.46
   3   9 -14   12.83    3.96
  -3  -9  14   13.52    4.15
   3   9 -13   20.19    4.15
  -3  -9  13   18.43    3.52
   3   9 -12    2.52    3.90
  -3  -9  12    3.46    3.14
   3   9 -11  113.84    7.11
  -3  -9  11  109.38    6.23
   3   9 -10   11.57    3.65
  -3  -9  10   13.84    3.02
   3   9  -9   12.14    3.02
  -3  -9   9   12.01    2.52
   3   9  -8   13.40    3.02
  -3  -9   8   15.79    2.52
   3   9  -7    7.42    2.70
  -3  -9   7    9.12    2.33
   3   9  -6   62.02    4.21
  -3  -9   6   71.26    4.15
   3   9  -5   17.49    2.58
  -3  -9   5   17.36    2.39
   3   9  -4   57.17    3.84
  -3  -9   4   56.10    3.40
   3   9  -3   66.23    3.90
  -3  -9   3   65.66    3.84
   3   9  -2   38.37    3.02
  -3  -9   2   35.03    2.77
   3   9  -1    1.13    2.01
  -3  -9   1    0.82    2.96
   3   9   0    5.47    2.26
  -3  -9   0    5.16    1.70
   3   9   1    8.37    2.01
  -3  -9  -1    8.87    1.89
   3   9   2   15.16    2.26
  -3  -9  -2   16.35    1.89
   3   9   3    0.19    2.45
  -3  -9  -3    0.00    1.76
   3   9   4   49.75    3.65
  -3  -9  -4   55.79    3.33
   3   9   5    3.27    2.64
  -3  -9  -5    1.26    1.89
   3   9   6    1.26    2.26
  -3  -9  -6   -0.06    2.08
   3   9   7    0.19    2.33
  -3  -9  -7    0.82    2.20
   3   9   8   12.26    2.77
  -3  -9  -8    8.30    2.26
   3   9   9    0.63    3.02
  -3  -9  -9   -0.13    2.20
   3   9  10    0.25    2.39
  -3  -9 -10    2.83    2.33
   3   9  11   -0.88    3.27
  -3  -9 -11    0.57    2.14
  -3  -9 -12    1.01    2.20
   3  10 -19   -0.88    4.09
  -3 -10  19    1.01    3.71
   3  10 -18    0.75    5.22
  -3 -10  18    2.08    4.59
   3  10 -17    3.33    4.65
  -3 -10  17    0.63    6.86
   3  10 -16   -0.06    4.84
  -3 -10  16    1.26    4.78
   3  10 -15   39.25    5.53
  -3 -10  15   36.17    4.72
   3  10 -14   15.22    4.40
  -3 -10  14   16.73    4.34
   3  10 -13    5.60    4.40
  -3 -10  13    0.06    3.21
   3  10 -12   43.78    4.65
  -3 -10  12   37.17    4.09
   3  10 -11    3.71    4.03
  -3 -10  11    1.38    3.14
   3  10 -10   13.15    3.40
  -3 -10  10   14.72    3.40
   3  10  -9   14.28    3.71
  -3 -10   9   11.45    3.33
   3  10  -8   10.06    3.77
  -3 -10   8    8.68    3.21
   3  10  -7   13.40    3.40
  -3 -10   7   15.47    2.52
   3  10  -6   14.78    3.52
  -3 -10   6   14.97    2.58
   3  10  -5   15.28    3.33
  -3 -10   5   19.06    2.58
   3  10  -4    9.06    2.77
  -3 -10   4   10.94    2.33
   3  10  -3   -2.33    2.89
  -3 -10   3    1.64    1.82
   3  10  -2   64.41    3.90
  -3 -10   2   62.77    4.28
   3  10  -1   10.38    2.70
  -3 -10   1    9.81    2.39
   3  10   0    0.57    3.02
  -3 -10   0    0.13    2.64
   3  10   1   14.84    2.77
  -3 -10  -1   17.80    2.70
   3  10   2   -0.50    2.39
  -3 -10  -2   -0.25    2.64
   3  10   3    6.48    2.83
  -3 -10  -3    6.29    2.33
   3  10   4    8.43    2.52
  -3 -10  -4   11.89    2.33
   3  10   5    9.43    2.96
  -3 -10  -5    8.74    2.52
   3  10   6    5.03    2.45
  -3 -10  -6    4.78    2.20
   3  10   7    1.70    1.76
  -3 -10  -7    1.89    2.45
   3  10   8   -1.26    2.39
  -3 -10  -8    1.13    2.08
   3  10   9    6.98    2.45
  -3 -10  -9    7.04    2.64
   3  10  10    2.96    2.83
  -3 -10 -10    1.82    2.26
   3  10  11    7.55    4.91
  -3 -10 -11    0.63    2.64
   3  10  12    1.13    4.47
  -3 -10 -12   -2.08    2.89
   3  11 -19    2.01    4.34
  -3 -11  19    1.26    3.46
   3  11 -18    1.20    5.28
  -3 -11  18   -1.13    6.54
   3  11 -17    0.06    5.79
  -3 -11  17    2.08    4.47
   3  11 -16    3.14    4.53
  -3 -11  16    8.49    4.65
   3  11 -15    2.20    4.78
  -3 -11  15    4.78    4.21
   3  11 -14    3.96    4.91
  -3 -11  14    4.97    4.28
   3  11 -13   21.57    4.91
  -3 -11  13   15.60    4.21
   3  11 -12    3.71    3.84
  -3 -11  12    4.53    3.40
   3  11 -11   28.68    4.65
  -3 -11  11   35.22    3.90
   3  11 -10    1.38    4.21
  -3 -11  10    5.22    3.33
   3  11  -9    4.53    2.96
  -3 -11   9    6.54    3.14
   3  11  -8    5.41    3.27
  -3 -11   8    6.98    2.83
   3  11  -7   12.96    3.14
  -3 -11   7   13.84    2.89
   3  11  -6   69.31    5.09
  -3 -11   6   63.90    4.34
   3  11  -5    3.27    3.90
  -3 -11   5    2.33    2.96
   3  11  -4    8.37    3.21
  -3 -11   4   10.50    3.02
   3  11  -3   28.05    4.15
  -3 -11   3   26.92    2.96
   3  11  -2    1.26    3.71
  -3 -11   2    2.45    2.33
   3  11  -1   17.80    3.33
  -3 -11   1   24.47    3.02
   3  11   0    8.30    2.52
  -3 -11   0    8.87    2.39
   3  11   1    0.38    2.45
  -3 -11  -1    0.19    2.26
   3  11   2    1.45    2.64
  -3 -11  -2   -0.82    2.14
   3  11   3   16.10    2.52
  -3 -11  -3   14.91    2.83
   3  11   4   13.52    2.96
  -3 -11  -4   14.78    3.21
   3  11   5    2.33    3.08
  -3 -11  -5    4.53    2.33
   3  11   6    1.64    2.77
  -3 -11  -6   -0.19    2.08
   3  11   7   -0.44    2.70
  -3 -11  -7    0.69    2.64
   3  11   8    1.57    1.76
  -3 -11  -8    5.09    3.14
   3  11   9    0.19    2.70
  -3 -11  -9    1.57    3.46
  -3 -11 -10    0.25    3.52
   3  12 -19    0.75    4.28
   3  12 -18    6.23    5.28
  -3 -12  18   -1.07    5.85
   3  12 -17    4.72    5.09
  -3 -12  17    1.26    4.40
   3  12 -16    3.33    5.53
  -3 -12  16   -0.50    5.35
   3  12 -15    1.76    5.09
  -3 -12  15    2.33    4.09
   3  12 -14   10.19    4.91
  -3 -12  14   14.59    4.03
   3  12 -13    2.01    4.09
  -3 -12  13   -2.52    3.27
   3  12 -12   14.84    5.47
  -3 -12  12   19.31    4.28
   3  12 -11    2.77    4.34
  -3 -12  11    2.26    3.96
   3  12 -10   22.27    4.78
  -3 -12  10   24.34    3.77
   3  12  -9   18.87    4.97
  -3 -12   9   25.47    3.84
   3  12  -8    5.53    4.21
  -3 -12   8    8.93    3.21
   3  12  -7   17.74    4.53
  -3 -12   7   19.50    3.46
   3  12  -6   -0.06    3.46
  -3 -12   6   -0.13    2.45
   3  12  -5   27.05    4.47
  -3 -12   5   30.76    3.96
   3  12  -4    7.17    3.52
  -3 -12   4    9.31    3.77
   3  12  -3   -1.01    2.83
  -3 -12   3   -0.82    2.58
   3  12  -2   11.95    3.46
  -3 -12   2   14.91    3.40
   3  12  -1    6.54    2.77
  -3 -12   1    9.50    2.77
   3  12   0   17.86    2.96
  -3 -12   0   15.60    2.83
   3  12   1   -0.69    2.89
  -3 -12  -1    0.94    2.89
   3  12   2   11.13    3.52
  -3 -12  -2   10.44    2.77
   3  12   3   -0.19    2.52
  -3 -12  -3    0.06    2.77
   3  12   4    2.89    2.83
  -3 -12  -4    2.70    3.33
   3  12   5   -0.13    3.21
  -3 -12  -5   -0.25    2.39
   3  12   6    1.32    2.70
  -3 -12  -6   -1.64    2.96
   3  12   7   -0.44    3.02
  -3 -12  -7    1.20    2.08
  -3 -12  -8   -1.20    2.77
   3  13 -18    2.39    5.03
  -3 -13  18    7.36    8.24
   3  13 -17   -0.75    4.78
  -3 -13  17   -0.38    4.59
   3  13 -16    1.20    4.78
  -3 -13  16    6.29    4.47
   3  13 -15    1.51    5.79
  -3 -13  15    4.65    4.84
   3  13 -14    0.38    5.79
  -3 -13  14    4.03    5.16
   3  13 -13    5.91    5.28
  -3 -13  13    3.33    3.90
   3  13 -12   -4.34    4.15
  -3 -13  12    1.20    3.46
   3  13 -11    4.53    5.22
  -3 -13  11    5.98    4.03
   3  13 -10    3.14    5.16
  -3 -13  10    2.33    3.96
   3  13  -9   12.33    5.09
  -3 -13   9    8.05    3.33
   3  13  -8    4.34    3.84
  -3 -13   8    4.09    3.02
   3  13  -7    0.63    3.59
  -3 -13   7   -0.13    3.02
   3  13  -6    9.43    3.59
  -3 -13   6    4.72    2.96
   3  13  -5    1.89    4.03
  -3 -13   5    0.00    3.52
   3  13  -4    6.73    4.78
  -3 -13   4    3.40    3.02
   3  13  -3    4.72    3.21
  -3 -13   3    9.43    3.08
   3  13  -2    0.13    3.52
  -3 -13   2    1.51    2.89
   3  13  -1    9.12    3.65
  -3 -13   1   10.69    3.77
   3  13   0   -1.13    3.40
  -3 -13   0   -0.69    2.45
   3  13   1    3.21    2.96
  -3 -13  -1    5.28    2.45
   3  13   2    1.64    2.77
  -3 -13  -2    0.75    3.08
   3  13   3    0.69    2.70
  -3 -13  -3    1.76    2.26
   3  13   4   -2.70    2.96
  -3 -13  -4    1.57    2.83
   3  13   5   -0.82    2.96
  -3 -13  -5   -0.75    2.26
  -3 -13  -6    0.31    2.58
   3  13   7    2.01    3.46
  -3 -13  -7    0.88    1.82
  -3 -14  17   12.71    9.18
   3  14 -16    1.26    5.28
  -3 -14  16    5.09    4.97
   3  14 -15    5.98    6.60
  -3 -14  15    3.33    4.84
   3  14 -14    9.62    5.35
  -3 -14  14    9.50    4.59
   3  14 -13    2.83    7.04
  -3 -14  13    0.75    5.85
   3  14 -12    4.40    4.47
  -3 -14  12    4.21    3.71
   3  14 -11    3.08    5.35
  -3 -14  11    2.64    3.96
   3  14 -10    0.69    4.15
  -3 -14  10    2.96    3.90
   3  14  -9    4.59    4.28
  -3 -14   9    0.63    4.21
   3  14  -8   -0.63    4.34
  -3 -14   8    0.19    3.21
   3  14  -7   13.46    4.34
  -3 -14   7    8.68    3.46
   3  14  -6    0.75    4.15
  -3 -14   6    1.13    2.83
   3  14  -5    2.39    3.96
  -3 -14   5    2.01    3.33
   3  14  -4    2.89    4.15
  -3 -14   4    4.28    2.96
   3  14  -3    1.13    3.46
  -3 -14   3    0.06    3.02
   3  14  -2    7.67    4.84
  -3 -14   2    0.19    4.09
   3  14  -1    2.58    3.14
  -3 -14   1    2.39    2.45
   3  14   0   -0.25    2.96
  -3 -14   0    0.57    2.70
   3  14   1    0.00    3.65
  -3 -14  -1    0.75    2.64
   3  14   2    2.77    3.27
  -3 -14  -2    0.63    2.52
   3  14   3    2.14    3.21
  -3 -14  -3    0.31    2.20
   3  14   4   -0.82    2.14
   3  14   5    2.26    2.96
   3  15 -15   -0.57    5.47
  -3 -15  15    1.64    6.35
   3  15 -14    0.63    5.53
  -3 -15  14    1.45    3.65
   3  15 -13    7.30    5.60
  -3 -15  13    7.86    5.35
   3  15 -12    1.26    4.59
  -3 -15  12    2.89    3.84
   3  15 -11    2.26    4.53
  -3 -15  11    2.64    3.14
   3  15 -10   -1.20    5.53
  -3 -15  10    1.95    3.65
   3  15  -9    6.04    5.79
  -3 -15   9    2.45    4.28
   3  15  -8   -0.13    4.65
  -3 -15   8   -0.44    3.40
   3  15  -7    5.98    4.72
  -3 -15   7    6.79    3.52
   3  15  -6   15.28    8.11
  -3 -15   6    5.41    5.28
   3  15  -5    1.20    5.53
  -3 -15   5    3.77    3.33
   3  15  -4    1.89    3.14
  -3 -15   4    0.69    2.96
   3  15  -3   -1.38    4.15
  -3 -15   3   -2.77    4.03
   3  15  -2    0.25    3.59
  -3 -15   2    3.21    3.33
   3  15  -1    0.50    3.21
  -3 -15   1    0.94    2.83
   3  15   0    1.32    3.96
  -3 -15   0    0.38    2.26
   3  15   1    1.07    2.70
   3  15   4   -0.19    3.65
   3  16 -15    0.06    4.91
  -3 -16  15    0.50    4.28
   3  16 -14   -1.70    6.79
  -3 -16  14    0.94    4.97
   3  16 -13    0.57    5.22
  -3 -16  13    1.38    4.28
   3  16 -12    1.26    7.74
  -3 -16  12    1.82    3.77
   3  16 -11    3.08    6.16
  -3 -16  11    4.65    5.47
   3  16  -9   -1.76    7.80
  -3 -16   9   -0.88    3.21
   3  16  -8    3.02    6.29
  -3 -16   8    1.26    2.77
   3  16  -7    3.33    6.29
  -3 -16   7    4.28    5.66
   3  16  -6   -1.01    5.35
  -3 -16   6    0.19    4.03
   3  16  -5    3.46    5.09
  -3 -16   5    2.33    3.77
  -3 -16   4    1.07    4.91
  -3 -16   3   -0.25    3.52
   3  16  -2   -0.82    4.97
   3  17 -12   -2.77    5.79
  -3 -17  12   -2.96    5.60
   3  17 -11    1.82    5.53
  -3 -17  11    5.35    4.34
  -3 -17   9   -0.57    5.16
   3  17  -6   -0.19    5.35
  -3 -18  11   -1.70    5.53
   3  18  -1   -0.13    4.91
   3  18   0   -3.14    6.54
  -4  20  -4   -0.57    5.35
  -4  20  -5   -1.51    5.79
  -4  19  -8   17.36   12.83
  -4  19  -9    3.40    8.37
  -4  19 -10   -1.82    6.04
   4 -19  11   -0.57    7.36
  -4  19 -11   -1.76    5.98
   4 -18  -1   -2.33    5.66
   4 -18   0    0.25    4.03
   4 -18   1    1.20    4.72
   4 -18   2   -0.75    3.96
   4 -18   3    1.38    5.79
   4 -18   4   -1.64    4.28
  -4  18  -5    0.69    5.35
  -4  18  -6   -0.19    5.66
  -4  18  -7   -1.20    4.47
  -4  18  -8   -1.76    4.59
  -4  18  -9    1.51    5.79
   4 -18  10    0.13    8.11
  -4  18 -10    0.06    5.35
   4 -18  11    6.86    8.93
  -4  18 -11    5.28    7.93
   4 -18  12    1.01    4.15
  -4  18 -12    2.45    5.66
  -4  18 -13    0.00    8.49
  -4  17   5    0.38    5.28
   4 -17  -2    1.01    5.47
  -4  17   2   -5.09    5.91
   4 -17  -1    3.21    3.52
  -4  17   1    5.41    5.16
   4 -17   0    1.13    5.03
  -4  17   0   -2.83    4.59
   4 -17   1    1.32    4.09
  -4  17  -1    0.25    3.46
   4 -17   2    3.14    4.21
  -4  17  -2    0.38    3.33
   4 -17   3    0.44    4.15
  -4  17  -3   -2.45    4.72
   4 -17   4    0.06    3.96
  -4  17  -4    1.89    4.91
   4 -17   5   -1.26    4.47
  -4  17  -5    2.89    5.09
   4 -17   6    1.32    5.09
  -4  17  -6   -0.38    4.72
   4 -17   7    0.06    4.03
  -4  17  -7    1.64    4.09
   4 -17   8   -0.44    2.89
  -4  17  -8    4.15    8.99
   4 -17   9    1.70    6.67
  -4  17  -9    1.07    6.04
   4 -17  10    0.44    3.27
  -4  17 -10    3.02    4.09
   4 -17  11    0.82    4.21
  -4  17 -11    0.13    4.53
   4 -17  12   -1.76    3.84
  -4  17 -12   -0.88    4.91
   4 -17  13   -2.77    4.34
  -4  17 -13   -0.31    6.04
  -4  17 -14    1.32    8.11
  -4  17 -15    0.50    6.04
   4 -16  -5   -0.13    3.59
  -4  16   5   -0.13    7.80
   4 -16  -4    1.70    3.52
   4 -16  -3    0.31    4.78
  -4  16   3   -1.26    3.77
   4 -16  -2   -0.31    5.03
  -4  16   2    4.91    5.22
   4 -16  -1    0.82    4.09
  -4  16   1    0.31    5.09
   4 -16   0    2.33    5.03
  -4  16   0    1.26    4.72
   4 -16   1    1.76    3.71
  -4  16  -1    3.14    4.15
   4 -16   2   -0.63    5.16
  -4  16  -2    0.25    4.59
   4 -16   3   -0.88    4.91
  -4  16  -3    1.95    3.84
   4 -16   4   10.88    3.84
  -4  16  -4    9.75    4.28
   4 -16   5    1.64    3.96
  -4  16  -5    3.27    3.84
   4 -16   6    0.88    4.09
  -4  16  -6    1.89    5.09
   4 -16   7    1.51    4.21
  -4  16  -7    3.71    4.40
   4 -16   8    2.26    6.92
  -4  16  -8    0.25    3.84
   4 -16   9   -0.06    3.65
  -4  16  -9   -0.31    4.34
   4 -16  10   -1.82    3.96
  -4  16 -10    1.26    6.10
   4 -16  11   -0.82    3.84
  -4  16 -11    4.78    4.65
   4 -16  12    1.20    3.65
  -4  16 -12    1.13    4.03
   4 -16  13    3.08    4.59
  -4  16 -13    2.45    7.23
   4 -16  14    1.13    4.72
  -4  16 -14   -1.32    5.03
   4 -16  15    1.45    2.83
  -4  16 -15    2.20    3.52
   4 -15  -9    0.25    3.59
  -4  15   9    0.69    5.28
   4 -15  -8    1.76    5.09
  -4  15   8    2.64    4.59
   4 -15  -6    6.67   10.00
  -4  15   6   13.21    6.98
   4 -15  -5   -2.83    4.03
  -4  15   5    0.06    5.16
   4 -15  -4    1.70    3.90
  -4  15   4    2.20    4.28
   4 -15  -3    6.86    4.34
  -4  15   3    5.72    4.53
   4 -15  -2   -0.50    5.53
  -4  15   2   -0.44    5.28
   4 -15  -1    5.16    4.34
  -4  15   1    6.16    4.15
   4 -15   0   -3.27    3.71
  -4  15   0    1.32    3.71
   4 -15   1    1.76    4.15
  -4  15  -1    0.19    3.90
   4 -15   2    1.32    3.65
  -4  15  -2    1.95    3.65
   4 -15   3   12.20    3.84
  -4  15  -3   13.84    4.78
   4 -15   4    0.25    3.46
  -4  15  -4    0.44    4.40
   4 -15   5   15.47    3.84
  -4  15  -5   12.83    4.28
   4 -15   6    2.26    3.40
  -4  15  -6    1.89    4.15
   4 -15   7   -2.70    6.29
  -4  15  -7    1.26    3.84
   4 -15   8    4.47    3.65
  -4  15  -8    1.70    3.90
   4 -15   9    1.51    3.27
  -4  15  -9    1.89    4.34
   4 -15  10   11.82    3.90
  -4  15 -10    5.35    4.53
   4 -15  11    0.69    3.96
  -4  15 -11    0.00    4.53
   4 -15  12    1.26    3.14
  -4  15 -12   -0.13    4.28
   4 -15  13    1.32    3.52
  -4  15 -13   -0.57    4.15
   4 -15  14    1.07    4.59
  -4  15 -14   -0.75    5.60
   4 -15  15    1.51    4.28
  -4  15 -15    2.96    6.10
   4 -15  16    1.45    3.40
  -4  15 -16    4.15    5.79
   4 -15  18    1.01    5.60
   4 -14  -9    0.63    3.65
   4 -14  -8   -0.75    4.47
  -4  14   8   -0.13    4.28
   4 -14  -7    5.98    4.72
  -4  14   7    2.58    4.72
   4 -14  -6    1.89    4.15
  -4  14   6   -2.26    4.15
   4 -14  -5    0.94    5.22
  -4  14   5    2.64    4.40
   4 -14  -4    5.79    4.09
  -4  14   4    6.04    3.96
   4 -14  -3    3.52    4.28
  -4  14   3    0.50    4.53
   4 -14  -2    8.43    4.59
  -4  14   2   14.28    4.09
   4 -14  -1    6.29    4.59
  -4  14   1    6.23    4.09
   4 -14   0   -1.70    4.91
  -4  14   0    4.03    5.28
   4 -14   1    2.39    3.52
  -4  14  -1   -0.44    3.59
   4 -14   2    0.19    3.59
  -4  14  -2    0.25    3.52
   4 -14   3   26.61    4.28
  -4  14  -3   21.89    4.15
   4 -14   4   33.15    5.16
  -4  14  -4   33.08    5.53
   4 -14   5    2.01    3.96
  -4  14  -5    5.85    4.28
   4 -14   6   -1.01    5.28
  -4  14  -6    3.21    3.71
   4 -14   7    9.75    3.40
  -4  14  -7    6.42    3.65
   4 -14   8    4.09    3.27
  -4  14  -8   -0.82    3.65
   4 -14   9    5.16    3.71
  -4  14  -9    1.57    4.47
   4 -14  10   -1.51    3.40
  -4  14 -10   -0.38    3.59
   4 -14  11    3.46    3.77
  -4  14 -11    3.77    4.53
   4 -14  12    1.57    3.90
  -4  14 -12    2.26    4.47
   4 -14  13    3.14    4.09
  -4  14 -13   -1.32    6.10
   4 -14  14    5.03    4.21
  -4  14 -14    7.11    5.47
   4 -14  15    0.75    3.08
  -4  14 -15    4.59    5.91
   4 -14  16    3.59    3.84
  -4  14 -16    5.72    7.36
   4 -14  17   -0.19    4.03
   4 -14  18    0.38    3.46
  -4  13  12    3.59    6.60
   4 -13 -11    1.38    3.71
  -4  13  11    1.20    6.48
   4 -13 -10    3.59    4.47
  -4  13  10    3.21    4.59
   4 -13  -9    0.13    4.28
  -4  13   9    3.14    4.09
   4 -13  -8    6.92    4.47
  -4  13   8    6.48    4.34
   4 -13  -7   -0.50    4.40
  -4  13   7   -0.82    4.78
   4 -13  -6    5.35    4.03
  -4  13   6    2.08    3.77
   4 -13  -5   -0.50    4.65
  -4  13   5    1.51    4.34
   4 -13  -4    4.59    3.84
  -4  13   4    6.23    4.53
   4 -13  -3   53.71    5.35
  -4  13   3   44.91    4.97
   4 -13  -2   14.40    4.34
  -4  13   2   17.23    4.09
   4 -13  -1   -0.57    3.52
  -4  13   1    3.71    3.46
   4 -13   0    7.04    3.27
  -4  13   0    2.89    3.40
   4 -13   1    4.84    3.21
  -4  13  -1    0.38    3.77
   4 -13   2   11.32    3.59
  -4  13  -2   14.78    3.46
   4 -13   3    0.94    3.59
  -4  13  -3    2.52    3.90
   4 -13   4   92.71    5.85
  -4  13  -4   86.04    5.72
   4 -13   5   -1.13    4.40
  -4  13  -5    5.91    3.46
   4 -13   6    2.39    3.33
  -4  13  -6    2.08    3.90
   4 -13   7    0.19    2.96
  -4  13  -7    3.90    3.40
   4 -13   8   42.33    4.84
  -4  13  -8   40.32    5.28
   4 -13   9    2.64    2.89
  -4  13  -9    7.30    3.52
   4 -13  10    9.56    3.77
  -4  13 -10    7.11    4.78
   4 -13  11    1.38    4.47
  -4  13 -11    3.52    5.66
   4 -13  12   -0.50    3.33
  -4  13 -12    2.08    3.96
   4 -13  13    4.72    3.84
  -4  13 -13    6.98    5.60
   4 -13  14   -1.32    3.65
  -4  13 -14    1.70    4.65
   4 -13  15    6.79    4.15
  -4  13 -15    7.30    5.35
   4 -13  16    1.20    3.40
  -4  13 -16    6.29    4.97
   4 -13  17    0.06    5.47
  -4  13 -17   -0.19    7.86
   4 -13  18   -2.01    5.35
   4 -12 -16    1.20    5.16
   4 -12 -13    4.72    7.36
  -4  12  13   -1.26    6.23
   4 -12 -12    2.01    2.58
  -4  12  12    6.42    5.03
   4 -12 -11    1.13    4.72
  -4  12  11   -3.65    5.47
   4 -12 -10    2.83    4.72
  -4  12  10    2.20    5.72
   4 -12  -9   -1.57    4.97
  -4  12   9    2.14    4.34
   4 -12  -8    1.95    4.65
  -4  12   8    2.08    4.59
   4 -12  -7   13.90    4.28
  -4  12   7   10.38    4.47
   4 -12  -6    8.93    3.90
  -4  12   6    6.10    4.15
   4 -12  -5   -0.06    3.59
  -4  12   5    0.88    3.59
   4 -12  -4   24.91    4.21
  -4  12   4   19.18    4.59
   4 -12  -3   -0.75    3.14
  -4  12   3    0.31    3.14
   4 -12  -2   25.28    3.77
  -4  12   2   23.08    4.65
   4 -12  -1   24.22    3.52
  -4  12   1   18.24    3.65
   4 -12   0    2.77    2.89
  -4  12   0    2.01    2.77
   4 -12   1    6.60    3.33
  -4  12  -1    6.92    3.52
   4 -12   2   13.02    3.02
  -4  12  -2   10.19    3.21
   4 -12   3    0.88    3.21
  -4  12  -3   -1.32    3.33
   4 -12   4   22.96    5.85
  -4  12  -4   19.25    3.65
   4 -12   5   26.98    3.65
  -4  12  -5   26.42    4.09
   4 -12   6   20.57    3.90
  -4  12  -6   25.91    4.53
   4 -12   7   29.31    3.84
  -4  12  -7   21.26    3.90
   4 -12   8    1.13    2.45
  -4  12  -8    1.64    3.14
   4 -12   9   32.20    3.59
  -4  12  -9   33.84    4.65
   4 -12  10    1.70    2.89
  -4  12 -10    5.03    3.59
   4 -12  11    1.51    2.83
  -4  12 -11    1.64    3.59
   4 -12  12    2.77    3.14
  -4  12 -12    4.97    4.03
   4 -12  13    0.88    3.77
  -4  12 -13   -1.64    4.59
   4 -12  14    8.11    5.03
  -4  12 -14    8.55    6.16
   4 -12  15   -0.25    3.46
  -4  12 -15    3.14    5.09
   4 -12  16    0.63    3.52
  -4  12 -16    2.89    4.15
   4 -12  17    9.06    3.59
  -4  12 -17    5.35    4.03
   4 -12  18    0.82    3.65
  -4  12 -18    0.06    4.21
   4 -12  19    1.38    4.53
   4 -11 -17    2.08    4.09
   4 -11 -16    2.52    4.34
  -4  11  15   -5.35   10.69
   4 -11 -14    0.82    3.84
  -4  11  14   -0.25    4.78
   4 -11 -13    7.93    4.65
  -4  11  13    2.52    5.22
   4 -11 -12    5.22    5.47
  -4  11  12    0.88    4.65
   4 -11 -11    3.84    4.47
  -4  11  11    0.06    4.53
   4 -11 -10    3.59    4.28
  -4  11  10    4.65    3.90
   4 -11  -9   -2.70    4.65
  -4  11   9    3.52    5.09
   4 -11  -8   17.11    4.34
  -4  11   8   15.60    4.40
   4 -11  -7    1.82    3.65
  -4  11   7    3.21    3.90
   4 -11  -6    4.84    3.77
  -4  11   6    5.09    4.21
   4 -11  -5    1.32    3.33
  -4  11   5    2.26    3.40
   4 -11  -4   14.03    3.71
  -4  11   4   14.09    4.03
   4 -11  -3    8.24    3.46
  -4  11   3    6.98    2.96
   4 -11  -2   11.13    3.52
  -4  11   2   14.66    3.71
   4 -11  -1    2.77    2.89
  -4  11   1    1.57    2.70
   4 -11   0   14.15    3.21
  -4  11   0   17.23    3.52
   4 -11   1    3.77    2.96
  -4  11  -1    5.53    3.08
   4 -11   2    6.54    2.58
  -4  11  -2   10.57    2.96
   4 -11   3   73.28    7.61
  -4  11  -3   76.04    5.35
   4 -11   4    3.96    3.08
  -4  11  -4    0.50    2.89
   4 -11   5   13.02    2.70
  -4  11  -5   18.62    3.02
   4 -11   6    0.13    2.96
  -4  11  -6   -0.38    3.14
   4 -11   7    1.38    2.20
  -4  11  -7    4.78    2.83
   4 -11   8   40.07    3.59
  -4  11  -8   49.31    4.47
   4 -11   9    2.77    2.39
  -4  11  -9    3.77    3.14
   4 -11  10   17.23    3.40
  -4  11 -10   21.39    3.90
   4 -11  11   15.79    3.77
  -4  11 -11   16.54    4.15
   4 -11  12    0.94    2.58
  -4  11 -12    1.89    3.96
   4 -11  13   28.30    3.96
  -4  11 -13   34.34    4.34
   4 -11  14    0.94    3.59
  -4  11 -14   -1.38    4.15
   4 -11  15    1.13    3.96
  -4  11 -15    3.96    6.60
   4 -11  16   10.38    4.09
  -4  11 -16   10.69    4.84
   4 -11  17    1.07    4.28
  -4  11 -17    3.65    4.65
   4 -11  18    4.03    4.53
  -4  11 -18    3.46    5.09
   4 -11  19    1.26    4.09
  -4  11 -19    1.82    3.96
   4 -10 -16    2.33    5.91
   4 -10 -15    1.38    3.46
  -4  10  15    2.33    7.04
   4 -10 -14    2.14    3.71
  -4  10  14    4.28    4.40
   4 -10 -13    2.70    4.34
  -4  10  13    1.64    4.72
   4 -10 -12    5.66    5.22
  -4  10  12    6.79    4.91
   4 -10 -11   -0.82    4.40
  -4  10  11    5.03    6.16
   4 -10 -10    5.09    4.09
  -4  10  10    7.80    4.40
   4 -10  -9   14.21    4.09
  -4  10   9   14.03    4.15
   4 -10  -8    2.14    4.15
  -4  10   8    0.69    4.09
   4 -10  -7   67.24    5.16
  -4  10   7   85.92    5.91
   4 -10  -6   33.71    4.28
  -4  10   6   37.49    4.15
   4 -10  -5   31.70    3.90
  -4  10   5   33.40    3.71
   4 -10  -4    8.24    2.64
  -4  10   4    9.25    3.40
   4 -10  -3    6.86    2.96
  -4  10   3    7.36    2.70
   4 -10  -2    3.59    3.14
  -4  10   2    4.40    3.14
   4 -10  -1   48.18    4.15
  -4  10   1   43.84    3.90
   4 -10   0   26.42    3.40
  -4  10   0   28.93    3.59
   4 -10   1    1.95    2.01
  -4  10  -1    3.27    2.14
   4 -10   2   37.99    5.53
  -4  10  -2   35.29    3.08
   4 -10   3   19.56    2.64
  -4  10  -3   18.55    2.70
   4 -10   4  161.96    8.49
  -4  10  -4  165.55    7.86
   4 -10   5   31.70    3.59
  -4  10  -5   30.88    3.65
   4 -10   6   -0.06    2.77
  -4  10  -6    0.75    2.58
   4 -10   7   59.37    4.28
  -4  10  -7   61.76    4.53
   4 -10   8   -0.50    2.08
  -4  10  -8   -0.94    2.45
   4 -10   9   85.54    4.65
  -4  10  -9   87.49    5.41
   4 -10  10   13.02    3.21
  -4  10 -10   11.26    3.84
   4 -10  11   16.04    2.83
  -4  10 -11   22.20    3.52
   4 -10  12   49.31    4.72
  -4  10 -12   50.82    5.66
   4 -10  13    0.82    2.83
  -4  10 -13    0.94    3.59
   4 -10  14    3.77    3.14
  -4  10 -14    4.47    4.09
   4 -10  15   -1.57    3.65
  -4  10 -15    5.53    5.22
   4 -10  16   -0.50    4.09
  -4  10 -16    3.71    5.47
   4 -10  17   14.15    4.47
  -4  10 -17   19.50    4.84
   4 -10  18    0.88    3.90
  -4  10 -18    1.45    3.27
   4 -10  19    1.64    3.90
  -4  10 -19    2.08    4.03
   4 -10  20    0.25    6.73
  -4  10 -20    1.57    8.49
   4  -9 -16   -0.19    5.03
  -4   9  16   -2.33    6.48
   4  -9 -15    0.75    3.40
  -4   9  15   -2.39    6.86
   4  -9 -14   -0.19    5.22
  -4   9  14    1.64    5.85
   4  -9 -13    5.16    5.03
  -4   9  13    7.42    4.78
   4  -9 -12    8.18    4.28
  -4   9  12    7.93    4.21
   4  -9 -11   31.07    5.16
  -4   9  11   24.03    4.78
   4  -9 -10   10.19    4.65
  -4   9  10   12.01    5.28
   4  -9  -9    0.82    3.40
  -4   9   9   -0.25    3.59
   4  -9  -8   71.33    5.53
  -4   9   8   66.61    5.22
   4  -9  -7   26.23    4.53
  -4   9   7   24.91    4.34
   4  -9  -6    0.44    3.46
  -4   9   6    2.08    3.40
   4  -9  -5   12.39    4.09
  -4   9   5   12.52    4.09
   4  -9  -4    5.09    3.14
  -4   9   4    5.53    2.70
   4  -9  -3   37.93    3.90
  -4   9   3   43.27    3.84
   4  -9  -2   32.20    3.52
  -4   9   2   34.47    3.27
   4  -9  -1    2.64    2.20
  -4   9   1    2.08    2.01
   4  -9   0   64.72    4.65
  -4   9   0   69.06    4.34
   4  -9   1   25.72    5.72
  -4   9  -1   27.93    3.21
   4  -9   2   19.06    2.70
  -4   9  -2   17.11    2.52
   4  -9   3  100.57    5.03
  -4   9  -3   92.84    4.47
   4  -9   4   -0.44    1.89
  -4   9  -4   -0.69    1.95
   4  -9   5   21.83    2.77
  -4   9  -5   21.64    2.83
   4  -9   6  174.85    6.98
  -4   9  -6  172.72    6.92
   4  -9   7    1.64    1.89
  -4   9  -7    2.58    2.64
   4  -9   8  103.09    5.66
  -4   9  -8  103.97    5.91
   4  -9   9    2.26    2.14
  -4   9  -9    5.98    3.14
   4  -9  10   59.50    4.09
  -4   9 -10   68.81    4.91
   4  -9  11    1.51    2.45
  -4   9 -11   -2.45    2.89
   4  -9  12    6.86    2.96
  -4   9 -12    6.16    3.33
   4  -9  13   92.33    5.66
  -4   9 -13   85.41    6.04
   4  -9  14    4.97    2.96
  -4   9 -14    0.63    3.65
   4  -9  15   -0.63    3.65
  -4   9 -15   -3.59    4.15
   4  -9  16    4.78    4.97
  -4   9 -16    5.03    4.65
   4  -9  17    2.83    3.71
  -4   9 -17   -0.25    4.97
   4  -9  18    9.31    4.59
  -4   9 -18    6.98    5.16
   4  -9  19   -0.57    3.90
  -4   9 -19   -0.38    3.96
   4  -9  20    0.31    4.65
  -4   9 -20    0.06    6.35
  -4   8  19   -2.45    5.53
  -4   8  17   -0.82    3.84
   4  -8 -16   -0.69    9.94
  -4   8  16    3.77    5.28
   4  -8 -15   -0.69    4.40
  -4   8  15    1.57    4.97
   4  -8 -14    9.75    4.78
  -4   8  14   12.77    4.84
   4  -8 -13    5.03    3.96
  -4   8  13    4.09    4.59
   4  -8 -12   17.67    4.97
  -4   8  12   14.84    4.65
   4  -8 -11    7.17    5.47
  -4   8  11    6.04    5.35
   4  -8 -10   -0.75    3.14
  -4   8  10    3.46    3.77
   4  -8  -9    0.44    3.33
  -4   8   9   -0.19    3.27
   4  -8  -8   16.23    3.77
  -4   8   8   17.36    4.03
   4  -8  -7    3.52    3.21
  -4   8   7   10.06    3.08
   4  -8  -6   34.66    4.03
  -4   8   6   32.27    4.09
   4  -8  -5    1.70    2.33
  -4   8   5    2.08    2.39
   4  -8  -4   72.21    4.34
  -4   8   4   79.75    4.21
   4  -8  -3  122.84    5.53
  -4   8   3  131.08    6.10
   4  -8  -2   27.23    2.89
  -4   8   2   29.31    3.14
   4  -8  -1  150.89    5.91
  -4   8   1  159.32    6.23
   4  -8   0   44.91    4.28
  -4   8   0   57.36    3.46
   4  -8   1   -0.19    2.01
  -4   8  -1    0.44    1.95
   4  -8   2  251.97    8.43
  -4   8  -2  238.57    9.12
   4  -8   3  176.93    5.91
  -4   8  -3  159.76    6.04
   4  -8   4   90.32    4.21
  -4   8  -4   88.12    4.34
   4  -8   5   19.69    2.14
  -4   8  -5   24.40    2.45
   4  -8   6    1.76    1.70
  -4   8  -6    0.25    2.08
   4  -8   7  303.16    9.69
  -4   8  -7  309.96   10.57
   4  -8   8   37.55    2.52
  -4   8  -8   33.84    2.89
   4  -8   9  123.66    5.35
  -4   8  -9  131.33    7.23
   4  -8  10   47.30    3.33
  -4   8 -10   48.24    3.96
   4  -8  11   27.49    3.02
  -4   8 -11   27.55    3.52
   4  -8  12   55.03    3.90
  -4   8 -12   48.43    4.65
   4  -8  13    8.18    2.52
  -4   8 -13    6.35    3.90
   4  -8  14   17.30    3.27
  -4   8 -14   22.71    3.59
   4  -8  15    5.03    3.71
  -4   8 -15    7.17    3.65
   4  -8  16    2.45    4.28
  -4   8 -16    5.72    3.65
   4  -8  17    5.47    3.65
  -4   8 -17    8.99    4.15
   4  -8  18    0.94    3.40
  -4   8 -18   -0.31    4.28
   4  -8  19    1.89    4.53
  -4   8 -19    2.08    2.89
   4  -7 -19   -0.50    3.52
  -4   7  19    2.26   10.57
   4  -7 -18    7.42    4.78
  -4   7  18    3.08    4.97
   4  -7 -17   -0.50    4.65
  -4   7  17    0.82    3.84
   4  -7 -16    5.60    4.09
  -4   7  16    0.57    4.40
   4  -7 -15    0.38    4.03
  -4   7  15   -2.20    5.35
   4  -7 -14    0.69    4.09
  -4   7  14    2.45    4.65
   4  -7 -13   11.89    4.78
  -4   7  13    3.71    4.47
   4  -7 -12   10.76    4.78
  -4   7  12    7.99    3.59
   4  -7 -11   -0.63    3.33
  -4   7  11    2.33    3.46
   4  -7 -10   21.51    4.15
  -4   7  10   22.64    3.90
   4  -7  -9    0.69    3.52
  -4   7   9   -2.70    4.34
   4  -7  -8    0.50    2.77
  -4   7   8    3.21    3.21
   4  -7  -7  673.00   20.13
  -4   7   7  715.01   22.14
   4  -7  -6   41.01    3.96
  -4   7   6   46.61    3.84
   4  -7  -5   12.01    2.20
  -4   7   5    9.12    2.33
   4  -7  -4  185.48    7.42
  -4   7   4  189.19    7.55
   4  -7  -3  239.89    8.30
  -4   7   3  245.36    8.62
   4  -7  -2   14.97    2.14
  -4   7   2   14.09    2.14
   4  -7  -1  172.21    9.81
  -4   7   1  173.85    6.48
   4  -7   0   65.66    3.59
  -4   7   0   68.81    3.59
   4  -7   1  512.36   15.54
  -4   7  -1  509.40   15.47
   4  -7   2  281.21    9.43
  -4   7  -2  282.16    9.06
   4  -7   3  237.37    8.11
  -4   7  -3  246.87    7.80
   4  -7   4   38.74    3.02
  -4   7  -4   37.42    2.64
   4  -7   5    7.86    1.57
  -4   7  -5    5.91    1.51
   4  -7   6  418.96   13.52
  -4   7  -6  410.47   12.77
   4  -7   7    0.82    1.51
  -4   7  -7    1.76    1.89
   4  -7   8  222.97    7.86
  -4   7  -8  220.52    8.18
   4  -7   9    0.19    1.76
  -4   7  -9   -1.95    2.20
   4  -7  10    4.84    2.14
  -4   7 -10    6.86    2.64
   4  -7  11   62.52    4.15
  -4   7 -11   58.12    4.59
   4  -7  12   20.63    3.33
  -4   7 -12   18.93    3.33
   4  -7  13   34.09    3.59
  -4   7 -13   32.14    4.34
   4  -7  14    0.69    3.21
  -4   7 -14   -1.07    2.96
   4  -7  15    0.19    2.77
  -4   7 -15   -0.44    3.14
   4  -7  16    7.42    3.27
  -4   7 -16    5.47    3.59
   4  -7  17    3.27    3.40
  -4   7 -17    3.02    4.03
   4  -7  18    2.89    3.40
  -4   7 -18   -0.63    4.28
   4  -7  19    1.38    4.28
  -4   7 -19    3.40    6.04
  -4   7 -20    2.08    5.41
   4  -6 -19    0.57    3.84
  -4   6  19    4.59    7.42
   4  -6 -18    1.38    3.59
  -4   6  18   -0.63    4.91
   4  -6 -17    1.32    3.59
  -4   6  17    0.13    5.03
   4  -6 -16    2.39    4.47
  -4   6  16    2.08    4.97
   4  -6 -15    0.50    4.21
  -4   6  15    3.59    5.03
   4  -6 -14    3.84    4.40
  -4   6  14    4.28    4.21
   4  -6 -13   23.15    4.47
  -4   6  13   24.40    4.72
   4  -6 -12    7.04    3.71
  -4   6  12    7.36    3.52
   4  -6 -11    1.26    3.14
  -4   6  11    2.89    3.59
   4  -6 -10    2.83    3.52
  -4   6  10    2.01    3.59
   4  -6  -9  153.66    7.48
  -4   6   9  146.80    8.43
   4  -6  -8   53.40    3.90
  -4   6   8   49.94    4.09
   4  -6  -7   61.32    4.21
  -4   6   7   69.00    4.34
   4  -6  -6  314.99   11.07
  -4   6   6  324.93   11.82
   4  -6  -5  117.11    5.72
  -4   6   5  125.92    5.98
   4  -6  -4   89.75    4.65
  -4   6   4   96.04    4.40
   4  -6  -3   19.25    2.14
  -4   6   3   19.94    2.26
   4  -6  -2   49.12    4.53
  -4   6   2   48.30    3.27
   4  -6  -1  161.14    6.86
  -4   6   1  163.66    6.04
   4  -6   0   23.08    2.08
  -4   6   0   24.47    2.14
   4  -6   1   25.66    2.26
  -4   6  -1   22.52    2.01
   4  -6   2 1188.50   32.20
  -4   6  -2 1192.53   30.25
   4  -6   3   81.58    3.96
  -4   6  -3   81.26    3.40
   4  -6   4   40.07    2.26
  -4   6  -4   41.83    2.52
   4  -6   5   54.34    3.14
  -4   6  -5   60.44    3.27
   4  -6   6  120.01    4.40
  -4   6  -6  113.91    4.84
   4  -6   7  568.84   17.42
  -4   6  -7  563.24   16.92
   4  -6   8    3.71    1.51
  -4   6  -8    2.14    1.95
   4  -6   9   27.05    2.33
  -4   6  -9   24.34    2.89
   4  -6  10    7.23    1.89
  -4   6 -10   11.01    2.26
   4  -6  11   -1.45    2.14
  -4   6 -11    1.89    2.01
   4  -6  12  117.99    6.23
  -4   6 -12  107.49    6.48
   4  -6  13    2.70    3.33
  -4   6 -13    0.44    3.08
   4  -6  14    5.28    2.96
  -4   6 -14    5.22    3.33
   4  -6  15    9.87    2.64
  -4   6 -15    8.68    3.14
   4  -6  16    3.33    3.71
  -4   6 -16    4.34    3.52
   4  -6  17   10.19    4.15
  -4   6 -17    5.22    4.47
   4  -6  18    2.89    3.90
  -4   6 -18    0.19    4.40
   4  -6  19   -1.70    4.53
  -4   6 -19    2.83    4.72
  -4   6 -20    0.82    3.65
   4  -5 -20    0.06    5.28
  -4   5  20    5.98   11.13
   4  -5 -19    3.33    4.34
  -4   5  19    1.32    6.92
   4  -5 -18    3.90    5.41
  -4   5  18    7.80    5.03
   4  -5 -17    0.00    4.15
  -4   5  17    1.89    4.47
   4  -5 -16    5.60    4.47
  -4   5  16   10.13    5.03
   4  -5 -15    4.97    4.15
  -4   5  15    2.26    5.03
   4  -5 -14    1.45    3.96
  -4   5  14    2.26    4.72
   4  -5 -13   45.47    4.91
  -4   5  13   43.02    5.03
   4  -5 -12    8.24    3.71
  -4   5  12    4.65    3.59
   4  -5 -11    0.57    3.52
  -4   5  11    0.88    3.59
   4  -5 -10   12.14    3.08
  -4   5  10   11.13    3.46
   4  -5  -9    0.44    3.08
  -4   5   9    0.88    3.33
   4  -5  -8   52.71    3.71
  -4   5   8   53.65    4.03
   4  -5  -7  234.79    8.93
  -4   5   7  230.90    8.87
   4  -5  -6   42.52    4.03
  -4   5   6   41.07    3.33
   4  -5  -5   58.56    3.84
  -4   5   5   61.51    4.21
   4  -5  -4   37.61    2.64
  -4   5   4   27.30    2.70
   4  -5  -3  297.00   14.72
  -4   5   3  293.16    9.75
   4  -5  -2  361.03   11.76
  -4   5   2  343.10   10.38
   4  -5  -1   16.98    2.01
  -4   5   1   20.32    2.20
   4  -5   0   36.04    2.33
  -4   5   0   40.00    2.45
   4  -5   1  464.05   14.78
  -4   5  -1  442.80   13.77
   4  -5   2   10.50    1.45
  -4   5  -2   10.25    1.38
   4  -5   3  903.64   24.84
  -4   5  -3  933.77   27.67
   4  -5   4    1.20    1.01
  -4   5  -4    1.95    1.32
   4  -5   5   21.64    1.70
  -4   5  -5   23.08    1.89
   4  -5   6  530.54   14.53
  -4   5  -6  489.84   15.47
   4  -5   7   20.13    1.76
  -4   5  -7   21.32    2.33
   4  -5   8  183.34    6.98
  -4   5  -8  177.24    6.29
   4  -5   9    5.09    1.57
  -4   5  -9    4.53    2.14
   4  -5  10   90.95    4.78
  -4   5 -10   91.83    4.15
   4  -5  11   61.70    3.65
  -4   5 -11   57.93    4.28
   4  -5  12   -0.19    1.82
  -4   5 -12    0.44    2.20
   4  -5  13   17.11    3.14
  -4   5 -13   20.00    3.71
   4  -5  14    4.84    3.46
  -4   5 -14    6.60    3.27
   4  -5  15   14.78    3.77
  -4   5 -15   13.96    3.84
   4  -5  16   12.83    3.21
  -4   5 -16   15.79    4.03
   4  -5  17    4.40    3.59
  -4   5 -17   -0.13    3.21
   4  -5  18    0.50    3.27
  -4   5 -18   -0.82    3.77
   4  -5  19    1.32    2.89
  -4   5 -19   -1.45    3.21
   4  -4 -20   -0.06    4.72
  -4   4  20   -2.33    6.92
   4  -4 -19   10.38    4.72
  -4   4  19    5.91    4.91
   4  -4 -18    5.98    5.53
  -4   4  18   -1.45    5.35
   4  -4 -17    9.75    5.22
  -4   4  17   10.00    7.42
   4  -4 -16    2.20    4.03
  -4   4  16    1.82    4.28
   4  -4 -15   -1.95    3.77
  -4   4  15    0.69    4.28
   4  -4 -14   26.23    4.09
  -4   4  14   22.83    4.72
   4  -4 -13   64.85    5.28
  -4   4  13   71.07    5.91
   4  -4 -12   17.49    3.33
  -4   4  12   23.33    3.96
   4  -4 -11   27.23    3.27
  -4   4  11   22.96    3.33
   4  -4 -10   12.08    2.70
  -4   4  10   12.58    2.83
   4  -4  -9  127.81    5.98
  -4   4   9  136.86    6.35
   4  -4  -8   71.01    4.15
  -4   4   8   74.85    4.47
   4  -4  -7  325.68   10.25
  -4   4   7  313.73   10.76
   4  -4  -6   27.55    3.14
  -4   4   6   24.84    3.02
   4  -4  -5  132.71    5.28
  -4   4   5  128.81    7.17
   4  -4  -4  345.75   16.48
  -4   4   4  356.75   11.45
   4  -4  -3   89.13    4.15
  -4   4   3   82.14    3.77
   4  -4  -2  188.44    6.92
  -4   4   2  193.66    6.79
   4  -4  -1  101.39    4.28
  -4   4   1   90.95    3.77
   4  -4   0   29.37    2.20
  -4   4   0   32.83    2.14
   4  -4   1  223.41    7.86
  -4   4  -1  228.76    7.99
   4  -4   2  258.76    8.87
  -4   4  -2  259.32    8.24
   4  -4   3   23.46    1.76
  -4   4  -3   23.08    1.82
   4  -4   4    5.22    1.01
  -4   4  -4    5.22    1.01
   4  -4   5  484.87   14.53
  -4   4  -5  500.60   15.35
   4  -4   6    0.69    1.26
  -4   4  -6    0.82    1.20
   4  -4   7  159.32    5.98
  -4   4  -7  165.36    5.72
   4  -4   8   21.20    1.64
  -4   4  -8   20.82    2.08
   4  -4   9    0.75    1.20
  -4   4  -9    0.00    1.57
   4  -4  10    1.95    1.64
  -4   4 -10    1.32    1.89
   4  -4  11    2.26    1.95
  -4   4 -11    2.26    1.76
   4  -4  12   18.49    2.64
  -4   4 -12   18.74    2.45
   4  -4  13    2.26    3.14
  -4   4 -13    4.78    2.89
   4  -4  14   -0.31    3.40
  -4   4 -14    1.57    2.77
   4  -4  15   15.41    3.40
  -4   4 -15   24.34    3.84
   4  -4  16   10.44    3.77
  -4   4 -16    9.06    3.27
   4  -4  17    6.98    3.40
  -4   4 -17   10.25    3.21
   4  -4  18    2.01    2.77
  -4   4 -18   -0.31    3.27
   4  -4  19   -0.13    3.77
  -4   4 -19   -0.50    3.08
   4  -3 -21    4.84    5.98
  -4   3  21   -2.20    8.68
   4  -3 -20    0.82    4.72
  -4   3  20    3.08    3.84
   4  -3 -19    3.84    4.40
  -4   3  19    3.52    4.84
   4  -3 -18    0.50    4.47
  -4   3  18    4.28    5.79
   4  -3 -17    5.60    5.79
  -4   3  17    5.28    4.72
   4  -3 -16    2.83    4.15
  -4   3  16   -1.01    5.09
   4  -3 -15   15.10    4.47
  -4   3  15    8.87    5.22
   4  -3 -14   31.07    4.40
  -4   3  14   34.40    4.59
   4  -3 -13   11.38    3.46
  -4   3  13    9.37    3.65
   4  -3 -12   53.65    4.28
  -4   3  12   55.22    4.59
   4  -3 -11    2.26    2.77
  -4   3  11    3.84    2.89
   4  -3 -10   47.17    3.71
  -4   3  10   42.83    3.46
   4  -3  -9    1.13    2.20
  -4   3   9    0.31    2.20
   4  -3  -8    3.90    2.20
  -4   3   8    1.51    1.89
   4  -3  -7  186.62    6.98
  -4   3   7  195.86    7.42
   4  -3  -6    0.00    1.57
  -4   3   6    2.26    2.45
   4  -3  -5  174.04    9.12
  -4   3   5  176.87    6.67
   4  -3  -4  119.19    4.91
  -4   3   4  119.06    4.84
   4  -3  -3   30.32    2.52
  -4   3   3   31.45    2.33
   4  -3  -2  283.98    9.56
  -4   3   2  282.91    9.87
   4  -3  -1  182.28    6.48
  -4   3   1  183.53    7.04
   4  -3   0  275.24    8.68
  -4   3   0  275.93    8.74
   4  -3   1  800.87   23.21
  -4   3  -1  781.31   22.83
   4  -3   2  384.11   11.82
  -4   3  -2  371.66   11.76
   4  -3   3   92.46    3.71
  -4   3  -3   92.02    3.59
   4  -3   4    0.94    0.69
  -4   3  -4    0.50    0.82
   4  -3   5   12.01    1.07
  -4   3  -5   13.46    1.45
   4  -3   6  464.87   13.96
  -4   3  -6  461.85   14.40
   4  -3   7   40.88    2.26
  -4   3  -7   40.88    2.33
   4  -3   8  247.75    8.24
  -4   3  -8  246.87    8.37
   4  -3   9  121.89    4.72
  -4   3  -9  121.14    4.53
   4  -3  10   13.65    1.95
  -4   3 -10   10.63    1.76
   4  -3  11  123.84    5.41
  -4   3 -11  127.74    5.03
   4  -3  12    0.19    2.52
  -4   3 -12    0.19    1.76
   4  -3  13   53.46    4.72
  -4   3 -13   45.47    3.65
   4  -3  14    3.08    3.08
  -4   3 -14    1.57    2.77
   4  -3  15    7.61    3.14
  -4   3 -15   11.89    2.64
   4  -3  16   11.45    3.02
  -4   3 -16   11.45    2.70
   4  -3  17   -0.69    3.08
  -4   3 -17    2.26    2.89
   4  -3  18    1.57    2.96
  -4   3 -18   -1.89    3.21
   4  -3  19    0.19    2.77
  -4   3 -19   -0.44    3.59
   4  -2 -21    2.70    4.40
  -4   2  21    0.25    6.23
   4  -2 -20   -0.19    5.41
  -4   2  20   -1.76    6.04
   4  -2 -19   17.23    4.84
  -4   2  19   10.32    6.67
   4  -2 -18    0.19    4.28
  -4   2  18    6.16    4.59
   4  -2 -17    4.72    3.90
  -4   2  17    2.45    5.79
   4  -2 -16    1.20    4.59
  -4   2  16   -0.63    4.97
   4  -2 -15    1.20    3.52
  -4   2  15    0.63    3.96
   4  -2 -14   26.04    4.65
  -4   2  14   20.63    4.65
   4  -2 -13   14.53    3.27
  -4   2  13   17.49    3.27
   4  -2 -12    0.63    3.21
  -4   2  12    1.38    3.46
   4  -2 -11   -0.38    2.52
  -4   2  11    1.45    2.64
   4  -2 -10    0.31    2.39
  -4   2  10    0.82    2.14
   4  -2  -9   39.06    3.08
  -4   2   9   34.84    3.46
   4  -2  -8  402.23   11.95
  -4   2   8  373.92   11.51
   4  -2  -7   98.25    4.47
  -4   2   7   94.09    5.85
   4  -2  -6   45.98    3.65
  -4   2   6   45.79    3.21
   4  -2  -5  376.12   11.70
  -4   2   5  361.60   11.20
   4  -2  -4   35.79    2.39
  -4   2   4   34.34    2.26
   4  -2  -3  325.05   10.82
  -4   2   3  319.96   10.13
   4  -2  -2   40.00    2.39
  -4   2   2   39.88    2.33
   4  -2  -1    1.07    1.01
  -4   2   1    1.20    0.88
   4  -2   0  391.09   12.33
  -4   2   0  372.98   12.14
   4  -2   1  355.81   11.13
  -4   2  -1  330.34   11.13
   4  -2   2 3364.11   86.36
  -4   2  -2 3394.37   86.17
   4  -2   3  856.66   24.91
  -4   2  -3  842.70   22.77
   4  -2   4    0.82    0.50
  -4   2  -4    0.38    0.82
   4  -2   5  506.89   15.72
  -4   2  -5  513.55   16.29
   4  -2   6  124.28    4.09
  -4   2  -6  122.46    4.47
   4  -2   7  384.24   11.38
  -4   2  -7  383.11   11.95
   4  -2   8   33.71    2.33
  -4   2  -8   36.54    2.14
   4  -2   9    0.00    1.45
  -4   2  -9    0.19    1.51
   4  -2  10  126.49    5.03
  -4   2 -10  122.65    4.91
   4  -2  11   -0.57    1.82
  -4   2 -11    0.88    1.38
   4  -2  12   98.56    5.60
  -4   2 -12  101.08    4.91
   4  -2  13    4.09    2.33
  -4   2 -13    2.89    2.01
   4  -2  14    4.47    2.64
  -4   2 -14    4.28    2.26
   4  -2  15    4.34    2.70
  -4   2 -15    9.06    2.58
   4  -2  16    1.07    2.52
  -4   2 -16    2.39    1.82
   4  -2  17    4.21    3.27
  -4   2 -17    0.25    3.02
   4  -2  18    1.01    2.89
  -4   2 -18    1.01    2.26
   4  -2  20    0.63    3.90
   4  -2  21    0.75    4.47
   4  -1 -21   -4.15    9.43
  -4   1  21   -8.99    8.37
   4  -1 -20    3.96    4.78
  -4   1  20    6.54    6.35
   4  -1 -19    1.64    4.78
  -4   1  19   -2.70    5.16
   4  -1 -18   25.41    4.78
  -4   1  18   28.56    5.66
   4  -1 -17    0.00    4.28
  -4   1  17    0.06    4.47
   4  -1 -16    7.99    4.65
  -4   1  16   10.94    4.84
   4  -1 -15   23.15    4.47
  -4   1  15   23.15    4.65
   4  -1 -14   33.78    4.15
  -4   1  14   31.83    4.28
   4  -1 -13    2.39    3.21
  -4   1  13    0.44    3.52
   4  -1 -12    4.21    2.89
  -4   1  12    4.40    3.14
   4  -1 -11   21.51    3.52
  -4   1  11   25.03    3.77
   4  -1 -10  188.69    7.42
  -4   1  10  180.20    7.61
   4  -1  -9  163.85    6.67
  -4   1   9  150.39    6.10
   4  -1  -8  146.05    5.98
  -4   1   8  146.55    8.99
   4  -1  -7  176.61    8.55
  -4   1   7  175.42    6.86
   4  -1  -6   92.52    4.53
  -4   1   6   90.57    4.21
   4  -1  -5  149.38    5.53
  -4   1   5  145.29    6.42
   4  -1  -4  120.26    4.65
  -4   1   4  117.68    4.78
   4  -1  -3   79.56    3.52
  -4   1   3   80.51    3.84
   4  -1  -2  131.77    5.22
  -4   1   2  128.81    5.03
   4  -1  -1  734.64   20.38
  -4   1   1  732.12   22.14
   4  -1   0  142.90    5.16
  -4   1   0  144.66    5.22
   4  -1   1 1173.66   32.52
  -4   1  -1 1146.36   29.75
   4  -1   2  645.76   18.11
  -4   1  -2  643.63   17.93
   4  -1   3    2.20    0.38
  -4   1  -3    2.39    0.57
   4  -1   4    5.85    0.63
  -4   1  -4    5.91    0.63
   4  -1   5    1.13    0.69
  -4   1  -5    1.64    0.63
   4  -1   6  792.19   23.02
  -4   1  -6  805.08   21.83
   4  -1   7    2.70    0.82
  -4   1  -7    2.89    0.94
   4  -1   8  152.90    5.91
  -4   1  -8  151.33    8.55
   4  -1   9    3.96    1.70
  -4   1  -9    3.84    1.26
   4  -1  10    4.28    1.95
  -4   1 -10    6.73    1.70
   4  -1  11   51.64    3.14
  -4   1 -11   49.75    3.02
   4  -1  12    5.85    1.82
  -4   1 -12    4.97    2.33
   4  -1  13   19.88    2.77
  -4   1 -13   21.89    2.89
   4  -1  14   10.19    2.83
  -4   1 -14   13.96    2.45
   4  -1  15    7.99    2.64
  -4   1 -15    4.78    2.33
   4  -1  16    8.99    4.15
  -4   1 -16   10.69    2.14
   4  -1  17   -0.06    3.33
  -4   1 -17    0.13    1.95
   4  -1  18    1.26    2.77
  -4   1 -18    0.31    3.27
   4  -1  19   -0.19    3.52
   4   0 -21   -1.26    6.86
  -4   0  21    5.03    9.56
   4   0 -20    1.57    4.78
  -4   0  20    1.45    4.91
   4   0 -19    3.27    5.35
  -4   0  19    4.78    4.59
   4   0 -18    2.70    4.15
  -4   0  18    0.00    4.47
   4   0 -17   13.71    4.34
  -4   0  17    9.81    5.03
   4   0 -16    3.33    3.90
  -4   0  16    0.19    4.65
   4   0 -15    5.35    3.65
  -4   0  15   10.94    3.96
   4   0 -14   41.83    5.41
  -4   0  14   45.73    6.04
   4   0 -13   33.96    3.96
  -4   0  13   38.12    4.15
   4   0 -12    4.91    3.21
  -4   0  12    6.04    3.33
   4   0 -11   33.46    3.59
  -4   0  11   32.39    3.52
   4   0 -10    4.09    2.33
  -4   0  10    3.46    2.26
   4   0  -9   83.15    4.65
  -4   0   9   75.73    6.35
   4   0  -8  185.92    7.74
  -4   0   8  187.68    7.23
   4   0  -7   36.35    2.58
  -4   0   7   33.52    2.39
   4   0  -6    9.81    1.64
  -4   0   6    7.99    1.51
   4   0  -5  250.02    8.87
  -4   0   5  250.58    8.81
   4   0  -4    0.94    1.07
  -4   0   4   -0.38    1.01
   4   0  -3 1109.06   28.49
  -4   0   3 1087.55   29.88
   4   0  -2    3.02    1.01
  -4   0   2    3.14    1.20
   4   0  -1  175.36    5.91
  -4   0   1  180.58    5.79
   4   0   0  896.22   23.96
  -4   0   0  915.15   25.60
   4   0   1    1.01    0.31
  -4   0  -1    1.76    0.38
   4   0   4    9.25    0.69
  -4   0  -4    8.99    0.69
   4   0   5  427.57   13.08
  -4   0  -5  421.66   12.83
   4   0   6   23.90    1.64
  -4   0  -6   24.03    1.38
   4   0   7  657.59   20.50
  -4   0  -7  653.25   18.24
   4   0   8   22.20    1.89
  -4   0  -8   22.83    1.89
   4   0   9   21.39    1.82
  -4   0  -9   18.18    1.57
   4   0  10   32.52    2.64
  -4   0 -10   30.51    2.14
   4   0  11   35.29    2.45
  -4   0 -11   36.17    2.39
   4   0  12   14.97    2.39
  -4   0 -12   14.59    2.01
   4   0  13    7.17    2.33
  -4   0 -13    6.23    2.33
   4   0  14   11.57    3.14
  -4   0 -14    8.24    2.01
   4   0  15   10.44    3.08
  -4   0 -15    9.94    2.64
   4   0  16    1.95    3.27
  -4   0 -16    1.20    2.20
   4   0  17    1.01    2.89
  -4   0 -17    0.25    2.08
   4   0  18    0.50    3.59
  -4   0 -18   -0.25    1.64
   4   1 -21   -5.53    7.67
  -4  -1  21   -3.33    8.55
   4   1 -20   -0.31    4.53
  -4  -1  20    4.97    4.84
   4   1 -19    6.35    5.47
  -4  -1  19    8.55    6.54
   4   1 -18    1.89    4.28
  -4  -1  18    1.38    5.03
   4   1 -17    3.27    4.09
  -4  -1  17    2.33    5.09
   4   1 -16    1.26    3.59
  -4  -1  16   -0.06    3.84
   4   1 -15   28.05    4.72
  -4  -1  15   36.79    5.28
   4   1 -14   43.90    4.97
  -4  -1  14   35.03    4.53
   4   1 -13   37.55    3.96
  -4  -1  13   37.68    3.96
   4   1 -12   49.50    3.96
  -4  -1  12   44.66    4.03
   4   1 -11    9.06    3.52
  -4  -1  11    7.30    3.59
   4   1 -10    0.38    2.08
  -4  -1  10    2.52    3.96
   4   1  -9  237.44   10.32
  -4  -1   9  243.66    9.50
   4   1  -8  111.01    4.97
  -4  -1   8  109.32    4.78
   4   1  -7  105.79    4.78
  -4  -1   7  111.71    4.59
   4   1  -6   97.87    4.15
  -4  -1   6  101.20    3.90
   4   1  -5    0.25    1.13
  -4  -1   5    0.44    1.38
   4   1  -4  459.21   14.03
  -4  -1   4  441.16   13.02
   4   1  -3    5.66    1.13
  -4  -1   3    6.16    1.13
   4   1  -2  755.65   20.88
  -4  -1   2  726.46   22.14
   4   1  -1  427.39   12.39
  -4  -1   1  417.70   12.64
   4   1   0  273.10    8.37
  -4  -1   0  270.52    8.24
   4   1   1 1489.65   53.53
  -4  -1  -1 1507.39   53.34
   4   1   4  102.40    3.90
   4   1   5   20.32    1.38
  -4  -1  -5   19.94    1.07
   4   1   6  441.10   14.91
  -4  -1  -6  444.12   14.09
   4   1   7   57.05    2.96
  -4  -1  -7   60.38    2.83
   4   1   8    5.98    1.45
  -4  -1  -8    7.74    0.94
   4   1   9   11.70    1.64
  -4  -1  -9   10.88    1.32
   4   1  10   13.96    2.20
  -4  -1 -10   12.08    1.82
   4   1  11   25.85    3.02
  -4  -1 -11   23.15    2.14
   4   1  12    2.45    1.76
  -4  -1 -12    3.96    1.45
   4   1  13    0.63    2.39
  -4  -1 -13    1.95    2.20
   4   1  14    9.50    2.52
  -4  -1 -14    7.36    2.01
   4   1  15    0.44    2.70
  -4  -1 -15    0.63    2.70
   4   1  16    2.96    2.89
  -4  -1 -16    4.97    2.14
   4   1  17    2.83    3.65
  -4  -1 -17    2.33    2.45
  -4  -1 -18    0.69    1.82
   4   2 -21    0.13    3.71
  -4  -2  21    3.71    5.79
   4   2 -20    2.26    3.40
  -4  -2  20    2.26    5.22
   4   2 -19    9.06    5.66
  -4  -2  19    3.90    4.84
   4   2 -18   30.57    4.97
  -4  -2  18   30.63    5.35
   4   2 -17    0.75    3.71
  -4  -2  17    3.40    4.03
   4   2 -16   -2.39    3.40
  -4  -2  16    0.82    4.34
   4   2 -15   26.73    4.59
  -4  -2  15   32.45    5.53
   4   2 -14   54.78    5.09
  -4  -2  14   43.59    5.03
   4   2 -13   18.37    3.21
  -4  -2  13   17.23    3.65
   4   2 -12    0.25    2.89
  -4  -2  12    0.25    2.89
   4   2 -11  102.52    5.79
  -4  -2  11  102.21    9.56
   4   2 -10  384.43   16.54
  -4  -2  10  372.29   12.33
   4   2  -9   51.26    3.46
  -4  -2   9   57.24    3.71
   4   2  -8  310.59    9.37
  -4  -2   8  306.37   10.13
   4   2  -7    1.64    1.57
  -4  -2   7    1.20    1.51
   4   2  -6    2.01    1.38
  -4  -2   6    0.69    1.26
   4   2  -5   20.82    2.14
  -4  -2   5   18.11    2.26
   4   2  -4  181.02    6.29
  -4  -2   4  173.60    6.10
   4   2  -3 1220.64   31.76
  -4  -2   3 1229.39   33.21
   4   2  -2  117.30    4.47
  -4  -2   2  120.01    4.28
   4   2  -1   76.55    3.08
  -4  -2   1   77.68    2.83
   4   2   0  775.71   21.70
  -4  -2   0  763.63   20.00
   4   2   1    2.39    0.44
  -4  -2  -1    2.52    0.38
   4   2   4    5.47    0.75
  -4  -2  -4    6.42    0.50
   4   2   5  239.26    8.37
  -4  -2  -5  243.29    8.55
   4   2   6    2.58    0.82
  -4  -2  -6    1.76    0.63
   4   2   7  155.36    5.91
  -4  -2  -7  161.83    6.60
   4   2   8    5.28    1.51
  -4  -2  -8    4.78    1.07
   4   2   9   84.16    4.34
  -4  -2  -9   89.82    4.28
   4   2  10  137.30    6.29
  -4  -2 -10  129.32    5.41
   4   2  11   20.50    2.39
  -4  -2 -11   22.77    2.26
   4   2  12    5.41    2.14
  -4  -2 -12    9.43    1.70
   4   2  13   -0.06    2.77
  -4  -2 -13   -2.01    2.08
   4   2  14   10.44    2.64
  -4  -2 -14   11.51    1.95
   4   2  15    9.43    2.64
  -4  -2 -15    7.74    1.95
   4   2  16    0.82    3.40
  -4  -2 -16   -0.19    2.83
   4   2  17   -1.07    4.34
  -4  -2 -17    0.44    1.82
   4   3 -21   -2.26    4.59
  -4  -3  21   -1.13    7.48
   4   3 -20    4.91    4.65
  -4  -3  20    4.21    5.53
   4   3 -19    6.98    4.15
  -4  -3  19    3.21    4.53
   4   3 -18    1.51    3.96
  -4  -3  18    3.33    5.35
   4   3 -17   13.90    3.84
  -4  -3  17   12.58    4.47
   4   3 -16   24.47    4.21
  -4  -3  16   33.15    4.40
   4   3 -15   13.65    3.33
  -4  -3  15   11.64    3.96
   4   3 -14   37.11    4.40
  -4  -3  14   41.70    4.78
   4   3 -13   -1.01    2.96
  -4  -3  13    2.26    3.59
   4   3 -12    3.08    2.58
  -4  -3  12    2.39    4.03
   4   3 -11    2.33    2.70
  -4  -3  11    2.64    2.39
   4   3 -10    1.07    2.14
  -4  -3  10   -0.75    2.52
   4   3  -9  732.56   20.88
  -4  -3   9  682.68   19.18
   4   3  -8   12.01    2.01
  -4  -3   8   15.10    2.20
   4   3  -7  209.45    8.43
  -4  -3   7  200.96    7.48
   4   3  -6  243.41    8.37
  -4  -3   6  232.09    8.11
   4   3  -5    3.33    1.26
  -4  -3   5    3.77    1.45
   4   3  -4  482.36   14.34
  -4  -3   4  496.20   15.60
   4   3  -3  109.94    5.28
  -4  -3   3  114.60    4.59
   4   3  -2  206.30    7.17
  -4  -3   2  214.29    6.92
   4   3  -1  203.60    6.67
  -4  -3   1  194.73    6.67
   4   3   0  222.72    7.55
  -4  -3   0  224.04    7.30
   4   3   1  574.63   16.54
  -4  -3  -1  593.37   18.37
   4   3   2   10.19    0.75
  -4  -3  -2   11.45    0.82
   4   3   3  170.07    6.48
  -4  -3  -3  169.44    5.66
   4   3   4  209.51    8.05
  -4  -3  -4  195.42    6.48
   4   3   5   29.94    1.76
  -4  -3  -5   30.38    1.57
   4   3   6  525.19   18.18
  -4  -3  -6  526.45   15.98
   4   3   7    3.52    1.07
  -4  -3  -7    5.09    1.01
   4   3   8    9.06    1.82
  -4  -3  -8    9.31    1.13
   4   3   9   24.09    2.26
  -4  -3  -9   23.46    1.89
   4   3  10    1.13    2.08
  -4  -3 -10    0.38    1.20
   4   3  11   92.33    5.35
  -4  -3 -11   79.38    4.34
   4   3  12   -0.19    2.45
  -4  -3 -12    1.51    1.89
   4   3  13    4.28    2.89
  -4  -3 -13    5.72    2.08
   4   3  14    0.57    2.45
  -4  -3 -14    2.01    2.26
   4   3  15    1.38    2.26
  -4  -3 -15    0.94    1.89
   4   3  16    1.64    2.83
  -4  -3 -16    0.44    1.57
   4   4 -21    0.13    5.22
  -4  -4  21    4.28    4.97
   4   4 -20    2.89    5.22
  -4  -4  20    1.13    5.47
   4   4 -19    2.70    4.21
  -4  -4  19    0.94    4.34
   4   4 -18    2.45    4.53
  -4  -4  18    7.48    5.72
   4   4 -17    2.45    4.40
  -4  -4  17    0.94    4.40
   4   4 -16    3.02    3.52
  -4  -4  16    3.27    3.84
   4   4 -15   38.81    4.84
  -4  -4  15   36.79    5.47
   4   4 -14   35.47    4.09
  -4  -4  14   34.22    4.34
   4   4 -13    0.94    2.70
  -4  -4  13   10.50    4.40
   4   4 -12   49.25    5.22
  -4  -4  12   46.29    4.59
   4   4 -11   56.04    3.90
  -4  -4  11   62.02    3.96
   4   4 -10  232.28    8.81
  -4  -4  10  223.54    8.87
   4   4  -9    4.34    1.95
  -4  -4   9    4.03    1.95
   4   4  -8  469.28   15.22
  -4  -4   8  471.98   14.53
   4   4  -7  152.02    5.79
  -4  -4   7  144.22    5.72
   4   4  -6    3.52    1.51
  -4  -4   6    3.59    1.38
   4   4  -5  308.95    9.50
  -4  -4   5  318.70   10.44
   4   4  -4   56.10    2.96
  -4  -4   4   56.48    2.83
   4   4  -3  116.05    4.34
  -4  -4   3  109.50    4.72
   4   4  -2  100.13    3.84
  -4  -4   2  102.77    4.03
   4   4  -1   93.28    3.71
  -4  -4   1   96.99    4.34
   4   4   0  463.61   14.28
  -4  -4   0  468.33   14.59
   4   4   1  176.36    6.79
  -4  -4  -1  182.40    6.54
   4   4   2  272.34    9.94
  -4  -4  -2  270.08    8.68
   4   4   3    2.83    0.75
  -4  -4  -3    1.95    0.75
   4   4   4   26.04    1.70
  -4  -4  -4   25.85    1.57
   4   4   5  207.18    7.99
  -4  -4  -5  212.66    7.67
   4   4   6   27.86    1.95
  -4  -4  -6   32.96    2.20
   4   4   7    6.79    1.38
  -4  -4  -7    6.23    1.13
   4   4   8    2.77    1.32
  -4  -4  -8    1.07    1.32
   4   4   9   -0.38    1.89
  -4  -4  -9    0.75    1.07
   4   4  10   24.53    2.20
  -4  -4 -10   23.78    2.26
   4   4  11    1.38    1.70
  -4  -4 -11    1.07    1.64
   4   4  12    1.26    2.58
  -4  -4 -12    2.83    1.57
   4   4  13    2.33    2.45
  -4  -4 -13    0.25    2.08
   4   4  14    2.26    1.64
  -4  -4 -14    3.59    2.20
  -4  -4 -15    1.38    2.96
   4   5 -21    3.77    4.84
  -4  -5  21    2.77    6.42
   4   5 -20    1.57    8.87
  -4  -5  20    2.14    4.65
   4   5 -19    0.57    3.90
  -4  -5  19    1.32    4.47
   4   5 -18   -0.25    4.34
  -4  -5  18    4.78    4.84
   4   5 -17    1.57    3.77
  -4  -5  17    3.40    3.84
   4   5 -16   16.10    4.47
  -4  -5  16   14.78    4.47
   4   5 -15    3.96    3.59
  -4  -5  15    6.86    3.77
   4   5 -14   23.15    3.96
  -4  -5  14   14.84    5.91
   4   5 -13    0.69    3.71
  -4  -5  13   -0.06    2.83
   4   5 -12    1.07    2.70
  -4  -5  12   -0.50    2.64
   4   5 -11   87.68    5.60
  -4  -5  11   91.39    5.72
   4   5 -10   14.59    2.45
  -4  -5  10   16.67    2.58
   4   5  -9  356.19   13.02
  -4  -5   9  344.11   11.95
   4   5  -8   29.00    2.70
  -4  -5   8   24.22    2.58
   4   5  -7   36.42    2.52
  -4  -5   7   38.05    2.58
   4   5  -6  175.55    6.04
  -4  -5   6  170.14    5.91
   4   5  -5   13.21    1.64
  -4  -5   5   17.17    2.26
   4   5  -4  146.55    5.47
  -4  -5   4  156.43    5.47
   4   5  -3    5.91    1.20
  -4  -5   3    8.30    1.26
   4   5  -2   29.62    1.95
  -4  -5   2   26.35    1.82
   4   5  -1  460.91   14.78
  -4  -5   1  462.36   13.84
   4   5   0  144.66    5.53
  -4  -5   0  139.57    5.41
   4   5   1  156.99    6.10
  -4  -5  -1  151.33    5.28
   4   5   2    3.08    1.01
  -4  -5  -2    1.13    0.75
   4   5   3    7.99    1.01
  -4  -5  -3    8.49    1.20
   4   5   4  117.99    5.35
  -4  -5  -4  116.99    5.03
   4   5   5   55.54    2.96
  -4  -5  -5   55.48    2.70
   4   5   6   73.65    3.96
  -4  -5  -6   78.31    4.03
   4   5   7   55.60    3.27
  -4  -5  -7   54.85    3.02
   4   5   8    1.20    1.26
  -4  -5  -8    1.95    1.32
   4   5   9   -0.75    1.82
  -4  -5  -9    1.13    1.26
   4   5  10   21.64    2.58
  -4  -5 -10   21.70    2.20
   4   5  11    4.15    1.76
  -4  -5 -11    4.91    1.89
   4   5  12   -0.19    2.58
  -4  -5 -12    0.38    1.70
   4   5  13    8.81    2.83
  -4  -5 -13    9.25    2.26
   4   5  14    0.38    2.20
  -4  -5 -14   -0.38    1.57
   4   5  15    1.95    3.52
  -4  -5 -15    1.89    2.08
   4   6 -20    2.45    7.30
  -4  -6  20    1.70    4.40
   4   6 -19    2.26    5.16
  -4  -6  19    2.45    4.34
   4   6 -18    4.72    4.91
  -4  -6  18    2.45    5.60
   4   6 -17    2.45    3.52
  -4  -6  17    0.44    3.59
   4   6 -16    3.14    3.59
  -4  -6  16    1.38    3.65
   4   6 -15   57.61    4.91
  -4  -6  15   61.76    8.37
   4   6 -14   -1.32    3.08
  -4  -6  14   -0.94    3.02
   4   6 -13   24.91    3.40
  -4  -6  13   24.40    3.52
   4   6 -12   -1.76    2.52
  -4  -6  12    1.89    2.58
   4   6 -11    1.20    2.39
  -4  -6  11    2.08    2.52
   4   6 -10  261.40   10.06
  -4  -6  10  270.08   11.76
   4   6  -9    6.92    2.20
  -4  -6   9    6.67    2.20
   4   6  -8   20.57    2.70
  -4  -6   8   21.20    2.20
   4   6  -7   95.92    4.53
  -4  -6   7  102.33    4.53
   4   6  -6    0.94    1.70
  -4  -6   6    2.58    1.82
   4   6  -5  164.10    6.29
  -4  -6   5  159.38    6.23
   4   6  -4    3.27    1.70
  -4  -6   4    3.46    1.51
   4   6  -3  186.18    7.04
  -4  -6   3  187.87    7.17
   4   6  -2   55.29    3.21
  -4  -6   2   51.76    2.96
   4   6  -1   13.59    1.51
  -4  -6   1   14.91    1.64
   4   6   0  314.49   10.25
  -4  -6   0  313.79   10.19
   4   6   1    1.38    1.20
  -4  -6  -1    1.32    1.07
   4   6   2    8.05    1.45
  -4  -6  -2    4.65    1.13
   4   6   3   43.97    2.52
  -4  -6  -3   44.72    2.33
   4   6   4    0.50    1.01
  -4  -6  -4    1.01    0.94
   4   6   5  117.99    5.72
  -4  -6  -5  119.82    4.91
   4   6   6   25.35    2.01
  -4  -6  -6   22.96    2.26
   4   6   7    3.27    1.82
  -4  -6  -7    3.59    1.07
   4   6   8    2.52    1.82
  -4  -6  -8    1.20    1.57
   4   6   9    8.30    1.64
  -4  -6  -9    7.74    1.95
   4   6  10    4.53    1.89
  -4  -6 -10    0.88    1.64
   4   6  11    4.78    2.45
  -4  -6 -11    7.55    1.38
   4   6  12    5.16    2.64
  -4  -6 -12    3.84    1.95
   4   6  13   -0.69    2.20
  -4  -6 -13   -0.57    1.38
   4   6  14    1.20    2.08
  -4  -6 -14    0.00    1.70
   4   7 -20   -4.28    6.79
  -4  -7  20    0.50    4.91
   4   7 -19    7.42    5.22
  -4  -7  19    1.26    4.15
   4   7 -18   -2.14    4.40
  -4  -7  18    0.63    4.34
   4   7 -17    2.20    4.21
  -4  -7  17    5.41    3.96
   4   7 -16   26.67    4.59
  -4  -7  16   29.31    7.80
   4   7 -15    6.23    5.03
  -4  -7  15    4.21    3.96
   4   7 -14   33.71    4.21
  -4  -7  14   41.01    5.03
   4   7 -13    4.15    2.96
  -4  -7  13    0.13    3.08
   4   7 -12    3.02    3.02
  -4  -7  12    8.43    3.33
   4   7 -11    3.96    2.70
  -4  -7  11    2.01    2.89
   4   7 -10    9.75    2.70
  -4  -7  10    3.40    2.96
   4   7  -9  223.66    8.49
  -4  -7   9  235.42    9.37
   4   7  -8   19.31    2.96
  -4  -7   8   14.97    2.70
   4   7  -7    0.50    2.26
  -4  -7   7    0.06    1.89
   4   7  -6   19.12    2.70
  -4  -7   6   16.23    2.08
   4   7  -5    4.59    1.76
  -4  -7   5    5.09    1.76
   4   7  -4    0.75    1.82
  -4  -7   4    1.26    1.32
   4   7  -3   60.88    3.21
  -4  -7   3   58.93    3.02
   4   7  -2    4.84    1.95
  -4  -7   2    2.89    1.26
   4   7  -1  334.11   10.94
  -4  -7   1  330.59   11.51
   4   7   0    0.69    1.26
  -4  -7   0    1.45    1.07
   4   7   1  107.37    4.97
  -4  -7  -1  107.37    5.03
   4   7   2    1.70    1.26
  -4  -7  -2    0.25    1.32
   4   7   3    1.20    1.57
  -4  -7  -3    0.19    1.01
   4   7   4   41.89    2.58
  -4  -7  -4   40.07    3.21
   4   7   5    2.58    1.76
  -4  -7  -5    2.08    1.26
   4   7   6   -0.44    1.70
  -4  -7  -6    0.13    1.38
   4   7   7    2.96    1.89
  -4  -7  -7    1.57    1.64
   4   7   8    4.47    2.08
  -4  -7  -8    6.86    1.64
   4   7   9   10.00    1.89
  -4  -7  -9   10.94    2.08
   4   7  10    0.63    1.89
  -4  -7 -10    0.88    1.64
   4   7  11    1.95    1.95
  -4  -7 -11    4.47    1.95
   4   7  12    1.01    2.20
  -4  -7 -12    0.82    1.51
   4   7  13   -0.69    2.58
  -4  -7 -13    1.20    1.64
   4   8 -21    0.57    3.40
   4   8 -20    1.76    4.72
  -4  -8  20    0.69    3.59
   4   8 -19    3.08    4.59
  -4  -8  19    3.71    5.16
   4   8 -18    2.01    4.34
  -4  -8  18    8.30    4.72
   4   8 -17   15.28    4.84
  -4  -8  17   17.17    6.48
   4   8 -16    4.97    4.40
  -4  -8  16    0.63    4.40
   4   8 -15   28.43    5.09
  -4  -8  15   22.08    4.59
   4   8 -14    1.70    3.27
  -4  -8  14   -0.19    3.40
   4   8 -13   16.73    2.96
  -4  -8  13   13.27    3.65
   4   8 -12    6.98    2.52
  -4  -8  12    5.03    2.89
   4   8 -11    5.47    2.33
  -4  -8  11    3.08    2.89
   4   8 -10   51.26    3.84
  -4  -8  10   39.00    3.40
   4   8  -9   83.21    5.16
  -4  -8   9   73.72    4.72
   4   8  -8   35.66    3.33
  -4  -8   8   41.26    3.14
   4   8  -7    8.68    2.39
  -4  -8   7    8.74    2.08
   4   8  -6    7.17    2.52
  -4  -8   6    5.53    2.26
   4   8  -5   33.21    2.83
  -4  -8   5   37.24    2.70
   4   8  -4   21.45    2.89
  -4  -8   4   21.51    2.26
   4   8  -3    0.13    2.08
  -4  -8   3    1.89    1.51
   4   8  -2   -0.13    1.64
  -4  -8   2    0.25    1.45
   4   8  -1   51.20    2.77
  -4  -8   1   45.47    2.83
   4   8   0   85.41    4.09
  -4  -8   0   72.27    3.52
   4   8   1    0.69    1.51
  -4  -8  -1    1.51    1.32
   4   8   2    8.74    1.76
  -4  -8  -2   12.20    1.89
   4   8   3   36.98    2.96
  -4  -8  -3   40.07    2.83
   4   8   4    4.72    1.70
  -4  -8  -4    6.79    1.51
   4   8   5    6.04    2.14
  -4  -8  -5    7.17    1.51
   4   8   6   23.71    2.58
  -4  -8  -6   19.18    2.14
   4   8   7    3.90    1.76
  -4  -8  -7    3.14    1.64
   4   8   8    0.25    1.57
  -4  -8  -8    0.75    1.51
   4   8   9    4.40    1.89
  -4  -8  -9    0.44    1.89
   4   8  10    5.72    2.20
  -4  -8 -10    6.35    1.70
   4   8  11   -0.88    1.82
  -4  -8 -11    0.06    1.64
   4   8  12    0.25    1.64
  -4  -8 -12   -0.44    1.64
   4   9 -21   -0.63    5.09
   4   9 -20   -1.82    4.28
  -4  -9  20    0.31    8.62
   4   9 -19   -0.44    3.59
  -4  -9  19    0.50    3.71
   4   9 -18    2.77    3.59
  -4  -9  18   -1.26    6.48
   4   9 -17   -0.82    3.71
  -4  -9  17    1.20    4.84
   4   9 -16   20.69    3.08
  -4  -9  16   26.10    4.97
   4   9 -15   -1.26    4.84
  -4  -9  15    0.94    4.34
   4   9 -14   11.57    4.09
  -4  -9  14   15.10    4.03
   4   9 -13   -0.57    3.59
  -4  -9  13   -0.57    3.59
   4   9 -12    4.03    3.46
  -4  -9  12    0.63    2.77
   4   9 -11   30.19    3.90
  -4  -9  11   28.24    3.59
   4   9 -10    7.48    3.40
  -4  -9  10    7.48    3.08
   4   9  -9   28.37    3.46
  -4  -9   9   27.42    3.52
   4   9  -8    3.77    2.64
  -4  -9   8    5.03    2.70
   4   9  -7   -0.69    2.58
  -4  -9   7   -0.50    2.39
   4   9  -6   36.04    4.09
  -4  -9   6   27.17    3.21
   4   9  -5    1.20    3.08
  -4  -9   5    1.95    1.76
   4   9  -4   46.61    3.40
  -4  -9   4   46.36    3.08
   4   9  -3   45.66    3.59
  -4  -9   3   44.41    2.89
   4   9  -2   -0.25    1.89
  -4  -9   2    1.64    1.51
   4   9  -1    7.99    2.33
  -4  -9   1    8.05    1.89
   4   9   0   54.09    3.65
  -4  -9   0   62.21    3.46
   4   9   1    1.13    2.33
  -4  -9  -1    2.26    1.45
   4   9   2   -0.13    2.01
  -4  -9  -2    0.69    1.51
   4   9   3   14.28    2.64
  -4  -9  -3   12.33    2.01
   4   9   4   26.23    2.70
  -4  -9  -4   27.67    2.39
   4   9   5    3.71    2.01
  -4  -9  -5    3.96    1.76
   4   9   6    0.00    1.64
  -4  -9  -6    0.57    1.38
   4   9   7    6.92    2.20
  -4  -9  -7    7.30    2.20
   4   9   8    5.09    2.01
  -4  -9  -8    5.09    2.20
   4   9   9    0.31    1.70
  -4  -9  -9    0.63    2.08
   4   9  10    0.31    2.01
  -4  -9 -10    1.82    1.82
   4   9  11   -0.38    1.89
  -4  -9 -11    0.50    1.38
   4  10 -19    0.38    4.59
  -4 -10  19    2.64    4.59
   4  10 -18    1.82    5.35
  -4 -10  18    1.07    4.84
   4  10 -17   10.44    6.54
  -4 -10  17    3.96    4.78
   4  10 -16   -1.32    5.53
  -4 -10  16    0.25    4.59
   4  10 -15    7.30    4.40
  -4 -10  15    9.31    3.96
   4  10 -14   -1.51    3.77
  -4 -10  14   -3.46    4.03
   4  10 -13    9.43    4.03
  -4 -10  13    8.11    3.40
   4  10 -12   15.66    4.03
  -4 -10  12   12.20    3.27
   4  10 -11    7.04    3.65
  -4 -10  11    1.64    2.83
   4  10 -10   34.84    4.53
  -4 -10  10   31.76    4.09
   4  10  -9    2.14    3.40
  -4 -10   9   -1.32    2.39
   4  10  -8   10.44    3.77
  -4 -10   8   15.16    3.08
   4  10  -7   64.60    4.91
  -4 -10   7   71.45    4.59
   4  10  -6   -1.32    2.83
  -4 -10   6    0.82    2.26
   4  10  -5   47.24    4.09
  -4 -10   5   45.03    3.40
   4  10  -4    0.38    2.83
  -4 -10   4    3.65    2.64
   4  10  -3    6.04    3.33
  -4 -10   3    8.30    2.83
   4  10  -2   47.36    4.15
  -4 -10   2   54.15    3.84
   4  10  -1   32.08    3.27
  -4 -10   1   31.95    2.83
   4  10   0    6.54    2.33
  -4 -10   0    8.55    1.89
   4  10   1   10.19    2.39
  -4 -10  -1   10.44    1.95
   4  10   2   -0.06    1.95
  -4 -10  -2   -1.45    1.70
   4  10   3   19.62    2.58
  -4 -10  -3   12.71    2.39
   4  10   4    4.34    2.20
  -4 -10  -4    4.78    2.39
   4  10   5   11.51    2.33
  -4 -10  -5   13.33    2.01
   4  10   6    3.90    2.08
  -4 -10  -6    8.18    2.58
   4  10   7    2.70    2.20
  -4 -10  -7    3.46    2.39
   4  10   8    0.00    1.89
  -4 -10  -8   -0.13    2.14
   4  10   9    0.82    2.08
  -4 -10  -9    2.01    2.08
   4  10  10    0.38    2.77
  -4 -10 -10    1.26    1.32
   4  11 -18    1.95    6.42
  -4 -11  18    2.83    5.41
   4  11 -17    0.38    6.10
  -4 -11  17    2.26    4.84
   4  11 -16    3.96    5.28
  -4 -11  16   12.58    5.09
   4  11 -15   -1.20    3.77
  -4 -11  15    2.33    4.15
   4  11 -14    2.83    4.09
  -4 -11  14    6.92    4.09
   4  11 -13    0.63    3.65
  -4 -11  13    3.65    3.71
   4  11 -12    2.52    4.03
  -4 -11  12   -0.57    3.90
   4  11 -11   41.57    5.41
  -4 -11  11   42.39    4.47
   4  11 -10   -1.64    3.14
  -4 -11  10   -0.25    3.21
   4  11  -9    3.08    3.33
  -4 -11   9    2.58    2.89
   4  11  -8   24.66    4.53
  -4 -11   8   26.23    3.84
   4  11  -7   -0.19    3.14
  -4 -11   7   -0.38    2.58
   4  11  -6   46.23    4.28
  -4 -11   6   43.08    4.34
   4  11  -5   -1.57    2.70
  -4 -11   5    0.82    2.33
   4  11  -4   15.10    3.40
  -4 -11   4   10.32    2.70
   4  11  -3   23.84    3.77
  -4 -11   3   28.68    3.59
   4  11  -2    2.52    3.08
  -4 -11   2    1.51    2.01
   4  11  -1   36.04    3.84
  -4 -11   1   47.93    3.77
   4  11   0    3.84    2.26
  -4 -11   0    4.91    1.95
   4  11   1   -0.38    2.26
  -4 -11  -1   -0.31    2.26
   4  11   2    1.45    3.14
  -4 -11  -2    0.88    2.08
   4  11   3    1.70    2.20
  -4 -11  -3    2.52    1.57
   4  11   4   10.38    2.70
  -4 -11  -4    9.75    2.58
   4  11   5   -0.19    2.39
  -4 -11  -5   -0.82    1.64
   4  11   6    3.14    2.26
  -4 -11  -6    4.59    2.52
   4  11   7    0.50    2.26
  -4 -11  -7    1.13    2.26
   4  11   8   -1.26    2.89
  -4 -11  -8    0.75    2.77
  -4 -11  -9    0.75    1.38
   4  12 -18   -2.01    7.11
  -4 -12  18    9.87    9.43
   4  12 -17    1.95    4.47
  -4 -12  17   -1.26    4.34
   4  12 -16   -0.38    4.34
  -4 -12  16   -2.01    4.21
   4  12 -15    6.60    5.35
  -4 -12  15    7.23    5.35
   4  12 -14    0.69    5.85
  -4 -12  14    0.94    4.28
   4  12 -13    2.64    4.47
  -4 -12  13    1.32    4.15
   4  12 -12    3.21    4.84
  -4 -12  12    3.08    3.77
   4  12 -11    0.31    4.47
  -4 -12  11    1.20    4.15
   4  12 -10    8.62    4.34
  -4 -12  10    6.04    3.46
   4  12  -9    1.76    4.53
  -4 -12   9    4.03    3.71
   4  12  -8    2.14    4.34
  -4 -12   8   -1.45    2.96
   4  12  -7    8.62    4.78
  -4 -12   7    6.35    4.15
   4  12  -6   -1.64    3.46
  -4 -12   6   -1.45    2.96
   4  12  -5   15.79    3.71
  -4 -12   5   14.40    3.02
   4  12  -4   -0.31    3.21
  -4 -12   4    1.01    2.64
   4  12  -3    0.50    3.59
  -4 -12   3    3.14    2.89
   4  12  -2   12.33    3.14
  -4 -12   2   10.76    2.58
   4  12  -1    1.57    2.77
  -4 -12   1    2.20    2.45
   4  12   0   10.50    2.83
  -4 -12   0   15.10    3.27
   4  12   1   -1.01    3.14
  -4 -12  -1    0.25    2.14
   4  12   2    1.51    2.33
  -4 -12  -2    0.06    2.14
   4  12   3    3.71    3.46
  -4 -12  -3    1.95    2.39
   4  12   4    0.63    2.77
  -4 -12  -4   -0.31    1.95
   4  12   5   -0.31    2.45
  -4 -12  -5   -1.76    2.33
   4  12   6   -0.13    2.33
  -4 -12  -6   -0.25    2.45
   4  13 -17   -1.70    5.16
  -4 -13  17    0.88    5.60
   4  13 -16   -0.25    4.34
  -4 -13  16    1.38    4.40
   4  13 -15    1.64    4.72
  -4 -13  15    2.14    5.16
   4  13 -14   29.18    5.66
  -4 -13  14   26.04    5.16
   4  13 -13    3.96    4.34
  -4 -13  13    0.69    4.15
   4  13 -12    0.88    4.65
  -4 -13  12   -0.31    3.71
   4  13 -11    4.97    4.78
  -4 -13  11    6.16    3.96
   4  13 -10   10.69    4.53
  -4 -13  10    8.93    4.03
   4  13  -9   -0.88    4.09
  -4 -13   9    0.50    3.27
   4  13  -8    3.33    4.21
  -4 -13   8    3.21    3.27
   4  13  -7    2.64    3.71
  -4 -13   7    6.73    3.65
   4  13  -6    5.16    4.47
  -4 -13   6   11.89    3.14
   4  13  -5    3.59    3.59
  -4 -13   5    2.39    3.21
   4  13  -4   -2.20    3.46
  -4 -13   4   -0.31    3.21
   4  13  -3    4.21    3.90
  -4 -13   3    5.98    2.96
   4  13  -2    3.40    3.40
  -4 -13   2    0.31    2.52
   4  13  -1    7.74    3.27
  -4 -13   1    6.73    3.40
   4  13   0    1.70    3.21
  -4 -13   0    4.97    2.64
   4  13   1    1.57    3.14
  -4 -13  -1    0.06    2.33
   4  13   2    0.44    3.71
  -4 -13  -2    2.08    2.08
   4  13   3    0.31    2.70
  -4 -13  -3    1.01    2.70
   4  13   4    3.40    2.83
  -4 -13  -4    1.13    1.95
   4  13   6    2.33    4.53
  -4 -14  17    1.20    7.36
   4  14 -16   -2.70    5.66
  -4 -14  16   -0.44    6.67
   4  14 -15    0.06    6.79
  -4 -14  15   -2.20    5.98
   4  14 -14   -0.88    4.65
  -4 -14  14   -2.52    4.72
   4  14 -13   18.11    7.48
  -4 -14  13   28.43    6.67
   4  14 -12   29.37    6.35
  -4 -14  12   18.49    4.53
   4  14 -11   -1.45    5.22
  -4 -14  11    1.20    3.65
   4  14 -10    3.84    4.47
  -4 -14  10    4.28    4.97
   4  14  -9    3.59    4.28
  -4 -14   9    1.51    3.27
   4  14  -8   -0.63    4.28
  -4 -14   8   -1.20    3.40
   4  14  -7    2.77    4.34
  -4 -14   7    3.02    3.84
   4  14  -6    2.83    4.09
  -4 -14   6    2.64    2.96
   4  14  -5    6.79    4.78
  -4 -14   5    7.36    3.52
   4  14  -4    1.76    3.90
  -4 -14   4    1.38    3.77
   4  14  -3    0.94    3.96
  -4 -14   3    0.57    3.02
   4  14  -2   -0.88    3.27
  -4 -14   2    1.70    3.84
   4  14  -1    1.76    4.40
  -4 -14   1    1.32    2.64
   4  14   0    1.01    2.70
  -4 -14   0    0.63    2.52
   4  14   1    1.70    3.08
  -4 -14  -1   -0.82    2.08
  -4 -15  16   -0.75    4.72
   4  15 -15   -0.44    6.35
  -4 -15  15   -2.83    7.36
   4  15 -14    1.13    6.29
  -4 -15  14    3.02    4.09
   4  15 -13    2.96    7.30
  -4 -15  13    0.63    3.90
   4  15 -12    6.29    6.54
  -4 -15  12    2.52    3.59
   4  15 -11    4.53    5.79
  -4 -15  11    6.60    5.85
   4  15 -10    3.21    5.72
  -4 -15  10   -2.20    7.04
   4  15  -9    2.77    4.28
  -4 -15   9    1.07    4.09
   4  15  -8    8.62    4.59
  -4 -15   8    3.27    3.84
   4  15  -7    0.82    4.09
  -4 -15   7   -2.26    6.23
   4  15  -6    3.46    4.91
  -4 -15   6    4.40    3.40
   4  15  -5    0.75    4.47
  -4 -15   5   -2.70    3.65
   4  15  -4    1.89    2.96
  -4 -15   4    1.20    3.65
   4  15  -3   -1.51    3.59
  -4 -15   3    2.39    2.70
   4  15  -2    0.75    2.64
  -4 -15   2    0.44    2.70
   4  15  -1   -0.44    3.90
  -4 -15   1   -1.13    1.64
  -4 -16  14   -1.07    4.03
   4  16 -13    0.69    7.48
  -4 -16  13    1.89    6.92
   4  16 -12    0.31   10.25
  -4 -16  12   10.88    6.54
   4  16 -11   -2.83    4.91
  -4 -16  11   -1.26    4.59
   4  16 -10    1.89    4.72
  -4 -16  10   -2.70    6.29
  -4 -16   9   -0.69    5.53
  -4 -16   8   -0.57    2.58
  -4 -16   7    0.31    2.45
  -4 -16   6    0.06    2.33
  -4 -17  12    0.19    4.21
  -4 -17  11    0.38    4.59
  -4 -17  10   -4.15    6.16
  -4 -17   9    2.64    4.65
  -4 -18  10    0.82    5.35
  -4 -18   9   -1.01    3.14
  -4 -18   8    0.82    4.15
  -5  19  -5    0.25    4.84
  -5  19  -6    1.07    4.59
  -5  19  -9    1.89    4.59
  -5  19 -10    2.58    6.73
  -5  19 -11   -2.58    6.98
   5 -18   0   -0.50    5.72
   5 -18   1    3.84    4.40
   5 -18   3    1.20    4.28
   5 -18   4   -0.69    4.03
  -5  18  -5   -1.51    6.16
   5 -18   6    1.20    3.21
  -5  18  -6   -1.20    3.59
   5 -18   7    0.00    3.21
  -5  18  -7    2.01    7.55
  -5  18  -8    1.57    5.09
  -5  18  -9    1.57    4.34
  -5  18 -10    0.75    8.87
  -5  18 -11   -2.77    5.22
  -5  17   5   -0.69    6.16
   5 -17  -2    2.89    7.36
  -5  17   2   -0.38    7.67
   5 -17  -1    2.64    4.21
  -5  17   1    2.20    3.90
   5 -17   0   -3.02    5.91
  -5  17   0   -1.26    5.22
   5 -17   1   -2.01    4.91
  -5  17  -1    1.82    3.96
   5 -17   2   -1.38    5.53
  -5  17  -2    2.96    5.35
   5 -17   3    5.85    4.47
  -5  17  -3    4.47    4.34
   5 -17   4   -1.20    4.34
  -5  17  -4    1.57    4.09
   5 -17   5    1.26    4.28
  -5  17  -5    0.63    5.16
   5 -17   6    1.20    3.90
  -5  17  -6    2.01    5.03
   5 -17   7    5.91    7.48
  -5  17  -7    0.25    4.09
   5 -17   8    0.38    3.33
  -5  17  -8   -1.26    3.08
   5 -17   9   -1.20    4.59
  -5  17  -9   -1.07    5.03
   5 -17  10    0.88    3.96
  -5  17 -10    0.94    3.52
   5 -17  11   -2.70    4.53
  -5  17 -11    0.82    4.84
   5 -17  12    0.44    4.09
   5 -17  13    1.51    3.65
  -5  17 -14   -1.38    5.47
  -5  17 -15    0.38    6.54
   5 -16  -5    2.96   11.70
  -5  16   5    7.61    8.93
   5 -16  -4    0.63    5.66
  -5  16   4    1.95    4.09
   5 -16  -3   -3.40    5.79
  -5  16   3    1.70    3.52
   5 -16  -2    2.33    3.96
  -5  16   2    3.77    3.90
   5 -16  -1   -0.19    5.35
  -5  16   1   -0.94    4.40
   5 -16   0    5.47    4.97
  -5  16   0    4.84    4.21
   5 -16   1    0.19    4.09
  -5  16  -1    1.38    4.15
   5 -16   2   -4.15    3.96
  -5  16  -2   -0.31    4.03
   5 -16   3    1.13    3.96
  -5  16  -3    3.65    4.28
   5 -16   4    8.99    3.96
  -5  16  -4    4.72    4.21
   5 -16   5    2.70    3.90
  -5  16  -5    0.44    6.79
   5 -16   6    2.01    7.61
  -5  16  -6    3.21    4.72
   5 -16   7    0.13    3.77
  -5  16  -7   -1.26    4.28
   5 -16   8   -0.57    3.84
  -5  16  -8    1.89    5.35
   5 -16   9    5.35    4.15
  -5  16  -9   10.44    5.66
   5 -16  10    3.21    3.90
  -5  16 -10    2.96    4.65
   5 -16  11    0.69    3.77
  -5  16 -11    2.01    4.47
   5 -16  12   -0.13    3.71
  -5  16 -12    3.71    7.55
   5 -16  13    0.82    3.14
  -5  16 -13    2.52    7.80
   5 -16  14    5.09    4.72
  -5  16 -14    5.66    3.84
   5 -16  15    0.50    3.02
  -5  16 -15   -1.64    4.53
  -5  16 -16    1.38    6.35
  -5  15   9   -0.57    5.47
   5 -15  -8    4.59    7.93
  -5  15   8   -0.44    7.36
   5 -15  -7    0.57    4.15
  -5  15   7    1.26    6.29
   5 -15  -6    7.74    5.41
  -5  15   6    1.89    5.09
   5 -15  -5    1.45    4.59
  -5  15   5    2.08    4.84
   5 -15  -4   -1.95    5.03
  -5  15   4    0.57    4.65
   5 -15  -3   -0.88    3.96
  -5  15   3   -2.70    4.47
   5 -15  -2   -1.13    3.84
  -5  15   2    3.65    4.28
   5 -15  -1   19.75    4.78
  -5  15   1   16.60    5.09
   5 -15   0   -0.19    4.59
  -5  15   0    2.39    4.59
   5 -15   1   13.15    4.65
  -5  15  -1   11.20    4.65
   5 -15   2   10.19    4.15
  -5  15  -2   14.28    4.47
   5 -15   3    8.11    3.59
  -5  15  -3    1.07    4.09
   5 -15   4   11.13    4.03
  -5  15  -4    5.35    6.67
   5 -15   5   12.08    7.55
  -5  15  -5    4.34    4.34
   5 -15   6    1.20    3.52
  -5  15  -6    2.96    4.15
   5 -15   7    1.07    4.72
  -5  15  -7    1.13    5.98
   5 -15   8    6.35    3.46
  -5  15  -8    6.35    5.28
   5 -15   9    1.95    3.71
  -5  15  -9    3.52    4.28
   5 -15  10    6.98    4.34
  -5  15 -10    8.05    5.47
   5 -15  11   -2.01    4.03
  -5  15 -11   -0.88    4.47
   5 -15  12   -1.51    3.65
  -5  15 -12    1.76    5.41
   5 -15  13    6.16    3.71
  -5  15 -13    8.43    4.91
   5 -15  14    3.90    4.34
  -5  15 -14    5.28    4.65
   5 -15  15    2.01    3.08
  -5  15 -15    0.44    3.77
   5 -15  16    0.94    3.08
  -5  15 -16   -0.25    6.10
   5 -14  -9   -0.75    5.66
   5 -14  -8   -1.38    4.40
  -5  14   8    2.14    4.03
   5 -14  -7    5.72    4.34
  -5  14   7    0.94    4.03
   5 -14  -6    0.13    5.22
  -5  14   6   -0.31    4.53
   5 -14  -5   14.40    4.09
  -5  14   5   12.45    4.21
   5 -14  -4    7.11    4.97
  -5  14   4    2.64    4.59
   5 -14  -3   -0.75    3.96
  -5  14   3    3.21    3.96
   5 -14  -2   14.59    5.16
  -5  14   2    8.55    4.47
   5 -14  -1    2.96    3.52
  -5  14   1    3.27    3.90
   5 -14   0    4.21    3.46
  -5  14   0    0.44    3.77
   5 -14   1    0.38    3.71
  -5  14  -1   -2.39    3.71
   5 -14   2    1.01    3.52
  -5  14  -2    0.63    3.46
   5 -14   3   61.01    5.66
  -5  14  -3   56.48    9.37
   5 -14   4   -4.09    8.55
  -5  14  -4    2.58    4.15
   5 -14   5    4.47    3.96
  -5  14  -5    3.21    3.65
   5 -14   6    4.53    3.33
  -5  14  -6    3.40    4.03
   5 -14   7    3.14    3.33
  -5  14  -7    0.00    3.71
   5 -14   8   -1.07    6.23
  -5  14  -8    0.57    4.47
   5 -14   9   32.27    4.21
  -5  14  -9   26.92    4.91
   5 -14  10   12.83    3.59
  -5  14 -10   11.38    4.40
   5 -14  11    2.89    3.40
  -5  14 -11    0.88    4.34
   5 -14  12    2.70    3.21
  -5  14 -12    1.76    4.47
   5 -14  13    1.38    3.33
  -5  14 -13   -2.83    5.09
   5 -14  14   12.52    5.22
  -5  14 -14   18.68    5.53
   5 -14  15    1.38    3.71
  -5  14 -15    2.14    6.42
   5 -14  16    1.57    3.52
  -5  14 -16    4.47    4.84
   5 -14  17    5.72    5.41
  -5  13  13    0.38    5.47
  -5  13  12    1.51    5.35
  -5  13  11    4.78    6.60
   5 -13 -10    0.94    3.65
  -5  13  10    0.00    3.52
   5 -13  -9    1.57    4.09
  -5  13   9    2.26    4.72
   5 -13  -8    5.28    4.59
  -5  13   8    3.40    4.53
   5 -13  -7   -1.64    5.28
  -5  13   7   -0.82    5.09
   5 -13  -6   17.55    4.65
  -5  13   6   19.44    4.91
   5 -13  -5    1.70    3.84
  -5  13   5    0.44    3.71
   5 -13  -4    0.69    4.40
  -5  13   4    1.70    4.21
   5 -13  -3    8.49    4.28
  -5  13   3    6.48    4.34
   5 -13  -2    6.79    3.33
  -5  13   2    8.99    3.84
   5 -13  -1    7.17    3.52
  -5  13   1    5.16    3.46
   5 -13   0   15.47    3.65
  -5  13   0   11.26    3.71
   5 -13   1    2.70    3.33
  -5  13  -1   -2.33    3.77
   5 -13   2    0.00    2.89
  -5  13  -2    0.94    4.47
   5 -13   3   42.52    6.79
  -5  13  -3   47.93    5.03
   5 -13   4   62.27    5.41
  -5  13  -4   56.10    5.60
   5 -13   5    1.57    2.89
  -5  13  -5   -2.89    3.65
   5 -13   6    3.71    3.21
  -5  13  -6    2.01    3.40
   5 -13   7    1.57    3.02
  -5  13  -7    0.69    3.27
   5 -13   8   45.41    4.84
  -5  13  -8   46.98    5.98
   5 -13   9    7.99    3.02
  -5  13  -9    7.17    3.65
   5 -13  10   35.29    4.03
  -5  13 -10   37.49    4.65
   5 -13  11    2.89    3.33
  -5  13 -11    2.33    4.59
   5 -13  12    2.58    4.03
  -5  13 -12    4.15    4.65
   5 -13  13    3.59    3.71
  -5  13 -13    9.50    5.91
   5 -13  14   -2.14    3.46
  -5  13 -14    2.33    5.09
   5 -13  15    8.55    4.09
  -5  13 -15    9.12    4.65
   5 -13  16    1.51    4.21
  -5  13 -16    2.70    4.65
   5 -13  17    0.88    4.59
  -5  13 -17   -1.13    8.24
   5 -13  18    1.07    5.03
  -5  12  14    3.21    7.36
   5 -12 -13    1.26    5.98
  -5  12  13    2.14    6.86
   5 -12 -12    4.59    3.90
  -5  12  12   13.33    5.98
   5 -12 -11   -0.75    4.72
  -5  12  11    1.13    4.65
   5 -12 -10    5.47    5.03
  -5  12  10    9.69    5.91
   5 -12  -9    2.01    5.09
  -5  12   9    8.49    5.03
   5 -12  -8   -1.20    3.77
  -5  12   8    0.69    4.21
   5 -12  -7    1.95    3.84
  -5  12   7   13.33    4.15
   5 -12  -6   -2.58    4.21
  -5  12   6    0.38    4.65
   5 -12  -5   13.84    4.15
  -5  12   5   10.94    4.28
   5 -12  -4    0.13    3.46
  -5  12   4    2.20    3.71
   5 -12  -3   25.47    4.47
  -5  12   3   14.59    4.28
   5 -12  -2   -3.77    3.27
  -5  12   2    0.31    3.27
   5 -12  -1   16.73    3.59
  -5  12   1   14.09    3.33
   5 -12   0    8.11    3.40
  -5  12   0    5.60    3.46
   5 -12   1   -0.94    3.59
  -5  12  -1    1.01    3.46
   5 -12   2   35.73    6.42
  -5  12  -2   38.81    4.21
   5 -12   3    7.93    3.02
  -5  12  -3    9.69    3.40
   5 -12   4   50.82    4.59
  -5  12  -4   58.05    4.84
   5 -12   5   -0.82    3.84
  -5  12  -5    2.08    4.09
   5 -12   6    2.26    2.70
  -5  12  -6    0.69    3.65
   5 -12   7   47.99    4.65
  -5  12  -7   55.85    5.22
   5 -12   8    0.94    2.52
  -5  12  -8    0.25    2.89
   5 -12   9   26.35    3.77
  -5  12  -9   30.13    4.28
   5 -12  10   -0.75    2.70
  -5  12 -10   -1.95    4.09
   5 -12  11    2.58    3.02
  -5  12 -11    4.15    3.84
   5 -12  12   21.32    3.90
  -5  12 -12   27.11    4.72
   5 -12  13    5.35    3.21
  -5  12 -13    2.64    4.47
   5 -12  14    9.62    5.09
  -5  12 -14    5.91    6.48
   5 -12  15    0.57    3.40
  -5  12 -15    3.52    4.03
   5 -12  16    7.67    3.40
  -5  12 -16    5.28    3.77
   5 -12  17    2.77    3.90
  -5  12 -17    4.15    3.96
   5 -12  18    1.01    4.15
  -5  12 -18    3.90    4.65
   5 -11 -17    2.45    4.53
   5 -11 -16    3.84    4.84
  -5  11  15    4.15    8.24
   5 -11 -14    0.63    5.22
  -5  11  14   -4.21    6.60
   5 -11 -13    5.28    4.53
  -5  11  13    1.64    4.47
   5 -11 -12    3.02    4.40
  -5  11  12   -2.01    4.84
   5 -11 -11   17.23    6.04
  -5  11  11   12.64    4.91
   5 -11 -10    0.88    4.40
  -5  11  10    1.82    4.28
   5 -11  -9    1.64    4.21
  -5  11   9    1.01    5.16
   5 -11  -8    0.13    4.59
  -5  11   8    4.65    4.53
   5 -11  -7    2.33    3.65
  -5  11   7    3.08    3.59
   5 -11  -6   81.26    5.85
  -5  11   6   85.04    6.98
   5 -11  -5    3.71    4.03
  -5  11   5    2.89    4.03
   5 -11  -4    2.20    3.02
  -5  11   4    2.70    3.46
   5 -11  -3    0.44    3.08
  -5  11   3    0.31    3.71
   5 -11  -2   34.66    3.84
  -5  11   2   37.99    4.15
   5 -11  -1    0.94    2.77
  -5  11   1    2.08    2.89
   5 -11   0    2.70    3.21
  -5  11   0    0.88    4.28
   5 -11   1   -0.50    4.21
  -5  11  -1   -0.82    2.64
   5 -11   2    5.16    2.96
  -5  11  -2    0.75    3.14
   5 -11   3  139.07    6.67
  -5  11  -3  150.45    7.67
   5 -11   4    6.92    2.83
  -5  11  -4   10.19    2.96
   5 -11   5   23.90    3.65
  -5  11  -5   25.85    3.96
   5 -11   6    1.01    2.58
  -5  11  -6    1.70    2.89
   5 -11   7    3.77    3.27
  -5  11  -7    4.40    3.21
   5 -11   8  100.51    5.66
  -5  11  -8  102.84    5.98
   5 -11   9   -1.26    3.14
  -5  11  -9   -1.57    3.33
   5 -11  10   14.28    3.14
  -5  11 -10   18.24    4.03
   5 -11  11   45.29    4.28
  -5  11 -11   47.36    4.78
   5 -11  12    1.20    4.03
  -5  11 -12   -0.50    4.09
   5 -11  13   17.49    3.46
  -5  11 -13   17.99    4.78
   5 -11  14    2.64    3.21
  -5  11 -14    1.13    4.09
   5 -11  15    3.71    4.65
  -5  11 -15    0.82    5.98
   5 -11  16   11.38    3.59
  -5  11 -16    6.86    3.84
   5 -11  17   -1.26    3.65
  -5  11 -17    0.25    4.03
   5 -11  18    5.09    3.71
  -5  11 -18    5.85    4.53
   5 -11  19    1.82    4.09
  -5  11 -19    0.06    3.84
   5 -10 -17    1.01    4.15
   5 -10 -15    2.96    4.72
  -5  10  15   -0.13    4.40
   5 -10 -14   -0.44    5.35
  -5  10  14   -2.20    4.65
   5 -10 -13   -0.57    4.91
  -5  10  13    1.07    5.47
   5 -10 -12   22.58    5.98
  -5  10  12   21.20    5.60
   5 -10 -11    2.64    4.78
  -5  10  11    5.09    5.03
   5 -10 -10    2.45    4.09
  -5  10  10   -1.38    4.09
   5 -10  -9    1.95    3.71
  -5  10   9    3.40    4.15
   5 -10  -8    5.98    4.40
  -5  10   8    5.47    4.28
   5 -10  -7   55.79    5.16
  -5  10   7   56.54    5.28
   5 -10  -6    0.25    3.33
  -5  10   6    2.01    3.46
   5 -10  -5   20.88    3.96
  -5  10   5   17.42    3.71
   5 -10  -4    1.76    3.08
  -5  10   4    1.51    2.96
   5 -10  -3   24.03    3.65
  -5  10   3   21.95    3.71
   5 -10  -2    9.06    2.70
  -5  10   2   10.38    2.83
   5 -10  -1   16.92    3.96
  -5  10   1   22.01    6.23
   5 -10   0    4.34    4.40
  -5  10   0    4.03    2.64
   5 -10   1    5.09    2.58
  -5  10  -1    3.33    2.52
   5 -10   2   26.42    3.33
  -5  10  -2   30.19    3.46
   5 -10   3   47.80    4.03
  -5  10  -3   56.54    4.28
   5 -10   4   68.43    4.97
  -5  10  -4   68.87    5.79
   5 -10   5   35.10    4.09
  -5  10  -5   39.18    4.21
   5 -10   6    0.25    2.14
  -5  10  -6    0.00    2.64
   5 -10   7   82.84    4.40
  -5  10  -7   78.68    4.59
   5 -10   8   11.57    2.52
  -5  10  -8    8.99    2.83
   5 -10   9  151.39    6.92
  -5  10  -9  147.05    8.55
   5 -10  10    1.70    3.08
  -5  10 -10    4.34    3.40
   5 -10  11    1.64    2.58
  -5  10 -11    0.38    3.21
   5 -10  12   53.53    4.28
  -5  10 -12   48.24    5.22
   5 -10  13    4.59    2.96
  -5  10 -13    3.27    3.59
   5 -10  14    1.01    3.14
  -5  10 -14    1.70    3.65
   5 -10  15    4.53    3.02
  -5  10 -15    4.34    4.47
   5 -10  16    2.08    4.59
  -5  10 -16   -1.07    4.97
   5 -10  17   17.93    4.09
  -5  10 -17   19.81    5.85
   5 -10  18    3.21    4.15
  -5  10 -18    1.89    3.71
   5 -10  19    0.00    4.40
  -5  10 -19   -0.38    3.40
   5  -9 -16    1.13    4.40
   5  -9 -15    2.83    4.91
  -5   9  15    0.19    4.34
   5  -9 -14   -2.64    4.65
  -5   9  14   -0.13    5.22
   5  -9 -13    4.78    4.34
  -5   9  13    6.67    4.97
   5  -9 -12    3.77    5.35
  -5   9  12    3.65    4.59
   5  -9 -11   16.04    5.16
  -5   9  11   24.03    4.84
   5  -9 -10    5.91    4.59
  -5   9  10    7.93    4.97
   5  -9  -9   36.54    5.22
  -5   9   9   33.27    4.53
   5  -9  -8   -0.06    3.21
  -5   9   8    1.07    3.21
   5  -9  -7    0.75    2.96
  -5   9   7   -0.06    3.21
   5  -9  -6   41.01    4.34
  -5   9   6   41.39    4.15
   5  -9  -5    7.36    2.77
  -5   9   5    3.52    2.83
   5  -9  -4   22.33    3.40
  -5   9   4   26.10    3.71
   5  -9  -3    8.05    2.77
  -5   9   3    9.43    2.70
   5  -9  -2  119.00    5.98
  -5   9   2  120.20    7.99
   5  -9  -1   58.75    5.79
  -5   9   1   51.58    4.09
   5  -9   0   19.31    2.64
  -5   9   0   14.15    2.70
   5  -9   1   17.61    3.21
  -5   9  -1   15.28    3.52
   5  -9   2  100.82    5.16
  -5   9  -2   99.06    5.28
   5  -9   3  127.05    5.53
  -5   9  -3  114.98    6.04
   5  -9   4    5.91    2.01
  -5   9  -4    4.09    2.33
   5  -9   5   52.83    3.40
  -5   9  -5   50.51    3.71
   5  -9   6   29.25    2.83
  -5   9  -6   24.15    3.77
   5  -9   7    8.81    2.45
  -5   9  -7    7.55    2.70
   5  -9   8  233.54    8.68
  -5   9  -8  227.31   10.50
   5  -9   9   -1.01    2.58
  -5   9  -9    1.01    2.77
   5  -9  10   88.18    4.59
  -5   9 -10   80.13    5.09
   5  -9  11   34.40    3.65
  -5   9 -11   31.26    4.15
   5  -9  12   18.74    2.83
  -5   9 -12   20.38    3.84
   5  -9  13   20.94    3.46
  -5   9 -13   17.61    4.59
   5  -9  14    0.25    2.96
  -5   9 -14   -0.50    3.46
   5  -9  15    3.59    3.71
  -5   9 -15    0.25    4.28
   5  -9  16    3.77    3.77
  -5   9 -16    4.40    4.03
   5  -9  17    0.06    3.40
  -5   9 -17   -1.51    3.65
   5  -9  18   14.59    3.77
  -5   9 -18   16.73    3.77
   5  -9  19   -1.89    3.27
  -5   9 -19    1.32    5.35
   5  -8 -19    1.13    3.96
   5  -8 -16   -0.25    6.98
  -5   8  16   -0.82    3.71
   5  -8 -15   -1.32    3.71
  -5   8  15   -0.69    3.33
   5  -8 -14    2.26    4.34
  -5   8  14   -2.83    4.53
   5  -8 -13   -0.63    4.09
  -5   8  13    1.26    5.35
   5  -8 -12   61.26    5.98
  -5   8  12   61.83    6.86
   5  -8 -11    0.38    4.40
  -5   8  11   -0.57    3.96
   5  -8 -10   17.11    5.16
  -5   8  10   21.26    4.28
   5  -8  -9   23.84    3.90
  -5   8   9   26.42    4.09
   5  -8  -8  267.63   10.88
  -5   8   8  252.34   11.26
   5  -8  -7    9.06    3.14
  -5   8   7    8.24    3.27
   5  -8  -6    3.59    3.21
  -5   8   6    6.10    3.40
   5  -8  -5    8.43    2.96
  -5   8   5    6.60    3.08
   5  -8  -4   23.08    3.27
  -5   8   4   20.00    3.52
   5  -8  -3   95.98    4.97
  -5   8   3   85.04    6.54
   5  -8  -2  150.64    9.56
  -5   8   2  154.66    6.35
   5  -8  -1  142.21    6.23
  -5   8   1  135.42    6.79
   5  -8   0  117.62    5.22
  -5   8   0  120.89    5.72
   5  -8   1    5.03    2.08
  -5   8  -1    7.11    2.26
   5  -8   2  695.39   19.69
  -5   8  -2  720.05   21.45
   5  -8   3  160.83    5.91
  -5   8  -3  163.16    6.29
   5  -8   4  354.17   11.45
  -5   8  -4  359.77   11.51
   5  -8   5   69.69    3.52
  -5   8  -5   70.82    3.84
   5  -8   6    7.30    1.95
  -5   8  -6    4.34    1.95
   5  -8   7   83.78    4.03
  -5   8  -7   88.37    4.40
   5  -8   8   66.23    3.52
  -5   8  -8   62.71    3.77
   5  -8   9   80.57    4.53
  -5   8  -9   86.04    5.22
   5  -8  10   35.79    3.27
  -5   8 -10   33.21    3.46
   5  -8  11    0.63    2.33
  -5   8 -11   -1.51    2.83
   5  -8  12   67.80    4.21
  -5   8 -12   68.75    6.10
   5  -8  13    4.84    2.77
  -5   8 -13    5.35    3.33
   5  -8  14    4.84    3.27
  -5   8 -14    5.22    4.40
   5  -8  15    0.63    3.71
  -5   8 -15   -0.82    4.15
   5  -8  16    0.25    3.33
  -5   8 -16    1.32    3.40
   5  -8  17    9.75    3.52
  -5   8 -17   13.15    3.90
   5  -8  18    1.76    3.40
  -5   8 -18   -0.50    3.71
   5  -8  19    1.76    3.96
  -5   8 -19    4.34    6.42
   5  -7 -19   -0.63    3.65
  -5   7  19    1.57    5.53
   5  -7 -17   -1.38    4.03
  -5   7  17   -3.59    4.72
   5  -7 -16    3.96    4.53
  -5   7  16    4.47    3.90
   5  -7 -15    0.75    4.34
  -5   7  15   -0.25    5.16
   5  -7 -14    1.70    4.28
  -5   7  14    4.91    4.40
   5  -7 -13   23.59    4.72
  -5   7  13   31.83    4.91
   5  -7 -12    5.60    3.84
  -5   7  12    6.67    4.03
   5  -7 -11   18.81    4.65
  -5   7  11   14.15    4.78
   5  -7 -10    9.18    3.40
  -5   7  10   13.21    3.90
   5  -7  -9   45.66    4.40
  -5   7   9   51.32    4.84
   5  -7  -8   21.32    4.03
  -5   7   8   22.96    4.09
   5  -7  -7   56.04    5.47
  -5   7   7   59.75    5.28
   5  -7  -6   24.28    3.40
  -5   7   6   23.71    3.59
   5  -7  -5    2.20    2.45
  -5   7   5    1.95    2.08
   5  -7  -4  101.89    5.28
  -5   7   4  108.87    7.55
   5  -7  -3   60.51    5.91
  -5   7   3   71.83    4.34
   5  -7  -2   26.17    2.45
  -5   7   2   24.15    2.64
   5  -7  -1    0.13    1.82
  -5   7   1   -0.63    1.76
   5  -7   0   67.80    3.84
  -5   7   0   67.68    3.77
   5  -7   1  764.07   24.47
  -5   7  -1  758.98   21.95
   5  -7   2  212.15    8.18
  -5   7  -2  206.11    7.86
   5  -7   3  376.50   11.89
  -5   7  -3  381.53   11.51
   5  -7   4    1.70    1.57
  -5   7  -4    2.33    1.64
   5  -7   5   46.17    2.70
  -5   7  -5   42.64    2.77
   5  -7   6  150.01    5.98
  -5   7  -6  159.44    6.48
   5  -7   7   74.28    3.65
  -5   7  -7   72.21    3.96
   5  -7   8   80.13    3.59
  -5   7  -8   79.50    4.03
   5  -7   9    4.91    2.01
  -5   7  -9    4.47    2.08
   5  -7  10    5.66    2.58
  -5   7 -10    2.39    3.33
   5  -7  11   38.62    3.08
  -5   7 -11   37.68    4.03
   5  -7  12    7.42    2.52
  -5   7 -12    9.69    3.46
   5  -7  13   19.06    2.89
  -5   7 -13   24.03    3.27
   5  -7  14    0.88    2.45
  -5   7 -14    1.57    3.02
   5  -7  15    1.64    3.27
  -5   7 -15   -0.06    3.14
   5  -7  16   17.05    3.40
  -5   7 -16   15.98    5.22
   5  -7  17    4.40    4.59
  -5   7 -17   11.01    5.03
   5  -7  18    4.34    3.65
  -5   7 -18    4.72    3.77
   5  -7  19   -2.77    3.21
  -5   7 -19   -0.19    3.33
   5  -6 -20   -0.06    4.91
   5  -6 -19   -1.82    3.21
  -5   6  19    4.40    6.73
   5  -6 -18    2.26    6.35
  -5   6  18   -0.82    3.65
   5  -6 -17    1.13    2.83
  -5   6  17    0.63    3.77
   5  -6 -16    0.63    4.78
  -5   6  16   -1.13    4.53
   5  -6 -15   -1.64    4.47
  -5   6  15    3.90    5.03
   5  -6 -14    3.84    4.15
  -5   6  14    3.59    4.53
   5  -6 -13    8.49    4.15
  -5   6  13   10.50    4.34
   5  -6 -12   26.79    4.59
  -5   6  12   31.32    4.47
   5  -6 -11    2.39    3.33
  -5   6  11    1.13    3.14
   5  -6 -10    4.53    3.27
  -5   6  10    8.37    3.27
   5  -6  -9    4.34    3.96
  -5   6   9   -0.19    4.47
   5  -6  -8   11.26    3.33
  -5   6   8    9.31    3.08
   5  -6  -7  168.94    7.48
  -5   6   7  175.61    8.11
   5  -6  -6   58.18    4.47
  -5   6   6   53.84    4.28
   5  -6  -5    6.35    2.39
  -5   6   5    6.60    3.21
   5  -6  -4  133.78    8.74
  -5   6   4  138.63    6.10
   5  -6  -3   70.57    3.90
  -5   6   3   71.07    3.96
   5  -6  -2    1.95    1.76
  -5   6   2    3.96    1.70
   5  -6  -1   85.48    4.03
  -5   6   1   87.24    4.09
   5  -6   0   30.00    2.58
  -5   6   0   33.65    2.45
   5  -6   1   46.67    2.89
  -5   6  -1   43.52    2.58
   5  -6   2  553.62   16.98
  -5   6  -2  561.42   16.67
   5  -6   3   54.59    2.64
  -5   6  -3   56.86    3.27
   5  -6   4  276.50    8.93
  -5   6  -4  272.85    9.87
   5  -6   5   12.01    1.70
  -5   6  -5   10.38    1.82
   5  -6   6   18.55    1.70
  -5   6  -6   17.23    2.01
   5  -6   7  225.30    7.55
  -5   6  -7  233.29    9.18
   5  -6   8  110.76    4.40
  -5   6  -8  110.20    4.72
   5  -6   9    5.03    1.51
  -5   6  -9    6.79    2.14
   5  -6  10   38.81    2.77
  -5   6 -10   37.24    2.96
   5  -6  11   23.33    2.52
  -5   6 -11   20.06    3.14
   5  -6  12   37.49    4.09
  -5   6 -12   40.69    5.22
   5  -6  13    0.31    2.33
  -5   6 -13    2.01    2.33
   5  -6  14    7.86    2.58
  -5   6 -14    6.42    3.40
   5  -6  15    7.86    3.46
  -5   6 -15    6.54    2.96
   5  -6  16    5.47    3.21
  -5   6 -16    3.14    3.33
   5  -6  17    9.81    3.14
  -5   6 -17    5.16    3.90
   5  -6  18    4.03    3.96
  -5   6 -18    7.67    4.15
   5  -6  19   -0.63    3.84
  -5   6 -19    0.94    5.47
   5  -5 -20    4.91    5.85
  -5   5  20    2.77    8.11
   5  -5 -19   -0.88    3.46
  -5   5  19   15.60    5.91
   5  -5 -18    1.32    4.97
  -5   5  18    5.28    5.03
   5  -5 -17    0.13    4.84
  -5   5  17    4.09    5.66
   5  -5 -16    4.47    4.91
  -5   5  16    2.70    7.04
   5  -5 -15    0.75    4.15
  -5   5  15    5.53    4.28
   5  -5 -14    4.84    3.65
  -5   5  14    2.64    4.34
   5  -5 -13   65.10    5.28
  -5   5  13   65.85    5.41
   5  -5 -12   16.23    3.71
  -5   5  12   18.55    4.09
   5  -5 -11  112.59    6.23
  -5   5  11  107.18    6.04
   5  -5 -10    7.80    3.71
  -5   5  10    5.79    3.96
   5  -5  -9   37.93    3.90
  -5   5   9   37.36    4.21
   5  -5  -8  190.26    7.93
  -5   5   8  189.89    7.74
   5  -5  -7   74.16    4.09
  -5   5   7   88.24    4.84
   5  -5  -6   98.06    4.72
  -5   5   6   95.86    6.98
   5  -5  -5    2.77    2.01
  -5   5   5    0.94    1.82
   5  -5  -4   12.89    2.33
  -5   5   4   16.67    2.45
   5  -5  -3   16.79    2.20
  -5   5   3   15.16    2.20
   5  -5  -2  346.25   11.82
  -5   5   2  357.26   11.76
   5  -5  -1  103.65    4.21
  -5   5   1  111.01    4.47
   5  -5   0  223.98    7.55
  -5   5   0  226.49    7.86
   5  -5   1  612.99   18.93
  -5   5  -1  605.57   18.30
   5  -5   2   57.93    3.02
  -5   5  -2   56.29    2.89
   5  -5   3  425.18   12.89
  -5   5  -3  437.95   14.78
   5  -5   4   93.02    3.65
  -5   5  -4   93.91    3.84
   5  -5   5    0.57    1.01
  -5   5  -5    0.44    1.38
   5  -5   6  146.86    5.28
  -5   5  -6  160.01    6.60
   5  -5   7  181.27    6.29
  -5   5  -7  174.98    6.23
   5  -5   8   41.07    2.77
  -5   5  -8   42.96    3.02
   5  -5   9    5.09    1.76
  -5   5  -9    4.53    2.01
   5  -5  10    0.94    1.51
  -5   5 -10    0.57    1.76
   5  -5  11   90.76    5.16
  -5   5 -11   91.45    4.97
   5  -5  12    0.50    2.70
  -5   5 -12    0.94    2.26
   5  -5  13   13.65    2.96
  -5   5 -13   17.30    3.71
   5  -5  14    4.09    2.45
  -5   5 -14    2.45    3.40
   5  -5  15    1.32    2.89
  -5   5 -15   -0.82    2.96
   5  -5  16   16.67    3.33
  -5   5 -16   12.08    3.14
   5  -5  17   14.84    3.33
  -5   5 -17   10.13    4.03
   5  -5  18   -0.31    3.65
  -5   5 -18    3.08    3.33
   5  -5  19    5.03    4.34
  -5   5 -19    2.52    3.46
   5  -4 -20    0.57    4.40
  -5   4  20   -3.21    8.05
   5  -4 -19    2.96    4.84
  -5   4  19    3.33    4.97
   5  -4 -18    3.59    4.97
  -5   4  18    2.96    6.04
   5  -4 -17   16.42    4.91
  -5   4  17   16.54    5.47
   5  -4 -16    6.10    5.16
  -5   4  16   -0.75    5.47
   5  -4 -15    2.14    5.09
  -5   4  15    1.82    5.03
   5  -4 -14   42.14    4.91
  -5   4  14   30.95    5.28
   5  -4 -13   36.29    4.78
  -5   4  13   45.47    5.60
   5  -4 -12   82.52    5.98
  -5   4  12   81.95    6.48
   5  -4 -11   14.34    3.65
  -5   4  11   18.99    4.15
   5  -4 -10   38.68    3.84
  -5   4  10   35.54    3.77
   5  -4  -9   11.20    2.58
  -5   4   9   10.69    2.58
   5  -4  -8   22.39    2.96
  -5   4   8   23.52    3.33
   5  -4  -7  152.71    7.04
  -5   4   7  151.02    9.69
   5  -4  -6   34.78    2.77
  -5   4   6   30.76    3.02
   5  -4  -5   12.96    2.01
  -5   4   5   12.01    2.20
   5  -4  -4   22.39    2.58
  -5   4   4   23.46    2.58
   5  -4  -3  402.86   12.71
  -5   4   3  392.92   12.39
   5  -4  -2  157.43    6.04
  -5   4   2  153.41    5.91
   5  -4  -1  899.11   26.61
  -5   4   1  912.51   27.49
   5  -4   0  535.13   15.85
  -5   4   0  524.75   16.67
   5  -4   1  842.25   24.66
  -5   4  -1  827.60   24.34
   5  -4   2    2.64    1.07
  -5   4  -2    2.52    1.07
   5  -4   3   55.60    2.70
  -5   4  -3   57.17    2.70
   5  -4   4  166.17    6.42
  -5   4  -4  159.00    5.91
   5  -4   5   78.50    3.46
  -5   4  -5   74.72    3.65
   5  -4   6   51.39    2.83
  -5   4  -6   48.43    3.14
   5  -4   7  483.55   14.47
  -5   4  -7  488.40   15.35
   5  -4   8   75.04    3.77
  -5   4  -8   66.61    3.27
   5  -4   9   44.28    2.83
  -5   4  -9   41.01    2.77
   5  -4  10  122.15    4.84
  -5   4 -10  116.74    4.91
   5  -4  11    1.20    1.57
  -5   4 -11    1.76    2.01
   5  -4  12   75.73    4.21
  -5   4 -12   76.73    4.40
   5  -4  13    0.31    2.33
  -5   4 -13    1.07    1.82
   5  -4  14   -2.33    3.21
  -5   4 -14   -0.63    3.33
   5  -4  15   10.50    3.84
  -5   4 -15   14.59    3.71
   5  -4  16    7.80    3.46
  -5   4 -16    8.11    3.02
   5  -4  17    6.42    2.58
  -5   4 -17   10.06    3.02
   5  -4  18    0.00    2.83
  -5   4 -18    0.31    3.02
  -5   4 -19    0.44    5.03
   5  -3 -20    9.81    3.90
  -5   3  20    5.53    7.04
   5  -3 -19    0.19    5.22
  -5   3  19    4.65    7.17
   5  -3 -18   11.26    5.03
  -5   3  18    5.16    4.97
   5  -3 -17    0.06    4.40
  -5   3  17    0.44    4.53
   5  -3 -16    2.83    3.90
  -5   3  16    3.33    5.03
   5  -3 -15    3.33    4.78
  -5   3  15    1.95    4.72
   5  -3 -14   21.07    3.65
  -5   3  14   27.93    4.91
   5  -3 -13  101.45    6.23
  -5   3  13   90.19    6.23
   5  -3 -12    5.66    3.14
  -5   3  12    7.23    3.27
   5  -3 -11   21.95    3.52
  -5   3  11   21.70    3.59
   5  -3 -10   12.89    3.08
  -5   3  10   11.20    3.27
   5  -3  -9   18.18    2.89
  -5   3   9   13.08    2.83
   5  -3  -8  262.34    9.25
  -5   3   8  291.91   14.34
   5  -3  -7  275.49    9.62
  -5   3   7  283.48    9.31
   5  -3  -6   23.65    2.39
  -5   3   6   22.96    2.83
   5  -3  -5   -0.13    1.82
  -5   3   5    0.44    1.70
   5  -3  -4  847.48   24.09
  -5   3   4  863.45   24.72
   5  -3  -3   43.90    2.52
  -5   3   3   50.70    2.77
   5  -3  -2  212.59    7.17
  -5   3   2  224.42    8.11
   5  -3  -1   62.46    3.27
  -5   3   1   62.33    2.96
   5  -3   0  293.04   10.00
  -5   3   0  291.53   10.00
   5  -3   1 1383.67   38.18
  -5   3  -1 1401.79   38.87
   5  -3   2  605.82   18.11
  -5   3  -2  612.05   18.11
   5  -3   3  793.32   22.89
  -5   3  -3  812.00   23.46
   5  -3   4   70.32    2.70
  -5   3  -4   68.05    2.89
   5  -3   5    4.78    0.82
  -5   3  -5    3.33    1.07
   5  -3   6  355.05   11.20
  -5   3  -6  359.21   11.32
   5  -3   7  265.43    8.62
  -5   3  -7  267.12    8.99
   5  -3   8  131.20    5.28
  -5   3  -8  130.01    5.09
   5  -3   9  130.39    5.28
  -5   3  -9  133.66    5.28
   5  -3  10    3.96    1.64
  -5   3 -10    3.46    1.57
   5  -3  11  107.43    5.66
  -5   3 -11  114.41    5.47
   5  -3  12    1.32    2.14
  -5   3 -12    0.94    1.76
   5  -3  13   40.76    3.52
  -5   3 -13   39.31    3.21
   5  -3  14    2.64    2.08
  -5   3 -14    2.45    2.08
   5  -3  15    2.96    2.33
  -5   3 -15    2.39    2.45
   5  -3  16    1.64    2.58
  -5   3 -16    3.02    2.39
   5  -3  17    0.00    2.14
  -5   3 -17    0.63    3.27
   5  -3  18    1.70    4.59
  -5   3 -18    1.57    3.40
   5  -2 -21    0.82    4.84
  -5   2  21    0.82    8.74
   5  -2 -20   -0.06    4.65
  -5   2  20    0.57    5.72
   5  -2 -19   15.98    5.16
  -5   2  19   18.18    5.28
   5  -2 -18    1.45    4.65
  -5   2  18    0.69    6.04
   5  -2 -17    9.31    5.60
  -5   2  17   13.71    6.10
   5  -2 -16    1.89    3.71
  -5   2  16    0.50    4.40
   5  -2 -15    0.38    4.53
  -5   2  15   -1.64    4.91
   5  -2 -14   22.89    4.59
  -5   2  14   18.43    4.78
   5  -2 -13   63.15    5.35
  -5   2  13   60.00    4.97
   5  -2 -12  169.95    7.67
  -5   2  12  160.95    7.55
   5  -2 -11   12.33    3.21
  -5   2  11    5.03    3.33
   5  -2 -10   45.22    3.84
  -5   2  10   44.59    4.21
   5  -2  -9   82.21    4.59
  -5   2   9   82.77    6.48
   5  -2  -8  277.38    9.56
  -5   2   8  264.61   11.07
   5  -2  -7  102.08    4.97
  -5   2   7  101.96    4.53
   5  -2  -6   11.01    1.95
  -5   2   6   13.52    2.20
   5  -2  -5 1069.75   29.94
  -5   2   5 1049.75   29.18
   5  -2  -4   19.37    2.01
  -5   2   4   19.69    1.89
   5  -2  -3  314.99   10.57
  -5   2   3  311.59   11.32
   5  -2  -2    1.32    1.01
  -5   2   2    2.14    1.01
   5  -2  -1  101.83    3.65
  -5   2   1  101.64    4.09
   5  -2   0  796.03   24.53
  -5   2   0  793.51   23.84
   5  -2   1 2605.45   69.38
  -5   2  -1 2607.02   66.04
   5  -2   2 1276.06   34.72
  -5   2  -2 1258.13   35.16
   5  -2   3   -0.19    0.50
  -5   2  -3    0.44    0.75
   5  -2   4  164.29    5.60
  -5   2  -4  161.39    6.04
   5  -2   5  288.51    8.93
  -5   2  -5  289.01    9.31
   5  -2   6   11.26    1.13
  -5   2  -6   11.07    1.51
   5  -2   7  105.98    4.40
  -5   2  -7  109.76    5.09
   5  -2   8   23.52    1.76
  -5   2  -8   27.11    1.89
   5  -2   9    1.89    1.57
  -5   2  -9    0.13    1.13
   5  -2  10   40.88    2.64
  -5   2 -10   42.71    2.52
   5  -2  11    2.89    1.76
  -5   2 -11    3.71    2.01
   5  -2  12   78.50    4.40
  -5   2 -12   78.06    4.34
   5  -2  13    0.88    2.20
  -5   2 -13    1.64    1.89
   5  -2  14    2.08    2.26
  -5   2 -14    0.06    1.76
   5  -2  15    5.79    2.83
  -5   2 -15   10.25    2.77
   5  -2  16    4.21    3.14
  -5   2 -16    6.73    3.14
   5  -2  17    5.85    3.52
  -5   2 -17    2.77    2.77
   5  -2  18   -1.07    3.52
  -5   2 -18   -1.13    2.96
   5  -2  19   -2.14    4.34
   5  -1 -21    3.84    9.75
  -5   1  21    3.96    7.93
   5  -1 -20    3.71    5.16
  -5   1  20    2.89    6.10
   5  -1 -19    1.26    4.72
  -5   1  19    4.21    5.41
   5  -1 -18   19.12    4.78
  -5   1  18   23.84    7.48
   5  -1 -17    1.20    3.77
  -5   1  17   -1.51    4.09
   5  -1 -16    2.83    3.96
  -5   1  16    6.86    4.47
   5  -1 -15   16.54    5.28
  -5   1  15   15.41    5.79
   5  -1 -14   40.38    4.78
  -5   1  14   40.44    4.91
   5  -1 -13   37.61    4.15
  -5   1  13   23.96    4.34
   5  -1 -12   21.76    3.90
  -5   1  12   26.61    4.40
   5  -1 -11   16.73    3.02
  -5   1  11   14.15    3.14
   5  -1 -10   11.82    2.96
  -5   1  10   15.22    5.79
   5  -1  -9   54.53    3.71
  -5   1   9   56.23    3.65
   5  -1  -8  183.85    6.92
  -5   1   8  181.77    7.61
   5  -1  -7   77.87    3.84
  -5   1   7   84.34    4.91
   5  -1  -6   22.39    2.26
  -5   1   6   24.66    2.70
   5  -1  -5   26.54    2.08
  -5   1   5   26.17    2.26
   5  -1  -4  468.77   14.15
  -5   1   4  482.36   15.91
   5  -1  -3  238.69    8.24
  -5   1   3  231.96    7.99
   5  -1  -2  829.61   24.09
  -5   1   2  832.00   24.47
   5  -1  -1  698.79   20.82
  -5   1   1  680.17   21.01
   5  -1   0  153.15    5.79
  -5   1   0  153.03    5.53
   5  -1   1  818.04   21.83
  -5   1  -1  817.72   22.71
   5  -1   2  234.17    7.11
  -5   1  -2  231.90    7.17
   5  -1   3  387.01   11.95
  -5   1  -3  378.51   11.51
   5  -1   4   61.39    2.70
  -5   1  -4   66.92    2.83
   5  -1   5    4.59    0.69
  -5   1  -5    6.86    0.82
   5  -1   6  645.26   18.68
  -5   1  -6  659.98   19.62
   5  -1   7  176.55    6.48
  -5   1  -7  189.07    6.79
   5  -1   8  202.15    7.74
  -5   1  -8  198.82    7.04
   5  -1   9   62.08    3.46
  -5   1  -9   67.17    3.52
   5  -1  10   27.80    2.26
  -5   1 -10   28.93    2.08
   5  -1  11   35.10    2.52
  -5   1 -11   33.84    2.70
   5  -1  12    6.35    1.70
  -5   1 -12    9.56    1.82
   5  -1  13    7.04    2.20
  -5   1 -13    6.29    2.08
   5  -1  14    6.73    2.77
  -5   1 -14    9.25    2.20
   5  -1  15   12.08    3.40
  -5   1 -15   11.13    2.64
   5  -1  16    6.48    2.14
  -5   1 -16    6.16    2.64
   5  -1  17    2.45    2.39
  -5   1 -17    2.20    3.33
   5  -1  18   -0.38    4.72
  -5   1 -18    1.38    2.01
   5   0 -20    2.08    5.79
  -5   0  20   -0.88    5.85
   5   0 -19    7.80    4.65
  -5   0  19    3.46    5.35
   5   0 -18    9.12    5.16
  -5   0  18    5.16    4.91
   5   0 -17    3.27    3.90
  -5   0  17    1.76    4.34
   5   0 -16   -0.63    4.47
  -5   0  16    1.32    4.34
   5   0 -15   16.04    4.15
  -5   0  15   25.60    4.84
   5   0 -14   32.14    4.03
  -5   0  14   39.37    5.35
   5   0 -13   93.72    5.91
  -5   0  13   99.63    6.16
   5   0 -12   21.83    3.27
  -5   0  12   22.58    3.59
   5   0 -11   56.29    4.28
  -5   0  11   56.36    7.04
   5   0 -10    8.81    2.33
  -5   0  10    8.11    2.39
   5   0  -9  213.41    8.11
  -5   0   9  203.85    8.24
   5   0  -8  251.90    8.30
  -5   0   8  250.20    8.68
   5   0  -7   65.54    3.46
  -5   0   7   60.32    3.21
   5   0  -6   84.66    4.03
  -5   0   6   79.88    3.84
   5   0  -5 1214.48   33.34
  -5   0   5 1201.71   34.72
   5   0  -4   11.20    1.64
  -5   0   4    9.62    1.38
   5   0  -3  716.71   21.95
  -5   0   3  720.67   20.57
   5   0  -2   13.33    1.13
  -5   0   2   13.52    1.45
   5   0  -1  398.45   11.89
  -5   0   1  389.27   11.70
   5   0   0 1540.98   40.51
  -5   0   0 1527.14   40.88
   5   0   1  312.98    9.37
  -5   0  -1  309.83   10.13
   5   0   5  685.14   21.39
   5   0   6   61.64    3.21
  -5   0  -6   59.82    2.83
   5   0   7  418.96   14.40
  -5   0  -7  415.06   15.03
   5   0   8  187.43    7.23
  -5   0  -8  195.17    7.30
   5   0   9   28.62    2.01
  -5   0  -9   32.77    2.45
   5   0  10    4.72    1.76
  -5   0 -10    3.14    1.07
   5   0  11   13.90    1.95
  -5   0 -11   13.59    1.89
   5   0  12    9.75    2.26
  -5   0 -12   11.95    1.89
   5   0  13    2.52    2.01
  -5   0 -13    1.32    2.14
   5   0  14    0.94    2.64
  -5   0 -14    0.44    1.57
   5   0  15    8.81    2.58
  -5   0 -15    7.17    1.95
   5   0  16    4.21    2.52
  -5   0 -16    6.23    2.77
   5   0  17    2.01    2.39
  -5   0 -17    1.64    2.52
   5   0  18    0.00    2.33
  -5   0 -18    2.58    3.52
   5   1 -21   -0.88    4.84
  -5  -1  21    1.26    4.40
   5   1 -20    2.77    6.04
  -5  -1  20    0.25    6.42
   5   1 -19   12.71    5.16
  -5  -1  19   10.25    5.03
   5   1 -18    2.52    5.41
  -5  -1  18    2.26    4.47
   5   1 -17    7.93    4.59
  -5  -1  17    9.43    5.53
   5   1 -16    0.94    4.21
  -5  -1  16    0.75    4.72
   5   1 -15   44.34    4.72
  -5  -1  15   41.20    5.53
   5   1 -14   82.90    6.16
  -5  -1  14   94.85    6.79
   5   1 -13  168.75    6.92
  -5  -1  13  173.85    7.36
   5   1 -12   59.56    4.78
  -5  -1  12   63.97    7.04
   5   1 -11   78.43    5.16
  -5  -1  11   79.19    4.97
   5   1 -10   45.98    3.59
  -5  -1  10   41.32    3.71
   5   1  -9  332.16   11.32
  -5  -1   9  311.40   10.32
   5   1  -8  170.64    6.54
  -5  -1   8  176.24    7.11
   5   1  -7  133.72    5.22
  -5  -1   7  129.25    5.53
   5   1  -6  200.58    7.23
  -5  -1   6  196.36    7.04
   5   1  -5  267.31    8.30
  -5  -1   5  274.23   10.00
   5   1  -4  586.70   17.23
  -5  -1   4  595.38   18.05
   5   1  -3    1.07    0.82
  -5  -1   3    1.57    1.20
   5   1  -2  184.35    5.85
  -5  -1   2  179.89    6.35
   5   1  -1  502.86   14.66
  -5  -1   1  504.69   15.10
   5   1   0   41.32    1.76
  -5  -1   0   38.87    1.89
  -5  -1  -1  726.84   21.20
   5   1   6  100.82    6.48
  -5  -1  -6   89.69    4.84
   5   1   7    2.39    0.69
  -5  -1  -7    2.33    0.57
   5   1   8  143.09    6.54
  -5  -1  -8  141.20    5.79
   5   1   9  110.38    4.97
  -5  -1  -9  108.69    4.47
   5   1  10   19.12    2.01
  -5  -1 -10   14.97    1.32
   5   1  11    6.54    1.82
  -5  -1 -11    7.11    1.32
   5   1  12   10.06    2.20
  -5  -1 -12   11.38    1.45
   5   1  13    3.14    2.20
  -5  -1 -13    3.08    1.32
   5   1  14    6.98    1.95
  -5  -1 -14    7.48    2.26
   5   1  15    3.02    2.64
  -5  -1 -15    2.64    1.95
   5   1  16    7.11    2.14
  -5  -1 -16    5.03    2.39
   5   1  17   -0.38    3.84
  -5  -1 -17    1.13    1.64
   5   2 -21    2.96    4.47
  -5  -2  21    5.03    8.11
   5   2 -20    1.89    4.34
  -5  -2  20    5.35    5.41
   5   2 -19   13.71    5.09
  -5  -2  19   13.27    5.79
   5   2 -18    9.31    5.41
  -5  -2  18    7.80    5.35
   5   2 -17   -0.88    4.53
  -5  -2  17    2.58    4.15
   5   2 -16   -2.77    4.28
  -5  -2  16    3.14    3.84
   5   2 -15   16.86    4.03
  -5  -2  15   13.27    3.90
   5   2 -14   92.40    5.85
  -5  -2  14   87.30    6.29
   5   2 -13   88.94    6.10
  -5  -2  13   94.97    9.25
   5   2 -12    0.31    2.64
  -5  -2  12    0.94    2.77
   5   2 -11   63.34    4.47
  -5  -2  11   63.65    5.09
   5   2 -10  242.59    8.18
  -5  -2  10  238.38    8.55
   5   2  -9    1.45    1.95
  -5  -2   9    1.45    2.77
   5   2  -8  423.11   12.52
  -5  -2   8  415.37   12.77
   5   2  -7   24.09    2.33
  -5  -2   7   22.83    2.20
   5   2  -6  178.00    6.86
  -5  -2   6  175.92    7.30
   5   2  -5  100.45    4.40
  -5  -2   5   90.89    3.71
   5   2  -4  158.56    6.29
  -5  -2   4  157.31    5.85
   5   2  -3  472.29   13.65
  -5  -2   3  489.78   15.03
   5   2  -2   19.31    1.38
  -5  -2   2   22.27    1.76
   5   2  -1   24.78    1.45
  -5  -2   1   23.08    1.57
   5   2   0  415.18   12.77
  -5  -2   0  415.62   12.64
   5   2   1  175.80    6.48
  -5  -2  -1  183.47    6.29
   5   2   7   81.39    4.15
  -5  -2  -7   78.75    3.77
   5   2   8   32.08    2.20
  -5  -2  -8   29.37    1.82
   5   2   9    3.21    1.13
  -5  -2  -9    2.89    0.94
   5   2  10   92.14    4.78
  -5  -2 -10   90.89    4.40
   5   2  11   13.59    1.76
  -5  -2 -11   15.10    1.82
   5   2  12    1.32    1.76
  -5  -2 -12    0.50    1.57
   5   2  13    0.75    1.64
  -5  -2 -13    0.69    1.32
   5   2  14    1.01    2.08
  -5  -2 -14    1.13    1.51
   5   2  15   -0.31    1.64
  -5  -2 -15    1.45    1.64
   5   2  16    0.31    3.52
  -5  -2 -16    5.28    1.89
  -5  -2 -17    0.63    2.39
   5   3 -21   -0.06    4.65
  -5  -3  21   -1.57    6.42
   5   3 -20    2.58    4.21
  -5  -3  20   10.94    4.78
   5   3 -19   12.14    4.59
  -5  -3  19    2.96    5.79
   5   3 -18    6.23    5.16
  -5  -3  18    5.28    5.47
   5   3 -17    1.13    3.90
  -5  -3  17    0.06    4.53
   5   3 -16    4.28    3.52
  -5  -3  16    7.48    4.09
   5   3 -15   31.64    4.47
  -5  -3  15   30.19    4.91
   5   3 -14   32.33    4.21
  -5  -3  14   36.10    6.23
   5   3 -13   34.66    3.65
  -5  -3  13   35.10    4.28
   5   3 -12  285.11   10.13
  -5  -3  12  273.35   11.38
   5   3 -11  174.79    7.80
  -5  -3  11  169.95    7.74
   5   3 -10   49.06    4.03
  -5  -3  10   53.34    4.78
   5   3  -9  217.50    7.86
  -5  -3   9  228.95    7.93
   5   3  -8    3.71    1.70
  -5  -3   8    3.96    2.45
   5   3  -7   14.53    2.20
  -5  -3   7   15.03    2.26
   5   3  -6  111.83    4.47
  -5  -3   6  115.60    4.84
   5   3  -5    1.95    1.51
  -5  -3   5    3.14    1.32
   5   3  -4  837.47   23.65
  -5  -3   4  833.07   23.65
   5   3  -3   18.87    1.64
  -5  -3   3   20.19    1.76
   5   3  -2    0.50    0.69
  -5  -3   2    1.64    0.75
   5   3  -1  387.51   13.02
  -5  -3   1  382.54   11.95
   5   3   0  629.85   20.57
  -5  -3   0  637.46   18.74
   5   3   1  420.53   13.08
  -5  -3  -1  446.13   14.53
   5   3   2    0.13    0.25
  -5  -3  -2   -0.25    0.25
   5   3   7    6.54    0.94
  -5  -3  -7    7.86    1.01
   5   3   8    1.32    0.82
  -5  -3  -8    0.31    0.57
   5   3   9    4.28    1.13
  -5  -3  -9    2.83    0.88
   5   3  10   19.62    1.95
  -5  -3 -10   16.54    1.70
   5   3  11    6.67    1.57
  -5  -3 -11    4.28    1.26
   5   3  12    7.11    1.82
  -5  -3 -12    7.42    1.45
   5   3  13    0.06    1.51
  -5  -3 -13    1.26    1.57
   5   3  14    0.19    1.01
  -5  -3 -14    0.63    1.13
  -5  -3 -15    2.83    2.39
   5   3  16   -0.06    3.08
  -5  -3 -16    0.88    1.57
   5   4 -21   -2.14    6.10
  -5  -4  21    0.31    4.84
   5   4 -20    3.27    3.84
  -5  -4  20   -0.13    5.03
   5   4 -19    6.04    4.47
  -5  -4  19    7.61    5.66
   5   4 -18    9.50    5.03
  -5  -4  18    0.69    5.35
   5   4 -17   -1.89    4.03
  -5  -4  17   -0.69    4.28
   5   4 -16   -2.26    3.84
  -5  -4  16    0.50    4.84
   5   4 -15   38.49    4.40
  -5  -4  15   41.51    6.98
   5   4 -14   59.19    5.28
  -5  -4  14   53.65    4.65
   5   4 -13   25.22    4.28
  -5  -4  13   21.95    4.21
   5   4 -12   16.86    3.46
  -5  -4  12   17.11    3.77
   5   4 -11   53.21    4.91
  -5  -4  11   52.39    4.78
   5   4 -10  444.12   16.92
  -5  -4  10  435.25   15.10
   5   4  -9   41.20    3.33
  -5  -4   9   37.80    3.46
   5   4  -8   20.50    2.33
  -5  -4   8   20.63    2.39
   5   4  -7   66.55    3.46
  -5  -4   7   61.58    3.52
   5   4  -6    0.13    1.82
  -5  -4   6   -1.26    2.01
   5   4  -5  127.68    5.09
  -5  -4   5  124.16    5.41
   5   4  -4   29.12    2.08
  -5  -4   4   34.03    2.45
   5   4  -3  392.67   12.33
  -5  -4   3  371.78   11.38
   5   4  -2  226.05    8.11
  -5  -4   2  234.86    7.48
   5   4  -1  229.51    8.11
  -5  -4   1  238.69    9.75
   5   4   0  403.36   13.65
  -5  -4   0  421.72   14.09
   5   4   1    0.31    0.82
  -5  -4  -1    0.50    0.69
   5   4   2  287.31   10.38
  -5  -4  -2  287.82    9.69
   5   4   3   21.45    1.64
  -5  -4  -3   22.45    2.14
   5   4   4    3.46    0.63
  -5  -4  -4    3.84    0.63
   5   4   5   43.34    3.33
  -5  -4  -5   39.31    2.01
   5   4   6   57.24    3.14
  -5  -4  -6   56.42    2.77
   5   4   7   30.63    2.33
  -5  -4  -7   28.05    1.76
   5   4   8    1.45    1.01
  -5  -4  -8    1.82    0.69
   5   4   9    5.16    1.32
  -5  -4  -9    6.73    0.94
   5   4  10    4.91    1.38
  -5  -4 -10    7.23    1.20
   5   4  11    8.30    1.64
  -5  -4 -11    9.69    1.32
   5   4  12    1.32    1.70
  -5  -4 -12    0.88    1.13
   5   4  13   -0.94    1.70
  -5  -4 -13    0.50    1.20
   5   4  14    2.39    1.45
  -5  -4 -14    3.14    1.07
  -5  -4 -15    0.75    1.70
   5   4  16   -0.44    1.82
   5   5 -22    0.63    4.40
   5   5 -21    6.73    7.42
  -5  -5  21    0.13    5.53
   5   5 -20    0.88    5.60
  -5  -5  20    3.02    6.04
   5   5 -19    3.71    4.47
  -5  -5  19    3.52    4.28
   5   5 -18    3.46    4.47
  -5  -5  18    2.01    4.34
   5   5 -17    1.51    4.84
  -5  -5  17    2.96    4.91
   5   5 -16   35.22    4.84
  -5  -5  16   31.32    6.54
   5   5 -15   18.62    4.09
  -5  -5  15   10.94    4.03
   5   5 -14   33.71    4.03
  -5  -5  14   30.32    4.78
   5   5 -13    2.96    2.77
  -5  -5  13    5.60    3.46
   5   5 -12   50.25    4.28
  -5  -5  12   47.30    4.28
   5   5 -11   69.44    4.21
  -5  -5  11   65.79    5.09
   5   5 -10   17.23    3.33
  -5  -5  10   16.92    3.08
   5   5  -9  108.12    5.28
  -5  -5   9  113.84    6.35
   5   5  -8   29.94    3.27
  -5  -5   8   26.17    3.46
   5   5  -7    0.13    1.64
  -5  -5   7    1.01    1.76
   5   5  -6  163.72    5.85
  -5  -5   6  147.49    5.28
   5   5  -5  103.03    4.59
  -5  -5   5  101.96    4.47
   5   5  -4  229.13    8.99
  -5  -5   4  232.97    7.99
   5   5  -3   17.74    1.70
  -5  -5   3   20.63    1.70
   5   5  -2   69.19    2.96
  -5  -5   2   70.44    3.46
   5   5  -1  272.78    9.75
  -5  -5   1  274.61    8.93
   5   5   0   24.03    1.82
  -5  -5   0   21.32    1.70
   5   5   1  299.52   10.25
  -5  -5  -1  305.81   10.13
   5   5   2   33.71    2.20
  -5  -5  -2   31.95    1.82
   5   5   3   22.52    1.64
  -5  -5  -3   23.84    1.64
   5   5   4   86.04    4.21
  -5  -5  -4   89.69    4.09
   5   5   5  218.69    9.25
  -5  -5  -5  223.35    8.81
   5   5   6   37.86    2.39
  -5  -5  -6   32.14    1.89
   5   5   7    3.52    1.07
  -5  -5  -7    2.52    0.82
   5   5   8    0.69    1.07
  -5  -5  -8    0.00    0.82
   5   5   9   10.50    1.64
  -5  -5  -9   11.45    1.26
   5   5  10    8.49    1.70
  -5  -5 -10    9.56    1.32
   5   5  11    1.20    1.32
  -5  -5 -11    0.82    0.94
   5   5  12   -0.63    1.26
  -5  -5 -12   -0.19    1.20
   5   5  13    0.88    1.32
  -5  -5 -13    0.75    1.07
  -5  -5 -14   -0.19    0.88
  -5  -5 -15    0.13    1.13
   5   6 -20   11.13    4.84
  -5  -6  20    2.96    5.79
   5   6 -19   -0.44    4.28
  -5  -6  19    0.19    5.03
   5   6 -18   13.46    4.72
  -5  -6  18   13.40    5.16
   5   6 -17    3.27    4.97
  -5  -6  17   -0.69    8.99
   5   6 -16   10.25    4.15
  -5  -6  16    9.43    4.47
   5   6 -15   54.72    5.66
  -5  -6  15   57.43    5.72
   5   6 -14   27.36    4.53
  -5  -6  14   29.37    4.91
   5   6 -13   23.33    4.21
  -5  -6  13   29.31    4.09
   5   6 -12    2.14    2.96
  -5  -6  12    0.69    2.70
   5   6 -11    5.98    2.77
  -5  -6  11   10.88    2.83
   5   6 -10   86.55    5.35
  -5  -6  10   84.79    4.78
   5   6  -9   28.68    2.83
  -5  -6   9   29.75    2.83
   5   6  -8   10.25    2.70
  -5  -6   8   12.26    2.45
   5   6  -7   20.25    2.39
  -5  -6   7   22.89    2.96
   5   6  -6   -0.94    2.08
  -5  -6   6    1.89    1.76
   5   6  -5  116.36    5.16
  -5  -6   5  113.72    4.65
   5   6  -4   98.87    4.65
  -5  -6   4   94.28    4.34
   5   6  -3   38.05    2.70
  -5  -6   3   37.68    2.45
   5   6  -2  200.89    7.30
  -5  -6   2  201.90    7.30
   5   6  -1    0.63    1.45
  -5  -6   1    1.13    1.51
   5   6   0  117.43    4.97
  -5  -6   0  126.99    5.09
   5   6   1    0.38    1.45
  -5  -6  -1   -0.13    1.26
   5   6   2   27.80    1.82
  -5  -6  -2   29.37    2.14
   5   6   3   18.62    1.57
  -5  -6  -3   19.25    1.51
   5   6   4   56.73    3.33
  -5  -6  -4   54.09    2.83
   5   6   5    0.88    1.07
  -5  -6  -5    0.38    0.63
   5   6   6    1.26    1.01
  -5  -6  -6    0.69    0.82
   5   6   7    1.64    1.20
  -5  -6  -7    1.70    0.82
   5   6   8   13.59    1.57
  -5  -6  -8   12.20    1.38
   5   6   9    2.58    1.26
  -5  -6  -9    1.95    0.88
   5   6  10    3.02    1.45
  -5  -6 -10    3.33    1.07
   5   6  11    2.96    1.32
  -5  -6 -11    2.39    0.94
   5   6  12   -0.63    1.64
  -5  -6 -12    0.25    1.01
   5   6  13    0.25    1.38
   5   7 -20    3.33    3.90
  -5  -7  20    4.91    5.53
   5   7 -19    4.78    6.16
  -5  -7  19    4.84    4.65
   5   7 -18    0.19    4.21
  -5  -7  18   -1.95    6.10
   5   7 -17    0.44    4.78
  -5  -7  17   -0.57    5.09
   5   7 -16   27.99    4.65
  -5  -7  16   26.67    4.47
   5   7 -15   14.28    4.09
  -5  -7  15   16.86    4.09
   5   7 -14   49.94    5.03
  -5  -7  14   45.41    5.16
   5   7 -13    6.92    3.14
  -5  -7  13    7.48    3.59
   5   7 -12   -0.06    3.08
  -5  -7  12    2.14    2.89
   5   7 -11   43.02    4.53
  -5  -7  11   36.67    4.47
   5   7 -10   24.84    3.14
  -5  -7  10   27.86    2.96
   5   7  -9   51.89    3.77
  -5  -7   9   51.95    4.09
   5   7  -8    3.65    2.96
  -5  -7   8    4.34    2.64
   5   7  -7   50.82    4.03
  -5  -7   7   54.72    4.53
   5   7  -6   68.31    4.09
  -5  -7   6   64.34    3.46
   5   7  -5    3.96    1.95
  -5  -7   5    4.78    1.89
   5   7  -4   95.86    4.28
  -5  -7   4   93.02    4.03
   5   7  -3   28.56    2.33
  -5  -7   3   32.64    2.45
   5   7  -2  194.86    7.04
  -5  -7   2  187.62    6.92
   5   7  -1   71.20    4.28
  -5  -7   1   69.82    3.52
   5   7   0   -0.69    1.82
  -5  -7   0   -0.44    1.45
   5   7   1   22.64    2.14
  -5  -7  -1   22.33    2.08
   5   7   2    0.75    1.26
  -5  -7  -2    0.63    1.20
   5   7   3    9.31    1.70
  -5  -7  -3   10.13    1.57
   5   7   4    0.50    1.07
  -5  -7  -4    0.00    1.01
   5   7   5   73.78    4.09
  -5  -7  -5   71.70    3.52
   5   7   6    0.57    1.26
  -5  -7  -6    0.50    1.07
   5   7   7    5.53    1.45
  -5  -7  -7    5.28    1.13
   5   7   8   -0.13    1.32
  -5  -7  -8   -0.06    0.94
   5   7   9   13.33    1.70
  -5  -7  -9   13.40    1.32
   5   7  10    4.59    1.32
  -5  -7 -10    4.34    1.01
   5   7  11    0.19    1.45
  -5  -7 -11    0.94    0.82
   5   7  12   -0.38    1.38
   5   8 -20    0.69    4.97
  -5  -8  20    0.44    6.42
   5   8 -19    1.07    5.60
  -5  -8  19    5.72    7.17
   5   8 -18    4.47    4.59
  -5  -8  18    7.04    4.72
   5   8 -17    2.39    4.65
  -5  -8  17   10.69    4.53
   5   8 -16    5.09    3.90
  -5  -8  16    3.02    4.03
   5   8 -15   47.61    5.47
  -5  -8  15   59.00    5.98
   5   8 -14    5.03    3.59
  -5  -8  14    4.03    3.40
   5   8 -13   24.59    4.03
  -5  -8  13   22.83    4.15
   5   8 -12    9.75    2.89
  -5  -8  12   10.94    3.02
   5   8 -11   10.32    2.70
  -5  -8  11    8.11    3.33
   5   8 -10  133.47    7.11
  -5  -8  10  148.19    7.55
   5   8  -9   -1.51    3.27
  -5  -8   9    1.38    2.64
   5   8  -8   13.71    2.77
  -5  -8   8   15.22    3.21
   5   8  -7   15.22    3.14
  -5  -8   7   13.77    2.70
   5   8  -6    8.93    2.77
  -5  -8   6    9.87    2.52
   5   8  -5   86.04    4.78
  -5  -8   5   87.62    4.09
   5   8  -4    0.19    2.26
  -5  -8   4    1.64    2.01
   5   8  -3   22.27    2.89
  -5  -8   3   24.47    2.45
   5   8  -2   25.91    2.83
  -5  -8   2   29.88    2.52
   5   8  -1   78.18    4.03
  -5  -8   1   86.67    3.90
   5   8   0    4.84    1.82
  -5  -8   0    3.84    1.38
   5   8   1    0.69    1.38
  -5  -8  -1    0.19    1.20
   5   8   2   11.45    1.70
  -5  -8  -2   12.64    1.89
   5   8   3   22.77    1.95
  -5  -8  -3   26.35    2.08
   5   8   4   29.56    2.39
  -5  -8  -4   26.73    2.20
   5   8   5    6.60    1.45
  -5  -8  -5    6.60    1.26
   5   8   6    1.70    1.51
  -5  -8  -6    2.64    1.38
   5   8   7   -0.75    1.51
  -5  -8  -7    1.20    1.13
   5   8   8    8.93    1.64
  -5  -8  -8    8.49    1.26
   5   8   9    0.13    1.26
  -5  -8  -9    0.31    0.88
   5   8  10    0.94    1.20
  -5  -8 -10    0.75    0.94
  -5  -8 -11    0.19    1.01
   5   9 -19   -1.89    3.84
  -5  -9  19   -0.38    5.09
   5   9 -18   -2.83    3.96
  -5  -9  18    1.95    4.53
   5   9 -17    1.70    3.08
  -5  -9  17   -0.75    4.15
   5   9 -16   10.88    3.14
  -5  -9  16   14.59    4.65
   5   9 -15   16.04    3.27
  -5  -9  15   20.88    5.28
   5   9 -14   23.90    5.16
  -5  -9  14   31.13    4.78
   5   9 -13    7.74    3.46
  -5  -9  13    4.59    3.33
   5   9 -12    0.13    3.52
  -5  -9  12    2.96    3.71
   5   9 -11   42.27    4.28
  -5  -9  11   47.93    4.03
   5   9 -10    1.64    2.64
  -5  -9  10    2.14    2.89
   5   9  -9   40.95    4.47
  -5  -9   9   40.82    4.09
   5   9  -8   41.83    3.96
  -5  -9   8   49.56    3.52
   5   9  -7   -0.63    2.83
  -5  -9   7    5.03    2.39
   5   9  -6   52.33    4.34
  -5  -9   6   55.10    4.15
   5   9  -5   -0.63    2.64
  -5  -9   5    0.57    2.45
   5   9  -4   77.55    4.84
  -5  -9   4   77.36    5.09
   5   9  -3   22.33    2.83
  -5  -9   3   19.56    2.39
   5   9  -2    6.98    2.52
  -5  -9   2    6.92    1.89
   5   9  -1   26.48    2.89
  -5  -9   1   26.29    2.70
   5   9   0    5.85    2.52
  -5  -9   0    8.62    1.70
   5   9   1   22.71    2.64
  -5  -9  -1   22.64    1.95
   5   9   2   18.49    2.33
  -5  -9  -2   21.76    1.89
   5   9   3    0.19    1.32
  -5  -9  -3    0.69    1.57
   5   9   4   15.35    2.14
  -5  -9  -4   11.76    2.08
   5   9   5    3.02    2.01
  -5  -9  -5    3.21    1.70
   5   9   6    0.25    1.89
  -5  -9  -6    3.27    2.20
   5   9   7    0.50    1.70
  -5  -9  -7    0.50    0.94
   5   9   8   -0.44    2.14
  -5  -9  -8   -0.31    1.26
  -5  -9  -9   -0.38    1.57
   5  10 -19   -0.94    5.91
  -5 -10  19   -2.58    5.60
   5  10 -18   -0.88    4.09
  -5 -10  18    1.26    4.15
   5  10 -17   13.77    5.41
  -5 -10  17   12.96    5.03
   5  10 -16   -0.94    5.41
  -5 -10  16    1.89    4.40
   5  10 -15   18.81    4.21
  -5 -10  15   18.37    4.40
   5  10 -14    3.27    4.65
  -5 -10  14    3.33    4.84
   5  10 -13    5.35    4.15
  -5 -10  13    3.27    3.40
   5  10 -12   18.11    4.53
  -5 -10  12   22.20    3.84
   5  10 -11    3.90    3.33
  -5 -10  11    5.98    3.14
   5  10 -10   36.17    4.97
  -5 -10  10   29.44    4.03
   5  10  -9   -1.45    3.02
  -5 -10   9   -0.06    2.83
   5  10  -8    4.84    3.65
  -5 -10   8    3.46    2.77
   5  10  -7   37.36    4.21
  -5 -10   7   34.84    4.03
   5  10  -6    3.08    2.58
  -5 -10   6    4.15    2.26
   5  10  -5   50.32    5.16
  -5 -10   5   52.02    4.15
   5  10  -4   12.20    2.96
  -5 -10   4    9.37    2.83
   5  10  -3    3.96    2.77
  -5 -10   3    5.66    2.08
   5  10  -2   44.53    4.28
  -5 -10   2   44.53    3.40
   5  10  -1    8.24    2.39
  -5 -10   1    8.24    2.14
   5  10   0   10.44    2.89
  -5 -10   0    8.43    2.14
   5  10   1   -0.69    2.64
  -5 -10  -1    0.19    1.51
   5  10   2    5.16    2.01
  -5 -10  -2    7.80    2.26
[truncated: 334,835 more chars]
