# Supplementary material for: Origamic metal-organic framework toward mechanical metamaterial
Source: Nat Commun. 2023 Dec 1;14:7938. doi: 10.1038/s41467-023-43647-8 (PMC10692132; doi:10.1038/s41467-023-43647-8)
Supplement: Supplementary file 4 — Supplementary Data 1 [file 41467_2023_43647_MOESM4_ESM.zip › Crystallographic data/PPF-301_340K.cif]

 
data_P-1_a
 
_audit_creation_method            'SHELXL-2018/3'
_shelx_SHELXL_version_number      '2018/3'
_chemical_name_systematic         ?
_chemical_name_common             ?
_chemical_melting_point           ?
_chemical_formula_moiety          ?
_chemical_formula_sum
 'C70 H74 N10 O18 Zn3' 
_chemical_formula_weight          1539.50

loop_
 _atom_type_symbol
 _atom_type_description
 _atom_type_scat_dispersion_real
 _atom_type_scat_dispersion_imag
 _atom_type_scat_source
 'C'  'C'   0.0024   0.0013
 'International Tables Vol C Tables 4.2.6.8 and 6.1.1.4'
 'H'  'H'   0.0000   0.0000
 'International Tables Vol C Tables 4.2.6.8 and 6.1.1.4'
 'N'  'N'   0.0048   0.0026
 'International Tables Vol C Tables 4.2.6.8 and 6.1.1.4'
 'O'  'O'   0.0085   0.0048
 'International Tables Vol C Tables 4.2.6.8 and 6.1.1.4'
 'Zn'  'Zn'   0.3273   1.1646
 'International Tables Vol C Tables 4.2.6.8 and 6.1.1.4'
 
_space_group_crystal_system       triclinic
_space_group_IT_number            2
_space_group_name_H-M_alt         'P -1'
_space_group_name_Hall            '-P 1'
 
_shelx_space_group_comment
;
The symmetry employed for this shelxl refinement is uniquely defined
by the following loop, which should always be used as a source of
symmetry information in preference to the above space-group names.
They are only intended as comments.
;
 
loop_
 _space_group_symop_operation_xyz
 'x, y, z'
 '-x, -y, -z'
 
_cell_length_a                    11.115(2)
_cell_length_b                    12.904(3)
_cell_length_c                    14.076(3)
_cell_angle_alpha                 100.70(3)
_cell_angle_beta                  100.96(3)
_cell_angle_gamma                 109.45(3)
_cell_volume                      1800.1(7)
_cell_formula_units_Z             1
_cell_measurement_temperature     340(2)
_cell_measurement_reflns_used     22817
_cell_measurement_theta_min       1.356
_cell_measurement_theta_max       26.497
 
_exptl_crystal_description        rectangle
_exptl_crystal_colour             purple
_exptl_crystal_density_meas       ?
_exptl_crystal_density_method     'not measured'
_exptl_crystal_density_diffrn     1.420          
_exptl_crystal_F_000              798
_exptl_transmission_factor_min    ?
_exptl_transmission_factor_max    ?
_exptl_crystal_size_max           0.862
_exptl_crystal_size_mid           0.198
_exptl_crystal_size_min           0.127
_exptl_absorpt_coefficient_mu     0.771
_shelx_estimated_absorpt_T_min    0.556
_shelx_estimated_absorpt_T_max    0.908
_exptl_absorpt_correction_type    'empirical'
_exptl_absorpt_correction_T_min   0.556
_exptl_absorpt_correction_T_max   0.908
_exptl_absorpt_process_details    'HKL3000 Scaplepack'
_exptl_absorpt_special_details    ?
_diffrn_ambient_temperature       340(2)
_diffrn_radiation_wavelength      0.630
_diffrn_radiation_type            synchrotron
_diffrn_source                    'PLSII 2D bending magnet'
_diffrn_measurement_device_type   'Rayonix MX225HS CCD area detector'
_diffrn_measurement_method        'omega scan'
_diffrn_detector_area_resol_mean  ?
_diffrn_reflns_number             19837
_diffrn_reflns_av_unetI/netI      0.0586
_diffrn_reflns_av_R_equivalents   0.0266
_diffrn_reflns_limit_h_min        -15
_diffrn_reflns_limit_h_max        15
_diffrn_reflns_limit_k_min        -18
_diffrn_reflns_limit_k_max        18
_diffrn_reflns_limit_l_min        -19
_diffrn_reflns_limit_l_max        19
_diffrn_reflns_theta_min          1.356
_diffrn_reflns_theta_max          26.497
_diffrn_reflns_theta_full         22.210
_diffrn_measured_fraction_theta_max   0.934
_diffrn_measured_fraction_theta_full  0.957
_diffrn_reflns_Laue_measured_fraction_max    0.934
_diffrn_reflns_Laue_measured_fraction_full   0.957
_diffrn_reflns_point_group_measured_fraction_max   0.934
_diffrn_reflns_point_group_measured_fraction_full  0.957
_reflns_number_total              9999
_reflns_number_gt                 5163
_reflns_threshold_expression      'I > 2\s(I)'
_reflns_Friedel_coverage          0.000
_reflns_Friedel_fraction_max      .
_reflns_Friedel_fraction_full     .
 
_reflns_special_details
;
 Reflections were merged by SHELXL according to the crystal
 class for the calculation of statistics and refinement.
 
 _reflns_Friedel_fraction is defined as the number of unique
 Friedel pairs measured divided by the number that would be
 possible theoretically, ignoring centric projections and
 systematic absences.
;
 
_computing_data_collection        'PAL BL2D-SMDC Program' 
_computing_cell_refinement        'HKL3000' 
_computing_data_reduction         'HKL3000'
_computing_structure_solution     'SHELXT 2018/2 (Sheldrick, 2018)'
_computing_structure_refinement 'SHELXL-2018/3 (Sheldrick, 2018)'
_computing_molecular_graphics     ?
_computing_publication_material   ?
_refine_special_details           ?
_refine_ls_structure_factor_coef  Fsqd
_refine_ls_matrix_type            full
_refine_ls_weighting_scheme       calc
_refine_ls_weighting_details
'w=1/[\s^2^(Fo^2^)+(0.1086P)^2^] where P=(Fo^2^+2Fc^2^)/3'
_atom_sites_solution_primary      ?
_atom_sites_solution_secondary    ?
_atom_sites_solution_hydrogens    geom
_refine_ls_hydrogen_treatment     constr
_refine_ls_extinction_method      none
_refine_ls_extinction_coef        .
_refine_ls_number_reflns          9999
_refine_ls_number_parameters      571
_refine_ls_number_restraints      280
_refine_ls_R_factor_all           0.1004
_refine_ls_R_factor_gt            0.0569
_refine_ls_wR_factor_ref          0.1779
_refine_ls_wR_factor_gt           0.1633
_refine_ls_goodness_of_fit_ref    0.902
_refine_ls_restrained_S_all       0.932
_refine_ls_shift/su_max           0.001
_refine_ls_shift/su_mean          0.000
 
loop_
 _atom_site_label
 _atom_site_type_symbol
 _atom_site_fract_x
 _atom_site_fract_y
 _atom_site_fract_z
 _atom_site_U_iso_or_equiv
 _atom_site_adp_type
 _atom_site_occupancy
 _atom_site_site_symmetry_order  
 _atom_site_calc_flag
 _atom_site_refinement_flags_posn
 _atom_site_refinement_flags_adp
 _atom_site_refinement_flags_occupancy
 _atom_site_disorder_assembly
 _atom_site_disorder_group
Zn1 Zn 0.97820(4) 0.01718(3) 1.10155(3) 0.05923(15) Uani 1 1 d . . . . .
Zn2 Zn 0.99621(13) 0.51844(9) 0.51550(8) 0.0414(2) Uani 0.5 1 d . . P . .
O1 O 0.5902(2) -0.0460(2) 0.78761(19) 0.0794(8) Uani 1 1 d . . . . .
O2 O 0.7960(2) 0.0018(2) 1.03201(19) 0.0770(7) Uani 1 1 d . . . . .
O3 O 0.8314(2) -0.0313(2) 0.88146(18) 0.0680(6) Uani 1 1 d . . . . .
O4 O 0.1899(2) 0.4120(2) 0.12307(18) 0.0681(6) Uani 1 1 d . . . . .
O5 O 0.0507(3) 0.1825(2) 0.0824(2) 0.0720(7) Uani 1 1 d . . . . .
O6 O 0.0817(3) 0.1552(2) -0.0706(2) 0.0828(8) Uani 1 1 d . . . . .
N1 N 0.9336(2) 0.56893(19) 0.39048(16) 0.0446(5) Uani 1 1 d . . . . .
N2 N 0.8094(2) 0.40100(19) 0.48836(17) 0.0450(5) Uani 1 1 d . . . . .
C1 C 1.0107(3) 0.6524(2) 0.3549(2) 0.0477(6) Uani 1 1 d . . . . .
C2 C 0.9251(3) 0.6798(3) 0.2813(2) 0.0571(8) Uani 1 1 d . . . . .
H2 H 0.951931 0.734168 0.246492 0.068 Uiso 1 1 calc R U . . .
C3 C 0.8006(3) 0.6127(3) 0.2724(2) 0.0583(8) Uani 1 1 d . . . . .
H3 H 0.724750 0.611385 0.229821 0.070 Uiso 1 1 calc R U . . .
C4 C 0.8045(3) 0.5427(2) 0.3406(2) 0.0463(6) Uani 1 1 d . . . . .
C5 C 0.6926(3) 0.4627(2) 0.3557(2) 0.0460(6) Uani 1 1 d . . . . .
C6 C 0.6976(3) 0.3979(2) 0.4242(2) 0.0456(6) Uani 1 1 d . . . . .
C7 C 0.5833(3) 0.3140(3) 0.4374(2) 0.0568(8) Uani 1 1 d . . . . .
H7 H 0.495602 0.294201 0.402108 0.068 Uiso 1 1 calc R U . . .
C8 C 0.6256(3) 0.2696(3) 0.5093(3) 0.0609(8) Uani 1 1 d . . . . .
H8 H 0.572912 0.214524 0.534302 0.073 Uiso 1 1 calc R U . . .
C9 C 0.7683(3) 0.3231(2) 0.5408(2) 0.0465(6) Uani 1 1 d . . . . .
C10 C 0.8511(3) 0.2973(2) 0.6143(2) 0.0481(6) Uani 1 1 d . . . . .
C11 C 0.7836(3) 0.2076(3) 0.6626(2) 0.0519(7) Uani 1 1 d . . . . .
C12 C 0.7143(4) 0.0944(3) 0.6066(2) 0.0660(9) Uani 1 1 d . . . . .
H12 H 0.710527 0.073510 0.538917 0.079 Uiso 1 1 calc R U . . .
C13 C 0.6520(4) 0.0141(3) 0.6507(3) 0.0735(11) Uani 1 1 d . . . . .
H13 H 0.604601 -0.060863 0.612169 0.088 Uiso 1 1 calc R U . . .
C14 C 0.6581(3) 0.0421(3) 0.7517(3) 0.0633(9) Uani 1 1 d . . . . .
C15 C 0.7271(3) 0.1534(3) 0.8086(2) 0.0621(8) Uani 1 1 d . . . . .
H15 H 0.731871 0.173490 0.876546 0.075 Uiso 1 1 calc R U . . .
C16 C 0.7895(3) 0.2356(3) 0.7633(2) 0.0564(8) Uani 1 1 d . . . . .
H16 H 0.835980 0.310771 0.801687 0.068 Uiso 1 1 calc R U . . .
C17 C 0.6218(3) -0.0298(4) 0.8928(3) 0.0719(10) Uani 1 1 d . . . . .
H17A H 0.560304 -0.093890 0.907900 0.086 Uiso 1 1 calc R U . . .
H17B H 0.610279 0.038502 0.924036 0.086 Uiso 1 1 calc R U . . .
C18 C 0.7621(3) -0.0187(3) 0.9380(3) 0.0577(8) Uani 1 1 d . . . . .
C19 C 0.5594(3) 0.4461(2) 0.2935(2) 0.0477(6) Uani 1 1 d . . . . .
C20 C 0.4767(3) 0.4907(3) 0.3344(2) 0.0576(8) Uani 1 1 d . . . . .
H20 H 0.504431 0.530903 0.401795 0.069 Uiso 1 1 calc R U . . .
C21 C 0.3533(3) 0.4760(3) 0.2760(3) 0.0618(8) Uani 1 1 d . . . . .
H21 H 0.299801 0.507021 0.304594 0.074 Uiso 1 1 calc R U . . .
C22 C 0.3094(3) 0.4155(3) 0.1755(2) 0.0536(7) Uani 1 1 d . . . . .
C23 C 0.3884(3) 0.3690(3) 0.1351(3) 0.0679(9) Uani 1 1 d . . . . .
H23 H 0.359101 0.326464 0.068287 0.081 Uiso 1 1 calc R U . . .
C24 C 0.5124(3) 0.3851(3) 0.1936(3) 0.0655(9) Uani 1 1 d . . . . .
H24 H 0.565286 0.353755 0.164488 0.079 Uiso 1 1 calc R U . . .
C25 C 0.1381(4) 0.3442(3) 0.0214(3) 0.0719(10) Uani 1 1 d . . . . .
H25A H 0.207210 0.362559 -0.012841 0.086 Uiso 1 1 calc R U . . .
H25B H 0.066695 0.363263 -0.011901 0.086 Uiso 1 1 calc R U . . .
C26 C 0.0857(3) 0.2158(3) 0.0122(3) 0.0609(8) Uani 1 1 d . . . . .
O1A O 0.9984(5) 0.6499(4) 0.6369(3) 0.0830(16) Uani 0.601(6) 1 d D . P A 1
C1A C 1.0266(6) 0.6379(8) 0.7221(5) 0.079(2) Uani 0.601(6) 1 d D . P A 1
H1A H 0.965836 0.581806 0.741012 0.095 Uiso 0.601(6) 1 calc R U P A 1
N1A N 1.1470(6) 0.7067(6) 0.7895(4) 0.089(2) Uani 0.601(6) 1 d D . P A 1
C2A C 1.1737(11) 0.6888(12) 0.8899(5) 0.142(5) Uani 0.601(6) 1 d D . P A 1
H2A1 H 1.174260 0.752273 0.938300 0.213 Uiso 0.601(6) 1 calc R U P A 1
H2A2 H 1.258437 0.682584 0.906270 0.213 Uiso 0.601(6) 1 calc R U P A 1
H2A3 H 1.105930 0.619947 0.891029 0.213 Uiso 0.601(6) 1 calc R U P A 1
C3A C 1.2387(7) 0.7975(6) 0.7638(7) 0.115(3) Uani 0.601(6) 1 d D . P A 1
H3A1 H 1.197713 0.804681 0.700179 0.172 Uiso 0.601(6) 1 calc R U P A 1
H3A2 H 1.315986 0.781255 0.759495 0.172 Uiso 0.601(6) 1 calc R U P A 1
H3A3 H 1.263907 0.867657 0.814508 0.172 Uiso 0.601(6) 1 calc R U P A 1
O1B O 1.3480(14) 0.7808(14) 0.9462(11) 0.212(8) Uani 0.399(6) 1 d D . P A 2
C1B C 1.2663(14) 0.7735(12) 0.8687(12) 0.152(7) Uani 0.399(6) 1 d D . P A 2
H1B H 1.282874 0.829659 0.834480 0.183 Uiso 0.399(6) 1 calc R U P A 2
N1B N 1.1507(13) 0.6786(11) 0.8365(11) 0.133(5) Uani 0.399(6) 1 d D . P A 2
C2B C 1.127(2) 0.5962(14) 0.8967(14) 0.205(11) Uani 0.399(6) 1 d D . P A 2
H2B1 H 1.202999 0.619925 0.953406 0.307 Uiso 0.399(6) 1 calc R U P A 2
H2B2 H 1.113030 0.522310 0.856284 0.307 Uiso 0.399(6) 1 calc R U P A 2
H2B3 H 1.050419 0.592414 0.919798 0.307 Uiso 0.399(6) 1 calc R U P A 2
C3B C 1.0460(19) 0.6640(16) 0.7488(14) 0.176(10) Uani 0.399(6) 1 d D . P A 2
H3B1 H 1.014316 0.724600 0.761287 0.264 Uiso 0.399(6) 1 calc R U P A 2
H3B2 H 0.974282 0.592039 0.736015 0.264 Uiso 0.399(6) 1 calc R U P A 2
H3B3 H 1.080662 0.665941 0.691332 0.264 Uiso 0.399(6) 1 calc R U P A 2
O2A O 0.9910(2) 0.0600(2) 1.24620(16) 0.0728(7) Uani 0.71(2) 1 d D . P B 1
C4A C 1.0929(4) 0.1337(4) 1.3024(2) 0.0803(11) Uani 0.71(2) 1 d D . P B 1
H4A H 1.158161 0.166285 1.272198 0.096 Uiso 0.71(2) 1 calc R U P B 1
N2A N 1.1224(8) 0.1731(6) 1.3995(3) 0.082(2) Uani 0.71(2) 1 d D . P B 1
C5A C 1.0297(15) 0.1282(12) 1.4559(6) 0.156(6) Uani 0.71(2) 1 d D . P B 1
H5A1 H 0.974442 0.171346 1.460514 0.234 Uiso 0.71(2) 1 calc R U P B 1
H5A2 H 1.078024 0.133948 1.522193 0.234 Uiso 0.71(2) 1 calc R U P B 1
H5A3 H 0.975501 0.049634 1.422260 0.234 Uiso 0.71(2) 1 calc R U P B 1
C6A C 1.2405(7) 0.2798(10) 1.4555(7) 0.108(3) Uani 0.71(2) 1 d D . P B 1
H6A1 H 1.281654 0.313318 1.408537 0.161 Uiso 0.71(2) 1 calc R U P B 1
H6A2 H 1.302834 0.261664 1.499808 0.161 Uiso 0.71(2) 1 calc R U P B 1
H6A3 H 1.212848 0.332786 1.493913 0.161 Uiso 0.71(2) 1 calc R U P B 1
O2B O 0.9910(2) 0.0600(2) 1.24620(16) 0.0728(7) Uani 0.29(2) 1 d D . P B 2
C4B C 1.0929(4) 0.1337(4) 1.3024(2) 0.0803(11) Uani 0.29(2) 1 d D . P B 2
H4B H 1.164788 0.167389 1.278599 0.096 Uiso 0.29(2) 1 calc R U P B 2
N2B N 1.0984(14) 0.1660(19) 1.4028(6) 0.106(9) Uani 0.29(2) 1 d D . P B 2
C5B C 0.9754(18) 0.131(2) 1.4342(11) 0.092(6) Uani 0.29(2) 1 d D . P B 2
H5B1 H 0.940688 0.190113 1.436677 0.138 Uiso 0.29(2) 1 calc R U P B 2
H5B2 H 0.993655 0.118274 1.499495 0.138 Uiso 0.29(2) 1 calc R U P B 2
H5B3 H 0.911424 0.061948 1.386817 0.138 Uiso 0.29(2) 1 calc R U P B 2
C6B C 1.2239(16) 0.232(2) 1.4784(10) 0.098(5) Uani 0.29(2) 1 d D U P B 2
H6B1 H 1.289823 0.267115 1.446590 0.146 Uiso 0.29(2) 1 calc R U P B 2
H6B2 H 1.251277 0.182550 1.512705 0.146 Uiso 0.29(2) 1 calc R U P B 2
H6B3 H 1.213411 0.290019 1.525824 0.146 Uiso 0.29(2) 1 calc R U P B 2
O3A O 0.6373(11) 0.8776(10) 0.3785(7) 0.227(5) Uani 0.585(7) 1 d D U P C 1
C7A C 0.5801(13) 0.8032(10) 0.3042(6) 0.148(3) Uani 0.585(7) 1 d D U P C 1
H7A H 0.523278 0.737025 0.314025 0.177 Uiso 0.585(7) 1 calc R U P C 1
N3A N 0.5814(5) 0.7960(5) 0.2054(5) 0.1434(17) Uani 0.585(7) 1 d D U P C 1
C8A C 0.6349(15) 0.8890(10) 0.1665(11) 0.214(6) Uani 0.585(7) 1 d D U P C 1
H8A1 H 0.656781 0.959073 0.216296 0.321 Uiso 0.585(7) 1 calc R U P C 1
H8A2 H 0.570905 0.884421 0.107829 0.321 Uiso 0.585(7) 1 calc R U P C 1
H8A3 H 0.713524 0.886938 0.148794 0.321 Uiso 0.585(7) 1 calc R U P C 1
C9A C 0.4823(11) 0.6851(8) 0.1335(8) 0.155(4) Uani 0.585(7) 1 d D U P C 1
H9A1 H 0.437084 0.636974 0.170503 0.232 Uiso 0.585(7) 1 calc R U P C 1
H9A2 H 0.527684 0.647507 0.097076 0.232 Uiso 0.585(7) 1 calc R U P C 1
H9A3 H 0.419155 0.700312 0.087211 0.232 Uiso 0.585(7) 1 calc R U P C 1
O3B O 0.4991(14) 0.7875(12) 0.0372(7) 0.192(5) Uani 0.415(7) 1 d D U P C 2
C7B C 0.5051(15) 0.7562(14) 0.1102(7) 0.187(5) Uani 0.415(7) 1 d D U P C 2
H7B H 0.439397 0.684681 0.099412 0.224 Uiso 0.415(7) 1 calc R U P C 2
N3B N 0.5814(5) 0.7960(5) 0.2054(5) 0.1434(17) Uani 0.415(7) 1 d D U P C 2
C8B C 0.7184(11) 0.8745(18) 0.2367(14) 0.196(7) Uani 0.415(7) 1 d D U P C 2
H8B1 H 0.775114 0.832395 0.237454 0.294 Uiso 0.415(7) 1 calc R U P C 2
H8B2 H 0.737343 0.922710 0.302903 0.294 Uiso 0.415(7) 1 calc R U P C 2
H8B3 H 0.733557 0.920652 0.190648 0.294 Uiso 0.415(7) 1 calc R U P C 2
C9B C 0.5251(18) 0.747(2) 0.2827(12) 0.192(7) Uani 0.415(7) 1 d D U P C 2
H9B1 H 0.437424 0.690505 0.251321 0.288 Uiso 0.415(7) 1 calc R U P C 2
H9B2 H 0.521268 0.806845 0.332663 0.288 Uiso 0.415(7) 1 calc R U P C 2
H9B3 H 0.580445 0.712679 0.314017 0.288 Uiso 0.415(7) 1 calc R U P C 2
 
loop_
 _atom_site_aniso_label
 _atom_site_aniso_U_11
 _atom_site_aniso_U_22
 _atom_site_aniso_U_33
 _atom_site_aniso_U_23
 _atom_site_aniso_U_13
 _atom_site_aniso_U_12
Zn1 0.0626(2) 0.0736(3) 0.03991(19) 0.01500(17) 0.01647(15) 0.02282(19)
Zn2 0.0421(3) 0.0428(7) 0.0394(7) 0.0152(5) 0.0132(4) 0.0131(4)
O1 0.0637(14) 0.0831(17) 0.0749(16) 0.0504(14) 0.0057(12) -0.0008(12)
O2 0.0669(14) 0.104(2) 0.0629(15) 0.0341(14) 0.0211(12) 0.0275(14)
O3 0.0626(13) 0.0794(17) 0.0651(14) 0.0247(12) 0.0179(11) 0.0277(12)
O4 0.0602(13) 0.0607(14) 0.0743(15) 0.0082(11) 0.0008(11) 0.0267(11)
O5 0.0832(16) 0.0615(15) 0.0700(15) 0.0188(12) 0.0206(13) 0.0256(12)
O6 0.0890(18) 0.0797(18) 0.0646(16) 0.0118(13) 0.0166(13) 0.0199(14)
N1 0.0451(11) 0.0458(13) 0.0432(12) 0.0173(10) 0.0144(9) 0.0136(9)
N2 0.0457(11) 0.0456(13) 0.0433(12) 0.0154(10) 0.0134(9) 0.0142(10)
C1 0.0560(16) 0.0482(16) 0.0420(14) 0.0183(12) 0.0148(12) 0.0196(13)
C2 0.0568(16) 0.0627(19) 0.0545(17) 0.0303(15) 0.0166(14) 0.0176(14)
C3 0.0575(17) 0.069(2) 0.0550(17) 0.0292(15) 0.0142(14) 0.0257(15)
C4 0.0490(14) 0.0468(15) 0.0425(14) 0.0128(12) 0.0121(11) 0.0173(12)
C5 0.0431(13) 0.0465(15) 0.0478(14) 0.0129(12) 0.0132(11) 0.0156(11)
C6 0.0439(13) 0.0457(15) 0.0442(14) 0.0113(12) 0.0142(11) 0.0126(11)
C7 0.0429(14) 0.0620(19) 0.0590(18) 0.0215(15) 0.0103(13) 0.0109(13)
C8 0.0551(17) 0.0594(19) 0.065(2) 0.0277(16) 0.0184(15) 0.0114(14)
C9 0.0464(14) 0.0459(15) 0.0441(14) 0.0141(12) 0.0154(11) 0.0110(11)
C10 0.0554(16) 0.0458(15) 0.0428(14) 0.0159(12) 0.0183(12) 0.0142(12)
C11 0.0520(15) 0.0528(17) 0.0503(15) 0.0237(13) 0.0153(12) 0.0133(13)
C12 0.086(2) 0.0530(19) 0.0485(17) 0.0160(14) 0.0153(16) 0.0139(16)
C13 0.086(2) 0.0496(19) 0.062(2) 0.0211(16) 0.0057(18) 0.0026(17)
C14 0.0536(17) 0.065(2) 0.067(2) 0.0371(17) 0.0102(15) 0.0105(15)
C15 0.072(2) 0.067(2) 0.0478(16) 0.0264(15) 0.0196(15) 0.0189(16)
C16 0.0681(19) 0.0511(17) 0.0472(16) 0.0174(13) 0.0178(14) 0.0157(14)
C17 0.0549(17) 0.093(3) 0.079(2) 0.057(2) 0.0234(16) 0.0213(17)
C18 0.0523(16) 0.0563(18) 0.0614(19) 0.0298(15) 0.0138(15) 0.0102(14)
C19 0.0472(14) 0.0459(15) 0.0481(15) 0.0143(12) 0.0114(12) 0.0153(12)
C20 0.0554(17) 0.0618(19) 0.0487(16) 0.0023(14) 0.0117(13) 0.0220(14)
C21 0.0564(17) 0.0601(19) 0.066(2) 0.0031(16) 0.0120(15) 0.0293(15)
C22 0.0513(15) 0.0459(16) 0.0583(17) 0.0130(13) 0.0066(13) 0.0172(13)
C23 0.064(2) 0.080(2) 0.0491(17) -0.0007(16) 0.0033(15) 0.0310(18)
C24 0.0574(18) 0.079(2) 0.0584(19) 0.0025(17) 0.0141(15) 0.0330(17)
C25 0.064(2) 0.070(2) 0.067(2) 0.0202(17) -0.0061(16) 0.0197(17)
C26 0.0548(18) 0.058(2) 0.064(2) 0.0129(16) 0.0058(15) 0.0216(15)
O1A 0.101(3) 0.080(3) 0.064(2) 0.003(2) 0.017(2) 0.042(3)
C1A 0.074(3) 0.098(6) 0.064(3) 0.007(4) 0.017(2) 0.041(3)
N1A 0.083(3) 0.102(5) 0.072(4) -0.015(3) 0.011(3) 0.049(3)
C2A 0.169(11) 0.200(14) 0.071(5) 0.002(6) 0.014(5) 0.117(10)
C3A 0.084(5) 0.092(5) 0.142(8) -0.015(4) 0.020(5) 0.032(4)
O1B 0.225(13) 0.32(2) 0.160(12) 0.057(11) 0.064(9) 0.179(14)
C1B 0.173(12) 0.123(10) 0.164(14) 0.036(10) 0.042(9) 0.065(8)
N1B 0.167(12) 0.117(9) 0.130(13) 0.004(9) 0.070(8) 0.071(8)
C2B 0.33(3) 0.124(14) 0.198(18) 0.039(13) 0.138(18) 0.104(16)
C3B 0.231(19) 0.105(13) 0.150(14) -0.046(11) 0.010(12) 0.078(13)
O2A 0.0807(15) 0.0861(16) 0.0426(11) 0.0120(10) 0.0198(10) 0.0217(12)
C4A 0.0727(19) 0.100(3) 0.0570(14) -0.0003(16) 0.0202(13) 0.0283(16)
N2A 0.094(4) 0.087(5) 0.0527(17) 0.001(2) 0.009(2) 0.034(3)
C5A 0.124(8) 0.214(11) 0.061(5) 0.027(6) 0.010(5) -0.007(7)
C6A 0.110(5) 0.107(6) 0.069(4) -0.007(4) 0.011(3) 0.020(4)
O2B 0.0807(15) 0.0861(16) 0.0426(11) 0.0120(10) 0.0198(10) 0.0217(12)
C4B 0.0727(19) 0.100(3) 0.0570(14) -0.0003(16) 0.0202(13) 0.0283(16)
N2B 0.103(7) 0.14(2) 0.061(3) -0.001(5) 0.029(4) 0.046(7)
C5B 0.102(8) 0.134(14) 0.025(6) -0.009(7) 0.017(6) 0.044(9)
C6B 0.098(5) 0.099(6) 0.094(5) 0.024(2) 0.024(2) 0.037(3)
O3A 0.216(10) 0.181(8) 0.232(7) 0.025(6) 0.041(7) 0.037(7)
C7A 0.143(7) 0.129(7) 0.191(5) 0.070(5) 0.073(5) 0.048(6)
N3A 0.127(4) 0.154(4) 0.203(5) 0.093(4) 0.091(3) 0.071(3)
C8A 0.201(12) 0.205(9) 0.305(13) 0.156(9) 0.144(11) 0.075(8)
C9A 0.163(8) 0.146(7) 0.205(8) 0.081(5) 0.082(7) 0.085(5)
O3B 0.193(5) 0.193(5) 0.192(5) 0.054(2) 0.055(2) 0.074(3)
C7B 0.178(8) 0.196(8) 0.210(5) 0.071(5) 0.071(5) 0.082(7)
N3B 0.127(4) 0.154(4) 0.203(5) 0.093(4) 0.091(3) 0.071(3)
C8B 0.146(6) 0.205(13) 0.241(14) 0.108(12) 0.072(8) 0.036(7)
C9B 0.173(13) 0.213(15) 0.243(10) 0.135(10) 0.114(9) 0.068(11)
 
_geom_special_details
;
 All esds (except the esd in the dihedral angle between two l.s. planes)
 are estimated using the full covariance matrix.  The cell esds are taken
 into account individually in the estimation of esds in distances, angles
 and torsion angles; correlations between esds in cell parameters are only
 used when they are defined by crystal symmetry.  An approximate (isotropic)
 treatment of cell esds is used for estimating esds involving l.s. planes.
;
 
loop_
 _geom_bond_atom_site_label_1
 _geom_bond_atom_site_label_2
 _geom_bond_distance
 _geom_bond_site_symmetry_2
 _geom_bond_publ_flag
Zn1 O2B 1.973(2) . ?
Zn1 O2A 1.973(2) . ?
Zn1 O2 2.001(3) . ?
Zn1 O3 2.026(2) 2_757 ?
Zn1 O6 2.031(3) 2_656 ?
Zn1 O5 2.104(3) 1_656 ?
Zn1 Zn1 2.9673(10) 2_757 ?
Zn2 Zn2 0.6224(13) 2_766 ?
Zn2 N2 2.035(3) . ?
Zn2 N1 2.066(3) . ?
Zn2 N2 2.078(3) 2_766 ?
Zn2 N1 2.092(3) 2_766 ?
Zn2 O1A 2.163(4) . ?
O1 C14 1.381(4) . ?
O1 C17 1.413(4) . ?
O2 C18 1.256(4) . ?
O3 C18 1.233(4) . ?
O4 C22 1.374(4) . ?
O4 C25 1.425(4) . ?
O5 C26 1.227(4) . ?
O6 C26 1.261(4) . ?
N1 C4 1.368(3) . ?
N1 C1 1.376(4) . ?
N2 C9 1.365(4) . ?
N2 C6 1.375(3) . ?
C1 C10 1.396(4) 2_766 ?
C1 C2 1.445(4) . ?
C2 C3 1.333(4) . ?
C2 H2 0.9300 . ?
C3 C4 1.438(4) . ?
C3 H3 0.9300 . ?
C4 C5 1.409(4) . ?
C5 C6 1.393(4) . ?
C5 C19 1.494(4) . ?
C6 C7 1.438(4) . ?
C7 C8 1.338(4) . ?
C7 H7 0.9300 . ?
C8 C9 1.442(4) . ?
C8 H8 0.9300 . ?
C9 C10 1.413(4) . ?
C10 C11 1.507(4) . ?
C11 C16 1.379(4) . ?
C11 C12 1.393(4) . ?
C12 C13 1.366(5) . ?
C12 H12 0.9300 . ?
C13 C14 1.382(5) . ?
C13 H13 0.9300 . ?
C14 C15 1.378(5) . ?
C15 C16 1.393(4) . ?
C15 H15 0.9300 . ?
C16 H16 0.9300 . ?
C17 C18 1.515(4) . ?
C17 H17A 0.9700 . ?
C17 H17B 0.9700 . ?
C19 C24 1.380(4) . ?
C19 C20 1.392(4) . ?
C20 C21 1.390(4) . ?
C20 H20 0.9300 . ?
C21 C22 1.387(4) . ?
C21 H21 0.9300 . ?
C22 C23 1.366(5) . ?
C23 C24 1.391(4) . ?
C23 H23 0.9300 . ?
C24 H24 0.9300 . ?
C25 C26 1.534(5) . ?
C25 H25A 0.9700 . ?
C25 H25B 0.9700 . ?
O1A C1A 1.232(6) . ?
C1A N1A 1.376(6) . ?
C1A H1A 0.9300 . ?
N1A C3A 1.430(7) . ?
N1A C2A 1.465(7) . ?
C2A H2A1 0.9600 . ?
C2A H2A2 0.9600 . ?
C2A H2A3 0.9600 . ?
C3A H3A1 0.9600 . ?
C3A H3A2 0.9600 . ?
C3A H3A3 0.9600 . ?
O1B C1B 1.245(9) . ?
C1B N1B 1.371(8) . ?
C1B H1B 0.9300 . ?
N1B C3B 1.462(8) . ?
N1B C2B 1.466(8) . ?
C2B H2B1 0.9600 . ?
C2B H2B2 0.9600 . ?
C2B H2B3 0.9600 . ?
C3B H3B1 0.9600 . ?
C3B H3B2 0.9600 . ?
C3B H3B3 0.9600 . ?
O2A C4A 1.215(4) . ?
C4A N2A 1.301(5) . ?
C4A H4A 0.9300 . ?
N2A C5A 1.453(7) . ?
N2A C6A 1.496(6) . ?
C5A H5A1 0.9600 . ?
C5A H5A2 0.9600 . ?
C5A H5A3 0.9600 . ?
C6A H6A1 0.9600 . ?
C6A H6A2 0.9600 . ?
C6A H6A3 0.9600 . ?
O2B C4B 1.215(4) . ?
C4B N2B 1.379(7) . ?
C4B H4B 0.9300 . ?
N2B C6B 1.453(8) . ?
N2B C5B 1.471(9) . ?
C5B H5B1 0.9600 . ?
C5B H5B2 0.9600 . ?
C5B H5B3 0.9600 . ?
C6B H6B1 0.9600 . ?
C6B H6B2 0.9600 . ?
C6B H6B3 0.9600 . ?
O3A C7A 1.177(8) . ?
C7A N3A 1.380(7) . ?
C7A H7A 0.9300 . ?
N3A C8A 1.410(7) . ?
N3A C9A 1.507(7) . ?
C8A H8A1 0.9600 . ?
C8A H8A2 0.9600 . ?
C8A H8A3 0.9600 . ?
C9A H9A1 0.9600 . ?
C9A H9A2 0.9600 . ?
C9A H9A3 0.9600 . ?
O3B C7B 1.170(9) . ?
C7B N3B 1.342(8) . ?
C7B H7B 0.9300 . ?
N3B C8B 1.446(8) . ?
N3B C9B 1.492(8) . ?
C8B H8B1 0.9600 . ?
C8B H8B2 0.9600 . ?
C8B H8B3 0.9600 . ?
C9B H9B1 0.9600 . ?
C9B H9B2 0.9600 . ?
C9B H9B3 0.9600 . ?
 
loop_
 _geom_angle_atom_site_label_1
 _geom_angle_atom_site_label_2
 _geom_angle_atom_site_label_3
 _geom_angle
 _geom_angle_site_symmetry_1
 _geom_angle_site_symmetry_3
 _geom_angle_publ_flag
O2B Zn1 O2 105.01(12) . . ?
O2A Zn1 O2 105.01(12) . . ?
O2A Zn1 O3 96.16(11) . 2_757 ?
O2 Zn1 O3 158.24(10) . 2_757 ?
O2A Zn1 O6 101.91(12) . 2_656 ?
O2 Zn1 O6 90.58(12) . 2_656 ?
O3 Zn1 O6 89.88(12) 2_757 2_656 ?
O2A Zn1 O5 98.15(11) . 1_656 ?
O2 Zn1 O5 88.30(11) . 1_656 ?
O3 Zn1 O5 83.75(11) 2_757 1_656 ?
O6 Zn1 O5 159.50(11) 2_656 1_656 ?
O2A Zn1 Zn1 167.53(8) . 2_757 ?
O2 Zn1 Zn1 85.74(8) . 2_757 ?
O3 Zn1 Zn1 72.68(8) 2_757 2_757 ?
O6 Zn1 Zn1 83.99(9) 2_656 2_757 ?
O5 Zn1 Zn1 75.51(8) 1_656 2_757 ?
Zn2 Zn2 N2 85.3(3) 2_766 . ?
Zn2 Zn2 N1 83.8(3) 2_766 . ?
N2 Zn2 N1 89.53(11) . . ?
Zn2 Zn2 N2 77.3(3) 2_766 2_766 ?
N2 Zn2 N2 162.63(4) . 2_766 ?
N1 Zn2 N2 88.61(11) . 2_766 ?
Zn2 Zn2 N1 79.0(3) 2_766 2_766 ?
N2 Zn2 N1 89.07(11) . 2_766 ?
N1 Zn2 N1 162.80(4) . 2_766 ?
N2 Zn2 N1 87.63(10) 2_766 2_766 ?
Zn2 Zn2 O1A 171.4(3) 2_766 . ?
N2 Zn2 O1A 100.63(16) . . ?
N1 Zn2 O1A 102.29(15) . . ?
N2 Zn2 O1A 96.63(16) 2_766 . ?
N1 Zn2 O1A 94.82(15) 2_766 . ?
C14 O1 C17 117.6(3) . . ?
C18 O2 Zn1 119.3(2) . . ?
C18 O3 Zn1 136.0(2) . 2_757 ?
C22 O4 C25 117.1(3) . . ?
C26 O5 Zn1 130.8(2) . 1_454 ?
C26 O6 Zn1 122.4(3) . 2_656 ?
C4 N1 C1 106.8(2) . . ?
C4 N1 Zn2 125.69(18) . . ?
C1 N1 Zn2 126.33(19) . . ?
C4 N1 Zn2 126.86(18) . 2_766 ?
C1 N1 Zn2 125.65(19) . 2_766 ?
Zn2 N1 Zn2 17.20(4) . 2_766 ?
C9 N2 C6 107.0(2) . . ?
C9 N2 Zn2 126.70(18) . . ?
C6 N2 Zn2 125.57(19) . . ?
C9 N2 Zn2 125.63(19) . 2_766 ?
C6 N2 Zn2 126.17(19) . 2_766 ?
Zn2 N2 Zn2 17.37(4) . 2_766 ?
N1 C1 C10 125.3(3) . 2_766 ?
N1 C1 C2 108.9(2) . . ?
C10 C1 C2 125.8(3) 2_766 . ?
C3 C2 C1 107.4(3) . . ?
C3 C2 H2 126.3 . . ?
C1 C2 H2 126.3 . . ?
C2 C3 C4 107.8(3) . . ?
C2 C3 H3 126.1 . . ?
C4 C3 H3 126.1 . . ?
N1 C4 C5 125.6(3) . . ?
N1 C4 C3 109.2(2) . . ?
C5 C4 C3 125.2(3) . . ?
C6 C5 C4 124.6(2) . . ?
C6 C5 C19 117.9(2) . . ?
C4 C5 C19 117.5(3) . . ?
N2 C6 C5 126.8(2) . . ?
N2 C6 C7 108.7(2) . . ?
C5 C6 C7 124.4(2) . . ?
C8 C7 C6 107.9(3) . . ?
C8 C7 H7 126.1 . . ?
C6 C7 H7 126.1 . . ?
C7 C8 C9 107.0(3) . . ?
C7 C8 H8 126.5 . . ?
C9 C8 H8 126.5 . . ?
N2 C9 C10 126.0(2) . . ?
N2 C9 C8 109.4(2) . . ?
C10 C9 C8 124.6(3) . . ?
C1 C10 C9 125.4(3) 2_766 . ?
C1 C10 C11 117.8(3) 2_766 . ?
C9 C10 C11 116.9(2) . . ?
C16 C11 C12 118.5(3) . . ?
C16 C11 C10 120.8(3) . . ?
C12 C11 C10 120.7(3) . . ?
C13 C12 C11 120.3(3) . . ?
C13 C12 H12 119.9 . . ?
C11 C12 H12 119.9 . . ?
C12 C13 C14 121.2(3) . . ?
C12 C13 H13 119.4 . . ?
C14 C13 H13 119.4 . . ?
C15 C14 O1 124.6(3) . . ?
C15 C14 C13 119.4(3) . . ?
O1 C14 C13 116.0(3) . . ?
C14 C15 C16 119.4(3) . . ?
C14 C15 H15 120.3 . . ?
C16 C15 H15 120.3 . . ?
C11 C16 C15 121.2(3) . . ?
C11 C16 H16 119.4 . . ?
C15 C16 H16 119.4 . . ?
O1 C17 C18 113.4(3) . . ?
O1 C17 H17A 108.9 . . ?
C18 C17 H17A 108.9 . . ?
O1 C17 H17B 108.9 . . ?
C18 C17 H17B 108.9 . . ?
H17A C17 H17B 107.7 . . ?
O3 C18 O2 126.1(3) . . ?
O3 C18 C17 118.8(3) . . ?
O2 C18 C17 115.1(3) . . ?
C24 C19 C20 117.2(3) . . ?
C24 C19 C5 121.6(3) . . ?
C20 C19 C5 121.2(3) . . ?
C21 C20 C19 121.1(3) . . ?
C21 C20 H20 119.5 . . ?
C19 C20 H20 119.5 . . ?
C22 C21 C20 120.4(3) . . ?
C22 C21 H21 119.8 . . ?
C20 C21 H21 119.8 . . ?
C23 C22 O4 125.1(3) . . ?
C23 C22 C21 119.0(3) . . ?
O4 C22 C21 115.8(3) . . ?
C22 C23 C24 120.2(3) . . ?
C22 C23 H23 119.9 . . ?
C24 C23 H23 119.9 . . ?
C19 C24 C23 122.0(3) . . ?
C19 C24 H24 119.0 . . ?
C23 C24 H24 119.0 . . ?
O4 C25 C26 112.9(3) . . ?
O4 C25 H25A 109.0 . . ?
C26 C25 H25A 109.0 . . ?
O4 C25 H25B 109.0 . . ?
C26 C25 H25B 109.0 . . ?
H25A C25 H25B 107.8 . . ?
O5 C26 O6 127.2(3) . . ?
O5 C26 C25 118.7(3) . . ?
O6 C26 C25 114.1(3) . . ?
C1A O1A Zn2 116.4(5) . . ?
O1A C1A N1A 120.6(7) . . ?
O1A C1A H1A 119.7 . . ?
N1A C1A H1A 119.7 . . ?
C1A N1A C3A 120.5(6) . . ?
C1A N1A C2A 117.9(7) . . ?
C3A N1A C2A 121.5(6) . . ?
N1A C2A H2A1 109.5 . . ?
N1A C2A H2A2 109.5 . . ?
H2A1 C2A H2A2 109.5 . . ?
N1A C2A H2A3 109.5 . . ?
H2A1 C2A H2A3 109.5 . . ?
H2A2 C2A H2A3 109.5 . . ?
N1A C3A H3A1 109.5 . . ?
N1A C3A H3A2 109.5 . . ?
H3A1 C3A H3A2 109.5 . . ?
N1A C3A H3A3 109.5 . . ?
H3A1 C3A H3A3 109.5 . . ?
H3A2 C3A H3A3 109.5 . . ?
O1B C1B N1B 116.6(10) . . ?
O1B C1B H1B 121.7 . . ?
N1B C1B H1B 121.7 . . ?
C1B N1B C3B 121.0(8) . . ?
C1B N1B C2B 119.2(8) . . ?
C3B N1B C2B 119.6(8) . . ?
N1B C2B H2B1 109.5 . . ?
N1B C2B H2B2 109.5 . . ?
H2B1 C2B H2B2 109.5 . . ?
N1B C2B H2B3 109.5 . . ?
H2B1 C2B H2B3 109.5 . . ?
H2B2 C2B H2B3 109.5 . . ?
N1B C3B H3B1 109.5 . . ?
N1B C3B H3B2 109.5 . . ?
H3B1 C3B H3B2 109.5 . . ?
N1B C3B H3B3 109.5 . . ?
H3B1 C3B H3B3 109.5 . . ?
H3B2 C3B H3B3 109.5 . . ?
C4A O2A Zn1 118.5(2) . . ?
O2A C4A N2A 128.4(5) . . ?
O2A C4A H4A 115.8 . . ?
N2A C4A H4A 115.8 . . ?
C4A N2A C5A 121.2(5) . . ?
C4A N2A C6A 121.6(5) . . ?
C5A N2A C6A 116.2(5) . . ?
N2A C5A H5A1 109.5 . . ?
N2A C5A H5A2 109.5 . . ?
H5A1 C5A H5A2 109.5 . . ?
N2A C5A H5A3 109.5 . . ?
H5A1 C5A H5A3 109.5 . . ?
H5A2 C5A H5A3 109.5 . . ?
N2A C6A H6A1 109.5 . . ?
N2A C6A H6A2 109.5 . . ?
H6A1 C6A H6A2 109.5 . . ?
N2A C6A H6A3 109.5 . . ?
H6A1 C6A H6A3 109.5 . . ?
H6A2 C6A H6A3 109.5 . . ?
C4B O2B Zn1 118.5(2) . . ?
O2B C4B N2B 117.9(6) . . ?
O2B C4B H4B 121.1 . . ?
N2B C4B H4B 121.1 . . ?
C4B N2B C6B 121.3(8) . . ?
C4B N2B C5B 119.4(7) . . ?
C6B N2B C5B 119.3(7) . . ?
N2B C5B H5B1 109.5 . . ?
N2B C5B H5B2 109.5 . . ?
H5B1 C5B H5B2 109.5 . . ?
N2B C5B H5B3 109.5 . . ?
H5B1 C5B H5B3 109.5 . . ?
H5B2 C5B H5B3 109.5 . . ?
N2B C6B H6B1 109.5 . . ?
N2B C6B H6B2 109.5 . . ?
H6B1 C6B H6B2 109.5 . . ?
N2B C6B H6B3 109.5 . . ?
H6B1 C6B H6B3 109.5 . . ?
H6B2 C6B H6B3 109.5 . . ?
O3A C7A N3A 132.0(10) . . ?
O3A C7A H7A 114.0 . . ?
N3A C7A H7A 114.0 . . ?
C7A N3A C8A 125.5(7) . . ?
C7A N3A C9A 113.3(6) . . ?
C8A N3A C9A 118.5(7) . . ?
N3A C8A H8A1 109.5 . . ?
N3A C8A H8A2 109.5 . . ?
H8A1 C8A H8A2 109.5 . . ?
N3A C8A H8A3 109.5 . . ?
H8A1 C8A H8A3 109.5 . . ?
H8A2 C8A H8A3 109.5 . . ?
N3A C9A H9A1 109.5 . . ?
N3A C9A H9A2 109.5 . . ?
H9A1 C9A H9A2 109.5 . . ?
N3A C9A H9A3 109.5 . . ?
H9A1 C9A H9A3 109.5 . . ?
H9A2 C9A H9A3 109.5 . . ?
O3B C7B N3B 137.0(14) . . ?
O3B C7B H7B 111.5 . . ?
N3B C7B H7B 111.5 . . ?
C7B N3B C8B 124.7(7) . . ?
C7B N3B C9B 117.6(7) . . ?
C8B N3B C9B 117.5(7) . . ?
N3B C8B H8B1 109.5 . . ?
N3B C8B H8B2 109.5 . . ?
H8B1 C8B H8B2 109.5 . . ?
N3B C8B H8B3 109.5 . . ?
H8B1 C8B H8B3 109.5 . . ?
H8B2 C8B H8B3 109.5 . . ?
N3B C9B H9B1 109.5 . . ?
N3B C9B H9B2 109.5 . . ?
H9B1 C9B H9B2 109.5 . . ?
N3B C9B H9B3 109.5 . . ?
H9B1 C9B H9B3 109.5 . . ?
H9B2 C9B H9B3 109.5 . . ?
 
_refine_diff_density_max    1.157
_refine_diff_density_min   -0.528
_refine_diff_density_rms    0.070

_shelx_res_file
;
TITL P-1_a.res in P-1
    P-1_a.res
    created by SHELXL-2018/3 at 13:27:09 on 15-Nov-2021
REM Old TITL P-1 in P1
REM SHELXT solution in P-1: R1 0.252, Rweak 0.037, Alpha 0.083
REM <I/s>   0.000 for    0 systematic absences,  Orientation as input
REM Formula found by SHELXT:  C72 N14 O4 Zn3
CELL  0.63000  11.1150  12.9040  14.0760  100.696  100.961  109.451
ZERR   1.000   0.0022   0.0026   0.0028    0.030    0.030    0.030
LATT  1
SFAC C H N O ZN
DISP $C  0.00236  0.00129  8.99872
DISP $H -0.00002  0.00000  0.66424
DISP $N  0.00479  0.00261 14.77496
DISP $O  0.00848  0.00477 23.75245
DISP $Zn  0.32734  1.16463 4209.23095
UNIT 70 74 10 18 3
L.S. 35
BOND $H
LIST 4
ACTA
OMIT -3 53
FMAP 2
SIZE 0.862 0.198 0.127
TEMP 67
PLAN 2
WGHT    0.108600
FVAR       0.47659   0.60054   0.71477   0.58464
ZN1   5    0.978198    0.017178    1.101553    11.00000    0.06258    0.07365 =
         0.03991    0.01500    0.01647    0.02282
ZN2   5    0.996205    0.518436    0.515497    10.50000    0.04215    0.04279 =
         0.03937    0.01520    0.01323    0.01313
O1    4    0.590200   -0.046018    0.787608    11.00000    0.06368    0.08309 =
         0.07488    0.05036    0.00568   -0.00085
O2    4    0.795991    0.001807    1.032013    11.00000    0.06686    0.10359 =
         0.06291    0.03413    0.02106    0.02746
O3    4    0.831356   -0.031334    0.881461    11.00000    0.06257    0.07940 =
         0.06507    0.02473    0.01787    0.02773
O4    4    0.189873    0.412017    0.123072    11.00000    0.06025    0.06071 =
         0.07434    0.00822    0.00081    0.02669
O5    4    0.050700    0.182549    0.082431    11.00000    0.08319    0.06150 =
         0.07002    0.01875    0.02058    0.02565
O6    4    0.081651    0.155200   -0.070639    11.00000    0.08899    0.07966 =
         0.06457    0.01184    0.01664    0.01989
N1    3    0.933614    0.568935    0.390484    11.00000    0.04514    0.04580 =
         0.04321    0.01735    0.01443    0.01362
N2    3    0.809445    0.400996    0.488359    11.00000    0.04566    0.04558 =
         0.04331    0.01543    0.01337    0.01418
C1    1    1.010659    0.652416    0.354906    11.00000    0.05598    0.04816 =
         0.04199    0.01832    0.01479    0.01957
C2    1    0.925086    0.679786    0.281278    11.00000    0.05682    0.06266 =
         0.05449    0.03034    0.01661    0.01760
AFIX  43
H2    2    0.951931    0.734168    0.246492    11.00000   -1.20000
AFIX   0
C3    1    0.800589    0.612706    0.272427    11.00000    0.05749    0.06859 =
         0.05505    0.02917    0.01424    0.02568
AFIX  43
H3    2    0.724750    0.611385    0.229821    11.00000   -1.20000
AFIX   0
C4    1    0.804503    0.542726    0.340554    11.00000    0.04902    0.04678 =
         0.04254    0.01282    0.01207    0.01727
C5    1    0.692620    0.462733    0.355711    11.00000    0.04309    0.04649 =
         0.04779    0.01293    0.01316    0.01563
C6    1    0.697607    0.397947    0.424192    11.00000    0.04385    0.04574 =
         0.04418    0.01126    0.01420    0.01263
C7    1    0.583316    0.314035    0.437353    11.00000    0.04286    0.06196 =
         0.05904    0.02146    0.01034    0.01089
AFIX  43
H7    2    0.495602    0.294201    0.402108    11.00000   -1.20000
AFIX   0
C8    1    0.625608    0.269561    0.509331    11.00000    0.05515    0.05938 =
         0.06546    0.02773    0.01845    0.01138
AFIX  43
H8    2    0.572912    0.214524    0.534302    11.00000   -1.20000
AFIX   0
C9    1    0.768296    0.323104    0.540836    11.00000    0.04636    0.04595 =
         0.04409    0.01408    0.01540    0.01096
C10   1    0.851055    0.297258    0.614292    11.00000    0.05545    0.04582 =
         0.04280    0.01588    0.01830    0.01423
C11   1    0.783567    0.207631    0.662621    11.00000    0.05204    0.05278 =
         0.05030    0.02375    0.01533    0.01334
C12   1    0.714333    0.094449    0.606638    11.00000    0.08603    0.05295 =
         0.04851    0.01603    0.01529    0.01394
AFIX  43
H12   2    0.710527    0.073510    0.538917    11.00000   -1.20000
AFIX   0
C13   1    0.652020    0.014093    0.650750    11.00000    0.08615    0.04964 =
         0.06210    0.02108    0.00574    0.00261
AFIX  43
H13   2    0.604601   -0.060863    0.612169    11.00000   -1.20000
AFIX   0
C14   1    0.658135    0.042116    0.751658    11.00000    0.05356    0.06496 =
         0.06707    0.03714    0.01024    0.01047
C15   1    0.727054    0.153418    0.808565    11.00000    0.07174    0.06704 =
         0.04778    0.02643    0.01965    0.01893
AFIX  43
H15   2    0.731871    0.173490    0.876546    11.00000   -1.20000
AFIX   0
C16   1    0.789473    0.235627    0.763295    11.00000    0.06810    0.05105 =
         0.04719    0.01740    0.01780    0.01568
AFIX  43
H16   2    0.835980    0.310771    0.801687    11.00000   -1.20000
AFIX   0
C17   1    0.621848   -0.029834    0.892756    11.00000    0.05491    0.09319 =
         0.07876    0.05678    0.02338    0.02129
AFIX  23
H17A  2    0.560304   -0.093890    0.907900    11.00000   -1.20000
H17B  2    0.610279    0.038502    0.924036    11.00000   -1.20000
AFIX   0
C18   1    0.762110   -0.018699    0.938014    11.00000    0.05233    0.05632 =
         0.06137    0.02982    0.01375    0.01024
C19   1    0.559385    0.446149    0.293460    11.00000    0.04719    0.04590 =
         0.04814    0.01425    0.01140    0.01532
C20   1    0.476692    0.490684    0.334351    11.00000    0.05543    0.06176 =
         0.04874    0.00229    0.01168    0.02202
AFIX  43
H20   2    0.504431    0.530903    0.401795    11.00000   -1.20000
AFIX   0
C21   1    0.353302    0.476029    0.276024    11.00000    0.05640    0.06005 =
         0.06649    0.00313    0.01202    0.02930
AFIX  43
H21   2    0.299801    0.507021    0.304594    11.00000   -1.20000
AFIX   0
C22   1    0.309441    0.415499    0.175508    11.00000    0.05130    0.04587 =
         0.05834    0.01300    0.00656    0.01723
C23   1    0.388383    0.369009    0.135107    11.00000    0.06399    0.08029 =
         0.04910   -0.00068    0.00325    0.03102
AFIX  43
H23   2    0.359101    0.326464    0.068287    11.00000   -1.20000
AFIX   0
C24   1    0.512410    0.385091    0.193577    11.00000    0.05745    0.07882 =
         0.05843    0.00254    0.01410    0.03301
AFIX  43
H24   2    0.565286    0.353755    0.164488    11.00000   -1.20000
AFIX   0
C25   1    0.138073    0.344208    0.021399    11.00000    0.06408    0.07034 =
         0.06673    0.02024   -0.00606    0.01972
AFIX  23
H25A  2    0.207210    0.362559   -0.012841    11.00000   -1.20000
H25B  2    0.066695    0.363263   -0.011901    11.00000   -1.20000
AFIX   0
C26   1    0.085668    0.215767    0.012193    11.00000    0.05480    0.05792 =
         0.06390    0.01295    0.00583    0.02161
REM  coordinated DMF to Zn2
PART 1 21
DFIX 1.22 0.01 O1A C1A
DFIX 1.37 0.01 C1A N1A
DANG 2.26 0.01 O1A N1A
DFIX 1.47 0.01 N1A C2A N1A C3A
DANG 2.46 0.01 C1A C2A C1A C3A
DANG 2.53 0.01 C2A C3A
RIGU 0.001 O1A > C3A
FLAT O1A > C3A
O1A   4    0.998435    0.649856    0.636936    21.00000    0.10133    0.07967 =
         0.06440    0.00328    0.01682    0.04173
C1A   1    1.026561    0.637901    0.722097    21.00000    0.07439    0.09797 =
         0.06399    0.00709    0.01673    0.04137
AFIX  43
H1A   2    0.965836    0.581806    0.741012    21.00000   -1.20000
AFIX   0
N1A   3    1.146980    0.706748    0.789534    21.00000    0.08251    0.10196 =
         0.07250   -0.01490    0.01133    0.04910
C2A   1    1.173705    0.688845    0.889935    21.00000    0.16886    0.20026 =
         0.07094    0.00154    0.01360    0.11657
AFIX 133
H2A1  2    1.174260    0.752273    0.938300    21.00000   -1.50000
H2A2  2    1.258437    0.682584    0.906270    21.00000   -1.50000
H2A3  2    1.105930    0.619947    0.891029    21.00000   -1.50000
AFIX   0
C3A   1    1.238683    0.797547    0.763816    21.00000    0.08394    0.09162 =
         0.14183   -0.01520    0.02036    0.03160
AFIX 133
H3A1  2    1.197713    0.804681    0.700179    21.00000   -1.50000
H3A2  2    1.315986    0.781255    0.759495    21.00000   -1.50000
H3A3  2    1.263907    0.867657    0.814508    21.00000   -1.50000
AFIX   0
REM  Free DMF near Zn2
PART 2 -21
DFIX 1.22 0.01 O1B C1B
DFIX 1.37 0.01 C1B N1B
DANG 2.26 0.01 O1B N1B
DFIX 1.47 0.01 N1B C2B N1B C3B
DANG 2.46 0.01 C1B C2B C1B C3B
DANG 2.53 0.01 C2B C3B
RIGU 0.001 O1B > C3B
FLAT O1B > C3B
O1B   4    1.347979    0.780759    0.946181   -21.00000    0.22469    0.31514 =
         0.16044    0.05688    0.06376    0.17920
C1B   1    1.266325    0.773547    0.868718   -21.00000    0.17350    0.12349 =
         0.16380    0.03635    0.04228    0.06462
AFIX  43
H1B   2    1.282874    0.829659    0.834480   -21.00000   -1.20000
AFIX   0
N1B   3    1.150747    0.678605    0.836496   -21.00000    0.16670    0.11697 =
         0.13017    0.00383    0.07010    0.07147
C2B   1    1.127272    0.596198    0.896694   -21.00000    0.33318    0.12367 =
         0.19845    0.03905    0.13791    0.10397
AFIX 133
H2B1  2    1.202999    0.619925    0.953406   -21.00000   -1.50000
H2B2  2    1.113030    0.522310    0.856284   -21.00000   -1.50000
H2B3  2    1.050419    0.592414    0.919798   -21.00000   -1.50000
AFIX   0
C3B   1    1.046011    0.664047    0.748750   -21.00000    0.23081    0.10537 =
         0.14961   -0.04579    0.01026    0.07786
AFIX 133
H3B1  2    1.014316    0.724600    0.761287   -21.00000   -1.50000
H3B2  2    0.974282    0.592039    0.736015   -21.00000   -1.50000
H3B3  2    1.080662    0.665941    0.691332   -21.00000   -1.50000
AFIX   0
PART 0
REM COORDINATED DMF TO ZN
EXYZ O2A O2B
EADP O2A O2B
EXYZ C4A C4B
EADP C4A C4B
PART 1 31
DFIX 1.22 0.01 O2A C4A
DFIX 1.37 0.01 C4A N2A
DANG 2.26 0.01 O2A N2A
DFIX 1.47 0.01 N2A C5A N2A C6A
DANG 2.46 0.01 C4A C5A C4A C6A
DANG 2.53 0.01 C5A C6A
RIGU 0.001 O2A > C6A
FLAT O2A > C6A
O2A   4    0.990973    0.059964    1.246203    31.00000    0.08065    0.08607 =
         0.04265    0.01201    0.01978    0.02169
C4A   1    1.092879    0.133748    1.302440    31.00000    0.07268    0.09960 =
         0.05698   -0.00030    0.02025    0.02834
AFIX  43
H4A   2    1.158161    0.166285    1.272198    31.00000   -1.20000
AFIX   0
N2A   3    1.122423    0.173092    1.399501    31.00000    0.09381    0.08678 =
         0.05271    0.00068    0.00913    0.03443
C5A   1    1.029734    0.128196    1.455902    31.00000    0.12364    0.21387 =
         0.06058    0.02727    0.00961   -0.00735
AFIX 133
H5A1  2    0.974442    0.171346    1.460514    31.00000   -1.50000
H5A2  2    1.078024    0.133948    1.522193    31.00000   -1.50000
H5A3  2    0.975501    0.049634    1.422260    31.00000   -1.50000
AFIX   0
C6A   1    1.240525    0.279777    1.455454    31.00000    0.11031    0.10679 =
         0.06877   -0.00708    0.01098    0.01969
AFIX 133
H6A1  2    1.281654    0.313318    1.408537    31.00000   -1.50000
H6A2  2    1.302834    0.261664    1.499808    31.00000   -1.50000
H6A3  2    1.212848    0.332786    1.493913    31.00000   -1.50000
AFIX   0
PART 2 -31
DFIX 1.22 0.01 O2B C4B
DFIX 1.37 0.01 C4B N2B
DANG 2.26 0.01 O2B N2B
DFIX 1.47 0.01 N2B C5B N2B C6B
DANG 2.46 0.01 C4B C5B C4B C6B
DANG 2.53 0.01 C5B C6B
RIGU 0.001 O2B > C6B
FLAT O2B > C6B
O2B   4    0.990973    0.059964    1.246203   -31.00000    0.08065    0.08607 =
         0.04265    0.01201    0.01978    0.02169
C4B   1    1.092879    0.133748    1.302440   -31.00000    0.07268    0.09960 =
         0.05698   -0.00030    0.02025    0.02834
AFIX  43
H4B   2    1.164788    0.167389    1.278599   -31.00000   -1.20000
AFIX   0
N2B   3    1.098446    0.165991    1.402772   -31.00000    0.10323    0.14225 =
         0.06132   -0.00107    0.02895    0.04572
C5B   1    0.975368    0.131048    1.434166   -31.00000    0.10218    0.13432 =
         0.02535   -0.00923    0.01668    0.04412
AFIX 133
H5B1  2    0.940688    0.190113    1.436677   -31.00000   -1.50000
H5B2  2    0.993655    0.118274    1.499495   -31.00000   -1.50000
H5B3  2    0.911424    0.061948    1.386817   -31.00000   -1.50000
AFIX   0
ISOR 0.001 C6B
C6B   1    1.223874    0.232017    1.478384   -31.00000    0.09796    0.09851 =
         0.09437    0.02406    0.02427    0.03728
AFIX 133
H6B1  2    1.289823    0.267115    1.446590   -31.00000   -1.50000
H6B2  2    1.251277    0.182550    1.512705   -31.00000   -1.50000
H6B3  2    1.213411    0.290019    1.525824   -31.00000   -1.50000
AFIX   0
PART 0
REM FREE DMF
EXYZ N3A N3B
EADP N3A N3B
PART 1 41
DFIX 1.22 0.01 O3A C7A
DFIX 1.37 0.01 C7A N3A
DANG 2.26 0.01 O3A N3A
DFIX 1.47 0.01 N3A C8A N3A C9A
DANG 2.46 0.01 C7A C8A C7A C9A
DANG 2.53 0.01 C8A C9A
SIMU 0.01 O3A > C9A
DELU 0.01 O3A > C9A
RIGU 0.001 O3A > C9A
FLAT O3A > C9A
O3A   4    0.637278    0.877582    0.378461    41.00000    0.21603    0.18081 =
         0.23242    0.02471    0.04121    0.03736
C7A   1    0.580052    0.803245    0.304247    41.00000    0.14310    0.12903 =
         0.19118    0.06981    0.07322    0.04771
AFIX  43
H7A   2    0.523278    0.737025    0.314025    41.00000   -1.20000
AFIX   0
N3A   3    0.581432    0.795951    0.205393    41.00000    0.12703    0.15442 =
         0.20294    0.09284    0.09132    0.07132
C8A   1    0.634930    0.889024    0.166471    41.00000    0.20079    0.20550 =
         0.30517    0.15562    0.14413    0.07518
AFIX 133
H8A1  2    0.656781    0.959073    0.216296    41.00000   -1.50000
H8A2  2    0.570905    0.884421    0.107829    41.00000   -1.50000
H8A3  2    0.713524    0.886938    0.148794    41.00000   -1.50000
AFIX   0
C9A   1    0.482345    0.685126    0.133522    41.00000    0.16255    0.14614 =
         0.20470    0.08112    0.08246    0.08466
AFIX 133
H9A1  2    0.437084    0.636974    0.170503    41.00000   -1.50000
H9A2  2    0.527684    0.647507    0.097076    41.00000   -1.50000
H9A3  2    0.419155    0.700312    0.087211    41.00000   -1.50000
AFIX   0
PART 2 -41
DFIX 1.22 0.01 O3B C7B
DFIX 1.37 0.01 C7B N3B
DANG 2.26 0.01 O3B N3B
DFIX 1.47 0.01 N3B C8B N3B C9B
DANG 2.46 0.01 C7B C8B C7B C9B
DANG 2.53 0.01 C8B C9B
SIMU 0.01 O3B > C9B
DELU 0.01 O3B > C9B
RIGU 0.001 O3B > C9B
FLAT O3B > C9B
ISOR 0.001 O3B
O3B   4    0.499087    0.787506    0.037245   -41.00000    0.19276    0.19280 =
         0.19230    0.05357    0.05527    0.07396
C7B   1    0.505092    0.756209    0.110247   -41.00000    0.17816    0.19620 =
         0.21039    0.07109    0.07095    0.08198
AFIX  43
H7B   2    0.439397    0.684681    0.099412   -41.00000   -1.20000
AFIX   0
N3B   3    0.581432    0.795951    0.205393   -41.00000    0.12703    0.15442 =
         0.20294    0.09284    0.09132    0.07132
C8B   1    0.718362    0.874526    0.236732   -41.00000    0.14613    0.20509 =
         0.24091    0.10842    0.07157    0.03612
AFIX 133
H8B1  2    0.775114    0.832395    0.237454   -41.00000   -1.50000
H8B2  2    0.737343    0.922710    0.302903   -41.00000   -1.50000
H8B3  2    0.733557    0.920652    0.190648   -41.00000   -1.50000
AFIX   0
C9B   1    0.525125    0.747147    0.282739   -41.00000    0.17283    0.21296 =
         0.24301    0.13479    0.11351    0.06811
AFIX 133
H9B1  2    0.437424    0.690505    0.251321   -41.00000   -1.50000
H9B2  2    0.521268    0.806845    0.332663   -41.00000   -1.50000
H9B3  2    0.580445    0.712679    0.314017   -41.00000   -1.50000
PART 0

AFIX   0
HKLF 4


REM  P-1_a.res in P-1
REM wR2 = 0.1779, GooF = S = 0.902, Restrained GooF = 0.932 for all data
REM R1 = 0.0569 for 5163 Fo > 4sig(Fo) and 0.1004 for all 9999 data
REM 571 parameters refined using 280 restraints

END

WGHT      0.1086      0.0000

REM Highest difference peak  1.157,  deepest hole -0.528,  1-sigma level  0.070
Q1    1   0.9484 -0.0584  1.1045  11.00000  0.05    1.16
Q2    1   0.5607  0.8407  0.0998  11.00000  0.05    0.64
;
_shelx_res_checksum   59276

_shelx_hkl_file
;
   0   0   1   35.34    1.23
   0   0  -1   36.38    1.42
   0   0   2    0.58    0.32
   0   0  -2    1.03    0.39
   0   0   3  199.97    6.78
   0   0  -3  210.57    6.59
   0   0   4  140.08    5.23
   0   0  -4  140.85    5.17
   0   0   5 1047.47   28.82
   0   0  -5 1027.06   28.82
   0   0   6  222.20    7.82
   0   0  -6  221.62    7.56
   0   0   7  371.13   11.11
   0   0  -7  365.76   12.15
   0   0   8  411.96   12.60
   0   0  -8  428.50   13.50
   0   0   9   83.41    3.94
   0   0  -9   75.01    3.42
   0   0  10  247.40    8.92
   0   0 -10  239.84    8.59
   0   0  11   36.57    3.23
   0   0 -11   40.96    3.04
   0   0  12    3.36    2.91
   0   0 -12    3.23    1.87
   0   0  13   46.91    4.65
   0   0 -13   46.00    4.33
   0   0  14   22.16    3.88
   0   0 -14   20.80    3.10
   0   0  15    8.92    4.39
   0   0 -15   11.50    3.10
   0   0  16    6.78    4.07
   0   0 -16    4.46    3.81
   0   0  17   -0.90    3.81
   0   0 -17    1.62    3.36
   0   0  18    2.39    5.04
   0   0 -18    1.16    5.04
   0   0  19    2.00    3.42
   0   0 -19   -0.52    3.10
   0   0  20    2.00    5.17
   0   0 -20    2.13    5.43
   0   0 -21   -2.84    3.81
   0   1 -21    0.84    3.36
   0   1 -20   12.60    3.23
   0  -1  20    5.56    6.07
   0   1 -19    5.36    4.01
   0  -1  19    2.13    4.59
   0   1 -18    0.90    4.39
   0  -1  18    2.13    5.23
   0   1 -17    0.90    2.97
   0  -1  17    4.98    4.20
   0   1 -16    9.63    4.33
   0  -1  16    8.72    3.55
   0   1 -15   17.57    3.55
   0  -1  15   22.61    4.65
   0   1 -14   65.13    4.72
   0  -1  14   64.42    4.59
   0   1 -13    3.94    2.65
   0  -1  13    3.42    2.71
   0   1 -12    8.66    3.17
   0  -1  12    8.14    2.97
   0   1 -11   64.93    3.68
   0  -1  11   64.42    3.55
   0   1 -10  187.44    6.46
   0  -1  10  184.21    7.43
   0   1  -9  311.55    9.95
   0  -1   9  307.55   10.40
   0   1  -8    0.39    1.29
   0  -1   8    0.58    1.29
   0   1  -7   76.18    3.88
   0  -1   7   69.97    3.49
   0   1  -6 3183.25   77.92
   0  -1   6 3024.31   77.02
   0   1  -5   13.70    1.29
   0  -1   5   14.21    1.23
   0   1  -4  884.52   25.13
   0  -1   4  858.29   23.39
   0   1  -3  438.77   12.02
   0  -1   3  454.54   12.79
   0   1  -2  484.26   12.86
   0  -1   2  480.83   12.92
   0   1  -1 6144.50  204.95
   0  -1   1 6001.71  199.91
   0   1   0  117.46    3.75
   0  -1   0  120.18    3.68
   0   1   1 4184.34   99.11
   0  -1  -1 4137.69   97.63
   0   1   2  360.08   10.85
   0  -1  -2  360.27   10.53
   0   1   3  361.43   10.60
   0  -1  -3  357.04   10.34
   0   1   4  128.06    4.59
   0  -1  -4  134.26    5.04
   0   1   5  132.13    5.17
   0  -1  -5  130.00    4.91
   0   1   6  915.15   26.30
   0  -1  -6  913.60   26.36
   0   1   7   47.10    3.10
   0  -1  -7   50.33    3.23
   0   1   8    3.88    1.74
   0  -1  -8    4.14    1.42
   0   1   9  422.04   13.76
   0  -1  -9  425.72   13.37
   0   1  10   10.79    2.39
   0  -1 -10    9.05    1.87
   0   1  11   12.86    3.30
   0  -1 -11    7.69    2.39
   0   1  12    2.91    2.78
   0  -1 -12    5.17    2.78
   0   1  13    1.23    3.55
   0  -1 -13   -0.19    2.52
   0   1  14   60.93    5.23
   0  -1 -14   63.06    4.46
   0   1  15   29.33    5.23
   0  -1 -15   26.56    4.01
   0   1  16    0.58    3.81
   0  -1 -16   -1.94    3.68
   0   1  17    2.58    4.85
   0  -1 -17    1.74    3.81
   0   1  18   -0.19    4.39
   0  -1 -18    4.01    3.36
   0   1  19    5.36    7.62
   0  -1 -19   -0.65    4.52
   0   1  20    6.20    5.23
   0   1  21   -1.74    5.04
   0   2 -21   -0.19    4.01
   0   2 -20    3.04    4.01
   0  -2  20    2.97    3.75
   0   2 -19    2.78    3.55
   0  -2  19    1.62    4.14
   0   2 -18   -0.90    2.91
   0  -2  18    2.52    4.39
   0   2 -17   11.05    3.62
   0  -2  17    7.24    4.14
   0   2 -16    4.78    4.33
   0  -2  16    5.30    4.33
   0   2 -15   47.10    4.14
   0  -2  15   49.10    4.72
   0   2 -14    5.62    3.17
   0  -2  14    5.75    3.36
   0   2 -13   56.73    3.94
   0  -2  13   55.63    4.26
   0   2 -12   16.41    2.58
   0  -2  12   15.25    2.39
   0   2 -11   12.02    2.39
   0  -2  11   11.44    2.84
   0   2 -10  146.67    5.56
   0  -2  10  144.73    6.01
   0   2  -9   53.76    3.30
   0  -2   9   52.14    3.42
   0   2  -8  182.33    7.49
   0  -2   8  181.75    7.11
   0   2  -7  637.45   18.22
   0  -2   7  654.06   18.80
   0   2  -6  114.30    4.52
   0  -2   6  112.68    4.52
   0   2  -5  807.51   22.81
   0  -2   5  819.46   23.07
   0   2  -4   44.45    2.26
   0  -2   4   45.10    1.87
   0   2  -3   19.90    1.16
   0  -2   3   19.19    1.10
   0   2  -2  315.50   13.96
   0  -2   2  316.79   14.09
   0   2  -1   35.21    1.49
   0  -2   1   31.53    1.36
   0   2   0 1132.76   29.79
   0  -2   0 1141.61   30.50
   0   2   1  766.29   20.35
   0  -2  -1  747.68   20.29
   0   2   2  286.29    8.53
   0  -2  -2  281.77    8.46
   0   2   3    2.65    0.97
   0  -2  -3    2.20    0.71
   0   2   4  934.40   26.62
   0  -2  -4  918.32   25.65
   0   2   5 1450.19   38.44
   0  -2  -5 1441.47   38.64
   0   2   6    4.33    1.42
   0  -2  -6    6.78    1.49
   0   2   7    2.07    1.62
   0  -2  -7   -0.39    1.55
   0   2   8  203.98    6.59
   0  -2  -8  207.79    7.30
   0   2   9   49.56    3.23
   0  -2  -9   49.43    2.97
   0   2  10   86.45    4.39
   0  -2 -10   90.58    4.07
   0   2  11    3.75    2.39
   0  -2 -11    4.85    2.13
   0   2  12    3.94    2.65
   0  -2 -12    7.24    2.71
   0   2  13   47.75    5.30
   0  -2 -13   51.69    4.20
   0   2  14   41.93    4.20
   0  -2 -14   51.30    4.26
   0   2  15    6.46    5.36
   0  -2 -15    2.00    4.01
   0   2  16    7.43    4.20
   0  -2 -16   11.24    4.26
   0   2  17    9.82    4.52
   0  -2 -17    8.08    4.01
   0   2  18    1.23    4.01
   0  -2 -18   -0.65    3.49
   0   2  19    3.81    4.52
   0  -2 -19    0.78    3.55
   0   2  20   -0.26    4.26
   0  -2 -20    2.91    4.07
   0   3 -22   -0.45    2.91
   0   3 -21    1.42    3.68
   0  -3  21   -0.13    3.42
   0   3 -20    1.23    3.68
   0  -3  20   -0.97    4.39
   0   3 -19    6.59    3.81
   0  -3  19    9.24    5.49
   0   3 -18    1.94    3.42
   0  -3  18    0.06    4.91
   0   3 -17   -0.52    3.23
   0  -3  17    1.81    3.94
   0   3 -16   55.63    5.81
   0  -3  16   50.07    5.36
   0   3 -15   26.30    3.75
   0  -3  15   38.57    4.26
   0   3 -14   44.39    3.81
   0  -3  14   41.16    4.33
   0   3 -13   10.60    2.58
   0  -3  13   10.21    2.97
   0   3 -12   17.51    3.10
   0  -3  12   22.36    3.17
   0   3 -11  240.61    8.72
   0  -3  11  249.66    9.05
   0   3 -10   28.69    2.65
   0  -3  10   25.84    2.52
   0   3  -9  397.55   12.28
   0  -3   9  396.65   13.12
   0   3  -8    0.84    1.36
   0  -3   8    3.23    1.42
   0   3  -7   77.53    3.36
   0  -3   7   76.95    3.30
   0   3  -6 1715.16   45.36
   0  -3   6 1776.35   47.55
   0   3  -5   35.54    2.13
   0  -3   5   35.34    1.87
   0   3  -4  474.31   15.05
   0  -3   4  482.90   14.28
   0   3  -3  150.87    7.49
   0  -3   3  143.57    6.65
   0   3  -2  980.21   26.23
   0  -3   2  968.58   26.81
   0   3  -1 5269.28  126.12
   0  -3   1 5117.51  123.60
   0   3   0  949.39   27.72
   0  -3   0  946.68   26.04
   0   3   1   22.10    1.49
   0  -3  -1   21.77    1.29
   0   3   2  257.80    8.66
   0  -3  -2  251.85    8.66
   0   3   3  136.85    5.30
   0  -3  -3  127.35    4.98
   0   3   4  238.16    8.27
   0  -3  -4  237.70    7.88
   0   3   5   15.25    1.55
   0  -3  -5   20.16    2.00
   0   3   6    9.95    2.00
   0  -3  -6   10.85    1.74
   0   3   7   35.02    2.65
   0  -3  -7   38.31    2.58
   0   3   8  217.93    7.62
   0  -3  -8  225.75    9.11
   0   3   9  124.83    5.62
   0  -3  -9  125.67    5.04
   0   3  10    0.26    3.04
   0  -3 -10    1.29    2.58
   0   3  11   22.03    3.94
   0  -3 -11   18.93    3.04
   0   3  12   16.80    3.62
   0  -3 -12   17.32    2.97
   0   3  13   20.03    4.20
   0  -3 -13   17.83    3.42
   0   3  14   11.05    4.46
   0  -3 -14   10.53    2.91
   0   3  15   16.61    4.78
   0  -3 -15   18.35    3.62
   0   3  16    6.20    4.78
   0  -3 -16    2.33    4.33
   0   3  17   -2.26    5.49
   0  -3 -17    5.04    4.46
   0   3  18    5.10    6.85
   0  -3 -18   -0.26    3.68
   0   3  19    0.00    4.91
   0  -3 -19    1.29    3.10
   0  -3 -20   -1.87    4.33
   0   4 -22   -0.84    2.58
   0  -4  22    0.97    4.39
   0   4 -21    3.62    4.20
   0  -4  21   -0.06    4.52
   0   4 -20    2.58    3.10
   0  -4  20    1.74    2.71
   0   4 -19    0.45    4.65
   0  -4  19    0.26    4.98
   0   4 -18    3.88    3.68
   0  -4  18    0.00    4.72
   0   4 -17    4.14    4.01
   0  -4  17    4.01    3.62
   0   4 -16   14.47    4.26
   0  -4  16   11.18    5.04
   0   4 -15   90.71    6.07
   0  -4  15   88.45    6.40
   0   4 -14    9.37    2.84
   0  -4  14   15.89    3.68
   0   4 -13   12.79    2.71
   0  -4  13   10.98    3.10
   0   4 -12  103.70    6.65
   0  -4  12  102.09    5.75
   0   4 -11    2.46    1.94
   0  -4  11    2.46    2.52
   0   4 -10  389.09   11.69
   0  -4  10  384.44   12.60
   0   4  -9   59.77    3.55
   0  -4   9   61.77    3.49
   0   4  -8   11.37    1.62
   0  -4   8   13.05    2.00
   0   4  -7  759.11   21.26
   0  -4   7  753.82   22.68
   0   4  -6   62.16    3.17
   0  -4   6   68.75    3.42
   0   4  -5  930.59   26.36
   0  -4   5  929.17   25.39
   0   4  -4   26.56    2.33
   0  -4   4   27.78    2.71
   0   4  -3    0.58    0.78
   0  -4   3    1.03    0.84
   0   4  -2 1121.00   30.24
   0  -4   2 1152.85   30.24
   0   4  -1  334.36   10.85
   0  -4   1  339.01   11.50
   0   4   0  607.86   17.51
   0  -4   0  617.23   19.19
   0   4   1   23.13    1.68
   0  -4  -1   25.78    1.74
   0   4   2   20.29    1.55
   0  -4  -2   22.16    1.62
   0   4   3   10.01    1.36
   0  -4  -3   11.11    1.36
   0   4   4   -0.97    1.16
   0  -4  -4    0.90    1.23
   0   4   5  558.76   17.25
   0  -4  -5  574.46   17.44
   0   4   6   34.31    2.33
   0  -4  -6   38.44    2.78
   0   4   7   34.44    2.91
   0  -4  -7   35.73    3.04
   0   4   8  233.63    8.66
   0  -4  -8  223.81    8.33
   0   4   9  148.41    6.72
   0  -4  -9  151.45    5.62
   0   4  10    1.81    2.26
   0  -4 -10    0.71    2.00
   0   4  11    9.82    2.97
   0  -4 -11   12.41    2.97
   0   4  12   -2.33    3.75
   0  -4 -12   -1.49    3.36
   0   4  13   12.02    3.88
   0  -4 -13    8.53    2.84
   0   4  14   20.03    3.94
   0  -4 -14   17.12    3.30
   0   4  15    1.23    4.07
   0  -4 -15    3.10    3.36
   0   4  16    7.62    5.36
   0  -4 -16   10.27    3.36
   0   4  17    3.36    4.20
   0  -4 -17    2.39    3.55
   0   4  18    3.49    8.08
   0  -4 -18    3.17    4.01
   0  -4 -19    0.32    3.94
   0  -5  23   -1.29    5.23
   0  -5  22   14.54   10.08
   0   5 -21   -0.39    4.07
   0  -5  21    2.84    4.59
   0   5 -20    7.49    3.30
   0  -5  20    2.52    3.10
   0   5 -19    3.36    4.72
   0  -5  19    3.55    4.98
   0   5 -18    0.32    3.62
   0  -5  18   -1.42    4.01
   0   5 -17   -1.03    3.49
   0  -5  17   -3.42    3.75
   0   5 -16   33.99    4.39
   0  -5  16   35.99    4.39
   0   5 -15    7.17    3.68
   0  -5  15   11.50    3.62
   0   5 -14   41.42    4.78
   0  -5  14   39.93    4.46
   0   5 -13   20.87    3.42
   0  -5  13   15.64    3.17
   0   5 -12   62.16    4.52
   0  -5  12   59.57    4.20
   0   5 -11  159.52    7.11
   0  -5  11  177.29    7.37
   0   5 -10   11.18    2.26
   0  -5  10   12.79    2.33
   0   5  -9  121.21    5.04
   0  -5   9  116.75    5.10
   0   5  -8  137.75    5.56
   0  -5   8  144.34    5.56
   0   5  -7   21.13    1.87
   0  -5   7   18.41    1.94
   0   5  -6  600.11   17.57
   0  -5   6  585.12   17.06
   0   5  -5   39.41    2.78
   0  -5   5   43.81    4.01
   0   5  -4  214.12    7.62
   0  -5   4  216.45    7.37
   0   5  -3   43.68    2.13
   0  -5   3   44.52    2.46
   0   5  -2  606.83   17.77
   0  -5   2  597.33   17.70
   0   5  -1 3787.75   93.75
   0  -5   1 3760.81   93.75
   0   5   0  788.96   21.64
   0  -5   0  785.54   21.84
   0   5   1  853.64   24.42
   0  -5  -1  862.75   23.26
   0   5   2  348.32   10.14
   0  -5  -2  348.51   11.05
   0   5   3   34.24    2.33
   0  -5  -3   35.34    2.07
   0   5   4  487.88   14.93
   0  -5  -4  466.17   15.38
   0   5   5  106.93    4.91
   0  -5  -5  106.03    5.10
   0   5   6    6.98    2.07
   0  -5  -6   12.34    1.94
   0   5   7    1.03    1.74
   0  -5  -7    2.71    1.74
   0   5   8   89.81    5.10
   0  -5  -8   91.04    4.33
   0   5   9   54.01    3.62
   0  -5  -9   52.53    4.07
   0   5  10   63.96    4.52
   0  -5 -10   46.91    3.75
   0   5  11    0.32    2.65
   0  -5 -11    0.00    2.52
   0   5  12    0.26    3.55
   0  -5 -12    4.85    3.17
   0   5  13   13.89    4.33
   0  -5 -13   15.05    3.49
   0   5  14    0.84    3.81
   0  -5 -14    2.07    3.17
   0   5  15    6.65    4.07
   0  -5 -15    8.08    3.81
   0   5  16    0.58    4.46
   0  -5 -16    1.29    3.04
   0  -5 -17   -1.74    3.10
   0   5  18   -2.00    5.81
   0  -5 -18   -0.32    3.30
   0  -5 -19   -0.32    2.52
   0  -6  22    1.16    2.84
   0  -6  21    1.42    2.71
   0   6 -20    3.88    2.78
   0  -6  20    3.94    5.88
   0   6 -19    2.33    5.36
   0  -6  19   -2.33    6.40
   0   6 -18    0.45    3.75
   0  -6  18    1.36    4.01
   0   6 -17    8.92    4.20
   0  -6  17    7.04    3.75
   0   6 -16    8.79    3.55
   0  -6  16    7.95    3.68
   0   6 -15   42.00    4.33
   0  -6  15   34.18    4.26
   0   6 -14   -1.62    2.65
   0  -6  14    1.49    2.91
   0   6 -13    4.14    2.46
   0  -6  13    6.72    2.78
   0   6 -12   17.96    2.91
   0  -6  12   15.64    2.65
   0   6 -11  228.92    9.89
   0  -6  11  238.67   10.27
   0   6 -10   68.04    3.75
   0  -6  10   72.17    3.88
   0   6  -9    0.39    1.87
   0  -6   9    1.10    1.74
   0   6  -8   26.62    2.71
   0  -6   8   27.72    2.46
   0   6  -7  736.11   20.93
   0  -6   7  745.29   21.32
   0   6  -6   12.28    2.46
   0  -6   6   11.50    2.46
   0   6  -5  566.25   17.57
   0  -6   5  536.46   16.09
   0   6  -4  112.49    4.65
   0  -6   4  117.92    7.37
   0   6  -3  890.27   25.65
   0  -6   3  897.25   25.00
   0   6  -2 1553.57   39.74
   0  -6   2 1518.62   41.09
   0   6  -1  501.64   14.28
   0  -6   1  514.63   14.93
   0   6   0  920.00   26.62
   0  -6   0  913.99   26.43
   0   6   1    2.33    1.29
   0  -6  -1    2.33    1.23
   0   6   2   60.22    2.97
   0  -6  -2   59.83    3.30
   0   6   3  176.26    6.07
   0  -6  -3  167.79    5.94
   0   6   4   51.30    3.30
   0  -6  -4   51.24    2.97
   0   6   5  157.78    6.07
   0  -6  -5  151.71    6.53
   0   6   6   21.19    3.10
   0  -6  -6   19.19    3.04
   0   6   7   14.09    3.30
   0  -6  -7   17.12    3.04
   0   6   8    0.26    2.00
   0  -6  -8    5.49    2.52
   0   6   9   36.89    3.30
   0  -6  -9   32.95    3.49
   0   6  10    3.10    3.81
   0  -6 -10    1.10    2.52
   0   6  11    4.91    3.81
   0  -6 -11    2.91    3.17
   0   6  12   -0.84    3.75
   0  -6 -12    0.97    3.23
   0   6  13   14.99    4.14
   0  -6 -13   15.64    3.36
   0   6  14    2.13    4.07
   0  -6 -14    0.00    3.23
   0   6  15    0.26    3.49
   0  -6 -15   -1.62    4.39
   0   6  16    3.94    6.59
   0  -6 -16    1.42    5.23
   0   6  17   -0.90    6.78
   0  -6 -17    0.84    6.14
   0  -6 -18    0.19    2.52
   0  -7  22    0.90    2.52
   0  -7  21    1.36    4.65
   0   7 -19    2.26    3.55
   0  -7  19    3.81    5.81
   0   7 -18    4.01    2.91
   0  -7  18    3.10    4.52
   0   7 -17    4.91    3.04
   0  -7  17    4.01    3.94
   0   7 -16   22.36    3.17
   0  -7  16   21.26    4.20
   0   7 -15    2.46    2.65
   0  -7  15    1.49    2.84
   0   7 -14   15.96    2.58
   0  -7  14   13.18    3.10
   0   7 -13   20.55    2.65
   0  -7  13   18.41    3.49
   0   7 -12    3.10    1.94
   0  -7  12    3.04    2.71
   0   7 -11  168.83    7.24
   0  -7  11  154.36    6.98
   0   7 -10   57.05    4.59
   0  -7  10   54.66    4.26
   0   7  -9    4.33    2.07
   0  -7   9    3.10    1.94
   0   7  -8  189.57    7.04
   0  -7   8  191.57    7.43
   0   7  -7  127.28    7.88
   0  -7   7  127.48    9.30
   0   7  -6  262.00    8.33
   0  -7   6  252.18    8.59
   0   7  -5   -1.10    1.68
   0  -7   5    0.58    1.68
   0   7  -4  173.48    6.14
   0  -7   4  173.03    6.14
   0   7  -3   22.36    2.26
   0  -7   3   19.84    1.87
   0   7  -2  276.28    8.98
   0  -7   2  285.84    8.92
   0   7  -1  378.36   11.82
   0  -7   1  374.87   11.44
   0   7   0   42.51    2.78
   0  -7   0   38.64    2.46
   0   7   1   -0.32    1.29
   0  -7  -1    1.49    1.42
   0   7   2    5.30    1.74
   0  -7  -2    6.27    1.74
   0   7   3  109.64    5.30
   0  -7  -3   96.14    5.23
   0   7   4  377.65   11.63
   0  -7  -4  387.08   11.89
   0   7   5   69.46    4.26
   0  -7  -5   70.43    4.26
   0   7   6   26.81    3.49
   0  -7  -6   22.23    3.10
   0   7   7   58.02    4.91
   0  -7  -7   52.14    4.14
   0   7   8    0.90    2.39
   0  -7  -8    0.65    2.39
   0   7   9   -0.78    2.65
   0  -7  -9    1.94    2.52
   0   7  10   18.22    3.68
   0  -7 -10   25.91    3.88
   0   7  11    1.62    3.62
   0  -7 -11    0.97    4.14
   0   7  12    5.88    3.75
   0  -7 -12    2.20    2.91
   0   7  13    4.85    3.75
   0  -7 -13    6.27    3.36
   0   7  14    5.49    4.52
   0  -7 -14    6.33    3.75
   0   7  15    2.00    4.72
   0  -7 -15    9.69    2.84
   0  -7 -16   -0.06    2.97
   0  -7 -17    1.87    6.14
   0  -8  21   -0.65    7.82
   0   8 -19    0.71    4.26
   0  -8  19    0.13    4.85
   0   8 -18    1.16    4.07
   0  -8  18    1.74    4.98
   0   8 -17   22.87    4.72
   0  -8  17   20.55    3.88
   0   8 -16    9.76    4.26
   0  -8  16   10.01    3.49
   0   8 -15   30.04    4.98
   0  -8  15   37.93    4.39
   0   8 -14    1.87    2.97
   0  -8  14    2.91    2.97
   0   8 -13   18.28    4.01
   0  -8  13   26.43    4.01
   0   8 -12   70.81    5.62
   0  -8  12   69.65    5.17
   0   8 -11    4.52    2.78
   0  -8  11    2.71    2.26
   0   8 -10  134.07    6.53
   0  -8  10  140.92    6.78
   0   8  -9   56.79    4.46
   0  -8   9   46.97    3.88
   0   8  -8   11.76    2.71
   0  -8   8   10.40    2.97
   0   8  -7  200.88    8.08
   0  -8   7  206.11    7.62
   0   8  -6    3.88    2.20
   0  -8   6    3.10    1.74
   0   8  -5  321.57   10.73
   0  -8   5  303.22   11.05
   0   8  -4    6.59    2.26
   0  -8   4    5.04    1.94
   0   8  -3   51.56    3.10
   0  -8   3   54.53    2.78
   0   8  -2  396.78   11.95
   0  -8   2  401.04   12.15
   0   8  -1  128.19    4.78
   0  -8   1  123.73    4.91
   0   8   0   13.31    2.26
   0  -8   0   13.83    2.46
   0   8   1   15.12    2.33
   0  -8  -1   15.83    2.20
   0   8   2    6.40    1.87
   0  -8  -2    6.27    2.07
   0   8   3  148.54    5.94
   0  -8  -3  155.91    6.46
   0   8   4   -0.39    2.58
   0  -8  -4   -0.97    3.04
   0   8   5   23.91    2.65
   0  -8  -5   23.71    2.97
   0   8   6   25.26    2.91
   0  -8  -6   29.85    3.55
   0   8   7    8.08    3.17
   0  -8  -7    8.27    3.17
   0   8   8   23.65    3.55
   0  -8  -8   22.94    2.91
   0   8   9   21.45    4.46
   0  -8  -9   24.81    3.62
   0   8  10    4.59    3.55
   0  -8 -10    1.74    2.84
   0   8  11   -0.32    3.62
   0  -8 -11   -1.10    3.55
   0   8  12    3.55    3.75
   0  -8 -12    2.58    3.42
   0   8  13   10.92    4.78
   0  -8 -13    4.72    4.01
   0   8  14   -0.06    3.88
   0  -8 -14    3.62    3.17
   0   8  15    0.32    6.14
   0  -8 -15    0.71    3.10
   0  -8 -16    0.71    3.94
   0  -9  21    2.91    5.56
   0  -9  20   17.57   10.79
   0   9 -19    1.62    4.85
   0  -9  19   -4.01    7.30
   0   9 -18    0.58    4.07
   0  -9  18    1.23    4.20
   0   9 -17    4.98    4.01
   0  -9  17    2.71    3.81
   0   9 -16   22.81    4.07
   0  -9  16   27.14    4.72
   0   9 -15    4.59    3.75
   0  -9  15    5.81    3.62
   0   9 -14    9.50    3.23
   0  -9  14   11.76    3.55
   0   9 -13   15.77    4.33
   0  -9  13   25.39    4.07
   0   9 -12    5.94    3.10
   0  -9  12    6.01    2.65
   0   9 -11  289.52   11.63
   0  -9  11  290.04   10.98
   0   9 -10   20.16    3.30
   0  -9  10   18.28    2.91
   0   9  -9   35.60    6.07
   0  -9   9   26.62    3.17
   0   9  -8   41.74    3.88
   0  -9   8   45.68    3.68
   0   9  -7    0.45    2.33
   0  -9   7    0.52    2.65
   0   9  -6   46.91    3.49
   0  -9   6   48.20    3.55
   0   9  -5    0.13    1.94
   0  -9   5    0.90    1.62
   0   9  -4   18.22    2.20
   0  -9   4   14.86    2.33
   0   9  -3  486.59   15.57
   0  -9   3  469.98   14.73
   0   9  -2    0.71    1.94
   0  -9   2    1.10    1.68
   0   9  -1  122.37    5.49
   0  -9   1  123.47    5.17
   0   9   0    1.81    1.94
   0  -9   0    3.30    1.81
   0   9   1    0.45    1.87
   0  -9  -1    0.26    1.87
   0   9   2    1.68    2.26
   0  -9  -2    2.58    2.33
   0   9   3    4.78    2.13
   0  -9  -3    2.00    2.07
   0   9   4   70.68    4.14
   0  -9  -4   74.17    4.85
   0   9   5    0.78    2.52
   0  -9  -5    0.71    2.52
   0   9   6   18.22    3.62
   0  -9  -6   15.83    3.23
   0   9   7   11.89    3.30
   0  -9  -7   10.85    3.42
   0   9   8    2.71    3.75
   0  -9  -8    6.27    3.49
   0   9   9    5.17    3.23
   0  -9  -9    7.49    3.23
   0   9  10    5.49    4.85
   0  -9 -10    0.00    4.39
   0   9  11    2.13    3.88
   0  -9 -11    2.26    3.30
   0   9  12    1.10    4.52
   0  -9 -12    0.26    3.10
   0   9  13    0.06    3.10
   0  -9 -13    2.33    5.17
   0   9  14   -2.78    4.65
   0  -9 -14    1.55    4.14
   0 -10  21    1.42    6.07
   0 -10  20    1.49    6.14
   0  10 -19    1.68    4.20
   0 -10  19    0.78    4.07
   0  10 -18   -0.84    4.52
   0 -10  18    2.33    4.01
   0  10 -17   23.13    5.23
   0 -10  17   16.02    4.46
   0  10 -16    0.52    3.62
   0 -10  16    6.33    4.26
   0  10 -15   11.82    4.20
   0 -10  15   10.01    3.88
   0  10 -14    3.55    4.72
   0 -10  14    1.55    3.62
   0  10 -13    0.32    3.49
   0 -10  13    0.32    2.78
   0  10 -12   83.74    5.81
   0 -10  12   83.67    5.81
   0  10 -11    0.19    3.10
   0 -10  11    4.14    2.65
   0  10 -10   87.68    7.56
   0 -10  10   87.68    4.78
   0  10  -9   63.32    5.30
   0 -10   9   61.12    4.33
   0  10  -8    0.52    2.58
   0 -10   8    0.19    2.20
   0  10  -7   25.20    3.36
   0 -10   7   30.17    2.97
   0  10  -6    7.82    2.65
   0 -10   6    6.07    2.33
   0  10  -5   32.76    3.75
   0 -10   5   44.26    5.56
   0  10  -4   11.24    2.84
   0 -10   4    7.88    2.46
   0  10  -3    9.43    2.39
   0 -10   3    6.01    2.00
   0  10  -2  381.66   12.28
   0 -10   2  362.02   13.70
   0  10  -1    1.55    2.26
   0 -10   1    3.68    2.52
   0  10   0   22.36    2.78
   0 -10   0   24.04    3.17
   0  10   1    1.94    2.46
   0 -10  -1    0.78    3.17
   0  10   2   14.34    2.65
   0 -10  -2   16.80    3.62
   0  10   3   58.80    4.01
   0 -10  -3   52.59    4.20
   0  10   4   14.54    2.91
   0 -10  -4   17.90    3.49
   0  10   5    0.97    2.78
   0 -10  -5   -1.68    3.88
   0  10   6    3.55    3.55
   0 -10  -6    3.75    3.36
   0  10   7    5.69    3.17
   0 -10  -7    6.33    2.97
   0  10   8   -0.97    3.42
   0 -10  -8    2.39    3.04
   0  10   9    9.56    4.85
   0 -10  -9   15.44    4.01
   0  10  10   -0.71    3.88
   0 -10 -10    0.19    3.30
   0  10  11    3.81    4.07
   0 -10 -11   -1.36    3.23
   0  10  12    2.39    4.01
   0 -10 -12    2.58    3.75
   0 -10 -13    0.32    2.84
   0  11 -19   -0.06    5.23
   0  11 -18    4.01    5.62
   0 -11  18   11.44    5.04
   0  11 -17   -2.07    4.91
   0 -11  17   -2.46    4.14
   0  11 -16   32.56    5.94
   0 -11  16   30.75    4.72
   0  11 -15    3.88    4.46
   0 -11  15    0.19    4.20
   0  11 -14   -1.29    5.94
   0 -11  14    3.04    4.33
   0  11 -13   15.31    5.04
   0 -11  13   11.44    4.39
   0  11 -12    1.62    3.42
   0 -11  12    3.75    2.84
   0  11 -11   52.33    6.53
   0 -11  11   55.05    4.46
   0  11 -10    6.85    3.94
   0 -11  10    7.24    3.10
   0  11  -9    2.97    3.17
   0 -11   9    3.30    2.39
   0  11  -8   74.82    5.36
   0 -11   8   83.22    5.10
   0  11  -7   26.88    3.49
   0 -11   7   23.00    3.30
   0  11  -6   22.61    3.55
   0 -11   6   23.13    2.91
   0  11  -5    5.04    2.84
   0 -11   5    4.65    2.46
   0  11  -4   27.27    3.88
   0 -11   4   27.85    3.23
   0  11  -3  230.53    9.37
   0 -11   3  243.07    9.50
   0  11  -2   52.98    4.26
   0 -11   2   52.98    3.88
   0  11  -1   28.11    3.81
   0 -11   1   27.59    3.30
   0  11   0    5.30    3.42
   0 -11   0    3.68    3.42
   0  11   1    4.72    2.58
   0 -11  -1    4.46    3.36
   0  11   2   19.45    3.23
   0 -11  -2   18.67    3.30
   0  11   3    6.53    3.36
   0 -11  -3    0.13    4.07
   0  11   4   11.11    4.20
   0 -11  -4   14.34    4.20
   0  11   5    5.88    3.68
   0 -11  -5    4.14    3.68
   0  11   6    2.84    3.23
   0 -11  -6    3.23    3.17
   0  11   7    1.29    3.36
   0 -11  -7   -0.13    2.97
   0  11   8   16.80    5.17
   0 -11  -8   11.89    3.42
   0  11   9   -0.58    3.49
   0 -11  -9    0.26    3.62
   0  11  10    1.81    3.17
   0 -11 -10    2.26    3.49
   0  11  11    1.87    4.59
   0 -11 -11   -1.74    4.85
   0  11  12   -0.26    4.20
   0 -11 -12   -0.13    2.39
   0 -11 -13   -0.52    3.42
   0  12 -19    1.62    4.52
   0  12 -18   -3.17    4.91
   0 -12  18   -2.26    4.07
   0  12 -17    9.43    5.43
   0 -12  17    7.17    4.01
   0  12 -16   -2.13    4.59
   0 -12  16    0.90    3.94
   0  12 -15   13.83    5.10
   0 -12  15   11.31    3.68
   0  12 -14    7.04    4.98
   0 -12  14    3.36    3.68
   0  12 -13    4.26    3.94
   0 -12  13    1.81    6.27
   0  12 -12   28.69    7.37
   0 -12  12   27.59    4.52
   0  12 -11    0.32    3.88
   0 -12  11    2.71    3.17
   0  12 -10    1.87    3.49
   0 -12  10    1.42    2.65
   0  12  -9   65.26    5.94
   0 -12   9   65.45    5.23
   0  12  -8   -2.78    3.23
   0 -12   8   -2.00    2.52
   0  12  -7   46.20    4.46
   0 -12   7   45.81    4.07
   0  12  -6    4.39    3.55
   0 -12   6    5.04    3.23
   0  12  -5    1.55    3.55
   0 -12   5   -0.06    4.72
   0  12  -4   33.79    4.20
   0 -12   4   31.34    4.01
   0  12  -3   -0.65    2.71
   0 -12   3   -0.06    2.52
   0  12  -2  156.88    7.88
   0 -12   2  140.46    7.82
   0  12  -1    2.58    3.04
   0 -12   1    5.23    2.71
   0  12   0    0.13    3.30
   0 -12   0    5.36    2.65
   0  12   1    3.49    3.23
   0 -12  -1    0.06    3.04
   0  12   2   11.05    3.17
   0 -12  -2   12.73    3.23
   0  12   3    9.82    3.30
   0 -12  -3    9.50    4.14
   0  12   4   14.21    4.85
   0 -12  -4   14.54    3.62
   0  12   5    1.03    3.55
   0 -12  -5    0.06    3.42
   0  12   6   -1.03    3.10
   0 -12  -6   -0.84    3.36
   0  12   7    3.42    4.01
   0 -12  -7    2.91    3.49
   0  12   8    1.36    3.36
   0 -12  -8    2.58    3.81
   0  12   9    2.13    5.49
   0 -12  -9    0.52    4.14
   0  12  10   -0.58    4.85
   0 -12 -10    0.58    3.62
   0  12  11    1.03    5.04
   0 -12 -11   -0.39    2.97
   0  13 -19   -1.49    5.36
   0  13 -18   10.60    4.39
   0 -13  18    2.13    3.81
   0  13 -17    0.39    3.88
   0 -13  17   -0.19    4.01
   0  13 -16    7.75    4.98
   0 -13  16    9.63    4.59
   0  13 -15    2.91    5.30
   0 -13  15   -0.39    5.10
   0  13 -14    4.14    4.72
   0 -13  14   -0.90    5.94
   0  13 -13   19.25    6.33
   0 -13  13   16.41    5.23
   0  13 -12    2.13    5.94
   0 -13  12   -2.52    3.36
   0  13 -11    6.98    4.20
   0 -13  11   12.99    3.55
   0  13 -10    7.56    4.33
   0 -13  10    8.92    3.30
   0  13  -9    2.07    4.52
   0 -13   9   -1.42    3.10
   0  13  -8   55.57    5.49
   0 -13   8   54.60    4.72
   0  13  -7    2.39    3.62
   0 -13   7    0.58    2.52
   0  13  -6   11.50    4.07
   0 -13   6   10.27    3.10
   0  13  -5   -2.26    3.55
   0 -13   5    0.52    2.39
   0  13  -4   -1.74    4.59
   0 -13   4    1.29    2.91
   0  13  -3   57.25    5.81
   0 -13   3   54.73    4.59
   0  13  -2    2.58    3.55
   0 -13   2    1.68    2.91
   0  13  -1    4.65    3.49
   0 -13   1    3.17    2.91
   0  13   0    2.13    3.42
   0 -13   0    0.26    2.71
   0  13   1    5.69    3.49
   0 -13  -1    8.53    3.49
   0  13   2    4.26    4.07
   0 -13  -2    3.81    4.01
   0  13   3   10.85    3.62
   0 -13  -3   20.87    3.88
   0  13   4   -0.71    4.20
   0 -13  -4   -0.71    4.07
   0  13   5   -1.68    3.88
   0 -13  -5    0.52    3.49
   0  13   6   -0.90    2.33
   0 -13  -6    0.19    6.53
   0  13   7    1.49    3.36
   0 -13  -7    0.26    3.17
   0  13   8    2.58    6.40
   0 -13  -8    0.52    5.30
   0 -13  -9    1.55    3.68
   0 -13 -10    2.46    4.01
   0  14 -18   -1.29    6.53
   0  14 -17    4.72    6.20
   0 -14  17    0.52    5.43
   0  14 -16    1.94    5.30
   0 -14  16   -2.33    4.14
   0  14 -15    3.62    5.75
   0 -14  15   -1.29    8.79
   0  14 -14   -0.32    6.07
   0 -14  14    1.55    3.81
   0  14 -13    3.30    4.78
   0 -14  13    1.23    3.81
   0  14 -12    8.92    4.78
   0 -14  12   12.92    3.94
   0  14 -11   -3.10    4.39
   0 -14  11    1.29    4.26
   0  14 -10    1.94    4.78
   0 -14  10    4.01    4.26
   0  14  -9   15.51    6.33
   0 -14   9    6.07    4.78
   0  14  -8   -1.55    3.75
   0 -14   8    1.16    3.55
   0  14  -7   13.37    4.14
   0 -14   7   11.44    3.49
   0  14  -6   -2.00    4.14
   0 -14   6   -0.71    3.17
   0  14  -5    1.55    3.75
   0 -14   5   -0.06    3.04
   0  14  -4    2.07    4.26
   0 -14   4    4.26    3.49
   0  14  -3   11.76    3.68
   0 -14   3   11.44    3.55
   0  14  -2    1.55    3.49
   0 -14   2    4.59    3.30
   0  14  -1    2.39    4.33
   0 -14   1   -0.32    3.49
   0  14   0    3.04    4.33
   0 -14   0    0.58    3.81
   0  14   1    2.78    5.36
   0 -14  -1    3.49    3.88
   0  14   2    7.75    3.75
   0 -14  -2    5.36    3.55
   0  14   3    2.52    4.20
   0 -14  -3    0.13    3.62
   0  14   4   -1.74    4.59
   0 -14  -4    4.52    4.20
   0  14   5    2.20    3.23
   0 -14  -5    1.87    3.75
   0  14   7    0.45    3.10
   0 -14  -7    0.32    3.88
   0 -14  -8    0.06    3.81
   0 -14  -9    0.00    4.91
   0  15 -16    0.45    6.53
   0  15 -15    9.56    9.82
   0 -15  15    0.06    4.20
   0  15 -14    0.26    5.17
   0 -15  14    2.91    4.46
   0  15 -13    2.26    4.46
   0 -15  13    1.42    3.75
   0  15 -12    0.71    5.10
   0 -15  12    1.42    3.68
   0  15 -11   11.24    5.56
   0 -15  11   10.01    4.46
   0  15 -10    4.46    5.30
   0 -15  10    3.68    4.33
   0  15  -9    2.58    6.40
   0 -15   9    4.98    4.46
   0  15  -8    1.87    4.78
   0 -15   8    3.88    3.88
   0  15  -7    0.78    4.46
   0 -15   7   -0.65    3.49
   0  15  -6    2.07    3.62
   0 -15   6    1.49    3.23
   0  15  -5   -0.19    4.14
   0 -15   5   -0.84    3.36
   0  15  -4    2.13    4.65
   0 -15   4    9.95    3.81
   0  15  -3    1.03    4.65
   0 -15   3   -0.58    4.78
   0  15  -2    9.95    5.17
   0 -15   2   10.01    3.62
   0  15  -1   -0.97    3.81
   0 -15   1   -1.23    3.49
   0  15   0    3.30    4.20
   0 -15   0    1.74    3.36
   0  15   1    4.39    4.07
   0 -15  -1    1.42    4.20
   0  15   2    0.19    4.33
   0 -15  -2    0.45    3.68
   0  15   3   -1.10    3.81
   0 -15  -3    1.81    2.91
   0  15   4   -0.78    6.20
   0 -15  -4    1.62    3.68
   0  16 -14    5.49    5.23
   0 -16  14    2.78    4.59
   0  16 -13    0.19    4.33
   0 -16  13   -0.90    4.07
   0  16 -12    3.68    5.43
   0 -16  12    0.13    4.46
   0  16 -11    3.42    5.23
   0 -16  11   -0.84    3.75
   0  16 -10   -2.00    5.23
   0 -16  10   -0.78    4.52
   0  16  -9    8.01    5.23
   0 -16   9    4.46    3.75
   0  16  -8    1.42    7.37
   0 -16   8    1.03    4.46
   0  16  -7    6.59    7.30
   0 -16   7    7.17    4.85
   0  16  -6    4.52    6.01
   0 -16   6   -0.39    3.36
   0  16  -5    0.58    4.59
   0 -16   5   -3.68    4.33
   0  16  -4   -1.03    5.62
   0 -16   4    0.13    2.52
   0  16  -3    0.45    4.46
   0 -16   3    0.78    3.55
   0  16  -2    0.65    5.30
   0 -16   2    0.71    3.81
   0 -16   1   -0.45    3.88
   0  16   0    1.94    3.62
   0 -16   0    0.65    4.46
   0  16   1   -1.94    3.68
   0 -16  -1   -1.49    3.49
   0  16   2   -0.06    5.17
   0 -16  -2   -0.32    4.91
   0  17 -12    2.33    6.72
   0 -17  12    1.74    4.65
   0  17 -11    0.19    3.42
   0 -17  11    2.33    6.53
   0  17 -10    1.03    4.46
   0 -17  10   -1.62    5.04
   0  17  -9    1.03    6.72
   0 -17   9    2.39    3.88
   0 -17   8    2.33    3.49
   0 -17   7    0.78    2.65
   0 -17   6    2.00    5.43
   0 -17   5   -0.78    5.43
   0  17  -4   -0.71    4.14
   0  17  -3    1.23    2.78
   0 -17   3    1.94    4.39
   0  17  -2   -0.39    3.75
   0 -17   2    0.19    3.30
   0  17  -1    0.65    3.94
   0 -17   1    2.65    3.68
   0  18  -9    3.30    6.14
  -1  18 -10   -1.62    5.56
   1 -17   0    3.23    4.85
   1 -17   1    0.26    4.39
   1 -17   2    0.52    4.33
   1 -17   3   -2.00    4.14
  -1  17  -3   -1.10    3.36
   1 -17   4    1.68    4.39
  -1  17  -4    0.78    3.10
   1 -17   5    1.16    5.04
   1 -17   6    4.59    5.30
   1 -17   8    2.58    3.62
   1 -17   9    3.23    3.55
   1 -17  10    0.19    4.59
  -1  17 -10    0.97    4.59
   1 -17  11   -2.97    4.52
  -1  17 -11   -2.13    4.14
   1 -17  12    2.00    7.04
  -1  17 -12    1.87    4.07
   1 -17  13   -0.97    4.85
  -1  16   4   -0.97    3.04
   1 -16  -3   -1.10    2.52
  -1  16   3    2.52    3.88
   1 -16  -2    1.74    2.71
  -1  16   2    2.91    3.23
   1 -16  -1    0.06    2.78
  -1  16   1    1.81    3.30
   1 -16   0    4.39    4.14
  -1  16   0    6.07    4.91
   1 -16   1    0.84    3.42
  -1  16  -1    0.13    5.56
   1 -16   2    0.45    3.55
  -1  16  -2    2.78    5.69
   1 -16   3    1.62    4.07
  -1  16  -3   -1.55    4.85
   1 -16   4    3.04    4.01
  -1  16  -4    2.33    5.81
   1 -16   5   -2.91    4.14
  -1  16  -5    2.07    4.39
   1 -16   6    0.00    3.36
  -1  16  -6    0.84    3.36
   1 -16   7   -0.71    3.55
  -1  16  -7    1.36    4.33
   1 -16   8    2.52    3.68
  -1  16  -8    0.97    3.42
   1 -16   9    8.85    4.33
  -1  16  -9    7.69    4.98
   1 -16  10    2.84    3.68
  -1  16 -10    0.39    4.46
   1 -16  11   -1.29    5.04
  -1  16 -11    2.97    5.69
   1 -16  12    4.01    4.85
  -1  16 -12    7.56    6.14
   1 -16  13    4.39    6.01
  -1  16 -13   -4.26    7.69
   1 -16  14    2.33    4.46
  -1  16 -14    2.00    6.20
   1 -16  15   -1.94    7.43
  -1  16 -15   -0.65    5.36
   1 -15  -5    1.49    4.14
   1 -15  -4    1.62    3.42
  -1  15   4    0.19    5.36
   1 -15  -3    4.52    3.62
  -1  15   3    2.26    5.88
   1 -15  -2   -1.68    5.30
  -1  15   2    0.32    4.65
   1 -15  -1    1.49    4.07
  -1  15   1    1.74    4.07
   1 -15   0    0.84    3.68
  -1  15   0    0.06    4.46
   1 -15   1   13.44    3.49
  -1  15  -1    7.75    4.14
   1 -15   2    2.00    4.26
  -1  15  -2   -1.87    4.85
   1 -15   3    0.52    3.81
  -1  15  -3    3.49    4.14
   1 -15   4    3.88    3.88
  -1  15  -4    2.97    4.26
   1 -15   5    0.90    3.75
  -1  15  -5    3.10    4.52
   1 -15   6    2.00    3.49
  -1  15  -6   -0.65    4.33
   1 -15   7   -0.06    3.68
  -1  15  -7    1.03    4.26
   1 -15   8    7.69    3.42
  -1  15  -8    2.71    4.07
   1 -15   9    0.84    3.49
  -1  15  -9    1.16    4.46
   1 -15  10    2.91    3.75
  -1  15 -10   -0.13    4.52
   1 -15  11    9.82    4.39
  -1  15 -11   16.02    6.07
   1 -15  12   -0.45    4.98
  -1  15 -12   -0.19    5.81
   1 -15  13    3.62    5.43
  -1  15 -13    7.17    9.50
   1 -15  14   -0.19    6.53
  -1  15 -14   -0.39    5.17
   1 -15  15    4.65    6.53
  -1  15 -15   -1.03    4.91
   1 -15  16    2.71    5.10
  -1  15 -16   -2.78    6.14
   1 -14  -9   -0.32    3.94
   1 -14  -8   -0.97    4.14
  -1  14   8    3.49    4.26
   1 -14  -6    1.42    4.78
  -1  14   6    0.19    5.69
   1 -14  -5   -1.87    5.23
  -1  14   5    1.10    5.04
   1 -14  -4    0.06    3.42
  -1  14   4    0.13    4.14
   1 -14  -3   -1.49    4.01
  -1  14   3   -1.29    4.07
   1 -14  -2    2.13    4.39
  -1  14   2    4.39    4.72
   1 -14  -1    2.00    5.17
  -1  14   1    1.03    4.07
   1 -14   0   -0.13    3.04
  -1  14   0    1.36    3.62
   1 -14   1    1.29    3.30
  -1  14  -1    1.03    3.75
   1 -14   2   24.10    3.94
  -1  14  -2   25.39    4.46
   1 -14   3    5.81    3.23
  -1  14  -3    8.79    3.68
   1 -14   4    3.30    3.17
  -1  14  -4    3.30    3.55
   1 -14   5    1.16    3.04
  -1  14  -5   -0.97    4.46
   1 -14   6   -0.45    3.42
  -1  14  -6   -0.45    3.81
   1 -14   7   36.31    4.01
  -1  14  -7   25.97    5.30
   1 -14   8    3.23    3.17
  -1  14  -8   -0.65    3.68
   1 -14   9    7.24    3.30
  -1  14  -9    8.27    3.94
   1 -14  10    0.71    3.04
  -1  14 -10    0.39    4.20
   1 -14  11    1.23    4.07
  -1  14 -11   -1.94    5.36
   1 -14  12   14.34    4.07
  -1  14 -12   11.57    7.56
   1 -14  13   -4.20    4.46
  -1  14 -13    3.36    5.88
   1 -14  14    8.92    4.14
  -1  14 -14   16.41    5.10
   1 -14  15    3.49    4.01
  -1  14 -15    2.13    4.72
   1 -14  16    2.26    5.94
  -1  14 -16    0.71    5.75
   1 -14  17    3.55    4.07
  -1  14 -17    3.75    6.72
  -1  14 -18    2.58    4.91
   1 -13 -10    1.62    3.88
   1 -13  -9    1.29    6.14
  -1  13   9   -0.52    6.14
   1 -13  -8    6.40    2.78
  -1  13   8   -0.78    5.81
   1 -13  -7   -0.52    7.04
  -1  13   7    1.42    4.98
   1 -13  -6    0.58    3.49
  -1  13   6    1.55    3.10
   1 -13  -5    0.13    4.20
  -1  13   5    0.65    4.52
   1 -13  -4    2.00    3.62
  -1  13   4    4.07    4.26
   1 -13  -3   20.48    3.88
  -1  13   3   25.07    4.33
   1 -13  -2   14.93    4.52
  -1  13   2   16.48    4.33
   1 -13  -1   -1.10    3.88
  -1  13   1    1.62    4.20
   1 -13   0    4.39    4.26
  -1  13   0    0.78    3.42
   1 -13   1   43.74    5.17
  -1  13  -1   49.82    5.04
   1 -13   2    1.74    4.26
  -1  13  -2    1.74    4.52
   1 -13   3   45.36    5.23
  -1  13  -3   43.10    5.17
   1 -13   4   15.64    3.75
  -1  13  -4   15.05    4.26
   1 -13   5    6.20    3.68
  -1  13  -5    6.85    4.26
   1 -13   6   23.84    3.42
  -1  13  -6   19.45    4.52
   1 -13   7    2.97    3.04
  -1  13  -7    5.56    3.94
   1 -13   8   38.38    4.07
  -1  13  -8   42.58    4.78
   1 -13   9   -0.97    2.71
  -1  13  -9    2.52    3.36
   1 -13  10    2.52    3.10
  -1  13 -10   -0.32    3.88
   1 -13  11   13.50    3.68
  -1  13 -11    3.62    6.72
   1 -13  12    1.62    3.04
  -1  13 -12    2.58    4.14
   1 -13  13   19.51    4.33
  -1  13 -13   15.57    5.75
   1 -13  14    6.14    4.20
  -1  13 -14    5.49    4.33
   1 -13  15   13.25    4.46
  -1  13 -15    7.49    5.36
   1 -13  16    2.00    4.78
  -1  13 -16    4.78    4.78
   1 -13  17   -3.23    4.78
  -1  13 -17   -0.52    5.36
   1 -13  18    0.78    4.07
  -1  13 -18    3.68    5.69
  -1  13 -19   -2.00    4.46
   1 -12 -12    0.97    4.46
  -1  12  12    1.55    4.85
   1 -12 -11   -2.00    4.14
   1 -12 -10   -1.36    3.49
  -1  12  10    0.78    3.17
   1 -12  -9    9.05    3.88
  -1  12   9    4.07    4.85
   1 -12  -8    2.65    4.26
  -1  12   8    0.78    4.33
   1 -12  -7    2.07    4.14
  -1  12   7    4.07    3.75
   1 -12  -6    0.00    3.49
  -1  12   6    0.26    4.26
   1 -12  -5    2.97    3.88
  -1  12   5    0.00    3.36
   1 -12  -4   10.92    3.81
  -1  12   4    8.40    3.42
   1 -12  -3   31.85    4.14
  -1  12   3   32.11    4.33
   1 -12  -2    4.33    3.23
  -1  12   2    7.75    3.49
   1 -12  -1    2.46    3.04
  -1  12   1   -1.29    3.17
   1 -12   0   20.03    3.55
  -1  12   0   20.42    3.42
   1 -12   1    1.68    2.71
  -1  12  -1    3.10    3.10
   1 -12   2   62.93    4.78
  -1  12  -2   65.58    4.85
   1 -12   3    0.90    2.52
  -1  12  -3    1.10    2.65
   1 -12   4   27.52    3.62
  -1  12  -4   33.02    4.07
   1 -12   5    4.01    3.30
  -1  12  -5    2.46    3.30
   1 -12   6    8.66    3.10
  -1  12  -6   11.82    4.33
   1 -12   7   79.86    5.04
  -1  12  -7   85.29    6.01
   1 -12   8    3.94    2.84
  -1  12  -8    2.71    3.04
   1 -12   9   15.05    3.04
  -1  12  -9   14.54    4.07
   1 -12  10   15.51    5.56
  -1  12 -10   10.47    5.36
   1 -12  11    0.84    3.30
  -1  12 -11    0.71    4.52
   1 -12  12   15.05    3.75
  -1  12 -12   18.54    4.26
   1 -12  13   -1.74    4.46
  -1  12 -13   -5.94    5.62
   1 -12  14   10.53    4.46
  -1  12 -14    0.84    4.52
   1 -12  15    2.65    4.72
  -1  12 -15    3.94    4.46
   1 -12  16    2.78    4.65
  -1  12 -16    3.04    5.75
   1 -12  17   -0.52    5.94
  -1  12 -17    0.00    7.56
   1 -12  18    2.91    5.75
  -1  12 -18    3.30    7.30
   1 -12  19    0.65    3.94
   1 -11 -14   -1.10    4.78
   1 -11 -13    1.49    3.04
  -1  11  13    3.88    6.65
   1 -11 -12    0.58    3.49
  -1  11  12    0.78    6.20
   1 -11 -11   -0.52    3.68
  -1  11  11   -0.13    4.01
   1 -11 -10   -1.16    4.33
  -1  11  10   -2.97    3.75
   1 -11  -9   -2.00    3.49
  -1  11   9    1.29    4.52
   1 -11  -8   10.98    3.94
  -1  11   8   10.85    4.20
   1 -11  -7    0.52    3.62
  -1  11   7    3.23    3.49
   1 -11  -6    2.58    3.75
  -1  11   6   -1.10    3.23
   1 -11  -5    0.13    3.04
  -1  11   5    1.29    3.10
   1 -11  -4    4.91    3.04
  -1  11   4   10.60    3.30
   1 -11  -3   15.25    3.62
  -1  11   3   16.22    3.81
   1 -11  -2   41.54    3.75
  -1  11   2   38.64    3.68
   1 -11  -1    4.07    2.71
  -1  11   1    2.39    2.71
   1 -11   0    4.91    2.46
  -1  11   0    2.07    2.58
   1 -11   1  102.80    5.43
  -1  11  -1  109.90    6.91
   1 -11   2    9.89    3.10
  -1  11  -2    6.40    3.10
   1 -11   3   14.54    3.10
  -1  11  -3   14.21    2.84
   1 -11   4    7.30    2.46
  -1  11  -4    3.23    2.52
   1 -11   5    0.71    2.33
  -1  11  -5    0.58    2.58
   1 -11   6   62.09    4.59
  -1  11  -6   67.78    4.46
   1 -11   7    0.52    2.65
  -1  11  -7    2.00    3.10
   1 -11   8  164.11    7.49
  -1  11  -8  154.29    7.43
   1 -11   9   26.04    5.17
  -1  11  -9   28.11    6.20
   1 -11  10    1.49    3.30
  -1  11 -10    3.68    3.49
   1 -11  11   56.79    4.85
  -1  11 -11   58.28    5.56
   1 -11  12   -0.58    2.78
  -1  11 -12    0.58    3.55
   1 -11  13   16.02    3.88
  -1  11 -13   20.42    4.85
   1 -11  14    0.45    3.30
  -1  11 -14   -0.32    4.33
   1 -11  15   -1.29    3.75
  -1  11 -15   -0.06    4.39
   1 -11  16    6.85    3.81
  -1  11 -16   11.44    4.65
   1 -11  17    6.65    4.46
  -1  11 -17   -0.45    5.43
   1 -11  18   -1.49    4.85
  -1  11 -18    1.36    6.20
   1 -11  19    0.84    3.04
  -1  11 -19   -1.10    8.46
   1 -10 -14    0.45    5.10
  -1  10  14   -0.97    5.49
   1 -10 -13    0.00    4.85
  -1  10  13    2.00    5.10
   1 -10 -12    5.62    3.30
  -1  10  12   16.73    3.88
   1 -10 -11    4.33    4.20
  -1  10  11    1.55    4.91
   1 -10 -10   -1.49    3.94
  -1  10  10    0.26    3.62
   1 -10  -9    2.20    3.30
  -1  10   9   -0.65    3.42
   1 -10  -8    7.17    3.30
  -1  10   8    7.95    4.26
   1 -10  -7    7.62    3.81
  -1  10   7    4.98    3.75
   1 -10  -6    3.94    3.04
  -1  10   6    9.69    3.30
   1 -10  -5   10.34    3.04
  -1  10   5   13.63    3.10
   1 -10  -4    7.75    2.65
  -1  10   4    8.79    2.71
   1 -10  -3   22.23    2.91
  -1  10   3   23.58    3.04
   1 -10  -2   31.59    3.49
  -1  10   2   29.40    3.17
   1 -10  -1    2.00    2.46
  -1  10   1    0.39    2.33
   1 -10   0    2.39    2.65
  -1  10   0    2.13    3.49
   1 -10   1   43.42    3.30
  -1  10  -1   44.71    3.36
   1 -10   2  258.96    9.30
  -1  10  -2  245.59    8.85
   1 -10   3   52.27    4.39
  -1  10  -3   48.65    4.14
   1 -10   4    2.58    2.00
  -1  10  -4    1.74    2.13
   1 -10   5    6.33    2.71
  -1  10  -5    8.72    2.71
   1 -10   6    5.69    2.46
  -1  10  -6    5.10    2.78
   1 -10   7   48.39    3.75
  -1  10  -7   40.32    3.94
   1 -10   8    4.72    3.81
  -1  10  -8    5.69    3.88
   1 -10   9   36.31    3.75
  -1  10  -9   37.09    4.14
   1 -10  10  274.53   10.60
  -1  10 -10  269.69   10.98
   1 -10  11   -0.39    2.33
  -1  10 -11   -0.84    3.04
   1 -10  12   35.41    4.46
  -1  10 -12   38.90    4.98
   1 -10  13    1.23    3.42
  -1  10 -13    0.65    4.14
   1 -10  14    8.85    3.49
  -1  10 -14    8.85    3.68
   1 -10  15    7.30    3.62
  -1  10 -15    7.82    4.20
   1 -10  16    3.81    3.94
  -1  10 -16    0.13    4.14
   1 -10  17    6.53    4.72
  -1  10 -17    1.23    4.39
   1 -10  18   -1.74    4.52
  -1  10 -18    1.81    6.01
   1 -10  19    1.36    4.07
  -1  10 -19    1.03    4.91
  -1  10 -20    1.36    4.52
   1  -9 -15    1.55    3.88
  -1   9  15   -5.43    9.95
   1  -9 -14    1.42    5.36
  -1   9  14    1.94    4.46
   1  -9 -13    6.33    4.46
  -1   9  13   13.76    4.78
   1  -9 -12    3.30    4.46
  -1   9  12    3.49    4.52
   1  -9 -11   11.11    4.33
  -1   9  11   10.27    4.20
   1  -9 -10   11.18    3.62
  -1   9  10    7.75    3.62
   1  -9  -9    8.46    3.94
  -1   9   9    8.98    4.07
   1  -9  -8    5.88    3.30
  -1   9   8    7.30    3.68
   1  -9  -7   11.89    3.17
  -1   9   7   16.28    3.42
   1  -9  -6   10.14    3.36
  -1   9   6    9.63    3.36
   1  -9  -5    1.81    2.78
  -1   9   5    0.39    2.20
   1  -9  -4   19.84    3.10
  -1   9   4   11.05    2.91
   1  -9  -3   10.98    2.91
  -1   9   3   14.21    2.84
   1  -9  -2   -1.87    2.20
  -1   9   2    1.36    2.26
   1  -9  -1    9.56    2.20
  -1   9   1    8.98    1.94
   1  -9   0   48.14    2.97
  -1   9   0   48.85    3.55
   1  -9   1   57.31    3.42
  -1   9  -1   65.45    3.81
   1  -9   2   16.67    2.33
  -1   9  -2   23.52    2.58
   1  -9   3  154.10    6.72
  -1   9  -3  146.09    6.07
   1  -9   4   34.70    2.71
  -1   9  -4   32.18    2.58
   1  -9   5    2.58    2.78
  -1   9  -5    1.29    2.84
   1  -9   6   70.81    3.68
  -1   9  -6   80.89    4.07
   1  -9   7   11.95    3.81
  -1   9  -7   13.83    3.68
   1  -9   8   11.44    2.33
  -1   9  -8    9.89    2.84
   1  -9   9   31.21    3.30
  -1   9  -9   25.78    3.49
   1  -9  10   -0.13    2.13
  -1   9 -10    1.87    2.78
   1  -9  11  106.48    5.94
  -1   9 -11  102.73    5.69
   1  -9  12   -0.39    2.78
  -1   9 -12   -0.58    2.91
   1  -9  13   16.35    3.17
  -1   9 -13   12.86    3.55
   1  -9  14    0.97    3.81
  -1   9 -14    1.29    3.55
   1  -9  15   -2.52    3.88
  -1   9 -15   -1.42    3.94
   1  -9  16   28.82    4.52
  -1   9 -16   21.97    4.52
   1  -9  17    5.94    4.78
  -1   9 -17    4.39    4.07
   1  -9  18    0.00    4.65
  -1   9 -18   -0.39    4.26
   1  -9  19    1.42    4.26
  -1   9 -19   -0.84    3.62
   1  -9  20    0.90    5.10
   1  -9  21    2.78    6.01
   1  -8 -16   -0.52    2.71
   1  -8 -15    2.00    3.49
  -1   8  15    4.01    3.62
   1  -8 -14    3.68    3.75
  -1   8  14    2.46    4.46
   1  -8 -13    2.13    4.07
  -1   8  13    1.94    4.20
   1  -8 -12   23.26    4.52
  -1   8  12   23.71    4.72
   1  -8 -11   -0.06    3.23
  -1   8  11    1.94    3.36
   1  -8 -10    3.30    4.59
  -1   8  10   -2.52    3.04
   1  -8  -9   18.48    3.36
  -1   8   9   20.29    3.81
   1  -8  -8    8.85    3.55
  -1   8   8    9.69    2.97
   1  -8  -7   34.11    3.62
  -1   8   7   32.24    3.49
   1  -8  -6    5.88    2.58
  -1   8   6    3.62    3.10
   1  -8  -5   29.27    3.23
  -1   8   5   26.62    3.17
   1  -8  -4   60.80    3.75
  -1   8   4   60.41    3.81
   1  -8  -3  150.61    6.07
  -1   8   3  162.50    5.94
   1  -8  -2   12.79    2.26
  -1   8   2   15.89    2.33
   1  -8  -1    2.52    1.81
  -1   8   1    2.78    1.81
   1  -8   0   69.33    3.49
  -1   8   0   75.01    3.88
   1  -8   1  115.85    5.56
  -1   8  -1  113.13    4.72
   1  -8   2  131.48    5.49
  -1   8  -2  127.80    5.81
   1  -8   3    0.90    1.68
  -1   8  -3    0.32    2.07
   1  -8   4   15.64    2.20
  -1   8  -4   14.34    2.00
   1  -8   5  205.27    7.17
  -1   8  -5  193.77    6.85
   1  -8   6  135.75    8.72
  -1   8  -6  136.52    8.21
   1  -8   7  146.99    5.75
  -1   8  -7  147.77    6.46
   1  -8   8   16.02    2.58
  -1   8  -8   14.21    2.39
   1  -8   9   10.47    2.33
  -1   8  -9    8.59    2.78
   1  -8  10   37.93    3.68
  -1   8 -10   31.01    4.20
   1  -8  11    1.42    2.26
  -1   8 -11    0.90    2.58
   1  -8  12   27.46    3.68
  -1   8 -12   31.27    4.46
   1  -8  13    3.81    2.58
  -1   8 -13    5.23    3.04
   1  -8  14   -0.58    3.04
  -1   8 -14    1.03    3.10
   1  -8  15   27.01    4.52
  -1   8 -15   23.20    4.33
   1  -8  16    5.69    4.14
  -1   8 -16    8.66    4.07
   1  -8  17    6.14    4.85
  -1   8 -17    0.65    4.26
   1  -8  18    1.03    4.39
  -1   8 -18   -1.62    4.59
   1  -8  19   -0.52    5.36
  -1   8 -19    0.00    4.39
   1  -8  20    2.26    5.36
   1  -8  21    0.78    5.81
   1  -7 -17    0.71    3.17
   1  -7 -16   -1.94    3.75
  -1   7  16   -0.13    5.43
   1  -7 -15    1.74    3.94
  -1   7  15   -0.32    4.52
   1  -7 -14    2.46    4.39
  -1   7  14    0.65    4.39
   1  -7 -13   22.87    4.20
  -1   7  13   19.77    4.46
   1  -7 -12    0.78    3.36
  -1   7  12   -0.52    3.68
   1  -7 -11   18.28    3.94
  -1   7  11   13.12    4.46
   1  -7 -10   14.99    3.88
  -1   7  10   18.35    4.01
   1  -7  -9    1.62    3.10
  -1   7   9    3.17    3.04
   1  -7  -8   12.47    3.10
  -1   7   8   13.57    3.17
   1  -7  -7   19.06    2.78
  -1   7   7   24.81    3.04
   1  -7  -6   76.69    4.26
  -1   7   6   67.65    4.01
   1  -7  -5   55.76    3.36
  -1   7   5   56.02    3.75
   1  -7  -4  228.21    8.27
  -1   7   4  236.02    7.69
   1  -7  -3   90.84    4.39
  -1   7   3   92.01    4.78
   1  -7  -2   53.95    3.49
  -1   7   2   57.70    3.49
   1  -7  -1   44.71    2.78
  -1   7   1   47.88    2.84
   1  -7   0   73.72    3.55
  -1   7   0   69.00    3.62
   1  -7   1  383.14   11.82
  -1   7  -1  378.23   12.34
   1  -7   2  233.05    8.98
  -1   7  -2  224.46    7.95
   1  -7   3  109.32    5.10
  -1   7  -3  116.75    5.23
   1  -7   4  101.50    4.46
  -1   7  -4  110.10    5.30
   1  -7   5   10.40    2.91
  -1   7  -5   14.99    2.97
   1  -7   6  361.89   11.24
  -1   7  -6  354.71   12.02
   1  -7   7   97.05    4.33
  -1   7  -7   98.53    4.59
   1  -7   8  148.99    5.62
  -1   7  -8  143.63    5.88
   1  -7   9   58.09    3.68
  -1   7  -9   65.58    4.01
   1  -7  10  172.12    8.79
  -1   7 -10  165.21    9.63
   1  -7  11    1.68    2.65
  -1   7 -11   -0.19    2.91
   1  -7  12   -1.23    2.33
  -1   7 -12    0.06    2.52
   1  -7  13  119.40    5.75
  -1   7 -13  113.97    6.40
   1  -7  14    6.46    3.36
  -1   7 -14    3.30    3.42
   1  -7  15    1.10    3.10
  -1   7 -15    3.23    3.68
   1  -7  16   16.48    3.94
  -1   7 -16   19.19    4.59
   1  -7  17    1.81    3.94
  -1   7 -17    1.62    3.75
   1  -7  18    1.42    4.46
  -1   7 -18    1.16    4.14
   1  -7  19   -1.03    5.75
  -1   7 -19   -1.87    4.33
   1  -7  20    1.74    4.01
   1  -7  21    1.81    6.72
   1  -6 -17    1.49    6.07
   1  -6 -16   -0.97    5.17
  -1   6  16   -1.62    3.75
   1  -6 -15    2.58    3.68
  -1   6  15    2.20    4.01
   1  -6 -14   19.96    4.39
  -1   6  14   15.64    4.39
   1  -6 -13   12.99    3.68
  -1   6  13    8.59    4.07
   1  -6 -12   27.85    3.81
  -1   6  12   27.07    4.59
   1  -6 -11   11.69    3.81
  -1   6  11   15.25    3.62
   1  -6 -10   33.79    4.72
  -1   6  10   41.67    4.14
   1  -6  -9    1.62    2.84
  -1   6   9   -2.07    3.17
   1  -6  -8   22.36    3.17
  -1   6   8   27.01    3.30
   1  -6  -7   29.14    3.17
  -1   6   7   37.22    3.23
   1  -6  -6    2.46    1.87
  -1   6   6    1.87    1.81
   1  -6  -5  112.94    5.04
  -1   6   5   97.89    4.52
   1  -6  -4  385.66   13.05
  -1   6   4  386.63   11.82
   1  -6  -3  290.04   10.34
  -1   6   3  295.08   10.14
   1  -6  -2   24.42    2.33
  -1   6   2   24.29    2.26
   1  -6  -1   18.93    1.87
  -1   6   1   21.06    1.87
   1  -6   0  863.07   23.65
  -1   6   0  859.78   24.62
   1  -6   1  743.35   20.42
  -1   6  -1  739.92   20.87
   1  -6   2  817.01   22.81
  -1   6  -2  832.45   22.42
   1  -6   3   40.45    2.13
  -1   6  -3   43.10    2.71
   1  -6   4   95.95    6.07
  -1   6  -4   90.26    5.75
   1  -6   5  171.48    6.85
  -1   6  -5  174.90    6.91
   1  -6   6   32.18    2.39
  -1   6  -6   27.59    2.33
   1  -6   7  581.95   16.41
  -1   6  -7  587.44   17.38
   1  -6   8   45.55    2.91
  -1   6  -8   54.98    3.36
   1  -6   9   13.37    1.94
  -1   6  -9   13.50    2.33
   1  -6  10  345.86   12.53
  -1   6 -10  369.51   11.82
   1  -6  11   33.34    3.42
  -1   6 -11   28.11    3.36
   1  -6  12    8.14    2.33
  -1   6 -12    4.01    2.26
   1  -6  13   -1.03    2.91
  -1   6 -13   -0.19    1.94
   1  -6  14   41.87    4.46
  -1   6 -14   37.67    2.78
   1  -6  15   36.70    4.39
  -1   6 -15   33.08    3.36
   1  -6  16    5.88    4.01
  -1   6 -16   11.11    2.71
   1  -6  17   12.79    3.75
  -1   6 -17   19.38    3.04
   1  -6  18    2.97    3.68
  -1   6 -18   -0.58    2.65
   1  -6  19   -0.32    3.94
  -1   6 -19    0.13    2.33
   1  -6  20    0.26    5.04
   1  -6  21   -1.49    3.10
   1  -6  22    1.55    4.59
   1  -5 -19   -0.13    2.91
   1  -5 -18    4.91    4.85
   1  -5 -17    1.16    3.49
  -1   5  17    1.23    3.17
   1  -5 -16    2.26    3.94
  -1   5  16   -0.32    4.65
   1  -5 -15    0.78    3.94
  -1   5  15    0.06    4.20
   1  -5 -14   11.31    3.62
  -1   5  14   11.69    4.26
   1  -5 -13   31.34    4.20
  -1   5  13   28.69    4.07
   1  -5 -12   -0.65    3.42
  -1   5  12    1.03    3.62
   1  -5 -11    2.58    3.17
  -1   5  11    4.59    3.23
   1  -5 -10   47.23    3.81
  -1   5  10   50.14    4.07
   1  -5  -9   45.29    3.75
  -1   5   9   38.19    4.20
   1  -5  -8   21.00    2.52
  -1   5   8   23.20    2.71
   1  -5  -7   30.75    2.84
  -1   5   7   30.88    2.58
   1  -5  -6    7.37    1.94
  -1   5   6   10.27    2.07
   1  -5  -5  588.54   17.83
  -1   5   5  574.00   17.25
   1  -5  -4  473.08   14.34
  -1   5   4  459.32   14.02
   1  -5  -3  125.35    5.23
  -1   5   3  127.67    4.98
   1  -5  -2   22.48    1.87
  -1   5   2   23.13    1.81
   1  -5  -1  660.39   19.51
  -1   5   1  656.58   18.87
   1  -5   0   95.75    4.72
  -1   5   0   98.21    4.14
   1  -5   1  353.62   11.18
  -1   5  -1  348.83   10.98
   1  -5   2  253.53    8.21
  -1   5  -2  251.79    8.46
   1  -5   3   36.96    3.10
  -1   5  -3   33.08    2.91
   1  -5   4 1318.97   33.66
  -1   5  -4 1301.85   34.31
   1  -5   5  153.77    5.43
  -1   5  -5  145.44    5.88
   1  -5   6  674.73   20.61
  -1   5  -6  662.13   19.32
   1  -5   7   -0.06    1.55
  -1   5  -7    1.29    1.49
   1  -5   8   30.56    2.13
  -1   5  -8   32.18    2.33
   1  -5   9  427.21   12.79
  -1   5  -9  417.26   21.32
   1  -5  10    6.78    1.87
  -1   5 -10    6.46    1.87
   1  -5  11  162.63    7.04
  -1   5 -11  168.38    7.56
   1  -5  12    0.78    2.39
  -1   5 -12    0.00    2.78
   1  -5  13   16.99    2.97
  -1   5 -13   16.54    3.23
   1  -5  14   39.67    3.30
  -1   5 -14   34.37    3.94
   1  -5  15   -0.32    3.17
  -1   5 -15   -0.32    3.36
   1  -5  16   28.04    4.33
  -1   5 -16   27.59    4.65
   1  -5  17    2.91    3.42
  -1   5 -17   -0.26    3.04
   1  -5  18    0.45    3.94
  -1   5 -18    1.36    3.17
   1  -5  19    1.74    3.75
  -1   5 -19    4.07    4.01
   1  -5  20    0.84    2.39
   1  -5  21    1.94    4.20
  -1   5 -21   -0.06    6.78
   1  -5  22   -0.71    5.94
   1  -4 -19    7.82    3.68
  -1   4  19    1.03    7.69
   1  -4 -18    0.26    3.23
   1  -4 -17    1.68    3.36
  -1   4  17    6.98    5.36
   1  -4 -16    0.32    3.55
  -1   4  16    0.19    3.88
   1  -4 -15    0.13    3.81
  -1   4  15   -2.65    4.91
   1  -4 -14   17.96    3.75
  -1   4  14   16.41    3.81
   1  -4 -13   26.62    3.75
  -1   4  13   25.20    4.39
   1  -4 -12    5.10    2.91
  -1   4  12    7.56    3.68
   1  -4 -11    2.13    3.17
  -1   4  11   -1.03    2.91
   1  -4 -10   31.21    2.97
  -1   4  10   28.30    3.42
   1  -4  -9   76.31    4.46
  -1   4   9   83.03    4.78
   1  -4  -8   30.04    2.84
  -1   4   8   29.01    2.65
   1  -4  -7   -0.84    1.49
  -1   4   7   -0.19    1.74
   1  -4  -6   20.22    2.07
  -1   4   6   15.18    1.87
   1  -4  -5    3.62    1.42
  -1   4   5    3.23    1.55
   1  -4  -4   59.25    3.17
  -1   4   4   59.18    3.04
   1  -4  -3  670.21   20.16
  -1   4   3  668.72   19.25
   1  -4  -2    0.13    0.90
  -1   4   2    1.10    0.97
   1  -4  -1  338.69   11.57
  -1   4   1  337.27   10.14
   1  -4   0   79.99    3.49
  -1   4   0   86.26    3.30
   1  -4   1  572.13   17.12
  -1   4  -1  575.75   17.12
   1  -4   2  889.95   35.86
  -1   4  -2  898.87   37.41
   1  -4   3  731.72   20.55
  -1   4  -3  713.43   21.06
   1  -4   4   66.10    3.04
  -1   4  -4   66.42    2.84
   1  -4   5  969.10   28.62
  -1   4  -5  963.74   28.04
   1  -4   6   19.77    1.55
  -1   4  -6   22.03    2.07
   1  -4   7  132.84    5.17
  -1   4  -7  126.06    4.52
   1  -4   8  124.12    4.91
  -1   4  -8  131.22    5.04
   1  -4   9   89.36    4.07
  -1   4  -9   88.32    4.20
   1  -4  10  340.69   11.50
  -1   4 -10  334.75   11.37
   1  -4  11    5.49    1.74
  -1   4 -11    3.49    2.00
   1  -4  12   58.93    4.07
  -1   4 -12   56.15    4.01
   1  -4  13    6.20    2.97
  -1   4 -13    5.43    2.78
   1  -4  14    1.81    3.23
  -1   4 -14    2.13    2.65
   1  -4  15   91.04    6.20
  -1   4 -15   83.09    5.56
   1  -4  16   -1.68    4.85
  -1   4 -16    0.97    3.75
   1  -4  17    7.56    4.26
  -1   4 -17    5.56    3.42
   1  -4  18    0.00    4.72
  -1   4 -18    0.06    3.36
   1  -4  19    3.94    5.10
  -1   4 -19    1.87    5.10
   1  -4  20   -1.23    4.07
  -1   4 -20   -0.26    2.78
   1  -4  21    1.55    3.68
  -1   4 -21    3.68    3.62
   1  -4  22   -0.26    3.81
   1  -3 -20   -0.13    3.55
  -1   3  20    2.07    7.04
   1  -3 -19    2.78    2.97
  -1   3  19   -2.52    4.72
   1  -3 -18   15.25    3.55
  -1   3  18   17.70    4.59
   1  -3 -17    1.81    4.98
  -1   3  17    0.39    4.59
   1  -3 -16   -1.55    4.14
  -1   3  16    3.81    5.17
   1  -3 -15    9.05    3.23
  -1   3  15   11.50    5.69
   1  -3 -14   26.56    4.26
  -1   3  14   34.44    4.52
   1  -3 -13   72.82    5.17
  -1   3  13   75.53    5.43
   1  -3 -12   21.97    3.23
  -1   3  12   21.00    4.14
   1  -3 -11   27.91    2.97
  -1   3  11   26.10    3.23
   1  -3 -10    8.66    2.39
  -1   3  10    9.69    2.78
   1  -3  -9  207.72    7.62
  -1   3   9  199.00    7.56
   1  -3  -8   68.88    3.68
  -1   3   8   71.52    3.75
   1  -3  -7  134.52    5.30
  -1   3   7  130.06    5.88
   1  -3  -6    1.55    1.29
  -1   3   6    0.06    1.23
   1  -3  -5  551.20   16.54
  -1   3   5  554.23   16.48
   1  -3  -4  696.38   20.03
  -1   3   4  673.70   20.09
   1  -3  -3  419.33   14.09
  -1   3   3  426.50   12.73
   1  -3  -2 1646.42   45.10
  -1   3   2 1631.69   43.16
   1  -3  -1 2309.78   60.54
  -1   3   1 2258.86   58.80
   1  -3   0 1640.80   43.16
  -1   3   0 1654.88   41.67
   1  -3   1  955.53   37.15
  -1   3  -1  984.99   36.57
   1  -3   2 2410.51   58.86
  -1   3  -2 2427.89   61.90
   1  -3   3  122.37    4.52
  -1   3  -3  127.87    4.98
   1  -3   4  538.60   15.57
  -1   3  -4  532.72   16.09
   1  -3   5    1.29    0.90
  -1   3  -5   -0.19    0.90
   1  -3   6  680.61   19.64
  -1   3  -6  661.03   19.90
   1  -3   7    6.65    1.29
  -1   3  -7    7.69    1.29
   1  -3   8  167.67    6.01
  -1   3  -8  161.72    6.33
   1  -3   9  213.28    7.43
  -1   3  -9  204.95    8.21
   1  -3  10   21.77    2.52
  -1   3 -10   19.77    2.26
   1  -3  11  148.02    6.53
  -1   3 -11  154.55    6.65
   1  -3  12    0.71    2.26
  -1   3 -12    0.78    2.00
   1  -3  13    5.88    2.65
  -1   3 -13    3.30    2.52
   1  -3  14   39.15    3.68
  -1   3 -14   36.63    3.94
   1  -3  15   20.55    3.17
  -1   3 -15   14.34    3.30
   1  -3  16   38.96    5.10
  -1   3 -16   43.35    5.04
   1  -3  17    1.42    3.62
  -1   3 -17    0.19    3.10
   1  -3  18   -0.78    4.07
  -1   3 -18   -0.13    3.04
   1  -3  19    1.42    4.14
  -1   3 -19    0.26    3.04
   1  -3  20    0.06    3.49
  -1   3 -20    1.16    2.65
   1  -3  21    0.78    3.75
  -1   3 -21    1.68    3.81
  -1   3 -22   -0.06    3.55
   1  -2 -20    1.68    3.42
  -1   2  20    3.88    5.43
   1  -2 -19   15.44    3.94
  -1   2  19   21.77    6.46
   1  -2 -18    0.78    3.42
  -1   2  18   -0.90    4.14
   1  -2 -17    3.30    3.68
  -1   2  17    4.07    5.04
   1  -2 -16    0.78    4.07
  -1   2  16    6.01    4.07
   1  -2 -15   26.62    3.68
  -1   2  15   20.68    4.85
   1  -2 -14   44.19    4.33
  -1   2  14   36.44    4.01
   1  -2 -13   25.97    3.62
  -1   2  13   32.50    4.14
   1  -2 -12    0.26    2.58
  -1   2  12    1.23    2.78
   1  -2 -11    2.33    2.46
  -1   2  11    0.65    2.78
   1  -2 -10  151.90    6.27
  -1   2  10  145.12    5.94
   1  -2  -9   47.55    2.91
  -1   2   9   43.55    3.17
   1  -2  -8   65.77    3.75
  -1   2   8   70.94    3.94
   1  -2  -7  128.06    5.36
  -1   2   7  131.29    5.04
   1  -2  -6  177.29    5.94
  -1   2   6  178.97    6.85
   1  -2  -5 1119.19   31.21
  -1   2   5 1074.35   29.72
   1  -2  -4   -0.45    1.29
  -1   2   4    1.42    1.36
   1  -2  -3 3252.06   83.54
  -1   2   3 3321.00   82.12
   1  -2  -2 9840.70  228.27
  -1   2   2 9999.00  235.44
   1  -2  -1  993.07   25.84
  -1   2   1 1001.34   26.10
   1  -2   0  700.51   27.65
  -1   2   0  690.82   25.84
   1  -2   1  310.97    9.50
  -1   2  -1  310.71    8.72
   1  -2   2   27.14    1.23
  -1   2  -2   25.78    1.36
   1  -2   3  853.77   22.81
  -1   2  -3  879.10   25.07
   1  -2   4   85.16    3.49
  -1   2  -4   80.18    3.55
   1  -2   5 1074.55   29.40
  -1   2  -5 1086.37   30.30
   1  -2   6   52.79    2.26
  -1   2  -6   51.04    2.39
   1  -2   7   95.37    4.20
  -1   2  -7   99.31    4.26
   1  -2   8  145.83    5.30
  -1   2  -8  153.32    5.88
   1  -2   9   26.23    2.20
  -1   2  -9   29.01    2.39
   1  -2  10  210.11    8.01
  -1   2 -10  219.42    7.56
   1  -2  11    0.65    2.26
  -1   2 -11   -0.52    1.87
   1  -2  12   51.37    3.75
  -1   2 -12   49.30    3.62
   1  -2  13   -0.52    2.58
  -1   2 -13    2.46    3.30
   1  -2  14    1.16    3.30
  -1   2 -14    0.78    2.33
   1  -2  15   51.49    4.33
  -1   2 -15   49.10    4.52
   1  -2  16    1.62    3.94
  -1   2 -16    1.16    3.49
   1  -2  17    4.20    3.62
  -1   2 -17    3.42    3.17
   1  -2  18    2.91    4.14
  -1   2 -18    3.30    4.65
   1  -2  19    0.78    3.49
  -1   2 -19    3.17    3.36
   1  -2  20    2.13    2.91
  -1   2 -20   -4.59    4.91
  -1   2 -21    1.68    2.65
  -1   2 -22    1.62    4.33
  -1   1  21   -0.39    5.56
   1  -1 -20    3.04    3.36
  -1   1  20   -0.13    6.98
   1  -1 -19    0.06    4.20
  -1   1  19   -1.74   10.34
   1  -1 -18    0.58    4.14
  -1   1  18   -1.10    5.75
   1  -1 -17   -0.45    3.36
  -1   1  17    1.74    4.59
   1  -1 -16    9.05    5.30
  -1   1  16    4.91    5.43
   1  -1 -15    5.10    2.97
  -1   1  15    8.98    4.78
   1  -1 -14   71.27    5.17
  -1   1  14   67.39    6.20
   1  -1 -13   22.55    3.42
  -1   1  13   20.80    3.88
   1  -1 -12    1.29    3.30
  -1   1  12    0.00    3.49
   1  -1 -11   15.18    2.39
  -1   1  11    7.49    2.65
   1  -1 -10   26.88    2.65
  -1   1  10   21.00    2.71
   1  -1  -9   97.37    4.78
  -1   1   9   96.66    4.46
   1  -1  -8  117.08    5.10
  -1   1   8  121.27    5.10
   1  -1  -7  285.00    9.95
  -1   1   7  274.08    9.30
   1  -1  -6  347.35   11.37
  -1   1   6  324.93   10.53
   1  -1  -5 1223.15   35.47
  -1   1   5 1234.91   33.99
   1  -1  -4  769.52   21.26
  -1   1   4  754.72   20.48
   1  -1  -3  221.29    7.17
  -1   1   3  221.94    7.24
   1  -1  -2 1298.62   34.11
  -1   1   2 1288.15   33.47
   1  -1  -1 4073.33  136.46
  -1   1   1 4082.64  138.78
   1  -1   0   95.37    3.23
  -1   1   0   95.50    2.97
   1  -1   1 2497.80   60.61
  -1   1  -1 2440.23   57.63
   1  -1   2 1192.46   29.72
  -1   1  -2 1205.64   30.82
   1  -1   3  194.87    5.81
  -1   1  -3  194.22    6.07
   1  -1   4  618.59   16.61
  -1   1  -4  622.91   18.93
   1  -1   5  264.39    8.66
  -1   1  -5  270.91    9.17
   1  -1   6 1121.45   31.34
  -1   1  -6 1108.72   31.14
   1  -1   7  546.93   16.73
  -1   1  -7  530.97   16.61
   1  -1   8   19.96    2.00
  -1   1  -8   17.90    1.87
   1  -1   9  272.98    9.56
  -1   1  -9  274.14   10.14
   1  -1  10   97.89    5.10
  -1   1 -10   92.20    3.75
   1  -1  11  229.50    8.01
  -1   1 -11  229.24    7.75
   1  -1  12    1.62    2.39
  -1   1 -12    1.74    2.00
   1  -1  13   12.66    3.30
  -1   1 -13   14.15    3.17
   1  -1  14    3.68    3.17
  -1   1 -14   -0.65    2.78
   1  -1  15   15.57    3.36
  -1   1 -15   18.54    3.10
   1  -1  16    6.14    4.39
  -1   1 -16    4.85    3.42
   1  -1  17    2.00    4.39
  -1   1 -17    3.30    3.04
   1  -1  18    1.74    4.14
  -1   1 -18    1.42    3.75
   1  -1  19    0.58    3.94
  -1   1 -19    1.55    2.26
  -1   1 -20    2.46    3.17
  -1   1 -21   -1.42    5.04
  -1   1 -22   -0.26    2.78
  -1   0  22   -1.42    5.69
  -1   0  21    3.17    7.69
   1   0 -20    0.97    4.78
  -1   0  20    1.36    4.26
   1   0 -19    5.23    4.20
  -1   0  19   -0.78    5.10
   1   0 -18    8.85    3.88
  -1   0  18    8.72    5.56
   1   0 -17    0.19    3.36
  -1   0  17   -0.97    4.14
   1   0 -16    2.33    4.07
  -1   0  16    0.45    3.81
   1   0 -15   62.28    4.59
  -1   0  15   61.96    5.10
   1   0 -14   32.11    4.14
  -1   0  14   35.15    5.04
   1   0 -13    0.06    2.97
  -1   0  13    1.36    2.91
   1   0 -12   -2.65    2.33
  -1   0  12   -0.65    2.20
   1   0 -11  100.92    4.85
  -1   0  11   93.94    5.17
   1   0 -10  165.21    6.01
  -1   0  10  172.90    6.46
   1   0  -9   43.68    2.97
  -1   0   9   37.93    2.97
   1   0  -8  340.18   11.05
  -1   0   8  338.37   11.18
   1   0  -7  230.08    8.53
  -1   0   7  224.14    7.88
   1   0  -6  649.99   18.93
  -1   0   6  647.21   19.25
   1   0  -5 1709.35   44.90
  -1   0   5 1625.35   42.19
   1   0  -4  338.04   11.11
  -1   0   4  352.26   11.05
   1   0  -3  299.99    8.59
  -1   0   3  296.89    9.17
   1   0  -2 2160.91   74.63
  -1   0   2 2024.46   72.36
   1   0  -1  348.96    9.69
  -1   0   1  344.31    9.17
   1   0   0 3621.12  119.53
  -1   0   0 3654.59  124.63
   1   0   1   18.22    0.97
  -1   0  -1   17.64    0.84
   1   0   2 1149.69   45.49
  -1   0  -2 1177.92   28.23
   1   0   3   45.68    1.87
  -1   0  -3   42.06    1.68
   1   0   4   20.68    1.36
  -1   0  -4   20.68    1.29
   1   0   5  604.89   17.70
  -1   0  -5  618.84   18.74
   1   0   6  198.81    6.65
  -1   0  -6  205.59    7.37
   1   0   7  113.13    5.30
  -1   0  -7  109.13    4.26
   1   0   8  497.96   14.86
  -1   0  -8  484.07   14.15
   1   0   9   -1.10    1.74
  -1   0  -9   -0.19    1.74
   1   0  10  160.75    6.53
  -1   0 -10  151.58    5.23
   1   0  11   20.61    3.36
  -1   0 -11   18.87    2.84
   1   0  12   43.10    3.55
  -1   0 -12   44.78    2.97
   1   0  13    3.75    3.23
  -1   0 -13    0.00    2.07
   1   0  14   21.64    3.94
  -1   0 -14   22.61    3.42
   1   0  15    2.20    3.17
  -1   0 -15    0.71    2.65
   1   0  16   14.60    4.33
  -1   0 -16   15.51    4.07
   1   0  17   -0.84    3.75
  -1   0 -17    1.49    3.23
   1   0  18    2.91    4.01
  -1   0 -18    0.97    3.62
   1   0  19   -0.39    3.55
  -1   0 -19    2.97    3.94
  -1   0 -20    0.52    3.17
   1   1 -21    3.23    7.17
  -1  -1  21   18.28   10.85
   1   1 -20    6.98    6.07
  -1  -1  20    2.13    3.62
   1   1 -19    0.13    2.71
  -1  -1  19    0.45    4.07
   1   1 -18   -4.14    5.04
  -1  -1  18    0.13    4.91
   1   1 -17    1.16    3.55
  -1  -1  17   -0.13    4.85
   1   1 -16    4.46    4.01
  -1  -1  16    2.84    4.52
   1   1 -15   26.04    3.81
  -1  -1  15   27.72    4.46
   1   1 -14   76.24    5.56
  -1  -1  14   79.60    5.88
   1   1 -13   -0.52    2.20
  -1  -1  13    0.06    2.84
   1   1 -12    2.58    2.52
  -1  -1  12    2.39    2.97
   1   1 -11   81.73    4.01
  -1  -1  11   86.64    5.30
   1   1 -10   30.82    2.71
  -1  -1  10   28.88    3.10
   1   1  -9  418.16   12.47
  -1  -1   9  389.73   12.47
   1   1  -8  357.62   11.37
  -1  -1   8  342.63   11.44
   1   1  -7   31.92    2.13
  -1  -1   7   33.27    2.13
   1   1  -6  657.03   17.83
  -1  -1   6  679.00   19.90
   1   1  -5  138.66    5.04
  -1  -1   5  141.43    5.36
   1   1  -4  361.56   10.85
  -1  -1   4  352.26   11.50
   1   1  -3    0.65    1.03
  -1  -1   3   -0.39    1.55
   1   1  -2  204.24    6.46
  -1  -1   2  204.11    6.40
   1   1  -1 2905.62   73.33
  -1  -1   1 2986.06   69.91
   1   1   0  567.09   14.41
  -1  -1   0  553.72   19.84
   1   1   1  242.29    6.85
  -1  -1  -1  244.75    7.11
   1   1   2   14.86    0.84
  -1  -1  -2   14.47    0.84
   1   1   3  228.08    7.43
  -1  -1  -3  230.79    6.98
   1   1   4  496.79   13.89
  -1  -1  -4  498.47   14.73
   1   1   5  222.26    7.43
  -1  -1  -5  225.23    9.50
   1   1   6  464.94   14.21
  -1  -1  -6  468.75   13.44
   1   1   7   36.89    2.26
  -1  -1  -7   33.92    2.00
   1   1   8    0.45    1.42
  -1  -1  -8    0.52    1.68
   1   1   9  252.63   10.92
  -1  -1  -9  243.84    8.72
   1   1  10   13.96    2.46
  -1  -1 -10   10.34    1.94
   1   1  11   19.84    2.58
  -1  -1 -11   20.55    2.26
   1   1  12    8.53    3.49
  -1  -1 -12    7.75    2.39
   1   1  13   16.54    3.17
  -1  -1 -13   14.93    3.23
   1   1  14   12.99    4.07
  -1  -1 -14   14.21    2.97
   1   1  15   33.79    4.14
  -1  -1 -15   33.47    4.01
   1   1  16   -2.71    5.10
  -1  -1 -16   -1.36    3.62
   1   1  17    1.81    3.75
  -1  -1 -17    0.65    3.36
   1   1  18    0.39    3.75
  -1  -1 -18   -1.36    3.04
   1   1  20    0.58    4.72
  -1  -1 -20    2.78    3.81
   1   2 -22   -0.32    3.68
   1   2 -21    3.55    3.36
  -1  -2  21    2.91    3.23
   1   2 -20    3.62    3.88
  -1  -2  20    0.71    3.17
   1   2 -19    0.06    3.88
  -1  -2  19    3.49    5.30
   1   2 -18   -0.06    5.43
  -1  -2  18    8.79    5.30
   1   2 -17    3.94    3.49
  -1  -2  17    0.78    3.88
   1   2 -16   -2.84    4.33
  -1  -2  16    2.71    4.14
   1   2 -15   64.09    5.04
  -1  -2  15   59.89    5.43
   1   2 -14   70.43    4.65
  -1  -2  14   66.87    4.91
   1   2 -13   98.27    5.30
  -1  -2  13   97.24    5.75
   1   2 -12   37.15    3.81
  -1  -2  12   37.09    3.17
   1   2 -11    1.68    1.87
  -1  -2  11    0.19    2.58
   1   2 -10  108.29    4.91
  -1  -2  10   90.33    4.46
   1   2  -9   28.95    2.71
  -1  -2   9   26.23    2.84
   1   2  -8  614.13   16.86
  -1  -2   8  630.41   18.41
   1   2  -7  233.83    8.21
  -1  -2   7  239.19    8.08
   1   2  -6  115.07    4.91
  -1  -2   6  116.43    4.52
   1   2  -5  638.49   19.19
  -1  -2   5  645.27   18.67
   1   2  -4  107.96    5.94
  -1  -2   4  109.52    6.98
   1   2  -3 1274.65   32.11
  -1  -2   3 1313.61   36.18
   1   2  -2  613.55   16.28
  -1  -2   2  607.92   17.19
   1   2  -1 4151.06   99.69
  -1  -2   1 4197.39  103.25
   1   2   0  101.44    3.62
  -1  -2   0  103.57    3.36
   1   2   1  414.87   11.82
  -1  -2  -1  415.13   12.60
   1   2   2   28.04    1.49
  -1  -2  -2   27.14    1.23
   1   2   3  571.35   16.61
  -1  -2  -3  569.48   16.61
   1   2   4    5.75    0.90
  -1  -2  -4    5.23    1.10
   1   2   5  367.77   12.28
  -1  -2  -5  356.52   12.02
   1   2   6   28.88    2.33
  -1  -2  -6   30.17    2.00
   1   2   7   81.67    3.62
  -1  -2  -7   80.12    3.42
   1   2   8   99.82    4.26
  -1  -2  -8  107.51    4.85
   1   2   9  144.86    6.46
  -1  -2  -9  140.98    5.56
   1   2  10   49.94    3.23
  -1  -2 -10   53.11    3.30
   1   2  11    5.75    2.33
  -1  -2 -11    5.17    2.33
   1   2  12    0.84    2.33
  -1  -2 -12   -0.52    2.46
   1   2  13   -1.10    3.55
  -1  -2 -13    4.78    2.78
   1   2  14   34.31    4.33
  -1  -2 -14   35.60    3.30
   1   2  15    0.45    3.42
  -1  -2 -15    2.91    2.84
   1   2  16   -2.39    5.10
  -1  -2 -16    2.71    3.10
   1   2  17    0.32    4.59
  -1  -2 -17   -2.33    3.81
   1   2  18   -0.32    3.81
  -1  -2 -18   -1.16    3.49
   1   2  19    4.26    6.33
  -1  -2 -19   -1.49    6.27
  -1  -2 -20    0.32    4.26
   1   3 -22    3.17    4.78
  -1  -3  22    1.42    5.75
   1   3 -21    0.39    3.42
  -1  -3  21    0.84    2.78
   1   3 -20    9.43    3.62
  -1  -3  20    2.71    3.62
   1   3 -19    7.37    3.62
  -1  -3  19    3.36    4.65
   1   3 -18   -1.49    5.36
  -1  -3  18    1.10    5.17
   1   3 -17   -1.29    3.10
  -1  -3  17    2.13    4.65
   1   3 -16   37.09    4.39
  -1  -3  16   41.35    5.10
   1   3 -15   85.09    5.36
  -1  -3  15   84.12    6.01
   1   3 -14   22.55    3.23
  -1  -3  14   27.46    3.68
   1   3 -13    7.56    2.65
  -1  -3  13    7.30    3.30
   1   3 -12   11.31    3.23
  -1  -3  12   13.83    3.62
   1   3 -11   92.33    4.78
  -1  -3  11  103.25    5.49
   1   3 -10   48.01    3.42
  -1  -3  10   44.90    3.49
   1   3  -9  465.91   14.02
  -1  -3   9  476.51   17.06
   1   3  -8   95.24    4.46
  -1  -3   8  104.28    4.85
   1   3  -7   15.51    1.74
  -1  -3   7   20.09    1.74
   1   3  -6  371.25   11.05
  -1  -3   6  377.07   11.82
   1   3  -5   20.29    1.94
  -1  -3   5   21.45    2.33
   1   3  -4   78.76    3.36
  -1  -3   4   84.32    3.68
   1   3  -3 1714.52   43.61
  -1  -3   3 1731.38   44.71
   1   3  -2   29.20    1.42
  -1  -3   2   29.53    1.49
   1   3  -1   43.68    1.87
  -1  -3   1   43.94    2.52
   1   3   0  116.49    4.39
  -1  -3   0  115.33    4.59
   1   3   1   30.56    1.49
  -1  -3  -1   31.59    1.55
   1   3   2   28.62    1.68
  -1  -3  -2   28.04    1.55
   1   3   3   56.86    2.46
  -1  -3  -3   55.76    2.71
   1   3   4  157.33    5.56
  -1  -3  -4  163.21    5.75
   1   3   5   52.33    2.39
  -1  -3  -5   50.91    2.39
   1   3   6   15.89    2.07
  -1  -3  -6   16.99    1.94
   1   3   7   92.98    4.46
  -1  -3  -7   93.62    4.52
   1   3   8  154.94    6.07
  -1  -3  -8  155.91    5.56
   1   3   9   -0.32    1.94
  -1  -3  -9    0.26    1.81
   1   3  10   22.55    3.55
  -1  -3 -10   26.75    2.58
   1   3  11   81.99    5.10
  -1  -3 -11   87.81    4.72
   1   3  12    2.46    3.17
  -1  -3 -12   -0.84    2.13
   1   3  13   10.08    3.30
  -1  -3 -13   10.53    2.91
   1   3  14   14.99    3.75
  -1  -3 -14   14.60    3.10
   1   3  15    5.62    4.46
  -1  -3 -15    7.69    3.42
   1   3  16   -0.32    3.94
  -1  -3 -16    0.90    2.78
   1   3  17    0.45    4.52
  -1  -3 -17   -0.39    3.30
   1   3  18    7.17    8.08
  -1  -3 -18    0.06    2.39
  -1  -3 -19   14.09    9.11
   1   4 -22    0.06    3.94
  -1  -4  22    2.39    4.59
   1   4 -21   12.08    4.98
  -1  -4  21   15.38   10.79
   1   4 -20    1.94    4.14
  -1  -4  20    2.65    3.55
   1   4 -19    2.52    4.20
  -1  -4  19    7.49    4.65
   1   4 -18    4.59    4.78
  -1  -4  18    5.49    4.52
   1   4 -17    2.46    3.36
  -1  -4  17    7.69    3.88
   1   4 -16   10.47    3.36
  -1  -4  16   13.50    4.52
   1   4 -15   35.92    4.52
  -1  -4  15   33.40    5.17
   1   4 -14  101.44    5.81
  -1  -4  14  105.32    5.81
   1   4 -13    7.37    2.46
  -1  -4  13    9.50    2.91
   1   4 -12   23.65    3.17
  -1  -4  12   19.32    2.78
   1   4 -11    5.88    2.26
  -1  -4  11    5.17    2.13
   1   4 -10  163.27    6.65
  -1  -4  10  175.35    6.65
   1   4  -9   18.28    2.46
  -1  -4   9   21.58    2.33
   1   4  -8   65.97    3.94
  -1  -4   8   65.32    3.55
   1   4  -7  304.38   10.40
  -1  -4   7  306.58   10.34
   1   4  -6  313.69   13.44
  -1  -4   6  305.67   15.12
   1   4  -5    1.74    1.10
  -1  -4   5    3.75    1.10
   1   4  -4    4.52    0.97
  -1  -4   4    2.13    0.84
   1   4  -3 1286.21   35.41
  -1  -4   3 1275.61   36.12
   1   4  -2  252.11    8.40
  -1  -4   2  252.37    8.79
   1   4  -1  668.85   19.25
  -1  -4   1  648.37   18.61
   1   4   0  267.68    8.92
  -1  -4   0  280.02    9.82
   1   4   1   16.73    1.36
  -1  -4  -1   13.83    1.23
   1   4   2  295.79    9.69
  -1  -4  -2  298.18   10.08
   1   4   3  290.23    9.30
  -1  -4  -3  293.33    9.89
   1   4   4  359.56   11.89
  -1  -4  -4  348.71   10.85
   1   4   5  167.79    7.69
  -1  -4  -5  172.12    6.72
   1   4   6   19.06    2.07
  -1  -4  -6   16.67    1.94
   1   4   7   28.36    2.33
  -1  -4  -7   30.69    2.65
   1   4   8  101.25    4.26
  -1  -4  -8   91.62    4.20
   1   4   9    6.07    2.33
  -1  -4  -9    4.72    1.87
   1   4  10   93.94    5.17
  -1  -4 -10   91.81    4.59
   1   4  11   24.29    3.42
  -1  -4 -11   27.07    3.17
   1   4  12    0.13    2.78
  -1  -4 -12   -1.42    2.33
   1   4  13    1.87    3.17
  -1  -4 -13    4.14    2.65
   1   4  14   24.23    3.88
  -1  -4 -14   23.52    3.75
   1   4  15    2.58    4.01
  -1  -4 -15    1.16    3.36
   1   4  16    2.00    3.88
  -1  -4 -16   -0.13    2.97
   1   4  17   -1.62    3.88
  -1  -4 -17   -0.13    2.84
   1   4  18    2.46    4.52
  -1  -4 -18    1.42    3.10
   1   5 -22    0.58    3.68
  -1  -5  22   -0.84    5.04
   1   5 -21    3.10    5.36
  -1  -5  21    1.23    2.58
   1   5 -20    2.52    4.07
  -1  -5  20    1.10    3.49
   1   5 -19    0.32    3.68
  -1  -5  19    0.45    4.20
   1   5 -18    0.06    4.65
  -1  -5  18    1.94    3.88
   1   5 -17   -1.42    3.36
  -1  -5  17    2.39    3.55
   1   5 -16   55.37    5.30
  -1  -5  16   57.37    4.59
   1   5 -15   21.13    4.01
  -1  -5  15   26.43    4.07
   1   5 -14   49.10    4.33
  -1  -5  14   51.88    4.20
   1   5 -13    8.46    3.10
  -1  -5  13   12.15    3.04
   1   5 -12   77.02    4.72
  -1  -5  12   76.18    4.72
   1   5 -11    2.97    2.39
  -1  -5  11    5.10    2.07
   1   5 -10   37.73    2.84
  -1  -5  10   35.99    3.04
   1   5  -9  149.90    6.33
  -1  -5   9  152.74    6.27
   1   5  -8   51.24    3.10
  -1  -5   8   50.72    2.91
   1   5  -7   12.99    2.07
  -1  -5   7   13.25    2.71
   1   5  -6 1011.42   30.17
  -1  -5   6 1014.78   29.27
   1   5  -5  533.30   15.77
  -1  -5   5  526.19   15.12
   1   5  -4   76.69    3.49
  -1  -5   4   81.41    3.94
   1   5  -3  646.30   20.16
  -1  -5   3  643.33   19.38
   1   5  -2 1137.61   30.95
  -1  -5   2 1179.02   31.85
   1   5  -1  394.45   12.41
  -1  -5   1  400.33   12.28
   1   5   0  143.37    4.91
  -1  -5   0  142.01    5.56
   1   5   1  180.72    6.40
  -1  -5  -1  171.03    6.53
   1   5   2  275.50    9.43
  -1  -5  -2  279.83    8.85
   1   5   3   82.57    3.55
  -1  -5  -3   79.67    4.07
   1   5   4  293.59   10.08
  -1  -5  -4  294.56    9.50
   1   5   5   13.70    1.87
  -1  -5  -5   12.60    1.87
   1   5   6   75.72    3.62
  -1  -5  -6   75.40    4.59
   1   5   7    6.85    2.07
  -1  -5  -7    5.10    1.62
   1   5   8  161.59    6.65
  -1  -5  -8  155.78    5.94
   1   5   9    4.78    2.00
  -1  -5  -9    7.75    2.84
   1   5  10    4.91    2.39
  -1  -5 -10    5.23    2.26
   1   5  11    8.79    3.36
  -1  -5 -11   14.73    3.10
   1   5  12    0.06    4.14
  -1  -5 -12    0.06    2.84
   1   5  13    4.01    3.62
  -1  -5 -13    1.68    2.84
   1   5  14    3.55    3.94
  -1  -5 -14   -0.32    3.04
   1   5  15    8.33    3.94
  -1  -5 -15    5.23    3.68
   1   5  16    0.19    3.04
  -1  -5 -16   -2.26    4.78
   1   5  17   -0.90    4.72
  -1  -5 -17    0.19    3.75
  -1  -6  22   -0.32    2.84
   1   6 -21    3.68    4.65
  -1  -6  21    1.68    2.78
   1   6 -20    2.58    4.33
  -1  -6  20    0.65    5.88
   1   6 -19   -4.39    5.04
  -1  -6  19    1.81    4.98
   1   6 -18    0.13    4.52
  -1  -6  18    1.81    3.62
   1   6 -17    1.10    4.14
  -1  -6  17    0.84    3.94
   1   6 -16   11.18    3.81
  -1  -6  16   13.83    3.81
   1   6 -15   59.44    4.78
  -1  -6  15   52.14    4.91
   1   6 -14    2.39    2.58
  -1  -6  14   -0.26    2.52
   1   6 -13    7.95    2.91
  -1  -6  13    6.91    2.91
   1   6 -12  167.02    7.24
  -1  -6  12  170.51    7.30
   1   6 -11   11.89    3.17
  -1  -6  11    8.53    2.52
   1   6 -10   26.30    3.04
  -1  -6  10   22.10    2.84
   1   6  -9   20.55    2.46
  -1  -6   9   24.29    2.58
   1   6  -8   -0.06    2.07
  -1  -6   8    1.62    1.87
   1   6  -7  433.67   13.18
  -1  -6   7  436.71   12.53
   1   6  -6   40.32    2.78
  -1  -6   6   39.35    2.58
   1   6  -5  363.82   11.89
  -1  -6   5  368.86   12.08
   1   6  -4  302.64    9.50
  -1  -6   4  307.35    8.98
   1   6  -3   79.08    3.68
  -1  -6   3   75.01    3.10
   1   6  -2   31.34    2.07
  -1  -6   2   32.50    2.13
   1   6  -1   97.76    4.01
  -1  -6   1   93.30    4.01
   1   6   0  364.99   11.76
  -1  -6   0  366.09   12.08
   1   6   1  102.80    4.59
  -1  -6  -1  105.32    4.91
   1   6   2  146.41    5.43
  -1  -6  -2  151.77    6.46
   1   6   3   87.87    3.94
  -1  -6  -3   80.44    3.75
   1   6   4  113.33    4.65
  -1  -6  -4  120.24    5.17
   1   6   5  226.59    8.08
  -1  -6  -5  234.09    8.46
   1   6   6    2.91    1.68
  -1  -6  -6    3.30    1.81
   1   6   7   -1.10    1.81
  -1  -6  -7    1.29    2.46
   1   6   8    1.42    2.39
  -1  -6  -8   -0.13    2.52
   1   6   9    9.56    2.52
  -1  -6  -9    9.69    2.33
   1   6  10   22.81    3.30
  -1  -6 -10   21.32    3.30
   1   6  11    5.56    2.71
  -1  -6 -11    6.46    2.91
   1   6  12   -1.16    3.55
  -1  -6 -12    3.36    2.84
   1   6  13    7.11    4.20
  -1  -6 -13    4.65    2.84
   1   6  14    4.52    4.07
  -1  -6 -14    3.68    3.55
   1   6  15    1.68    6.72
  -1  -6 -15    3.10    2.91
  -1  -6 -16    1.74    2.65
  -1  -6 -17    0.52    2.33
  -1  -7  22    0.06    3.10
   1   7 -20   -0.90    3.55
  -1  -7  20    4.98    5.62
   1   7 -19    1.10    3.55
  -1  -7  19    0.39    8.53
   1   7 -18   -0.13    4.33
  -1  -7  18    1.62    4.59
   1   7 -17    1.68    3.42
  -1  -7  17   -1.16    3.81
   1   7 -16   30.95    4.39
  -1  -7  16   32.89    4.59
   1   7 -15    2.71    3.17
  -1  -7  15    4.59    3.17
   1   7 -14   66.81    5.23
  -1  -7  14   64.42    5.10
   1   7 -13   74.63    5.04
  -1  -7  13   66.48    4.72
   1   7 -12   13.12    2.39
  -1  -7  12   11.76    3.10
   1   7 -11  112.04    5.75
  -1  -7  11  114.17    5.36
   1   7 -10   13.50    3.30
  -1  -7  10   14.86    2.52
   1   7  -9   32.76    3.62
  -1  -7   9   36.63    3.10
   1   7  -8  165.53    7.24
  -1  -7   8  148.15    5.94
   1   7  -7    2.58    1.74
  -1  -7   7    5.75    1.94
   1   7  -6  268.72    9.76
  -1  -7   6  274.40    8.98
   1   7  -5    4.39    1.68
  -1  -7   5    5.30    1.55
   1   7  -4  371.45   12.21
  -1  -7   4  381.79   11.24
   1   7  -3   51.04    2.91
  -1  -7   3   51.56    2.58
   1   7  -2   83.74    3.94
  -1  -7   2   85.48    4.14
   1   7  -1  237.96    8.08
  -1  -7   1  221.62    7.37
   1   7   0    6.01    1.49
  -1  -7   0    5.75    1.55
   1   7   1   62.61    3.10
  -1  -7  -1   62.74    3.17
   1   7   2  349.29   11.05
  -1  -7  -2  337.53   11.18
   1   7   3   45.10    3.55
  -1  -7  -3   49.04    3.42
   1   7   4   92.01    4.20
  -1  -7  -4   95.88    4.65
   1   7   5    1.81    1.94
  -1  -7  -5    1.94    1.68
   1   7   6    4.26    2.13
  -1  -7  -6    3.94    2.20
   1   7   7   23.00    2.71
  -1  -7  -7   22.87    3.49
   1   7   8    2.58    2.46
  -1  -7  -8    3.49    3.10
   1   7   9   27.46    3.30
  -1  -7  -9   29.72    3.23
   1   7  10   12.41    3.23
  -1  -7 -10   12.47    3.10
   1   7  11    0.06    3.55
  -1  -7 -11   -0.06    3.04
   1   7  12    7.62    3.55
  -1  -7 -12   10.21    3.10
   1   7  13    3.23    4.26
  -1  -7 -13    4.20    3.55
   1   7  14    5.62    6.59
  -1  -7 -14    3.17    2.52
  -1  -7 -15   -0.26    2.13
  -1  -8  22    0.13    4.59
   1   8 -19    2.65    7.43
  -1  -8  19    3.55    4.33
   1   8 -18    2.13    3.49
  -1  -8  18    2.91    4.14
   1   8 -17   14.34    3.23
  -1  -8  17   14.28    4.26
   1   8 -16   13.63    3.36
  -1  -8  16   14.15    4.14
   1   8 -15   49.82    3.75
  -1  -8  15   45.68    4.91
   1   8 -14    4.46    3.88
  -1  -8  14    2.46    3.55
   1   8 -13   29.20    3.81
  -1  -8  13   30.82    3.62
   1   8 -12   72.56    5.30
  -1  -8  12   69.91    4.52
   1   8 -11    8.46    3.62
  -1  -8  11    6.72    5.69
   1   8 -10  121.73    7.43
  -1  -8  10  122.18    5.94
   1   8  -9   -0.52    2.97
  -1  -8   9    0.58    2.26
   1   8  -8   21.45    2.84
  -1  -8   8   20.48    2.78
   1   8  -7  101.05    4.65
  -1  -8   7  107.45    4.65
   1   8  -6    4.91    2.26
  -1  -8   6    7.11    2.13
   1   8  -5  229.30    8.21
  -1  -8   5  238.93    8.79
   1   8  -4  482.06   14.47
  -1  -8   4  489.69   14.47
   1   8  -3   24.36    2.84
  -1  -8   3   24.94    2.13
   1   8  -2  112.23    5.17
  -1  -8   2  117.27    4.72
   1   8  -1   16.54    2.39
  -1  -8   1   14.41    2.07
   1   8   0    4.72    1.68
  -1  -8   0    5.17    1.94
   1   8   1   56.02    3.36
  -1  -8  -1   54.27    3.49
   1   8   2   11.11    1.94
  -1  -8  -2   14.47    2.33
   1   8   3   20.35    2.58
  -1  -8  -3   22.74    2.71
   1   8   4    2.46    2.20
  -1  -8  -4    3.04    2.26
   1   8   5    2.20    2.07
  -1  -8  -5    3.55    2.26
   1   8   6   22.48    2.91
  -1  -8  -6   18.87    2.84
   1   8   7   13.70    2.97
  -1  -8  -7   14.15    2.91
   1   8   8   15.83    3.88
  -1  -8  -8   16.73    3.62
   1   8   9    6.85    3.23
  -1  -8  -9    6.20    3.17
   1   8  10    0.45    3.17
  -1  -8 -10    2.58    3.30
   1   8  11    3.68    3.10
  -1  -8 -11    2.33    2.97
   1   8  12    2.84    3.49
  -1  -8 -12    0.52    3.49
   1   8  13    1.94    3.81
  -1  -8 -13   -0.58    2.65
   1   8  14    2.33    7.17
  -1  -8 -14    0.65    4.14
  -1  -8 -15    1.68    3.17
  -1  -9  21    2.33    5.88
   1   9 -19   -0.26    7.88
  -1  -9  19    2.20    4.39
   1   9 -18   10.92    5.30
  -1  -9  18    9.95    5.30
   1   9 -17    2.46    5.23
  -1  -9  17    1.94    3.55
   1   9 -16   22.23    5.62
  -1  -9  16   22.10    4.72
   1   9 -15   -1.36    4.39
  -1  -9  15    9.05    4.07
   1   9 -14    5.94    3.30
  -1  -9  14    6.78    3.23
   1   9 -13   16.67    3.81
  -1  -9  13   15.89    3.36
   1   9 -12    2.84    2.71
  -1  -9  12    1.29    4.01
   1   9 -11   86.13    6.72
  -1  -9  11   81.09    4.98
   1   9 -10    4.01    2.71
  -1  -9  10    3.75    2.26
   1   9  -9   53.24    4.59
  -1  -9   9   46.97    3.62
   1   9  -8    3.75    2.52
  -1  -9   8    5.23    2.13
   1   9  -7    8.21    2.71
  -1  -9   7    6.40    2.52
   1   9  -6   67.26    3.88
  -1  -9   6   68.62    3.68
   1   9  -5   79.92    4.39
  -1  -9   5   79.60    3.75
   1   9  -4   23.00    2.84
  -1  -9   4   26.30    2.52
   1   9  -3   84.19    4.46
  -1  -9   3   86.00    4.26
   1   9  -2   47.62    3.04
  -1  -9   2   48.65    3.17
   1   9  -1   63.19    3.23
  -1  -9   1   68.29    4.01
   1   9   0    0.26    2.20
  -1  -9   0    0.39    2.00
   1   9   1   28.17    3.30
  -1  -9  -1   26.30    3.10
   1   9   2   13.37    2.20
  -1  -9  -2   12.60    2.26
   1   9   3   22.48    3.04
  -1  -9  -3   25.97    2.65
   1   9   4    8.33    2.71
  -1  -9  -4   13.63    2.39
   1   9   5    3.68    2.20
  -1  -9  -5    2.58    2.20
   1   9   6   13.89    2.84
  -1  -9  -6   12.08    2.78
   1   9   7    1.23    2.58
  -1  -9  -7    0.39    2.46
   1   9   8    5.69    2.84
  -1  -9  -8    9.95    2.97
   1   9   9    8.01    3.30
  -1  -9  -9    7.56    2.78
   1   9  10    1.42    3.75
  -1  -9 -10   -0.06    4.33
   1   9  11    0.52    3.30
  -1  -9 -11   -1.10    3.68
   1   9  12    0.78    3.42
  -1  -9 -12    0.78    3.23
  -1  -9 -13    1.29    4.14
  -1 -10  21    2.00    8.46
  -1 -10  20    0.84    7.56
   1  10 -19    0.39    5.23
  -1 -10  19   -0.84    4.59
   1  10 -18    3.94    5.62
  -1 -10  18    2.78    4.91
   1  10 -17   37.09    6.01
  -1 -10  17   32.05    5.88
   1  10 -16    4.85    6.07
  -1 -10  16   -1.74    5.49
   1  10 -15   15.44    4.26
  -1 -10  15    9.11    4.46
   1  10 -14    1.74    3.55
  -1 -10  14   -0.13    4.14
   1  10 -13    0.26    4.01
  -1 -10  13    0.78    4.65
   1  10 -12   46.13    5.88
  -1 -10  12   41.61    4.59
   1  10 -11    0.71    3.30
  -1 -10  11    5.04    3.36
   1  10 -10   34.57    4.26
  -1 -10  10   30.69    3.81
   1  10  -9    1.74    3.75
  -1 -10   9   -1.74    3.36
   1  10  -8    0.97    2.78
  -1 -10   8    0.71    2.07
   1  10  -7   36.05    3.68
  -1 -10   7   47.30    4.14
   1  10  -6    1.16    2.33
  -1 -10   6    3.68    2.20
   1  10  -5  306.19   12.15
  -1 -10   5  260.58   12.86
   1  10  -4  164.56    7.43
  -1 -10   4  171.48   11.18
   1  10  -3    4.46    2.20
  -1 -10   3    3.75    2.07
   1  10  -2   19.64    3.04
  -1 -10   2   14.02    2.71
   1  10  -1    6.40    2.33
  -1 -10   1    3.68    2.07
   1  10   0    5.94    2.71
  -1 -10   0    7.11    2.52
   1  10   1    9.95    2.20
  -1 -10  -1    7.04    2.39
   1  10   2    4.78    2.78
  -1 -10  -2    4.59    2.33
   1  10   3   43.61    4.01
  -1 -10  -3   47.94    4.20
   1  10   4   12.15    3.23
  -1 -10  -4    9.50    2.84
   1  10   5    1.81    2.65
  -1 -10  -5    1.74    2.58
   1  10   6    1.55    2.71
  -1 -10  -6    2.07    2.58
   1  10   7    8.14    3.42
  -1 -10  -7    4.20    3.36
   1  10   8    2.84    3.49
  -1 -10  -8    6.46    2.84
   1  10   9    3.55    4.07
  -1 -10  -9    8.85    4.07
   1  10  10    0.45    3.36
  -1 -10 -10   -1.10    2.71
   1  10  11    1.29    3.88
  -1 -10 -11   -1.29    2.91
  -1 -10 -12    3.88    3.36
   1  11 -19    0.00    6.72
  -1 -11  19    0.32    4.72
   1  11 -18    5.69    6.91
  -1 -11  18    9.24    6.33
   1  11 -17    3.49    5.94
  -1 -11  17    0.97    5.04
   1  11 -16   21.58    5.36
  -1 -11  16   22.94    5.62
   1  11 -15    3.17    4.20
  -1 -11  15    1.36    3.68
   1  11 -14    6.01    4.39
  -1 -11  14   -0.84    5.75
   1  11 -13   15.12    6.91
  -1 -11  13   10.01    3.68
   1  11 -12   -0.90    3.88
  -1 -11  12    1.03    3.04
   1  11 -11   33.47    4.33
  -1 -11  11   29.98    4.39
   1  11 -10   25.39    4.14
  -1 -11  10   25.59    3.68
   1  11  -9   10.08    3.68
  -1 -11   9    7.49    2.78
   1  11  -8   27.91    4.98
  -1 -11   8   31.72    3.68
   1  11  -7   30.56    4.46
  -1 -11   7   28.23    3.49
   1  11  -6   44.78    4.20
  -1 -11   6   46.97    3.88
   1  11  -5   34.76    4.07
  -1 -11   5   35.21    3.23
   1  11  -4   29.91    3.88
  -1 -11   4   20.74    2.71
   1  11  -3  103.31    5.56
  -1 -11   3  100.47    5.62
   1  11  -2    6.78    2.91
  -1 -11   2    6.65    2.65
   1  11  -1    0.19    2.52
  -1 -11   1    0.39    2.46
   1  11   0    1.42    2.65
  -1 -11   0    2.07    2.46
   1  11   1    0.00    2.65
  -1 -11  -1    0.97    2.33
   1  11   2    0.84    2.78
  -1 -11  -2    0.39    2.78
   1  11   3   13.89    3.17
  -1 -11  -3   15.64    2.91
   1  11   4   20.35    3.49
  -1 -11  -4   18.35    3.17
   1  11   5    0.32    2.97
  -1 -11  -5    2.33    3.30
   1  11   6    0.71    4.20
  -1 -11  -6    1.87    3.42
   1  11   7   -4.07    3.62
  -1 -11  -7    0.39    2.84
   1  11   8    1.55    3.49
  -1 -11  -8    3.55    4.20
   1  11   9    0.39    3.04
  -1 -11  -9    2.58    3.62
   1  11  10   -3.23    4.07
  -1 -11 -10    1.68    3.49
   1  11  11    0.97    3.23
  -1 -11 -11    1.68    3.30
   1  12 -19    0.45    4.59
   1  12 -18   -5.23    6.33
  -1 -12  18    1.29    4.78
   1  12 -17   16.80    6.85
  -1 -12  17    6.07    5.43
   1  12 -16    2.65    5.04
  -1 -12  16    2.07    3.81
   1  12 -15    0.71    5.17
  -1 -12  15    1.36    6.27
   1  12 -14   10.47    6.20
  -1 -12  14   11.82    4.91
   1  12 -13    2.97    6.01
  -1 -12  13    3.36    5.36
   1  12 -12   31.01    5.56
  -1 -12  12   23.58    3.88
   1  12 -11    0.84    4.72
  -1 -12  11    3.30    3.49
   1  12 -10   10.27    3.81
  -1 -12  10   13.31    3.42
   1  12  -9   29.98    4.14
  -1 -12   9   37.02    3.94
   1  12  -8   -1.94    3.36
  -1 -12   8   -2.00    2.71
   1  12  -7   14.41    3.42
  -1 -12   7   16.80    3.30
   1  12  -6    1.23    3.23
  -1 -12   6    1.49    2.58
   1  12  -5   13.76    3.49
  -1 -12   5   16.09    2.97
   1  12  -4   11.31    3.88
  -1 -12   4   11.24    2.97
   1  12  -3   12.99    3.68
  -1 -12   3   17.51    3.49
   1  12  -2    2.39    3.62
  -1 -12   2   -0.97    3.75
   1  12  -1   19.00    3.88
  -1 -12   1   21.97    3.75
   1  12   0   -1.10    3.49
  -1 -12   0    1.74    2.58
   1  12   1    4.07    4.26
  -1 -12  -1    6.53    2.97
   1  12   2   16.41    3.30
  -1 -12  -2   15.51    3.55
   1  12   3    3.36    3.30
  -1 -12  -3    5.36    3.04
   1  12   4    2.52    3.17
  -1 -12  -4    2.84    2.84
   1  12   5    0.90    3.55
  -1 -12  -5   -0.90    3.49
   1  12   6    0.39    2.97
  -1 -12  -6    1.29    2.97
   1  12   7    2.97    3.42
  -1 -12  -7    0.90    4.14
   1  12   8    2.58    2.65
  -1 -12  -8    2.58    2.78
  -1 -12  -9    0.39    3.04
   1  12  10   -2.33    4.33
  -1 -12 -10   -0.58    2.13
   1  13 -18   -2.13    7.30
   1  13 -17    2.52    6.01
  -1 -13  17   -2.26    4.33
   1  13 -16   -1.42    5.75
  -1 -13  16    3.10    6.78
   1  13 -15    2.33    6.40
  -1 -13  15    0.90    4.39
   1  13 -14    0.13    4.46
  -1 -13  14   -1.42    3.88
   1  13 -13   11.63    5.04
  -1 -13  13   16.99    4.14
   1  13 -12    1.87    4.52
  -1 -13  12    5.10    3.75
   1  13 -11   19.25    5.23
  -1 -13  11   15.25    4.46
   1  13 -10   -1.81    5.62
  -1 -13  10    1.36    4.14
   1  13  -9    1.49    4.07
  -1 -13   9    1.74    4.07
   1  13  -8    7.95    4.52
  -1 -13   8   16.41    3.42
   1  13  -7    6.91    3.88
  -1 -13   7    8.66    3.04
   1  13  -6    1.03    3.42
  -1 -13   6    2.33    2.84
   1  13  -5   -0.19    2.91
  -1 -13   5   -0.52    2.58
   1  13  -4    0.58    3.88
  -1 -13   4    2.20    2.71
   1  13  -3    8.85    3.17
  -1 -13   3    5.10    2.71
   1  13  -2    7.62    3.42
  -1 -13   2    7.95    2.97
   1  13  -1    1.03    3.10
  -1 -13   1   -0.19    2.65
   1  13   0    1.62    3.88
  -1 -13   0   -0.52    3.23
   1  13   1    4.14    3.42
  -1 -13  -1   -0.65    3.49
   1  13   2   -0.58    3.75
  -1 -13  -2   -0.39    2.84
   1  13   3    6.85    4.26
  -1 -13  -3    9.50    3.49
   1  13   4   -0.32    3.42
  -1 -13  -4    1.49    3.23
   1  13   5   -0.90    3.62
  -1 -13  -5    0.39    3.94
   1  13   6    0.97    2.20
  -1 -13  -6   -1.42    2.91
   1  13   7   -0.45    4.20
   1  13   8    0.84    2.39
  -1 -13  -8    0.45    2.84
  -1 -13  -9    0.84    2.84
  -1 -13 -10   -3.49    4.59
   1  14 -18   -1.23    4.91
   1  14 -17    5.43    8.85
   1  14 -16   -0.78    5.17
  -1 -14  16   -0.52    3.62
   1  14 -15    0.97    4.98
  -1 -14  15   -0.65    4.59
   1  14 -14   -2.13    6.33
  -1 -14  14    2.07    4.91
   1  14 -13    1.62    4.33
  -1 -14  13   -2.39    4.20
   1  14 -12   13.96    4.98
  -1 -14  12   13.76    3.88
   1  14 -11    0.52    4.26
  -1 -14  11    2.58    3.42
   1  14 -10   12.34    5.56
  -1 -14  10    4.33    4.01
   1  14  -9    5.75    4.65
  -1 -14   9    2.39    3.75
   1  14  -8   -1.36    4.59
  -1 -14   8    1.10    3.94
   1  14  -7   -0.19    3.55
  -1 -14   7    1.03    3.04
   1  14  -6   -0.90    4.01
  -1 -14   6    0.00    3.17
   1  14  -5    1.68    3.55
  -1 -14   5   -0.19    2.84
   1  14  -4   -0.39    4.20
  -1 -14   4    2.00    3.23
   1  14  -3    0.97    3.49
  -1 -14   3    2.26    3.30
   1  14  -2   -1.68    4.01
  -1 -14   2    1.62    4.07
   1  14  -1    0.65    5.04
  -1 -14   1    2.20    2.97
   1  14   0    5.36    3.55
  -1 -14   0    3.88    2.97
   1  14   1    2.91    3.30
  -1 -14  -1    0.65    2.91
   1  14   2    1.03    4.01
  -1 -14  -2   -1.62    4.91
   1  14   3   -1.10    3.55
  -1 -14  -3   -0.13    3.04
   1  14   4    2.58    3.88
  -1 -14  -4    2.13    2.71
  -1 -14  -5    4.52    3.75
   1  14   7    1.94    3.17
  -1 -15  16    0.90    4.39
   1  15 -15    1.10    6.20
  -1 -15  15   -0.52    4.52
   1  15 -14    0.19    7.11
  -1 -15  14   -0.06    4.78
   1  15 -13    2.52    4.46
  -1 -15  13   -2.52    4.14
   1  15 -12    2.26    5.62
  -1 -15  12    1.94    4.07
   1  15 -11   10.98    5.04
  -1 -15  11    9.05    3.94
   1  15 -10   -0.06    4.85
  -1 -15  10   -0.58    3.68
   1  15  -9    2.71    6.20
  -1 -15   9    1.42    4.78
   1  15  -8    3.42    4.91
  -1 -15   8    4.91    3.42
   1  15  -7    1.81    4.14
  -1 -15   7    1.16    2.97
   1  15  -6    5.10    3.88
  -1 -15   6    5.23    3.88
   1  15  -5   -1.23    3.42
  -1 -15   5    0.00    3.23
   1  15  -4   -1.29    4.39
  -1 -15   4   -0.90    3.94
   1  15  -3    0.97    5.04
  -1 -15   3    2.58    3.17
   1  15  -2   -0.06    4.26
  -1 -15   2   -0.84    3.49
   1  15  -1   -1.23    3.75
  -1 -15   1   -1.16    3.75
   1  15   0   -0.13    4.33
  -1 -15   0   -0.45    4.14
   1  15   1   -1.36    2.97
  -1 -15  -1   -1.23    4.07
   1  15   2   -0.26    3.10
  -1 -15  -2    3.30    3.10
   1  15   3   -0.52    5.36
  -1 -15  -3    1.10    2.65
   1  16 -13    2.91    5.23
  -1 -16  13    0.90    3.75
   1  16 -12   -0.71    4.33
  -1 -16  12   -0.39    4.20
   1  16 -11    2.00    4.65
  -1 -16  11   -0.19    3.55
   1  16 -10    1.94    3.88
  -1 -16  10    0.26    4.26
   1  16  -9    1.55    6.59
  -1 -16   9   -0.39    6.14
   1  16  -8    6.07    4.26
  -1 -16   8    1.29    2.91
  -1 -16   7    1.74    3.62
   1  16  -6   -3.23    5.17
  -1 -16   6   -0.26    4.01
   1  16  -5    4.33    3.81
  -1 -16   5    0.45    3.23
   1  16  -4   -1.49    3.55
  -1 -16   4    0.58    2.39
   1  16  -3   -1.29    7.88
  -1 -16   3    0.06    2.65
   1  16  -2    1.36    4.85
  -1 -16   2   -0.45    3.17
   1  16  -1   -0.97    4.52
  -1 -16   1   -1.49    3.17
   1  16   0   -0.32    2.91
  -1 -16   0    1.16    3.36
   1  16   2   -1.03    3.55
  -1 -16  -2    2.84    4.01
  -1 -17  12    2.20    4.85
   1  17 -11    1.55    5.36
  -1 -17  11   -1.03    4.39
   1  17 -10    4.72    6.40
   1  17  -9    2.20    5.30
   1  17  -8    2.07    5.36
  -1 -17   8    0.39    2.97
   1  17  -4   -0.71    4.33
   2 -18  11   -0.52    3.81
   2 -18  12   -0.19    3.30
  -2  17   4   -2.26    4.01
  -2  17   1    1.10    5.36
  -2  17   0    1.23    3.49
   2 -17   1    0.39    3.10
   2 -17   2    0.26    4.07
  -2  17  -2    2.33    8.92
   2 -17   3    2.65    4.91
  -2  17  -3   -0.58    4.59
   2 -17   4    0.45    4.01
  -2  17  -4    0.90    4.14
   2 -17   5    0.00    3.68
  -2  17  -5   -1.49    2.78
   2 -17   6    1.03    3.49
  -2  17  -6    1.49    4.33
   2 -17   7    1.03    3.17
  -2  17  -7    2.97    8.79
   2 -17   8    1.42    6.07
  -2  17  -8    1.94    7.62
   2 -17   9    0.19    3.30
   2 -17  10    0.45    3.42
   2 -17  11   -0.58    4.65
  -2  17 -11   -0.13    3.62
   2 -17  12   -0.84    5.10
  -2  17 -12   -0.58    5.62
   2 -17  14   -2.71    9.56
  -2  16   4    0.71    5.36
   2 -16  -3    2.78    6.33
  -2  16   3    2.97    8.08
   2 -16  -2    0.52    4.01
  -2  16   2    1.81    4.26
   2 -16  -1    7.17   11.37
  -2  16   1    2.84    3.75
   2 -16   0    4.39    4.59
  -2  16   0    1.49    4.98
   2 -16   1   -2.65    3.68
  -2  16  -1   -0.97    5.04
   2 -16   2   -0.71    4.14
  -2  16  -2   -0.26    6.20
   2 -16   3    1.55    4.01
  -2  16  -3   -0.71    4.07
   2 -16   4   -0.52    3.81
  -2  16  -4    0.19    4.85
   2 -16   5   -0.97    4.39
  -2  16  -5    4.26    6.53
   2 -16   6    2.71    6.59
  -2  16  -6   -1.49    4.59
   2 -16   7    1.42    3.49
  -2  16  -7   -1.42    3.55
   2 -16   8   -0.65    3.23
  -2  16  -8   -1.49    2.91
   2 -16   9    1.29    3.88
  -2  16  -9   -2.26    4.46
   2 -16  10    2.39    4.14
  -2  16 -10   -0.26    5.75
   2 -16  11    0.65    3.42
  -2  16 -11    0.39    4.91
   2 -16  12   12.92    4.39
  -2  16 -12    4.01    6.72
   2 -16  13    4.85    4.26
  -2  16 -13    3.04    5.49
   2 -16  14    1.81    5.17
  -2  16 -14    2.65    4.65
   2 -16  15   -1.29    4.26
  -2  16 -15    2.58    4.07
   2 -15  -8    1.16    4.33
   2 -15  -5   -2.13    5.23
  -2  15   5   -1.49    4.78
   2 -15  -4   -0.58    3.75
  -2  15   4   -0.58    5.56
   2 -15  -3    2.46    3.68
  -2  15   3    2.78    6.33
   2 -15  -2   -2.26    4.59
  -2  15   2    2.00    4.07
   2 -15  -1    1.81    4.20
  -2  15   1    1.81    4.20
   2 -15   0    3.88    4.14
  -2  15   0    4.20    4.26
   2 -15   1   -0.97    3.36
  -2  15  -1    1.42    3.94
   2 -15   2    0.65    4.65
  -2  15  -2    4.98    4.98
   2 -15   3    0.58    4.33
  -2  15  -3   -1.55    4.14
   2 -15   4    3.42    3.17
  -2  15  -4    1.62    3.62
   2 -15   5    4.91    3.75
  -2  15  -5    7.82    4.07
   2 -15   6    2.71    3.23
  -2  15  -6    0.19    4.07
   2 -15   7    1.68    3.42
  -2  15  -7   -0.45    3.68
   2 -15   8   -1.03    3.42
  -2  15  -8    1.55    4.65
   2 -15   9    0.13    3.36
  -2  15  -9    0.06    4.01
   2 -15  10    0.32    3.49
  -2  15 -10    2.20    4.65
   2 -15  11    3.68    7.30
  -2  15 -11    1.49    6.01
   2 -15  12    1.49    3.94
  -2  15 -12    1.55    5.43
   2 -15  13   21.64    4.26
  -2  15 -13   18.22    5.62
   2 -15  14   -2.39    5.04
  -2  15 -14    0.58    6.27
   2 -15  15   -0.45    5.04
  -2  15 -15   -0.78    4.26
   2 -15  16    2.65    3.88
  -2  15 -16   -2.58    5.23
   2 -15  17   -0.78    3.55
   2 -15  18    0.90    4.39
   2 -14 -10    2.39    4.07
   2 -14  -9    0.00    5.69
   2 -14  -8    1.10    3.23
  -2  14   8    0.65    7.30
   2 -14  -7    5.56    5.62
   2 -14  -6   -0.19    3.30
  -2  14   6    3.94    4.91
   2 -14  -5    6.07    4.78
  -2  14   5    0.97    4.14
   2 -14  -4    0.52    3.81
  -2  14   4   -0.39    4.07
   2 -14  -3   -1.16    3.68
  -2  14   3   -0.45    4.01
   2 -14  -2    6.40    4.52
  -2  14   2    8.33    4.26
   2 -14  -1   24.29    5.04
  -2  14   1   25.65    4.85
   2 -14   0    8.21    3.75
  -2  14   0    4.26    3.75
   2 -14   1    1.81    3.23
  -2  14  -1    1.10    3.62
   2 -14   2    0.97    3.10
  -2  14  -2    1.36    3.81
   2 -14   3   26.68    4.14
  -2  14  -3   24.88    4.65
   2 -14   4    2.46    3.42
  -2  14  -4   -2.97    3.36
   2 -14   5    3.75    3.42
  -2  14  -5    1.10    3.68
   2 -14   6    3.04    2.97
  -2  14  -6    0.58    3.42
   2 -14   7   16.48    3.62
  -2  14  -7   15.12    3.75
   2 -14   8   -2.26    3.17
  -2  14  -8   -2.20    3.81
   2 -14   9   15.70    3.88
  -2  14  -9   13.25    4.39
   2 -14  10   -2.00    6.53
  -2  14 -10   -0.97    5.75
   2 -14  11   -1.23    3.68
  -2  14 -11   -2.20    4.33
   2 -14  12   14.09    4.52
  -2  14 -12   11.18    5.69
   2 -14  13   -0.71    3.68
  -2  14 -13   -0.39    4.91
   2 -14  14   12.53    4.65
  -2  14 -14   16.80    5.04
   2 -14  15   -0.06    3.10
  -2  14 -15   -0.32    4.14
   2 -14  16    1.81    3.42
  -2  14 -16    0.97    5.04
   2 -14  17    1.16    3.88
  -2  14 -17   -2.58    5.49
   2 -14  18   -1.23    4.78
   2 -14  19   -5.30    6.72
   2 -13 -11    0.26    3.68
   2 -13 -10   -2.07    4.98
  -2  13  10    0.39    5.49
   2 -13  -9    3.49    2.97
  -2  13   9   -0.19    3.75
   2 -13  -8    6.59    4.72
  -2  13   8    1.42    5.49
   2 -13  -7    5.30    4.01
  -2  13   7    4.01    4.07
   2 -13  -6    1.81    4.72
  -2  13   6   -2.71    5.56
   2 -13  -5    0.06    3.62
  -2  13   5    1.29    3.94
   2 -13  -4    4.01    3.81
  -2  13   4    2.71    4.20
   2 -13  -3   25.78    4.26
  -2  13   3   31.08    4.65
   2 -13  -2   10.14    5.17
  -2  13   2    6.85    5.17
   2 -13  -1   -0.32    4.01
  -2  13   1    2.26    4.01
   2 -13   0    5.56    4.33
  -2  13   0    5.43    3.94
   2 -13   1    2.13    3.68
  -2  13  -1    3.04    3.36
   2 -13   2   13.63    4.39
  -2  13  -2   11.95    4.20
   2 -13   3    7.69    4.20
  -2  13  -3    2.39    4.52
   2 -13   4    1.03    3.62
  -2  13  -4    3.49    3.62
   2 -13   5    1.74    2.78
  -2  13  -5    2.65    3.49
   2 -13   6   23.45    3.55
  -2  13  -6   20.29    3.88
   2 -13   7    0.58    3.04
  -2  13  -7    3.04    3.36
   2 -13   8   43.48    4.39
  -2  13  -8   40.64    4.91
   2 -13   9    4.33    6.59
  -2  13  -9    1.55    6.33
   2 -13  10    2.78    3.23
  -2  13 -10    7.82    4.14
   2 -13  11    5.75    4.14
  -2  13 -11    6.98    5.04
   2 -13  12   -4.07    4.91
  -2  13 -12    2.58    5.94
   2 -13  13   11.50    4.52
  -2  13 -13   20.29    6.20
   2 -13  14   -0.45    4.33
  -2  13 -14    2.91    4.85
   2 -13  15    3.81    4.65
  -2  13 -15    5.17    5.56
   2 -13  16    1.87    3.94
  -2  13 -16    2.26    4.72
   2 -13  17    5.04    4.52
  -2  13 -17    2.52    4.72
   2 -13  18    0.06    2.97
  -2  13 -18    1.94    4.59
   2 -13  19    0.45    3.23
  -2  13 -19    1.29    5.30
   2 -12 -12    2.07    5.81
  -2  12  12    0.71    5.43
   2 -12 -11   -0.06    4.33
  -2  12  11    1.55    3.23
   2 -12 -10   -0.06    5.56
  -2  12  10    0.84    4.20
   2 -12  -9    4.14    4.46
  -2  12   9    2.91    4.14
   2 -12  -8    3.23    5.69
  -2  12   8    4.46    5.17
   2 -12  -7    0.65    4.01
  -2  12   7    1.10    4.26
   2 -12  -6    1.36    5.10
  -2  12   6   -0.13    5.23
   2 -12  -5    4.98    3.36
  -2  12   5   -0.52    3.36
   2 -12  -4   21.26    3.94
  -2  12   4   19.51    4.20
   2 -12  -3    4.98    3.17
  -2  12   3    2.39    3.30
   2 -12  -2    8.27    3.23
  -2  12   2    8.72    3.94
   2 -12  -1   19.96    4.20
  -2  12   1   22.23    5.04
   2 -12   0    4.39    2.97
  -2  12   0    5.75    3.10
   2 -12   1    5.43    3.10
  -2  12  -1    2.00    3.62
   2 -12   2    6.98    2.78
  -2  12  -2    8.33    2.91
   2 -12   3   77.40    4.98
  -2  12  -3   79.92    5.23
   2 -12   4   23.52    3.62
  -2  12  -4   20.74    3.75
   2 -12   5   42.13    4.14
  -2  12  -5   43.03    4.65
   2 -12   6   -1.03    2.46
  -2  12  -6    0.58    3.10
   2 -12   7  102.15    5.62
  -2  12  -7   97.43    6.07
   2 -12   8   23.52    6.01
  -2  12  -8   25.91    5.81
   2 -12   9   58.47    4.72
  -2  12  -9   57.37    5.88
   2 -12  10    0.00    3.42
  -2  12 -10    0.84    3.68
   2 -12  11    0.45    3.04
  -2  12 -11   -1.68    3.81
   2 -12  12   40.96    4.72
  -2  12 -12   35.79    5.62
   2 -12  13    1.10    3.62
  -2  12 -13    3.04    4.07
   2 -12  14    8.72    3.88
  -2  12 -14    9.43    4.72
   2 -12  15    0.13    4.39
  -2  12 -15   -1.87    5.43
   2 -12  16    3.62    3.81
  -2  12 -16    4.72    4.46
   2 -12  17    7.37    4.65
  -2  12 -17    6.20    5.04
   2 -12  18    0.71    3.30
  -2  12 -18   -1.36    4.39
   2 -12  19    0.58    3.36
  -2  12 -19   -3.36    4.78
   2 -11 -14    0.71    3.30
  -2  11  14    1.49    4.14
   2 -11 -13    1.42    4.85
  -2  11  13    1.81    6.27
   2 -11 -12    1.87    8.01
  -2  11  12    1.29    4.91
   2 -11 -11    0.00    3.94
  -2  11  11    2.26    3.94
   2 -11 -10    0.32    4.59
  -2  11  10    2.07    5.10
   2 -11  -9    2.00    4.07
  -2  11   9   -1.10    4.78
   2 -11  -8    9.11    4.14
  -2  11   8   10.34    4.98
   2 -11  -7    2.91    4.46
  -2  11   7    4.14    3.81
   2 -11  -6    7.95    4.01
  -2  11   6   10.73    4.20
   2 -11  -5    1.62    3.17
  -2  11   5    2.39    3.23
   2 -11  -4    4.33    2.91
  -2  11   4    1.81    3.17
   2 -11  -3  118.69    6.40
  -2  11   3  105.83    6.91
   2 -11  -2    9.95    2.84
  -2  11   2    8.21    3.23
   2 -11  -1    0.78    2.78
  -2  11   1    1.23    2.71
   2 -11   0    2.33    2.65
  -2  11   0    0.45    3.10
   2 -11   1   26.04    3.49
  -2  11  -1   30.37    3.55
   2 -11   2    1.81    3.55
  -2  11  -2   -2.78    2.84
   2 -11   3   40.64    3.68
  -2  11  -3   39.28    3.94
   2 -11   4    0.84    2.52
  -2  11  -4    1.55    2.97
   2 -11   5   15.05    3.04
  -2  11  -5   20.09    3.88
   2 -11   6   48.72    3.81
  -2  11  -6   52.40    4.33
   2 -11   7   -1.42    4.14
  -2  11  -7   -2.97    4.20
   2 -11   8   43.94    4.26
  -2  11  -8   50.78    4.72
   2 -11   9   29.98    3.62
  -2  11  -9   21.97    4.07
   2 -11  10    8.98    2.84
  -2  11 -10    5.94    3.55
   2 -11  11   35.86    3.94
  -2  11 -11   36.44    4.59
   2 -11  12   16.54    3.62
  -2  11 -12   12.99    4.72
   2 -11  13   30.63    4.65
  -2  11 -13   32.56    4.78
   2 -11  14    2.84    3.30
  -2  11 -14   -0.65    4.39
   2 -11  15    0.06    3.75
  -2  11 -15   -1.23    5.30
   2 -11  16    1.29    3.75
  -2  11 -16    0.97    5.94
   2 -11  17    0.78    4.01
  -2  11 -17    5.17    4.78
   2 -11  18    7.04    4.59
  -2  11 -18   10.40    5.56
   2 -11  19   -0.52    3.10
  -2  11 -19   -1.49    5.88
  -2  10  15   -0.71    5.49
   2 -10 -14    1.74    3.75
  -2  10  14    2.20    4.39
   2 -10 -13    0.45    3.88
  -2  10  13    0.06    4.65
   2 -10 -12   18.41    4.20
  -2  10  12   16.67    5.62
   2 -10 -11    1.55    4.07
  -2  10  11    4.98    4.01
   2 -10 -10    2.20    4.46
  -2  10  10   -0.06    4.52
   2 -10  -9   13.05    4.26
  -2  10   9   12.86    4.07
   2 -10  -8    4.33    4.20
  -2  10   8    6.40    4.14
   2 -10  -7   13.25    3.42
  -2  10   7   18.09    4.01
   2 -10  -6   16.15    3.42
  -2  10   6   21.32    4.20
   2 -10  -5    2.13    3.36
  -2  10   5    4.01    3.30
   2 -10  -4    4.91    3.49
  -2  10   4    9.89    3.68
   2 -10  -3    1.81    3.30
  -2  10   3    1.36    3.68
   2 -10  -2    5.36    2.71
  -2  10   2    5.04    2.33
   2 -10  -1    8.33    2.39
  -2  10   1    8.46    2.52
   2 -10   0    4.85    2.20
  -2  10   0    0.97    2.26
   2 -10   1    1.55    2.58
  -2  10  -1    3.04    2.52
   2 -10   2    3.62    2.26
  -2  10  -2    4.20    2.39
   2 -10   3    0.65    2.84
  -2  10  -3   -0.19    2.20
   2 -10   4   55.05    3.55
  -2  10  -4   51.75    3.68
   2 -10   5   14.28    2.84
  -2  10  -5   13.12    3.36
   2 -10   6   11.95    4.20
  -2  10  -6   10.66    3.75
   2 -10   7    0.45    2.26
  -2  10  -7    2.00    2.39
   2 -10   8    2.00    2.26
  -2  10  -8    3.10    2.65
   2 -10   9    0.65    2.26
  -2  10  -9   -0.71    2.58
   2 -10  10   26.04    3.94
  -2  10 -10   26.75    4.26
   2 -10  11    2.00    2.52
  -2  10 -11    4.14    3.23
   2 -10  12   57.50    4.85
  -2  10 -12   64.29    6.01
   2 -10  13    1.81    2.78
  -2  10 -13   -1.10    3.30
   2 -10  14   26.43    4.01
  -2  10 -14   23.91    4.46
   2 -10  15   -1.36    4.78
  -2  10 -15   -0.52    4.52
   2 -10  16    4.59    4.85
  -2  10 -16   -0.71    5.94
   2 -10  17    8.92    4.20
  -2  10 -17   14.47    5.49
   2 -10  18    0.90    3.68
  -2  10 -18   -0.71    6.07
   2 -10  19    2.97    3.49
  -2  10 -19    4.26    8.46
  -2  10 -20   -3.36    6.33
   2  -9 -15    4.72    4.14
   2  -9 -14    3.88    4.14
  -2   9  14    2.65    4.98
   2  -9 -13   13.57    5.81
  -2   9  13   10.66    4.72
   2  -9 -12    5.36    4.46
  -2   9  12    2.00    5.04
   2  -9 -11    1.55    3.75
  -2   9  11    4.14    4.72
   2  -9 -10    3.75    3.88
  -2   9  10    3.30    3.94
   2  -9  -9    4.01    3.81
  -2   9   9    0.78    3.30
   2  -9  -8   11.24    3.30
  -2   9   8   12.99    3.81
   2  -9  -7   26.30    4.07
  -2   9   7   25.46    5.04
   2  -9  -6   29.40    3.88
  -2   9   6   31.08    3.75
   2  -9  -5    7.11    2.58
  -2   9   5    5.81    2.58
   2  -9  -4    0.97    2.26
  -2   9   4    0.39    2.39
   2  -9  -3   29.66    3.49
  -2   9   3   31.92    3.55
   2  -9  -2   35.54    3.42
  -2   9   2   31.27    4.07
   2  -9  -1   31.08    3.36
  -2   9   1   32.76    3.23
   2  -9   0   -0.19    2.39
  -2   9   0    0.26    2.33
   2  -9   1   39.86    2.91
  -2   9  -1   40.12    3.04
   2  -9   2    6.91    2.07
  -2   9  -2    6.78    2.58
   2  -9   3   96.66    4.59
  -2   9  -3   91.42    4.72
   2  -9   4   23.91    2.52
  -2   9  -4   23.26    2.52
   2  -9   5   25.00    3.81
  -2   9  -5   25.52    4.26
   2  -9   6   28.30    2.71
  -2   9  -6   31.79    2.91
   2  -9   7   18.93    2.52
  -2   9  -7   12.99    2.46
   2  -9   8   22.42    2.78
  -2   9  -8   20.42    2.91
   2  -9   9   14.15    2.58
  -2   9  -9   10.14    2.65
   2  -9  10    1.23    2.33
  -2   9 -10    0.06    3.30
   2  -9  11  128.58    6.46
  -2   9 -11  128.45    7.30
   2  -9  12    2.78    3.10
  -2   9 -12    0.97    4.01
   2  -9  13   34.37    3.75
  -2   9 -13   30.95    4.33
   2  -9  14    2.46    3.17
  -2   9 -14    1.23    3.30
   2  -9  15    6.40    4.14
  -2   9 -15    1.68    4.14
   2  -9  16   10.79    5.04
  -2   9 -16    5.17    5.23
   2  -9  17    1.81    5.62
  -2   9 -17    5.49    5.69
   2  -9  18   11.76    5.75
  -2   9 -18    9.50    6.33
   2  -9  19   -4.26    5.43
  -2   9 -19   -1.81    4.91
   2  -9  20    0.65    4.85
  -2   9 -20   -1.55    5.75
   2  -8 -17   -1.81    4.59
   2  -8 -16    0.00    3.81
   2  -8 -15    1.55    4.07
  -2   8  15    1.68    4.46
   2  -8 -14    9.17    4.26
  -2   8  14    2.13    4.65
   2  -8 -13    3.55    4.26
  -2   8  13    4.46    4.72
   2  -8 -12   22.16    4.78
  -2   8  12   25.84    5.62
   2  -8 -11    2.00    3.68
  -2   8  11    0.71    3.68
   2  -8 -10    0.90    3.49
  -2   8  10    1.94    3.68
   2  -8  -9   30.43    4.78
  -2   8   9   33.47    4.14
   2  -8  -8   10.27    3.10
  -2   8   8    5.88    3.10
   2  -8  -7   24.42    3.30
  -2   8   7   26.68    3.17
   2  -8  -6    3.94    2.71
  -2   8   6    3.62    3.04
   2  -8  -5   44.39    4.20
  -2   8   5   36.57    4.26
   2  -8  -4  162.95    6.85
  -2   8   4  159.98    6.78
   2  -8  -3  128.06    5.43
  -2   8   3  128.06    5.56
   2  -8  -2   60.93    3.88
  -2   8   2   55.31    4.20
   2  -8  -1   41.29    3.17
  -2   8   1   45.16    3.10
   2  -8   0   38.90    2.65
  -2   8   0   45.29    3.04
   2  -8   1    1.36    2.00
  -2   8  -1    2.52    2.20
   2  -8   2  127.41    4.91
  -2   8  -2  120.76    5.23
   2  -8   3   28.88    2.58
  -2   8  -3   29.53    2.65
   2  -8   4    3.68    2.97
  -2   8  -4    4.98    2.65
   2  -8   5  309.16    9.95
  -2   8  -5  328.55   11.31
   2  -8   6    0.19    1.49
  -2   8  -6   -0.52    1.74
   2  -8   7  161.85    5.75
  -2   8  -7  156.29    6.40
   2  -8   8    0.78    1.87
  -2   8  -8    3.36    2.13
   2  -8   9    4.52    2.26
  -2   8  -9    6.20    2.71
   2  -8  10    3.04    2.00
  -2   8 -10    2.78    2.78
   2  -8  11    5.04    2.20
  -2   8 -11    6.01    2.78
   2  -8  12  195.84    8.59
  -2   8 -12  193.51    9.05
   2  -8  13    6.65    2.58
  -2   8 -13    9.56    3.36
   2  -8  14    4.33    2.71
  -2   8 -14    8.46    3.62
   2  -8  15    0.45    3.36
  -2   8 -15    1.94    3.49
   2  -8  16    0.52    4.59
  -2   8 -16   -2.52    5.23
   2  -8  17   -0.78    5.30
  -2   8 -17    7.69    5.88
   2  -8  18    3.75    5.10
  -2   8 -18    6.40    4.52
   2  -8  19   -0.97    4.59
  -2   8 -19    3.23    3.49
   2  -8  20    0.97    4.85
   2  -7 -17    0.71    3.10
   2  -7 -16   -1.74    4.01
  -2   7  16    0.39    3.94
   2  -7 -15    7.75    4.33
  -2   7  15    7.43    4.85
   2  -7 -14    1.03    3.68
  -2   7  14    1.23    4.78
   2  -7 -13   17.90    4.91
  -2   7  13   23.26    5.10
   2  -7 -12    4.59    3.62
  -2   7  12    3.62    4.01
   2  -7 -11    5.10    3.55
  -2   7  11    0.78    3.55
   2  -7 -10    3.49    4.33
  -2   7  10    7.95    4.78
   2  -7  -9   10.79    3.10
  -2   7   9    7.95    3.04
   2  -7  -8  107.45    6.07
  -2   7   8  113.72    6.01
   2  -7  -7   -0.52    2.26
  -2   7   7   -1.10    2.26
   2  -7  -6   29.20    3.23
  -2   7   6   34.76    3.17
   2  -7  -5   80.38    4.14
  -2   7   5   83.74    4.65
   2  -7  -4  123.28    5.43
  -2   7   4  124.83    5.75
   2  -7  -3   85.29    4.65
  -2   7   3   87.42    4.59
   2  -7  -2   83.61    4.07
  -2   7   2   77.92    4.07
   2  -7  -1    1.03    1.68
  -2   7   1   -0.65    1.42
   2  -7   0   15.31    2.13
  -2   7   0   13.96    1.74
   2  -7   1  156.88    5.81
  -2   7  -1  164.56    6.85
   2  -7   2   99.95    4.26
  -2   7  -2   90.58    4.39
   2  -7   3  719.12   30.24
  -2   7  -3  677.83   27.98
   2  -7   4  136.46    5.56
  -2   7  -4  139.24    5.04
   2  -7   5   11.82    1.55
  -2   7  -5   12.41    1.94
   2  -7   6  340.50   10.92
  -2   7  -6  331.84   10.34
   2  -7   7  116.30    5.36
  -2   7  -7  107.51    4.78
   2  -7   8  299.92    9.30
  -2   7  -8  331.33   11.82
   2  -7   9   16.28    2.20
  -2   7  -9   17.12    2.52
   2  -7  10    0.32    1.74
  -2   7 -10   -0.19    2.20
   2  -7  11   50.53    4.33
  -2   7 -11   54.79    4.59
   2  -7  12   28.30    3.36
  -2   7 -12   30.24    3.68
   2  -7  13  164.63    7.69
  -2   7 -13  175.87    7.95
   2  -7  14    2.78    2.84
  -2   7 -14    2.00    2.91
   2  -7  15    3.23    3.88
  -2   7 -15   -2.00    3.75
   2  -7  16   28.30    5.23
  -2   7 -16   24.04    4.52
   2  -7  17    1.49    4.07
  -2   7 -17   -0.45    3.49
   2  -7  18    3.88    3.88
  -2   7 -18    1.94    4.14
   2  -7  19    1.16    2.52
  -2   7 -19    0.97    2.97
  -2   7 -20    1.03    5.43
   2  -6 -17    1.03    4.33
  -2   6  17    4.20    4.91
   2  -6 -16    0.00    5.56
  -2   6  16    2.13    6.14
   2  -6 -15    0.13    5.56
  -2   6  15    2.46    4.98
   2  -6 -14   11.37    4.72
  -2   6  14    7.11    4.14
   2  -6 -13    6.98    3.62
  -2   6  13    3.94    3.88
   2  -6 -12   18.16    3.62
  -2   6  12   18.16    3.75
   2  -6 -11   17.83    3.68
  -2   6  11   14.93    3.68
   2  -6 -10   10.98    4.14
  -2   6  10   10.40    3.68
   2  -6  -9   17.77    3.17
  -2   6   9   15.83    3.04
   2  -6  -8  132.45    7.04
  -2   6   8  138.33    6.59
   2  -6  -7   63.84    4.39
  -2   6   7   65.97    4.33
   2  -6  -6    4.59    2.07
  -2   6   6    4.33    2.13
   2  -6  -5   84.96    4.33
  -2   6   5   94.72    4.72
   2  -6  -4  482.32   14.73
  -2   6   4  478.38   14.73
   2  -6  -3   14.09    2.46
  -2   6   3   14.86    2.20
   2  -6  -2   73.14    3.68
  -2   6   2   76.50    3.81
   2  -6  -1  114.43    4.72
  -2   6   1  113.59    4.85
   2  -6   0  499.18   14.60
  -2   6   0  529.68   14.93
   2  -6   1  285.58    9.56
  -2   6  -1  278.80    9.11
   2  -6   2 1233.55   50.46
  -2   6  -2 1247.06   48.72
   2  -6   3  169.99    6.07
  -2   6  -3  166.89    6.20
   2  -6   4   98.08    4.52
  -2   6  -4   99.76    4.85
   2  -6   5  311.23   10.73
  -2   6  -5  293.08    8.59
   2  -6   6  115.59    4.46
  -2   6  -6  111.20    4.52
   2  -6   7  343.92   11.11
  -2   6  -7  324.48   10.08
   2  -6   8   38.06    2.58
  -2   6  -8   33.99    2.78
   2  -6   9    8.92    1.74
  -2   6  -9    8.79    1.94
   2  -6  10  106.61    4.85
  -2   6 -10  110.48    5.04
   2  -6  11    3.75    2.00
  -2   6 -11    4.14    2.52
   2  -6  12  266.58    9.56
  -2   6 -12  278.93   10.47
   2  -6  13    1.81    2.39
  -2   6 -13    4.20    2.65
   2  -6  14    2.65    3.81
  -2   6 -14    1.87    2.97
   2  -6  15   17.64    3.75
  -2   6 -15   12.21    3.10
   2  -6  16    1.74    3.49
  -2   6 -16    0.78    3.23
   2  -6  17   14.09    3.49
  -2   6 -17   15.18    3.94
   2  -6  18    0.78    3.42
  -2   6 -18   -0.52    3.49
   2  -6  19   -2.65    3.55
  -2   6 -19   -1.62    3.42
   2  -5 -20    1.10    3.49
   2  -5 -18   -1.23    5.36
   2  -5 -17   -0.26    3.04
  -2   5  17   -0.71    5.75
   2  -5 -16    1.81    4.14
  -2   5  16    6.46    4.39
   2  -5 -15   -2.00    3.88
  -2   5  15    2.46    4.78
   2  -5 -14   20.09    4.65
  -2   5  14   21.45    5.17
   2  -5 -13   15.96    4.26
  -2   5  13   17.77    4.26
   2  -5 -12   14.09    3.30
  -2   5  12    9.56    3.68
   2  -5 -11   20.16    3.81
  -2   5  11   21.26    4.07
   2  -5 -10   25.33    4.20
  -2   5  10   24.68    3.81
   2  -5  -9   14.28    2.65
  -2   5   9   17.70    2.91
   2  -5  -8  180.78    7.56
  -2   5   8  182.20    8.53
   2  -5  -7   30.82    2.71
  -2   5   7   27.72    2.78
   2  -5  -6   15.83    2.13
  -2   5   6   17.96    2.33
   2  -5  -5    9.89    1.94
  -2   5   5   10.14    1.68
   2  -5  -4 1147.30   30.82
  -2   5   4 1146.39   30.82
   2  -5  -3    8.14    1.74
  -2   5   3    6.33    1.62
   2  -5  -2    4.46    1.36
  -2   5   2    4.91    1.36
   2  -5  -1   90.58    3.62
  -2   5   1   85.48    3.81
   2  -5   0  109.71    4.52
  -2   5   0  112.16    4.78
   2  -5   1   96.21    5.56
  -2   5  -1  101.76    6.20
   2  -5   2    1.87    1.03
  -2   5  -2    0.65    1.03
   2  -5   3   61.57    3.04
  -2   5  -3   56.08    2.78
   2  -5   4  399.17   12.66
  -2   5  -4  397.42   12.66
   2  -5   5    0.58    1.03
  -2   5  -5   -0.26    1.10
   2  -5   6  151.45    5.75
  -2   5  -6  157.13    6.14
   2  -5   7   26.17    2.00
  -2   5  -7   28.43    2.39
   2  -5   8   46.65    2.91
  -2   5  -8   46.58    3.30
   2  -5   9  191.12    6.65
  -2   5  -9  195.25    7.24
   2  -5  10   23.71    2.52
  -2   5 -10   26.36    2.58
   2  -5  11  123.99    5.30
  -2   5 -11  120.31    5.88
   2  -5  12    1.16    2.39
  -2   5 -12   -1.62    2.26
   2  -5  13   83.67    6.14
  -2   5 -13   88.90    4.72
   2  -5  14    8.33    3.30
  -2   5 -14    8.85    2.13
   2  -5  15   -0.13    3.17
  -2   5 -15    1.49    2.20
   2  -5  16   27.91    4.14
  -2   5 -16   26.88    3.04
   2  -5  17    2.52    3.62
  -2   5 -17    0.97    2.33
   2  -5  18    3.55    3.81
  -2   5 -18    4.78    2.71
   2  -5  19    2.00    3.88
  -2   5 -19   -1.74    2.84
   2  -5  20   -0.65    3.68
  -2   5 -20    2.33    3.36
   2  -5  21    0.00    3.94
  -2   5 -21    1.36    3.75
   2  -4 -20    0.65    4.33
   2  -4 -19    2.07    3.94
   2  -4 -18    4.59    4.72
   2  -4 -17   -0.90    4.07
  -2   4  17    0.58    5.23
   2  -4 -16    0.19    3.62
  -2   4  16    1.42    4.46
   2  -4 -15   -1.94    3.81
  -2   4  15    2.26    4.78
   2  -4 -14   45.74    4.72
  -2   4  14   42.77    5.69
   2  -4 -13   55.31    5.10
  -2   4  13   62.93    5.56
   2  -4 -12    0.13    3.04
  -2   4  12    0.39    2.97
   2  -4 -11    2.07    3.36
  -2   4  11   -1.49    2.84
   2  -4 -10   36.51    3.42
  -2   4  10   41.16    4.01
   2  -4  -9   37.02    3.42
  -2   4   9   31.66    3.36
   2  -4  -8  113.26    4.72
  -2   4   8  118.43    5.17
   2  -4  -7  251.85    9.30
  -2   4   7  243.71    9.24
   2  -4  -6   13.70    2.00
  -2   4   6   12.47    2.00
   2  -4  -5  866.69   24.68
  -2   4   5  883.62   25.52
   2  -4  -4  313.30   11.37
  -2   4   4  321.44   10.73
   2  -4  -3 1210.87   32.50
  -2   4   3 1199.05   33.21
   2  -4  -2  345.67   11.31
  -2   4   2  341.34   10.66
   2  -4  -1  554.23   17.38
  -2   4   1  535.30   16.35
   2  -4   0   10.60    1.68
  -2   4   0   10.08    1.68
   2  -4   1  135.94    4.85
  -2   4  -1  128.64    4.85
   2  -4   2   35.79    1.94
  -2   4  -2   33.73    1.94
   2  -4   3  496.92   15.18
  -2   4  -3  497.25   15.89
   2  -4   4   51.11    2.71
  -2   4  -4   49.82    2.58
   2  -4   5  355.10   11.18
  -2   4  -5  350.45   11.18
   2  -4   6   37.60    2.20
  -2   4  -6   42.77    2.65
   2  -4   7   94.40    3.94
  -2   4  -7   88.84    3.88
   2  -4   8   12.73    1.81
  -2   4  -8   14.47    1.74
   2  -4   9   -0.52    1.42
  -2   4  -9    0.97    1.42
   2  -4  10  280.48    8.79
  -2   4 -10  272.66    9.43
   2  -4  11   22.74    2.65
  -2   4 -11   24.42    2.84
   2  -4  12  122.95    5.43
  -2   4 -12  130.97    5.75
   2  -4  13    1.55    2.65
  -2   4 -13    2.71    2.39
   2  -4  14    2.91    2.58
  -2   4 -14   -0.58    3.10
   2  -4  15   41.67    4.46
  -2   4 -15   40.83    4.78
   2  -4  16    7.11    3.30
  -2   4 -16    8.98    2.84
   2  -4  17   11.50    3.81
  -2   4 -17   11.76    3.36
   2  -4  18   -0.84    3.55
  -2   4 -18    1.87    3.36
   2  -4  19   -0.78    4.07
  -2   4 -19    0.52    2.33
  -2   4 -20    0.32    2.13
   2  -4  21    2.91    5.23
  -2   4 -21    4.78    5.30
   2  -3 -20    3.36    3.68
  -2   3  20    3.36    4.59
   2  -3 -19    1.74    3.55
  -2   3  19    3.42    5.94
   2  -3 -18    2.46    4.39
  -2   3  18    5.69    5.75
   2  -3 -17    2.97    4.85
  -2   3  17    4.65    5.36
   2  -3 -16   -1.55    3.94
  -2   3  16   -1.16    4.59
   2  -3 -15   11.69    3.81
  -2   3  15   16.28    4.46
   2  -3 -14   13.96    3.49
  -2   3  14   18.03    3.94
   2  -3 -13   50.72    4.85
  -2   3  13   60.86    5.88
   2  -3 -12   11.69    3.36
  -2   3  12   14.34    3.23
   2  -3 -11   -1.16    2.26
  -2   3  11    1.29    2.46
   2  -3 -10   18.48    2.71
  -2   3  10   19.12    2.58
   2  -3  -9  210.57    8.27
  -2   3   9  211.60    8.14
   2  -3  -8  144.99    7.04
  -2   3   8  145.96    6.59
   2  -3  -7   47.75    2.84
  -2   3   7   53.24    3.30
   2  -3  -6   90.52    4.26
  -2   3   6   90.78    4.52
   2  -3  -5   12.02    1.81
  -2   3   5   16.61    1.87
   2  -3  -4 1956.55   51.75
  -2   3   4 1925.02   50.98
   2  -3  -3 1022.66   30.88
  -2   3   3  983.19   28.36
   2  -3  -2 4055.95  100.73
  -2   3   2 4078.89  101.25
   2  -3  -1 1582.06   61.51
  -2   3   1 1606.87   60.15
   2  -3   0  100.08    3.94
  -2   3   0   93.30    3.75
   2  -3   1 3460.24   85.48
  -2   3  -1 3473.42   87.22
   2  -3   2 1702.82   43.42
  -2   3  -2 1750.83   44.65
   2  -3   3    6.98    0.90
  -2   3  -3    7.37    0.97
   2  -3   4 1066.73   28.30
  -2   3  -4 1070.22   29.91
   2  -3   5  239.19    8.21
  -2   3  -5  239.25    7.49
   2  -3   6  614.45   18.54
  -2   3  -6  615.87   19.25
   2  -3   7   29.27    2.07
  -2   3  -7   30.95    2.07
   2  -3   8   16.22    1.74
  -2   3  -8   15.70    1.68
   2  -3   9  182.20    6.98
  -2   3  -9  183.37    7.04
   2  -3  10    0.45    1.55
  -2   3 -10    0.78    1.42
   2  -3  11  281.12    9.95
  -2   3 -11  277.89    9.95
   2  -3  12    3.75    2.33
  -2   3 -12    3.42    2.00
   2  -3  13    0.97    2.84
  -2   3 -13   -0.97    2.07
   2  -3  14   12.99    3.36
  -2   3 -14    8.59    2.58
   2  -3  15    3.23    4.20
  -2   3 -15    1.10    3.17
   2  -3  16   12.92    3.94
  -2   3 -16   18.16    3.17
   2  -3  17    2.58    3.68
  -2   3 -17    0.32    3.10
   2  -3  18    0.65    4.98
  -2   3 -18    0.71    4.07
   2  -3  19    3.55    3.55
  -2   3 -19   -0.97    3.04
   2  -3  20    1.81    3.68
  -2   3 -20    0.78    2.91
  -2   3 -21    3.17    2.97
   2  -2 -21   -0.71    4.14
  -2   2  21    3.10    5.36
   2  -2 -20    5.10    4.46
  -2   2  20   10.21    7.49
   2  -2 -19    3.62    3.49
  -2   2  19    0.26    4.07
   2  -2 -18    1.68    3.68
  -2   2  18    1.29    5.62
   2  -2 -17   -1.10    4.39
  -2   2  17    1.94    4.59
   2  -2 -16   -0.39    3.75
  -2   2  16    3.10    4.78
   2  -2 -15    3.17    3.42
  -2   2  15    0.71    4.01
   2  -2 -14  105.83    5.81
  -2   2  14  104.41    6.65
   2  -2 -13   28.56    3.94
  -2   2  13   24.42    4.39
   2  -2 -12    2.46    3.23
  -2   2  12    1.36    2.78
   2  -2 -11    0.84    2.58
  -2   2  11    2.07    3.10
   2  -2 -10   91.81    4.78
  -2   2  10   90.78    5.04
   2  -2  -9   46.46    3.04
  -2   2   9   40.32    3.49
   2  -2  -8  168.83    6.20
  -2   2   8  171.48    6.53
   2  -2  -7    5.56    1.68
  -2   2   7    6.46    1.68
   2  -2  -6  291.65    9.69
  -2   2   6  294.04   10.21
   2  -2  -5  899.45   24.29
  -2   2   5  881.81   25.07
   2  -2  -4    2.58    1.29
  -2   2   4    1.74    1.23
   2  -2  -3 3891.26   96.72
  -2   2   3 3875.30   99.89
   2  -2  -2  311.75   13.63
  -2   2   2  295.14   13.76
   2  -2  -1 2651.57   65.19
  -2   2   1 2629.86   67.45
   2  -2   0  637.13   17.25
  -2   2   0  628.47   18.28
   2  -2   1 1412.98   35.73
  -2   2  -1 1451.29   38.12
   2  -2   2   17.64    1.03
  -2   2  -2   19.06    1.10
   2  -2   3  180.98    5.88
  -2   2  -3  176.97    6.40
   2  -2   4   19.32    1.16
  -2   2  -4   19.77    1.42
   2  -2   5  768.48   20.87
  -2   2  -5  775.91   21.71
   2  -2   6   26.94    1.81
  -2   2  -6   28.62    1.81
   2  -2   7  817.85   23.20
  -2   2  -7  825.73   25.26
   2  -2   8   11.31    1.42
  -2   2  -8   12.21    1.36
   2  -2   9    8.46    2.07
  -2   2  -9    6.91    1.94
   2  -2  10  332.88   11.63
  -2   2 -10  330.16   10.92
   2  -2  11    7.82    2.26
  -2   2 -11    7.75    2.13
   2  -2  12   57.70    4.01
  -2   2 -12   57.63    3.75
   2  -2  13   44.00    3.75
  -2   2 -13   44.78    3.88
   2  -2  14   11.44    3.68
  -2   2 -14   13.50    2.58
   2  -2  15    9.69    3.62
  -2   2 -15    9.43    3.42
   2  -2  16    6.85    4.01
  -2   2 -16    3.30    2.78
   2  -2  17    6.20    3.94
  -2   2 -17    5.81    3.36
   2  -2  18    4.14    4.07
  -2   2 -18    2.39    2.71
   2  -2  19    0.32    2.71
  -2   2 -19    1.55    2.78
  -2   2 -20    1.81    2.26
  -2   2 -21    4.98    3.68
  -2   1  22   -0.45    6.01
   2  -1 -21    2.52    4.85
  -2   1  21    2.71    6.98
   2  -1 -20    5.49    4.72
  -2   1  20    0.19   10.98
   2  -1 -19   12.41    3.88
  -2   1  19    8.98    5.10
   2  -1 -18    4.98    3.42
  -2   1  18    4.85    4.85
   2  -1 -17    1.68    4.01
  -2   1  17   -2.00    5.49
   2  -1 -16    0.52    3.68
  -2   1  16    2.97    4.72
   2  -1 -15   14.67    4.07
  -2   1  15   25.72    4.59
   2  -1 -14   54.85    4.20
  -2   1  14   52.53    4.65
   2  -1 -13   17.83    3.62
  -2   1  13   17.06    4.14
   2  -1 -12    0.26    2.39
  -2   1  12   -1.49    2.65
   2  -1 -11  118.24    5.36
  -2   1  11  126.19    6.40
   2  -1 -10   27.98    3.04
  -2   1  10   26.75    3.10
   2  -1  -9  293.33    9.24
  -2   1   9  311.81   10.85
   2  -1  -8  135.55    5.36
  -2   1   8  144.99    6.40
   2  -1  -7  219.10    7.11
  -2   1   7  231.18    8.72
   2  -1  -6 1535.42   41.87
  -2   1   6 1532.64   39.74
   2  -1  -5 1339.00   34.89
  -2   1   5 1316.38   36.89
   2  -1  -4   62.16    2.71
  -2   1   4   68.94    3.17
   2  -1  -3    3.62    1.36
  -2   1   3    3.10    1.49
   2  -1  -2 1365.17   34.76
  -2   1   2 1329.82   35.47
   2  -1  -1  281.45    8.53
  -2   1   1  289.33    8.72
   2  -1   0  328.22    9.24
  -2   1   0  322.99    9.50
   2  -1   1 1066.99   26.75
  -2   1  -1 1079.39   27.46
   2  -1   2  450.02   12.15
  -2   1  -2  447.56   11.89
   2  -1   3   47.55    2.20
  -2   1  -3   48.07    1.87
   2  -1   4  178.58    6.27
  -2   1  -4  184.40    6.59
   2  -1   5   85.22    3.42
  -2   1  -5   86.51    3.62
   2  -1   6  365.89   10.60
  -2   1  -6  349.16   10.53
   2  -1   7   36.44    2.39
  -2   1  -7   35.41    2.20
   2  -1   8  169.93    6.65
  -2   1  -8  165.02    6.91
   2  -1   9  174.90    6.65
  -2   1  -9  170.90    6.27
   2  -1  10   75.53    5.49
  -2   1 -10   78.24    3.68
   2  -1  11  110.87    5.30
  -2   1 -11  106.61    4.78
   2  -1  12   63.19    3.88
  -2   1 -12   62.74    3.94
   2  -1  13   -0.78    2.84
  -2   1 -13   -2.84    2.58
   2  -1  14    0.32    2.71
  -2   1 -14   -0.97    2.20
   2  -1  15   19.38    4.20
  -2   1 -15   25.72    3.49
   2  -1  16    9.11    4.07
  -2   1 -16   10.73    3.36
   2  -1  17   -2.52    3.62
  -2   1 -17   -1.81    3.42
   2  -1  18    1.55    3.81
  -2   1 -18    0.52    2.91
   2  -1  19    3.36    5.30
  -2   1 -19    0.90    3.04
  -2   1 -20   -2.65    2.39
  -2   1 -21    0.13    2.58
  -2   0  22    0.13    8.85
   2   0 -21    2.33    8.46
  -2   0  21   -1.23    5.10
   2   0 -20    4.14    3.94
  -2   0  20    3.49    4.91
   2   0 -19    5.04    4.85
  -2   0  19    3.10    4.07
   2   0 -18   -0.26    4.78
  -2   0  18    4.65    6.01
   2   0 -17    0.65    3.36
  -2   0  17    0.78    4.65
   2   0 -16    5.04    3.81
  -2   0  16    4.65    4.85
   2   0 -15   51.88    4.59
  -2   0  15   51.88    5.17
   2   0 -14    1.10    3.62
  -2   0  14    0.19    3.17
   2   0 -13   16.35    2.97
  -2   0  13   14.15    3.36
   2   0 -12    4.72    2.26
  -2   0  12   -1.49    2.58
   2   0 -11   52.72    3.30
  -2   0  11   53.82    4.07
   2   0 -10  513.46   15.96
  -2   0  10  501.70   15.70
   2   0  -9   14.21    2.39
  -2   0   9   16.35    2.33
   2   0  -8  217.03    7.82
  -2   0   8  234.02    8.40
   2   0  -7   28.17    2.13
  -2   0   7   30.30    2.39
   2   0  -6  193.38    7.24
  -2   0   6  194.35    7.30
   2   0  -5 1201.38   32.89
  -2   0   5 1165.19   30.50
   2   0  -4  285.90   12.60
  -2   0   4  274.27   13.44
   2   0  -3   41.93    2.20
  -2   0   3   39.67    2.20
   2   0  -2  297.08    8.98
  -2   0   2  299.15    9.05
   2   0  -1   30.95    1.36
  -2   0   1   27.85    1.29
   2   0   0  544.35   13.50
  -2   0   0  543.38   14.02
  -2   0  -1  517.21   12.60
   2   0   2  697.28   17.38
  -2   0  -2  728.68   18.48
   2   0   3  209.15    6.20
  -2   0  -3  214.19    7.30
   2   0   4    0.78    0.58
  -2   0  -4    0.97    0.52
   2   0   5  452.86   12.99
  -2   0  -5  446.91   13.12
   2   0   6  121.40    4.72
  -2   0  -6  132.06    4.78
   2   0   7  142.27    5.69
  -2   0  -7  142.60    5.04
   2   0   8    0.39    1.23
  -2   0  -8    0.78    1.16
   2   0   9   26.10    2.33
  -2   0  -9   28.88    2.26
   2   0  10   92.78    4.65
  -2   0 -10   93.82    4.20
   2   0  11   30.88    2.71
  -2   0 -11   36.05    2.71
   2   0  12   20.93    3.10
  -2   0 -12   18.03    2.33
   2   0  13   -0.84    2.78
  -2   0 -13   -0.19    2.20
   2   0  14   16.73    3.62
  -2   0 -14   15.25    2.65
   2   0  15   18.67    3.49
  -2   0 -15   13.96    3.68
   2   0  16    2.39    4.20
  -2   0 -16    3.81    3.10
   2   0  17    1.62    4.52
  -2   0 -17    2.39    3.68
   2   0  18   -0.19    3.49
  -2   0 -18    0.97    3.04
  -2   0 -19    2.84    3.30
  -2   0 -21    1.16    2.58
  -2  -1  22    2.00    6.33
   2   1 -21   -0.13    5.56
  -2  -1  21    2.13    7.82
   2   1 -20    1.42    3.62
  -2  -1  20    1.03    4.46
   2   1 -19   16.09    5.56
  -2  -1  19   13.25    5.43
   2   1 -18    5.49    3.81
  -2  -1  18   12.66    4.78
   2   1 -17    0.13    3.94
  -2  -1  17    3.17    5.17
   2   1 -16    0.71    3.23
  -2  -1  16    2.78    4.01
   2   1 -15   58.02    4.65
  -2  -1  15   58.41    5.30
   2   1 -14   67.97    5.23
  -2  -1  14   86.58    6.59
   2   1 -13    1.03    2.46
  -2  -1  13    1.81    2.91
   2   1 -12    0.65    2.39
  -2  -1  12    2.07    2.58
   2   1 -11   86.06    4.46
  -2  -1  11   81.28    4.59
   2   1 -10    1.42    1.87
  -2  -1  10    0.90    1.81
   2   1  -9  541.12   15.89
  -2  -1   9  522.51   17.44
   2   1  -8   75.14    3.42
  -2  -1   8   74.50    3.81
   2   1  -7    4.26    1.29
  -2  -1   7    3.75    1.29
   2   1  -6  900.22   24.94
  -2  -1   6  885.69   24.62
   2   1  -5  192.09    9.05
   2   1  -4 1149.82   31.08
  -2  -1   4 1137.61   30.56
   2   1  -3 2100.37   52.27
  -2  -1   3 2015.47   51.11
   2   1  -2 2326.32   57.44
  -2  -1   2 2240.90   56.79
   2   1  -1 1491.67   36.63
  -2  -1   1 1489.99   37.60
   2   1   0   68.29    2.84
  -2  -1   0   64.74    2.33
   2   1   1  195.51    8.85
  -2  -1  -1  192.99    8.01
   2   1   2   52.27    1.74
  -2  -1  -2   53.50    1.87
   2   1   3   63.96    2.39
  -2  -1  -3   65.32    2.33
   2   1   4  362.40   11.11
  -2  -1  -4  371.51   11.31
   2   1   5   84.38    3.36
  -2  -1  -5   84.90    3.55
   2   1   6  225.17    7.37
  -2  -1  -6  216.51    7.56
   2   1   7   13.63    1.62
  -2  -1  -7   12.15    1.49
   2   1   8    0.19    1.87
  -2  -1  -8    1.42    1.55
   2   1   9  275.63   12.21
  -2  -1  -9  286.81    9.17
   2   1  10   30.75    2.71
  -2  -1 -10   30.43    2.58
   2   1  11   47.62    3.94
  -2  -1 -11   42.19    3.30
   2   1  12    9.56    2.97
  -2  -1 -12    9.05    2.46
   2   1  13    4.01    2.46
  -2  -1 -13    3.42    2.20
   2   1  14    7.17    4.33
  -2  -1 -14    8.72    2.46
   2   1  15   11.82    3.55
  -2  -1 -15    5.75    3.23
   2   1  16   15.38    4.39
  -2  -1 -16   18.35    2.97
   2   1  17    1.62    4.33
  -2  -1 -17    1.36    2.65
   2   1  18   -0.65    5.56
  -2  -1 -18   -0.65    3.30
  -2  -1 -21   -0.06    2.46
   2   2 -21    3.30    2.91
  -2  -2  21    1.94    3.68
   2   2 -20    0.71    2.91
  -2  -2  20    2.97    4.46
   2   2 -19    3.68    4.46
  -2  -2  19    0.97    4.98
   2   2 -18    6.98    4.07
  -2  -2  18   12.15    4.46
   2   2 -17    0.78    3.75
  -2  -2  17    6.20    4.39
   2   2 -16   35.21    4.78
  -2  -2  16   34.89    4.91
   2   2 -15   42.90    4.72
  -2  -2  15   38.90    5.36
   2   2 -14   72.36    4.98
  -2  -2  14   74.82    5.43
   2   2 -13   32.37    3.36
  -2  -2  13   34.24    3.94
   2   2 -12    4.91    2.91
  -2  -2  12    4.78    3.23
   2   2 -11    7.43    2.07
  -2  -2  11    6.78    2.39
   2   2 -10  257.47    8.27
  -2  -2  10  256.70    9.24
   2   2  -9  224.72    7.95
  -2  -2   9  220.45    8.27
   2   2  -8  169.86    6.07
  -2  -2   8  183.75    7.11
   2   2  -7  122.57    4.98
  -2  -2   7  131.81    6.01
   2   2  -6  290.43   13.05
  -2  -2   6  270.27   10.53
   2   2  -5  685.33   20.42
  -2  -2   5  710.46   21.13
   2   2  -4   14.21    1.36
  -2  -2   4   13.76    1.36
   2   2  -3  230.66    7.43
  -2  -2   3  224.72    7.43
   2   2  -2   12.28    0.90
  -2  -2   2   12.99    1.03
   2   2  -1  823.60   20.87
  -2  -2   1  804.47   20.74
   2   2   0  370.61   11.18
  -2  -2   0  383.92   11.18
   2   2   1   42.19    1.62
  -2  -2  -1   40.06    1.94
   2   2   2   91.68    2.97
  -2  -2  -2   96.85    3.23
   2   2   3  542.99   15.51
  -2  -2  -3  527.10   15.96
   2   2   4  116.82    4.46
  -2  -2  -4  118.04    4.14
   2   2   5   86.06    3.62
  -2  -2  -5   81.93    3.17
   2   2   6    0.90    1.03
  -2  -2  -6    1.55    1.03
   2   2   7    7.95    1.81
  -2  -2  -7    7.49    1.29
   2   2   8   52.98    3.10
  -2  -2  -8   56.66    3.10
   2   2   9  127.87    5.23
  -2  -2  -9  119.08    4.72
   2   2  10   54.21    3.49
  -2  -2 -10   56.73    2.97
   2   2  11   10.73    2.26
  -2  -2 -11   12.60    2.13
   2   2  12    2.91    2.91
  -2  -2 -12    2.07    2.13
   2   2  13    2.58    3.62
  -2  -2 -13    1.42    2.20
   2   2  14   19.45    4.01
  -2  -2 -14   16.28    3.17
   2   2  15   10.53    3.88
  -2  -2 -15   10.01    3.88
   2   2  16    0.90    3.30
  -2  -2 -16   -0.06    2.52
   2   2  17    1.49    3.36
  -2  -2 -17    0.39    2.71
  -2  -2 -18    0.71    2.20
  -2  -2 -19   -2.39    5.75
  -2  -2 -20   -0.52    4.39
   2   3 -21    0.65    4.33
  -2  -3  21    1.81    7.04
   2   3 -20    5.30    3.49
  -2  -3  20    2.71    5.69
   2   3 -19    4.98    4.01
  -2  -3  19    2.58    4.65
   2   3 -18    1.23    3.88
  -2  -3  18   -1.49    4.26
   2   3 -17   -1.81    3.55
  -2  -3  17    1.49    4.85
   2   3 -16    4.59    3.49
  -2  -3  16    5.10    3.49
   2   3 -15   75.40    5.43
  -2  -3  15   68.68    5.62
   2   3 -14   17.96    3.49
  -2  -3  14   16.80    3.23
   2   3 -13   47.81    4.14
  -2  -3  13   52.46    4.01
   2   3 -12    9.50    2.71
  -2  -3  12    4.78    2.52
   2   3 -11  156.94    6.46
  -2  -3  11  141.50    5.75
   2   3 -10   34.18    2.78
  -2  -3  10   28.75    2.84
   2   3  -9  233.12    8.72
  -2  -3   9  226.85    7.43
   2   3  -8   39.54    2.78
  -2  -3   8   39.74    2.97
   2   3  -7    3.23    1.42
  -2  -3   7    0.52    1.36
   2   3  -6  116.24    4.52
  -2  -3   6  123.28    4.59
   2   3  -5   59.44    2.71
  -2  -3   5   62.93    2.65
   2   3  -4  616.39   18.35
  -2  -3   4  626.27   18.16
   2   3  -3  516.18   15.57
  -2  -3   3  518.96   15.70
   2   3  -2  769.71   21.84
  -2  -3   2  769.39   23.07
   2   3  -1  228.27    7.95
  -2  -3   1  232.15    7.95
   2   3   0   14.21    0.97
  -2  -3   0   14.21    0.97
   2   3   1  627.37   17.83
  -2  -3  -1  644.17   18.87
   2   3   2  182.59    6.20
  -2  -3  -2  176.90    6.01
   2   3   3    0.97    0.65
  -2  -3  -3    0.78    0.65
   2   3   4   86.45    3.62
  -2  -3  -4   86.19    4.33
   2   3   5   97.43    4.20
  -2  -3  -5   99.31    3.88
   2   3   6   15.83    1.42
  -2  -3  -6   17.25    1.55
   2   3   7   16.48    1.94
  -2  -3  -7   15.89    1.74
   2   3   8   17.12    2.13
  -2  -3  -8   15.25    1.68
   2   3   9   67.07    4.20
  -2  -3  -9   69.00    3.88
   2   3  10   37.86    2.78
  -2  -3 -10   41.80    3.55
   2   3  11   36.70    3.55
  -2  -3 -11   48.39    3.49
   2   3  12    1.16    2.91
  -2  -3 -12    0.19    2.33
   2   3  13   11.69    3.62
  -2  -3 -13   12.66    3.30
   2   3  14    0.78    4.07
  -2  -3 -14    2.26    3.23
   2   3  15    4.01    4.72
  -2  -3 -15    1.16    3.36
   2   3  16    8.66    3.49
  -2  -3 -16    8.27    3.62
   2   3  17    2.58    3.23
  -2  -3 -17    2.78    3.88
  -2  -3 -18    1.10    3.30
   2   4 -22    0.19    8.66
   2   4 -21    2.91    4.33
  -2  -4  21    2.07    6.33
   2   4 -20    5.69    5.04
  -2  -4  20    6.91    6.07
   2   4 -19    9.95    4.52
  -2  -4  19   10.47    4.85
   2   4 -18   -1.68    4.01
  -2  -4  18    2.33    4.33
   2   4 -17    2.26    4.39
  -2  -4  17    9.37    4.07
   2   4 -16    6.53    3.88
  -2  -4  16    6.07    4.46
   2   4 -15   53.43    4.85
  -2  -4  15   58.15    4.98
   2   4 -14    6.85    2.78
  -2  -4  14    4.91    3.04
   2   4 -13    4.07    3.10
  -2  -4  13    5.10    3.17
   2   4 -12    0.90    2.78
  -2  -4  12    0.19    2.65
   2   4 -11    9.76    3.10
  -2  -4  11    9.37    2.71
   2   4 -10  505.84   15.25
  -2  -4  10  517.40   16.73
   2   4  -9   38.77    3.17
  -2  -4   9   37.54    3.10
   2   4  -8  177.55    8.72
  -2  -4   8  176.06    6.33
   2   4  -7  433.67   14.02
  -2  -4   7  447.50   12.86
   2   4  -6   49.23    2.91
  -2  -4   6   53.82    2.65
   2   4  -5   72.69    3.49
  -2  -4   5   74.24    3.30
   2   4  -4  923.61   25.84
  -2  -4   4  940.48   25.00
   2   4  -3  191.70    6.40
  -2  -4   3  194.54    7.11
   2   4  -2  334.04   11.37
  -2  -4   2  330.87   10.98
   2   4  -1   44.32    1.94
  -2  -4   1   46.07    2.13
   2   4   0  747.81   21.64
  -2  -4   0  750.91   21.13
   2   4   1    5.56    0.90
  -2  -4  -1    6.33    1.10
   2   4   2   64.74    3.17
  -2  -4  -2   69.65    3.10
   2   4   3  320.41   10.21
  -2  -4  -3  327.64   11.50
   2   4   4    5.49    1.36
  -2  -4  -4    5.81    1.23
   2   4   5  166.24    6.33
  -2  -4  -5  172.19    6.40
   2   4   6   44.71    3.30
  -2  -4  -6   48.33    2.84
   2   4   7   13.96    1.87
  -2  -4  -7   13.76    1.94
   2   4   8   20.74    2.39
  -2  -4  -8   19.64    2.13
   2   4   9    0.90    2.13
  -2  -4  -9    0.71    2.39
   2   4  10  160.82    7.11
  -2  -4 -10  165.53    6.53
   2   4  11   -0.13    2.33
  -2  -4 -11    1.55    1.87
   2   4  12    7.24    3.30
  -2  -4 -12    7.75    2.58
   2   4  13    0.90    4.14
  -2  -4 -13    3.62    2.84
   2   4  14   15.12    3.88
  -2  -4 -14   13.18    3.30
   2   4  15    1.55    4.26
  -2  -4 -15   -0.26    2.52
   2   4  16    4.26    3.81
  -2  -4 -16   -1.68    3.17
   2   4  17   -0.71    3.68
  -2  -4 -17    1.68    2.46
   2   5 -22    2.58    4.01
  -2  -5  22   -0.52    5.94
   2   5 -21    2.20    4.65
  -2  -5  21    7.95    4.59
   2   5 -20    1.81    6.78
  -2  -5  20   -0.90    3.62
   2   5 -19    7.62    4.65
  -2  -5  19    7.56    4.33
   2   5 -18    4.01    3.75
  -2  -5  18    0.97    4.07
   2   5 -17    0.78    4.52
  -2  -5  17    2.84    4.85
   2   5 -16   68.16    5.62
  -2  -5  16   59.83    5.62
   2   5 -15    1.49    3.23
  -2  -5  15    0.45    3.94
   2   5 -14   63.12    4.59
  -2  -5  14   64.80    5.04
   2   5 -13   86.64    5.49
  -2  -5  13   76.56    5.04
   2   5 -12   34.18    3.30
  -2  -5  12   32.95    3.68
   2   5 -11  143.63    6.65
  -2  -5  11  147.77    7.30
   2   5 -10  371.06   12.08
  -2  -5  10  354.20   19.32
   2   5  -9  124.76    7.04
  -2  -5   9  119.53    4.98
   2   5  -8  286.49    9.24
  -2  -5   8  293.27   10.01
   2   5  -7   51.04    2.97
  -2  -5   7   49.82    2.78
   2   5  -6  773.01   24.10
  -2  -5   6  804.08   21.45
   2   5  -5   94.20    4.01
  -2  -5   5   88.19    3.94
   2   5  -4   25.91    1.94
  -2  -5   4   25.33    1.81
   2   5  -3   82.90    3.81
  -2  -5   3   75.27    3.49
   2   5  -2    2.26    1.03
  -2  -5   2    2.58    0.90
   2   5  -1  896.35   25.33
  -2  -5   1  891.44   25.59
   2   5   0   10.01    1.36
  -2  -5   0    7.95    1.29
   2   5   1  288.55    9.76
  -2  -5  -1  282.03    8.92
   2   5   2   28.75    1.74
  -2  -5  -2   32.18    2.00
   2   5   3   61.45    2.84
  -2  -5  -3   58.86    3.42
   2   5   4  324.15   10.73
  -2  -5  -4  328.29   10.66
   2   5   5    2.26    1.23
  -2  -5  -5    1.55    1.16
   2   5   6  123.79    6.20
  -2  -5  -6  117.59    4.98
   2   5   7   13.12    2.07
  -2  -5  -7   11.44    1.68
   2   5   8    0.71    1.68
  -2  -5  -8    0.78    1.62
   2   5   9   18.41    2.46
  -2  -5  -9   20.09    2.58
   2   5  10   13.31    3.10
  -2  -5 -10   14.21    2.46
   2   5  11   31.27    3.49
  -2  -5 -11   33.60    2.97
   2   5  12    0.97    2.52
  -2  -5 -12   -0.45    3.17
   2   5  13    3.30    3.94
  -2  -5 -13    2.78    3.10
   2   5  14    3.23    3.75
  -2  -5 -14    5.62    2.65
   2   5  15    3.81    3.17
  -2  -5 -15    4.59    2.58
  -2  -5 -16   -1.03    1.94
   2   6 -22   -1.16    4.39
  -2  -6  22   -0.84    3.23
   2   6 -21    0.06    5.36
  -2  -6  21    0.00    2.84
   2   6 -20   -0.19    4.33
  -2  -6  20    4.65    6.07
   2   6 -19   -1.68    3.94
  -2  -6  19    0.32    4.14
   2   6 -18    1.74    3.94
  -2  -6  18    1.03    3.94
   2   6 -17    5.49    3.88
  -2  -6  17    7.95    4.72
   2   6 -16    3.68    4.39
  -2  -6  16   11.50    4.33
   2   6 -15   84.58    6.53
  -2  -6  15   79.15    6.27
   2   6 -14   20.48    4.26
  -2  -6  14   25.33    4.46
   2   6 -13    0.78    3.36
  -2  -6  13    0.19    3.75
   2   6 -12   62.28    4.59
  -2  -6  12   58.67    4.33
   2   6 -11    0.97    2.33
  -2  -6  11   -0.26    3.17
   2   6 -10  142.08    9.76
  -2  -6  10  129.87    7.49
   2   6  -9   24.94    2.84
  -2  -6   9   24.75    2.58
   2   6  -8    9.82    2.20
  -2  -6   8   12.79    2.33
   2   6  -7  708.46   21.39
  -2  -6   7  704.52   19.00
   2   6  -6   44.00    2.78
  -2  -6   6   43.29    2.78
   2   6  -5  679.06   20.55
  -2  -6   5  672.54   18.67
   2   6  -4  108.55    4.85
  -2  -6   4   97.89    4.07
   2   6  -3  193.90    7.17
  -2  -6   3  198.36    7.24
   2   6  -2   62.67    3.23
  -2  -6   2   60.35    2.78
   2   6  -1    3.81    1.42
  -2  -6   1    5.43    1.62
   2   6   0  688.30   21.39
  -2  -6   0  699.28   20.55
   2   6   1   95.95    4.01
  -2  -6  -1   91.68    4.01
   2   6   2    7.04    1.42
  -2  -6  -2    7.88    1.42
   2   6   3  100.92    4.72
  -2  -6  -3   94.98    4.14
   2   6   4   40.25    2.39
  -2  -6  -4   38.19    2.46
   2   6   5  237.77    8.53
  -2  -6  -5  244.94    8.66
   2   6   6   12.99    2.00
  -2  -6  -6   12.08    1.94
   2   6   7    0.26    2.52
  -2  -6  -7    0.26    2.39
   2   6   8   11.95    2.71
  -2  -6  -8   10.08    2.33
   2   6   9   16.22    2.78
  -2  -6  -9   14.93    2.65
   2   6  10   19.71    2.71
  -2  -6 -10   19.84    3.23
   2   6  11   -0.71    2.52
  -2  -6 -11    0.45    2.07
   2   6  12    1.55    3.42
  -2  -6 -12    2.52    3.17
   2   6  13    3.55    4.14
  -2  -6 -13    5.94    2.78
   2   6  14    1.03    4.07
  -2  -6 -14    1.62    2.71
  -2  -6 -15    1.49    2.91
  -2  -6 -16    1.03    2.84
  -2  -7  22    3.10    3.94
   2   7 -20   -0.06    5.30
  -2  -7  20    0.13    5.62
   2   7 -19    2.78    3.94
  -2  -7  19   10.53    6.98
   2   7 -18   -1.10    4.26
  -2  -7  18    2.13    3.68
   2   7 -17    4.33    3.81
  -2  -7  17    1.68    3.68
   2   7 -16   37.86    5.17
  -2  -7  16   42.06    5.10
   2   7 -15    3.75    3.42
  -2  -7  15    1.42    3.42
   2   7 -14   31.21    4.33
  -2  -7  14   32.24    4.59
   2   7 -13   38.31    4.52
  -2  -7  13   34.76    4.20
   2   7 -12    9.30    3.10
  -2  -7  12   10.85    4.59
   2   7 -11   65.45    5.43
  -2  -7  11   68.68    4.46
   2   7 -10   86.64    5.62
  -2  -7  10   86.84    4.91
   2   7  -9   43.10    4.33
  -2  -7   9   50.40    4.14
   2   7  -8   83.99    4.20
  -2  -7   8   87.10    3.88
   2   7  -7    2.00    1.87
  -2  -7   7    3.81    1.81
   2   7  -6  921.55   26.10
  -2  -7   6  910.30   25.46
   2   7  -5    2.33    2.26
  -2  -7   5    2.71    2.13
   2   7  -4  234.41    8.53
  -2  -7   4  234.67    7.82
   2   7  -3   31.79    2.65
  -2  -7   3   31.01    2.26
   2   7  -2   10.21    2.07
  -2  -7   2   10.01    1.81
   2   7  -1  144.53    5.62
  -2  -7   1  144.34    6.01
   2   7   0   56.41    3.04
  -2  -7   0   54.98    3.23
   2   7   1    9.50    2.07
  -2  -7  -1    9.17    1.81
   2   7   2    8.66    1.68
  -2  -7  -2   12.08    1.62
   2   7   3   31.53    2.46
  -2  -7  -3   28.56    2.07
   2   7   4   21.90    2.20
  -2  -7  -4   16.35    2.13
   2   7   5   17.32    2.20
  -2  -7  -5   16.02    2.26
   2   7   6   -0.06    2.00
  -2  -7  -6   -0.58    1.68
   2   7   7   21.19    3.23
  -2  -7  -7   21.58    2.52
   2   7   8    7.37    2.97
  -2  -7  -8    6.20    2.13
   2   7   9    9.95    2.71
  -2  -7  -9    9.63    2.78
   2   7  10   10.53    3.23
  -2  -7 -10   13.25    3.36
   2   7  11   -0.71    2.58
  -2  -7 -11    1.10    2.26
   2   7  12   -3.04    3.81
  -2  -7 -12    0.19    2.58
   2   7  13    0.00    2.91
  -2  -7 -13    1.23    2.39
   2   7  14    2.33    5.10
  -2  -7 -14    0.97    3.23
  -2  -7 -15    1.36    2.65
   2   8 -19    2.20    3.30
  -2  -8  19    2.91    3.81
   2   8 -18    4.26    3.17
  -2  -8  18    0.13    4.20
   2   8 -17   11.89    3.17
  -2  -8  17   13.70    4.14
   2   8 -16    9.24    2.97
  -2  -8  16   10.92    3.75
   2   8 -15   27.33    3.30
  -2  -8  15   26.36    4.85
   2   8 -14    0.84    2.65
  -2  -8  14    1.23    4.26
   2   8 -13   14.60    2.52
  -2  -8  13    7.24    4.98
   2   8 -12   77.27    6.98
  -2  -8  12   62.41    4.78
   2   8 -11   33.53    3.42
  -2  -8  11   34.37    3.55
   2   8 -10  108.16    5.88
  -2  -8  10  106.74    5.43
   2   8  -9    0.19    2.58
  -2  -8   9   -0.90    2.13
   2   8  -8    8.92    2.65
  -2  -8   8    6.85    2.65
   2   8  -7  221.87    8.40
  -2  -8   7  224.07    8.14
   2   8  -6  152.74    5.81
  -2  -8   6  147.38    6.14
   2   8  -5   78.57    4.33
  -2  -8   5   77.15    3.81
   2   8  -4   19.12    2.58
  -2  -8   4   17.12    2.26
   2   8  -3  168.96    6.27
  -2  -8   3  165.66    6.59
   2   8  -2  205.08    7.75
  -2  -8   2  213.80    7.62
   2   8  -1    0.52    1.55
  -2  -8   1    0.45    1.36
   2   8   0   16.22    2.58
  -2  -8   0   15.89    2.07
   2   8   1   -0.19    1.42
  -2  -8  -1    0.13    1.62
   2   8   2    0.39    1.68
  -2  -8  -2   -0.45    1.81
   2   8   3    1.23    1.81
  -2  -8  -3    0.06    1.62
   2   8   4   16.61    2.46
  -2  -8  -4   16.09    2.33
   2   8   5    0.90    2.20
  -2  -8  -5    4.07    2.26
   2   8   6    5.36    2.84
  -2  -8  -6    5.88    2.58
   2   8   7    1.74    2.91
  -2  -8  -7   -0.65    2.39
   2   8   8    2.33    2.52
  -2  -8  -8    4.78    2.13
   2   8   9   27.40    3.55
  -2  -8  -9   30.11    2.97
   2   8  10    2.00    3.88
  -2  -8 -10    4.46    3.49
   2   8  11    2.33    2.91
  -2  -8 -11    1.42    2.97
   2   8  12    1.87    2.71
  -2  -8 -12    1.74    2.65
   2   8  13    2.84    4.59
  -2  -8 -13    1.10    2.26
  -2  -8 -14    0.78    1.62
  -2  -8 -15    0.32    2.46
   2   9 -19    6.33    5.88
  -2  -9  19    4.72    4.33
   2   9 -18    1.10    4.46
  -2  -9  18    1.29    4.59
   2   9 -17    0.52    4.98
  -2  -9  17    2.52    4.85
   2   9 -16   25.39    5.30
  -2  -9  16   33.99    6.07
   2   9 -15    0.06    3.49
  -2  -9  15   -1.29    3.36
   2   9 -14    1.23    3.68
  -2  -9  14    4.59    5.17
   2   9 -13   17.77    5.88
  -2  -9  13   11.63    3.55
   2   9 -12    7.37    3.17
  -2  -9  12    3.94    2.97
   2   9 -11  177.87    8.08
  -2  -9  11  159.72    7.30
   2   9 -10   42.84    3.88
  -2  -9  10   39.86    3.68
   2   9  -9   15.64    3.62
  -2  -9   9   16.93    2.65
   2   9  -8   40.77    4.07
  -2  -9   8   42.26    3.62
   2   9  -7  111.00    5.94
  -2  -9   7  101.37    5.49
   2   9  -6  257.67    9.82
  -2  -9   6  260.12    9.43
   2   9  -5    3.55    1.87
  -2  -9   5    3.55    2.20
   2   9  -4   78.50    4.33
  -2  -9   4   67.39    3.94
   2   9  -3   13.76    2.26
  -2  -9   3   14.21    2.13
   2   9  -2   38.51    3.17
  -2  -9   2   38.64    3.10
   2   9  -1  130.51    5.43
  -2  -9   1  134.52    5.43
   2   9   0   -2.20    2.20
  -2  -9   0    2.13    1.87
   2   9   1    3.55    2.39
  -2  -9  -1    2.91    1.81
   2   9   2   27.91    2.65
  -2  -9  -2   27.46    3.17
   2   9   3    0.78    1.94
  -2  -9  -3   -0.97    1.81
   2   9   4   13.83    2.39
  -2  -9  -4   10.47    2.52
   2   9   5   11.44    2.71
  -2  -9  -5   13.31    2.52
   2   9   6    2.84    2.33
  -2  -9  -6    0.90    2.00
   2   9   7   12.28    2.71
  -2  -9  -7   14.99    2.46
   2   9   8   13.50    3.30
  -2  -9  -8   12.60    3.62
   2   9   9   -0.45    2.58
  -2  -9  -9   -0.32    2.13
   2   9  10    8.46    2.78
  -2  -9 -10    4.46    3.04
   2   9  11   -0.19    3.36
  -2  -9 -11   -0.58    2.46
   2   9  12    1.36    5.62
  -2  -9 -12    0.39    2.46
  -2 -10  21    2.58    6.07
  -2 -10  20    6.14    6.53
   2  10 -19    1.36    4.85
  -2 -10  19    6.91    4.98
   2  10 -18    1.49    5.23
  -2 -10  18    0.39    5.56
   2  10 -17    6.85    4.98
  -2 -10  17   10.73    4.46
   2  10 -16   -0.84    3.68
  -2 -10  16   -2.13    4.20
   2  10 -15   26.36    5.36
  -2 -10  15   27.01    7.95
   2  10 -14    4.52    5.94
  -2 -10  14    2.78    3.94
   2  10 -13    0.78    3.36
  -2 -10  13    0.71    3.04
   2  10 -12   72.11    6.14
  -2 -10  12   68.88    5.69
   2  10 -11    2.33    3.30
  -2 -10  11   -0.58    2.84
   2  10 -10  108.16    6.07
  -2 -10  10  110.16    6.27
   2  10  -9    1.62    2.71
  -2 -10   9    2.39    2.52
   2  10  -8   26.10    3.36
  -2 -10   8   27.46    3.23
   2  10  -7  146.41    6.65
  -2 -10   7  147.25    6.65
   2  10  -6   -1.94    2.52
  -2 -10   6    0.52    2.13
   2  10  -5   14.15    2.78
  -2 -10   5   16.02    2.84
   2  10  -4   -0.58    2.26
  -2 -10   4    0.97    1.81
   2  10  -3    7.95    2.65
  -2 -10   3    8.01    2.20
   2  10  -2   25.84    3.30
  -2 -10   2   25.33    2.46
   2  10  -1   13.05    2.78
  -2 -10   1   10.60    2.71
   2  10   0   -1.03    2.07
  -2 -10   0   -0.45    2.78
   2  10   1    2.33    2.39
  -2 -10  -1   -0.45    1.94
   2  10   2   -0.58    2.26
  -2 -10  -2    0.13    2.13
   2  10   3   33.02    3.23
  -2 -10  -3   40.83    3.10
   2  10   4    3.49    2.39
  -2 -10  -4    0.26    2.20
   2  10   5    5.56    2.71
  -2 -10  -5    9.89    2.91
   2  10   6    0.00    3.04
  -2 -10  -6    1.10    2.78
   2  10   7    0.26    3.42
  -2 -10  -7   -0.26    2.33
   2  10   8   -0.84    2.71
  -2 -10  -8    0.97    2.52
   2  10   9    6.59    4.07
  -2 -10  -9    5.43    3.04
   2  10  10    0.19    3.04
  -2 -10 -10   -2.71    3.04
   2  10  11    2.65    3.49
  -2 -10 -11    1.49    2.13
   2  11 -19    1.29    4.85
  -2 -11  19    0.78    3.42
   2  11 -18    1.94    4.39
  -2 -11  18    5.17    4.72
   2  11 -17    5.04    5.04
  -2 -11  17    5.81    4.46
   2  11 -16    3.23    4.59
  -2 -11  16    3.68    7.17
   2  11 -15   -1.36    7.04
  -2 -11  15   -0.78    5.56
   2  11 -14   17.44    4.85
  -2 -11  14   16.54    4.46
   2  11 -13   39.99    4.91
  -2 -11  13   41.22    4.46
   2  11 -12   -1.62    4.39
  -2 -11  12    1.94    3.42
   2  11 -11   45.10    5.23
  -2 -11  11   36.96    4.07
   2  11 -10   -0.65    3.23
  -2 -11  10    0.13    3.17
   2  11  -9    0.26    3.42
  -2 -11   9   -1.42    2.97
   2  11  -8   30.11    4.20
  -2 -11   8   23.65    3.30
   2  11  -7    7.62    3.30
  -2 -11   7    5.56    2.46
   2  11  -6   23.32    4.14
  -2 -11   6   40.77    4.14
   2  11  -5   15.38    3.04
  -2 -11   5   13.70    2.58
   2  11  -4    0.78    2.65
  -2 -11   4    0.78    2.07
   2  11  -3    0.58    2.52
  -2 -11   3    0.84    2.13
   2  11  -2    2.20    2.71
  -2 -11   2    8.14    2.58
   2  11  -1   33.99    3.55
  -2 -11   1   27.40    3.49
   2  11   0   10.01    3.04
  -2 -11   0    8.92    2.58
   2  11   1   -0.19    2.71
  -2 -11  -1   -0.39    2.33
   2  11   2    3.17    2.46
  -2 -11  -2    0.32    2.39
   2  11   3   16.35    2.97
  -2 -11  -3   13.96    3.10
   2  11   4    6.46    3.49
  -2 -11  -4    7.95    2.97
   2  11   5    1.49    2.97
  -2 -11  -5    0.39    3.49
   2  11   6    0.13    3.88
  -2 -11  -6    2.13    2.78
   2  11   7   -0.13    3.23
  -2 -11  -7    0.90    3.04
   2  11   8    1.49    3.42
  -2 -11  -8    5.17    3.68
   2  11   9    0.06    2.58
  -2 -11  -9    0.00    2.20
  -2 -11 -10    7.30    5.36
  -2 -11 -11   -1.62    3.75
   2  12 -19    1.74    4.52
   2  12 -18    0.78    6.46
  -2 -12  18    2.91    4.85
   2  12 -17    9.43    5.04
  -2 -12  17    3.17    6.98
   2  12 -16    0.84    5.75
  -2 -12  16    0.97    3.94
   2  12 -15   -1.55    6.14
  -2 -12  15   -0.58    4.78
   2  12 -14    8.33    5.04
  -2 -12  14    9.95    3.81
   2  12 -13    4.33    4.52
  -2 -12  13    9.76    4.01
   2  12 -12   40.51    5.23
  -2 -12  12   39.93    6.01
   2  12 -11    6.20    4.20
  -2 -12  11    5.56    3.88
   2  12 -10    5.88    4.26
  -2 -12  10   10.66    4.14
   2  12  -9    1.74    3.23
  -2 -12   9    1.62    2.97
   2  12  -8    0.32    4.07
  -2 -12   8    1.94    2.97
   2  12  -7   40.83    5.30
  -2 -12   7   34.83    3.81
   2  12  -6   22.87    3.55
  -2 -12   6   23.32    3.30
   2  12  -5   21.58    3.81
  -2 -12   5   17.64    3.10
   2  12  -4   -0.39    3.04
  -2 -12   4    1.16    2.26
   2  12  -3    6.46    3.04
  -2 -12   3   10.01    2.91
   2  12  -2   15.77    3.36
  -2 -12   2   21.58    3.17
   2  12  -1    0.06    2.97
  -2 -12   1    0.71    2.52
   2  12   0   -0.58    2.71
  -2 -12   0    0.00    2.78
   2  12   1   -0.71    3.30
  -2 -12  -1   -0.39    3.30
   2  12   2    8.98    3.68
  -2 -12  -2    7.43    2.84
   2  12   3    0.26    3.30
  -2 -12  -3    0.26    2.71
   2  12   4    9.50    3.36
  -2 -12  -4   10.66    2.91
   2  12   5    0.90    4.14
  -2 -12  -5    3.30    3.36
   2  12   6    0.90    3.04
  -2 -12  -6    0.13    2.39
   2  12   7    3.30    2.46
  -2 -12  -7    2.26    2.97
   2  12   8   -0.39    2.52
   2  12  10    1.10    2.20
  -2 -12 -11    1.94    3.17
   2  13 -18    3.04    4.39
   2  13 -17    2.33    5.30
  -2 -13  17   -0.06    3.68
   2  13 -16   -5.10    6.65
  -2 -13  16   -1.74    6.27
   2  13 -15   -2.20    5.81
  -2 -13  15    1.68    5.23
   2  13 -14   -1.03    4.65
  -2 -13  14   -0.39    4.01
   2  13 -13   21.39    5.81
  -2 -13  13   20.48    4.98
   2  13 -12   -1.81    4.33
  -2 -13  12    1.36    3.88
   2  13 -11   25.13    5.49
  -2 -13  11   11.31    4.14
   2  13 -10    1.55    3.81
  -2 -13  10   -0.32    4.26
   2  13  -9   -2.07    3.94
  -2 -13   9    0.52    3.81
   2  13  -8   20.48    5.04
  -2 -13   8   22.87    3.68
   2  13  -7   -0.19    3.75
  -2 -13   7    0.84    2.84
   2  13  -6    3.04    3.62
  -2 -13   6    2.84    2.78
   2  13  -5    1.49    3.55
  -2 -13   5    1.36    2.65
   2  13  -4    1.29    3.62
  -2 -13   4   -0.26    2.91
   2  13  -3    1.29    3.30
  -2 -13   3    4.33    2.58
   2  13  -2    0.90    3.75
  -2 -13   2   -2.39    6.59
   2  13  -1    6.59    4.33
  -2 -13   1   10.53    2.91
   2  13   0    4.20    3.68
  -2 -13   0    3.04    2.52
   2  13   1    2.20    3.62
  -2 -13  -1    5.81    3.10
   2  13   2    0.90    3.10
  -2 -13  -2   -1.81    3.55
   2  13   3    8.79    3.94
  -2 -13  -3    9.24    2.91
   2  13   4    4.01    3.17
  -2 -13  -4    3.49    3.04
   2  13   5    0.84    2.07
  -2 -13  -5    2.84    3.04
   2  13   6   -0.39    2.58
  -2 -13  -6    0.84    2.26
   2  14 -18   -0.13    5.75
   2  14 -17   -0.32    5.10
   2  14 -16    0.97    4.91
  -2 -14  16    3.17    4.78
   2  14 -15   -1.55    4.39
  -2 -14  15    0.00    4.20
   2  14 -14    3.10    5.75
  -2 -14  14   -4.59    5.75
   2  14 -13    3.81    5.94
  -2 -14  13    0.71    4.46
   2  14 -12    9.50    4.33
  -2 -14  12   22.74    4.59
   2  14 -11    0.32    4.26
  -2 -14  11    0.32    3.42
   2  14 -10    4.91    5.10
  -2 -14  10    1.68    4.07
   2  14  -9    2.33    4.65
  -2 -14   9    3.10    4.01
   2  14  -8   11.37    5.75
  -2 -14   8    9.17    3.68
   2  14  -7    6.72    4.14
  -2 -14   7    6.01    3.55
   2  14  -6    5.10    4.14
  -2 -14   6    3.23    3.04
   2  14  -5    2.78    3.75
  -2 -14   5    2.26    3.17
   2  14  -4   -1.81    4.65
  -2 -14   4    0.06    4.91
   2  14  -3   -0.26    3.94
  -2 -14   3   -0.45    2.91
   2  14  -2    4.14    3.75
  -2 -14   2    6.98    3.04
   2  14  -1    0.78    3.23
  -2 -14   1    1.16    3.04
   2  14   0    4.33    4.98
  -2 -14   0    0.13    4.26
   2  14   1    1.74    3.30
  -2 -14  -1    4.07    3.30
   2  14   2    3.42    3.17
  -2 -14  -2    1.16    2.84
   2  14   3    2.20    4.65
  -2 -14  -3    0.06    3.55
   2  14   4    0.84    2.58
  -2 -14  -4    1.42    3.04
   2  14   6   -0.13    3.10
  -2 -15  16   -1.03    4.78
  -2 -15  15    1.49    3.42
   2  15 -14    1.23    3.88
  -2 -15  14    2.71    4.14
   2  15 -13    5.94    4.78
  -2 -15  13    5.10    5.43
   2  15 -12    1.49    4.14
  -2 -15  12    2.07    4.26
   2  15 -11    5.69    4.65
  -2 -15  11    8.98    3.94
   2  15 -10   -1.42    4.91
  -2 -15  10    0.71    3.88
   2  15  -9    1.10    5.75
  -2 -15   9    3.04    4.52
   2  15  -8    1.81    4.33
  -2 -15   8    0.26    3.62
   2  15  -7    1.68    3.88
  -2 -15   7    1.16    3.30
   2  15  -6    4.33    6.01
  -2 -15   6    3.49    5.04
   2  15  -5   -2.20    8.21
  -2 -15   5   -2.71    4.01
   2  15  -4   -2.91    4.26
  -2 -15   4   -0.13    3.49
   2  15  -3    1.55    3.17
  -2 -15   3    0.97    2.52
   2  15  -2   -0.71    3.23
  -2 -15   2    1.23    2.97
   2  15  -1    0.26    4.78
  -2 -15   1    0.00    2.78
   2  15   0    0.97    2.91
  -2 -15   0    2.26    4.78
   2  15   1    2.00    3.49
  -2 -15  -1    1.55    3.04
   2  15   2   -0.84    4.91
  -2 -15  -2    0.52    2.33
   2  15   3   -0.71    3.17
  -2 -16  15    0.00    5.10
  -2 -16  14   -3.81    5.88
   2  16 -13    3.88    5.62
  -2 -16  13    0.97    6.85
   2  16 -12    2.20    6.33
  -2 -16  12    5.88    5.30
   2  16 -11    1.10    4.01
  -2 -16  11   -1.55    4.72
   2  16 -10    1.62    2.65
  -2 -16  10    4.98    5.17
   2  16  -9   -1.03    7.17
  -2 -16   9    0.26    5.17
   2  16  -8   -1.23    4.07
  -2 -16   8    0.45    2.97
   2  16  -7    0.00    4.65
  -2 -16   7    2.33    3.68
   2  16  -6    3.75    4.91
   2  16  -5   -0.52    5.17
  -2 -16   5   -0.65    2.58
   2  16  -4   -0.71    4.59
  -2 -16   4   -0.90    2.65
   2  16  -3    1.10    4.91
  -2 -16   3   -0.65    2.91
  -2 -16   2   -0.58    3.04
  -2 -16   1   -0.06    2.71
  -2 -17  12    1.29    4.33
  -2 -17  11    2.97    4.72
  -2 -17  10    1.16    4.14
  -2 -17   9   -1.10    4.33
  -3  18   4    1.62    3.94
  -3  18   3   -2.91    3.68
   3 -18  11    0.65    4.33
  -3  17   4   -1.36    3.30
  -3  17   3   -1.62    4.91
  -3  17   2   12.47    7.49
  -3  17   1   -1.94    7.49
   3 -17   0    0.39    4.01
  -3  17   0   -2.20    6.59
   3 -17   1    4.78    6.20
  -3  17  -1   -2.07    7.17
   3 -17   2   -0.06    3.23
  -3  17  -2    0.65    6.78
   3 -17   3    1.68    5.17
  -3  17  -3    4.39    8.72
   3 -17   4   -0.58    4.85
  -3  17  -4    1.16    5.69
   3 -17   5    1.16    2.91
  -3  17  -5   -0.52    5.49
   3 -17   6   -0.32    5.04
  -3  17  -6    1.29    2.84
   3 -17   7   -1.68    4.20
  -3  17  -7   -0.06    3.10
   3 -17   8    1.42    4.01
  -3  17  -8    0.39    6.72
   3 -17   9   -0.78    4.26
  -3  17  -9    1.87    6.46
   3 -17  10    2.52    3.88
  -3  17 -11    1.81    6.01
   3 -17  12   -1.49    6.72
   3 -17  13    4.07    7.04
   3 -17  14    1.23    5.62
   3 -16  -4   -1.74    4.01
  -3  16   4   -1.29    3.36
   3 -16  -3   -1.55    8.01
  -3  16   3   -7.24    9.11
   3 -16  -2   -1.16    4.07
  -3  16   2    1.16    4.26
   3 -16  -1    3.62    4.72
  -3  16   1    0.90    5.04
   3 -16   0    2.71    3.55
  -3  16   0    3.49    5.23
   3 -16   1    1.81    4.78
  -3  16  -1   -1.74    5.94
   3 -16   2   -1.87    3.88
  -3  16  -2   -0.65    3.30
   3 -16   3   -0.19    3.62
  -3  16  -3    0.58    4.65
   3 -16   4    2.71    3.68
  -3  16  -4    7.04    4.33
   3 -16   5    2.07    3.55
  -3  16  -5    1.42    4.39
   3 -16   6   -1.62    3.94
  -3  16  -6    0.26    4.07
   3 -16   7   -0.19    3.75
  -3  16  -7    0.65    4.20
   3 -16   8    1.81    3.36
  -3  16  -8   -0.32    4.07
   3 -16   9   -0.32    4.46
  -3  16  -9    1.49    3.49
   3 -16  10   -1.23    7.75
  -3  16 -10    1.49    6.53
   3 -16  11    0.06    4.72
  -3  16 -11   -0.58    8.98
   3 -16  12    6.14    4.78
   3 -16  13    0.06    6.46
   3 -16  14   -2.07    5.43
  -3  16 -14    4.14    5.10
   3 -16  15   -0.65    4.91
  -3  16 -15    0.71    5.30
   3 -15  -9    0.58    4.46
   3 -15  -8    1.62    4.78
   3 -15  -7    1.23    5.49
   3 -15  -6   -0.19    2.91
   3 -15  -5    2.84    5.04
  -3  15   5   -0.97    4.78
   3 -15  -4    2.33    4.01
  -3  15   4   -0.71    4.78
   3 -15  -3   -2.07    4.01
  -3  15   3   -1.42    5.88
   3 -15  -2    7.95    4.52
  -3  15   2    5.69    3.94
   3 -15  -1    4.01    4.07
  -3  15   1    3.36    4.59
   3 -15   0   -1.16    3.88
  -3  15   0    3.30    4.20
   3 -15   1    2.46    4.07
  -3  15  -1    0.65    4.52
   3 -15   2    2.52    4.20
  -3  15  -2    3.55    5.23
   3 -15   3    5.04    4.72
  -3  15  -3    7.37    4.85
   3 -15   4    3.30    4.07
  -3  15  -4   -1.23    4.72
   3 -15   5    5.30    4.65
  -3  15  -5    4.52    4.46
   3 -15   6    6.14    4.65
  -3  15  -6   -1.42    4.20
   3 -15   7    0.00    5.36
  -3  15  -7   -3.36    4.98
   3 -15   8    9.63    5.36
  -3  15  -8    3.10    6.07
   3 -15   9    4.59    6.53
  -3  15  -9    6.78    6.98
   3 -15  10    3.04    4.65
  -3  15 -10    2.39    5.23
   3 -15  11    2.39    5.10
  -3  15 -11    6.40    6.72
   3 -15  12   -1.62    5.04
  -3  15 -12    0.78    4.26
   3 -15  13    3.94    4.78
  -3  15 -13    5.62    6.59
   3 -15  14   -2.20    4.20
  -3  15 -14   -0.26    4.65
   3 -15  15   -0.90    4.01
  -3  15 -15   -2.20    4.33
   3 -15  16    0.26    3.68
  -3  15 -16   -3.55    9.37
   3 -15  17    0.32    4.20
   3 -15  18   -1.10    4.01
   3 -14 -10    2.91    4.52
   3 -14  -9   -1.36    6.07
   3 -14  -8    1.55    3.36
  -3  14   8    2.07    3.17
   3 -14  -7    1.81    3.30
  -3  14   7    3.42    6.53
   3 -14  -6   -0.97    5.88
  -3  14   6   -6.01    5.36
   3 -14  -5    8.46    5.23
  -3  14   5    3.88    4.20
   3 -14  -4    2.84    3.68
  -3  14   4    1.87    3.88
   3 -14  -3   14.60    4.52
  -3  14   3   17.06    4.33
   3 -14  -2    5.94    4.91
  -3  14   2    4.46    4.85
   3 -14  -1    8.21    3.55
  -3  14   1    5.69    4.85
   3 -14   0    0.26    3.62
  -3  14   0    2.07    3.75
   3 -14   1    3.55    3.42
  -3  14  -1    4.07    3.75
   3 -14   2    2.78    3.49
  -3  14  -2    6.72    3.62
   3 -14   3    1.94    3.62
  -3  14  -3   -2.91    3.94
   3 -14   4   10.34    3.81
  -3  14  -4    7.82    4.52
   3 -14   5    0.90    3.42
  -3  14  -5    2.33    4.01
   3 -14   6    1.49    3.36
  -3  14  -6    3.68    4.26
   3 -14   7   33.40    4.59
  -3  14  -7   28.62    5.56
   3 -14   8    1.94    5.75
  -3  14  -8    0.65    5.49
   3 -14   9   12.92    4.01
  -3  14  -9   14.02    5.23
   3 -14  10    0.06    3.62
  -3  14 -10    4.01    4.26
   3 -14  11   -1.10    3.36
  -3  14 -11   -1.81    4.26
   3 -14  12    4.39    3.88
  -3  14 -12    4.52    4.72
   3 -14  13    2.07    4.01
  -3  14 -13   -0.19    4.39
   3 -14  14    0.13    3.75
  -3  14 -14    2.52    5.23
   3 -14  15   -1.42    3.75
  -3  14 -15    1.23    5.10
   3 -14  16   -0.06    3.55
  -3  14 -16    3.62    5.10
   3 -14  17    1.16    4.39
  -3  14 -17   -5.30    8.27
   3 -14  18    1.94    5.62
  -3  14 -18    0.45    8.08
   3 -14  19    2.91    6.91
   3 -13 -11    1.81    6.40
   3 -13 -10    1.55    3.81
   3 -13  -9   -2.58    4.52
  -3  13   9    0.84    4.26
   3 -13  -8    3.04    4.59
  -3  13   8    2.84    4.98
   3 -13  -7    1.36    4.01
  -3  13   7    2.26    3.81
   3 -13  -6    1.23    4.52
  -3  13   6    4.20    5.04
   3 -13  -5   15.64    4.14
  -3  13   5   12.34    4.33
   3 -13  -4    0.52    4.01
  -3  13   4   -0.39    4.39
   3 -13  -3    1.16    3.62
  -3  13   3    1.16    3.62
   3 -13  -2   14.67    4.72
  -3  13   2   12.86    4.98
   3 -13  -1    8.33    4.39
  -3  13   1   11.57    4.59
   3 -13   0    5.10    4.26
  -3  13   0    7.24    4.01
   3 -13   1    4.07    4.46
  -3  13  -1    0.45    4.91
   3 -13   2   34.37    4.65
  -3  13  -2   34.37    4.65
   3 -13   3    6.78    3.17
  -3  13  -3    9.43    3.49
   3 -13   4    1.42    2.78
  -3  13  -4   -1.36    3.10
   3 -13   5   17.64    3.62
  -3  13  -5   17.19    3.68
   3 -13   6   15.96    3.75
  -3  13  -6   18.80    4.65
   3 -13   7    1.42    6.07
  -3  13  -7    1.49    5.04
   3 -13   8   36.70    4.85
  -3  13  -8   34.44    5.10
   3 -13   9    7.56    3.42
  -3  13  -9    5.62    3.81
   3 -13  10    5.81    3.10
  -3  13 -10    5.36    4.01
   3 -13  11    7.11    3.49
  -3  13 -11    8.85    3.88
   3 -13  12    0.84    3.30
  -3  13 -12   -0.26    4.01
   3 -13  13    7.04    3.75
  -3  13 -13    7.11    5.10
   3 -13  14    5.69    4.46
  -3  13 -14    4.26    5.94
   3 -13  15    2.07    4.59
  -3  13 -15   -1.10    5.94
   3 -13  16    6.72    4.33
  -3  13 -16    4.91    6.07
   3 -13  17    4.59    4.72
  -3  13 -17    0.32    4.26
   3 -13  18   -1.03    5.43
  -3  13 -18    2.78    6.46
   3 -13  19   -3.30    5.62
  -3  13 -19   -0.90    8.66
   3 -12 -13    0.90    6.65
  -3  12  13   -1.23    4.59
   3 -12 -12    2.39    6.91
  -3  12  12    0.52    6.27
   3 -12 -11    0.58    4.01
  -3  12  11    1.68    4.26
   3 -12 -10    0.52    4.46
  -3  12  10   -2.84    4.72
   3 -12  -9   -0.58    4.20
  -3  12   9    0.26    4.78
   3 -12  -8    3.81    4.20
  -3  12   8    1.81    4.46
   3 -12  -7    6.20    4.01
  -3  12   7    3.75    4.52
   3 -12  -6   -2.52    4.07
  -3  12   6    3.17    4.01
   3 -12  -5   25.78    4.39
  -3  12   5   25.39    4.20
   3 -12  -4   25.78    4.46
  -3  12   4   21.64    4.07
   3 -12  -3    4.39    3.30
  -3  12   3   14.80    3.68
   3 -12  -2   58.09    5.30
  -3  12   2   55.63    5.43
   3 -12  -1   13.70    3.62
  -3  12   1   10.21    3.94
   3 -12   0    3.30    3.30
  -3  12   0    6.07    3.36
   3 -12   1    0.06    2.91
  -3  12  -1    2.71    3.04
   3 -12   2   58.15    4.65
  -3  12  -2   46.78    4.98
   3 -12   3   25.72    3.23
  -3  12  -3   19.96    3.30
   3 -12   4    3.75    3.04
  -3  12  -4    5.75    3.68
   3 -12   5    4.26    2.84
  -3  12  -5    4.01    3.10
   3 -12   6   -2.13    4.91
  -3  12  -6   -1.29    4.26
   3 -12   7   34.50    3.88
  -3  12  -7   34.18    4.46
   3 -12   8   14.80    3.75
  -3  12  -8   13.83    3.81
   3 -12   9   42.00    4.39
  -3  12  -9   50.85    4.59
   3 -12  10    4.20    3.30
  -3  12 -10    2.97    4.20
   3 -12  11    6.20    3.17
  -3  12 -11    0.65    3.55
   3 -12  12   21.39    4.65
  -3  12 -12   21.13    5.49
   3 -12  13    2.46    3.55
  -3  12 -13   -4.01    4.07
   3 -12  14    3.49    3.55
  -3  12 -14    2.07    5.62
   3 -12  15    1.87    4.01
  -3  12 -15   -0.39    4.59
   3 -12  16   -1.03    3.55
  -3  12 -16    0.78    4.01
   3 -12  17   17.57    3.88
  -3  12 -17   17.96   10.40
   3 -12  18   -1.10    4.14
  -3  12 -18    1.62    3.42
   3 -12  19    2.20    2.97
  -3  12 -19   -1.74    4.07
   3 -11 -14   -1.87    8.46
  -3  11  14   -0.45    4.59
   3 -11 -13    4.39    6.20
  -3  11  13    0.65    5.62
   3 -11 -12   -1.10    4.33
  -3  11  12   -2.97    5.62
   3 -11 -11    7.11    4.91
  -3  11  11   16.54    5.30
   3 -11 -10   -1.55    4.26
  -3  11  10   -0.58    4.20
   3 -11  -9    5.43    4.78
  -3  11   9    2.65    4.78
   3 -11  -8   12.66    4.52
  -3  11   8   11.05    4.20
   3 -11  -7    7.49    4.20
  -3  11   7    4.52    4.59
   3 -11  -6   37.99    4.98
  -3  11   6   35.86    4.91
   3 -11  -5   10.79    3.88
  -3  11   5    8.33    3.42
   3 -11  -4   18.93    3.88
  -3  11   4   19.45    3.75
   3 -11  -3   11.24    3.42
  -3  11   3   13.05    3.94
   3 -11  -2    1.42    2.91
  -3  11   2   -0.90    2.71
   3 -11  -1   17.64    3.62
  -3  11   1   12.41    3.42
   3 -11   0    0.39    2.58
  -3  11   0   -0.06    2.58
   3 -11   1    0.65    2.78
  -3  11  -1    0.52    2.97
   3 -11   2   -1.10    2.91
  -3  11  -2    0.71    3.30
   3 -11   3   41.03    4.14
  -3  11  -3   37.09    4.14
   3 -11   4    0.78    2.46
  -3  11  -4   -0.78    2.65
   3 -11   5    7.56    3.88
  -3  11  -5    6.33    3.94
   3 -11   6    0.45    2.13
  -3  11  -6   -0.26    2.58
   3 -11   7   12.79    2.65
  -3  11  -7   11.89    3.42
   3 -11   8   -0.78    2.39
  -3  11  -8    2.13    2.71
   3 -11   9    1.94    2.58
  -3  11  -9    0.19    2.97
   3 -11  10    3.10    3.88
  -3  11 -10    3.30    4.52
   3 -11  11   51.37    4.33
  -3  11 -11   58.34    5.17
   3 -11  12    2.13    3.10
  -3  11 -12    4.78    4.26
   3 -11  13    8.14    3.30
  -3  11 -13   12.02    4.46
   3 -11  14   -0.19    4.14
  -3  11 -14    5.49    4.52
   3 -11  15    8.33    5.23
  -3  11 -15    4.07    5.88
   3 -11  16    9.05    4.01
  -3  11 -16    7.17    4.78
   3 -11  17   -0.19    3.81
  -3  11 -17   -2.39    4.14
   3 -11  18    9.05    4.14
  -3  11 -18    1.81    3.88
   3 -11  19   -1.62    3.23
  -3  11 -19    1.29    4.59
   3 -10 -15    1.74    3.68
  -3  10  15   -0.78    7.30
   3 -10 -14    0.90    3.94
  -3  10  14    4.65    6.40
   3 -10 -13    4.59    5.36
  -3  10  13   -0.71    4.78
   3 -10 -12    2.78    4.07
  -3  10  12    3.55    4.72
   3 -10 -11    1.10    4.39
  -3  10  11   -0.39    4.59
   3 -10 -10   -0.32    4.26
  -3  10  10    2.58    5.81
   3 -10  -9   17.83    4.39
  -3  10   9   18.74    4.01
   3 -10  -8    4.72    4.33
  -3  10   8    3.94    5.30
   3 -10  -7   27.14    3.94
  -3  10   7   20.48    3.81
   3 -10  -6    3.23    3.04
  -3  10   6    0.84    3.49
   3 -10  -5    9.05    3.42
  -3  10   5   13.89    4.14
   3 -10  -4   10.92    3.94
  -3  10   4   15.96    3.68
   3 -10  -3   10.21    3.23
  -3  10   3   16.93    3.62
   3 -10  -2   10.92    2.91
  -3  10   2   13.37    3.36
   3 -10  -1    7.82    2.58
  -3  10   1   12.34    2.46
   3 -10   0    9.30    2.52
  -3  10   0   14.47    2.84
   3 -10   1    3.81    2.91
  -3  10  -1    2.58    2.58
   3 -10   2   85.22    4.72
  -3  10  -2   81.86    4.91
   3 -10   3   11.82    2.84
  -3  10  -3   13.25    3.10
   3 -10   4   24.49    6.01
  -3  10  -4   16.99    4.98
   3 -10   5   26.68    3.17
  -3  10  -5   31.34    3.30
   3 -10   6    5.75    2.33
  -3  10  -6    2.13    2.39
   3 -10   7    0.84    2.07
  -3  10  -7    0.26    2.33
   3 -10   8   31.01    3.10
  -3  10  -8   33.21    3.62
   3 -10   9   43.55    3.94
  -3  10  -9   50.27    4.52
   3 -10  10   65.71    4.65
  -3  10 -10   70.62    5.62
   3 -10  11    0.52    2.33
  -3  10 -11   -1.55    3.17
   3 -10  12   29.53    4.52
  -3  10 -12   25.97    4.59
   3 -10  13    2.07    3.04
  -3  10 -13    4.98    3.49
   3 -10  14    9.11    3.49
  -3  10 -14    8.40    5.10
   3 -10  15    0.39    3.62
  -3  10 -15    4.07    4.91
   3 -10  16    5.88    4.78
  -3  10 -16    3.36    6.33
   3 -10  17   13.50    5.23
  -3  10 -17   14.47    4.33
   3 -10  18   -1.10    4.01
  -3  10 -18    0.58    4.07
   3 -10  19    0.39    4.07
  -3  10 -19    3.17    5.49
   3  -9 -16   -3.17    7.30
   3  -9 -15    1.55    5.36
   3  -9 -14    1.29    4.85
  -3   9  14   -0.65    4.52
   3  -9 -13    5.30    4.85
  -3   9  13    7.75    5.10
   3  -9 -12    2.13    5.94
  -3   9  12    0.32    6.33
   3  -9 -11   17.32    4.46
  -3   9  11   17.96    4.59
   3  -9 -10    4.91    3.81
  -3   9  10   10.08    3.81
   3  -9  -9   -0.26    5.04
  -3   9   9    1.10    4.85
   3  -9  -8   21.26    3.81
  -3   9   8   19.51    3.62
   3  -9  -7   44.13    5.30
  -3   9   7   40.96    5.30
   3  -9  -6   76.76    5.10
  -3   9   6   88.84    5.17
   3  -9  -5    3.94    2.71
  -3   9   5    2.07    2.52
   3  -9  -4   70.23    4.65
  -3   9   4   79.86    5.10
   3  -9  -3   51.95    3.75
  -3   9   3   50.53    4.26
   3  -9  -2   32.43    3.75
  -3   9   2   28.23    3.42
   3  -9  -1   48.14    3.55
  -3   9   1   41.74    3.23
   3  -9   0    4.59    2.46
  -3   9   0    5.94    2.26
   3  -9   1  195.71    7.82
  -3   9  -1  196.42    7.56
   3  -9   2   18.87    2.58
  -3   9  -2   18.80    2.91
   3  -9   3   60.67    5.30
  -3   9  -3   53.69    5.23
   3  -9   4  100.86    4.85
  -3   9  -4  100.47    4.98
   3  -9   5   47.10    3.55
  -3   9  -5   43.16    3.62
   3  -9   6  171.41    6.14
  -3   9  -6  165.40    6.53
   3  -9   7   66.42    3.55
  -3   9  -7   63.19    3.75
   3  -9   8   68.55    4.52
  -3   9  -8   64.55    4.59
   3  -9   9   -0.71    2.00
  -3   9  -9    1.36    2.52
   3  -9  10    7.49    2.78
  -3   9 -10    5.56    3.62
   3  -9  11  136.33    6.59
  -3   9 -11  135.49    6.78
   3  -9  12   20.87    3.94
  -3   9 -12   17.70    4.98
   3  -9  13    6.85    3.04
  -3   9 -13    3.42    3.49
   3  -9  14    1.68    2.97
  -3   9 -14    0.90    3.75
   3  -9  15    3.81    3.75
  -3   9 -15    3.23    3.62
   3  -9  16    5.94    3.88
  -3   9 -16    8.01    6.14
   3  -9  17    5.30    5.30
  -3   9 -17   12.79    5.81
   3  -9  18    4.20    5.17
  -3   9 -18    3.75    4.91
   3  -9  19   -4.26    8.59
  -3   9 -19    3.17    7.69
   3  -8 -15    1.94    4.33
  -3   8  15    0.06    5.04
   3  -8 -14    7.04    5.56
  -3   8  14    3.81    5.23
   3  -8 -13    4.46    4.07
  -3   8  13   13.37    4.65
   3  -8 -12   17.57    4.46
  -3   8  12   20.42    4.91
   3  -8 -11   -0.45    3.62
  -3   8  11   -0.58    4.01
   3  -8 -10    5.75    5.10
  -3   8  10    6.07    5.17
   3  -8  -9   31.59    4.33
  -3   8   9   39.67    4.07
   3  -8  -8    8.21    3.75
  -3   8   8    6.27    3.88
   3  -8  -7   61.83    5.56
  -3   8   7   57.89    4.65
   3  -8  -6   17.06    3.49
  -3   8   6   15.51    3.17
   3  -8  -5   14.54    2.58
  -3   8   5   17.19    3.30
   3  -8  -4  114.23    5.81
  -3   8   4  114.56    5.81
   3  -8  -3  142.40    6.72
  -3   8   3  152.22    6.20
   3  -8  -2   43.03    3.42
  -3   8   2   57.83    3.49
   3  -8  -1   -0.65    1.81
  -3   8   1    0.13    2.00
   3  -8   0   12.28    2.33
  -3   8   0    8.27    2.26
   3  -8   1  190.34    7.17
  -3   8  -1  190.28    6.91
   3  -8   2  465.97   22.55
  -3   8  -2  482.77   21.71
   3  -8   3    4.59    1.81
  -3   8  -3    3.55    2.13
   3  -8   4    7.30    1.68
  -3   8  -4    9.24    2.00
   3  -8   5   82.51    4.20
  -3   8  -5   82.77    4.26
   3  -8   6   59.77    3.49
  -3   8  -6   58.93    3.30
   3  -8   7  261.74    8.85
  -3   8  -7  278.34    9.30
   3  -8   8   12.41    2.07
  -3   8  -8   14.73    2.84
   3  -8   9  119.14    5.43
  -3   8  -9  115.20    5.88
   3  -8  10   86.38    5.30
  -3   8 -10   98.40    6.27
   3  -8  11    1.94    2.33
  -3   8 -11    0.00    2.78
   3  -8  12   31.40    4.20
  -3   8 -12   29.27    4.91
   3  -8  13    0.90    2.58
  -3   8 -13    1.49    3.04
   3  -8  14   49.17    4.26
  -3   8 -14   56.34    5.49
   3  -8  15   12.28    3.42
  -3   8 -15   10.98    3.30
   3  -8  16    0.65    5.17
  -3   8 -16   -2.52    4.07
   3  -8  17   13.37    5.43
  -3   8 -17    9.89    3.81
   3  -8  18   -0.78    4.26
  -3   8 -18    2.26    3.81
   3  -8  19    1.62    3.62
  -3   8 -19   -0.71    3.68
  -3   8 -20    2.84    5.49
   3  -7 -16    0.39    3.94
  -3   7  16    1.62    4.26
   3  -7 -15    2.84    4.39
  -3   7  15   -0.84    4.65
   3  -7 -14    0.19    3.81
  -3   7  14    2.97    4.20
   3  -7 -13   13.63    4.46
  -3   7  13   11.37    4.20
   3  -7 -12    2.00    3.68
  -3   7  12    3.10    3.88
   3  -7 -11   -0.19    5.10
  -3   7  11    0.45    4.98
   3  -7 -10   38.90    4.52
  -3   7  10   32.76    4.26
   3  -7  -9   17.38    3.62
  -3   7   9   21.90    3.62
   3  -7  -8   18.22    3.94
  -3   7   8   18.80    4.07
   3  -7  -7   14.93    3.17
  -3   7   7   13.18    2.91
   3  -7  -6    2.65    2.33
  -3   7   6    5.23    2.46
   3  -7  -5    1.81    2.33
  -3   7   5    1.68    2.26
   3  -7  -4   77.53    4.52
  -3   7   4   90.13    4.72
   3  -7  -3  298.57   10.53
  -3   7   3  315.24   11.24
   3  -7  -2  241.84    8.33
  -3   7   2  230.27    7.88
   3  -7  -1   -1.23    1.62
  -3   7   1   -0.19    1.81
   3  -7   0   -0.06    1.55
  -3   7   0    0.26    1.55
   3  -7   1  567.35   22.68
  -3   7  -1  596.23   25.59
   3  -7   2  106.03    5.17
  -3   7  -2  105.57    4.91
   3  -7   3  416.68   13.96
  -3   7  -3  415.19   12.73
   3  -7   4    3.17    1.42
  -3   7  -4    2.07    1.49
   3  -7   5    1.74    1.81
  -3   7  -5    0.65    2.20
   3  -7   6   63.51    5.49
  -3   7  -6   64.42    3.62
   3  -7   7   44.39    3.10
  -3   7  -7   43.81    3.23
   3  -7   8  434.31   13.37
  -3   7  -8  441.42   13.37
   3  -7   9   20.03    2.07
  -3   7  -9   18.93    2.52
   3  -7  10    3.68    1.87
  -3   7 -10    5.75    2.39
   3  -7  11  253.60    9.24
  -3   7 -11  254.37    8.98
   3  -7  12    5.62    2.71
  -3   7 -12    4.59    3.42
   3  -7  13   10.85    2.78
  -3   7 -13   16.48    3.04
   3  -7  14    6.27    3.04
  -3   7 -14    6.40    3.30
   3  -7  15    2.26    3.42
  -3   7 -15    2.65    3.42
   3  -7  16   18.48    3.49
  -3   7 -16   20.93    4.01
   3  -7  17    4.01    3.49
  -3   7 -17    2.84    3.81
   3  -7  18    0.52    3.36
  -3   7 -18    2.97    4.01
   3  -7  19    0.65    2.91
  -3   7 -19    0.78    2.71
  -3   7 -20   -1.81    4.78
   3  -6 -17    1.87    3.62
  -3   6  17    2.52    5.62
   3  -6 -16   -0.26    4.20
  -3   6  16    1.16    4.20
   3  -6 -15    1.55    4.07
  -3   6  15    3.81    5.36
   3  -6 -14   -1.55    4.20
  -3   6  14    3.55    4.52
   3  -6 -13    9.37    4.52
  -3   6  13    9.63    5.43
   3  -6 -12   22.61    5.30
  -3   6  12   21.26    5.56
   3  -6 -11   12.60    3.30
  -3   6  11    8.08    4.26
   3  -6 -10    2.97    2.91
  -3   6  10    5.81    3.10
   3  -6  -9  177.03    9.30
  -3   6   9  188.15    9.63
   3  -6  -8  130.13    6.20
  -3   6   8  130.51    6.14
   3  -6  -7   -0.06    2.13
  -3   6   7   -0.13    2.26
   3  -6  -6  125.86    5.36
  -3   6   6  117.14    5.30
   3  -6  -5  535.50   16.80
  -3   6   5  517.53   16.22
   3  -6  -4   32.69    2.39
  -3   6   4   32.31    2.71
   3  -6  -3  211.41    8.27
  -3   6   3  209.15    8.40
   3  -6  -2  184.34    7.11
  -3   6   2  176.58    6.72
   3  -6  -1    8.79    2.13
  -3   6   1   11.24    2.33
   3  -6   0  560.76   26.88
  -3   6   0  507.00   18.61
   3  -6   1   17.57    1.81
  -3   6  -1   15.51    1.81
   3  -6   2  403.30   12.53
  -3   6  -2  389.54   11.95
   3  -6   3  128.12    4.85
  -3   6  -3  134.26    4.98
   3  -6   4   34.57    2.26
  -3   6  -4   36.44    2.33
   3  -6   5   80.44    3.62
  -3   6  -5   78.63    3.49
   3  -6   6   51.56    3.17
  -3   6  -6   49.62    2.91
   3  -6   7  331.97   10.53
  -3   6  -7  348.12   12.08
   3  -6   8    9.37    2.39
  -3   6  -8    8.46    2.26
   3  -6   9   10.08    1.94
  -3   6  -9    8.59    2.33
   3  -6  10   72.24    3.55
  -3   6 -10   71.52    4.14
   3  -6  11    0.90    2.58
  -3   6 -11    2.78    2.20
   3  -6  12   75.92    4.72
  -3   6 -12   74.24    4.65
   3  -6  13   10.79    3.10
  -3   6 -13    9.95    3.17
   3  -6  14   23.20    3.30
  -3   6 -14   24.49    3.49
   3  -6  15   14.34    3.17
  -3   6 -15   18.67    3.36
   3  -6  16    4.20    3.23
  -3   6 -16    3.62    3.30
   3  -6  17    6.98    3.36
  -3   6 -17   10.92    3.30
   3  -6  18    3.55    3.55
  -3   6 -18    2.39    3.23
   3  -6  19    0.65    4.20
  -3   6 -19    1.49    4.20
   3  -5 -19    2.07    6.46
   3  -5 -18    4.33    4.26
   3  -5 -17   -1.10    4.72
  -3   5  17    0.65    4.98
   3  -5 -16    0.90    5.04
  -3   5  16    1.74    6.01
   3  -5 -15    8.27    4.91
  -3   5  15    5.10    5.17
   3  -5 -14    4.78    4.52
  -3   5  14    6.72    4.91
   3  -5 -13   44.26    5.10
  -3   5  13   44.71    5.81
   3  -5 -12    4.33    4.07
  -3   5  12    2.65    3.36
   3  -5 -11    4.26    2.91
  -3   5  11    5.88    3.62
   3  -5 -10    4.78    2.84
  -3   5  10    4.14    2.91
   3  -5  -9  161.08    7.04
  -3   5   9  153.06    7.17
   3  -5  -8  127.80    5.81
  -3   5   8  127.22    6.59
   3  -5  -7   22.16    2.71
  -3   5   7   16.35    2.52
   3  -5  -6  162.76    6.40
  -3   5   6  155.91    6.20
   3  -5  -5  430.44   13.31
  -3   5   5  437.22   14.21
   3  -5  -4 1017.95   26.81
  -3   5   4  984.74   29.79
   3  -5  -3   11.95    1.55
  -3   5   3    6.72    1.68
   3  -5  -2  509.65   15.96
  -3   5   2  536.53   16.86
   3  -5  -1    9.82    2.26
  -3   5   1    9.17    1.55
   3  -5   0  233.76    8.85
  -3   5   0  219.10    8.27
   3  -5   1  716.73   20.61
  -3   5  -1  711.69   19.38
   3  -5   2   29.72    2.00
  -3   5  -2   27.33    2.20
   3  -5   3   58.34    2.71
  -3   5  -3   59.25    2.78
   3  -5   4  252.56    8.33
  -3   5  -4  250.11    8.79
   3  -5   5   13.63    1.42
  -3   5  -5   12.28    1.74
   3  -5   6   92.52    4.14
  -3   5  -6   88.97    4.20
   3  -5   7    9.17    1.49
  -3   5  -7    9.30    1.68
   3  -5   8  244.49    7.62
  -3   5  -8  240.29    8.33
   3  -5   9  155.58    5.75
  -3   5  -9  148.67    5.69
   3  -5  10   -0.65    1.42
  -3   5 -10    0.78    1.74
   3  -5  11   79.08    3.88
  -3   5 -11   75.53    4.39
   3  -5  12   11.50    2.13
  -3   5 -12   14.54    2.46
   3  -5  13   47.30    3.75
  -3   5 -13   49.23    4.59
   3  -5  14    8.98    2.97
  -3   5 -14   10.53    3.42
   3  -5  15    5.69    3.42
  -3   5 -15   11.24    3.10
   3  -5  16   37.86    4.85
  -3   5 -16   34.11    3.81
   3  -5  17    5.49    3.36
  -3   5 -17    4.46    3.17
   3  -5  18    1.16    3.81
  -3   5 -18   -0.58    4.26
   3  -5  19    1.36    5.69
  -3   5 -19    1.49    2.91
   3  -4 -20    0.32    3.42
   3  -4 -19    3.49    4.52
   3  -4 -18   -1.68    4.01
  -3   4  18    4.39    7.69
   3  -4 -17   -0.19    4.26
  -3   4  17    2.39    4.78
   3  -4 -16    0.13    4.72
  -3   4  16   -4.33    5.56
   3  -4 -15   -0.06    4.85
  -3   4  15   -1.81    4.39
   3  -4 -14   34.11    5.49
  -3   4  14   41.67    5.62
   3  -4 -13   34.44    5.17
  -3   4  13   31.59    4.98
   3  -4 -12    3.81    3.55
  -3   4  12    0.52    3.49
   3  -4 -11   -0.97    3.17
  -3   4  11   -0.65    2.78
   3  -4 -10   45.81    4.07
  -3   4  10   48.01    3.81
   3  -4  -9   31.08    2.97
  -3   4   9   34.05    3.42
   3  -4  -8  108.29    5.56
  -3   4   8  120.31    6.40
   3  -4  -7  236.41    8.14
  -3   4   7  236.73    8.98
   3  -4  -6  263.23    9.24
  -3   4   6  270.53    8.92
   3  -4  -5 1096.06   29.72
  -3   4   5 1100.20   32.24
   3  -4  -4   93.75    4.14
  -3   4   4   98.47    4.07
   3  -4  -3  667.43   19.38
  -3   4   3  648.24   18.67
   3  -4  -2    0.97    2.00
  -3   4   2    3.17    1.55
   3  -4  -1   21.64    1.74
  -3   4   1   22.29    1.68
   3  -4   0   68.42    3.04
  -3   4   0   67.45    3.10
   3  -4   1   19.71    1.55
  -3   4  -1   20.35    1.55
   3  -4   2  253.08    8.14
  -3   4  -2  265.68    9.24
   3  -4   3  442.78   14.09
  -3   4  -3  445.69   13.05
   3  -4   4  276.21    8.59
  -3   4  -4  282.87    9.17
   3  -4   5  961.54   26.62
  -3   4  -5  969.10   28.43
   3  -4   6   99.24    4.26
  -3   4  -6   97.17    4.26
   3  -4   7  373.65   11.89
  -3   4  -7  366.15   12.34
   3  -4   8   73.27    3.75
  -3   4  -8   83.74    4.78
   3  -4   9   23.97    2.00
  -3   4  -9   28.43    2.33
   3  -4  10  199.26    6.85
  -3   4 -10  199.65    8.33
   3  -4  11   56.73    3.17
  -3   4 -11   50.72    3.42
   3  -4  12    1.29    2.26
  -3   4 -12    0.90    2.00
   3  -4  13    7.82    2.39
  -3   4 -13    6.40    2.71
   3  -4  14    4.65    2.52
  -3   4 -14    2.46    2.52
   3  -4  15   36.12    4.01
  -3   4 -15   37.41    2.71
   3  -4  16   10.60    3.23
  -3   4 -16   14.02    2.52
   3  -4  17    5.23    3.42
  -3   4 -17    7.17    2.65
   3  -4  18    0.97    4.20
  -3   4 -18    3.49    4.59
   3  -4  19    1.81    2.58
  -3   4 -19    0.78    3.23
   3  -3 -21    1.94    3.10
   3  -3 -20    1.94    4.98
  -3   3  20    1.10    5.17
   3  -3 -19    4.26    4.59
  -3   3  19    4.78    6.98
   3  -3 -18    6.85    3.55
  -3   3  18   10.14    4.72
   3  -3 -17    2.58    3.88
  -3   3  17    1.68    4.98
   3  -3 -16   -1.23    3.75
  -3   3  16    2.52    4.26
   3  -3 -15   19.77    3.88
  -3   3  15   11.63    4.91
   3  -3 -14   22.94    5.43
  -3   3  14   23.97    4.59
   3  -3 -13   29.27    4.59
  -3   3  13   32.95    4.72
   3  -3 -12   17.51    3.81
  -3   3  12   16.61    4.01
   3  -3 -11   19.84    3.36
  -3   3  11   22.81    4.07
   3  -3 -10   35.86    3.55
  -3   3  10   40.19    3.81
   3  -3  -9  165.34    8.08
  -3   3   9  180.98    7.43
   3  -3  -8  121.92    5.10
  -3   3   8  115.33    5.36
   3  -3  -7    1.68    1.94
  -3   3   7    1.42    1.94
   3  -3  -6   27.46    2.65
  -3   3   6   26.10    2.65
   3  -3  -5  246.49    8.27
  -3   3   5  247.72    8.98
   3  -3  -4  837.49   22.48
  -3   3   4  825.08   23.91
   3  -3  -3  114.94    6.59
  -3   3   3  103.64    4.65
   3  -3  -2   86.90    3.30
  -3   3   2   80.96    3.55
   3  -3  -1  331.00   10.60
  -3   3   1  330.74   11.44
   3  -3   0    1.49    0.97
  -3   3   0    0.19    0.97
   3  -3   1  218.90    6.85
  -3   3  -1  216.58    7.56
   3  -3   2  150.61    5.43
  -3   3  -2  153.71    5.88
   3  -3   3  205.20    7.11
  -3   3  -3  202.36    7.43
   3  -3   4  866.50   23.45
  -3   3  -4  873.73   24.55
   3  -3   5   73.33    2.91
  -3   3  -5   75.14    3.04
   3  -3   6 1134.25   31.66
  -3   3  -6 1173.98   32.18
   3  -3   7   85.87    3.55
  -3   3  -7   85.22    3.75
   3  -3   8   43.74    2.33
  -3   3  -8   49.10    2.97
   3  -3   9   58.54    3.23
  -3   3  -9   54.27    2.97
   3  -3  10    1.68    1.49
  -3   3 -10    0.52    1.49
   3  -3  11    2.33    1.94
  -3   3 -11    2.13    1.55
   3  -3  12   55.63    3.68
  -3   3 -12   44.26    3.10
   3  -3  13    0.97    2.97
  -3   3 -13    2.84    2.33
   3  -3  14    1.74    2.52
  -3   3 -14    1.49    2.13
   3  -3  15    4.26    2.84
  -3   3 -15    0.58    2.39
   3  -3  16   18.22    3.55
  -3   3 -16   20.09    3.30
   3  -3  17    8.01    3.88
  -3   3 -17    7.62    2.46
   3  -3  18   -0.13    3.49
  -3   3 -18    2.65    2.33
   3  -3  19    0.19    2.39
  -3   3 -19    0.32    2.07
  -3   3 -20   10.27    6.53
  -3   3 -21   -0.06    2.52
   3  -2 -21    2.20    4.33
  -3   2  21   -2.00    5.69
   3  -2 -20    0.00    3.94
  -3   2  20   -0.06    3.42
   3  -2 -19    0.58    3.94
  -3   2  19    4.39    4.46
   3  -2 -18    2.84    4.52
  -3   2  18    7.43    5.43
   3  -2 -17    5.04    4.01
  -3   2  17    1.81    4.39
   3  -2 -16    1.29    4.07
  -3   2  16   -1.10    4.59
   3  -2 -15    6.59    3.88
  -3   2  15    4.07    3.62
   3  -2 -14   75.21    6.20
  -3   2  14   79.54    6.33
   3  -2 -13   19.12    4.14
  -3   2  13   16.09    3.88
   3  -2 -12    1.94    2.52
  -3   2  12    2.97    2.97
   3  -2 -11   -0.06    2.39
  -3   2  11    1.16    2.65
   3  -2 -10  158.04    7.24
  -3   2  10  162.56    7.04
   3  -2  -9  116.30    5.36
  -3   2   9  118.43    5.56
   3  -2  -8  157.72    5.56
  -3   2   8  149.32    6.53
   3  -2  -7    0.45    1.68
  -3   2   7    1.49    1.62
   3  -2  -6  119.79    4.46
  -3   2   6  123.47    5.10
   3  -2  -5   74.63    3.62
  -3   2   5   72.62    3.68
   3  -2  -4  326.41   15.31
  -3   2   4  299.73   11.37
   3  -2  -3 1316.90   35.41
  -3   2   3 1338.48   36.70
   3  -2  -2 2375.49   65.00
  -3   2   2 2411.15   64.42
   3  -2  -1  431.73   13.18
  -3   2   1  425.20   12.21
   3  -2   0 6696.09  156.49
  -3   2   0 6541.34  154.23
   3  -2   1  213.22    6.91
  -3   2  -1  212.51    7.43
   3  -2   2  226.53    6.98
  -3   2  -2  229.95    7.56
   3  -2   3   44.19    1.94
  -3   2  -3   45.23    2.20
   3  -2   4   90.65    3.42
  -3   2  -4   86.51    3.42
   3  -2   5  127.09    5.30
  -3   2  -5  120.56    4.59
   3  -2   6  351.03   10.01
  -3   2  -6  354.39   10.60
   3  -2   7  556.37   16.61
  -3   2  -7  569.55   16.54
   3  -2   8    4.20    1.10
  -3   2  -8    5.56    1.36
   3  -2   9   -0.32    1.42
  -3   2  -9    0.52    1.16
   3  -2  10  169.80    6.33
  -3   2 -10  166.57    6.14
   3  -2  11  119.66    4.78
  -3   2 -11  119.85    5.49
   3  -2  12   25.78    2.84
  -3   2 -12   22.42    2.97
   3  -2  13    6.14    3.23
  -3   2 -13    7.69    2.97
   3  -2  14    1.68    2.91
  -3   2 -14    0.45    2.39
   3  -2  15   23.97    3.23
  -3   2 -15   21.19    3.30
   3  -2  16   10.14    3.04
  -3   2 -16    4.20    3.23
   3  -2  17   -2.58    3.62
  -3   2 -17    1.62    2.84
   3  -2  18    1.10    3.30
  -3   2 -18   -0.13    2.52
   3  -2  19    0.19    4.91
  -3   2 -19   -0.45    1.87
  -3   2 -20    3.55    2.39
  -3   2 -21    0.39    3.62
   3  -1 -21    3.55    5.81
  -3   1  21    2.26   11.31
   3  -1 -20    7.82    4.01
  -3   1  20    3.81    4.59
   3  -1 -19   -0.32    3.88
  -3   1  19   -3.42    4.52
   3  -1 -18   12.15    5.56
  -3   1  18   11.57    4.72
   3  -1 -17    1.62    3.75
  -3   1  17   -0.58    4.65
   3  -1 -16    1.10    3.49
  -3   1  16    1.81    4.52
   3  -1 -15    1.94    3.81
  -3   1  15    3.36    4.07
   3  -1 -14   55.82    4.46
  -3   1  14   60.99    5.94
   3  -1 -13    3.49    3.10
  -3   1  13    1.49    3.49
   3  -1 -12    0.71    2.84
  -3   1  12    0.65    2.91
   3  -1 -11  179.42    7.37
  -3   1  11  184.66    9.05
   3  -1 -10  142.79    6.07
  -3   1  10  136.59    6.27
   3  -1  -9  282.74    9.95
  -3   1   9  277.18    9.30
   3  -1  -8  116.24    5.30
  -3   1   8  116.24    4.78
   3  -1  -7    4.01    1.55
  -3   1   7    3.17    1.42
   3  -1  -6  502.03   14.73
  -3   1   6  477.02   15.25
   3  -1  -5  122.31    5.75
  -3   1   5  121.73    5.36
   3  -1  -4 1521.07   39.09
  -3   1   4 1510.73   41.09
   3  -1  -3   91.36    3.75
  -3   1   3   94.53    3.62
   3  -1  -2  610.19   17.70
  -3   1   2  622.72   18.93
   3  -1  -1 1136.70   29.66
  -3   1   1 1078.23   28.82
   3  -1   0 4515.01  106.67
  -3   1   0 4413.19  106.16
   3  -1   1 1447.03   36.51
  -3   1  -1 1438.63   38.57
   3  -1   2  259.15    7.88
  -3   1  -2  261.16    7.62
   3  -1   3  393.16   11.37
  -3   1  -3  389.93   11.63
   3  -1   4   23.65    1.29
  -3   1  -4   24.23    1.29
   3  -1   5   53.82    2.26
  -3   1  -5   54.73    2.39
   3  -1   6  641.07   18.41
  -3   1  -6  622.07   16.93
   3  -1   7  110.94    4.39
  -3   1  -7  111.20    4.46
   3  -1   8   29.59    1.94
  -3   1  -8   31.98    2.13
   3  -1   9  240.16    8.21
  -3   1  -9  244.10    7.95
   3  -1  10   33.66    2.52
  -3   1 -10   30.37    2.33
   3  -1  11    1.16    1.94
  -3   1 -11    1.10    1.62
   3  -1  12   19.06    2.52
  -3   1 -12   18.67    2.20
   3  -1  13   10.92    2.46
  -3   1 -13    8.79    2.46
   3  -1  14   26.88    4.20
  -3   1 -14   31.14    2.97
   3  -1  15    1.10    3.55
  -3   1 -15   -0.71    2.33
   3  -1  16   10.34    4.59
  -3   1 -16    4.20    3.68
   3  -1  17    1.81    3.17
  -3   1 -17    3.36    2.65
   3  -1  18    0.97    4.20
  -3   1 -18    0.65    3.17
  -3   1 -19    0.71    2.39
  -3   1 -20    0.97    2.00
  -3   0  22    1.16    7.11
   3   0 -21   -1.16    3.62
  -3   0  21   -2.78    7.69
   3   0 -20    5.10    6.20
  -3   0  20    4.33    6.14
   3   0 -19    7.75    4.78
  -3   0  19   12.47    4.85
   3   0 -18    3.75    4.26
  -3   0  18    2.46    4.52
   3   0 -17    9.69    4.46
  -3   0  17    5.56    4.72
   3   0 -16    3.30    3.55
  -3   0  16    3.30    4.26
   3   0 -15   15.51    4.46
  -3   0  15   17.83    4.91
   3   0 -14   20.55    3.75
  -3   0  14   19.12    4.20
   3   0 -13   13.83    2.84
  -3   0  13   15.44    3.36
   3   0 -12   20.68    2.97
  -3   0  12   24.10    3.49
   3   0 -11   88.32    4.78
  -3   0  11   84.19    4.72
   3   0 -10  151.71    6.46
  -3   0  10  135.75    7.37
   3   0  -9  107.84    4.46
  -3   0   9  105.12    4.59
   3   0  -8  278.15    9.11
  -3   0   8  264.65    9.05
   3   0  -7   93.10    4.46
  -3   0   7   89.74    4.33
   3   0  -6  107.64    6.33
  -3   0   6  103.57    4.14
   3   0  -5  668.21   19.19
  -3   0   5  646.95   17.64
   3   0  -4    2.58    1.16
  -3   0   4    1.29    1.03
   3   0  -3  483.55   14.15
  -3   0   3  485.62   15.77
   3   0  -2    3.10    0.84
  -3   0   2    2.13    0.71
   3   0  -1  832.45   22.55
  -3   0   1  816.68   21.64
   3   0   0  851.25   23.26
  -3   0   0  863.65   21.71
   3   0   1    2.78    0.26
  -3   0  -1    2.65    0.32
   3   0   2   71.14    2.52
  -3   0  -2   69.39    3.36
   3   0   3   30.63    1.23
  -3   0  -3   30.24    1.29
   3   0   4   60.41    2.46
  -3   0  -4   62.80    2.39
   3   0   5  215.93    7.30
  -3   0  -5  212.83    7.17
   3   0   6  396.26   12.21
  -3   0  -6  397.42   12.28
   3   0   7  272.21    9.11
  -3   0  -7  270.66    8.46
   3   0   8   22.10    2.07
  -3   0  -8   22.74    1.81
   3   0   9   25.72    2.26
  -3   0  -9   24.62    1.81
   3   0  10    0.97    1.81
  -3   0 -10    0.97    1.23
   3   0  11   48.01    3.36
  -3   0 -11   52.01    3.36
   3   0  12   27.98    3.10
  -3   0 -12   28.95    2.46
   3   0  13    2.91    2.91
  -3   0 -13    4.65    1.94
   3   0  14    0.32    2.84
  -3   0 -14   -0.19    2.65
   3   0  15   53.11    4.39
  -3   0 -15   45.16    3.88
   3   0  16    4.14    4.26
  -3   0 -16    3.55    2.33
   3   0  17   -0.65    3.04
  -3   0 -17    2.78    2.84
   3   0  18   -0.71    2.97
  -3   0 -18    0.97    2.26
  -3   0 -19    2.20    3.04
  -3   0 -20   -0.71    2.26
  -3  -1  22    3.10    8.85
   3   1 -21    0.58    3.42
  -3  -1  21    2.00    5.56
   3   1 -20    3.81    4.07
  -3  -1  20    6.33    5.43
   3   1 -19    4.33    4.65
  -3  -1  19    4.20    5.75
   3   1 -18   12.41    4.26
  -3  -1  18   12.79    4.78
   3   1 -17    5.36    4.46
  -3  -1  17    4.78    4.33
   3   1 -16   -1.10    3.23
  -3  -1  16    2.00    3.81
   3   1 -15   44.65    4.59
  -3  -1  15   39.86    5.17
   3   1 -14   17.12    3.36
  -3  -1  14   17.64    3.49
   3   1 -13   47.49    3.94
  -3  -1  13   53.37    4.91
   3   1 -12   -0.13    2.58
  -3  -1  12   -0.97    2.97
   3   1 -11   67.00    4.01
  -3  -1  11   71.91    4.46
   3   1 -10   23.13    3.17
  -3  -1  10   22.10    3.62
   3   1  -9  369.19   11.63
  -3  -1   9  333.26   11.24
   3   1  -8  118.95    5.49
  -3  -1   8  121.21    7.30
   3   1  -7    5.43    2.46
  -3  -1   7    7.17    1.68
   3   1  -6  369.83   11.44
  -3  -1   6  367.12   11.69
   3   1  -5   28.95    2.07
  -3  -1   5   27.52    1.81
   3   1  -4  349.09   11.44
  -3  -1   4  344.51   11.95
   3   1  -3  393.16   11.37
  -3  -1   3  365.57   11.69
   3   1  -2  332.62    9.89
  -3  -1   2  331.39   10.21
   3   1  -1  300.70    9.24
  -3  -1   1  298.95    8.85
   3   1   0   29.53    1.36
  -3  -1   0   29.46    1.29
   3   1   1   26.56    1.03
  -3  -1  -1   26.43    1.68
   3   1   3    2.13    0.32
  -3  -1  -3    1.87    0.26
   3   1   4   90.52    3.30
  -3  -1  -4   93.30    3.36
   3   1   5  308.97    9.76
  -3  -1  -5  312.52   10.08
   3   1   6  166.70    6.40
  -3  -1  -6  171.35    6.65
   3   1   7    1.74    1.10
  -3  -1  -7    2.46    0.97
   3   1   8   10.21    1.62
  -3  -1  -8   10.73    1.49
   3   1   9  136.85    6.46
  -3  -1  -9  135.55    4.98
   3   1  10   11.05    2.07
  -3  -1 -10   11.89    1.94
   3   1  11   37.60    3.17
  -3  -1 -11   41.87    2.71
   3   1  12    5.43    2.20
  -3  -1 -12    5.88    2.20
   3   1  13    0.32    2.52
  -3  -1 -13    0.65    1.87
   3   1  14   42.64    4.65
  -3  -1 -14   42.32    3.23
   3   1  15    2.71    4.01
  -3  -1 -15    3.68    2.39
   3   1  16    1.49    3.04
  -3  -1 -16    1.81    2.20
   3   1  17    2.58    4.14
  -3  -1 -17    0.71    2.91
  -3  -1 -18    0.71    2.58
  -3  -1 -19    1.10    1.81
  -3  -2  22    2.07    6.40
   3   2 -21    0.00    3.10
  -3  -2  21    2.52    4.46
   3   2 -20    1.16    3.36
  -3  -2  20   -0.78    4.59
   3   2 -19   13.50    3.94
  -3  -2  19    3.94    5.81
   3   2 -18    4.07    4.46
  -3  -2  18    0.58    5.36
   3   2 -17    1.16    4.01
  -3  -2  17    0.00    4.07
   3   2 -16    9.37    3.75
  -3  -2  16    6.85    4.14
   3   2 -15   37.35    4.33
  -3  -2  15   32.50    4.52
   3   2 -14   51.88    5.17
  -3  -2  14   53.95    5.43
   3   2 -13   17.25    3.30
  -3  -2  13   21.77    4.07
   3   2 -12   52.21    3.68
  -3  -2  12   46.84    4.07
   3   2 -11    1.74    2.52
  -3  -2  11    3.10    2.71
   3   2 -10  247.46    8.98
  -3  -2  10  246.10    9.30
   3   2  -9   84.25    4.01
  -3  -2   9   92.20    7.24
   3   2  -8   71.91    4.52
  -3  -2   8   73.14    3.88
   3   2  -7   82.19    4.01
  -3  -2   7   74.11    3.88
   3   2  -6  100.86    4.01
  -3  -2   6  103.18    3.88
   3   2  -5   32.50    2.20
  -3  -2   5   32.43    2.13
   3   2  -4    1.10    1.10
  -3  -2   4    1.87    1.10
   3   2  -3  748.52   21.00
  -3  -2   3  723.71   23.20
   3   2  -2  219.23    7.17
  -3  -2   2  213.47    7.69
   3   2  -1   30.43    1.68
  -3  -2   1   29.14    1.49
   3   2   0  192.35    6.14
  -3  -2   0  188.21    6.01
   3   2   1  173.09    5.56
  -3  -2  -1  172.83    5.81
   3   2   2   41.29    1.87
  -3  -2  -2   41.09    1.55
   3   2   3    4.85    0.58
  -3  -2  -3    4.78    0.52
   3   2   4   12.15    1.16
  -3  -2  -4   10.98    0.84
   3   2   5  230.40    8.21
  -3  -2  -5  226.07    7.56
   3   2   6   38.38    2.71
  -3  -2  -6   38.31    2.00
   3   2   7  154.48    6.20
  -3  -2  -7  156.10    5.56
   3   2   8  397.87   13.70
  -3  -2  -8  389.22   11.89
   3   2   9    1.29    1.74
  -3  -2  -9    0.06    1.55
   3   2  10    0.26    1.68
  -3  -2 -10    0.97    1.74
   3   2  11   28.36    3.10
  -3  -2 -11   29.01    2.65
   3   2  12    0.19    2.07
  -3  -2 -12    1.62    1.74
   3   2  13    0.78    2.91
  -3  -2 -13    0.65    1.94
   3   2  14    2.78    3.68
  -3  -2 -14    7.17    2.71
   3   2  15   12.47    3.17
  -3  -2 -15   12.79    2.97
   3   2  16    1.74    3.49
  -3  -2 -16    4.72    2.65
   3   2  17   -1.10    2.07
  -3  -2 -17   -0.39    1.94
   3   3 -21    3.17    5.23
  -3  -3  21    3.17    9.11
   3   3 -20    3.49    3.94
  -3  -3  20    5.43    5.04
   3   3 -19    2.00    4.65
  -3  -3  19    4.46    5.17
   3   3 -18   -0.45    4.26
  -3  -3  18    0.90    4.52
   3   3 -17   16.15    4.07
  -3  -3  17   21.39    4.91
   3   3 -16   44.65    5.30
  -3  -3  16   33.73    5.04
   3   3 -15   17.77    4.14
  -3  -3  15   11.50    3.42
   3   3 -14   41.80    4.14
  -3  -3  14   45.23    4.72
   3   3 -13    7.88    2.71
  -3  -3  13    3.88    3.42
   3   3 -12   68.55    4.46
  -3  -3  12   55.69    4.65
   3   3 -11   88.00    5.75
  -3  -3  11   83.09    6.07
   3   3 -10    0.19    2.07
  -3  -3  10   -2.26    3.30
   3   3  -9  553.01   22.55
  -3  -3   9  580.66   18.67
   3   3  -8    2.33    1.81
  -3  -3   8    1.81    1.62
   3   3  -7   28.56    2.39
  -3  -3   7   29.98    2.33
   3   3  -6   45.87    2.39
  -3  -3   6   46.33    2.97
   3   3  -5  379.78   11.95
  -3  -3   5  364.08   11.76
   3   3  -4  600.24   16.99
  -3  -3   4  590.16   16.54
   3   3  -3  172.45    5.94
  -3  -3   3  170.90    6.20
   3   3  -2  764.48   21.06
  -3  -3   2  742.06   22.68
   3   3  -1  534.78   14.80
  -3  -3   1  521.48   15.25
   3   3   0    0.71    0.58
  -3  -3   0    0.65    0.58
   3   3   1  543.31   15.64
  -3  -3  -1  561.28   16.28
   3   3   2  691.08   20.93
  -3  -3  -2  670.66   18.22
   3   3   3  530.97   16.15
  -3  -3  -3  540.41   15.64
   3   3   4  162.30    6.07
  -3  -3  -4  170.44    6.46
   3   3   5  133.74    4.85
  -3  -3  -5  134.20    4.98
   3   3   6  199.78    7.82
  -3  -3  -6  190.02    7.17
   3   3   7    4.26    1.68
  -3  -3  -7    2.00    0.90
   3   3   8    1.16    1.55
  -3  -3  -8   -0.39    1.42
   3   3   9   91.62    4.91
  -3  -3  -9   84.12    3.75
   3   3  10   -1.10    2.07
  -3  -3 -10    1.81    1.49
   3   3  11   44.19    3.75
  -3  -3 -11   36.63    2.78
   3   3  12    9.11    2.84
  -3  -3 -12    9.50    1.94
   3   3  13    3.62    2.84
  -3  -3 -13    2.52    2.00
   3   3  14    1.36    2.97
  -3  -3 -14    1.42    2.84
   3   3  15    5.30    3.88
  -3  -3 -15    8.01    3.23
   3   3  16    0.13    2.65
  -3  -3 -16   -0.32    2.71
   3   3  17    3.30    4.14
  -3  -3 -17   -1.68    2.65
   3   4 -21    1.10    3.81
  -3  -4  21   -2.26    6.07
   3   4 -20    2.71    4.26
  -3  -4  20    3.42    4.59
   3   4 -19    5.75    5.30
  -3  -4  19    2.58    5.10
   3   4 -18    3.62    3.88
  -3  -4  18    2.20    4.20
   3   4 -17    8.46    4.01
  -3  -4  17    7.30    4.72
   3   4 -16    6.07    3.55
  -3  -4  16    3.17    3.55
   3   4 -15   88.45    6.07
  -3  -4  15   98.40    6.07
   3   4 -14    6.40    2.91
  -3  -4  14    3.23    3.10
   3   4 -13   20.03    3.23
  -3  -4  13   15.96    3.62
   3   4 -12   85.87    4.91
  -3  -4  12   81.73    5.49
   3   4 -11  100.99    5.69
  -3  -4  11   99.37    8.01
   3   4 -10  244.42   11.50
  -3  -4  10  226.20    7.95
   3   4  -9    4.39    2.00
  -3  -4   9    4.07    2.07
   3   4  -8  241.39    7.75
  -3  -4   8  236.86    7.75
   3   4  -7  523.09   15.31
  -3  -4   7  510.94   15.18
   3   4  -6    2.39    1.36
  -3  -4   6    2.52    1.62
   3   4  -5  819.46   23.32
  -3  -4   5  811.64   23.00
   3   4  -4   48.14    2.84
  -3  -4   4   43.68    2.46
   3   4  -3  194.93    6.40
  -3  -4   3  190.54    6.40
   3   4  -2  544.02   15.77
  -3  -4   2  527.03   16.15
   3   4  -1    0.97    0.78
  -3  -4   1    0.65    0.78
   3   4   0  835.55   23.71
  -3  -4   0  846.73   23.45
   3   4   1   20.42    1.23
  -3  -4  -1   20.55    1.23
   3   4   2  153.77    5.56
  -3  -4  -2  150.16    5.10
   3   4   3  151.06    5.04
  -3  -4  -3  146.28    5.56
   3   4   4    5.10    0.90
  -3  -4  -4    3.30    0.90
   3   4   5  213.80    8.14
  -3  -4  -5  208.95    7.24
   3   4   6   52.59    3.23
  -3  -4  -6   54.01    2.78
   3   4   7   22.55    2.07
  -3  -4  -7   17.25    1.81
   3   4   8   21.84    2.13
  -3  -4  -8   22.16    2.00
   3   4   9    2.71    1.94
  -3  -4  -9    3.36    1.74
   3   4  10   67.58    4.07
  -3  -4 -10   63.71    3.55
   3   4  11   -1.55    2.13
  -3  -4 -11    0.58    1.81
   3   4  12    8.08    3.42
  -3  -4 -12    7.75    2.20
   3   4  13    3.42    3.55
  -3  -4 -13    1.74    2.33
   3   4  14    2.58    3.62
  -3  -4 -14    1.55    2.07
   3   4  15    2.65    2.58
  -3  -4 -15   -0.45    1.87
   3   4  16    2.46    2.78
  -3  -4 -16    0.45    2.58
   3   5 -22    3.75    4.52
   3   5 -21    1.55    2.91
  -3  -5  21    3.49    3.04
   3   5 -20   -0.19    4.78
  -3  -5  20    1.94    3.62
   3   5 -19    7.11    5.49
  -3  -5  19    3.68    5.10
   3   5 -18   -1.23    3.94
  -3  -5  18    0.52    4.07
   3   5 -17    0.65    3.55
  -3  -5  17   -0.06    4.14
   3   5 -16   17.77    4.46
  -3  -5  16   16.86    4.26
   3   5 -15   -1.42    2.91
  -3  -5  15    0.90    3.30
   3   5 -14   31.85    4.33
  -3  -5  14   35.08    4.26
   3   5 -13   19.84    4.07
  -3  -5  13   28.95    4.07
   3   5 -12   31.27    3.75
  -3  -5  12   37.73    5.17
   3   5 -11  175.48   10.79
  -3  -5  11  157.46    6.91
   3   5 -10   15.38    2.52
  -3  -5  10   13.89    2.65
   3   5  -9  183.04    7.24
  -3  -5   9  175.68    6.53
   3   5  -8  156.04    6.40
  -3  -5   8  157.46    6.46
   3   5  -7   20.61    2.52
  -3  -5   7   21.45    2.33
   3   5  -6  194.03    7.88
  -3  -5   6  197.52    6.53
   3   5  -5    6.14    1.62
  -3  -5   5    6.91    1.62
   3   5  -4  983.44   26.36
  -3  -5   4  979.83   27.59
   3   5  -3   56.15    3.04
  -3  -5   3   60.15    3.23
   3   5  -2   11.24    1.29
  -3  -5   2   10.27    1.23
   3   5  -1  529.10   15.89
  -3  -5   1  539.95   15.51
   3   5   0   47.04    2.39
  -3  -5   0   47.81    2.39
   3   5   1  139.82    5.17
  -3  -5  -1  146.09    5.43
   3   5   2   10.85    1.23
  -3  -5  -2    9.56    1.16
   3   5   3    0.90    1.23
  -3  -5  -3    0.97    1.10
   3   5   4  160.43    6.01
  -3  -5  -4  154.81    5.56
   3   5   5  117.85    5.75
  -3  -5  -5  117.79    4.65
   3   5   6   75.40    4.01
  -3  -5  -6   74.37    3.49
   3   5   7    0.45    1.29
  -3  -5  -7    0.45    1.29
   3   5   8   13.50    1.87
  -3  -5  -8   13.63    2.00
   3   5   9   15.31    2.13
  -3  -5  -9   15.83    1.94
   3   5  10   10.01    2.58
  -3  -5 -10    7.95    2.46
   3   5  11    7.88    2.52
  -3  -5 -11    6.85    1.94
   3   5  12    0.78    3.49
  -3  -5 -12    1.42    2.65
   3   5  13    0.97    2.00
  -3  -5 -13    0.52    2.07
   3   5  14    1.94    2.33
  -3  -5 -14    2.58    2.20
   3   5  15    1.10    2.91
  -3  -5 -15    2.58    2.13
   3   6 -22    2.78    6.59
  -3  -6  22    2.07    3.68
   3   6 -21   -0.52    4.20
  -3  -6  21   -1.49    2.97
   3   6 -20    1.94    4.65
  -3  -6  20    0.71    2.78
   3   6 -19    0.45    5.04
  -3  -6  19   -1.36    4.46
   3   6 -18   -1.36    3.36
  -3  -6  18   -2.65    4.26
   3   6 -17    1.81    3.36
  -3  -6  17    2.33    4.01
   3   6 -16    1.62    3.68
  -3  -6  16    5.04    4.01
   3   6 -15   32.43    3.94
  -3  -6  15   25.13    4.59
   3   6 -14    7.37    3.23
  -3  -6  14    4.33    2.78
   3   6 -13    1.10    2.84
  -3  -6  13    3.81    4.65
   3   6 -12    9.69    3.30
  -3  -6  12    5.43    2.65
   3   6 -11  108.48    6.27
  -3  -6  11  113.65    6.20
   3   6 -10  157.07    6.91
  -3  -6  10  158.62    6.91
   3   6  -9   53.63    3.81
  -3  -6   9   51.88    3.81
   3   6  -8  179.88    6.85
  -3  -6   8  173.35    7.17
   3   6  -7  362.73   13.63
  -3  -6   7  381.98   12.47
   3   6  -6    1.55    1.49
  -3  -6   6    1.87    1.81
   3   6  -5  797.69   22.74
  -3  -6   5  783.34   22.61
   3   6  -4    4.52    1.62
  -3  -6   4    4.59    1.29
   3   6  -3   32.95    2.20
  -3  -6   3   29.14    2.33
   3   6  -2   65.39    3.23
  -3  -6   2   62.41    2.97
   3   6  -1   19.25    1.81
  -3  -6   1   17.83    1.55
   3   6   0   85.48    4.07
  -3  -6   0   84.38    3.68
   3   6   1    3.55    1.10
  -3  -6  -1    2.20    1.36
   3   6   2    1.29    1.03
  -3  -6  -2    0.71    1.16
   3   6   3   20.61    1.81
  -3  -6  -3   19.12    1.87
   3   6   4   46.71    2.84
  -3  -6  -4   49.23    3.04
   3   6   5  139.43    6.20
  -3  -6  -5  138.78    5.49
   3   6   6   12.41    1.94
  -3  -6  -6   12.47    1.62
   3   6   7   -0.39    1.74
  -3  -6  -7   -0.84    1.94
   3   6   8    4.59    2.52
  -3  -6  -8    3.88    2.13
   3   6   9    5.69    2.71
  -3  -6  -9    3.81    2.26
   3   6  10    0.58    2.39
  -3  -6 -10   -0.19    1.87
   3   6  11    4.52    2.20
  -3  -6 -11    7.30    2.20
   3   6  12   -0.39    3.04
  -3  -6 -12   -0.58    2.00
   3   6  13    3.04    3.04
  -3  -6 -13    1.49    1.81
   3   6  14    1.42    2.46
  -3  -6 -14    0.39    3.55
  -3  -6 -15   -0.39    3.17
   3   7 -22    0.58    4.46
  -3  -7  22   -0.19    3.10
   3   7 -21   14.67    8.59
  -3  -7  21   17.77   11.76
   3   7 -20    0.97    3.36
  -3  -7  20    3.04    5.10
   3   7 -19    0.26    4.20
  -3  -7  19    7.04    9.63
   3   7 -18    4.46    4.46
  -3  -7  18    3.17    5.17
   3   7 -17    1.03    3.68
  -3  -7  17    0.71    4.65
   3   7 -16   13.70    3.88
  -3  -7  16   19.32    4.39
   3   7 -15    4.39    3.23
  -3  -7  15    4.46    3.30
   3   7 -14   36.05    4.59
  -3  -7  14   34.76    6.46
   3   7 -13   29.20    5.49
  -3  -7  13   25.91    4.14
   3   7 -12   10.85    3.10
  -3  -7  12   10.14    3.42
   3   7 -11   99.18    5.49
  -3  -7  11   92.98    5.49
   3   7 -10    1.03    2.20
  -3  -7  10    0.90    3.36
   3   7  -9  129.74    7.30
  -3  -7   9  144.99    7.17
   3   7  -8  206.76    8.66
  -3  -7   8  212.38    7.69
   3   7  -7   26.23    2.97
  -3  -7   7   20.29    2.58
   3   7  -6  100.73    4.85
  -3  -7   6  102.80    4.72
   3   7  -5    9.95    1.94
  -3  -7   5    7.56    1.74
   3   7  -4  101.37    4.65
  -3  -7   4   97.17    4.72
   3   7  -3   43.16    3.17
  -3  -7   3   41.74    2.71
   3   7  -2    1.16    1.49
  -3  -7   2    2.00    1.16
   3   7  -1   40.64    2.84
  -3  -7   1   42.00    2.46
   3   7   0   13.57    1.87
  -3  -7   0   10.47    1.49
   3   7   1   47.36    2.97
  -3  -7  -1   42.77    3.10
   3   7   2    1.87    1.62
  -3  -7  -2    3.62    1.29
   3   7   3   -0.06    1.36
  -3  -7  -3    1.23    1.42
   3   7   4   58.67    3.81
  -3  -7  -4   58.02    3.55
   3   7   5    0.06    1.62
  -3  -7  -5    0.90    1.55
   3   7   6    1.68    2.20
  -3  -7  -6   -0.58    1.62
   3   7   7    1.94    1.94
  -3  -7  -7    1.68    1.68
   3   7   8    6.33    2.26
  -3  -7  -8    4.91    2.39
   3   7   9    8.66    2.97
  -3  -7  -9    9.17    2.26
   3   7  10   11.95    2.33
  -3  -7 -10    7.49    2.65
   3   7  11    2.20    2.52
  -3  -7 -11    1.16    2.00
   3   7  12    1.23    2.52
  -3  -7 -12    2.07    2.07
   3   7  13    2.58    2.07
  -3  -7 -13    5.10    2.78
  -3  -7 -14   -0.06    1.29
   3   8 -20    5.36    7.30
   3   8 -19    3.49    3.55
  -3  -8  19   -0.65    4.52
   3   8 -18    7.43   12.53
  -3  -8  18    6.40    4.98
   3   8 -17   13.50    5.30
  -3  -8  17   22.16    6.14
   3   8 -16    1.03    3.75
  -3  -8  16    1.81    4.14
   3   8 -15   16.61    7.49
  -3  -8  15   14.67    9.05
   3   8 -14   11.11    3.10
  -3  -8  14   13.83    3.94
   3   8 -13    6.53    2.58
  -3  -8  13    4.91    3.23
   3   8 -12   70.04    4.01
  -3  -8  12   60.22    5.10
   3   8 -11   20.87    4.39
  -3  -8  11   19.25    3.75
   3   8 -10   52.08    4.52
  -3  -8  10   57.12    4.01
   3   8  -9   11.63    2.84
  -3  -8   9   11.76    2.52
   3   8  -8  156.36    8.08
  -3  -8   8  170.19    6.72
   3   8  -7   21.19    3.30
  -3  -8   7   22.36    2.84
   3   8  -6    2.84    2.26
  -3  -8   6    0.58    2.07
   3   8  -5  102.41    4.59
  -3  -8   5  109.45    4.72
   3   8  -4   12.99    2.26
  -3  -8   4   12.53    2.00
   3   8  -3    0.97    1.87
  -3  -8   3    1.68    1.62
   3   8  -2   34.18    2.78
  -3  -8   2   42.06    2.65
   3   8  -1    0.45    1.62
  -3  -8   1    2.46    2.39
   3   8   0  116.43    4.91
  -3  -8   0  107.58    4.46
   3   8   1    5.81    2.26
  -3  -8  -1    4.20    1.74
   3   8   2   30.95    2.97
  -3  -8  -2   29.85    2.71
   3   8   3   25.52    2.46
  -3  -8  -3   22.74    2.39
   3   8   4   12.92    2.33
  -3  -8  -4   13.89    2.46
   3   8   5   16.86    2.71
  -3  -8  -5   17.77    2.39
   3   8   6    5.36    2.20
  -3  -8  -6    6.33    2.13
   3   8   7    1.55    2.00
  -3  -8  -7    0.13    2.52
   3   8   8    3.36    2.84
  -3  -8  -8   -1.03    2.46
   3   8   9   20.16    3.30
  -3  -8  -9   18.03    2.65
   3   8  10   -0.06    2.46
  -3  -8 -10   -0.84    2.52
   3   8  11    1.03    2.65
  -3  -8 -11    0.90    2.20
   3   8  12   -1.62    4.46
  -3  -8 -12    1.23    1.62
  -3  -8 -13    0.58    2.00
   3   9 -19    1.55    5.17
  -3  -9  19    0.26    5.30
   3   9 -18    1.36    5.56
  -3  -9  18   -0.32    4.65
   3   9 -17    1.94    5.36
  -3  -9  17    1.49    5.17
   3   9 -16   33.66    5.56
  -3  -9  16   48.14    8.59
   3   9 -15    4.59    4.85
  -3  -9  15    4.01    3.81
   3   9 -14    4.01    3.94
  -3  -9  14    6.20    4.26
   3   9 -13   16.22    4.14
  -3  -9  13   18.09    4.14
   3   9 -12    1.94    4.20
  -3  -9  12    4.33    3.55
   3   9 -11  104.41    6.65
  -3  -9  11  101.63    5.88
   3   9 -10    9.30    3.04
  -3  -9  10   12.86    2.84
   3   9  -9   13.12    3.04
  -3  -9   9   11.31    2.65
   3   9  -8   17.90    2.97
  -3  -9   8   14.86    2.58
   3   9  -7    8.46    2.65
  -3  -9   7    6.98    2.33
   3   9  -6   66.81    4.59
  -3  -9   6   67.52    4.52
   3   9  -5   19.12    2.65
  -3  -9   5   16.28    2.26
   3   9  -4   56.21    3.81
  -3  -9   4   60.09    3.49
   3   9  -3   59.64    3.75
  -3  -9   3   58.02    3.42
   3   9  -2   36.51    3.36
  -3  -9   2   31.66    2.65
   3   9  -1    2.20    1.94
  -3  -9   1    1.62    1.74
   3   9   0    7.24    2.26
  -3  -9   0    4.98    1.81
   3   9   1    6.07    2.07
  -3  -9  -1    7.82    1.87
   3   9   2   16.28    2.33
  -3  -9  -2   13.44    1.87
   3   9   3    0.00    2.58
  -3  -9  -3   -0.71    1.87
   3   9   4   49.94    3.81
  -3  -9  -4   48.98    3.36
   3   9   5    2.13    2.78
  -3  -9  -5    2.65    2.13
   3   9   6    0.00    2.20
  -3  -9  -6    0.39    2.07
   3   9   7   -0.45    2.84
  -3  -9  -7    0.65    2.13
   3   9   8    9.56    2.84
  -3  -9  -8    8.21    2.13
   3   9   9    0.32    2.58
  -3  -9  -9    1.29    2.52
   3   9  10    2.78    2.65
  -3  -9 -10    2.13    2.26
   3   9  11    0.45    3.10
  -3  -9 -11   -1.10    1.87
   3  10 -19    2.84    4.65
  -3 -10  19   -2.65    4.33
   3  10 -18   -3.81    4.98
  -3 -10  18   -1.29    5.10
   3  10 -17    2.78    4.26
  -3 -10  17    1.94    6.65
   3  10 -16    0.71    4.91
  -3 -10  16   -0.71    5.30
   3  10 -15   28.69    5.56
  -3 -10  15   29.07    5.62
   3  10 -14   13.96    4.14
  -3 -10  14   14.73    4.14
   3  10 -13   -0.65    4.59
  -3 -10  13    4.85    3.62
   3  10 -12   38.12    4.91
  -3 -10  12   40.58    4.26
   3  10 -11    3.17    4.14
  -3 -10  11    2.46    3.04
   3  10 -10   17.51    3.62
  -3 -10  10   14.28    3.10
   3  10  -9   14.28    3.49
  -3 -10   9    8.21    3.10
   3  10  -8    9.05    3.81
  -3 -10   8    7.30    3.17
   3  10  -7   15.51    3.62
  -3 -10   7   14.93    3.23
   3  10  -6   13.57    3.42
  -3 -10   6   10.66    2.52
   3  10  -5   15.96    3.36
  -3 -10   5   18.16    2.78
   3  10  -4    8.08    2.78
  -3 -10   4    9.37    2.20
   3  10  -3    1.16    3.10
  -3 -10   3    1.10    2.46
   3  10  -2   56.79    4.14
  -3 -10   2   50.27    3.94
   3  10  -1    7.37    2.58
  -3 -10   1    4.91    2.39
   3  10   0    0.84    3.23
  -3 -10   0   -1.94    2.71
   3  10   1    7.88    2.91
  -3 -10  -1   13.25    2.65
   3  10   2    1.29    2.52
  -3 -10  -2    0.90    2.58
   3  10   3    9.05    3.10
  -3 -10  -3    6.33    2.39
   3  10   4    9.30    2.58
  -3 -10  -4    8.14    2.39
   3  10   5   10.27    3.23
  -3 -10  -5    8.53    2.46
   3  10   6    4.85    2.52
  -3 -10  -6    3.17    2.26
   3  10   7    1.74    2.20
  -3 -10  -7    0.90    2.58
   3  10   8   -0.52    2.20
  -3 -10  -8    0.45    2.71
   3  10   9    6.01    2.65
  -3 -10  -9    6.14    4.07
   3  10  10    3.10    4.26
  -3 -10 -10    1.68    2.00
   3  10  11   -0.58    2.91
  -3 -10 -11   -0.90    2.97
  -3 -10 -12   -2.91    3.10
  -3 -11  19    1.49    5.56
   3  11 -18    3.81    4.52
  -3 -11  18   -2.39    6.59
   3  11 -17   -1.74    4.65
  -3 -11  17    2.46    4.46
   3  11 -16    6.27    5.10
  -3 -11  16    8.66    4.26
   3  11 -15    4.59    4.98
  -3 -11  15    3.30    4.20
   3  11 -14    0.52    5.36
  -3 -11  14    3.10    4.52
   3  11 -13   18.61    4.85
  -3 -11  13   20.03    4.59
   3  11 -12    3.04    3.88
  -3 -11  12    4.26    3.36
   3  11 -11   22.42    4.39
  -3 -11  11   30.17    4.20
   3  11 -10    2.71    4.46
  -3 -11  10    0.26    3.23
   3  11  -9    4.52    3.49
  -3 -11   9    5.04    2.97
   3  11  -8    6.85    3.55
  -3 -11   8    8.53    2.78
   3  11  -7   14.73    3.36
  -3 -11   7   11.31    2.91
   3  11  -6   62.03    4.98
  -3 -11   6   53.17    4.52
   3  11  -5    2.33    4.20
  -3 -11   5    2.97    3.04
   3  11  -4   11.24    3.49
  -3 -11   4    9.69    2.97
   3  11  -3   22.74    4.20
  -3 -11   3   29.59    3.42
   3  11  -2    3.42    3.81
  -3 -11   2    2.00    2.20
   3  11  -1   17.19    4.26
  -3 -11   1   19.25    2.65
   3  11   0    8.46    3.23
  -3 -11   0    8.33    2.46
   3  11   1   -0.13    2.78
  -3 -11  -1    1.10    2.20
   3  11   2   -0.39    2.52
  -3 -11  -2   -0.84    2.33
   3  11   3   16.35    2.78
  -3 -11  -3   13.12    2.52
   3  11   4   12.60    3.10
  -3 -11  -4    9.69    3.10
   3  11   5    1.74    3.42
  -3 -11  -5    0.71    2.46
   3  11   6   -1.16    2.78
  -3 -11  -6    0.45    2.07
   3  11   7    1.49    2.78
  -3 -11  -7    1.49    2.71
   3  11   8    1.74    1.68
  -3 -11  -8    3.42    3.42
   3  11   9    0.84    3.04
   3  12 -19    1.94    4.39
   3  12 -18    2.00    3.94
   3  12 -17    2.00    5.36
  -3 -12  17    0.78    4.26
   3  12 -16   -0.19    5.43
  -3 -12  16    3.17    4.98
   3  12 -15    0.78    5.23
  -3 -12  15    4.33    4.39
   3  12 -14    5.56    5.23
  -3 -12  14   11.50    4.46
   3  12 -13   -1.10    4.20
  -3 -12  13    2.71    3.81
   3  12 -12   17.44    5.81
  -3 -12  12   20.03    4.72
   3  12 -11    0.19    4.01
  -3 -12  11    1.10    3.81
   3  12 -10   24.29    5.10
  -3 -12  10   18.80    4.59
   3  12  -9   21.84    5.04
  -3 -12   9   22.10    3.75
   3  12  -8    4.39    4.01
  -3 -12   8    8.14    3.49
   3  12  -7   17.64    4.78
  -3 -12   7   18.74    3.62
   3  12  -6    0.58    3.17
  -3 -12   6    1.55    2.71
   3  12  -5   23.32    4.14
  -3 -12   5   23.45    3.75
   3  12  -4    6.85    4.07
  -3 -12   4   11.18    4.01
   3  12  -3    0.97    3.75
  -3 -12   3    1.23    2.78
   3  12  -2   11.89    3.49
  -3 -12   2   13.05    3.10
   3  12  -1    3.94    2.84
  -3 -12   1    4.78    2.78
   3  12   0   16.41    3.04
  -3 -12   0   13.50    3.04
   3  12   1    3.23    3.42
  -3 -12  -1    1.23    3.55
   3  12   2   11.69    3.68
  -3 -12  -2    8.14    2.65
   3  12   3   -0.19    2.97
  -3 -12  -3    0.13    2.65
   3  12   4    4.39    3.10
  -3 -12  -4    2.78    3.49
   3  12   5    4.14    3.30
  -3 -12  -5    0.65    2.52
   3  12   6    1.23    2.71
  -3 -12  -6    0.90    2.13
   3  12   7    0.90    2.46
  -3 -12  -7   -1.03    1.94
  -3 -12  -8   -0.58    3.36
   3  13 -17   -1.49    4.52
  -3 -13  17    2.13    4.33
   3  13 -16    7.69    5.43
  -3 -13  16    3.42    4.72
   3  13 -15    0.84    6.01
  -3 -13  15    3.10    5.43
   3  13 -14    1.62    6.14
  -3 -13  14    2.33    5.17
   3  13 -13    2.33    4.85
  -3 -13  13    3.10    3.81
   3  13 -12    1.16    3.88
  -3 -13  12   -0.19    3.88
   3  13 -11    2.39    5.10
  -3 -13  11    2.13    3.88
   3  13 -10    0.52    4.14
  -3 -13  10    3.49    4.14
   3  13  -9    8.92    4.52
  -3 -13   9    5.56    4.01
   3  13  -8    4.20    3.81
  -3 -13   8    4.07    3.23
   3  13  -7   -0.71    3.68
  -3 -13   7   -0.06    3.10
   3  13  -6    4.98    3.62
  -3 -13   6    9.50    2.97
   3  13  -5   -1.49    3.94
  -3 -13   5   -1.55    3.81
   3  13  -4    6.98    4.91
  -3 -13   4    6.40    3.23
   3  13  -3    3.81    3.30
  -3 -13   3    5.62    3.17
   3  13  -2    1.10    3.88
  -3 -13   2    4.33    2.78
   3  13  -1    7.04    3.10
  -3 -13   1    8.21    3.88
   3  13   0    0.26    3.81
  -3 -13   0   -0.45    2.39
   3  13   1    6.53    3.10
  -3 -13  -1    3.42    2.78
   3  13   2    0.97    3.23
  -3 -13  -2   -0.13    3.30
   3  13   3    0.39    3.10
  -3 -13  -3    0.13    2.33
   3  13   4   -2.07    3.10
  -3 -13  -4    3.23    2.52
   3  13   5   -2.00    5.56
  -3 -13  -5    0.71    2.33
   3  13   6    0.45    1.74
   3  14 -16    0.13    4.98
  -3 -14  16    0.65    4.07
   3  14 -15   -0.13    4.91
  -3 -14  15    0.00    4.91
   3  14 -14    5.30    5.49
  -3 -14  14   14.15    4.72
   3  14 -13   -0.19    6.65
  -3 -14  13    0.32    5.88
   3  14 -12    2.91    4.26
  -3 -14  12    4.39    3.88
   3  14 -11   -0.58    3.88
  -3 -14  11    2.52    3.88
   3  14 -10    2.26    3.75
  -3 -14  10    4.33    4.07
   3  14  -9    0.65    4.52
  -3 -14   9    2.39    4.26
   3  14  -8    1.16    4.46
  -3 -14   8    2.20    3.49
   3  14  -7    6.14    4.46
  -3 -14   7    3.30    3.23
   3  14  -6    1.03    4.14
  -3 -14   6   -0.19    3.10
   3  14  -5    3.42    4.72
  -3 -14   5   -2.97    4.52
   3  14  -4    4.39    4.39
  -3 -14   4    1.03    3.23
   3  14  -3    0.58    3.68
  -3 -14   3   -0.45    2.97
   3  14  -2    0.06    5.10
  -3 -14   2    0.84    3.55
   3  14  -1    1.03    2.97
  -3 -14   1   -0.90    2.26
   3  14   0    1.74    2.71
  -3 -14   0    1.03    2.52
   3  14   1   -0.39    3.68
  -3 -14  -1   -0.58    2.52
   3  14   2   -1.87    4.46
  -3 -14  -2    2.39    2.78
   3  14   3   -0.52    5.94
  -3 -14  -3    2.52    3.88
   3  14   4    1.23    2.58
  -3 -15  15    0.52    3.75
   3  15 -14    0.26    7.43
  -3 -15  14   -1.42    4.46
   3  15 -13    3.55    3.81
  -3 -15  13    4.65    4.20
   3  15 -12    0.90    3.49
  -3 -15  12    1.62    4.20
   3  15 -11    3.10    4.07
  -3 -15  11    2.46    5.30
   3  15 -10    2.97    5.30
  -3 -15  10    3.81    4.72
   3  15  -9    3.62    5.23
  -3 -15   9    0.32    5.04
   3  15  -8    0.78    3.81
  -3 -15   8    0.65    3.81
   3  15  -7    2.13    3.75
  -3 -15   7    3.36    3.10
   3  15  -6    4.52    6.40
  -3 -15   6    1.94    5.30
   3  15  -5    1.29    4.78
  -3 -15   5    0.39    3.17
   3  15  -4    2.20    2.58
  -3 -15   4    0.52    2.58
   3  15  -3    1.16    4.14
  -3 -15   3    1.29    3.10
   3  15  -2    0.90    4.65
  -3 -15   2   -2.26    2.97
   3  15  -1   -0.90    2.97
  -3 -15   1    2.39    3.04
   3  15   0   -1.10    2.13
  -3 -15   0   -0.65    3.17
  -3 -16  14    2.26    3.55
  -3 -16  13   -0.13    3.88
  -3 -16  12   -0.97    5.10
  -3 -16  11    4.39    4.26
  -3 -16  10    0.39    4.07
  -3 -16   9    4.07    6.20
  -3 -16   8    1.03    3.36
  -3 -17  12    0.26    3.88
  -3 -17  11    3.04    3.81
  -4  18   4    0.84    3.94
  -4  18   3    0.78    5.30
  -4  18   2    1.55    4.33
   4 -18   2    0.52    3.94
   4 -18   3    4.33    6.07
   4 -18   4    1.62    4.20
   4 -18  12   -2.46    4.20
  -4  17   2   -1.36    2.91
   4 -17  -1    1.55    7.69
  -4  17   1    1.10    3.36
   4 -17   0    2.91    4.33
  -4  17   0   -0.06    4.91
   4 -17   1   -0.71    2.71
  -4  17  -1    0.58    2.78
   4 -17   2    1.10    4.07
  -4  17  -2    0.19    2.46
   4 -17   3   -3.04    4.46
  -4  17  -3    0.84    3.17
   4 -17   4    0.45    3.81
  -4  17  -4   -0.19    4.46
   4 -17   5   -2.52    4.98
  -4  17  -5    2.97    4.85
   4 -17   6    0.00    5.17
  -4  17  -6    0.65    4.78
   4 -17   7    0.71    4.91
  -4  17  -7   -1.55    3.23
  -4  17  -8   -2.39    6.33
   4 -17  10    1.87    3.81
  -4  17 -10    0.39    3.88
   4 -17  11   -0.39    3.42
  -4  17 -11    0.06    4.01
   4 -17  12    0.13    4.78
   4 -17  13   -3.10    4.65
   4 -16  -4    0.45    3.49
  -4  16   4    0.58    3.94
   4 -16  -3   -1.23    5.56
  -4  16   3    0.13    5.75
   4 -16  -2    1.68    5.49
  -4  16   2   -1.36    4.59
   4 -16  -1   -0.32    4.26
  -4  16   1    2.91    4.52
   4 -16   0    0.65    4.52
  -4  16   0    6.01    5.23
   4 -16   1    3.04    4.59
  -4  16  -1    0.65    3.36
   4 -16   2   -2.07    4.98
  -4  16  -2   -0.90    2.84
   4 -16   3   -0.52    3.55
  -4  16  -3    0.26    4.01
   4 -16   4    9.17    3.94
  -4  16  -4   10.34    4.98
   4 -16   5    0.26    3.88
  -4  16  -5    1.16    4.46
   4 -16   6    6.01    4.07
  -4  16  -6   -0.32    4.85
   4 -16   7   -1.16    4.01
  -4  16  -7    0.97    4.39
   4 -16   8    4.20    6.46
  -4  16  -8    1.55    4.14
   4 -16   9   -0.52    3.68
  -4  16  -9   -0.45    4.85
   4 -16  10    1.74    3.94
  -4  16 -10    0.84    5.49
   4 -16  11    5.23    4.72
  -4  16 -11    1.10    4.46
   4 -16  12    1.68    3.81
  -4  16 -12   -4.65    9.76
   4 -16  13    0.45    4.14
   4 -16  14   -1.23    5.81
  -4  16 -14    1.62    6.27
   4 -16  15   -1.68    3.23
  -4  16 -15   -1.03    6.78
   4 -15  -7   -4.46    7.49
   4 -15  -6    0.90    3.81
  -4  15   6    2.84    7.88
   4 -15  -5   -3.17    5.10
  -4  15   5   -0.84    5.04
   4 -15  -4    1.36    4.14
  -4  15   4    3.55    4.14
   4 -15  -3    5.49    3.94
  -4  15   3    9.30    4.78
   4 -15  -2    2.33    5.94
  -4  15   2   -0.52    5.88
   4 -15  -1    5.17    4.26
  -4  15   1    2.91    4.07
   4 -15   0    0.00    3.88
  -4  15   0    2.20    4.65
   4 -15   1   -0.65    3.88
  -4  15  -1    1.10    3.88
   4 -15   2    0.71    3.62
  -4  15  -2   -0.32    4.14
   4 -15   3    8.59    3.94
  -4  15  -3   11.50    4.72
   4 -15   4    0.45    3.36
  -4  15  -4   -1.42    4.26
   4 -15   5    9.30    4.01
  -4  15  -5    9.37    4.52
   4 -15   6    0.90    3.23
  -4  15  -6    2.78    4.20
   4 -15   7    1.10    6.14
  -4  15  -7   -2.91    3.81
   4 -15   8    6.85    3.55
  -4  15  -8    2.20    4.14
   4 -15   9    2.07    3.68
  -4  15  -9   -1.29    5.17
   4 -15  10    6.72    3.49
  -4  15 -10    8.53    4.78
   4 -15  11   -2.00    3.49
  -4  15 -11    3.10    4.85
   4 -15  12   -1.42    4.26
  -4  15 -12   -0.39    4.26
   4 -15  13    0.52    3.88
  -4  15 -13   -1.16    4.39
   4 -15  14    3.23    4.14
  -4  15 -14    1.55    5.81
   4 -15  15    2.07    4.52
  -4  15 -15    3.36   11.24
   4 -15  16    2.07    5.49
  -4  15 -16    1.03    7.62
   4 -15  18   -0.06    6.85
   4 -14  -8   -0.19    3.88
  -4  14   8    4.07    4.26
   4 -14  -7    4.65    4.26
  -4  14   7    4.85    3.88
   4 -14  -6    0.78    5.23
  -4  14   6   -0.06    4.33
   4 -14  -5    4.07    5.23
  -4  14   5   -1.62    5.10
   4 -14  -4    3.42    4.20
  -4  14   4    3.49    4.33
   4 -14  -3   -0.65    4.07
  -4  14   3    1.03    4.91
   4 -14  -2   14.28    4.33
  -4  14   2   17.38    5.10
   4 -14  -1    6.59    5.04
  -4  14   1    1.94    4.39
   4 -14   0    0.78    3.49
  -4  14   0    2.33    4.59
   4 -14   1   -0.58    3.62
  -4  14  -1   -0.52    4.01
   4 -14   2    1.16    3.62
  -4  14  -2    2.07    4.01
   4 -14   3   25.33    4.01
  -4  14  -3   18.16    4.20
   4 -14   4   29.40    5.23
  -4  14  -4   23.91    4.91
   4 -14   5    3.17    4.07
  -4  14  -5    6.27    4.59
   4 -14   6    1.68    6.20
  -4  14  -6    1.42    3.55
   4 -14   7    4.91    3.23
  -4  14  -7    4.91    4.14
   4 -14   8    0.58    2.84
  -4  14  -8    1.87    3.94
   4 -14   9    3.88    3.42
  -4  14  -9    4.91    5.04
   4 -14  10    0.45    3.10
  -4  14 -10    1.23    4.07
   4 -14  11    6.14    3.62
  -4  14 -11    2.91    4.46
   4 -14  12   -1.81    4.33
  -4  14 -12   -2.33    5.30
   4 -14  13    2.97    4.65
  -4  14 -13    1.94    6.33
   4 -14  14    7.04    4.39
  -4  14 -14    1.36    4.78
   4 -14  15    2.00    3.42
  -4  14 -15    0.13    6.46
   4 -14  16    0.00    8.27
  -4  14 -16   -1.36   10.08
   4 -14  17   13.12    4.98
  -4  14 -17    1.74    6.91
   4 -14  18    2.65    4.07
   4 -14  19    2.20    6.85
  -4  13  13    1.87    6.98
   4 -13 -12    4.72    6.53
   4 -13 -11   -1.49    6.40
  -4  13  11    0.00    5.04
   4 -13 -10    0.39    4.07
   4 -13  -9    0.58    4.07
  -4  13   9    1.81    4.85
   4 -13  -8    4.01    4.52
  -4  13   8    8.46    5.04
   4 -13  -7    2.78    4.33
  -4  13   7   -2.71    5.49
   4 -13  -6    2.65    4.20
  -4  13   6    3.23    4.20
   4 -13  -5   -0.06    4.78
  -4  13   5   -0.65    4.39
   4 -13  -4    6.98    3.55
  -4  13   4    6.85    4.26
   4 -13  -3   36.12    4.98
  -4  13   3   42.19    4.98
   4 -13  -2   12.08    4.07
  -4  13   2   12.86    3.88
   4 -13  -1    5.69    4.07
  -4  13   1    4.65    4.07
   4 -13   0    1.81    3.17
  -4  13   0    3.81    3.81
   4 -13   1    2.13    3.30
  -4  13  -1    1.94    3.49
   4 -13   2   10.27    3.68
  -4  13  -2   10.98    3.62
   4 -13   3    1.55    3.49
  -4  13  -3    4.78    3.68
   4 -13   4   84.06    5.49
  -4  13  -4   78.83    5.94
   4 -13   5    2.39    4.91
  -4  13  -5    3.42    3.42
   4 -13   6    0.00    3.55
  -4  13  -6    3.88    4.01
   4 -13   7    0.71    2.97
  -4  13  -7   -0.97    3.49
   4 -13   8   38.83    4.65
  -4  13  -8   37.60    5.43
   4 -13   9    5.94    2.97
  -4  13  -9    2.58    3.55
   4 -13  10    6.72    3.42
  -4  13 -10    9.17    4.85
   4 -13  11    2.91    4.46
  -4  13 -11    4.52    5.75
   4 -13  12   -0.39    3.36
  -4  13 -12   -0.13    4.46
   4 -13  13    7.62    4.26
  -4  13 -13    5.94    5.62
   4 -13  14    2.33    3.55
  -4  13 -14    3.04    4.85
   4 -13  15    2.00    3.81
  -4  13 -15    2.78    4.65
   4 -13  16    5.04    2.97
  -4  13 -16   19.96    6.14
   4 -13  17    5.56    5.43
  -4  13 -17   -4.98    9.37
   4 -13  18    1.03    5.43
  -4  13 -18   -8.27    9.11
   4 -13  19    3.42    9.50
  -4  13 -19   -2.71    8.53
   4 -12 -13    2.84    8.33
  -4  12  13    1.10    5.62
   4 -12 -12    2.52    6.20
  -4  12  12    1.42    4.26
   4 -12 -11    0.39    5.30
  -4  12  11    2.00    5.10
   4 -12 -10    2.00    5.43
  -4  12  10    1.03    5.62
   4 -12  -9    1.81    5.43
  -4  12   9    4.72    4.52
   4 -12  -8   -1.10    4.91
  -4  12   8    0.00    4.98
   4 -12  -7   14.21    3.94
  -4  12   7    8.85    4.72
   4 -12  -6   10.98    4.85
  -4  12   6    6.46    4.91
   4 -12  -5    0.52    3.88
  -4  12   5    2.13    3.75
   4 -12  -4   24.62    4.52
  -4  12   4   20.22    4.72
   4 -12  -3   -0.06    3.36
  -4  12   3   -2.00    3.23
   4 -12  -2   21.19    3.81
  -4  12   2   16.99    3.68
   4 -12  -1   12.53    3.36
  -4  12   1   14.54    3.62
   4 -12   0   -1.81    2.91
  -4  12   0   -0.39    3.10
   4 -12   1    1.68    3.36
  -4  12  -1    3.68    3.30
   4 -12   2    8.40    2.97
  -4  12  -2    9.30    2.84
   4 -12   3    3.55    3.42
  -4  12  -3    0.13    3.55
   4 -12   4   10.66    5.69
  -4  12  -4   17.51    3.30
   4 -12   5   28.11    3.81
  -4  12  -5   30.82    4.14
   4 -12   6   14.15    3.94
  -4  12  -6   13.50    4.85
   4 -12   7   20.48    3.68
  -4  12  -7   24.29    4.01
   4 -12   8   -0.78    2.58
  -4  12  -8   -2.20    2.97
   4 -12   9   24.88    3.49
  -4  12  -9   25.59    4.33
   4 -12  10    1.16    2.71
  -4  12 -10    2.78    3.36
   4 -12  11    3.23    2.97
  -4  12 -11    2.33    4.14
   4 -12  12    4.07    3.36
  -4  12 -12    8.53    4.20
   4 -12  13    0.32    3.75
  -4  12 -13   -0.26    4.14
   4 -12  14    6.33    5.04
  -4  12 -14    4.85    6.07
   4 -12  15    0.13    3.62
  -4  12 -15   -1.23    4.65
   4 -12  16    0.00    3.75
  -4  12 -16   -0.97    6.53
   4 -12  17    6.33    3.94
  -4  12 -17    7.75    7.75
   4 -12  18    2.26    3.81
  -4  12 -18   -1.23    4.78
   4 -12  19    1.29    3.36
  -4  12 -19    2.52    5.56
  -4  11  15    2.46    8.66
   4 -11 -14    1.23    4.98
  -4  11  14   -3.55    4.98
   4 -11 -13    3.55    4.78
  -4  11  13   16.48    6.78
   4 -11 -12   -0.19    4.98
  -4  11  12    5.10    5.56
   4 -11 -11    4.26    4.20
  -4  11  11    7.37    4.59
   4 -11 -10    4.07    4.14
  -4  11  10    5.36    4.91
   4 -11  -9    1.62    3.55
  -4  11   9   -2.78    6.14
   4 -11  -8    8.72    4.01
  -4  11   8   16.02    4.59
   4 -11  -7    0.58    3.81
  -4  11   7    0.26    3.49
   4 -11  -6    2.52    3.75
  -4  11   6    7.43    4.46
   4 -11  -5    4.26    3.23
  -4  11   5    2.58    3.36
   4 -11  -4   10.14    3.94
  -4  11   4   16.15    4.14
   4 -11  -3    8.08    3.23
  -4  11   3    7.30    3.23
   4 -11  -2   10.21    3.49
  -4  11   2   15.38    4.07
   4 -11  -1    0.32    2.84
  -4  11   1    0.13    2.91
   4 -11   0   15.83    3.23
  -4  11   0   10.34    3.62
   4 -11   1    8.08    2.97
  -4  11  -1    4.46    3.30
   4 -11   2    6.91    2.65
  -4  11  -2    6.27    3.04
   4 -11   3   71.59    7.88
  -4  11  -3   75.08    5.49
   4 -11   4   -0.90    2.97
  -4  11  -4    1.36    3.17
   4 -11   5   16.80    2.97
  -4  11  -5   15.05    3.36
   4 -11   6    3.10    2.97
  -4  11  -6   -0.71    3.17
   4 -11   7    3.30    2.58
  -4  11  -7    4.33    2.97
   4 -11   8   35.47    3.62
  -4  11  -8   40.96    4.20
   4 -11   9    0.90    2.52
  -4  11  -9    4.01    3.17
   4 -11  10   18.09    3.55
  -4  11 -10   19.51    4.46
   4 -11  11   14.21    3.62
  -4  11 -11    7.04    4.01
   4 -11  12    0.39    2.91
  -4  11 -12   -2.39    4.14
   4 -11  13   23.97    3.81
  -4  11 -13   22.16    4.39
   4 -11  14    1.94    3.55
  -4  11 -14    0.65    3.75
   4 -11  15    0.65    3.81
  -4  11 -15   -2.39    6.01
   4 -11  16    5.75    5.10
  -4  11 -16    1.87    4.52
   4 -11  17    1.87    4.07
  -4  11 -17    0.19    3.42
   4 -11  18    3.88    3.94
  -4  11 -18    2.46    3.75
   4 -11  19   -0.65    2.97
   4 -10 -15    1.62    4.14
  -4  10  15    3.17    6.27
   4 -10 -14   -0.71    4.39
  -4  10  14    0.00    4.14
   4 -10 -13   -0.13    4.46
  -4  10  13    1.74    5.23
   4 -10 -12    8.01    5.62
  -4  10  12    2.26    5.10
   4 -10 -11    4.14    6.07
  -4  10  11   -0.90    5.81
   4 -10 -10    5.75    4.20
  -4  10  10    8.14    4.14
   4 -10  -9   11.44    4.01
  -4  10   9    9.24    4.07
   4 -10  -8    3.17    4.20
  -4  10   8   -0.39    3.94
   4 -10  -7   70.94    5.23
  -4  10   7   68.16    6.27
   4 -10  -6   31.59    4.07
  -4  10   6   29.33    4.26
   4 -10  -5   26.68    3.75
  -4  10   5   25.13    3.75
   4 -10  -4    3.94    2.78
  -4  10   4    6.33    3.42
   4 -10  -3    8.01    3.17
  -4  10   3    7.62    2.91
   4 -10  -2    6.59    3.36
  -4  10   2    4.59    3.36
   4 -10  -1   40.06    3.81
  -4  10   1   45.16    3.94
   4 -10   0   27.91    3.17
  -4  10   0   30.56    3.36
   4 -10   1    4.33    2.39
  -4  10  -1    2.52    2.33
   4 -10   2   29.46    5.17
  -4  10  -2   33.60    3.30
   4 -10   3   13.37    2.65
  -4  10  -3   14.99    2.52
   4 -10   4  152.74    7.49
  -4  10  -4  158.94    7.69
   4 -10   5   26.62    3.36
  -4  10  -5   35.41    3.94
   4 -10   6    2.13    2.84
  -4  10  -6   -0.13    2.84
   4 -10   7   59.05    3.88
  -4  10  -7   58.54    4.26
   4 -10   8   -0.90    2.20
  -4  10  -8    0.06    2.39
   4 -10   9   84.12    5.17
  -4  10  -9   78.95    5.56
   4 -10  10   11.24    3.81
  -4  10 -10   16.61    4.26
   4 -10  11   19.77    3.04
  -4  10 -11   19.58    3.75
   4 -10  12   33.60    4.33
  -4  10 -12   40.19    5.75
   4 -10  13   -0.13    2.84
  -4  10 -13    1.87    3.75
   4 -10  14    2.20    3.17
  -4  10 -14    2.00    3.62
   4 -10  15    2.33    3.42
  -4  10 -15    4.26    5.23
   4 -10  16    0.26    4.20
  -4  10 -16    1.49    5.49
   4 -10  17    9.50    3.81
  -4  10 -17    6.85    3.62
   4 -10  18   -0.58    3.88
  -4  10 -18    3.30    3.49
   4 -10  19    1.87    3.42
  -4  10 -19   -0.13    5.49
   4 -10  20    0.13    5.94
   4  -9 -16    2.97    4.26
   4  -9 -15    0.39    4.33
  -4   9  15    4.65    8.08
   4  -9 -14   -0.06    5.69
  -4   9  14    2.20    7.04
   4  -9 -13   11.82    5.88
  -4   9  13    6.01    5.04
   4  -9 -12    5.36    4.52
  -4   9  12   15.18    5.17
   4  -9 -11   20.55    4.65
  -4   9  11   20.61    5.04
   4  -9 -10    7.62    4.14
  -4   9  10   13.57    4.20
   4  -9  -9    0.58    4.07
  -4   9   9    0.90    3.68
   4  -9  -8   64.35    5.30
  -4   9   8   70.62    5.56
   4  -9  -7   19.84    4.07
  -4   9   7   24.04    4.52
   4  -9  -6    2.33    3.55
  -4   9   6    3.17    3.36
   4  -9  -5   13.12    3.42
  -4   9   5    8.98    3.49
   4  -9  -4    6.40    2.65
  -4   9   4    5.94    2.71
   4  -9  -3   48.85    4.07
  -4   9   3   41.35    3.55
   4  -9  -2   29.40    3.17
  -4   9   2   31.27    3.75
   4  -9  -1    0.97    2.07
  -4   9   1    0.45    2.00
   4  -9   0   70.62    4.46
  -4   9   0   70.94    4.26
   4  -9   1   22.42    5.75
  -4   9  -1   21.71    2.91
   4  -9   2   17.25    2.52
  -4   9  -2   17.12    2.46
   4  -9   3   87.48    4.78
  -4   9  -3   91.30    4.85
   4  -9   4    0.90    1.74
  -4   9  -4    0.13    2.00
   4  -9   5   22.55    2.78
  -4   9  -5   27.59    3.17
   4  -9   6  161.85    6.98
  -4   9  -6  162.37    6.78
   4  -9   7    3.68    3.23
  -4   9  -7    3.23    2.65
   4  -9   8   90.91    5.30
  -4   9  -8   86.64    6.46
   4  -9   9    2.71    2.13
  -4   9  -9    1.62    3.10
   4  -9  10   64.93    4.20
  -4   9 -10   60.54    4.46
   4  -9  11    1.10    2.39
  -4   9 -11    1.03    3.04
   4  -9  12    3.23    2.78
  -4   9 -12    6.01    3.42
   4  -9  13   87.48    5.75
  -4   9 -13   81.22    5.88
   4  -9  14    4.26    3.10
  -4   9 -14    2.84    3.30
   4  -9  15    0.97    3.75
  -4   9 -15   -6.33    4.33
   4  -9  16    5.10    4.91
  -4   9 -16    3.55    4.52
   4  -9  17   -2.20    4.14
  -4   9 -17   -1.87    5.17
   4  -9  18    4.91    4.26
  -4   9 -18    3.36    5.30
  -4   9 -19    0.26    3.36
   4  -9  20    2.13    4.33
   4  -8 -16   -0.84    5.88
  -4   8  16    1.49    4.98
   4  -8 -15   -1.55    4.72
  -4   8  15   -1.74    4.46
   4  -8 -14    9.63    4.91
  -4   8  14    8.53    4.98
   4  -8 -13    3.88    4.39
  -4   8  13    6.20    5.04
   4  -8 -12   15.83    4.52
  -4   8  12   16.35    5.17
   4  -8 -11    4.91    5.49
  -4   8  11    6.85    5.69
   4  -8 -10   -0.13    3.42
  -4   8  10    1.29    3.42
   4  -8  -9    1.49    3.23
  -4   8   9   -0.06    3.36
   4  -8  -8   16.93    4.20
  -4   8   8   14.86    4.78
   4  -8  -7    4.52    3.17
  -4   8   7    5.36    3.04
   4  -8  -6   40.25    4.52
  -4   8   6   42.90    4.33
   4  -8  -5    1.10    2.39
  -4   8   5    1.49    2.39
   4  -8  -4   81.02    4.78
  -4   8   4   73.66    4.46
   4  -8  -3  117.01    5.81
  -4   8   3  125.09    6.07
   4  -8  -2   28.88    3.04
  -4   8   2   23.84    3.04
   4  -8  -1  159.85    6.14
  -4   8   1  150.48    6.07
   4  -8   0   51.56    4.65
  -4   8   0   57.50    3.75
   4  -8   1    1.94    2.13
  -4   8  -1    0.32    2.13
   4  -8   2  245.65    8.59
  -4   8  -2  257.60    8.66
   4  -8   3  164.56    5.88
  -4   8  -3  152.87    5.75
   4  -8   4   95.37    4.33
  -4   8  -4   87.81    4.33
   4  -8   5   24.42    2.46
  -4   8  -5   24.23    2.71
   4  -8   6    1.42    1.68
  -4   8  -6    2.65    2.26
   4  -8   7  300.25   10.08
  -4   8  -7  297.08   10.21
   4  -8   8   29.59    2.58
  -4   8  -8   30.75    2.71
   4  -8   9  112.94    5.81
  -4   8  -9  110.10    6.14
   4  -8  10   46.78    3.42
  -4   8 -10   44.90    3.75
   4  -8  11   21.26    2.91
  -4   8 -11   22.10    3.36
   4  -8  12   44.39    3.62
  -4   8 -12   46.78    4.26
   4  -8  13    4.72    2.65
  -4   8 -13    5.23    3.81
   4  -8  14   18.93    3.36
  -4   8 -14   17.90    3.81
   4  -8  15    3.81    3.42
  -4   8 -15    9.69    3.62
   4  -8  16    2.71    3.88
  -4   8 -16    1.23    3.55
   4  -8  17   10.01    3.55
  -4   8 -17    7.11    4.39
   4  -8  18    2.00    3.62
  -4   8 -18   -0.13    3.30
   4  -8  19    0.52    4.52
  -4   8 -19   -1.36    3.36
  -4   8 -20   -1.94    5.56
   4  -7 -16    0.58    4.46
  -4   7  16   -1.29    4.01
   4  -7 -15   -0.32    4.72
  -4   7  15   -3.10    5.36
   4  -7 -14    0.84    4.33
  -4   7  14    3.88    5.94
   4  -7 -13    7.82    4.91
  -4   7  13    5.23    6.14
   4  -7 -12    8.21    4.52
  -4   7  12    8.33    4.01
   4  -7 -11    1.74    3.49
  -4   7  11    1.29    3.94
   4  -7 -10   21.90    3.75
  -4   7  10   13.76    3.75
   4  -7  -9   -3.88    3.49
  -4   7   9    3.75    3.49
   4  -7  -8    0.32    2.97
  -4   7   8    1.49    3.17
   4  -7  -7  642.62   19.77
  -4   7   7  640.29   20.55
   4  -7  -6   53.95    4.14
  -4   7   6   47.94    4.14
   4  -7  -5   12.28    2.58
  -4   7   5   11.69    2.58
   4  -7  -4  151.06    5.88
  -4   7   4  173.29    7.11
   4  -7  -3  242.16    7.49
  -4   7   3  237.25    8.01
   4  -7  -2   13.76    2.20
  -4   7   2   11.44    2.13
   4  -7  -1  187.44   10.47
  -4   7   1  180.39    6.27
   4  -7   0   58.86    3.68
  -4   7   0   61.45    3.10
   4  -7   1  498.09   15.96
  -4   7  -1  502.74   15.70
   4  -7   2  269.43    8.92
  -4   7  -2  250.95    8.08
   4  -7   3  224.78    7.62
  -4   7  -3  236.48    7.88
   4  -7   4   32.69    3.04
  -4   7  -4   39.41    2.91
   4  -7   5    4.07    1.55
  -4   7  -5    5.30    1.74
   4  -7   6  393.16   12.41
  -4   7  -6  416.55   12.66
   4  -7   7    1.36    1.49
  -4   7  -7   -0.19    1.81
   4  -7   8  214.70    6.98
  -4   7  -8  208.43    7.82
   4  -7   9    0.45    1.68
  -4   7  -9    0.84    2.33
   4  -7  10    6.46    2.20
  -4   7 -10    5.17    2.58
   4  -7  11   56.15    4.20
  -4   7 -11   50.40    4.65
   4  -7  12   25.00    3.68
  -4   7 -12   26.17    3.88
   4  -7  13   37.09    3.75
  -4   7 -13   28.69    4.20
   4  -7  14    2.00    3.36
  -4   7 -14   -1.55    3.49
   4  -7  15   -0.19    3.23
  -4   7 -15    0.84    3.10
   4  -7  16    5.43    3.42
  -4   7 -16    6.98    3.62
   4  -7  17    3.75    4.14
  -4   7 -17    1.87    3.81
   4  -7  18    3.30    3.68
  -4   7 -18    2.71    4.33
   4  -7  19   -1.36    3.36
  -4   7 -19    2.00    4.65
   4  -6 -17    0.06    3.55
   4  -6 -16    1.42    5.36
  -4   6  16    1.23    5.49
   4  -6 -15    3.04    5.04
  -4   6  15    2.97    4.78
   4  -6 -14    5.04    4.46
  -4   6  14    9.30    4.52
   4  -6 -13   20.03    4.59
  -4   6  13   14.67    4.26
   4  -6 -12    5.56    3.88
  -4   6  12    5.10    3.62
   4  -6 -11    3.55    3.04
  -4   6  11    1.16    3.30
   4  -6 -10    4.85    3.62
  -4   6  10    5.88    3.23
   4  -6  -9  152.61    7.43
  -4   6   9  140.72    7.69
   4  -6  -8   45.03    3.94
  -4   6   8   42.90    4.07
   4  -6  -7   73.40    4.85
  -4   6   7   74.17    4.59
   4  -6  -6  295.98   10.08
  -4   6   6  289.20   11.50
   4  -6  -5  122.95    5.43
  -4   6   5  122.18    5.81
   4  -6  -4   76.82    4.26
  -4   6   4   87.55    4.26
   4  -6  -3   18.93    2.33
  -4   6   3   20.09    2.26
   4  -6  -2   48.85    4.52
  -4   6   2   49.82    2.97
   4  -6  -1  163.27    6.14
  -4   6   1  156.94    5.94
   4  -6   0   23.58    2.20
  -4   6   0   24.42    2.26
   4  -6   1   19.12    2.13
  -4   6  -1   19.71    2.00
   4  -6   2 1184.00   32.31
  -4   6  -2 1153.31   30.95
   4  -6   3   80.18    3.81
  -4   6  -3   83.09    3.68
   4  -6   4   40.45    2.46
  -4   6  -4   38.64    2.39
   4  -6   5   48.98    2.84
  -4   6  -5   55.44    3.42
   4  -6   6  115.01    4.33
  -4   6  -6  120.56    5.23
   4  -6   7  528.97   15.89
  -4   6  -7  527.55   16.09
   4  -6   8    3.30    1.42
  -4   6  -8   -0.32    1.87
   4  -6   9   33.02    2.78
  -4   6  -9   27.46    3.10
   4  -6  10    6.46    1.81
  -4   6 -10    5.88    2.13
   4  -6  11    0.39    2.20
  -4   6 -11    2.33    2.13
   4  -6  12  108.87    6.07
  -4   6 -12  100.79    5.81
   4  -6  13   -4.14    3.55
  -4   6 -13    0.32    3.23
   4  -6  14    1.55    2.71
  -4   6 -14    4.33    3.42
   4  -6  15    5.94    3.17
  -4   6 -15    4.98    2.97
   4  -6  16    2.84    3.75
  -4   6 -16    2.84    3.42
   4  -6  17    5.36    3.94
  -4   6 -17    2.91    4.14
   4  -6  18   -0.32    3.62
  -4   6 -18    1.10    4.33
  -4   6 -19    2.20    4.20
   4  -5 -19    0.97    3.88
   4  -5 -18    2.33    2.65
  -4   5  18    1.23    5.81
   4  -5 -17   -0.52    4.07
  -4   5  17    0.00    4.07
   4  -5 -16    3.55    4.59
  -4   5  16    4.33    5.17
   4  -5 -15    3.81    4.72
  -4   5  15    3.94    5.49
   4  -5 -14    5.17    4.01
  -4   5  14    1.49    4.33
   4  -5 -13   34.24    4.72
  -4   5  13   39.67    4.85
   4  -5 -12   10.40    3.62
  -4   5  12    8.21    3.88
   4  -5 -11    2.07    3.36
  -4   5  11   -1.68    3.30
   4  -5 -10    6.98    3.55
  -4   5  10    7.43    3.81
   4  -5  -9    1.16    2.65
  -4   5   9    0.45    2.71
   4  -5  -8   56.99    4.39
  -4   5   8   55.31    4.14
   4  -5  -7  210.44    8.79
  -4   5   7  221.29    8.46
   4  -5  -6   39.15    3.75
  -4   5   6   37.28    3.75
   4  -5  -5   57.76    3.68
  -4   5   5   55.50    3.68
   4  -5  -4   26.04    2.39
  -4   5   4   27.52    2.58
   4  -5  -3  301.15   14.02
  -4   5   3  290.23    9.69
   4  -5  -2  352.45   11.37
  -4   5   2  339.08   10.47
   4  -5  -1   17.12    1.87
  -4   5   1   17.38    2.13
   4  -5   0   36.83    2.13
  -4   5   0   32.69    2.20
   4  -5   1  459.13   15.25
  -4   5  -1  450.73   13.63
   4  -5   2    9.24    1.55
  -4   5  -2    9.95    1.55
   4  -5   3  900.35   25.07
  -4   5  -3  920.25   27.20
   4  -5   4    2.84    1.03
  -4   5  -4    2.78    1.42
   4  -5   5   17.51    1.55
  -4   5  -5   14.73    1.68
   4  -5   6  510.23   14.15
  -4   5  -6  498.02   15.77
   4  -5   7   19.00    1.94
  -4   5  -7   17.96    2.20
   4  -5   8  183.11    6.40
  -4   5  -8  177.68    6.40
   4  -5   9    4.39    1.62
  -4   5  -9    4.46    2.20
   4  -5  10   86.77    4.33
  -4   5 -10   81.15    4.07
   4  -5  11   53.89    3.55
  -4   5 -11   58.41    4.20
   4  -5  12    0.71    1.94
  -4   5 -12   -0.97    2.13
   4  -5  13   14.60    3.10
  -4   5 -13   16.22    3.68
   4  -5  14    7.37    3.62
  -4   5 -14    7.62    3.23
   4  -5  15   13.31    3.68
  -4   5 -15   10.34    3.49
   4  -5  16    8.72    3.68
  -4   5 -16    9.05    3.81
   4  -5  17    4.26    3.49
  -4   5 -17    2.33    2.97
   4  -5  18   -1.23    2.65
  -4   5 -18    0.06    3.30
   4  -5  19    0.52    6.46
   4  -4 -19    4.33    4.65
  -4   4  19    1.10    8.40
   4  -4 -18    3.62    4.33
  -4   4  18   -0.52    6.27
   4  -4 -17    6.65    4.91
  -4   4  17    7.62    5.56
   4  -4 -16   -3.23    4.14
  -4   4  16   -2.33    4.52
   4  -4 -15    0.52    4.46
  -4   4  15    4.46    4.39
   4  -4 -14   16.93    4.20
  -4   4  14   19.77    4.65
   4  -4 -13   64.22    5.43
  -4   4  13   63.38    5.56
   4  -4 -12   10.27    3.68
  -4   4  12   14.67    4.33
   4  -4 -11   21.71    3.75
  -4   4  11   16.73    3.62
   4  -4 -10    8.72    2.78
  -4   4  10   11.11    2.91
   4  -4  -9  133.62    6.01
  -4   4   9  140.53    6.40
   4  -4  -8   67.20    3.94
  -4   4   8   66.10    4.20
   4  -4  -7  297.99   10.08
  -4   4   7  292.95    9.76
   4  -4  -6   22.94    2.46
  -4   4   6   19.25    2.71
   4  -4  -5  145.18    6.07
  -4   4   5  142.73    8.59
   4  -4  -4  368.80   17.51
  -4   4   4  365.76   12.08
   4  -4  -3   82.44    3.88
  -4   4   3   85.80    4.01
   4  -4  -2  203.20    7.69
  -4   4   2  199.84    7.43
   4  -4  -1   93.75    3.94
  -4   4   1   93.75    4.26
   4  -4   0   28.30    1.87
  -4   4   0   29.40    2.13
   4  -4   1  217.42    7.24
  -4   4  -1  215.67    7.49
   4  -4   2  250.50    8.98
  -4   4  -2  258.44    8.79
   4  -4   3   28.36    2.00
  -4   4  -3   30.30    2.07
   4  -4   4    7.04    1.03
  -4   4  -4    6.33    1.10
   4  -4   5  470.24   13.63
  -4   4  -5  499.77   16.15
   4  -4   6    1.36    1.23
  -4   4  -6   -0.19    1.23
   4  -4   7  169.54    6.07
  -4   4  -7  166.37    5.94
   4  -4   8   22.74    1.74
  -4   4  -8   20.61    2.26
   4  -4   9    0.32    1.29
  -4   4  -9   -0.13    1.68
   4  -4  10    1.55    1.62
  -4   4 -10    3.55    1.94
   4  -4  11    0.97    2.13
  -4   4 -11    2.91    1.94
   4  -4  12   17.12    2.84
  -4   4 -12   17.51    2.65
   4  -4  13    3.17    2.97
  -4   4 -13    2.91    3.04
   4  -4  14   -0.90    3.42
  -4   4 -14   -1.36    2.71
   4  -4  15   17.77    3.75
  -4   4 -15   24.16    3.81
   4  -4  16    8.08    3.75
  -4   4 -16    5.75    2.97
   4  -4  17    4.26    3.10
  -4   4 -17    4.20    3.10
   4  -4  18   -0.71    2.84
  -4   4 -18   -0.06    3.62
   4  -3 -20    0.19    2.97
  -4   3  20   -1.29    7.69
   4  -3 -19    0.97    3.42
  -4   3  19    5.75    8.01
   4  -3 -18    5.75    4.26
  -4   3  18    3.49    4.20
   4  -3 -17    6.01    5.81
  -4   3  17    0.97    5.30
   4  -3 -16    0.32    4.07
  -4   3  16   -2.91    4.98
   4  -3 -15   11.89    4.72
  -4   3  15    9.43    5.04
   4  -3 -14   26.62    4.20
  -4   3  14   36.51    4.98
   4  -3 -13    5.56    3.04
  -4   3  13    6.01    3.55
   4  -3 -12   50.01    4.01
  -4   3  12   53.17    4.78
   4  -3 -11    2.39    2.91
  -4   3  11    4.98    2.97
   4  -3 -10   43.74    4.14
  -4   3  10   41.67    3.55
   4  -3  -9    1.87    2.33
  -4   3   9    2.39    2.33
   4  -3  -8    2.13    2.13
  -4   3   8    5.36    2.26
   4  -3  -7  183.17    6.98
  -4   3   7  158.56    6.14
   4  -3  -6   -0.13    1.68
  -4   3   6   -0.71    2.00
   4  -3  -5  173.35    9.37
  -4   3   5  170.77    6.59
   4  -3  -4  121.66    5.10
  -4   3   4  122.18    4.98
   4  -3  -3   27.46    2.33
  -4   3   3   25.26    2.20
   4  -3  -2  286.94    9.37
  -4   3   2  278.73    9.43
   4  -3  -1  179.23    6.46
  -4   3   1  174.06    6.78
   4  -3   0  290.62    9.37
  -4   3   0  275.11    9.37
   4  -3   1  795.55   26.10
  -4   3  -1  802.47   23.78
   4  -3   2  388.57   11.82
  -4   3  -2  386.31   12.73
   4  -3   3   98.27    3.94
  -4   3  -3   95.95    3.88
   4  -3   4    0.78    0.65
  -4   3  -4   -0.45    0.84
   4  -3   5    9.24    1.03
  -4   3  -5   12.79    1.36
   4  -3   6  461.90   14.28
  -4   3  -6  460.74   14.02
   4  -3   7   46.07    2.46
  -4   3  -7   41.48    2.58
   4  -3   8  231.95    7.49
  -4   3  -8  235.70    7.95
   4  -3   9  111.97    4.59
  -4   3  -9  110.29    4.72
   4  -3  10   15.70    2.00
  -4   3 -10   13.18    1.74
   4  -3  11  111.97    4.72
  -4   3 -11  111.84    4.72
   4  -3  12    2.00    2.39
  -4   3 -12    1.42    1.87
   4  -3  13   41.09    4.14
  -4   3 -13   45.62    3.62
   4  -3  14    1.03    2.97
  -4   3 -14    2.26    2.65
   4  -3  15    6.27    3.17
  -4   3 -15    8.21    2.71
   4  -3  16    7.56    2.97
  -4   3 -16    7.24    2.71
   4  -3  17    4.01    3.30
  -4   3 -17    0.26    2.52
   4  -3  18    0.78    3.04
  -4   3 -18   -1.87    4.65
  -4   3 -20    3.42    4.72
  -4   3 -21   -3.68    4.72
   4  -2 -20    1.81    5.43
  -4   2  20    4.33    5.10
   4  -2 -19   11.37    4.98
  -4   2  19    0.52    6.14
   4  -2 -18    2.13    3.94
  -4   2  18    2.33    4.52
   4  -2 -17    1.94    4.46
  -4   2  17    3.49    6.01
   4  -2 -16    1.74    4.78
  -4   2  16   -0.58    5.36
   4  -2 -15    4.65    4.01
  -4   2  15    0.45    3.94
   4  -2 -14   25.20    4.52
  -4   2  14   19.71    5.04
   4  -2 -13   15.57    3.49
  -4   2  13   10.27    3.75
   4  -2 -12    1.10    3.42
  -4   2  12   -1.87    3.30
   4  -2 -11   -0.26    2.33
  -4   2  11    1.10    2.65
   4  -2 -10    1.94    2.46
  -4   2  10    0.00    2.07
   4  -2  -9   40.38    3.30
  -4   2   9   38.64    3.36
   4  -2  -8  385.28   11.50
  -4   2   8  374.94   11.24
   4  -2  -7   97.56    4.59
  -4   2   7   91.17    6.53
   4  -2  -6   42.19    4.14
  -4   2   6   38.70    3.10
   4  -2  -5  394.84   12.34
  -4   2   5  397.10   12.99
   4  -2  -4   39.80    2.52
  -4   2   4   43.87    2.84
   4  -2  -3  318.14   10.34
  -4   2   3  313.23    9.82
   4  -2  -2   34.44    2.00
  -4   2   2   40.32    2.39
   4  -2  -1    1.36    0.97
  -4   2   1    2.52    1.10
   4  -2   0  403.24   12.41
  -4   2   0  407.37   13.57
   4  -2   1  352.91   10.73
  -4   2  -1  339.60   11.05
   4  -2   2 3371.79   85.48
  -4   2  -2 3388.01   85.74
   4  -2   3  845.37   23.26
  -4   2  -3  853.06   23.52
   4  -2   4    1.16    0.58
  -4   2  -4    0.39    0.90
   4  -2   5  497.25   14.73
  -4   2  -5  484.97   14.60
   4  -2   6  118.37    4.14
  -4   2  -6  123.79    4.33
   4  -2   7  364.21   10.66
  -4   2  -7  358.07   11.31
   4  -2   8   27.72    1.94
  -4   2  -8   28.88    1.94
   4  -2   9   -0.19    1.36
  -4   2  -9    0.39    1.55
   4  -2  10  115.78    4.78
  -4   2 -10  111.32    5.10
   4  -2  11    1.55    1.81
  -4   2 -11   -0.06    1.36
   4  -2  12   86.19    4.72
  -4   2 -12   86.32    4.91
   4  -2  13    3.88    2.39
  -4   2 -13    1.94    2.07
   4  -2  14    2.91    2.65
  -4   2 -14    2.33    2.39
   4  -2  15    6.98    2.71
  -4   2 -15    6.40    2.39
   4  -2  16    5.10    2.84
  -4   2 -16    3.36    2.00
   4  -2  17    2.20    3.36
  -4   2 -17    2.71    2.84
   4  -2  18   -0.97    3.23
  -4   2 -18    1.03    2.33
  -4   2 -19    2.91    4.07
   4  -1 -21    1.03    2.97
  -4   1  21    0.71    4.91
   4  -1 -20    3.75    5.23
  -4   1  20    4.72    6.14
   4  -1 -19   -2.71    5.23
  -4   1  19    0.97    4.91
   4  -1 -18   23.84    5.23
  -4   1  18   17.90    6.07
   4  -1 -17    1.55    4.33
  -4   1  17    1.68    5.04
   4  -1 -16    5.49    4.78
  -4   1  16    5.04    4.98
   4  -1 -15   21.58    4.20
  -4   1  15   18.03    4.65
   4  -1 -14   31.59    4.01
  -4   1  14   27.72    4.33
   4  -1 -13    1.16    4.01
  -4   1  13    1.49    4.65
   4  -1 -12    3.17    3.36
  -4   1  12    7.88    3.36
   4  -1 -11   24.23    3.55
  -4   1  11   24.81    3.42
   4  -1 -10  178.71    6.85
  -4   1  10  167.67    7.43
   4  -1  -9  154.16    6.46
  -4   1   9  155.26    6.53
   4  -1  -8  136.85    5.81
  -4   1   8  142.73    9.30
   4  -1  -7  170.51    8.46
  -4   1   7  171.15    6.53
   4  -1  -6   84.58    4.33
  -4   1   6   93.94    4.20
   4  -1  -5  131.94    4.78
  -4   1   5  138.33    4.85
   4  -1  -4  105.45    4.14
  -4   1   4  109.71    4.65
   4  -1  -3   80.76    3.49
  -4   1   3   85.93    3.68
   4  -1  -2  142.66    5.62
  -4   1   2  139.50    5.36
   4  -1  -1  715.05   19.58
  -4   1   1  727.97   22.29
   4  -1   0  135.36    5.49
  -4   1   0  139.43    4.98
   4  -1   1 1151.50   32.63
  -4   1  -1 1123.97   30.24
   4  -1   2  635.51   17.44
  -4   1  -2  607.67   17.25
   4  -1   3    2.58    0.39
  -4   1  -3    2.65    0.58
   4  -1   4    4.91    0.65
  -4   1  -4    4.46    0.58
   4  -1   5    0.71    0.58
  -4   1  -5    0.84    0.71
   4  -1   6  788.77   22.94
  -4   1  -6  802.21   21.64
   4  -1   7    2.33    0.84
  -4   1  -7    3.04    1.03
   4  -1   8  166.83    6.33
  -4   1  -8  171.80    6.07
   4  -1   9    3.75    1.74
  -4   1  -9    3.94    1.36
   4  -1  10    8.21    2.20
  -4   1 -10    3.81    1.87
   4  -1  11   46.26    2.84
  -4   1 -11   45.68    3.04
   4  -1  12    3.55    1.87
  -4   1 -12    2.97    2.26
   4  -1  13   18.03    2.84
  -4   1 -13   21.13    2.65
   4  -1  14    8.98    2.91
  -4   1 -14   10.79    2.20
   4  -1  15    4.26    2.58
  -4   1 -15    8.85    2.46
   4  -1  16    9.76    3.88
  -4   1 -16   10.73    1.87
   4  -1  17    3.94    3.55
  -4   1 -17    3.23    2.07
   4  -1  18    1.49    5.10
  -4   1 -18   -1.42    4.52
  -4   1 -19   -1.87    2.58
   4   0 -22    2.46    3.94
   4   0 -21    1.62    5.75
  -4   0  21    0.97   11.82
   4   0 -20   -1.03    4.72
  -4   0  20    0.45    4.78
   4   0 -19    3.81    5.49
  -4   0  19    4.33    5.23
   4   0 -18    3.81    4.52
  -4   0  18    1.81    5.04
   4   0 -17    9.82    4.39
  -4   0  17    9.56    4.85
   4   0 -16    3.49    3.75
  -4   0  16    0.19    4.20
   4   0 -15    7.43    3.49
  -4   0  15    3.30    4.26
   4   0 -14   43.94    4.91
  -4   0  14   39.99    5.17
   4   0 -13   30.24    3.75
  -4   0  13   41.16    4.14
   4   0 -12    7.69    3.10
  -4   0  12    5.10    3.36
   4   0 -11   33.73    3.36
  -4   0  11   33.47    4.14
   4   0 -10    2.71    2.26
  -4   0  10    2.39    2.13
   4   0  -9   84.45    5.04
  -4   0   9   80.18    6.46
   4   0  -8  194.16    9.50
  -4   0   8  185.24    7.17
   4   0  -7   30.63    2.52
  -4   0   7   31.98    2.46
   4   0  -6    8.27    1.55
  -4   0   6   10.08    1.62
   4   0  -5  243.20    8.72
  -4   0   5  237.90    8.46
   4   0  -4    1.94    0.97
  -4   0   4    1.42    1.23
   4   0  -3 1098.90   29.66
  -4   0   3 1081.14   30.17
   4   0  -2    3.23    0.97
  -4   0   2    1.81    1.16
   4   0  -1  186.85    6.78
  -4   0   1  188.15    6.27
   4   0   0  891.11   24.62
  -4   0   0  894.22   25.59
   4   0   1    0.84    0.26
  -4   0  -1    0.39    0.32
   4   0   4    7.62    0.65
  -4   0  -4    8.33    0.71
   4   0   5  412.15   12.66
  -4   0  -5  412.02   12.41
   4   0   6   24.04    1.74
  -4   0  -6   23.00    2.20
   4   0   7  651.99   20.35
  -4   0  -7  639.45   18.41
   4   0   8   21.00    1.81
  -4   0  -8   20.09    1.81
   4   0   9   18.48    1.87
  -4   0  -9   17.38    1.55
   4   0  10   32.37    2.58
  -4   0 -10   33.73    2.39
   4   0  11   37.99    2.71
  -4   0 -11   34.89    2.39
   4   0  12   11.31    2.26
  -4   0 -12   15.57    2.00
   4   0  13    4.65    2.52
  -4   0 -13    7.11    2.33
   4   0  14    4.46    3.30
  -4   0 -14    6.98    2.07
   4   0  15    7.56    2.58
  -4   0 -15    8.72    2.71
   4   0  16    1.16    3.55
  -4   0 -16    1.68    2.07
   4   0  17    2.07    2.33
  -4   0 -17    0.26    2.00
   4   0  18    0.90    2.91
  -4   0 -18   -0.45    1.94
   4   1 -21   -1.16    7.43
  -4  -1  21   -4.59    9.89
   4   1 -20    3.17    3.94
  -4  -1  20    2.13    5.43
   4   1 -19    5.81    5.23
  -4  -1  19    4.14    6.59
   4   1 -18   -0.32    4.26
  -4  -1  18   -1.29    5.56
   4   1 -17    1.87    4.78
  -4  -1  17    1.49    4.91
   4   1 -16   -1.10    3.23
  -4  -1  16    1.81    4.26
   4   1 -15   27.65    4.26
  -4  -1  15   25.52    4.52
   4   1 -14   37.35    4.46
  -4  -1  14   29.27    4.20
   4   1 -13   31.53    3.62
  -4  -1  13   33.92    4.07
   4   1 -12   41.29    3.94
  -4  -1  12   43.94    4.07
   4   1 -11   10.53    3.49
  -4  -1  11   11.37    3.62
   4   1 -10   -0.32    1.94
  -4  -1  10    1.10    3.68
   4   1  -9  236.93   10.40
  -4  -1   9  233.63    9.37
   4   1  -8  106.16    5.17
  -4  -1   8  106.74    4.91
   4   1  -7  103.83    4.59
  -4  -1   7  112.04    5.10
   4   1  -6   98.34    4.39
  -4  -1   6  104.22    4.46
   4   1  -5    0.13    1.16
  -4  -1   5   -0.06    1.16
   4   1  -4  442.39   13.76
  -4  -1   4  438.64   13.50
   4   1  -3    5.81    0.97
  -4  -1   3    6.98    0.97
   4   1  -2  727.91   22.16
  -4  -1   2  712.85   20.48
   4   1  -1  425.85   12.60
  -4  -1   1  417.26   12.34
   4   1   0  287.00    9.43
  -4  -1   0  279.57    8.46
   4   1   4  100.47    3.94
   4   1   5   18.35    1.36
  -4  -1  -5   18.74    1.03
   4   1   6  450.40   15.83
  -4  -1  -6  428.24   13.50
   4   1   7   51.95    2.71
  -4  -1  -7   58.67    2.78
   4   1   8    8.14    1.49
  -4  -1  -8    8.21    0.97
   4   1   9    9.43    1.68
  -4  -1  -9   12.79    1.49
   4   1  10   10.73    2.00
  -4  -1 -10   10.14    1.81
   4   1  11   17.51    2.78
  -4  -1 -11   22.03    2.33
   4   1  12    1.81    1.81
  -4  -1 -12    3.81    1.36
   4   1  13   -0.13    2.39
  -4  -1 -13    2.20    2.33
   4   1  14    8.92    2.58
  -4  -1 -14    6.01    1.94
   4   1  15    2.46    2.91
  -4  -1 -15    0.90    2.65
   4   1  16    2.00    2.78
  -4  -1 -16    3.81    2.13
   4   1  17    1.16    2.91
  -4  -1 -17    2.52    2.26
  -4  -1 -18   -0.26    1.23
   4   2 -21    2.65    4.14
  -4  -2  21    4.52    5.49
   4   2 -20    5.81    3.10
  -4  -2  20    2.58    5.23
   4   2 -19    2.46    4.59
  -4  -2  19    2.46    5.23
   4   2 -18   17.96    4.85
  -4  -2  18   19.64    5.30
   4   2 -17    1.10    3.75
  -4  -2  17    3.10    4.14
   4   2 -16   -0.78    3.62
  -4  -2  16   -2.33    4.78
   4   2 -15   23.58    4.65
  -4  -2  15   23.52    4.52
   4   2 -14   45.55    4.65
  -4  -2  14   48.52    5.43
   4   2 -13   14.80    3.17
  -4  -2  13   17.90    3.68
   4   2 -12   -0.52    2.91
  -4  -2  12    1.29    2.91
   4   2 -11   87.10    5.62
  -4  -2  11   84.45    9.63
   4   2 -10  372.22   16.02
  -4  -2  10  367.05   11.63
   4   2  -9   50.78    3.62
  -4  -2   9   53.37    3.88
   4   2  -8  301.54    9.56
  -4  -2   8  297.60    9.82
   4   2  -7    0.26    1.55
  -4  -2   7    1.49    1.74
   4   2  -6    0.52    1.29
  -4  -2   6    1.03    1.36
   4   2  -5   13.96    2.13
  -4  -2   5   14.09    2.07
   4   2  -4  179.30    6.40
  -4  -2   4  173.93    6.20
   4   2  -3 1243.44   36.05
  -4  -2   3 1215.98   36.18
   4   2  -2  114.23    4.46
  -4  -2   2  118.63    4.26
   4   2  -1   79.67    3.68
  -4  -2   1   84.38    3.10
   4   2   0  750.13   20.87
  -4  -2   0  747.36   20.09
   4   2   1    3.04    0.45
  -4  -2  -1    4.20    0.45
   4   2   4    6.27    0.58
  -4  -2  -4    5.49    0.45
   4   2   5  233.44    8.46
  -4  -2  -5  237.90    8.14
   4   2   6    2.52    0.90
  -4  -2  -6    1.49    0.58
   4   2   7  158.17    6.46
  -4  -2  -7  164.56    6.53
   4   2   8    4.91    1.55
  -4  -2  -8    4.52    1.03
   4   2   9   83.67    4.07
  -4  -2  -9   85.42    3.75
   4   2  10  122.24    5.75
  -4  -2 -10  123.21    5.23
   4   2  11   20.61    2.26
  -4  -2 -11   22.10    2.20
   4   2  12    6.01    2.07
  -4  -2 -12    6.78    1.68
   4   2  13    1.03    2.20
  -4  -2 -13    0.84    2.07
   4   2  14    9.63    2.84
  -4  -2 -14    7.75    1.74
   4   2  15    7.17    2.97
  -4  -2 -15    6.53    2.07
   4   2  16   -1.03    3.17
  -4  -2 -16    1.36    2.52
   4   2  17   -1.81    4.26
  -4  -2 -17    0.19    2.26
   4   3 -21   -0.90    4.65
  -4  -3  21   -4.46    6.40
   4   3 -20    1.29    3.49
  -4  -3  20    1.55    5.10
   4   3 -19    6.27    3.75
  -4  -3  19   13.12    4.78
   4   3 -18    0.32    4.39
  -4  -3  18    0.26    5.69
   4   3 -17    9.89    5.17
  -4  -3  17    9.24    5.30
   4   3 -16   26.88    4.33
  -4  -3  16   28.23    4.91
   4   3 -15    9.17    3.30
  -4  -3  15    5.62    3.23
   4   3 -14   32.31    4.46
  -4  -3  14   36.12    4.78
   4   3 -13   -0.65    3.10
  -4  -3  13    0.90    3.62
   4   3 -12    1.29    2.71
  -4  -3  12    1.55    4.46
   4   3 -11   -0.19    2.84
  -4  -3  11    2.00    2.46
   4   3 -10   -0.13    2.20
  -4  -3  10   -1.36    2.78
   4   3  -9  710.53   21.06
  -4  -3   9  673.05   18.35
   4   3  -8   11.18    2.07
  -4  -3   8   11.50    2.13
   4   3  -7  185.69    8.21
  -4  -3   7  196.22    7.95
   4   3  -6  249.27    8.66
  -4  -3   6  245.65    8.85
   4   3  -5    2.39    1.23
  -4  -3   5    3.30    1.36
   4   3  -4  465.07   14.15
  -4  -3   4  459.84   14.60
   4   3  -3  106.87    4.20
  -4  -3   3  108.74    4.78
   4   3  -2  218.77    7.04
  -4  -3   2  213.09    6.65
   4   3  -1  196.61    6.20
  -4  -3   1  191.64    7.56
   4   3   0  214.57    7.11
  -4  -3   0  219.03    7.49
   4   3   1  567.41   16.28
  -4  -3  -1  579.37   17.06
   4   3   2   10.08    0.78
  -4  -3  -2   10.47    0.78
   4   3   3  177.03    6.72
  -4  -3  -3  174.90    6.33
   4   3   4  195.13    7.17
  -4  -3  -4  190.54    6.53
   4   3   5   29.01    1.74
  -4  -3  -5   27.52    1.62
   4   3   6  493.18   17.70
  -4  -3  -6  503.58   15.25
   4   3   7    2.97    1.29
  -4  -3  -7    2.13    1.03
   4   3   8    7.62    1.49
  -4  -3  -8    9.43    1.23
   4   3   9   22.36    2.26
  -4  -3  -9   21.58    2.00
   4   3  10    0.13    1.74
  -4  -3 -10   -0.26    1.29
   4   3  11   85.67    5.10
  -4  -3 -11   71.46    3.62
   4   3  12   -2.52    2.52
  -4  -3 -12    0.71    1.87
   4   3  13    1.94    2.84
  -4  -3 -13    1.94    2.13
   4   3  14    0.39    2.46
  -4  -3 -14   -0.13    2.07
   4   3  15    0.32    2.26
  -4  -3 -15    1.16    2.39
  -4  -3 -16   -0.39    1.74
   4   4 -21    0.13    3.10
  -4  -4  21   -0.32    5.17
   4   4 -20    0.90    4.46
  -4  -4  20    3.42    4.78
   4   4 -19    6.46    4.85
  -4  -4  19   -0.19    4.59
   4   4 -18    2.26    4.52
  -4  -4  18    4.78    5.81
   4   4 -17    0.39    4.59
  -4  -4  17    0.00    4.59
   4   4 -16   -1.29    3.55
  -4  -4  16    1.94    3.81
   4   4 -15   33.86    4.01
  -4  -4  15   33.47    5.36
   4   4 -14   34.05    4.01
  -4  -4  14   33.08    4.01
   4   4 -13    3.17    2.71
  -4  -4  13    2.58    4.52
   4   4 -12   50.98    5.23
  -4  -4  12   40.19    4.46
   4   4 -11   53.76    4.39
  -4  -4  11   57.96    4.20
   4   4 -10  213.41    8.92
  -4  -4  10  200.81    7.88
   4   4  -9    2.78    1.94
  -4  -4   9    3.68    2.00
   4   4  -8  452.15   16.02
  -4  -4   8  453.25   14.09
   4   4  -7  141.82    5.30
  -4  -4   7  146.67    5.36
   4   4  -6    1.36    1.49
  -4  -4   6    1.55    1.36
   4   4  -5  306.32    9.24
  -4  -4   5  318.21   10.47
   4   4  -4   63.38    2.97
  -4  -4   4   60.73    3.04
   4   4  -3  117.66    4.46
  -4  -4   3  108.93    4.65
   4   4  -2   93.10    4.14
  -4  -4   2   96.40    3.81
   4   4  -1   87.42    3.49
  -4  -4   1   86.51    3.62
   4   4   0  455.57   14.80
  -4  -4   0  450.98   14.28
   4   4   1  168.25    5.49
  -4  -4  -1  175.55    6.07
   4   4   2  268.33    9.24
  -4  -4  -2  258.06    8.27
   4   4   3    2.20    0.84
  -4  -4  -3    2.39    0.65
   4   4   4   23.91    1.49
  -4  -4  -4   23.91    1.62
   4   4   5  199.20    7.88
  -4  -4  -5  211.15    7.95
   4   4   6   27.78    2.00
  -4  -4  -6   27.98    1.94
   4   4   7    6.91    1.68
  -4  -4  -7    5.69    1.29
   4   4   8    2.13    1.29
  -4  -4  -8    2.26    1.36
   4   4   9   -1.10    2.07
  -4  -4  -9    0.71    1.16
   4   4  10   20.93    2.26
  -4  -4 -10   20.42    1.94
   4   4  11    0.84    1.68
  -4  -4 -11   -0.19    1.74
   4   4  12    3.94    2.71
  -4  -4 -12    2.65    1.62
   4   4  13   -0.65    3.88
  -4  -4 -13    1.62    2.07
   4   4  14    0.52    3.10
  -4  -4 -14    2.91    3.04
   4   4  15   -2.20    3.10
  -4  -4 -15   -0.32    2.26
  -4  -5  21    4.26    5.81
   4   5 -20    0.13    5.81
  -4  -5  20    1.62    2.78
   4   5 -19    0.39    4.39
  -4  -5  19    1.94    4.01
   4   5 -18    2.00    4.20
  -4  -5  18    0.45    4.78
   4   5 -17    4.52    3.75
  -4  -5  17    1.23    3.81
   4   5 -16   10.01    4.85
  -4  -5  16   11.37    4.46
   4   5 -15    2.13    3.30
  -4  -5  15   -0.06    3.62
   4   5 -14   18.74    3.94
  -4  -5  14    9.37    4.98
   4   5 -13    0.58    3.36
  -4  -5  13   -0.58    2.58
   4   5 -12   -2.26    2.97
  -4  -5  12    0.32    2.71
   4   5 -11   97.24    5.69
  -4  -5  11   97.24    6.20
   4   5 -10   19.12    2.84
  -4  -5  10   16.86    2.58
   4   5  -9  329.71   11.63
  -4  -5   9  323.25   10.47
   4   5  -8   23.71    2.84
  -4  -5   8   23.45    2.71
   4   5  -7   35.86    2.65
  -4  -5   7   32.37    2.52
   4   5  -6  168.89    5.69
  -4  -5   6  175.22    6.27
   4   5  -5   15.57    1.81
  -4  -5   5   17.12    1.94
   4   5  -4  147.89    5.30
  -4  -5   4  138.91    4.91
   4   5  -3    7.04    1.36
  -4  -5   3    6.53    1.23
   4   5  -2   32.43    2.07
  -4  -5   2   31.21    2.00
   4   5  -1  417.84   13.31
  -4  -5   1  431.21   14.73
   4   5   0  127.41    4.98
  -4  -5   0  131.55    4.72
   4   5   1  143.37    5.88
  -4  -5  -1  139.17    4.91
   4   5   2    0.52    0.84
  -4  -5  -2    1.81    0.78
   4   5   3    8.46    1.29
  -4  -5  -3    6.40    1.16
   4   5   4  106.93    4.65
  -4  -5  -4  116.69    4.91
   4   5   5   51.62    3.04
  -4  -5  -5   50.40    2.46
   4   5   6   71.20    3.88
  -4  -5  -6   77.79    4.52
   4   5   7   51.04    3.10
  -4  -5  -7   54.66    3.10
   4   5   8    0.39    1.49
  -4  -5  -8    0.39    1.23
   4   5   9    1.16    1.68
  -4  -5  -9    1.62    1.49
   4   5  10   22.16    2.71
  -4  -5 -10   20.74    2.20
   4   5  11    2.91    1.81
  -4  -5 -11    3.10    1.81
   4   5  12    0.65    2.58
  -4  -5 -12    1.23    1.81
   4   5  13    8.85    2.97
  -4  -5 -13    6.46    2.00
   4   5  14    0.65    2.39
  -4  -5 -14    0.58    1.62
   4   5  15    0.45    2.71
   4   6 -22   -0.06    4.07
  -4  -6  22    0.06    3.36
   4   6 -21   -1.42    3.49
  -4  -6  21    0.97    3.68
   4   6 -20    4.07    7.11
  -4  -6  20    1.23    3.04
   4   6 -19   -0.13    3.42
  -4  -6  19    1.62    4.39
   4   6 -18    3.81    5.10
  -4  -6  18   -1.10    5.43
   4   6 -17    1.74    3.68
  -4  -6  17    2.58    4.14
   4   6 -16    2.20    3.75
  -4  -6  16    0.65    3.68
   4   6 -15   53.76    4.98
  -4  -6  15   55.95    8.21
   4   6 -14   -0.39    3.49
  -4  -6  14    2.33    3.55
   4   6 -13   15.12    3.42
  -4  -6  13   22.29    3.55
   4   6 -12    0.26    2.84
  -4  -6  12    0.13    2.78
   4   6 -11    4.01    2.71
  -4  -6  11    2.39    2.65
   4   6 -10  238.54    9.76
  -4  -6  10  238.93    9.43
   4   6  -9    6.27    2.39
  -4  -6   9    6.07    2.39
   4   6  -8   19.06    2.20
  -4  -6   8   16.41    2.20
   4   6  -7   78.11    4.01
  -4  -6   7   89.55    4.59
   4   6  -6    1.42    1.94
  -4  -6   6    0.26    1.62
   4   6  -5  150.74    6.59
  -4  -6   5  148.80    5.94
   4   6  -4    2.46    1.74
  -4  -6   4    2.00    1.55
   4   6  -3  187.69    6.98
  -4  -6   3  173.42    6.20
   4   6  -2   50.72    3.17
  -4  -6   2   48.59    2.71
   4   6  -1   12.08    1.49
  -4  -6   1   12.41    1.49
   4   6   0  301.99    9.76
  -4  -6   0  304.58   10.21
   4   6   1    1.62    1.29
  -4  -6  -1    1.94    0.97
   4   6   2    9.69    1.29
  -4  -6  -2    7.17    1.23
   4   6   3   42.19    2.58
  -4  -6  -3   38.31    2.39
   4   6   4    0.39    1.10
  -4  -6  -4    1.81    1.29
   4   6   5  114.75    5.10
  -4  -6  -5  116.75    5.10
   4   6   6   23.45    2.13
  -4  -6  -6   21.26    2.13
   4   6   7    3.68    1.74
  -4  -6  -7    3.30    1.36
   4   6   8    0.78    1.62
  -4  -6  -8    1.87    1.55
   4   6   9    6.07    1.87
  -4  -6  -9    6.20    1.87
   4   6  10    4.14    1.94
  -4  -6 -10    5.36    1.62
   4   6  11    6.72    2.71
  -4  -6 -11    4.72    1.49
   4   6  12    2.39    2.13
  -4  -6 -12    2.33    2.07
   4   6  13    0.84    2.71
  -4  -6 -13   -0.90    1.55
   4   7 -21    2.46    3.81
  -4  -7  21    1.10    5.10
   4   7 -20    0.19    5.17
  -4  -7  20    1.81   10.14
   4   7 -19    6.07    4.01
  -4  -7  19    3.49    4.01
   4   7 -18    1.29    4.20
  -4  -7  18    1.49    5.17
   4   7 -17    2.07    4.01
  -4  -7  17    1.36    4.07
   4   7 -16   13.70    4.20
  -4  -7  16   19.06    6.98
   4   7 -15    2.78    4.65
  -4  -7  15    4.39    4.07
   4   7 -14   40.19    4.39
  -4  -7  14   29.27    4.01
   4   7 -13    1.74    2.97
  -4  -7  13    2.33    3.04
   4   7 -12    2.46    3.62
  -4  -7  12    4.85    3.42
   4   7 -11    3.55    2.97
  -4  -7  11    4.39    2.78
   4   7 -10    4.52    2.71
  -4  -7  10    2.26    3.10
   4   7  -9  210.44    8.08
  -4  -7   9  221.49    8.33
   4   7  -8   13.50    2.71
  -4  -7   8   12.34    2.46
   4   7  -7   -1.49    2.46
  -4  -7   7    0.32    2.00
   4   7  -6   20.09    2.71
  -4  -7   6   18.61    2.26
   4   7  -5    7.37    1.74
  -4  -7   5    3.68    1.49
   4   7  -4    0.19    1.62
  -4  -7   4    0.97    1.42
   4   7  -3   50.53    2.97
  -4  -7   3   47.62    2.65
   4   7  -2    3.30    1.74
  -4  -7   2    4.59    1.49
   4   7  -1  311.17   10.66
  -4  -7   1  306.64   10.53
   4   7   0    2.07    1.36
  -4  -7   0    1.10    1.23
   4   7   1  105.90    5.10
  -4  -7  -1  110.10    4.98
   4   7   2    0.45    1.29
  -4  -7  -2    2.71    1.29
   4   7   3   -0.78    1.55
  -4  -7  -3    0.78    1.03
   4   7   4   39.48    2.33
  -4  -7  -4   41.80    2.65
   4   7   5    1.94    1.74
  -4  -7  -5    1.10    1.29
   4   7   6   -0.19    1.81
  -4  -7  -6   -1.16    1.49
   4   7   7    2.58    2.07
  -4  -7  -7    2.07    1.74
   4   7   8    4.14    1.81
  -4  -7  -8    5.49    1.55
   4   7   9    9.50    2.13
  -4  -7  -9    6.33    1.94
   4   7  10    2.20    1.87
  -4  -7 -10    1.29    1.62
   4   7  11    1.49    2.07
  -4  -7 -11    2.13    2.00
   4   7  12    0.90    2.52
  -4  -7 -12    0.13    1.16
  -4  -7 -13    1.49    2.00
   4   8 -20    1.62    3.62
  -4  -8  20    2.71    6.59
   4   8 -19    2.58    5.10
  -4  -8  19   -3.04    6.91
   4   8 -18    3.94    4.52
  -4  -8  18    0.97    4.46
   4   8 -17   10.34    4.39
  -4  -8  17   12.15    6.78
   4   8 -16    1.16    4.14
  -4  -8  16    0.78    4.01
   4   8 -15   16.35    4.52
  -4  -8  15   18.61    5.17
   4   8 -14    1.62    3.10
  -4  -8  14    2.33    3.81
   4   8 -13   16.15    2.91
  -4  -8  13   13.89    3.75
   4   8 -12    7.17    2.39
  -4  -8  12    5.81    2.97
   4   8 -11    2.97    2.20
  -4  -8  11    7.04    3.23
   4   8 -10   33.53    3.62
  -4  -8  10   40.25    3.30
   4   8  -9   75.72    5.23
  -4  -8   9   69.26    4.85
   4   8  -8   29.27    3.23
  -4  -8   8   29.72    3.30
   4   8  -7   10.21    2.52
  -4  -8   7    8.08    2.13
   4   8  -6    5.36    2.52
  -4  -8   6    4.85    2.00
   4   8  -5   37.54    2.97
  -4  -8   5   34.63    2.71
   4   8  -4   22.48    2.78
  -4  -8   4   21.13    2.26
   4   8  -3    2.52    2.20
  -4  -8   3    1.23    1.55
   4   8  -2    1.55    1.68
  -4  -8   2    0.13    1.49
   4   8  -1   44.97    2.78
  -4  -8   1   42.64    2.97
   4   8   0   78.05    4.26
  -4  -8   0   73.53    3.62
   4   8   1    1.42    1.81
  -4  -8  -1    1.42    1.23
   4   8   2    6.46    1.55
  -4  -8  -2    7.82    2.00
   4   8   3   37.54    2.78
  -4  -8  -3   35.73    2.71
   4   8   4    5.81    1.94
  -4  -8  -4    5.30    1.36
   4   8   5    5.23    2.26
  -4  -8  -5    8.14    1.55
   4   8   6   17.06    2.52
  -4  -8  -6   15.64    1.87
   4   8   7    3.88    2.00
  -4  -8  -7    2.71    1.62
   4   8   8    0.58    2.13
  -4  -8  -8    0.39    1.74
   4   8   9    0.32    1.87
  -4  -8  -9    2.39    2.00
   4   8  10    3.23    2.07
  -4  -8 -10    3.55    1.55
   4   8  11    1.74    3.17
  -4  -8 -11    0.90    1.87
   4   8  12    0.32    2.46
  -4  -8 -12    0.06    1.81
   4   9 -20   -0.45    3.17
   4   9 -19    2.78    3.55
  -4  -9  19   -0.90    4.26
   4   9 -18    3.23    3.49
  -4  -9  18   -0.45    7.69
   4   9 -17    2.26    3.62
  -4  -9  17    0.06    4.14
   4   9 -16   19.45    3.88
  -4  -9  16   15.51    5.62
   4   9 -15   -3.30    4.91
  -4  -9  15   -1.36    4.39
   4   9 -14   10.40    4.14
  -4  -9  14   12.47    4.07
   4   9 -13    1.49    3.68
  -4  -9  13   -0.06    3.10
   4   9 -12    5.88    5.30
  -4  -9  12    1.10    4.20
   4   9 -11   27.85    3.88
  -4  -9  11   29.14    3.68
   4   9 -10    6.59    3.36
  -4  -9  10    7.43    2.91
   4   9  -9   26.81    3.49
  -4  -9   9   24.04    3.23
   4   9  -8    4.01    2.78
  -4  -9   8    4.52    2.52
   4   9  -7   -1.03    2.78
  -4  -9   7   -0.71    2.52
   4   9  -6   28.11    3.81
  -4  -9   6   20.35    2.97
   4   9  -5    2.20    2.52
  -4  -9   5    0.26    1.55
   4   9  -4   41.87    3.55
  -4  -9   4   37.93    2.97
   4   9  -3   35.02    3.30
  -4  -9   3   39.93    2.84
   4   9  -2    1.29    2.26
  -4  -9   2    0.97    1.55
   4   9  -1    9.05    2.78
  -4  -9   1    5.75    1.87
   4   9   0   52.01    3.81
  -4  -9   0   52.85    3.30
   4   9   1    0.06    2.00
  -4  -9  -1    0.71    1.29
   4   9   2   -1.23    2.39
  -4  -9  -2    0.58    1.42
   4   9   3   11.95    2.65
  -4  -9  -3   12.47    1.94
   4   9   4   24.75    2.97
  -4  -9  -4   23.78    2.58
   4   9   5    3.55    2.13
  -4  -9  -5    4.78    1.87
   4   9   6   -0.52    1.68
  -4  -9  -6   -0.84    1.55
   4   9   7    7.62    2.39
  -4  -9  -7    6.46    2.33
   4   9   8    6.07    1.94
  -4  -9  -8    3.42    2.13
   4   9   9    1.36    2.33
  -4  -9  -9    1.74    1.62
   4   9  10    0.26    2.07
  -4  -9 -10   -0.45    1.94
   4   9  11   -0.06    1.81
  -4  -9 -11    0.26    2.13
   4  10 -18   -1.94    6.78
  -4 -10  18    2.97    7.62
   4  10 -17   15.51    6.91
  -4 -10  17   11.63    6.20
   4  10 -16    3.04    5.62
  -4 -10  16    0.71    4.26
   4  10 -15    5.23    4.72
  -4 -10  15   11.82    4.59
   4  10 -14   -0.52    4.33
  -4 -10  14    0.26    4.59
   4  10 -13   10.73    4.33
  -4 -10  13    4.46    4.07
   4  10 -12   16.09    4.14
  -4 -10  12   13.18    3.23
   4  10 -11    0.00    3.30
  -4 -10  11    4.72    2.91
   4  10 -10   28.04    4.46
  -4 -10  10   29.40    4.01
   4  10  -9   -1.16    3.49
  -4 -10   9    1.81    2.58
   4  10  -8    9.11    3.94
  -4 -10   8    9.82    2.91
   4  10  -7   70.75    5.49
  -4 -10   7   59.05    4.20
   4  10  -6    1.87    2.91
  -4 -10   6   -0.32    2.26
   4  10  -5   51.62    4.39
  -4 -10   5   51.11    3.75
   4  10  -4    0.45    2.65
  -4 -10   4    0.71    2.71
   4  10  -3    7.43    3.49
  -4 -10   3    5.49    2.39
   4  10  -2   41.80    4.33
  -4 -10   2   49.82    3.55
   4  10  -1   23.20    3.75
  -4 -10   1   23.97    2.65
   4  10   0    3.10    2.20
  -4 -10   0    3.55    1.81
   4  10   1   10.60    2.46
  -4 -10  -1    9.05    2.07
   4  10   2    0.65    1.87
  -4 -10  -2   -0.90    1.81
   4  10   3   13.63    2.71
  -4 -10  -3   17.06    2.58
   4  10   4    3.36    2.71
  -4 -10  -4    3.94    2.33
   4  10   5   10.53    2.46
  -4 -10  -5    9.63    2.00
   4  10   6    6.07    2.20
  -4 -10  -6    3.42    2.00
   4  10   7    0.78    2.00
  -4 -10  -7    1.03    2.26
   4  10   8    0.65    2.52
  -4 -10  -8   -0.19    1.55
   4  10   9    0.78    3.10
  -4 -10  -9    1.94    3.36
  -4 -10 -10    1.74    2.39
   4  11 -18    2.07    5.62
  -4 -11  18    1.81    5.04
   4  11 -17    2.26    5.10
  -4 -11  17   -0.52    4.52
   4  11 -16    8.08    5.36
  -4 -11  16    3.49    5.56
   4  11 -15   -0.78    4.01
  -4 -11  15    1.23    4.07
   4  11 -14    5.94    4.39
  -4 -11  14    3.75    4.07
   4  11 -13   -0.84    4.07
  -4 -11  13    0.65    3.88
   4  11 -12    2.46    4.33
  -4 -11  12    2.00    3.88
   4  11 -11   32.89    5.17
  -4 -11  11   32.69    4.59
   4  11 -10    1.62    4.33
  -4 -11  10    2.58    3.36
   4  11  -9    5.17    3.68
  -4 -11   9    1.36    3.04
   4  11  -8   24.42    4.59
  -4 -11   8   21.90    4.01
   4  11  -7   -0.32    3.62
  -4 -11   7    0.00    2.52
   4  11  -6   32.89    4.26
  -4 -11   6   35.73    3.55
   4  11  -5    0.52    2.78
  -4 -11   5    0.13    2.39
   4  11  -4    9.82    3.17
  -4 -11   4   10.08    2.65
   4  11  -3   25.65    3.42
  -4 -11   3   24.62    3.49
   4  11  -2    1.74    3.10
  -4 -11   2    3.75    2.33
   4  11  -1   32.11    3.75
  -4 -11   1   37.93    3.36
   4  11   0    3.88    2.46
  -4 -11   0    5.69    2.07
   4  11   1    0.13    2.39
  -4 -11  -1    1.16    2.84
   4  11   2    4.85    3.49
  -4 -11  -2    2.26    2.00
   4  11   3    1.49    2.65
  -4 -11  -3    1.23    1.87
   4  11   4    8.33    2.65
  -4 -11  -4    7.43    2.84
   4  11   5    0.78    2.46
  -4 -11  -5   -0.19    2.26
   4  11   6    3.75    2.71
  -4 -11  -6    2.00    2.07
   4  11   7   -0.06    1.74
  -4 -11  -7   -1.62    2.91
   4  11   8    2.20    2.52
  -4 -11  -8   -0.90    3.10
   4  12 -18   -4.14   12.73
  -4 -12  18    0.26    9.30
   4  12 -17    0.13    5.23
  -4 -12  17    0.52    4.39
   4  12 -16    0.65    4.65
  -4 -12  16    1.16    4.07
   4  12 -15    4.59    5.43
  -4 -12  15    5.43    4.78
   4  12 -14    0.45    6.14
  -4 -12  14   -0.06    4.98
   4  12 -13    0.45    5.10
  -4 -12  13    0.39    4.07
   4  12 -12    3.23    5.10
  -4 -12  12    6.98    3.49
   4  12 -11    0.58    4.20
  -4 -12  11    3.23    4.59
   4  12 -10    3.62    4.52
  -4 -12  10    6.59    3.62
   4  12  -9    3.62    4.85
  -4 -12   9    3.23    3.36
   4  12  -8   -3.88    4.91
  -4 -12   8    1.16    3.23
   4  12  -7    5.23    5.10
  -4 -12   7    4.46    4.26
   4  12  -6    0.39    3.94
  -4 -12   6    1.49    3.10
   4  12  -5    9.89    3.49
  -4 -12   5   13.25    2.78
   4  12  -4   -0.06    3.68
  -4 -12   4    0.26    2.84
   4  12  -3   -0.26    3.36
  -4 -12   3   -0.52    3.10
   4  12  -2    7.75    3.75
  -4 -12   2   11.82    2.84
   4  12  -1    0.26    2.65
  -4 -12   1    0.97    2.33
   4  12   0    8.53    3.17
  -4 -12   0   10.27    3.10
   4  12   1   -1.94    3.30
  -4 -12  -1   -0.71    2.26
   4  12   2    0.78    2.39
  -4 -12  -2   -1.49    2.20
   4  12   3    4.46    3.49
  -4 -12  -3    2.91    2.58
   4  12   4   -1.36    2.78
  -4 -12  -4    1.36    2.00
   4  12   5    0.39    2.91
  -4 -12  -5   -1.03    2.26
   4  12   6   -1.74    2.84
  -4 -12  -6    1.49    1.87
   4  13 -17    4.07    6.07
  -4 -13  17   -2.91    5.94
   4  13 -16    2.78    5.23
  -4 -13  16    1.36    4.20
   4  13 -15   -0.39    6.27
  -4 -13  15    3.94    5.04
   4  13 -14   10.21    5.30
  -4 -13  14   18.09    5.23
   4  13 -13   -1.23    5.43
  -4 -13  13    1.87    5.30
   4  13 -12    1.16    5.23
  -4 -13  12   -0.06    3.88
   4  13 -11    1.55    5.23
  -4 -13  11    5.56    4.52
   4  13 -10    7.88    4.46
  -4 -13  10    4.33    4.26
   4  13  -9    0.00    4.33
  -4 -13   9    1.94    3.36
   4  13  -8    5.75    4.39
  -4 -13   8    1.87    2.97
   4  13  -7    2.65    4.26
  -4 -13   7    3.68    3.88
   4  13  -6    9.76    4.26
  -4 -13   6    5.88    2.97
   4  13  -5    1.23    3.62
  -4 -13   5   -0.84    3.10
   4  13  -4   -2.20    3.68
  -4 -13   4   -0.06    2.52
   4  13  -3    3.17    4.33
  -4 -13   3    4.98    2.97
   4  13  -2    1.42    3.49
  -4 -13   2    2.00    2.78
   4  13  -1    2.13    3.30
  -4 -13   1    3.42    3.10
   4  13   0    2.13    3.94
  -4 -13   0    0.97    2.58
   4  13   1    0.52    3.04
  -4 -13  -1    0.71    2.20
   4  13   2    1.10    3.42
  -4 -13  -2   -1.23    2.39
   4  13   3    0.06    2.33
  -4 -13  -3    0.00    2.46
   4  13   4    0.19    2.20
  -4 -13  -4    1.03    2.26
   4  13   5    0.71    1.74
   4  14 -17    0.78    5.88
   4  14 -16   -0.32    5.43
  -4 -14  16    1.49    5.81
   4  14 -15    2.13    6.20
  -4 -14  15    0.00    5.94
   4  14 -14    2.20    5.04
  -4 -14  14    2.46    4.78
   4  14 -13   16.61    6.59
  -4 -14  13   20.93    6.65
   4  14 -12   11.69    4.59
  -4 -14  12   17.90    4.39
   4  14 -11    4.14    4.52
  -4 -14  11    3.30    3.88
   4  14 -10    2.07    5.30
  -4 -14  10    4.91    4.39
   4  14  -9   -1.03    5.36
  -4 -14   9    0.13    3.42
   4  14  -8    0.06    4.33
  -4 -14   8    0.13    3.68
   4  14  -7    4.07    3.81
  -4 -14   7    3.23    4.07
   4  14  -6    0.58    4.46
  -4 -14   6    1.62    3.42
   4  14  -5    4.59    5.10
  -4 -14   5    5.43    3.23
   4  14  -4   -0.90    3.75
  -4 -14   4   -1.68    3.36
   4  14  -3   -0.19    3.81
  -4 -14   3    0.00    2.71
   4  14  -2    0.26    3.36
  -4 -14   2    0.52    2.71
   4  14  -1   -0.90    3.10
  -4 -14   1    0.45    2.13
   4  14   0    0.97    2.97
  -4 -14   0    4.85    3.55
   4  14   1   -0.45    2.84
  -4 -14  -1   -0.32    2.91
   4  15 -16    1.23    5.62
  -4 -15  15   -1.23    3.75
   4  15 -14   -0.65    8.21
  -4 -15  14    3.62    4.72
   4  15 -13   -2.58    8.53
  -4 -15  13   -1.10    4.65
  -4 -15  12    0.52    4.65
  -4 -15  11   13.12    7.69
  -4 -15  10    0.00    4.39
   4  15  -9    0.97    4.98
  -4 -15   9    1.36    5.30
   4  15  -8    4.98    5.10
  -4 -15   8    3.55    3.88
   4  15  -7    6.01    9.95
  -4 -15   7    0.71    6.01
   4  15  -6    1.74    6.01
  -4 -15   6    5.81    3.94
   4  15  -4   -0.84    3.55
   4  15  -3    2.39    4.78
  -4 -15   3   -0.65    1.87
  -4 -15   2    1.29    2.13
  -4 -15   0   -0.58    2.52
  -4 -15  -1   -0.58    4.26
  -4 -15  -2   -0.19    2.91
  -4 -15  -3   -1.10    3.04
  -4 -16  13   -0.65    6.14
  -4 -16  12    4.07    6.46
  -4 -16  11    0.00    4.20
  -4 -16  10   -1.94    6.07
  -4 -16   9    2.07    4.33
  -5  18   3    2.46    3.88
  -5  18   2    0.26    3.88
  -5  18   1    3.62    4.14
  -5  18  -1    1.10    5.04
  -5  18  -2   -5.17    5.04
   5 -18   3   -0.39    3.81
   5 -18   4    1.16    5.62
   5 -18   6    1.16    4.33
   5 -18   7    3.17    4.01
   5 -18  12    0.32    3.42
  -5  17   2    0.52    3.94
   5 -17  -1   -0.90    6.46
  -5  17   1    1.42    3.23
   5 -17   0    0.52    3.62
  -5  17   0   -0.78    2.84
   5 -17   1   -0.13    3.10
  -5  17  -1   -1.74    4.78
   5 -17   2    0.19    4.72
  -5  17  -2    0.39    4.39
   5 -17   3    3.55    3.94
  -5  17  -3    7.88    3.88
   5 -17   4   -1.94    4.39
  -5  17  -4    0.06    4.46
   5 -17   5   -0.26    4.59
  -5  17  -5    2.07    4.72
   5 -17   6    0.06    4.01
  -5  17  -6   -2.91    6.40
  -5  17  -7   -0.97    3.55
   5 -17   8   -0.26    4.39
  -5  17  -8    0.19    2.91
   5 -17   9   -3.04    4.26
  -5  17  -9    1.42    5.17
   5 -17  10   -1.10    3.94
  -5  17 -10    2.97    5.56
   5 -17  11   -1.81    3.04
  -5  17 -11   -2.39    4.72
   5 -17  12   -0.26    4.01
   5 -17  13   -0.13    3.75
   5 -16  -5    3.94    7.69
  -5  16   5   -3.68    5.81
   5 -16  -4   -0.39    6.46
  -5  16   4    3.94    3.94
   5 -16  -3    1.42    4.72
  -5  16   3    2.78    2.78
   5 -16  -2    2.58    4.52
  -5  16   2    1.55    4.65
   5 -16  -1    0.19    4.78
  -5  16   1   -0.19    4.46
   5 -16   0    1.87    4.39
  -5  16   0    2.26    4.78
   5 -16   1    1.62    3.94
  -5  16  -1    0.00    4.78
   5 -16   2   -0.84    3.75
  -5  16  -2   -1.36    3.75
   5 -16   3    0.78    3.62
  -5  16  -3   -1.16    3.88
   5 -16   4    4.39    4.33
  -5  16  -4    5.04    4.85
   5 -16   5    1.36    3.75
  -5  16  -5    1.23    6.98
   5 -16   6   -2.13    7.82
  -5  16  -6   -0.58    5.30
   5 -16   7   -2.07    3.94
  -5  16  -7   -2.52    4.59
   5 -16   8    1.94    4.07
  -5  16  -8    1.94    5.17
   5 -16   9    2.97    4.01
  -5  16  -9    6.78    5.23
   5 -16  10    4.39    4.98
  -5  16 -10    0.13    5.04
   5 -16  11   -4.20    4.52
  -5  16 -11    1.03    4.72
   5 -16  12    1.23    3.62
   5 -16  13    2.00    3.36
   5 -16  14    3.62    5.04
  -5  16 -14    3.62    6.59
   5 -16  15    1.49    5.36
  -5  16 -15   -0.39    5.81
   5 -15  -7    1.10    3.75
  -5  15   7   -3.10    6.14
   5 -15  -6    4.59    5.36
  -5  15   6    0.78    4.72
   5 -15  -5   -2.33    4.52
  -5  15   5    0.00    4.46
   5 -15  -4    4.20    5.36
  -5  15   4    2.39    4.20
   5 -15  -3   -0.19    4.01
  -5  15   3   -0.39    4.07
   5 -15  -2   -1.81    4.20
  -5  15   2    3.30    3.94
   5 -15  -1   15.05    5.94
  -5  15   1   11.63    6.27
   5 -15   0   -0.58    5.69
  -5  15   0    0.45    4.85
   5 -15   1    7.17    4.07
  -5  15  -1    4.72    4.14
   5 -15   2   12.79    4.26
  -5  15  -2    6.59    4.33
   5 -15   3    1.03    3.75
  -5  15  -3    2.65    3.94
   5 -15   4   11.05    3.75
  -5  15  -4    5.75    7.30
   5 -15   5    2.46    6.85
  -5  15  -5    7.49    4.39
   5 -15   6   -0.32    3.10
  -5  15  -6    1.68    3.94
   5 -15   7   -0.06    5.23
  -5  15  -7    2.33    5.94
   5 -15   8    3.49    6.85
  -5  15  -8    4.39    5.17
   5 -15   9    4.26    3.49
  -5  15  -9    2.46    4.78
   5 -15  10    7.56    4.14
  -5  15 -10   13.31    5.69
   5 -15  11   -1.29    3.81
  -5  15 -11   -0.58    4.91
   5 -15  12    2.07    3.94
  -5  15 -12   -1.81    4.78
   5 -15  13    0.97    4.33
  -5  15 -13    3.30    4.65
   5 -15  14   -2.46    6.65
  -5  15 -14    1.74    5.36
   5 -15  15    2.58    3.30
  -5  15 -15    3.62    4.65
   5 -15  16   -2.71    6.46
  -5  15 -16   -0.26    7.56
   5 -15  18    2.26    6.07
   5 -14  -8   -0.26    3.30
  -5  14   8   -1.68    4.07
   5 -14  -7    2.46    3.68
  -5  14   7    1.36    4.78
   5 -14  -6    1.81    4.65
  -5  14   6    0.00    5.36
   5 -14  -5   11.37    4.72
  -5  14   5   10.27    4.46
   5 -14  -4    2.33    4.85
  -5  14   4    3.75    4.46
   5 -14  -3    1.10    4.07
  -5  14   3   -1.03    4.14
   5 -14  -2    9.89    4.52
  -5  14   2   12.02    5.10
   5 -14  -1    5.30    4.01
  -5  14   1    0.06    4.01
   5 -14   0    3.55    3.75
  -5  14   0    2.78    3.94
   5 -14   1    2.20    3.75
  -5  14  -1   -0.97    3.81
   5 -14   2    0.52    3.36
  -5  14  -2   -0.39    3.81
   5 -14   3   53.50    5.62
  -5  14  -3   55.18    9.11
   5 -14   4   -1.10    7.62
  -5  14  -4   -2.13    4.26
   5 -14   5    5.04    3.10
  -5  14  -5    1.03    4.07
   5 -14   6    3.36    3.23
  -5  14  -6    5.04    3.88
   5 -14   7    0.90    3.42
  -5  14  -7    4.78    3.88
   5 -14   8   -0.39    6.46
  -5  14  -8   -1.29    4.91
   5 -14   9   21.13    4.14
  -5  14  -9   22.68    4.72
   5 -14  10   10.40    3.75
  -5  14 -10    7.95    4.46
   5 -14  11    1.49    3.62
  -5  14 -11    3.55    4.26
   5 -14  12    1.29    3.62
  -5  14 -12    1.94    4.91
   5 -14  13    1.29    4.26
  -5  14 -13    0.45    5.17
   5 -14  14   14.73    5.23
  -5  14 -14   15.12    4.98
   5 -14  15    0.13    3.42
  -5  14 -15    1.49   10.53
   5 -14  16    0.65    3.04
  -5  14 -16    2.78    6.85
   5 -14  17    0.26    5.81
  -5  14 -17    0.65    5.69
   5 -14  18    0.32    3.75
  -5  13  13    0.06    5.23
   5 -13 -12    2.84    6.14
  -5  13  12    0.90    7.69
   5 -13 -11   -1.49    6.85
  -5  13  11    3.10    7.82
   5 -13 -10   -1.23    5.81
  -5  13  10   -0.90    8.08
   5 -13  -9    0.78    4.26
  -5  13   9   -0.78    5.36
   5 -13  -8   -2.20    5.10
  -5  13   8    4.72    4.78
   5 -13  -7   -0.13    5.17
  -5  13   7   -3.23    5.30
   5 -13  -6   15.57    5.04
  -5  13   6   12.41    5.10
   5 -13  -5    0.71    3.88
  -5  13   5    0.06    4.33
   5 -13  -4    0.00    4.46
  -5  13   4   -2.13    3.81
   5 -13  -3    2.97    4.59
  -5  13   3    5.17    4.72
   5 -13  -2    7.04    3.81
  -5  13   2    5.04    3.88
   5 -13  -1    7.49    3.68
  -5  13   1    5.56    3.81
   5 -13   0    7.56    3.49
  -5  13   0    7.17    3.81
   5 -13   1    2.58    3.23
  -5  13  -1   -0.52    4.20
   5 -13   2   -2.00    3.17
  -5  13  -2   -0.13    4.98
   5 -13   3   46.97    6.72
  -5  13  -3   40.96    4.33
   5 -13   4   51.75    5.10
  -5  13  -4   54.98    5.36
   5 -13   5    3.36    2.84
  -5  13  -5    2.07    3.68
   5 -13   6    4.33    3.23
  -5  13  -6    3.94    3.81
   5 -13   7   -0.39    2.91
  -5  13  -7    1.55    3.42
   5 -13   8   46.65    7.88
  -5  13  -8   41.67    6.46
   5 -13   9    8.27    3.68
  -5  13  -9    5.69    3.88
   5 -13  10   29.33    4.26
  -5  13 -10   26.49    4.91
   5 -13  11   -0.13    3.23
  -5  13 -11    0.58    4.72
   5 -13  12    8.14    4.52
  -5  13 -12    6.59    5.17
   5 -13  13    5.88    4.20
  -5  13 -13    6.14    6.01
   5 -13  14   -0.78    4.39
  -5  13 -14    0.45    5.43
   5 -13  15    6.40    4.01
  -5  13 -15   16.67    6.53
   5 -13  16    1.23    4.20
  -5  13 -16    1.36    6.46
   5 -13  17   -1.42    5.10
  -5  13 -17    4.85    9.95
   5 -13  18   -0.13    4.26
  -5  12  14   -2.39    4.85
   5 -12 -13    2.26    3.81
  -5  12  13   -0.45    5.04
   5 -12 -12    1.94    4.26
  -5  12  12    4.20    4.85
   5 -12 -11    0.39    4.26
  -5  12  11   -0.78    4.98
   5 -12 -10    5.81    6.01
  -5  12  10    6.27    5.23
   5 -12  -9    0.97    4.72
  -5  12   9    4.20    5.10
   5 -12  -8   -0.71    4.14
  -5  12   8   -1.16    4.33
   5 -12  -7    6.33    4.26
  -5  12   7    7.17    4.39
   5 -12  -6   -0.97    4.20
  -5  12   6    3.68    4.59
   5 -12  -5   11.95    4.59
  -5  12   5    8.92    4.52
   5 -12  -4   -0.97    3.36
  -5  12   4   -0.90    3.49
   5 -12  -3   14.93    4.01
  -5  12   3   17.19    4.33
   5 -12  -2    0.84    3.23
  -5  12   2    1.03    3.49
   5 -12  -1   18.67    3.55
  -5  12   1   12.60    3.49
   5 -12   0    5.23    3.68
  -5  12   0    4.59    3.68
   5 -12   1    1.10    3.30
  -5  12  -1   -0.06    4.14
   5 -12   2   32.11    5.75
  -5  12  -2   30.04    4.14
   5 -12   3    8.27    3.10
  -5  12  -3    8.14    3.36
   5 -12   4   53.69    4.52
  -5  12  -4   53.89    5.17
   5 -12   5   -0.13    3.75
  -5  12  -5   -0.90    4.20
   5 -12   6    4.01    3.04
  -5  12  -6    0.65    3.55
   5 -12   7   44.32    4.59
  -5  12  -7   40.64    5.23
   5 -12   8   -0.13    2.78
  -5  12  -8    0.78    3.23
   5 -12   9   28.11    4.01
  -5  12  -9   26.81    3.75
   5 -12  10    1.55    2.91
  -5  12 -10    1.87    4.39
   5 -12  11    1.74    2.84
  -5  12 -11   -0.84    3.94
   5 -12  12   16.35    4.07
  -5  12 -12   15.70    4.59
   5 -12  13    5.81    3.75
  -5  12 -13    0.97    4.39
   5 -12  14    6.53    4.52
  -5  12 -14   10.14    6.91
   5 -12  15    0.06    3.49
  -5  12 -15    1.42    4.72
   5 -12  16    6.33    4.33
  -5  12 -16    0.71    6.14
   5 -12  17    3.88    4.14
  -5  12 -17    4.52    6.78
   5 -12  18   -0.45    3.88
  -5  12 -18    2.20    3.94
  -5  12 -19    2.78    5.75
  -5  11  15    1.16    4.98
   5 -11 -14   -0.97    4.91
  -5  11  14    0.65    5.10
   5 -11 -13    4.33    6.14
  -5  11  13   -0.19    4.78
   5 -11 -12    0.32    4.91
  -5  11  12    1.36    4.52
   5 -11 -11   12.53    4.39
  -5  11  11   14.99    5.23
   5 -11 -10    2.52    4.65
  -5  11  10   -5.49    5.30
   5 -11  -9    0.52    4.72
  -5  11   9    3.42    4.85
   5 -11  -8    1.42    4.39
  -5  11   8    4.07    4.52
   5 -11  -7   -1.62    3.75
  -5  11   7    0.78    3.94
   5 -11  -6   72.95    6.14
  -5  11   6   74.88    5.81
   5 -11  -5    4.72    3.42
  -5  11   5    5.62    3.81
   5 -11  -4    0.06    3.23
  -5  11   4   -1.74    3.36
   5 -11  -3    1.62    3.23
  -5  11   3   -2.58    3.62
   5 -11  -2   31.14    3.75
  -5  11   2   32.63    4.33
   5 -11  -1    1.42    2.97
  -5  11   1    0.71    2.91
   5 -11   0   -2.13    3.30
  -5  11   0    4.52    4.07
   5 -11   1   -1.10    4.20
  -5  11  -1    3.30    2.78
   5 -11   2    1.74    3.04
  -5  11  -2    1.03    3.10
   5 -11   3  127.99    6.65
  -5  11  -3  127.41    6.65
   5 -11   4    6.59    2.58
  -5  11  -4    6.59    2.97
   5 -11   5   24.29    3.68
  -5  11  -5   28.95    4.07
   5 -11   6   -0.71    2.46
  -5  11  -6    1.74    3.10
   5 -11   7    2.65    3.10
  -5  11  -7    3.75    3.36
   5 -11   8   99.37    5.23
  -5  11  -8  102.02    5.69
   5 -11   9    2.33    2.84
  -5  11  -9    1.94    3.49
   5 -11  10   20.55    3.10
  -5  11 -10   15.70    4.20
   5 -11  11   46.33    4.14
  -5  11 -11   46.00    4.46
   5 -11  12   -0.13    3.88
  -5  11 -12   -5.36    5.04
   5 -11  13   17.25    3.62
  -5  11 -13    9.69    4.52
   5 -11  14    3.04    3.42
  -5  11 -14    1.16    4.39
   5 -11  15    4.01    5.36
  -5  11 -15   -2.13    6.01
   5 -11  16    4.20    3.55
  -5  11 -16    3.55    5.43
   5 -11  17   -0.13    2.97
  -5  11 -17   -0.19    4.20
   5 -11  18    3.42    3.36
  -5  11 -18    5.56    3.04
   5 -11  19    0.26    2.97
  -5  11 -19    0.39    5.49
   5 -10 -15   -1.36    4.85
  -5  10  15    2.39    5.69
   5 -10 -14    1.87    4.39
  -5  10  14   -0.78    4.72
   5 -10 -13    3.88    5.23
  -5  10  13   -5.23    5.94
   5 -10 -12   16.02    6.27
  -5  10  12   14.15    5.94
   5 -10 -11    2.20    5.23
  -5  10  11    4.33    4.78
   5 -10 -10    0.39    3.94
  -5  10  10   -3.17    4.59
   5 -10  -9    2.71    4.33
  -5  10   9    0.65    4.59
   5 -10  -8    4.52    3.62
  -5  10   8   11.89    4.78
   5 -10  -7   45.10    4.65
  -5  10   7   46.78    5.23
   5 -10  -6    2.26    2.97
  -5  10   6    1.55    3.23
   5 -10  -5   19.96    4.07
  -5  10   5   15.64    4.01
   5 -10  -4    1.81    2.84
  -5  10   4    4.72    3.30
   5 -10  -3   18.41    3.42
  -5  10   3   23.07    3.94
   5 -10  -2    7.17    2.78
  -5  10   2    9.24    2.97
   5 -10  -1   19.12    3.42
  -5  10   1   16.80    5.10
   5 -10   0    4.26    3.88
  -5  10   0    6.27    2.65
   5 -10   1    4.01    2.58
  -5  10  -1    2.84    2.65
   5 -10   2   27.85    3.23
  -5  10  -2   27.01    3.49
   5 -10   3   50.33    4.14
  -5  10  -3   49.04    3.88
   5 -10   4   69.65    5.23
  -5  10  -4   64.80    5.30
   5 -10   5   36.12    4.14
  -5  10  -5   40.58    4.14
   5 -10   6    0.06    2.07
  -5  10  -6    2.65    2.65
   5 -10   7   61.38    4.14
  -5  10  -7   59.44    4.01
   5 -10   8    7.56    2.46
  -5  10  -8    6.07    2.91
   5 -10   9  147.25    6.98
  -5  10  -9  138.72    8.53
   5 -10  10    1.94    3.04
  -5  10 -10    0.39    3.68
   5 -10  11    1.49    2.65
  -5  10 -11   -2.71    3.30
   5 -10  12   46.97    4.65
  -5  10 -12   45.74    5.36
   5 -10  13    2.52    2.84
  -5  10 -13    2.58    3.81
   5 -10  14    2.39    3.36
  -5  10 -14    0.58    3.81
   5 -10  15   -0.52    3.23
  -5  10 -15   -2.07    4.59
   5 -10  16    0.13    5.17
  -5  10 -16   -1.49    4.46
   5 -10  17    8.53    3.68
  -5  10 -17    5.17    3.17
   5 -10  18    1.10    4.26
  -5  10 -18    0.78    4.20
   5 -10  19    2.84    3.04
   5  -9 -16    4.07    7.30
   5  -9 -15    3.30    3.81
  -5   9  15    0.00    4.85
   5  -9 -14   -0.13    4.91
  -5   9  14    2.97    5.17
   5  -9 -13    3.55    4.98
  -5   9  13    4.78    5.17
   5  -9 -12    3.04    4.46
  -5   9  12    1.87    4.98
   5  -9 -11   15.57    5.17
  -5   9  11   20.48    5.36
   5  -9 -10    3.55    4.52
  -5   9  10    6.33    4.85
   5  -9  -9   30.11    5.17
  -5   9   9   32.56    4.65
   5  -9  -8    2.00    3.36
  -5   9   8    3.42    3.42
   5  -9  -7   -0.06    3.23
  -5   9   7    0.71    3.42
   5  -9  -6   37.02    4.14
  -5   9   6   33.08    4.01
   5  -9  -5    4.39    2.91
  -5   9   5    1.74    2.91
   5  -9  -4   16.73    3.68
  -5   9   4   22.36    3.68
   5  -9  -3    7.43    2.78
  -5   9   3    5.94    2.84
   5  -9  -2  123.08    5.56
  -5   9   2  102.54    7.62
   5  -9  -1   39.93    5.75
  -5   9   1   38.57    3.62
   5  -9   0   20.87    2.58
  -5   9   0   18.87    2.65
   5  -9   1   15.83    3.49
  -5   9  -1   10.85    3.55
   5  -9   2   90.58    4.72
  -5   9  -2   95.17    4.78
   5  -9   3  129.61    5.56
  -5   9  -3  126.44    6.72
   5  -9   4    5.36    2.07
  -5   9  -4    5.04    2.20
   5  -9   5   45.62    3.30
  -5   9  -5   49.17    3.88
   5  -9   6   27.72    2.84
  -5   9  -6   29.20    3.81
   5  -9   7    7.37    2.33
  -5   9  -7    5.69    2.84
   5  -9   8  215.09    8.40
  -5   9  -8  211.54   10.34
   5  -9   9    1.87    2.52
  -5   9  -9    1.36    2.91
   5  -9  10   75.85    4.78
  -5   9 -10   76.24    4.65
   5  -9  11   30.69    3.68
  -5   9 -11   33.15    4.46
   5  -9  12   16.99    2.91
  -5   9 -12   21.00    3.81
   5  -9  13   14.21    3.75
  -5   9 -13   20.48    4.85
   5  -9  14    2.00    3.17
  -5   9 -14   -1.36    3.30
   5  -9  15   -0.52    4.14
  -5   9 -15    2.20    4.46
   5  -9  16    3.30    3.49
  -5   9 -16    4.46    3.88
   5  -9  17    2.33    3.68
  -5   9 -17    1.03    3.10
   5  -9  18   14.15    3.36
  -5   9 -18    1.94    2.84
   5  -9  19    1.10    3.42
  -5   9 -19    0.84    3.55
   5  -8 -16   -0.97    5.43
  -5   8  16   -2.07    6.91
   5  -8 -15    0.13    4.85
  -5   8  15   -0.32    7.95
   5  -8 -14    1.94    4.72
  -5   8  14    2.84    4.59
   5  -8 -13   -2.91    4.52
  -5   8  13   -0.90    4.65
   5  -8 -12   54.14    6.27
  -5   8  12   47.36    6.65
   5  -8 -11   -2.07    4.59
  -5   8  11    0.52    4.72
   5  -8 -10   11.95    4.39
  -5   8  10   11.69    3.94
   5  -8  -9   24.62    4.26
  -5   8   9   20.29    4.07
   5  -8  -8  247.59   10.14
  -5   8   8  254.76   11.37
   5  -8  -7    7.88    2.97
  -5   8   7    9.76    3.36
   5  -8  -6    2.71    3.23
  -5   8   6    4.20    3.49
   5  -8  -5    4.78    2.91
  -5   8   5    1.74    2.78
   5  -8  -4   18.35    2.84
  -5   8   4   16.86    2.91
   5  -8  -3   80.76    4.46
  -5   8   3   81.09    6.14
   5  -8  -2  142.40    9.43
  -5   8   2  139.04    6.20
   5  -8  -1  129.09    5.88
  -5   8   1  135.36    6.46
   5  -8   0  111.71    5.23
  -5   8   0  129.29    6.40
   5  -8   1    6.98    2.33
  -5   8  -1    7.11    2.71
   5  -8   2  688.56   21.00
  -5   8  -2  673.12   21.13
   5  -8   3  155.39    5.81
  -5   8  -3  170.25    6.98
   5  -8   4  349.03   11.50
  -5   8  -4  336.11   11.05
   5  -8   5   83.28    4.07
  -5   8  -5   76.95    4.20
   5  -8   6    4.07    1.87
  -5   8  -6    2.13    1.87
   5  -8   7   77.86    3.68
  -5   8  -7   73.79    4.26
   5  -8   8   62.80    3.42
  -5   8  -8   55.57    3.55
   5  -8   9   71.40    4.39
  -5   8  -9   79.73    4.85
   5  -8  10   35.34    3.10
  -5   8 -10   28.04    3.55
   5  -8  11   -1.16    2.52
  -5   8 -11    0.06    3.04
   5  -8  12   65.71    4.39
  -5   8 -12   63.12    5.36
   5  -8  13    4.39    2.91
  -5   8 -13    4.20    3.23
   5  -8  14    8.08    3.36
  -5   8 -14    7.17    4.46
   5  -8  15    1.42    3.75
  -5   8 -15    0.45    4.26
   5  -8  16    1.49    3.04
  -5   8 -16    4.52    3.75
   5  -8  17    6.20    3.36
  -5   8 -17   11.05    3.36
   5  -8  18    0.84    3.17
  -5   8 -18    0.52    2.84
   5  -8  19    1.23    3.36
  -5   8 -19   -0.39    3.10
   5  -7 -17   -0.52    5.10
   5  -7 -16    9.37    5.62
  -5   7  16    4.39    4.85
   5  -7 -15    0.52    5.75
  -5   7  15   -1.36    4.91
   5  -7 -14    5.49    5.36
  -5   7  14    2.97    4.65
   5  -7 -13   24.88    4.78
  -5   7  13   21.77    4.72
   5  -7 -12   10.08    4.33
  -5   7  12    6.14    4.39
   5  -7 -11   16.41    5.10
  -5   7  11   18.54    4.85
   5  -7 -10   12.86    3.49
  -5   7  10    7.49    3.81
   5  -7  -9   46.33    4.52
  -5   7   9   39.67    4.46
   5  -7  -8   14.54    4.46
  -5   7   8   21.77    4.59
   5  -7  -7   49.17    5.30
  -5   7   7   54.53    5.10
   5  -7  -6   25.07    3.23
  -5   7   6   26.49    3.42
   5  -7  -5    2.39    2.13
  -5   7   5    3.68    2.26
   5  -7  -4   96.01    5.23
  -5   7   4  100.86    7.11
   5  -7  -3   62.61    6.14
  -5   7   3   62.03    3.75
   5  -7  -2   18.87    2.52
  -5   7   2   21.06    2.58
   5  -7  -1    0.13    1.74
  -5   7   1   -0.84    1.68
   5  -7   0   68.94    3.62
  -5   7   0   62.87    3.88
   5  -7   1  739.34   23.52
  -5   7  -1  733.40   21.13
   5  -7   2  203.33    7.37
  -5   7  -2  189.05    6.98
   5  -7   3  356.01   11.95
  -5   7  -3  374.87   11.31
   5  -7   4    2.07    1.49
  -5   7  -4    3.23    1.94
   5  -7   5   48.26    2.91
  -5   7  -5   47.23    3.17
   5  -7   6  156.23    6.72
  -5   7  -6  152.03    6.01
   5  -7   7   64.09    3.42
  -5   7  -7   67.13    3.68
   5  -7   8   75.40    3.68
  -5   7  -8   72.95    4.26
   5  -7   9    4.59    2.13
  -5   7  -9    6.27    2.26
   5  -7  10    6.01    2.65
  -5   7 -10    1.23    3.23
   5  -7  11   39.74    3.36
  -5   7 -11   38.57    3.94
   5  -7  12    9.30    2.52
  -5   7 -12    8.08    3.55
   5  -7  13   21.58    3.30
  -5   7 -13   27.46    3.62
   5  -7  14   -0.19    2.78
  -5   7 -14    1.62    2.97
   5  -7  15    0.13    3.17
  -5   7 -15    2.00    3.30
   5  -7  16   11.31    3.42
  -5   7 -16    6.65    5.36
   5  -7  17    1.10    4.65
  -5   7 -17    1.55    3.55
   5  -7  18    3.55    3.36
  -5   7 -18    9.05    3.55
   5  -7  19   -1.03    3.04
  -5   7 -19    1.36    2.58
   5  -6 -18   -0.26    3.62
  -5   6  18    0.84    6.85
   5  -6 -17    1.87    3.55
  -5   6  17    2.39    6.65
   5  -6 -16   -0.52    4.72
  -5   6  16    0.19    4.85
   5  -6 -15    4.91    4.46
  -5   6  15   -1.03    4.72
   5  -6 -14    9.50    4.39
  -5   6  14    4.14    4.65
   5  -6 -13   10.85    4.20
  -5   6  13    5.43    4.01
   5  -6 -12   28.23    4.59
  -5   6  12   32.63    4.98
   5  -6 -11    1.81    3.30
  -5   6  11    2.07    3.36
   5  -6 -10    7.56    3.23
  -5   6  10    6.78    3.42
   5  -6  -9    2.00    3.10
  -5   6   9    1.49    2.97
   5  -6  -8    6.65    3.42
  -5   6   8   11.37    3.30
   5  -6  -7  165.47    7.43
  -5   6   7  171.03    7.17
   5  -6  -6   51.69    4.01
  -5   6   6   54.08    4.33
   5  -6  -5    6.91    2.33
  -5   6   5    6.98    3.10
   5  -6  -4  118.56    6.33
  -5   6   4  124.38    6.14
   5  -6  -3   74.56    4.39
  -5   6   3   74.56    4.07
   5  -6  -2    2.58    1.87
  -5   6   2    1.68    1.74
   5  -6  -1   80.18    3.68
  -5   6   1   84.45    4.39
   5  -6   0   28.88    2.39
  -5   6   0   30.88    2.46
   5  -6   1   46.33    2.91
  -5   6  -1   40.96    2.52
   5  -6   2  564.96   16.93
  -5   6  -2  560.95   16.41
   5  -6   3   53.82    2.71
  -5   6  -3   55.69    3.23
   5  -6   4  272.59    9.17
  -5   6  -4  266.13    9.89
   5  -6   5   10.66    1.74
  -5   6  -5   14.41    2.00
   5  -6   6   16.67    1.74
  -5   6  -6   17.90    2.00
   5  -6   7  225.62    8.01
  -5   6  -7  220.71    8.08
   5  -6   8  103.83    4.07
  -5   6  -8   98.34    4.59
   5  -6   9    3.81    1.42
  -5   6  -9    6.59    2.33
   5  -6  10   40.58    3.10
  -5   6 -10   37.47    3.10
   5  -6  11   24.10    2.46
  -5   6 -11   19.25    3.04
   5  -6  12   33.73    4.26
  -5   6 -12   36.76    4.98
   5  -6  13    1.94    2.52
  -5   6 -13   -0.97    2.46
   5  -6  14    6.40    2.58
  -5   6 -14    7.24    3.10
   5  -6  15    4.52    3.55
  -5   6 -15    7.11    2.91
   5  -6  16    3.42    3.30
  -5   6 -16    5.30    3.30
   5  -6  17    8.21    3.17
  -5   6 -17    6.33    3.42
   5  -6  18    3.42    3.42
  -5   6 -18    2.00    3.55
   5  -6  19    1.03    4.01
  -5   6 -19    1.03    4.46
   5  -5 -19   -1.16    5.69
  -5   5  19   -0.19    5.94
   5  -5 -18    1.94    4.26
  -5   5  18   -0.13    5.04
   5  -5 -17    0.45    4.98
  -5   5  17   -3.75    6.65
   5  -5 -16    6.07    5.49
  -5   5  16    2.13    5.69
   5  -5 -15    2.97    4.65
  -5   5  15    2.13    4.07
   5  -5 -14    3.62    4.33
  -5   5  14    7.43    4.59
   5  -5 -13   56.28    4.91
  -5   5  13   67.91    5.75
   5  -5 -12   15.38    4.07
  -5   5  12   16.09    3.94
   5  -5 -11  105.19    6.01
  -5   5  11  104.80    6.07
   5  -5 -10    2.71    2.91
  -5   5  10    6.01    3.36
   5  -5  -9   34.57    3.62
  -5   5   9   39.15    4.20
   5  -5  -8  166.37    7.62
  -5   5   8  172.90    7.56
   5  -5  -7   74.69    4.98
  -5   5   7   81.54    5.36
   5  -5  -6   90.07    4.65
  -5   5   6   97.30    6.98
   5  -5  -5    1.55    1.94
  -5   5   5    1.29    1.87
   5  -5  -4   14.09    2.20
  -5   5   4   17.77    2.39
   5  -5  -3   13.37    2.13
  -5   5   3   10.53    2.07
   5  -5  -2  342.18   11.50
  -5   5   2  323.05   10.66
   5  -5  -1  109.13    4.33
  -5   5   1  108.03    4.85
   5  -5   0  216.06    7.88
  -5   5   0  222.20    8.46
   5  -5   1  608.76   18.80
  -5   5  -1  612.38   18.80
   5  -5   2   55.76    2.97
  -5   5  -2   61.12    3.23
   5  -5   3  399.62   12.53
  -5   5  -3  395.74   12.86
   5  -5   4  106.93    4.26
  -5   5  -4  107.32    4.46
   5  -5   5    1.03    1.10
  -5   5  -5    1.42    1.42
   5  -5   6  150.87    5.36
  -5   5  -6  145.83    5.94
   5  -5   7  173.09    6.53
  -5   5  -7  168.76    6.53
   5  -5   8   38.31    2.71
  -5   5  -8   39.86    2.84
   5  -5   9    5.23    1.74
  -5   5  -9    3.49    2.00
   5  -5  10    0.58    1.42
  -5   5 -10    0.90    1.87
   5  -5  11   82.77    4.59
  -5   5 -11   88.00    5.10
   5  -5  12   -1.03    2.78
  -5   5 -12    0.39    2.46
   5  -5  13   12.60    3.17
  -5   5 -13   16.67    3.42
   5  -5  14    1.10    2.39
  -5   5 -14    1.94    3.49
   5  -5  15    2.20    3.10
  -5   5 -15    1.16    2.58
   5  -5  16   12.08    3.17
  -5   5 -16   10.40    3.17
   5  -5  17    3.36    3.23
  -5   5 -17    8.14    3.88
   5  -5  18    1.68    3.17
  -5   5 -18    0.13    3.62
   5  -5  19    0.26    3.62
  -5   5 -19   -0.71    3.75
   5  -4 -20    0.45    3.55
   5  -4 -19   -1.94    5.17
  -5   4  19    6.14    8.14
   5  -4 -18    2.91    5.30
  -5   4  18   -2.07    4.65
   5  -4 -17   14.41    5.17
  -5   4  17   11.24    4.65
   5  -4 -16    4.07    5.10
  -5   4  16    1.62    5.56
   5  -4 -15    0.52    4.14
  -5   4  15    0.65    5.10
   5  -4 -14   37.28    5.30
  -5   4  14   31.27    5.81
   5  -4 -13   34.44    5.17
  -5   4  13   35.73    4.98
   5  -4 -12   76.11    5.62
  -5   4  12   74.82    6.01
   5  -4 -11   11.57    3.62
  -5   4  11   13.44    4.01
   5  -4 -10   33.34    4.26
  -5   4  10   38.12    4.72
   5  -4  -9    7.69    2.71
  -5   4   9   11.82    2.58
   5  -4  -8   21.39    3.30
  -5   4   8   21.26    2.84
   5  -4  -7  150.09    6.91
  -5   4   7  140.85   10.01
   5  -4  -6   25.91    2.58
  -5   4   6   29.46    2.84
   5  -4  -5    9.63    2.07
  -5   4   5   12.47    2.13
   5  -4  -4   27.27    2.71
  -5   4   4   19.90    2.52
   5  -4  -3  396.45   12.79
  -5   4   3  378.94   11.82
   5  -4  -2  148.99    6.07
  -5   4   2  148.35    5.94
   5  -4  -1  877.74   25.46
  -5   4   1  892.34   27.33
   5  -4   0  508.17   14.99
  -5   4   0  521.41   16.61
   5  -4   1  836.97   24.81
  -5   4  -1  821.72   25.00
   5  -4   2    1.81    1.03
  -5   4  -2    1.81    1.16
   5  -4   3   50.33    2.58
  -5   4  -3   45.03    2.39
   5  -4   4  177.16    6.27
  -5   4  -4  169.47    6.14
   5  -4   5   75.40    3.17
  -5   4  -5   73.66    3.62
   5  -4   6   51.17    2.65
  -5   4  -6   50.53    3.30
   5  -4   7  481.93   14.21
  -5   4  -7  461.00   15.25
   5  -4   8   70.68    3.88
  -5   4  -8   72.30    3.75
   5  -4   9   38.57    2.65
  -5   4  -9   35.67    2.52
   5  -4  10  111.13    4.72
  -5   4 -10  115.46    5.10
   5  -4  11    0.65    1.62
  -5   4 -11    1.74    2.13
   5  -4  12   75.14    4.52
  -5   4 -12   69.91    4.39
   5  -4  13    0.00    2.20
  -5   4 -13   -0.06    2.07
   5  -4  14   -0.97    3.42
  -5   4 -14    1.23    3.49
   5  -4  15   10.60    3.81
  -5   4 -15    9.95    3.36
   5  -4  16    4.26    3.42
  -5   4 -16    8.66    2.91
   5  -4  17    1.68    2.78
  -5   4 -17    4.07    3.88
   5  -4  18    0.71    2.46
  -5   4 -18    1.10    3.42
   5  -3 -20    2.97    6.65
  -5   3  20    2.13    5.56
   5  -3 -19   -3.75    5.17
  -5   3  19    2.00    6.20
   5  -3 -18    3.49    4.39
  -5   3  18    1.03    4.39
   5  -3 -17    3.17    4.52
  -5   3  17    1.68    4.46
   5  -3 -16    1.36    4.33
  -5   3  16    0.52    5.56
   5  -3 -15    3.55    4.98
  -5   3  15   -2.65    4.72
   5  -3 -14   22.16    3.94
  -5   3  14   16.99    4.39
   5  -3 -13   83.54    5.81
  -5   3  13   91.94    7.04
   5  -3 -12    6.65    3.36
  -5   3  12    6.91    3.36
   5  -3 -11   22.55    3.49
  -5   3  11   26.49    3.62
   5  -3 -10   13.05    3.17
  -5   3  10   10.14    3.30
   5  -3  -9   14.80    3.17
  -5   3   9   15.44    3.42
   5  -3  -8  262.32   10.47
  -5   3   8  219.55   13.57
   5  -3  -7  259.87    9.37
  -5   3   7  270.59    9.05
   5  -3  -6   20.03    2.26
  -5   3   6   20.87    2.46
   5  -3  -5    1.29    1.62
  -5   3   5    0.58    1.81
   5  -3  -4  835.16   24.68
  -5   3   4  823.73   26.68
   5  -3  -3   39.67    2.65
  -5   3   3   41.16    2.78
   5  -3  -2  204.43    6.98
  -5   3   2  215.15    7.69
   5  -3  -1   63.77    3.23
  -5   3   1   63.00    3.04
   5  -3   0  284.48   11.05
  -5   3   0  288.81    9.63
   5  -3   1 1422.60   37.80
  -5   3  -1 1412.27   39.35
   5  -3   2  640.49   19.32
  -5   3  -2  660.71   20.22
   5  -3   3  809.32   23.39
  -5   3  -3  801.69   23.32
   5  -3   4   69.97    2.84
  -5   3  -4   69.59    2.91
   5  -3   5    4.59    0.84
  -5   3  -5    5.23    1.10
   5  -3   6  351.81   10.47
  -5   3  -6  347.28   10.85
   5  -3   7  261.48    8.40
  -5   3  -7  239.77    8.27
   5  -3   8  124.57    5.04
  -5   3  -8  123.21    4.98
   5  -3   9  124.05    5.36
  -5   3  -9  128.25    5.23
   5  -3  10    4.33    1.68
  -5   3 -10    4.65    1.55
   5  -3  11  100.86    5.17
  -5   3 -11  106.61    4.91
   5  -3  12    1.81    1.94
  -5   3 -12   -0.90    1.74
   5  -3  13   37.47    3.30
  -5   3 -13   38.06    3.17
   5  -3  14    2.65    2.65
  -5   3 -14    0.71    2.00
   5  -3  15    1.81    2.65
  -5   3 -15    3.42    2.33
   5  -3  16    2.20    2.58
  -5   3 -16    3.81    2.52
   5  -3  17    1.55    2.33
  -5   3 -17    3.88    4.78
   5  -3  18   -2.13    2.58
  -5   3 -18   -1.68    4.65
  -5   3 -19    1.29    5.23
   5  -2 -21   -1.49    3.30
  -5   2  21    2.20    6.33
   5  -2 -20   -2.00    4.33
  -5   2  20   -0.45    5.36
   5  -2 -19   17.77    5.75
  -5   2  19   13.18    4.85
   5  -2 -18   -2.71    4.39
  -5   2  18   -1.10    4.26
   5  -2 -17    1.23    5.30
  -5   2  17    8.46    5.56
   5  -2 -16    3.81    3.94
  -5   2  16    1.74    4.59
   5  -2 -15    1.42    4.46
  -5   2  15    2.78    4.52
   5  -2 -14   15.31    4.14
  -5   2  14   18.93    5.30
   5  -2 -13   50.72    4.72
  -5   2  13   60.28    5.49
   5  -2 -12  154.74    7.04
  -5   2  12  148.28    7.82
   5  -2 -11   10.92    2.91
  -5   2  11    8.98    3.30
   5  -2 -10   44.19    3.81
  -5   2  10   49.62    4.33
   5  -2  -9   74.17    4.59
  -5   2   9   69.07    7.24
   5  -2  -8  271.75   10.27
  -5   2   8  276.86   11.44
   5  -2  -7  104.02    4.33
  -5   2   7   88.26    4.65
   5  -2  -6    9.95    1.87
  -5   2   6    9.30    2.13
   5  -2  -5 1030.80   31.21
  -5   2   5 1059.75   30.50
   5  -2  -4   22.29    2.26
  -5   2   4   20.48    2.20
   5  -2  -3  295.92    9.76
  -5   2   3  308.71   10.85
   5  -2  -2    1.10    1.10
  -5   2   2    1.49    1.10
   5  -2  -1   91.55    3.36
  -5   2   1   94.98    4.26
   5  -2   0  806.60   23.78
  -5   2   0  799.82   23.84
   5  -2   1 2543.48   67.32
  -5   2  -1 2541.21   66.29
   5  -2   2 1226.45   32.76
  -5   2  -2 1224.05   34.37
   5  -2   3    0.26    0.52
  -5   2  -3    0.13    0.78
   5  -2   4  161.72    5.43
  -5   2  -4  161.79    5.69
   5  -2   5  277.57    8.53
  -5   2  -5  291.07    9.50
   5  -2   6   11.89    1.10
  -5   2  -6    9.30    1.62
   5  -2   7  113.97    4.52
  -5   2  -7  111.78    4.59
   5  -2   8   26.04    1.74
  -5   2  -8   22.68    1.68
   5  -2   9    1.23    1.62
  -5   2  -9    1.29    1.29
   5  -2  10   36.31    2.26
  -5   2 -10   40.19    2.58
   5  -2  11    4.98    1.68
  -5   2 -11    3.17    2.00
   5  -2  12   73.91    4.07
  -5   2 -12   71.27    4.26
   5  -2  13    2.65    2.13
  -5   2 -13    1.87    1.81
   5  -2  14    0.19    2.26
  -5   2 -14    1.23    1.94
   5  -2  15    7.56    3.04
  -5   2 -15    4.91    2.71
   5  -2  16    4.39    3.42
  -5   2 -16    5.56    3.10
   5  -2  17    3.75    3.88
  -5   2 -17    1.68    2.65
   5  -2  18   -0.19    2.91
  -5   2 -18    1.29    3.42
   5  -1 -21    0.78    4.01
  -5   1  21    1.74    6.14
   5  -1 -20    0.19    5.04
  -5   1  20    2.46    6.20
   5  -1 -19    6.01    4.85
  -5   1  19    4.01    5.69
   5  -1 -18   17.70    6.33
  -5   1  18   16.99    7.75
   5  -1 -17    2.07    3.68
  -5   1  17    0.78    4.20
   5  -1 -16    1.74    3.94
  -5   1  16    0.84    4.33
   5  -1 -15   15.31    3.94
  -5   1  15   15.64    4.52
   5  -1 -14   32.24    4.78
  -5   1  14   36.31    5.10
   5  -1 -13   28.95    4.46
  -5   1  13   33.79    4.46
   5  -1 -12   20.80    3.36
  -5   1  12   23.07    4.46
   5  -1 -11    7.95    2.97
  -5   1  11   12.34    3.23
   5  -1 -10   12.60    2.91
  -5   1  10   14.67    5.62
   5  -1  -9   59.38    3.75
  -5   1   9   59.25    3.88
   5  -1  -8  175.94    7.24
  -5   1   8  173.22    7.37
   5  -1  -7   84.64    4.01
  -5   1   7   84.96    4.39
   5  -1  -6   16.54    2.07
  -5   1   6   20.42    2.52
   5  -1  -5   28.23    2.33
  -5   1   5   27.72    2.26
   5  -1  -4  452.99   14.09
  -5   1   4  457.83   15.12
   5  -1  -3  245.78    8.59
  -5   1   3  228.01    7.69
   5  -1  -2  842.33   24.04
  -5   1   2  832.71   24.75
   5  -1  -1  655.03   21.26
  -5   1   1  661.29   20.87
   5  -1   0  140.98    5.36
  -5   1   0  140.01    4.85
   5  -1   1  781.66   21.26
  -5   1  -1  788.51   21.90
   5  -1   2  241.90    7.37
  -5   1  -2  234.21    8.01
   5  -1   3  387.02   12.08
  -5   1  -3  378.23   11.11
   5  -1   4   65.45    3.04
  -5   1  -4   64.48    2.65
   5  -1   5    6.46    0.78
  -5   1  -5    6.33    0.84
   5  -1   6  651.08   19.77
  -5   1  -6  656.45   20.48
   5  -1   7  186.73    6.85
  -5   1  -7  186.92    7.49
   5  -1   8  195.90    7.69
  -5   1  -8  189.57    6.98
   5  -1   9   63.77    3.42
  -5   1  -9   65.13    3.49
   5  -1  10   25.52    2.39
  -5   1 -10   25.00    1.94
   5  -1  11   30.56    2.46
  -5   1 -11   28.88    2.65
   5  -1  12    7.69    1.87
  -5   1 -12    6.46    1.74
   5  -1  13    4.72    2.20
  -5   1 -13    7.82    2.13
   5  -1  14    6.07    2.71
  -5   1 -14    5.75    2.26
   5  -1  15    6.07    3.36
  -5   1 -15    7.37    2.84
   5  -1  16    6.46    2.26
  -5   1 -16    7.82    2.52
   5  -1  17    1.74    2.58
  -5   1 -17    2.91    3.04
   5  -1  18   -2.20    4.14
  -5   1 -18    0.84    2.26
   5   0 -21    0.00    3.62
   5   0 -20    1.68    4.98
  -5   0  20    1.42    5.94
   5   0 -19    3.30    4.72
  -5   0  19    0.39    5.17
   5   0 -18    4.85    4.91
  -5   0  18   11.18    5.62
   5   0 -17    4.01    4.14
  -5   0  17    1.87    4.46
   5   0 -16    0.26    4.39
  -5   0  16   -2.78    4.07
   5   0 -15   15.18    3.75
  -5   0  15   19.58    4.78
   5   0 -14   28.36    4.33
  -5   0  14   33.02    5.23
   5   0 -13   78.37    5.43
  -5   0  13   94.14    6.33
   5   0 -12   17.57    3.10
  -5   0  12   21.39    3.62
   5   0 -11   49.23    4.20
  -5   0  11   51.37    6.59
   5   0 -10    5.04    2.46
  -5   0  10    7.37    2.39
   5   0  -9  195.38    7.69
  -5   0   9  197.32    8.08
   5   0  -8  258.96    8.40
  -5   0   8  236.48    8.46
   5   0  -7   63.00    3.68
  -5   0   7   62.93    3.81
   5   0  -6   92.91    4.14
  -5   0   6   77.66    3.75
   5   0  -5 1163.58   31.59
  -5   0   5 1150.98   33.08
   5   0  -4    8.72    1.29
  -5   0   4    5.69    1.42
   5   0  -3  731.78   22.55
  -5   0   3  743.54   22.03
   5   0  -2   12.15    1.36
  -5   0   2   13.05    1.49
   5   0  -1  405.18   12.02
  -5   0   1  399.23   11.37
   5   0   0 1568.50   40.90
  -5   0   0 1554.02   44.52
   5   0   1  311.10    9.76
  -5   0  -1  316.01   10.66
   5   0   5  650.76   20.74
  -5   0  -5  619.75   19.64
   5   0   6   54.79    2.84
  -5   0  -6   53.56    2.65
   5   0   7  390.19   12.79
  -5   0  -7  392.25   13.12
   5   0   8  176.65    6.85
  -5   0  -8  185.37    7.17
   5   0   9   24.88    1.87
  -5   0  -9   27.20    2.13
   5   0  10    4.59    1.68
  -5   0 -10    2.13    1.10
   5   0  11   13.96    2.00
  -5   0 -11   12.99    1.87
   5   0  12    9.05    2.52
  -5   0 -12    9.56    1.87
   5   0  13    1.49    2.20
  -5   0 -13    2.52    2.13
   5   0  14    0.71    2.84
  -5   0 -14    0.65    1.55
   5   0  15    5.56    2.46
  -5   0 -15    5.69    2.07
   5   0  16    1.16    2.39
  -5   0 -16    3.68    2.84
   5   0  17    1.94    2.52
  -5   0 -17    0.65    2.13
  -5   0 -18    1.16    2.33
   5   1 -21   -0.65    5.69
  -5  -1  21   -1.29    5.30
   5   1 -20   -0.06    4.20
  -5  -1  20   -0.58    6.59
   5   1 -19   11.37    5.10
  -5  -1  19   14.15    6.46
   5   1 -18    1.87    4.72
  -5  -1  18   -0.06    5.69
   5   1 -17    7.43    5.04
  -5  -1  17   11.05    5.62
   5   1 -16    3.55    4.46
  -5  -1  16   -0.71    4.85
   5   1 -15   37.15    5.36
  -5  -1  15   50.46    5.75
   5   1 -14   73.33    6.33
  -5  -1  14   81.93    5.88
   5   1 -13  142.73    7.43
  -5  -1  13  145.37    7.75
   5   1 -12   52.14    4.33
  -5  -1  12   56.47    6.85
   5   1 -11   67.97    4.33
  -5  -1  11   63.90    4.46
   5   1 -10   34.89    3.23
  -5  -1  10   39.93    4.01
   5   1  -9  316.14   10.53
  -5  -1   9  308.19   10.73
   5   1  -8  160.88    6.46
  -5  -1   8  165.86    7.95
   5   1  -7  127.48    5.10
  -5  -1   7  132.19    5.75
   5   1  -6  188.34    6.98
  -5  -1   6  183.43    6.85
   5   1  -5  268.85    8.72
  -5  -1   5  280.99    8.92
   5   1  -4  596.68   18.61
  -5  -1   4  580.40   17.38
   5   1  -3   -0.13    0.84
  -5  -1   3    1.68    1.10
   5   1  -2  198.16    6.40
  -5  -1   2  199.07    7.37
   5   1  -1  484.78   14.47
  -5  -1   1  500.02   14.99
   5   1   0   35.73    1.74
  -5  -1   0   37.09    1.94
   5   1   1  747.81   21.26
  -5  -1  -1  757.50   21.26
   5   1   6  112.36    6.65
  -5  -1  -6   94.20    6.53
   5   1   7    1.03    0.65
  -5  -1  -7    1.42    0.58
   5   1   8  140.14    6.59
  -5  -1  -8  141.76    5.88
   5   1   9  102.73    4.59
  -5  -1  -9  104.28    4.33
   5   1  10   16.48    2.00
  -5  -1 -10   14.21    1.23
   5   1  11    6.98    1.94
  -5  -1 -11    7.56    2.65
   5   1  12    8.72    2.20
  -5  -1 -12    9.76    1.55
   5   1  13    4.20    2.33
  -5  -1 -13    3.36    1.23
   5   1  14    7.62    1.94
  -5  -1 -14    6.46    2.20
   5   1  15    0.71    2.84
  -5  -1 -15    0.97    2.26
   5   1  16    5.75    1.94
  -5  -1 -16    3.30    2.13
   5   1  17    1.81    2.46
  -5  -1 -17    0.39    1.42
   5   2 -21    0.78    3.17
  -5  -2  21   -1.62    6.14
   5   2 -20   -1.87    4.72
  -5  -2  20    3.23    6.33
   5   2 -19    6.14    4.59
  -5  -2  19    7.75    6.07
   5   2 -18    1.42    5.43
  -5  -2  18   10.98    5.88
   5   2 -17    1.10    4.14
  -5  -2  17   -2.46    4.39
   5   2 -16   -1.55    3.49
  -5  -2  16    2.97    4.39
   5   2 -15   13.31    4.01
  -5  -2  15   13.31    4.07
   5   2 -14   76.56    5.75
  -5  -2  14   82.83    6.20
   5   2 -13   88.84    6.33
  -5  -2  13   91.88    9.11
   5   2 -12    0.32    2.65
  -5  -2  12   -2.20    3.17
   5   2 -11   64.61    4.72
  -5  -2  11   62.16    4.52
   5   2 -10  226.78    7.75
  -5  -2  10  240.22    9.69
   5   2  -9    1.49    2.20
  -5  -2   9    0.45    2.65
   5   2  -8  402.46   12.34
  -5  -2   8  405.95   12.53
   5   2  -7   22.55    2.00
  -5  -2   7   23.45    2.33
   5   2  -6  182.27    6.98
  -5  -2   6  170.70    6.98
   5   2  -5  101.57    4.59
  -5  -2   5   97.63    4.26
   5   2  -4  155.71    6.27
  -5  -2   4  156.49    5.94
   5   2  -3  484.19   14.34
  -5  -2   3  473.28   14.15
   5   2  -2   18.03    1.29
  -5  -2   2   16.99    1.49
   5   2  -1   21.13    1.42
  -5  -2   1   18.80    1.29
   5   2   0  412.48   12.34
  -5  -2   0  421.65   13.57
   5   2   1  180.20    6.59
  -5  -2  -1  187.11    6.72
   5   2   7   80.18    4.01
  -5  -2  -7   78.63    3.81
   5   2   8   30.43    2.13
  -5  -2  -8   27.46    1.81
   5   2   9    1.23    1.16
  -5  -2  -9    3.30    0.97
   5   2  10   85.74    4.59
  -5  -2 -10   84.77    4.07
   5   2  11   10.73    1.62
  -5  -2 -11   14.02    1.55
   5   2  12    0.06    1.81
  -5  -2 -12    1.29    1.62
   5   2  13    0.71    1.55
  -5  -2 -13    0.65    1.36
   5   2  14   -0.39    2.20
  -5  -2 -14    1.49    1.49
   5   2  15    0.71    1.81
  -5  -2 -15    0.71    1.68
   5   2  16   -1.16    3.23
  -5  -2 -16    1.42    1.62
   5   3 -21   -1.16    3.17
  -5  -3  21   -0.06    5.23
   5   3 -20    3.94    3.68
  -5  -3  20    5.69    4.33
   5   3 -19    2.58    4.39
  -5  -3  19    5.17    5.30
   5   3 -18    2.91    5.04
  -5  -3  18    2.58    5.81
   5   3 -17    3.17    4.01
  -5  -3  17    2.65    4.46
   5   3 -16    4.26    3.55
  -5  -3  16   -1.29    3.81
   5   3 -15   23.39    4.52
  -5  -3  15   26.94    4.91
   5   3 -14   32.89    4.26
  -5  -3  14   43.35    6.40
   5   3 -13   28.36    3.94
  -5  -3  13   25.33    3.81
   5   3 -12  255.08   10.14
  -5  -3  12  255.28   10.53
   5   3 -11  152.74    6.65
  -5  -3  11  151.32    7.04
   5   3 -10   48.26    3.94
  -5  -3  10   48.72    4.20
   5   3  -9  217.80    8.08
  -5  -3   9  214.57    7.82
   5   3  -8    3.23    1.81
  -5  -3   8    3.88    2.13
   5   3  -7   13.44    2.20
  -5  -3   7   13.05    2.20
   5   3  -6  105.45    4.26
  -5  -3   6  100.73    4.20
   5   3  -5    3.04    1.29
  -5  -3   5    3.42    1.29
   5   3  -4  777.01   22.03
  -5  -3   4  774.56   22.23
   5   3  -3   19.06    1.74
  -5  -3   3   19.64    1.68
   5   3  -2   -0.32    0.78
  -5  -3   2    0.65    0.71
   5   3  -1  368.22   11.18
  -5  -3   1  360.92   11.57
   5   3   0  593.39   18.16
  -5  -3   0  605.34   18.48
   5   3   1  406.40   12.66
  -5  -3  -1  402.27   13.44
   5   3   2   -0.26    0.45
  -5  -3  -2    0.00    0.26
   5   3   7    5.88    0.90
  -5  -3  -7    5.88    0.90
   5   3   8   -0.65    0.84
  -5  -3  -8    0.19    0.58
   5   3   9    3.75    1.23
  -5  -3  -9    3.81    0.90
   5   3  10   12.66    1.62
  -5  -3 -10   14.21    1.49
   5   3  11    4.85    1.68
  -5  -3 -11    5.30    1.29
   5   3  12    7.04    1.81
  -5  -3 -12    5.23    1.23
   5   3  13    0.19    1.49
  -5  -3 -13   -0.19    1.29
   5   3  14    0.26    2.46
  -5  -3 -14    1.29    1.16
  -5  -3 -15   -0.65    2.13
   5   3  16    1.36    2.26
  -5  -3 -16    0.06    1.16
   5   4 -20   -0.19    3.62
  -5  -4  20    1.68    4.20
   5   4 -19    6.59    4.33
  -5  -4  19    5.23    4.78
   5   4 -18    4.85    5.17
  -5  -4  18    5.10    4.98
   5   4 -17    0.84    3.94
  -5  -4  17    3.17    4.39
   5   4 -16    1.87    3.68
  -5  -4  16   -0.97    4.39
   5   4 -15   29.27    4.14
  -5  -4  15   36.25    7.24
   5   4 -14   47.88    4.78
  -5  -4  14   44.00    4.72
   5   4 -13   23.97    4.14
  -5  -4  13   27.52    4.33
   5   4 -12   13.25    3.42
  -5  -4  12   16.28    3.88
   5   4 -11   45.68    4.85
  -5  -4  11   41.87    4.78
   5   4 -10  382.24   15.12
  -5  -4  10  393.67   14.80
   5   4  -9   39.35    3.42
  -5  -4   9   35.86    2.84
   5   4  -8   25.46    2.52
  -5  -4   8   22.48    2.39
   5   4  -7   62.09    3.36
  -5  -4   7   59.70    3.62
   5   4  -6   -1.03    2.00
  -5  -4   6   -0.71    1.81
   5   4  -5  121.53    5.30
  -5  -4   5  118.88    5.43
   5   4  -4   27.65    1.87
  -5  -4   4   26.17    2.00
   5   4  -3  373.39   11.57
  -5  -4   3  393.22   12.47
   5   4  -2  208.76    7.30
  -5  -4   2  212.63    7.11
   5   4  -1  218.19    7.82
  -5  -4   1  205.72    6.59
   5   4   0  391.48   12.47
  -5  -4   0  401.04   12.73
   5   4   1    0.45    0.78
  -5  -4  -1   -0.32    0.58
   5   4   2  283.13   10.66
  -5  -4  -2  283.00    9.95
   5   4   3   22.36    1.68
  -5  -4  -3   20.42    1.42
   5   4   4    2.20    0.52
  -5  -4  -4    2.71    0.65
   5   4   5   38.96    2.39
  -5  -4  -5   39.22    3.23
   5   4   6   56.08    3.17
  -5  -4  -6   56.66    2.91
   5   4   7   28.17    2.20
  -5  -4  -7   27.59    1.68
   5   4   8    1.68    0.90
  -5  -4  -8    1.81    0.78
   5   4   9    6.59    1.29
  -5  -4  -9    5.88    0.97
   5   4  10    5.75    1.49
  -5  -4 -10    6.01    1.16
   5   4  11    8.92    1.68
  -5  -4 -11    6.91    1.23
   5   4  12    1.29    1.68
  -5  -4 -12    0.32    1.23
   5   4  13    0.45    1.74
  -5  -4 -13   -0.52    1.29
  -5  -4 -14    3.42    1.03
  -5  -4 -15    0.32    1.36
   5   5 -20    2.78    3.75
  -5  -5  20    0.45    4.52
   5   5 -19    3.49    3.36
  -5  -5  19    2.58    4.85
   5   5 -18    2.13    4.46
  -5  -5  18    1.49    4.78
   5   5 -17    2.78    4.85
  -5  -5  17    1.74    4.59
   5   5 -16   31.66    5.10
  -5  -5  16   34.76    8.14
   5   5 -15   14.67    3.30
  -5  -5  15   11.37    3.88
   5   5 -14   23.71    4.01
  -5  -5  14   25.46    4.14
   5   5 -13    8.21    3.23
  -5  -5  13    6.33    3.75
   5   5 -12   46.65    3.88
  -5  -5  12   45.10    4.46
   5   5 -11   59.31    4.20
  -5  -5  11   61.32    4.65
   5   5 -10   19.77    3.36
  -5  -5  10   21.84    3.30
   5   5  -9  110.29    5.56
  -5  -5   9  105.64    6.53
   5   5  -8   26.94    3.17
  -5  -5   8   24.42    2.84
   5   5  -7    1.55    1.68
  -5  -5   7    1.23    1.81
   5   5  -6  149.83    5.81
  -5  -5   6  145.76    6.07
   5   5  -5   93.04    4.14
  -5  -5   5   88.84    4.39
   5   5  -4  230.66    7.69
  -5  -5   4  219.61    7.43
   5   5  -3   16.61    1.74
  -5  -5   3   15.31    1.49
   5   5  -2   72.95    3.36
  -5  -5   2   74.56    3.42
   5   5  -1  256.70    9.11
  -5  -5   1  270.27    9.50
   5   5   0   20.35    1.87
  -5  -5   0   21.13    1.62
   5   5   1  277.57    9.69
  -5  -5  -1  276.86    9.37
   5   5   2   31.21    2.13
  -5  -5  -2   32.18    1.81
   5   5   3   23.45    1.62
  -5  -5  -3   24.10    1.55
   5   5   4   79.41    4.33
  -5  -5  -4   85.03    3.62
   5   5   5  194.22    8.40
  -5  -5  -5  205.85   10.73
   5   5   6   30.50    2.26
  -5  -5  -6   27.27    1.87
   5   5   7    1.94    0.97
  -5  -5  -7    2.33    0.84
   5   5   8   -0.65    1.16
  -5  -5  -8   -0.45    0.84
   5   5   9   11.24    1.62
  -5  -5  -9    9.30    1.23
   5   5  10    8.79    1.68
  -5  -5 -10    8.85    1.29
   5   5  11    1.49    1.36
  -5  -5 -11   -0.32    0.97
   5   5  12    0.26    1.29
  -5  -5 -12    0.84    1.10
   5   5  13    0.58    1.55
  -5  -5 -13   -0.13    0.90
  -5  -5 -14   -0.32    1.36
   5   6 -20    0.58    3.49
  -5  -6  20   -1.29    4.46
   5   6 -19   -0.58    3.42
  -5  -6  19    0.78    4.01
   5   6 -18   10.40    4.39
  -5  -6  18   11.44    4.65
   5   6 -17    3.68    4.26
  -5  -6  17    1.16    5.69
   5   6 -16    6.40    4.59
  -5  -6  16   11.82    5.62
   5   6 -15   55.69    5.75
  -5  -6  15   42.84    6.01
   5   6 -14   28.62    4.72
  -5  -6  14   23.78    4.59
   5   6 -13   28.36    4.78
  -5  -6  13   24.49    4.65
   5   6 -12    0.45    2.91
  -5  -6  12    3.04    2.78
   5   6 -11    6.14    2.78
  -5  -6  11    6.14    2.78
   5   6 -10   79.41    5.23
  -5  -6  10   85.87    5.43
   5   6  -9   33.34    3.10
  -5  -6   9   30.82    3.04
   5   6  -8    6.53    2.65
  -5  -6   8   13.50    2.33
   5   6  -7   18.22    2.46
  -5  -6   7   19.84    3.04
   5   6  -6    1.49    2.26
  -5  -6   6    1.81    1.81
   5   6  -5  109.58    4.98
  -5  -6   5  112.88    4.91
   5   6  -4   90.13    4.52
  -5  -6   4   92.65    4.20
   5   6  -3   42.00    2.84
  -5  -6   3   39.35    2.65
   5   6  -2  188.79    7.04
  -5  -6   2  191.51    6.72
   5   6  -1    1.55    1.62
  -5  -6   1    0.39    1.49
   5   6   0  115.46    4.78
  -5  -6   0  123.15    5.17
   5   6   1    2.00    1.23
  -5  -6  -1    1.23    1.23
   5   6   2   25.65    1.81
  -5  -6  -2   25.33    1.81
   5   6   3   18.48    1.74
  -5  -6  -3   18.22    1.36
   5   6   4   45.68    2.91
  -5  -6  -4   49.36    2.65
   5   6   5    0.90    1.16
  -5  -6  -5    0.00    0.58
   5   6   6   -0.26    1.16
  -5  -6  -6    0.84    0.84
   5   6   7    1.49    1.23
  -5  -6  -7    1.74    0.97
   5   6   8   11.05    1.55
  -5  -6  -8   13.70    1.36
   5   6   9    1.10    1.23
  -5  -6  -9    1.03    0.90
   5   6  10    2.65    1.42
  -5  -6 -10    3.62    1.03
   5   6  11    2.58    1.36
  -5  -6 -11    1.29    0.90
   5   6  12    0.39    1.87
  -5  -6 -12   -0.26    1.10
   5   6  13    0.13    1.87
   5   7 -21   -0.19    5.81
  -5  -7  21    4.14    9.37
   5   7 -20    0.19    3.88
  -5  -7  20    5.36    5.56
   5   7 -19    3.55    4.65
  -5  -7  19    4.33    7.56
   5   7 -18   -0.39    4.07
  -5  -7  18   -0.26    6.78
   5   7 -17    2.65    5.30
  -5  -7  17    0.13    4.52
   5   7 -16   24.75    4.46
  -5  -7  16   24.04    4.85
   5   7 -15   16.41    4.14
  -5  -7  15   21.84    4.52
   5   7 -14   36.18    4.33
  -5  -7  14   38.77    4.52
   5   7 -13    8.08    3.10
  -5  -7  13   10.34    3.49
   5   7 -12   -1.42    3.04
  -5  -7  12    2.00    2.78
   5   7 -11   32.31    3.49
  -5  -7  11   41.42    4.07
   5   7 -10   27.52    3.36
  -5  -7  10   28.23    3.36
   5   7  -9   49.43    4.01
  -5  -7   9   51.04    3.68
   5   7  -8    1.81    2.84
  -5  -7   8    2.78    2.39
   5   7  -7   53.11    3.68
  -5  -7   7   56.02    4.26
   5   7  -6   66.23    4.39
  -5  -7   6   57.25    3.30
   5   7  -5    7.30    1.87
  -5  -7   5    5.56    1.62
   5   7  -4   86.06    4.20
  -5  -7   4   88.26    3.81
   5   7  -3   32.24    2.71
  -5  -7   3   30.69    2.20
   5   7  -2  179.42    6.91
  -5  -7   2  178.26    6.46
   5   7  -1   65.19    4.01
  -5  -7   1   66.61    3.81
   5   7   0    0.32    1.74
  -5  -7   0    0.32    1.49
   5   7   1   17.70    2.07
  -5  -7  -1   25.00    2.13
   5   7   2    0.71    1.03
  -5  -7  -2    0.97    1.16
   5   7   3    8.27    1.49
  -5  -7  -3   10.47    1.49
   5   7   4   -0.39    1.23
  -5  -7  -4    0.32    1.10
   5   7   5   67.00    4.01
  -5  -7  -5   63.71    3.42
   5   7   6    1.74    1.36
  -5  -7  -6    0.45    1.16
   5   7   7    6.40    1.55
  -5  -7  -7    4.65    1.03
   5   7   8    0.32    1.36
  -5  -7  -8    0.06    0.97
   5   7   9   12.66    1.68
  -5  -7  -9   10.73    1.29
   5   7  10    2.46    1.68
  -5  -7 -10    3.75    0.97
   5   7  11    0.97    1.10
  -5  -7 -11    1.10    0.84
   5   7  12    0.90    1.36
  -5  -7 -12    0.06    1.10
   5   8 -21    0.32    4.52
   5   8 -20    1.29    3.62
  -5  -8  20   -0.39    5.94
   5   8 -19   -2.52    4.46
  -5  -8  19    1.68    5.88
   5   8 -18    6.91    4.78
  -5  -8  18    6.85    4.98
   5   8 -17    1.94    4.72
  -5  -8  17    1.87    4.78
   5   8 -16    3.36    3.55
  -5  -8  16    2.07    3.75
   5   8 -15   39.74    5.17
  -5  -8  15   36.44    5.23
   5   8 -14    2.97    3.81
  -5  -8  14    3.10    4.39
   5   8 -13   25.07    7.37
  -5  -8  13   18.80    4.46
   5   8 -12    7.49    2.58
  -5  -8  12    8.98    3.10
   5   8 -11    6.91    2.52
  -5  -8  11    6.59    3.49
   5   8 -10  129.42    6.91
  -5  -8  10  122.05    6.59
   5   8  -9   -2.00    3.10
  -5  -8   9   -0.84    2.84
   5   8  -8   16.73    3.04
  -5  -8   8   14.80    3.04
   5   8  -7   13.37    3.04
  -5  -8   7   12.41    3.49
   5   8  -6    3.55    2.71
  -5  -8   6    8.59    2.26
   5   8  -5   79.02    4.91
  -5  -8   5   79.15    4.01
   5   8  -4    1.03    2.00
  -5  -8   4    1.10    1.55
   5   8  -3   22.10    2.78
  -5  -8   3   22.16    2.58
   5   8  -2   24.81    3.04
  -5  -8   2   25.46    2.33
   5   8  -1   79.21    4.39
  -5  -8   1   79.92    3.62
   5   8   0    4.01    2.33
  -5  -8   0    1.94    1.49
   5   8   1   -0.26    1.49
  -5  -8  -1   -0.65    1.10
   5   8   2    9.76    1.74
  -5  -8  -2   10.21    1.49
   5   8   3   25.13    2.13
  -5  -8  -3   21.32    2.00
   5   8   4   20.29    1.94
  -5  -8  -4   21.90    2.00
   5   8   5    5.94    1.55
  -5  -8  -5    7.04    2.97
   5   8   6    2.91    1.68
  -5  -8  -6    1.29    1.36
   5   8   7    0.26    1.68
  -5  -8  -7   -0.32    1.16
   5   8   8    7.56    1.68
  -5  -8  -8    6.33    1.23
   5   8   9    0.90    1.62
  -5  -8  -9   -0.13    1.10
   5   8  10    0.84    1.23
  -5  -8 -10   -0.19    0.65
   5   9 -19   -2.26    3.10
  -5  -9  19   -0.06    4.98
   5   9 -18    1.42    3.17
  -5  -9  18    2.46    4.33
   5   9 -17   -1.55    2.84
  -5  -9  17   -2.26    4.59
   5   9 -16    9.89    3.36
  -5  -9  16   11.82    5.10
   5   9 -15   13.50    3.68
  -5  -9  15   15.77    5.17
   5   9 -14   22.16    4.78
  -5  -9  14   33.53    4.78
   5   9 -13    2.07    3.75
  -5  -9  13    5.43    3.49
   5   9 -12    4.85    3.49
  -5  -9  12    3.04    3.88
   5   9 -11   29.59    3.88
  -5  -9  11   36.05    4.39
   5   9 -10    2.84    3.62
  -5  -9  10    2.00    3.17
   5   9  -9   35.67    4.26
  -5  -9   9   44.39    4.20
   5   9  -8   38.12    3.81
  -5  -9   8   38.64    3.42
   5   9  -7    3.42    2.78
  -5  -9   7    4.20    2.39
   5   9  -6   50.85    4.65
  -5  -9   6   51.24    3.62
   5   9  -5    2.00    2.58
  -5  -9   5    0.65    2.58
   5   9  -4   73.33    5.30
  -5  -9   4   79.86    4.65
   5   9  -3   11.82    2.91
  -5  -9   3   18.74    2.58
   5   9  -2    5.10    2.52
  -5  -9   2    5.88    1.81
   5   9  -1   24.68    2.71
  -5  -9   1   25.26    2.65
   5   9   0    8.92    2.78
  -5  -9   0    6.27    2.00
   5   9   1   16.54    2.71
  -5  -9  -1   18.03    1.94
   5   9   2   20.87    2.52
  -5  -9  -2   18.28    1.87
   5   9   3    0.78    1.42
  -5  -9  -3   -0.90    1.68
   5   9   4   12.02    2.00
  -5  -9  -4   11.05    2.07
   5   9   5    2.26    2.07
  -5  -9  -5    3.36    1.29
   5   9   6    3.10    1.55
  -5  -9  -6    1.49    1.87
   5   9   7   -0.13    1.81
  -5  -9  -7   -0.13    1.03
   5   9   8    0.26    1.55
  -5  -9  -8   -0.13    1.03
   5   9   9    0.32    1.94
  -5  -9  -9    0.58    1.16
   5  10 -19   -1.42    5.30
  -5 -10  19   -1.03    5.30
   5  10 -18    0.00    3.88
  -5 -10  18    0.90    4.01
   5  10 -17   10.21    4.78
  -5 -10  17   10.27    5.75
   5  10 -16    3.30    5.17
  -5 -10  16   -0.26    4.91
   5  10 -15    9.89    4.33
  -5 -10  15   11.63    4.52
   5  10 -14    2.97    4.33
  -5 -10  14    5.04    4.20
   5  10 -13    3.30    4.07
  -5 -10  13    6.85    3.62
   5  10 -12   18.54    4.72
  -5 -10  12   14.21    3.55
   5  10 -11    3.10    3.49
  -5 -10  11    4.33    2.91
   5  10 -10   28.75    4.65
  -5 -10  10   23.78    4.26
   5  10  -9    3.30    3.17
  -5 -10   9   -0.65    2.65
   5  10  -8    5.10    3.36
  -5 -10   8    3.75    2.97
   5  10  -7   41.42    4.46
  -5 -10   7   34.83    4.46
   5  10  -6    2.20    3.10
  -5 -10   6    2.20    2.46
   5  10  -5   47.81    4.72
  -5 -10   5   54.47    4.33
   5  10  -4   12.47    3.17
  -5 -10   4   10.40    3.04
   5  10  -3    5.75    3.04
  -5 -10   3    3.94    2.52
   5  10  -2   37.47    3.81
  -5 -10   2   38.96    3.04
   5  10  -1    5.04    2.46
  -5 -10   1    7.11    2.20
   5  10   0    8.14    3.17
  -5 -10   0    5.04    2.26
   5  10   1    2.39    2.71
  -5 -10  -1    0.13    1.55
   5  10   2    9.56    2.26
  -5 -10  -2    6.98    2.33
   5  10   3   13.70    2.71
  -5 -10  -3   13.44    2.39
   5  10   4    3.17    1.87
  -5 -10  -4    4.85    1.62
   5  10   5   10.60    1.94
  -5 -10  -5   13.50    2.13
   5  10   6    1.16    1.42
  -5 -10  -6    0.65    1.55
   5  10   7   -0.19    1.87
  -5 -10  -7    0.45    1.10
   5  10   8   -1.49    1.94
  -5 -10  -8    0.06    1.23
   5  11 -18    0.13    7.82
  -5 -11  18    4.72    6.72
   5  11 -17   -1.03    6.20
  -5 -11  17   -1.81    5.81
   5  11 -16   23.58    5.49
  -5 -11  16   16.86    5.56
   5  11 -15    3.88    4.39
  -5 -11  15    1.81    5.81
   5  11 -14    3.04    4.14
  -5 -11  14    4.59    4.20
   5  11 -13    2.58    4.39
  -5 -11  13    1.49    3.81
   5  11 -12    1.23    4.52
  -5 -11  12    3.10    4.33
   5  11 -11   20.22    4.59
  -5 -11  11   19.96    4.33
   5  11 -10   -0.65    4.26
  -5 -11  10   -1.16    3.10
   5  11  -9    8.08    4.33
  -5 -11   9    6.14    4.01
   5  11  -8   10.66    3.94
  -5 -11   8    9.63    3.17
   5  11  -7    1.29    3.30
  -5 -11   7    0.39    2.97
   5  11  -6   18.48    5.10
  -5 -11   6   14.99    4.07
   5  11  -5    0.90    2.97
  -5 -11   5    0.13    2.52
   5  11  -4    8.21    3.55
  -5 -11   4    9.56    2.84
   5  11  -3   10.14    3.30
  -5 -11   3   10.53    3.42
   5  11  -2    5.17    2.65
  -5 -11   2    4.33    2.52
   5  11  -1    4.72    3.42
  -5 -11   1    6.78    2.46
   5  11   0   -0.06    3.49
  -5 -11   0   -0.26    2.07
   5  11   1    5.94    2.52
  -5 -11  -1    7.24    2.20
   5  11   2    2.58    2.84
  -5 -11  -2    4.07    2.26
   5  11   3    2.07    2.58
  -5 -11  -3    0.97    2.00
   5  11   4    1.68    1.94
  -5 -11  -4    2.58    2.33
   5  11   5    0.90    1.94
  -5 -11  -5    1.94    2.07
   5  11   6    0.65    1.49
  -5 -11  -6    1.87    1.62
   5  11   7    0.71    2.46
  -5 -11  -7    0.71    1.23
   5  12 -18    0.90    7.88
  -5 -12  18   -0.32    4.91
   5  12 -17    2.13    6.14
  -5 -12  17    2.71    6.01
   5  12 -16    3.49    5.43
  -5 -12  16    1.36    4.65
   5  12 -15   29.72    5.49
  -5 -12  15   41.22    6.07
   5  12 -14    7.37    7.56
  -5 -12  14    7.24    5.75
   5  12 -13    0.19    4.72
  -5 -12  13    1.74    4.14
   5  12 -12    0.06    5.75
  -5 -12  12    3.17    4.78
   5  12 -11   -0.39    4.72
  -5 -12  11    3.88    4.46
   5  12 -10    8.59    4.33
  -5 -12  10   10.73    3.94
   5  12  -9    0.39    3.81
  -5 -12   9   -2.39    3.30
   5  12  -8   19.84    4.98
  -5 -12   8   23.00    4.33
   5  12  -7    7.43    4.14
  -5 -12   7   18.80    3.49
   5  12  -6    1.62    3.68
  -5 -12   6    0.39    3.04
   5  12  -5   10.08    4.14
  -5 -12   5    5.56    3.23
   5  12  -4    3.55    3.49
  -5 -12   4    2.39    2.91
   5  12  -3    1.29    4.72
  -5 -12   3    1.62    2.97
   5  12  -2    7.37    3.75
  -5 -12   2    4.01    2.97
   5  12  -1    4.14    3.62
  -5 -12   1    4.65    3.23
   5  12   0    3.17    3.88
  -5 -12   0   -0.19    2.13
   5  12   1    0.39    2.71
  -5 -12  -1   -0.78    2.46
   5  12   2    1.16    2.97
  -5 -12  -2    1.74    2.13
   5  12   3    1.03    2.84
  -5 -12  -3    0.00    2.20
   5  12   4   -0.13    1.74
  -5 -12  -4   -0.52    2.20
   5  12   5    0.58    2.65
  -5 -12  -5    0.71    1.55
  -5 -12  -6    0.52    1.36
  -5 -12  -7    0.97    1.55
   5  13 -17    1.49    5.49
  -5 -13  17    0.32    4.78
   5  13 -16    1.81    5.88
  -5 -13  16   10.85    6.85
   5  13 -15    1.42    5.69
  -5 -13  15    2.52    5.49
   5  13 -14   26.68    5.10
  -5 -13  14   25.59    4.98
   5  13 -13   17.32    5.43
  -5 -13  13   21.06    5.75
   5  13 -12   -0.90    4.98
  -5 -13  12   -0.13    4.20
   5  13 -11   11.50    5.88
  -5 -13  11    5.43    4.46
   5  13 -10    2.71    4.33
  -5 -13  10   -1.74    3.55
   5  13  -9    3.04    4.39
  -5 -13   9    4.52    3.42
   5  13  -8   -0.39    4.59
  -5 -13   8   -1.94    4.20
   5  13  -7    4.20    4.59
  -5 -13   7    7.17    3.62
   5  13  -6   16.22    4.46
  -5 -13   6   15.38    3.49
   5  13  -5    3.75    4.52
  -5 -13   5    1.42    2.84
   5  13  -4    2.39    3.62
  -5 -13   4   -0.26    2.71
   5  13  -3   -0.32    4.33
  -5 -13   3   -0.13    2.97
   5  13  -2    2.20    3.88
  -5 -13   2    2.65    2.78
   5  13  -1   -1.62    4.01
  -5 -13   1   -0.90    3.04
   5  13   0   -0.45    2.65
  -5 -13   0    0.19    1.94
   5  13   1   -0.45    2.97
  -5 -13  -1    0.45    1.42
   5  13   2    0.71    2.07
  -5 -13  -2    3.10    2.65
  -5 -13  -3    8.01    4.52
  -5 -13  -4    0.97    2.46
  -5 -13  -5   -0.58    1.81
   5  14 -16    0.06    4.78
  -5 -14  16   -0.84    4.52
   5  14 -15   12.60    8.01
  -5 -14  15    6.07    5.56
   5  14 -14    1.36    5.30
  -5 -14  14    1.49    4.91
   5  14 -13   -3.42    7.88
  -5 -14  13    1.68    6.14
   5  14 -12    4.91    7.69
  -5 -14  12   10.53    4.65
   5  14 -11    0.97    7.24
  -5 -14  11   -0.13    3.75
   5  14 -10    1.68    5.10
  -5 -14  10    1.16    5.62
   5  14  -9    0.90    3.23
  -5 -14   9    1.68    3.75
   5  14  -8    4.14    4.52
  -5 -14   8   -2.97    5.17
   5  14  -7    4.01    3.94
  -5 -14   7    5.94    3.94
   5  14  -6    2.39    4.26
  -5 -14   6   -0.58    2.84
   5  14  -5   -0.71    3.68
  -5 -14   5    1.68    2.71
   5  14  -4    1.23    3.49
  -5 -14   4    1.10    3.49
   5  14  -3    1.29    3.42
  -5 -14   3    1.10    1.81
  -5 -14   2    0.06    1.55
  -5 -14   1   -0.39    1.49
  -5 -14   0    1.16    2.46
   5  15 -14   -0.06    8.79
  -5 -15  14    1.29    3.49
   5  15 -13    0.90    7.88
  -5 -15  13   -1.10    4.26
   5  15 -12    1.03   11.24
  -5 -15  12   -1.29    5.62
   5  15 -11    4.33    8.21
  -5 -15  11    5.43    5.62
  -5 -15  10    3.75    6.46
  -5 -15   9    2.13    4.33
   5  15  -8    0.13    3.75
  -5 -15   8    1.16    3.88
  -5 -15   7    9.05    3.36
   5  15  -6    2.33    5.75
  -5 -15   6    0.65    3.10
   5  15  -5    0.52    6.40
  -5 -15   5    1.36    3.23
  -5 -16  11   -0.06    3.62
  -5 -16  10    1.42    5.69
  -5 -16   9   -1.16    3.49
  -5 -16   8   -0.45    4.26
  -5 -16   7    0.84    3.04
  -6  19  -2    2.00    7.43
  -6  19  -3    1.23    6.07
  -6  18   2    1.94    4.33
  -6  18   1   -1.74    4.20
  -6  18  -1   -1.16    5.75
  -6  18  -2    0.52    5.04
  -6  18  -3   -0.32    5.10
   6 -18   4   -1.10    4.20
  -6  18  -4    1.03    6.20
   6 -18   5    0.84    4.14
   6 -18   7   -0.26    4.20
   6 -17  -3    1.55    4.91
   6 -17  -2    0.06    4.26
   6 -17  -1    2.00    5.30
  -6  17   1   -3.30   10.47
   6 -17   0   -0.90    5.49
  -6  17   0   -0.39    8.59
   6 -17   1    2.39    4.98
  -6  17  -1   -0.45    6.53
   6 -17   2   -2.00    5.23
  -6  17  -2   -0.39    4.91
   6 -17   3   -2.33    4.14
  -6  17  -3    1.49    4.01
   6 -17   4   -0.52    4.01
  -6  17  -4    4.65    5.56
   6 -17   5    0.58    7.69
  -6  17  -5   -1.81    5.88
   6 -17   6   -0.06    5.17
  -6  17  -6   -0.45    5.62
   6 -17   7    0.71    4.98
  -6  17  -7    1.94    7.43
   6 -17   8    1.10    4.14
   6 -17   9   -5.17    7.04
  -6  17  -9    2.78    5.69
   6 -17  11    3.23    4.33
  -6  17 -11    0.45    6.46
   6 -16  -5   -3.75    5.49
  -6  16   5   -0.45    3.42
   6 -16  -4   -2.65    4.85
  -6  16   4    3.55    5.23
   6 -16  -3   -1.16    5.88
  -6  16   3    1.29    3.62
   6 -16  -2    0.97    4.20
  -6  16   2    3.55    4.33
   6 -16  -1    4.20    3.94
  -6  16   1   -1.87    4.39
   6 -16   0    7.49    5.17
  -6  16   0    2.26    5.10
   6 -16   1    0.65    5.30
  -6  16  -1    3.42    5.30
   6 -16   2    3.49    3.94
  -6  16  -2   -0.26    3.62
   6 -16   3    1.23    3.88
  -6  16  -3    0.97    4.26
   6 -16   4   -2.07    7.37
  -6  16  -4    0.00    4.39
   6 -16   5    2.71    4.46
  -6  16  -5    5.36    5.10
   6 -16   6   -1.10    4.07
  -6  16  -6    1.68    5.49
   6 -16   7    1.62    4.07
  -6  16  -7    2.33    4.78
   6 -16   8    6.72    4.01
  -6  16  -8    2.33    4.78
   6 -16   9   -0.78    3.94
  -6  16  -9    2.13    5.30
   6 -16  10   -5.56    6.27
  -6  16 -10   -0.06    5.49
   6 -16  11    1.29    5.30
  -6  16 -11   -0.32    5.43
   6 -16  12    2.07    4.91
   6 -16  14    3.36    4.78
  -6  16 -14    3.36    5.49
  -6  16 -15    4.33    5.17
   6 -15  -8   -0.84    4.14
  -6  15   8    2.78    5.69
   6 -15  -7    1.29    3.94
  -6  15   7   -0.71    3.68
   6 -15  -6    3.94    3.81
  -6  15   6    2.52    5.04
   6 -15  -5   -1.36    4.98
  -6  15   5    0.45    4.91
   6 -15  -4    3.30    4.33
  -6  15   4    0.26    3.88
   6 -15  -3    2.46    4.91
  -6  15   3    1.81    4.39
   6 -15  -2   -0.13    4.26
  -6  15   2    5.23    4.52
   6 -15  -1    4.85    4.07
  -6  15   1    6.40    4.33
   6 -15   0    1.16    4.01
  -6  15   0    0.84    4.46
   6 -15   1   -0.71    4.20
  -6  15  -1    3.49    4.14
   6 -15   2   12.99    3.55
  -6  15  -2   16.73    4.72
   6 -15   3    0.45    7.24
  -6  15  -3    2.84    4.14
   6 -15   4    6.01    4.20
  -6  15  -4    2.20    4.52
   6 -15   5   10.98    3.75
  -6  15  -5   11.05    4.98
   6 -15   6    1.16    3.42
  -6  15  -6    8.98    4.52
   6 -15   7   -0.97    3.62
  -6  15  -7   -1.29    4.14
   6 -15   8    3.81    3.94
  -6  15  -8    2.07    4.65
   6 -15   9    1.29    3.42
  -6  15  -9    0.78    4.91
   6 -15  10    0.39    4.20
  -6  15 -10    2.84    5.43
   6 -15  11   -3.42    3.49
  -6  15 -11    1.29    4.52
   6 -15  12    1.36    4.39
  -6  15 -12   -1.62    4.39
  -6  15 -13    5.94    6.72
   6 -15  14   -0.52    4.20
  -6  15 -14    0.78    5.30
   6 -15  15   -2.65    5.17
  -6  15 -15   -1.36    4.33
   6 -14  -9    1.42    4.85
  -6  14   9   -2.91    5.43
   6 -14  -8   -0.58    5.49
  -6  14   8    2.97    4.72
   6 -14  -7    0.58    4.33
  -6  14   7    1.16    5.36
   6 -14  -6   -2.13    6.40
  -6  14   6   -1.68    6.14
   6 -14  -5    1.03    5.04
  -6  14   5    1.49    4.85
   6 -14  -4    0.13    3.88
  -6  14   4    1.81    4.07
   6 -14  -3   -0.65    4.59
  -6  14   3    1.55    4.72
   6 -14  -2   10.34    4.26
  -6  14   2   11.63    4.59
   6 -14  -1    9.63    4.07
  -6  14   1    7.37    4.46
   6 -14   0    2.26    3.81
  -6  14   0    3.10    4.14
   6 -14   1    5.75    3.75
  -6  14  -1    1.68    8.40
   6 -14   2    7.04    6.14
  -6  14  -2    4.78    4.07
   6 -14   3   12.99    3.75
  -6  14  -3    9.24    4.20
   6 -14   4   12.34    4.52
  -6  14  -4    2.58    4.52
   6 -14   5    2.52    3.94
  -6  14  -5    1.62    4.85
   6 -14   6   18.87    4.33
  -6  14  -6   16.67    5.30
   6 -14   7   13.70    4.01
  -6  14  -7   13.50    4.14
   6 -14   8    2.33    3.10
  -6  14  -8    1.68    4.01
   6 -14   9   23.07    3.81
  -6  14  -9   21.39    4.85
   6 -14  10    0.58    4.98
  -6  14 -10   -0.13    4.52
   6 -14  11    1.10    3.36
  -6  14 -11    1.16    4.07
   6 -14  12    3.36    4.14
  -6  14 -12    1.74    5.23
   6 -14  13    1.29    3.55
  -6  14 -13   -2.52    4.26
   6 -14  14    3.88    7.69
  -6  14 -14    7.56    5.81
   6 -14  15    3.55    6.20
  -6  14 -15    0.65    8.59
   6 -14  16   -0.39    4.65
  -6  14 -16   -3.10    6.91
   6 -14  17   -1.16    4.78
  -6  13  14    4.07    7.17
  -6  13  13    2.33    4.85
  -6  13  12    2.71    4.26
  -6  13  11    4.78    7.49
   6 -13 -10   -2.20    5.75
  -6  13  10    0.71    8.66
   6 -13  -9   -3.17    5.04
  -6  13   9    3.49    5.17
   6 -13  -8    1.03    4.98
  -6  13   8    1.16    5.04
   6 -13  -7    0.84    4.26
  -6  13   7   -0.52    4.72
   6 -13  -6   11.44    5.10
  -6  13   6    9.30    6.98
   6 -13  -5    4.65    4.85
  -6  13   5    0.58    4.59
   6 -13  -4    3.04    3.81
  -6  13   4    0.06    3.49
   6 -13  -3    3.04    3.62
  -6  13   3    1.94    4.26
   6 -13  -2    4.46    4.14
  -6  13   2   14.02    5.23
   6 -13  -1   16.99    5.10
  -6  13   1   22.29    5.49
   6 -13   0   10.53    4.46
  -6  13   0    6.07    4.98
   6 -13   1    2.46    5.43
  -6  13  -1    4.52    4.52
   6 -13   2    2.20    3.55
  -6  13  -2    0.97    3.30
   6 -13   3   20.09    4.14
  -6  13  -3   21.58    4.14
   6 -13   4    7.37    3.49
  -6  13  -4    1.03    3.49
   6 -13   5   10.21    3.36
  -6  13  -5    2.33    3.68
   6 -13   6   24.49    4.59
  -6  13  -6   23.20    4.85
   6 -13   7    0.90    3.10
  -6  13  -7    1.94    3.88
   6 -13   8   25.46    4.07
  -6  13  -8   22.03    4.26
   6 -13   9    0.13    4.46
  -6  13  -9   -1.03    4.33
   6 -13  10    5.88    3.04
  -6  13 -10    7.88    4.07
   6 -13  11   10.47    3.88
  -6  13 -11    9.17    5.17
   6 -13  12    3.42    4.26
  -6  13 -12   -2.26    4.85
   6 -13  13    6.33    4.72
  -6  13 -13   13.12    6.46
   6 -13  14   -1.87    4.01
  -6  13 -14   -1.16    4.33
   6 -13  15    2.07    3.81
  -6  13 -15    6.72    6.65
   6 -13  16   -0.52    3.17
  -6  13 -16    5.88    6.59
   6 -13  17    2.65    6.59
  -6  13 -17   -0.58    6.20
   6 -13  18    1.55    4.14
  -6  12  14    0.06    6.07
   6 -12 -13   -0.06    5.17
  -6  12  13    0.71    4.59
   6 -12 -12   -0.84    4.91
  -6  12  12    2.78    4.39
   6 -12 -11    4.59    4.65
  -6  12  11    4.85    5.23
   6 -12 -10    4.91    6.59
  -6  12  10    4.07    5.43
   6 -12  -9    5.17    5.23
  -6  12   9    4.07    5.10
   6 -12  -8    2.39    4.46
  -6  12   8   -2.52    4.52
   6 -12  -7   10.21    4.39
  -6  12   7   10.47    4.65
   6 -12  -6    1.29    3.88
  -6  12   6    2.13    3.81
   6 -12  -5    6.46    4.46
  -6  12   5   10.21    4.59
   6 -12  -4    1.16    3.42
  -6  12   4    0.90    3.62
   6 -12  -3    1.55    3.30
[truncated: 307,342 more chars]
