# Supplementary material for: Origamic metal-organic framework toward mechanical metamaterial
Source: Nat Commun. 2023 Dec 1;14:7938. doi: 10.1038/s41467-023-43647-8 (PMC10692132; doi:10.1038/s41467-023-43647-8)
Supplement: Supplementary file 4 — Supplementary Data 1 [file 41467_2023_43647_MOESM4_ESM.zip › Crystallographic data/PPF-301_360K.cif]

 
data_P-1_a
 
_audit_creation_method            'SHELXL-2018/3'
_shelx_SHELXL_version_number      '2018/3'
_chemical_name_systematic         ?
_chemical_name_common             ?
_chemical_melting_point           ?
_chemical_formula_moiety          ?
_chemical_formula_sum
 'C70 H74 N10 O18 Zn3' 
_chemical_formula_weight          1539.50

loop_
 _atom_type_symbol
 _atom_type_description
 _atom_type_scat_dispersion_real
 _atom_type_scat_dispersion_imag
 _atom_type_scat_source
 'C'  'C'   0.0024   0.0013
 'International Tables Vol C Tables 4.2.6.8 and 6.1.1.4'
 'H'  'H'   0.0000   0.0000
 'International Tables Vol C Tables 4.2.6.8 and 6.1.1.4'
 'N'  'N'   0.0048   0.0026
 'International Tables Vol C Tables 4.2.6.8 and 6.1.1.4'
 'O'  'O'   0.0085   0.0048
 'International Tables Vol C Tables 4.2.6.8 and 6.1.1.4'
 'Zn'  'Zn'   0.3273   1.1646
 'International Tables Vol C Tables 4.2.6.8 and 6.1.1.4'
 
_space_group_crystal_system       triclinic
_space_group_IT_number            2
_space_group_name_H-M_alt         'P -1'
_space_group_name_Hall            '-P 1'
 
_shelx_space_group_comment
;
The symmetry employed for this shelxl refinement is uniquely defined
by the following loop, which should always be used as a source of
symmetry information in preference to the above space-group names.
They are only intended as comments.
;
 
loop_
 _space_group_symop_operation_xyz
 'x, y, z'
 '-x, -y, -z'
 
_cell_length_a                    11.142(2)
_cell_length_b                    12.925(3)
_cell_length_c                    14.083(3)
_cell_angle_alpha                 100.65(3)
_cell_angle_beta                  101.01(3)
_cell_angle_gamma                 109.59(3)
_cell_volume                      1806.3(7)
_cell_formula_units_Z             1
_cell_measurement_temperature     360(2)
_cell_measurement_reflns_used     22206
_cell_measurement_theta_min       1.356
_cell_measurement_theta_max       26.499
 
_exptl_crystal_description        rectangle
_exptl_crystal_colour             purple
_exptl_crystal_density_meas       ?
_exptl_crystal_density_method     'not measured'
_exptl_crystal_density_diffrn     1.415          
_exptl_crystal_F_000              798
_exptl_transmission_factor_min    ?
_exptl_transmission_factor_max    ?
_exptl_crystal_size_max           0.862
_exptl_crystal_size_mid           0.198
_exptl_crystal_size_min           0.127
_exptl_absorpt_coefficient_mu     0.769
_shelx_estimated_absorpt_T_min    0.557
_shelx_estimated_absorpt_T_max    0.909
_exptl_absorpt_correction_type    'empirical'
_exptl_absorpt_correction_T_min   0.557
_exptl_absorpt_correction_T_max   0.909
_exptl_absorpt_process_details    'HKL3000 Scaplepack'
_exptl_absorpt_special_details    ?
_diffrn_ambient_temperature       360(2)
_diffrn_radiation_wavelength      0.630
_diffrn_radiation_type            synchrotron
_diffrn_source                    'PLSII 2D bending magnet'
_diffrn_measurement_device_type   'Rayonix MX225HS CCD area detector'
_diffrn_measurement_method        'omega scan'
_diffrn_detector_area_resol_mean  ?
_diffrn_reflns_number             19720
_diffrn_reflns_av_unetI/netI      0.0609
_diffrn_reflns_av_R_equivalents   0.0273
_diffrn_reflns_limit_h_min        -15
_diffrn_reflns_limit_h_max        15
_diffrn_reflns_limit_k_min        -18
_diffrn_reflns_limit_k_max        18
_diffrn_reflns_limit_l_min        -19
_diffrn_reflns_limit_l_max        19
_diffrn_reflns_theta_min          1.356
_diffrn_reflns_theta_max          26.499
_diffrn_reflns_theta_full         22.210
_diffrn_measured_fraction_theta_max   0.929
_diffrn_measured_fraction_theta_full  0.956
_diffrn_reflns_Laue_measured_fraction_max    0.929
_diffrn_reflns_Laue_measured_fraction_full   0.956
_diffrn_reflns_point_group_measured_fraction_max   0.929
_diffrn_reflns_point_group_measured_fraction_full  0.956
_reflns_number_total              9983
_reflns_number_gt                 4911
_reflns_threshold_expression      'I > 2\s(I)'
_reflns_Friedel_coverage          0.000
_reflns_Friedel_fraction_max      .
_reflns_Friedel_fraction_full     .
 
_reflns_special_details
;
 Reflections were merged by SHELXL according to the crystal
 class for the calculation of statistics and refinement.
 
 _reflns_Friedel_fraction is defined as the number of unique
 Friedel pairs measured divided by the number that would be
 possible theoretically, ignoring centric projections and
 systematic absences.
;
 
_computing_data_collection        'PAL BL2D-SMDC Program' 
_computing_cell_refinement        'HKL3000' 
_computing_data_reduction         'HKL3000'
_computing_structure_solution     'SHELXT 2018/2 (Sheldrick, 2018)'
_computing_structure_refinement 'SHELXL-2018/3 (Sheldrick, 2018)'
_computing_molecular_graphics     ?
_computing_publication_material   ?
_refine_special_details           ?
_refine_ls_structure_factor_coef  Fsqd
_refine_ls_matrix_type            full
_refine_ls_weighting_scheme       calc
_refine_ls_weighting_details
'w=1/[\s^2^(Fo^2^)+(0.1103P)^2^] where P=(Fo^2^+2Fc^2^)/3'
_atom_sites_solution_primary      ?
_atom_sites_solution_secondary    ?
_atom_sites_solution_hydrogens    geom
_refine_ls_hydrogen_treatment     constr
_refine_ls_extinction_method      none
_refine_ls_extinction_coef        .
_refine_ls_number_reflns          9983
_refine_ls_number_parameters      571
_refine_ls_number_restraints      280
_refine_ls_R_factor_all           0.1089
_refine_ls_R_factor_gt            0.0585
_refine_ls_wR_factor_ref          0.1868
_refine_ls_wR_factor_gt           0.1692
_refine_ls_goodness_of_fit_ref    0.916
_refine_ls_restrained_S_all       0.943
_refine_ls_shift/su_max           0.001
_refine_ls_shift/su_mean          0.000
 
loop_
 _atom_site_label
 _atom_site_type_symbol
 _atom_site_fract_x
 _atom_site_fract_y
 _atom_site_fract_z
 _atom_site_U_iso_or_equiv
 _atom_site_adp_type
 _atom_site_occupancy
 _atom_site_site_symmetry_order  
 _atom_site_calc_flag
 _atom_site_refinement_flags_posn
 _atom_site_refinement_flags_adp
 _atom_site_refinement_flags_occupancy
 _atom_site_disorder_assembly
 _atom_site_disorder_group
Zn1 Zn 0.97817(4) 0.01694(4) 1.10149(3) 0.06327(16) Uani 1 1 d . . . . .
Zn2 Zn 0.99613(15) 0.51814(11) 0.51554(9) 0.0440(3) Uani 0.5 1 d . . P . .
O1 O 0.5907(2) -0.0464(2) 0.7873(2) 0.0835(9) Uani 1 1 d . . . . .
O2 O 0.7957(2) 0.0011(3) 1.0315(2) 0.0806(8) Uani 1 1 d . . . . .
O3 O 0.8315(2) -0.0314(2) 0.88135(19) 0.0714(7) Uani 1 1 d . . . . .
O4 O 0.1913(2) 0.4120(2) 0.12300(19) 0.0725(7) Uani 1 1 d . . . . .
O5 O 0.0517(3) 0.1828(2) 0.0821(2) 0.0764(7) Uani 1 1 d . . . . .
O6 O 0.0821(3) 0.1551(3) -0.0707(2) 0.0889(8) Uani 1 1 d . . . . .
N1 N 0.9331(2) 0.5688(2) 0.39056(17) 0.0476(6) Uani 1 1 d . . . . .
N2 N 0.8098(2) 0.4011(2) 0.48808(18) 0.0485(6) Uani 1 1 d . . . . .
C1 C 1.0108(3) 0.6527(3) 0.3556(2) 0.0501(7) Uani 1 1 d . . . . .
C2 C 0.9250(3) 0.6797(3) 0.2817(2) 0.0606(8) Uani 1 1 d . . . . .
H2 H 0.951681 0.734083 0.246963 0.073 Uiso 1 1 calc R U . . .
C3 C 0.8013(3) 0.6128(3) 0.2727(3) 0.0616(8) Uani 1 1 d . . . . .
H3 H 0.725583 0.611060 0.229923 0.074 Uiso 1 1 calc R U . . .
C4 C 0.8054(3) 0.5431(3) 0.3412(2) 0.0491(7) Uani 1 1 d . . . . .
C5 C 0.6929(3) 0.4627(3) 0.3556(2) 0.0482(7) Uani 1 1 d . . . . .
C6 C 0.6976(3) 0.3981(2) 0.4245(2) 0.0483(7) Uani 1 1 d . . . . .
C7 C 0.5838(3) 0.3138(3) 0.4375(3) 0.0620(9) Uani 1 1 d . . . . .
H7 H 0.496168 0.293614 0.402024 0.074 Uiso 1 1 calc R U . . .
C8 C 0.6258(3) 0.2697(3) 0.5093(3) 0.0630(9) Uani 1 1 d . . . . .
H8 H 0.573070 0.214782 0.534315 0.076 Uiso 1 1 calc R U . . .
C9 C 0.7682(3) 0.3232(3) 0.5408(2) 0.0489(7) Uani 1 1 d . . . . .
C10 C 0.8516(3) 0.2976(3) 0.6144(2) 0.0504(7) Uani 1 1 d . . . . .
C11 C 0.7831(3) 0.2076(3) 0.6624(2) 0.0530(7) Uani 1 1 d . . . . .
C12 C 0.7151(4) 0.0945(3) 0.6062(3) 0.0686(10) Uani 1 1 d . . . . .
H12 H 0.712444 0.073501 0.538778 0.082 Uiso 1 1 calc R U . . .
C13 C 0.6523(4) 0.0143(3) 0.6505(3) 0.0784(12) Uani 1 1 d . . . . .
H13 H 0.604213 -0.060499 0.611875 0.094 Uiso 1 1 calc R U . . .
C14 C 0.6587(3) 0.0423(3) 0.7512(3) 0.0668(10) Uani 1 1 d . . . . .
C15 C 0.7275(3) 0.1533(3) 0.8081(3) 0.0661(9) Uani 1 1 d . . . . .
H15 H 0.732746 0.173362 0.876067 0.079 Uiso 1 1 calc R U . . .
C16 C 0.7893(3) 0.2351(3) 0.7624(2) 0.0603(8) Uani 1 1 d . . . . .
H16 H 0.835875 0.310234 0.800738 0.072 Uiso 1 1 calc R U . . .
C17 C 0.6222(3) -0.0300(4) 0.8922(3) 0.0773(12) Uani 1 1 d . . . . .
H17A H 0.560723 -0.094014 0.907481 0.093 Uiso 1 1 calc R U . . .
H17B H 0.610919 0.038289 0.923452 0.093 Uiso 1 1 calc R U . . .
C18 C 0.7630(3) -0.0188(3) 0.9374(3) 0.0605(9) Uani 1 1 d . . . . .
C19 C 0.5603(3) 0.4463(3) 0.2937(2) 0.0508(7) Uani 1 1 d . . . . .
C20 C 0.4773(3) 0.4908(3) 0.3341(2) 0.0603(8) Uani 1 1 d . . . . .
H20 H 0.504764 0.531148 0.401525 0.072 Uiso 1 1 calc R U . . .
C21 C 0.3545(3) 0.4759(3) 0.2755(3) 0.0653(9) Uani 1 1 d . . . . .
H21 H 0.301142 0.507160 0.303685 0.078 Uiso 1 1 calc R U . . .
C22 C 0.3107(3) 0.4149(3) 0.1753(3) 0.0568(8) Uani 1 1 d . . . . .
C23 C 0.3897(4) 0.3693(3) 0.1354(3) 0.0728(10) Uani 1 1 d . . . . .
H23 H 0.360695 0.327027 0.068553 0.087 Uiso 1 1 calc R U . . .
C24 C 0.5128(3) 0.3853(3) 0.1937(3) 0.0695(10) Uani 1 1 d . . . . .
H24 H 0.565302 0.353846 0.164641 0.083 Uiso 1 1 calc R U . . .
C25 C 0.1383(4) 0.3431(3) 0.0210(3) 0.0754(11) Uani 1 1 d . . . . .
H25A H 0.206842 0.361408 -0.013649 0.090 Uiso 1 1 calc R U . . .
H25B H 0.066720 0.361740 -0.012104 0.090 Uiso 1 1 calc R U . . .
C26 C 0.0865(3) 0.2155(3) 0.0120(3) 0.0653(9) Uani 1 1 d . . . . .
O1A O 0.9996(5) 0.6500(4) 0.6371(3) 0.0833(17) Uani 0.584(6) 1 d D . P A 1
C1A C 1.0272(6) 0.6367(7) 0.7219(5) 0.080(2) Uani 0.584(6) 1 d D . P A 1
H1A H 0.967226 0.578994 0.739683 0.095 Uiso 0.584(6) 1 calc R U P A 1
N1A N 1.1470(7) 0.7070(7) 0.7905(5) 0.091(2) Uani 0.584(6) 1 d D . P A 1
C2A C 1.1731(12) 0.6889(13) 0.8905(6) 0.146(6) Uani 0.584(6) 1 d D . P A 1
H2A1 H 1.173663 0.752149 0.938882 0.219 Uiso 0.584(6) 1 calc R U P A 1
H2A2 H 1.257569 0.682580 0.907103 0.219 Uiso 0.584(6) 1 calc R U P A 1
H2A3 H 1.105109 0.619956 0.891342 0.219 Uiso 0.584(6) 1 calc R U P A 1
C3A C 1.2376(8) 0.7972(6) 0.7639(8) 0.118(3) Uani 0.584(6) 1 d D . P A 1
H3A1 H 1.195829 0.803748 0.700237 0.177 Uiso 0.584(6) 1 calc R U P A 1
H3A2 H 1.314664 0.781145 0.759238 0.177 Uiso 0.584(6) 1 calc R U P A 1
H3A3 H 1.263144 0.867552 0.814286 0.177 Uiso 0.584(6) 1 calc R U P A 1
O1B O 1.3489(14) 0.7833(15) 0.9474(12) 0.228(8) Uani 0.416(6) 1 d D . P A 2
C1B C 1.2680(17) 0.7746(14) 0.8686(14) 0.193(10) Uani 0.416(6) 1 d D . P A 2
H1B H 1.285567 0.830081 0.833850 0.232 Uiso 0.416(6) 1 calc R U P A 2
N1B N 1.1527(15) 0.6802(13) 0.8357(12) 0.151(6) Uani 0.416(6) 1 d D . P A 2
C2B C 1.127(2) 0.5970(15) 0.8953(15) 0.240(13) Uani 0.416(6) 1 d D . P A 2
H2B1 H 1.202587 0.619968 0.952215 0.359 Uiso 0.416(6) 1 calc R U P A 2
H2B2 H 1.112518 0.523243 0.854544 0.359 Uiso 0.416(6) 1 calc R U P A 2
H2B3 H 1.050568 0.593591 0.917986 0.359 Uiso 0.416(6) 1 calc R U P A 2
C3B C 1.047(2) 0.6669(16) 0.7491(14) 0.207(12) Uani 0.416(6) 1 d D . P A 2
H3B1 H 1.016654 0.727916 0.762784 0.310 Uiso 0.416(6) 1 calc R U P A 2
H3B2 H 0.974926 0.595270 0.736407 0.310 Uiso 0.416(6) 1 calc R U P A 2
H3B3 H 1.080495 0.668990 0.691135 0.310 Uiso 0.416(6) 1 calc R U P A 2
O2A O 0.9905(3) 0.0598(2) 1.24592(17) 0.0770(7) Uani 0.72(3) 1 d D . P B 1
C4A C 1.0923(4) 0.1340(4) 1.3022(3) 0.0840(12) Uani 0.72(3) 1 d D . P B 1
H4A H 1.157334 0.166476 1.271842 0.101 Uiso 0.72(3) 1 calc R U P B 1
N2A N 1.1224(8) 0.1738(7) 1.3991(4) 0.087(3) Uani 0.72(3) 1 d D . P B 1
C5A C 1.0296(16) 0.1294(13) 1.4561(7) 0.171(6) Uani 0.72(3) 1 d D . P B 1
H5A1 H 0.974643 0.172560 1.460549 0.257 Uiso 0.72(3) 1 calc R U P B 1
H5A2 H 1.078052 0.135521 1.522480 0.257 Uiso 0.72(3) 1 calc R U P B 1
H5A3 H 0.975150 0.050777 1.422865 0.257 Uiso 0.72(3) 1 calc R U P B 1
C6A C 1.2411(7) 0.2804(11) 1.4547(7) 0.116(4) Uani 0.72(3) 1 d D . P B 1
H6A1 H 1.281894 0.313580 1.407500 0.174 Uiso 0.72(3) 1 calc R U P B 1
H6A2 H 1.303363 0.262177 1.498824 0.174 Uiso 0.72(3) 1 calc R U P B 1
H6A3 H 1.214234 0.333642 1.493265 0.174 Uiso 0.72(3) 1 calc R U P B 1
O2B O 0.9905(3) 0.0598(2) 1.24592(17) 0.0770(7) Uani 0.28(3) 1 d D . P B 2
C4B C 1.0923(4) 0.1340(4) 1.3022(3) 0.0840(12) Uani 0.28(3) 1 d D . P B 2
H4B H 1.163915 0.168568 1.278544 0.101 Uiso 0.28(3) 1 calc R U P B 2
N2B N 1.0974(15) 0.1648(19) 1.4027(6) 0.111(10) Uani 0.28(3) 1 d D . P B 2
C5B C 0.975(2) 0.128(2) 1.4343(12) 0.100(7) Uani 0.28(3) 1 d D . P B 2
H5B1 H 0.939181 0.186036 1.437246 0.150 Uiso 0.28(3) 1 calc R U P B 2
H5B2 H 0.994192 0.114981 1.499502 0.150 Uiso 0.28(3) 1 calc R U P B 2
H5B3 H 0.911643 0.058557 1.386907 0.150 Uiso 0.28(3) 1 calc R U P B 2
C6B C 1.2221(17) 0.236(2) 1.4775(10) 0.096(5) Uani 0.28(3) 1 d D U P B 2
H6B1 H 1.286903 0.270718 1.444695 0.144 Uiso 0.28(3) 1 calc R U P B 2
H6B2 H 1.252381 0.190393 1.514821 0.144 Uiso 0.28(3) 1 calc R U P B 2
H6B3 H 1.209381 0.294694 1.522478 0.144 Uiso 0.28(3) 1 calc R U P B 2
O3A O 0.6412(13) 0.8790(11) 0.3773(7) 0.252(6) Uani 0.592(7) 1 d D U P C 1
C7A C 0.5810(14) 0.8036(11) 0.3037(7) 0.171(4) Uani 0.592(7) 1 d D U P C 1
H7A H 0.523713 0.738064 0.314141 0.205 Uiso 0.592(7) 1 calc R U P C 1
N3A N 0.5817(6) 0.7968(5) 0.2047(5) 0.158(2) Uani 0.592(7) 1 d D U P C 1
C8A C 0.6370(16) 0.8918(10) 0.1682(11) 0.223(6) Uani 0.592(7) 1 d D U P C 1
H8A1 H 0.657799 0.960790 0.218885 0.334 Uiso 0.592(7) 1 calc R U P C 1
H8A2 H 0.574394 0.888333 0.109266 0.334 Uiso 0.592(7) 1 calc R U P C 1
H8A3 H 0.716322 0.890715 0.151625 0.334 Uiso 0.592(7) 1 calc R U P C 1
C9A C 0.4823(12) 0.6872(8) 0.1320(9) 0.173(4) Uani 0.592(7) 1 d D U P C 1
H9A1 H 0.436608 0.638360 0.168238 0.260 Uiso 0.592(7) 1 calc R U P C 1
H9A2 H 0.527112 0.649909 0.094965 0.260 Uiso 0.592(7) 1 calc R U P C 1
H9A3 H 0.419636 0.703408 0.086257 0.260 Uiso 0.592(7) 1 calc R U P C 1
O3B O 0.5031(16) 0.7902(14) 0.0370(8) 0.206(5) Uani 0.408(7) 1 d D U P C 2
C7B C 0.5031(15) 0.7610(15) 0.1110(8) 0.197(5) Uani 0.408(7) 1 d D U P C 2
H7B H 0.428818 0.695803 0.102104 0.236 Uiso 0.408(7) 1 calc R U P C 2
N3B N 0.5817(6) 0.7968(5) 0.2047(5) 0.158(2) Uani 0.408(7) 1 d D U P C 2
C8B C 0.7216(11) 0.870(2) 0.2342(14) 0.205(8) Uani 0.408(7) 1 d D U P C 2
H8B1 H 0.773269 0.823215 0.233846 0.307 Uiso 0.408(7) 1 calc R U P C 2
H8B2 H 0.744822 0.918895 0.300467 0.307 Uiso 0.408(7) 1 calc R U P C 2
H8B3 H 0.739233 0.914770 0.187696 0.307 Uiso 0.408(7) 1 calc R U P C 2
C9B C 0.5263(18) 0.751(2) 0.2837(12) 0.193(7) Uani 0.408(7) 1 d D U P C 2
H9B1 H 0.438651 0.693928 0.253299 0.289 Uiso 0.408(7) 1 calc R U P C 2
H9B2 H 0.522821 0.811819 0.332414 0.289 Uiso 0.408(7) 1 calc R U P C 2
H9B3 H 0.581860 0.717645 0.316293 0.289 Uiso 0.408(7) 1 calc R U P C 2
 
loop_
 _atom_site_aniso_label
 _atom_site_aniso_U_11
 _atom_site_aniso_U_22
 _atom_site_aniso_U_33
 _atom_site_aniso_U_23
 _atom_site_aniso_U_13
 _atom_site_aniso_U_12
Zn1 0.0660(3) 0.0792(3) 0.0425(2) 0.01591(18) 0.01689(17) 0.0244(2)
Zn2 0.0443(3) 0.0462(8) 0.0415(7) 0.0164(5) 0.0137(5) 0.0138(5)
O1 0.0657(15) 0.0859(18) 0.0803(17) 0.0529(15) 0.0045(13) -0.0015(13)
O2 0.0688(15) 0.110(2) 0.0656(16) 0.0358(15) 0.0216(12) 0.0286(15)
O3 0.0661(15) 0.0811(17) 0.0677(15) 0.0243(13) 0.0193(12) 0.0265(13)
O4 0.0642(14) 0.0634(14) 0.0802(17) 0.0079(12) -0.0004(12) 0.0296(12)
O5 0.0893(18) 0.0653(16) 0.0748(17) 0.0208(13) 0.0228(14) 0.0287(13)
O6 0.095(2) 0.090(2) 0.0664(17) 0.0132(15) 0.0165(14) 0.0246(16)
N1 0.0488(12) 0.0495(14) 0.0459(13) 0.0192(11) 0.0151(10) 0.0160(10)
N2 0.0492(13) 0.0488(14) 0.0460(13) 0.0161(11) 0.0125(10) 0.0155(11)
C1 0.0574(16) 0.0506(17) 0.0441(15) 0.0189(13) 0.0145(13) 0.0193(13)
C2 0.0590(18) 0.066(2) 0.0584(18) 0.0323(16) 0.0146(15) 0.0189(16)
C3 0.0616(19) 0.072(2) 0.0583(19) 0.0313(17) 0.0141(15) 0.0283(16)
C4 0.0506(15) 0.0513(17) 0.0455(15) 0.0154(13) 0.0124(12) 0.0187(13)
C5 0.0452(14) 0.0503(17) 0.0485(15) 0.0144(13) 0.0139(12) 0.0167(12)
C6 0.0442(14) 0.0483(16) 0.0470(15) 0.0099(12) 0.0120(12) 0.0128(12)
C7 0.0443(15) 0.066(2) 0.066(2) 0.0221(16) 0.0100(14) 0.0098(14)
C8 0.0588(18) 0.061(2) 0.067(2) 0.0303(17) 0.0187(16) 0.0126(15)
C9 0.0495(15) 0.0481(16) 0.0471(15) 0.0143(13) 0.0171(12) 0.0134(12)
C10 0.0573(17) 0.0493(16) 0.0445(15) 0.0171(13) 0.0196(13) 0.0151(13)
C11 0.0546(16) 0.0525(18) 0.0508(16) 0.0227(14) 0.0161(13) 0.0138(13)
C12 0.090(2) 0.055(2) 0.0527(18) 0.0184(15) 0.0174(17) 0.0162(17)
C13 0.089(3) 0.053(2) 0.068(2) 0.0225(17) 0.005(2) 0.0019(18)
C14 0.0602(19) 0.065(2) 0.068(2) 0.0360(18) 0.0082(16) 0.0116(16)
C15 0.072(2) 0.073(2) 0.0514(18) 0.0260(16) 0.0184(16) 0.0189(17)
C16 0.074(2) 0.0538(19) 0.0507(17) 0.0191(14) 0.0201(15) 0.0166(15)
C17 0.0578(19) 0.099(3) 0.087(3) 0.061(2) 0.0253(18) 0.0225(19)
C18 0.0559(18) 0.058(2) 0.062(2) 0.0301(16) 0.0143(16) 0.0094(15)
C19 0.0505(16) 0.0495(17) 0.0505(16) 0.0156(13) 0.0108(13) 0.0171(13)
C20 0.0578(18) 0.065(2) 0.0506(17) 0.0021(15) 0.0110(14) 0.0238(16)
C21 0.0591(19) 0.066(2) 0.069(2) 0.0042(17) 0.0128(16) 0.0319(16)
C22 0.0540(17) 0.0501(18) 0.0616(19) 0.0150(14) 0.0058(14) 0.0198(14)
C23 0.070(2) 0.088(3) 0.0523(19) -0.0006(18) 0.0046(16) 0.037(2)
C24 0.0592(19) 0.082(2) 0.063(2) 0.0004(18) 0.0140(16) 0.0335(18)
C25 0.068(2) 0.075(2) 0.069(2) 0.0211(19) -0.0074(18) 0.0234(19)
C26 0.060(2) 0.061(2) 0.067(2) 0.0155(18) 0.0039(17) 0.0211(16)
O1A 0.100(4) 0.079(3) 0.065(2) 0.001(2) 0.014(2) 0.041(3)
C1A 0.073(3) 0.097(6) 0.064(3) 0.005(4) 0.014(3) 0.039(3)
N1A 0.083(3) 0.103(5) 0.073(4) -0.021(3) 0.007(3) 0.050(3)
C2A 0.160(11) 0.216(15) 0.076(5) 0.005(7) 0.013(5) 0.120(11)
C3A 0.080(5) 0.092(5) 0.152(8) -0.019(5) 0.017(5) 0.031(4)
O1B 0.212(14) 0.30(2) 0.199(16) 0.039(13) 0.078(10) 0.133(14)
C1B 0.200(15) 0.166(14) 0.199(18) 0.010(14) 0.056(11) 0.073(11)
N1B 0.186(14) 0.145(12) 0.139(15) 0.004(10) 0.064(10) 0.091(10)
C2B 0.42(4) 0.175(18) 0.21(2) 0.055(16) 0.18(2) 0.17(2)
C3B 0.28(2) 0.111(13) 0.173(16) -0.067(11) -0.021(15) 0.107(15)
O2A 0.0861(16) 0.0912(18) 0.0436(12) 0.0109(11) 0.0203(10) 0.0240(13)
C4A 0.074(2) 0.105(3) 0.0607(15) 0.0013(17) 0.0200(14) 0.0305(17)
N2A 0.097(4) 0.091(5) 0.0566(18) 0.000(2) 0.009(2) 0.035(3)
C5A 0.125(8) 0.235(13) 0.070(5) 0.028(6) 0.010(5) -0.016(8)
C6A 0.119(5) 0.113(6) 0.073(5) -0.011(4) 0.014(4) 0.016(4)
O2B 0.0861(16) 0.0912(18) 0.0436(12) 0.0109(11) 0.0203(10) 0.0240(13)
C4B 0.074(2) 0.105(3) 0.0607(15) 0.0013(17) 0.0200(14) 0.0305(17)
N2B 0.104(7) 0.15(2) 0.065(3) -0.003(6) 0.027(4) 0.043(8)
C5B 0.107(9) 0.141(16) 0.028(7) -0.018(8) 0.018(7) 0.039(9)
C6B 0.097(6) 0.097(6) 0.093(6) 0.024(2) 0.024(2) 0.037(3)
O3A 0.234(11) 0.207(10) 0.262(8) 0.045(7) 0.038(8) 0.045(8)
C7A 0.161(8) 0.158(8) 0.216(6) 0.089(5) 0.082(6) 0.050(7)
N3A 0.139(4) 0.171(5) 0.228(5) 0.111(4) 0.103(4) 0.078(3)
C8A 0.206(12) 0.216(9) 0.328(13) 0.169(9) 0.159(11) 0.086(8)
C9A 0.188(10) 0.152(7) 0.243(9) 0.091(6) 0.104(8) 0.098(6)
O3B 0.207(6) 0.207(6) 0.207(5) 0.057(2) 0.060(2) 0.080(3)
C7B 0.182(8) 0.211(9) 0.235(6) 0.084(6) 0.083(5) 0.096(8)
N3B 0.139(4) 0.171(5) 0.228(5) 0.111(4) 0.103(4) 0.078(3)
C8B 0.155(6) 0.221(14) 0.258(15) 0.135(13) 0.085(8) 0.043(8)
C9B 0.157(12) 0.224(15) 0.268(10) 0.155(10) 0.119(9) 0.080(11)
 
_geom_special_details
;
 All esds (except the esd in the dihedral angle between two l.s. planes)
 are estimated using the full covariance matrix.  The cell esds are taken
 into account individually in the estimation of esds in distances, angles
 and torsion angles; correlations between esds in cell parameters are only
 used when they are defined by crystal symmetry.  An approximate (isotropic)
 treatment of cell esds is used for estimating esds involving l.s. planes.
;
 
loop_
 _geom_bond_atom_site_label_1
 _geom_bond_atom_site_label_2
 _geom_bond_distance
 _geom_bond_site_symmetry_2
 _geom_bond_publ_flag
Zn1 O2B 1.972(2) . ?
Zn1 O2A 1.972(2) . ?
Zn1 O2 2.007(3) . ?
Zn1 O3 2.028(3) 2_757 ?
Zn1 O6 2.029(3) 2_656 ?
Zn1 O5 2.114(3) 1_656 ?
Zn1 Zn1 2.9683(10) 2_757 ?
Zn2 Zn2 0.6201(14) 2_766 ?
Zn2 N2 2.030(3) . ?
Zn2 N1 2.070(3) . ?
Zn2 N2 2.078(3) 2_766 ?
Zn2 N1 2.093(3) 2_766 ?
Zn2 O1A 2.166(5) . ?
O1 C14 1.388(4) . ?
O1 C17 1.410(5) . ?
O2 C18 1.258(4) . ?
O3 C18 1.223(4) . ?
O4 C22 1.377(4) . ?
O4 C25 1.434(4) . ?
O5 C26 1.223(5) . ?
O6 C26 1.258(5) . ?
N1 C4 1.356(4) . ?
N1 C1 1.379(4) . ?
N2 C9 1.370(4) . ?
N2 C6 1.375(4) . ?
C1 C10 1.390(4) 2_766 ?
C1 C2 1.448(4) . ?
C2 C3 1.325(4) . ?
C2 H2 0.9300 . ?
C3 C4 1.439(4) . ?
C3 H3 0.9300 . ?
C4 C5 1.412(4) . ?
C5 C6 1.397(4) . ?
C5 C19 1.489(4) . ?
C6 C7 1.437(4) . ?
C7 C8 1.334(5) . ?
C7 H7 0.9300 . ?
C8 C9 1.440(4) . ?
C8 H8 0.9300 . ?
C9 C10 1.418(4) . ?
C10 C11 1.511(4) . ?
C11 C16 1.370(4) . ?
C11 C12 1.392(5) . ?
C12 C13 1.368(5) . ?
C12 H12 0.9300 . ?
C13 C14 1.379(5) . ?
C13 H13 0.9300 . ?
C14 C15 1.375(5) . ?
C15 C16 1.392(5) . ?
C15 H15 0.9300 . ?
C16 H16 0.9300 . ?
C17 C18 1.523(5) . ?
C17 H17A 0.9700 . ?
C17 H17B 0.9700 . ?
C19 C24 1.382(5) . ?
C19 C20 1.396(5) . ?
C20 C21 1.387(4) . ?
C20 H20 0.9300 . ?
C21 C22 1.385(5) . ?
C21 H21 0.9300 . ?
C22 C23 1.361(5) . ?
C23 C24 1.384(5) . ?
C23 H23 0.9300 . ?
C24 H24 0.9300 . ?
C25 C26 1.525(5) . ?
C25 H25A 0.9700 . ?
C25 H25B 0.9700 . ?
O1A C1A 1.233(7) . ?
C1A N1A 1.382(7) . ?
C1A H1A 0.9300 . ?
N1A C3A 1.427(7) . ?
N1A C2A 1.462(7) . ?
C2A H2A1 0.9600 . ?
C2A H2A2 0.9600 . ?
C2A H2A3 0.9600 . ?
C3A H3A1 0.9600 . ?
C3A H3A2 0.9600 . ?
C3A H3A3 0.9600 . ?
O1B C1B 1.249(10) . ?
C1B N1B 1.366(8) . ?
C1B H1B 0.9300 . ?
N1B C3B 1.464(8) . ?
N1B C2B 1.469(9) . ?
C2B H2B1 0.9600 . ?
C2B H2B2 0.9600 . ?
C2B H2B3 0.9600 . ?
C3B H3B1 0.9600 . ?
C3B H3B2 0.9600 . ?
C3B H3B3 0.9600 . ?
O2A C4A 1.217(4) . ?
C4A N2A 1.300(5) . ?
C4A H4A 0.9300 . ?
N2A C5A 1.461(7) . ?
N2A C6A 1.498(6) . ?
C5A H5A1 0.9600 . ?
C5A H5A2 0.9600 . ?
C5A H5A3 0.9600 . ?
C6A H6A1 0.9600 . ?
C6A H6A2 0.9600 . ?
C6A H6A3 0.9600 . ?
O2B C4B 1.217(4) . ?
C4B N2B 1.381(8) . ?
C4B H4B 0.9300 . ?
N2B C6B 1.454(8) . ?
N2B C5B 1.470(9) . ?
C5B H5B1 0.9600 . ?
C5B H5B2 0.9600 . ?
C5B H5B3 0.9600 . ?
C6B H6B1 0.9600 . ?
C6B H6B2 0.9600 . ?
C6B H6B3 0.9600 . ?
O3A C7A 1.182(8) . ?
C7A N3A 1.383(7) . ?
C7A H7A 0.9300 . ?
N3A C8A 1.414(7) . ?
N3A C9A 1.504(7) . ?
C8A H8A1 0.9600 . ?
C8A H8A2 0.9600 . ?
C8A H8A3 0.9600 . ?
C9A H9A1 0.9600 . ?
C9A H9A2 0.9600 . ?
C9A H9A3 0.9600 . ?
O3B C7B 1.172(9) . ?
C7B N3B 1.336(8) . ?
C7B H7B 0.9300 . ?
N3B C8B 1.453(8) . ?
N3B C9B 1.494(8) . ?
C8B H8B1 0.9600 . ?
C8B H8B2 0.9600 . ?
C8B H8B3 0.9600 . ?
C9B H9B1 0.9600 . ?
C9B H9B2 0.9600 . ?
C9B H9B3 0.9600 . ?
 
loop_
 _geom_angle_atom_site_label_1
 _geom_angle_atom_site_label_2
 _geom_angle_atom_site_label_3
 _geom_angle
 _geom_angle_site_symmetry_1
 _geom_angle_site_symmetry_3
 _geom_angle_publ_flag
O2B Zn1 O2 104.89(12) . . ?
O2A Zn1 O2 104.89(12) . . ?
O2A Zn1 O3 96.34(12) . 2_757 ?
O2 Zn1 O3 158.20(11) . 2_757 ?
O2A Zn1 O6 101.92(12) . 2_656 ?
O2 Zn1 O6 90.43(13) . 2_656 ?
O3 Zn1 O6 89.99(12) 2_757 2_656 ?
O2A Zn1 O5 98.21(12) . 1_656 ?
O2 Zn1 O5 88.51(12) . 1_656 ?
O3 Zn1 O5 83.54(11) 2_757 1_656 ?
O6 Zn1 O5 159.41(12) 2_656 1_656 ?
O2A Zn1 Zn1 167.60(8) . 2_757 ?
O2 Zn1 Zn1 85.70(8) . 2_757 ?
O3 Zn1 Zn1 72.66(8) 2_757 2_757 ?
O6 Zn1 Zn1 84.14(9) 2_656 2_757 ?
O5 Zn1 Zn1 75.27(9) 1_656 2_757 ?
Zn2 Zn2 N2 85.7(3) 2_766 . ?
Zn2 Zn2 N1 83.6(3) 2_766 . ?
N2 Zn2 N1 89.27(11) . . ?
Zn2 Zn2 N2 76.9(3) 2_766 2_766 ?
N2 Zn2 N2 162.68(4) . 2_766 ?
N1 Zn2 N2 88.80(11) . 2_766 ?
Zn2 Zn2 N1 79.3(3) 2_766 2_766 ?
N2 Zn2 N1 89.46(12) . 2_766 ?
N1 Zn2 N1 162.88(4) . 2_766 ?
N2 Zn2 N1 87.35(11) 2_766 2_766 ?
Zn2 Zn2 O1A 171.2(4) 2_766 . ?
N2 Zn2 O1A 100.89(17) . . ?
N1 Zn2 O1A 102.11(16) . . ?
N2 Zn2 O1A 96.34(17) 2_766 . ?
N1 Zn2 O1A 94.90(15) 2_766 . ?
C14 O1 C17 117.6(3) . . ?
C18 O2 Zn1 118.8(3) . . ?
C18 O3 Zn1 136.0(2) . 2_757 ?
C22 O4 C25 116.9(3) . . ?
C26 O5 Zn1 130.7(3) . 1_454 ?
C26 O6 Zn1 122.4(3) . 2_656 ?
C4 N1 C1 107.0(2) . . ?
C4 N1 Zn2 125.9(2) . . ?
C1 N1 Zn2 125.9(2) . . ?
C4 N1 Zn2 127.2(2) . 2_766 ?
C1 N1 Zn2 125.1(2) . 2_766 ?
Zn2 N1 Zn2 17.12(4) . 2_766 ?
C9 N2 C6 106.6(2) . . ?
C9 N2 Zn2 126.61(19) . . ?
C6 N2 Zn2 126.0(2) . . ?
C9 N2 Zn2 125.7(2) . 2_766 ?
C6 N2 Zn2 126.6(2) . 2_766 ?
Zn2 N2 Zn2 17.31(4) . 2_766 ?
N1 C1 C10 125.8(3) . 2_766 ?
N1 C1 C2 108.4(3) . . ?
C10 C1 C2 125.8(3) 2_766 . ?
C3 C2 C1 107.5(3) . . ?
C3 C2 H2 126.3 . . ?
C1 C2 H2 126.3 . . ?
C2 C3 C4 107.7(3) . . ?
C2 C3 H3 126.1 . . ?
C4 C3 H3 126.1 . . ?
N1 C4 C5 125.8(3) . . ?
N1 C4 C3 109.4(3) . . ?
C5 C4 C3 124.8(3) . . ?
C6 C5 C4 124.4(3) . . ?
C6 C5 C19 117.8(3) . . ?
C4 C5 C19 117.8(3) . . ?
N2 C6 C5 126.4(3) . . ?
N2 C6 C7 108.9(3) . . ?
C5 C6 C7 124.7(3) . . ?
C8 C7 C6 108.0(3) . . ?
C8 C7 H7 126.0 . . ?
C6 C7 H7 126.0 . . ?
C7 C8 C9 107.1(3) . . ?
C7 C8 H8 126.5 . . ?
C9 C8 H8 126.5 . . ?
N2 C9 C10 125.7(3) . . ?
N2 C9 C8 109.4(3) . . ?
C10 C9 C8 124.9(3) . . ?
C1 C10 C9 125.5(3) 2_766 . ?
C1 C10 C11 118.2(3) 2_766 . ?
C9 C10 C11 116.3(3) . . ?
C16 C11 C12 118.7(3) . . ?
C16 C11 C10 120.8(3) . . ?
C12 C11 C10 120.5(3) . . ?
C13 C12 C11 119.8(3) . . ?
C13 C12 H12 120.1 . . ?
C11 C12 H12 120.1 . . ?
C12 C13 C14 121.3(3) . . ?
C12 C13 H13 119.3 . . ?
C14 C13 H13 119.3 . . ?
C15 C14 C13 119.5(3) . . ?
C15 C14 O1 124.5(3) . . ?
C13 C14 O1 116.0(3) . . ?
C14 C15 C16 119.1(3) . . ?
C14 C15 H15 120.5 . . ?
C16 C15 H15 120.5 . . ?
C11 C16 C15 121.6(3) . . ?
C11 C16 H16 119.2 . . ?
C15 C16 H16 119.2 . . ?
O1 C17 C18 113.1(3) . . ?
O1 C17 H17A 109.0 . . ?
C18 C17 H17A 109.0 . . ?
O1 C17 H17B 109.0 . . ?
C18 C17 H17B 109.0 . . ?
H17A C17 H17B 107.8 . . ?
O3 C18 O2 126.6(3) . . ?
O3 C18 C17 119.0(3) . . ?
O2 C18 C17 114.3(3) . . ?
C24 C19 C20 116.7(3) . . ?
C24 C19 C5 121.7(3) . . ?
C20 C19 C5 121.6(3) . . ?
C21 C20 C19 121.1(3) . . ?
C21 C20 H20 119.5 . . ?
C19 C20 H20 119.5 . . ?
C22 C21 C20 120.5(3) . . ?
C22 C21 H21 119.8 . . ?
C20 C21 H21 119.8 . . ?
C23 C22 O4 125.5(3) . . ?
C23 C22 C21 119.0(3) . . ?
O4 C22 C21 115.3(3) . . ?
C22 C23 C24 120.4(3) . . ?
C22 C23 H23 119.8 . . ?
C24 C23 H23 119.8 . . ?
C19 C24 C23 122.3(3) . . ?
C19 C24 H24 118.9 . . ?
C23 C24 H24 118.9 . . ?
O4 C25 C26 113.2(3) . . ?
O4 C25 H25A 108.9 . . ?
C26 C25 H25A 108.9 . . ?
O4 C25 H25B 108.9 . . ?
C26 C25 H25B 108.9 . . ?
H25A C25 H25B 107.7 . . ?
O5 C26 O6 127.4(4) . . ?
O5 C26 C25 118.5(4) . . ?
O6 C26 C25 114.1(4) . . ?
C1A O1A Zn2 115.6(5) . . ?
O1A C1A N1A 120.3(7) . . ?
O1A C1A H1A 119.8 . . ?
N1A C1A H1A 119.8 . . ?
C1A N1A C3A 119.8(6) . . ?
C1A N1A C2A 117.9(7) . . ?
C3A N1A C2A 122.3(6) . . ?
N1A C2A H2A1 109.5 . . ?
N1A C2A H2A2 109.5 . . ?
H2A1 C2A H2A2 109.5 . . ?
N1A C2A H2A3 109.5 . . ?
H2A1 C2A H2A3 109.5 . . ?
H2A2 C2A H2A3 109.5 . . ?
N1A C3A H3A1 109.5 . . ?
N1A C3A H3A2 109.5 . . ?
H3A1 C3A H3A2 109.5 . . ?
N1A C3A H3A3 109.5 . . ?
H3A1 C3A H3A3 109.5 . . ?
H3A2 C3A H3A3 109.5 . . ?
O1B C1B N1B 117.2(11) . . ?
O1B C1B H1B 121.4 . . ?
N1B C1B H1B 121.4 . . ?
C1B N1B C3B 121.3(8) . . ?
C1B N1B C2B 119.4(8) . . ?
C3B N1B C2B 119.0(8) . . ?
N1B C2B H2B1 109.5 . . ?
N1B C2B H2B2 109.5 . . ?
H2B1 C2B H2B2 109.5 . . ?
N1B C2B H2B3 109.5 . . ?
H2B1 C2B H2B3 109.5 . . ?
H2B2 C2B H2B3 109.5 . . ?
N1B C3B H3B1 109.5 . . ?
N1B C3B H3B2 109.5 . . ?
H3B1 C3B H3B2 109.5 . . ?
N1B C3B H3B3 109.5 . . ?
H3B1 C3B H3B3 109.5 . . ?
H3B2 C3B H3B3 109.5 . . ?
C4A O2A Zn1 118.4(3) . . ?
O2A C4A N2A 128.7(5) . . ?
O2A C4A H4A 115.7 . . ?
N2A C4A H4A 115.7 . . ?
C4A N2A C5A 121.2(6) . . ?
C4A N2A C6A 121.6(6) . . ?
C5A N2A C6A 116.3(5) . . ?
N2A C5A H5A1 109.5 . . ?
N2A C5A H5A2 109.5 . . ?
H5A1 C5A H5A2 109.5 . . ?
N2A C5A H5A3 109.5 . . ?
H5A1 C5A H5A3 109.5 . . ?
H5A2 C5A H5A3 109.5 . . ?
N2A C6A H6A1 109.5 . . ?
N2A C6A H6A2 109.5 . . ?
H6A1 C6A H6A2 109.5 . . ?
N2A C6A H6A3 109.5 . . ?
H6A1 C6A H6A3 109.5 . . ?
H6A2 C6A H6A3 109.5 . . ?
C4B O2B Zn1 118.4(3) . . ?
O2B C4B N2B 117.4(6) . . ?
O2B C4B H4B 121.3 . . ?
N2B C4B H4B 121.3 . . ?
C4B N2B C6B 120.8(8) . . ?
C4B N2B C5B 119.8(7) . . ?
C6B N2B C5B 119.3(7) . . ?
N2B C5B H5B1 109.5 . . ?
N2B C5B H5B2 109.5 . . ?
H5B1 C5B H5B2 109.5 . . ?
N2B C5B H5B3 109.5 . . ?
H5B1 C5B H5B3 109.5 . . ?
H5B2 C5B H5B3 109.5 . . ?
N2B C6B H6B1 109.5 . . ?
N2B C6B H6B2 109.5 . . ?
H6B1 C6B H6B2 109.5 . . ?
N2B C6B H6B3 109.5 . . ?
H6B1 C6B H6B3 109.5 . . ?
H6B2 C6B H6B3 109.5 . . ?
O3A C7A N3A 130.6(11) . . ?
O3A C7A H7A 114.7 . . ?
N3A C7A H7A 114.7 . . ?
C7A N3A C8A 124.3(7) . . ?
C7A N3A C9A 113.8(6) . . ?
C8A N3A C9A 119.2(7) . . ?
N3A C8A H8A1 109.5 . . ?
N3A C8A H8A2 109.5 . . ?
H8A1 C8A H8A2 109.5 . . ?
N3A C8A H8A3 109.5 . . ?
H8A1 C8A H8A3 109.5 . . ?
H8A2 C8A H8A3 109.5 . . ?
N3A C9A H9A1 109.5 . . ?
N3A C9A H9A2 109.5 . . ?
H9A1 C9A H9A2 109.5 . . ?
N3A C9A H9A3 109.5 . . ?
H9A1 C9A H9A3 109.5 . . ?
H9A2 C9A H9A3 109.5 . . ?
O3B C7B N3B 136.8(14) . . ?
O3B C7B H7B 111.6 . . ?
N3B C7B H7B 111.6 . . ?
C7B N3B C8B 124.6(7) . . ?
C7B N3B C9B 118.2(7) . . ?
C8B N3B C9B 117.0(7) . . ?
N3B C8B H8B1 109.5 . . ?
N3B C8B H8B2 109.5 . . ?
H8B1 C8B H8B2 109.5 . . ?
N3B C8B H8B3 109.5 . . ?
H8B1 C8B H8B3 109.5 . . ?
H8B2 C8B H8B3 109.5 . . ?
N3B C9B H9B1 109.5 . . ?
N3B C9B H9B2 109.5 . . ?
H9B1 C9B H9B2 109.5 . . ?
N3B C9B H9B3 109.5 . . ?
H9B1 C9B H9B3 109.5 . . ?
H9B2 C9B H9B3 109.5 . . ?
 
_refine_diff_density_max    1.278
_refine_diff_density_min   -0.545
_refine_diff_density_rms    0.069

_shelx_res_file
;
TITL P-1_a.res in P-1
    P-1_a.res
    created by SHELXL-2018/3 at 13:32:38 on 15-Nov-2021
REM Old TITL P-1 in P1
REM SHELXT solution in P-1: R1 0.253, Rweak 0.038, Alpha 0.092
REM <I/s>   0.000 for    0 systematic absences,  Orientation as input
REM Formula found by SHELXT:  C70 N16 O4 Zn3
CELL  0.63000  11.1420  12.9250  14.0830  100.652  101.015  109.588
ZERR   1.000   0.0022   0.0026   0.0028    0.030    0.030    0.030
LATT  1
SFAC C H N O ZN
DISP $C  0.00236  0.00129  8.99872
DISP $H -0.00002  0.00000  0.66424
DISP $N  0.00479  0.00261 14.77496
DISP $O  0.00848  0.00477 23.75245
DISP $Zn  0.32734  1.16463 4209.23095
UNIT 70 74 10 18 3
L.S. 35
BOND $H
LIST 4
FMAP 2
ACTA
OMIT -3 53
SIZE 0.862 0.198 0.127
TEMP 87
PLAN 2
WGHT    0.110300
FVAR       0.48303   0.58363   0.71856   0.59249
ZN1   5    0.978165    0.016944    1.101486    11.00000    0.06598    0.07918 =
         0.04249    0.01591    0.01689    0.02437
ZN2   5    0.996135    0.518138    0.515542    10.50000    0.04431    0.04616 =
         0.04148    0.01635    0.01373    0.01385
O1    4    0.590740   -0.046372    0.787308    11.00000    0.06574    0.08585 =
         0.08029    0.05293    0.00445   -0.00155
O2    4    0.795664    0.001117    1.031471    11.00000    0.06880    0.10958 =
         0.06558    0.03577    0.02160    0.02857
O3    4    0.831489   -0.031362    0.881351    11.00000    0.06612    0.08108 =
         0.06768    0.02431    0.01927    0.02648
O4    4    0.191316    0.411971    0.122997    11.00000    0.06417    0.06345 =
         0.08021    0.00790   -0.00041    0.02962
O5    4    0.051738    0.182845    0.082089    11.00000    0.08927    0.06531 =
         0.07483    0.02082    0.02284    0.02867
O6    4    0.082127    0.155147   -0.070678    11.00000    0.09503    0.09028 =
         0.06644    0.01324    0.01654    0.02460
N1    3    0.933062    0.568843    0.390561    11.00000    0.04879    0.04949 =
         0.04588    0.01924    0.01506    0.01600
N2    3    0.809763    0.401143    0.488079    11.00000    0.04925    0.04883 =
         0.04599    0.01608    0.01247    0.01554
C1    1    1.010849    0.652724    0.355558    11.00000    0.05745    0.05061 =
         0.04410    0.01894    0.01449    0.01935
C2    1    0.924969    0.679705    0.281727    11.00000    0.05904    0.06615 =
         0.05836    0.03229    0.01462    0.01889
AFIX  43
H2    2    0.951681    0.734083    0.246963    11.00000   -1.20000
AFIX   0
C3    1    0.801343    0.612750    0.272743    11.00000    0.06157    0.07208 =
         0.05827    0.03126    0.01410    0.02827
AFIX  43
H3    2    0.725583    0.611060    0.229923    11.00000   -1.20000
AFIX   0
C4    1    0.805371    0.543111    0.341156    11.00000    0.05061    0.05129 =
         0.04553    0.01536    0.01239    0.01873
C5    1    0.692943    0.462667    0.355563    11.00000    0.04521    0.05035 =
         0.04851    0.01436    0.01390    0.01667
C6    1    0.697621    0.398060    0.424494    11.00000    0.04419    0.04830 =
         0.04698    0.00994    0.01197    0.01282
C7    1    0.583775    0.313826    0.437479    11.00000    0.04425    0.06588 =
         0.06611    0.02205    0.00997    0.00977
AFIX  43
H7    2    0.496168    0.293614    0.402024    11.00000   -1.20000
AFIX   0
C8    1    0.625785    0.269707    0.509305    11.00000    0.05883    0.06122 =
         0.06662    0.03032    0.01866    0.01256
AFIX  43
H8    2    0.573070    0.214782    0.534315    11.00000   -1.20000
AFIX   0
C9    1    0.768155    0.323155    0.540826    11.00000    0.04952    0.04813 =
         0.04711    0.01432    0.01713    0.01343
C10   1    0.851552    0.297584    0.614396    11.00000    0.05732    0.04931 =
         0.04449    0.01707    0.01957    0.01507
C11   1    0.783113    0.207646    0.662390    11.00000    0.05460    0.05250 =
         0.05082    0.02272    0.01610    0.01381
C12   1    0.715123    0.094517    0.606211    11.00000    0.08975    0.05486 =
         0.05268    0.01843    0.01744    0.01622
AFIX  43
H12   2    0.712444    0.073501    0.538778    11.00000   -1.20000
AFIX   0
C13   1    0.652255    0.014336    0.650479    11.00000    0.08905    0.05258 =
         0.06812    0.02248    0.00473    0.00188
AFIX  43
H13   2    0.604213   -0.060499    0.611875    11.00000   -1.20000
AFIX   0
C14   1    0.658713    0.042278    0.751162    11.00000    0.06022    0.06543 =
         0.06809    0.03597    0.00818    0.01164
C15   1    0.727528    0.153253    0.808055    11.00000    0.07199    0.07250 =
         0.05136    0.02598    0.01838    0.01889
AFIX  43
H15   2    0.732746    0.173362    0.876067    11.00000   -1.20000
AFIX   0
C16   1    0.789297    0.235107    0.762404    11.00000    0.07354    0.05375 =
         0.05066    0.01906    0.02007    0.01656
AFIX  43
H16   2    0.835875    0.310234    0.800738    11.00000   -1.20000
AFIX   0
C17   1    0.622200   -0.030039    0.892249    11.00000    0.05779    0.09885 =
         0.08709    0.06142    0.02527    0.02250
AFIX  23
H17A  2    0.560723   -0.094014    0.907481    11.00000   -1.20000
H17B  2    0.610919    0.038289    0.923452    11.00000   -1.20000
AFIX   0
C18   1    0.763040   -0.018792    0.937378    11.00000    0.05593    0.05835 =
         0.06225    0.03014    0.01430    0.00936
C19   1    0.560318    0.446319    0.293685    11.00000    0.05047    0.04946 =
         0.05047    0.01560    0.01082    0.01706
C20   1    0.477284    0.490837    0.334144    11.00000    0.05775    0.06509 =
         0.05060    0.00207    0.01096    0.02380
AFIX  43
H20   2    0.504764    0.531148    0.401525    11.00000   -1.20000
AFIX   0
C21   1    0.354476    0.475946    0.275517    11.00000    0.05906    0.06623 =
         0.06872    0.00421    0.01276    0.03186
AFIX  43
H21   2    0.301142    0.507160    0.303685    11.00000   -1.20000
AFIX   0
C22   1    0.310707    0.414934    0.175339    11.00000    0.05401    0.05012 =
         0.06164    0.01505    0.00583    0.01982
C23   1    0.389668    0.369261    0.135433    11.00000    0.06981    0.08787 =
         0.05227   -0.00056    0.00460    0.03669
AFIX  43
H23   2    0.360695    0.327027    0.068553    11.00000   -1.20000
AFIX   0
C24   1    0.512771    0.385266    0.193736    11.00000    0.05923    0.08195 =
         0.06317    0.00041    0.01396    0.03354
AFIX  43
H24   2    0.565302    0.353846    0.164641    11.00000   -1.20000
AFIX   0
C25   1    0.138333    0.343067    0.021008    11.00000    0.06807    0.07498 =
         0.06884    0.02106   -0.00737    0.02338
AFIX  23
H25A  2    0.206842    0.361408   -0.013649    11.00000   -1.20000
H25B  2    0.066720    0.361740   -0.012104    11.00000   -1.20000
AFIX   0
C26   1    0.086543    0.215498    0.011961    11.00000    0.06012    0.06080 =
         0.06656    0.01550    0.00389    0.02106
REM  coordinated DMF to Zn2
PART 1 21
DFIX 1.22 0.01 O1A C1A
DFIX 1.37 0.01 C1A N1A
DANG 2.26 0.01 O1A N1A
DFIX 1.47 0.01 N1A C2A N1A C3A
DANG 2.46 0.01 C1A C2A C1A C3A
DANG 2.53 0.01 C2A C3A
RIGU 0.001 O1A > C3A
FLAT O1A > C3A
O1A   4    0.999585    0.650045    0.637142    21.00000    0.09972    0.07853 =
         0.06503    0.00077    0.01364    0.04092
C1A   1    1.027243    0.636665    0.721859    21.00000    0.07346    0.09663 =
         0.06428    0.00471    0.01431    0.03896
AFIX  43
H1A   2    0.967226    0.578994    0.739683    21.00000   -1.20000
AFIX   0
N1A   3    1.147025    0.706973    0.790462    21.00000    0.08346    0.10276 =
         0.07330   -0.02089    0.00677    0.04982
C2A   1    1.173077    0.688860    0.890534    21.00000    0.16004    0.21619 =
         0.07614    0.00462    0.01299    0.11959
AFIX 133
H2A1  2    1.173663    0.752149    0.938882    21.00000   -1.50000
H2A2  2    1.257569    0.682580    0.907103    21.00000   -1.50000
H2A3  2    1.105109    0.619956    0.891342    21.00000   -1.50000
AFIX   0
C3A   1    1.237571    0.797237    0.763882    21.00000    0.07990    0.09236 =
         0.15188   -0.01902    0.01670    0.03093
AFIX 133
H3A1  2    1.195829    0.803748    0.700237    21.00000   -1.50000
H3A2  2    1.314664    0.781145    0.759238    21.00000   -1.50000
H3A3  2    1.263144    0.867552    0.814286    21.00000   -1.50000
AFIX   0
REM  Free DMF near Zn2
PART 2 -21
DFIX 1.22 0.01 O1B C1B
DFIX 1.37 0.01 C1B N1B
DANG 2.26 0.01 O1B N1B
DFIX 1.47 0.01 N1B C2B N1B C3B
DANG 2.46 0.01 C1B C2B C1B C3B
DANG 2.53 0.01 C2B C3B
RIGU 0.001 O1B > C3B
FLAT O1B > C3B
O1B   4    1.348910    0.783274    0.947428   -21.00000    0.21218    0.29899 =
         0.19886    0.03887    0.07826    0.13311
C1B   1    1.268038    0.774600    0.868637   -21.00000    0.20025    0.16628 =
         0.19926    0.01017    0.05602    0.07332
AFIX  43
H1B   2    1.285567    0.830081    0.833850   -21.00000   -1.20000
AFIX   0
N1B   3    1.152725    0.680169    0.835697   -21.00000    0.18619    0.14456 =
         0.13901    0.00408    0.06442    0.09134
C2B   1    1.127406    0.597041    0.895272   -21.00000    0.41777    0.17523 =
         0.21305    0.05475    0.17641    0.17013
AFIX 133
H2B1  2    1.202587    0.619968    0.952215   -21.00000   -1.50000
H2B2  2    1.112518    0.523243    0.854544   -21.00000   -1.50000
H2B3  2    1.050568    0.593591    0.917986   -21.00000   -1.50000
AFIX   0
C3B   1    1.047115    0.666949    0.749052   -21.00000    0.28025    0.11095 =
         0.17264   -0.06651   -0.02094    0.10708
AFIX 133
H3B1  2    1.016654    0.727916    0.762784   -21.00000   -1.50000
H3B2  2    0.974926    0.595270    0.736407   -21.00000   -1.50000
H3B3  2    1.080495    0.668990    0.691135   -21.00000   -1.50000
AFIX   0
PART 0
REM COORDINATED DMF TO ZN
EXYZ O2A O2B
EADP O2A O2B
EXYZ C4A C4B
EADP C4A C4B
PART 1 31
DFIX 1.22 0.01 O2A C4A
DFIX 1.37 0.01 C4A N2A
DANG 2.26 0.01 O2A N2A
DFIX 1.47 0.01 N2A C5A N2A C6A
DANG 2.46 0.01 C4A C5A C4A C6A
DANG 2.53 0.01 C5A C6A
RIGU 0.001 O2A > C6A
FLAT O2A > C6A
O2A   4    0.990501    0.059809    1.245920    31.00000    0.08606    0.09116 =
         0.04362    0.01091    0.02029    0.02398
C4A   1    1.092321    0.133970    1.302211    31.00000    0.07436    0.10538 =
         0.06070    0.00125    0.01996    0.03051
AFIX  43
H4A   2    1.157334    0.166476    1.271842    31.00000   -1.20000
AFIX   0
N2A   3    1.122385    0.173842    1.399110    31.00000    0.09703    0.09137 =
         0.05664   -0.00011    0.00918    0.03489
C5A   1    1.029607    0.129363    1.456138    31.00000    0.12544    0.23456 =
         0.07021    0.02767    0.01007   -0.01638
AFIX 133
H5A1  2    0.974643    0.172560    1.460549    31.00000   -1.50000
H5A2  2    1.078052    0.135521    1.522480    31.00000   -1.50000
H5A3  2    0.975150    0.050777    1.422865    31.00000   -1.50000
AFIX   0
C6A   1    1.241126    0.280372    1.454661    31.00000    0.11922    0.11278 =
         0.07281   -0.01053    0.01432    0.01594
AFIX 133
H6A1  2    1.281894    0.313580    1.407500    31.00000   -1.50000
H6A2  2    1.303363    0.262177    1.498824    31.00000   -1.50000
H6A3  2    1.214234    0.333642    1.493265    31.00000   -1.50000
AFIX   0
PART 2 -31
DFIX 1.22 0.01 O2B C4B
DFIX 1.37 0.01 C4B N2B
DANG 2.26 0.01 O2B N2B
DFIX 1.47 0.01 N2B C5B N2B C6B
DANG 2.46 0.01 C4B C5B C4B C6B
DANG 2.53 0.01 C5B C6B
RIGU 0.001 O2B > C6B
FLAT O2B > C6B
O2B   4    0.990501    0.059809    1.245920   -31.00000    0.08606    0.09116 =
         0.04362    0.01091    0.02029    0.02398
C4B   1    1.092321    0.133970    1.302211   -31.00000    0.07436    0.10538 =
         0.06070    0.00125    0.01996    0.03051
AFIX  43
H4B   2    1.163915    0.168568    1.278544   -31.00000   -1.20000
AFIX   0
N2B   3    1.097416    0.164769    1.402651   -31.00000    0.10416    0.14772 =
         0.06458   -0.00263    0.02674    0.04293
C5B   1    0.974983    0.127885    1.434325   -31.00000    0.10677    0.14127 =
         0.02782   -0.01752    0.01760    0.03937
AFIX 133
H5B1  2    0.939181    0.186036    1.437246   -31.00000   -1.50000
H5B2  2    0.994192    0.114981    1.499502   -31.00000   -1.50000
H5B3  2    0.911643    0.058557    1.386907   -31.00000   -1.50000
AFIX   0
ISOR 0.001 C6B
C6B   1    1.222116    0.236214    1.477523   -31.00000    0.09681    0.09743 =
         0.09315    0.02403    0.02429    0.03711
AFIX 133
H6B1  2    1.286903    0.270718    1.444695   -31.00000   -1.50000
H6B2  2    1.252381    0.190393    1.514821   -31.00000   -1.50000
H6B3  2    1.209381    0.294694    1.522478   -31.00000   -1.50000
AFIX   0
PART 0
REM FREE DMF
EXYZ N3A N3B
EADP N3A N3B
PART 1 41
DFIX 1.22 0.01 O3A C7A
DFIX 1.37 0.01 C7A N3A
DANG 2.26 0.01 O3A N3A
DFIX 1.47 0.01 N3A C8A N3A C9A
DANG 2.46 0.01 C7A C8A C7A C9A
DANG 2.53 0.01 C8A C9A
SIMU 0.01 O3A > C9A
DELU 0.01 O3A > C9A
RIGU 0.001 O3A > C9A
FLAT O3A > C9A
O3A   4    0.641194    0.879043    0.377336    41.00000    0.23376    0.20705 =
         0.26203    0.04479    0.03838    0.04537
C7A   1    0.580974    0.803584    0.303746    41.00000    0.16093    0.15756 =
         0.21618    0.08878    0.08233    0.05046
AFIX  43
H7A   2    0.523713    0.738064    0.314141    41.00000   -1.20000
AFIX   0
N3A   3    0.581748    0.796804    0.204747    41.00000    0.13903    0.17132 =
         0.22817    0.11143    0.10309    0.07815
C8A   1    0.637000    0.891782    0.168198    41.00000    0.20646    0.21641 =
         0.32836    0.16936    0.15924    0.08562
AFIX 133
H8A1  2    0.657799    0.960790    0.218885    41.00000   -1.50000
H8A2  2    0.574394    0.888333    0.109266    41.00000   -1.50000
H8A3  2    0.716322    0.890715    0.151625    41.00000   -1.50000
AFIX   0
C9A   1    0.482283    0.687211    0.131972    41.00000    0.18795    0.15248 =
         0.24252    0.09134    0.10402    0.09834
AFIX 133
H9A1  2    0.436608    0.638360    0.168238    41.00000   -1.50000
H9A2  2    0.527112    0.649909    0.094965    41.00000   -1.50000
H9A3  2    0.419636    0.703408    0.086257    41.00000   -1.50000
AFIX   0
PART 2 -41
DFIX 1.22 0.01 O3B C7B
DFIX 1.37 0.01 C7B N3B
DANG 2.26 0.01 O3B N3B
DFIX 1.47 0.01 N3B C8B N3B C9B
DANG 2.46 0.01 C7B C8B C7B C9B
DANG 2.53 0.01 C8B C9B
SIMU 0.01 O3B > C9B
DELU 0.01 O3B > C9B
RIGU 0.001 O3B > C9B
FLAT O3B > C9B
ISOR 0.001 O3B
O3B   4    0.503100    0.790212    0.036958   -41.00000    0.20708    0.20679 =
         0.20700    0.05741    0.05986    0.07958
C7B   1    0.503097    0.761022    0.110975   -41.00000    0.18205    0.21143 =
         0.23451    0.08431    0.08288    0.09565
AFIX  43
H7B   2    0.428818    0.695803    0.102104   -41.00000   -1.20000
AFIX   0
N3B   3    0.581748    0.796804    0.204747   -41.00000    0.13903    0.17132 =
         0.22817    0.11143    0.10309    0.07815
C8B   1    0.721639    0.869598    0.234187   -41.00000    0.15468    0.22103 =
         0.25820    0.13451    0.08490    0.04303
AFIX 133
H8B1  2    0.773269    0.823215    0.233846   -41.00000   -1.50000
H8B2  2    0.744822    0.918895    0.300467   -41.00000   -1.50000
H8B3  2    0.739233    0.914770    0.187696   -41.00000   -1.50000
AFIX   0
C9B   1    0.526318    0.750953    0.283745   -41.00000    0.15683    0.22388 =
         0.26809    0.15464    0.11916    0.07985
AFIX 133
H9B1  2    0.438651    0.693928    0.253299   -41.00000   -1.50000
H9B2  2    0.522821    0.811819    0.332414   -41.00000   -1.50000
H9B3  2    0.581860    0.717645    0.316293   -41.00000   -1.50000
PART 0

AFIX   0
HKLF 4


REM  P-1_a.res in P-1
REM wR2 = 0.1868, GooF = S = 0.916, Restrained GooF = 0.943 for all data
REM R1 = 0.0585 for 4911 Fo > 4sig(Fo) and 0.1089 for all 9983 data
REM 571 parameters refined using 280 restraints

END

WGHT      0.1104      0.0000

REM Highest difference peak  1.278,  deepest hole -0.545,  1-sigma level  0.069
Q1    1   0.9446 -0.0640  1.1034  11.00000  0.05    1.28
Q2    1   0.5613  0.8405  0.0993  11.00000  0.05    0.58
;
_shelx_res_checksum   92580

_shelx_hkl_file
;
   0   0   1   34.22    1.28
   0   0  -1   34.16    1.22
   0   0   2    0.81    0.34
   0   0  -2    1.01    0.41
   0   0   3  204.54    7.49
   0   0  -3  214.80    6.82
   0   0   4  145.34    5.54
   0   0  -4  144.86    5.13
   0   0   5 1093.49   30.17
   0   0  -5 1045.09   29.43
   0   0   6  224.99    7.49
   0   0  -6  226.54    7.56
   0   0   7  373.63   11.00
   0   0  -7  368.84   12.22
   0   0   8  420.08   13.50
   0   0  -8  425.00   13.57
   0   0   9   80.13    4.25
   0   0  -9   77.43    3.58
   0   0  10  234.44    7.97
   0   0 -10  231.47    8.24
   0   0  11   42.46    3.17
   0   0 -11   42.80    3.24
   0   0  12    5.33    2.90
   0   0 -12    3.92    2.23
   0   0  13   43.34    4.32
   0   0 -13   36.79    4.19
   0   0  14   15.86    3.65
   0   0 -14   15.86    3.17
   0   0  15    8.57    5.33
   0   0 -15    9.92    3.65
   0   0  16    7.22    3.98
   0   0 -16    7.09    3.31
   0   0  17   -0.54    5.20
   0   0 -17    0.00    3.44
   0   0  18    0.34    4.79
   0   0 -18    2.16    5.06
   0   0  19   -2.16    4.12
   0   0 -19   -0.07    2.90
   0   0  20   -0.47    3.78
   0   1 -21    0.07    3.31
   0  -1  21   -0.34    5.60
   0   1 -20    4.52    6.82
   0  -1  20   15.53   11.34
   0   1 -19    0.81    3.11
   0  -1  19    3.78    3.85
   0   1 -18   -0.95    4.12
   0  -1  18   -1.22    5.47
   0   1 -17   -0.74    3.24
   0  -1  17    2.77    4.39
   0   1 -16    8.30    3.24
   0  -1  16    7.83    4.05
   0   1 -15   18.97    3.92
   0  -1  15   18.63    4.25
   0   1 -14   52.59    4.59
   0  -1  14   60.82    4.79
   0   1 -13    2.90    2.43
   0  -1  13    3.17    2.70
   0   1 -12    7.22    3.17
   0  -1  12    7.43    2.63
   0   1 -11   58.32    3.65
   0  -1  11   64.26    3.98
   0   1 -10  171.86    6.21
   0  -1  10  171.46    7.49
   0   1  -9  305.39   10.06
   0  -1   9  310.31   10.67
   0   1  -8   -0.07    1.42
   0  -1   8    0.07    1.22
   0   1  -7   65.95    3.44
   0  -1   7   66.69    3.58
   0   1  -6 3144.26   77.83
   0  -1   6 3075.88   77.76
   0   1  -5   13.30    1.22
   0  -1   5   11.61    1.15
   0   1  -4  892.20   26.46
   0  -1   4  856.15   23.22
   0   1  -3  456.06   12.42
   0  -1   3  461.73   13.23
   0   1  -2  503.38   13.37
   0  -1   2  483.93   13.23
   0   1  -1 6350.15  212.03
   0  -1   1 5901.92  196.44
   0   1   0  123.26    3.92
   0  -1   0  124.41    3.78
   0   1   1 4260.97  100.51
   0  -1  -1 4241.33   97.88
   0   1   2  350.88   10.53
   0  -1  -2  366.82   10.87
   0   1   3  361.21   10.87
   0  -1  -3  351.09   10.60
   0   1   4  124.00    4.86
   0  -1  -4  120.36    4.73
   0   1   5  127.45    5.94
   0  -1  -5  133.93    5.47
   0   1   6  924.53   26.66
   0  -1  -6  950.39   27.41
   0   1   7   51.57    2.84
   0  -1  -7   49.75    2.90
   0   1   8    3.58    1.89
   0  -1  -8    2.84    1.69
   0   1   9  418.73   13.84
   0  -1  -9  436.61   13.30
   0   1  10    8.17    2.30
   0  -1 -10    9.86    2.03
   0   1  11    9.32    3.51
   0  -1 -11    7.29    2.36
   0   1  12   -0.41    2.43
   0  -1 -12   -0.81    2.57
   0   1  13    0.27    2.84
   0  -1 -13    0.41    3.04
   0   1  14   59.07    5.20
   0  -1 -14   62.85    4.79
   0   1  15   25.72    5.13
   0  -1 -15   25.04    4.39
   0   1  16    1.55    3.85
   0  -1 -16    1.35    3.17
   0   1  17    7.43    5.33
   0  -1 -17    6.48    3.85
   0   1  18    0.68    4.39
   0  -1 -18    0.68    2.97
   0   2 -22   -0.07    7.49
   0   2 -21    0.20    4.32
   0   2 -20    4.05    3.04
   0  -2  20    1.22    6.95
   0   2 -19   -1.96    3.24
   0  -2  19   -1.35    4.59
   0   2 -18    0.54    3.51
   0  -2  18    2.43    4.46
   0   2 -17    5.13    3.65
   0  -2  17    7.49    4.25
   0   2 -16    2.23    4.59
   0  -2  16    4.59    4.39
   0   2 -15   43.61    4.32
   0  -2  15   45.16    4.52
   0   2 -14    7.09    3.44
   0  -2  14    4.93    3.65
   0   2 -13   55.83    3.98
   0  -2  13   55.02    4.32
   0   2 -12   13.50    2.50
   0  -2  12   17.35    2.57
   0   2 -11   10.40    2.63
   0  -2  11    8.91    2.57
   0   2 -10  143.31    5.54
   0  -2  10  139.60    6.01
   0   2  -9   48.13    3.51
   0  -2   9   55.22    3.58
   0   2  -8  190.36    7.83
   0  -2   8  195.36    7.22
   0   2  -7  631.57   19.91
   0  -2   7  628.87   17.35
   0   2  -6  118.47    5.00
   0  -2   6  115.70    4.52
   0   2  -5  807.21   23.49
   0  -2   5  845.82   24.17
   0   2  -4   46.17    2.23
   0  -2   4   47.12    2.16
   0   2  -3   23.36    1.28
   0  -2   3   22.21    1.22
   0   2  -2  333.47   13.97
   0  -2   2  334.14   16.07
   0   2  -1   38.21    1.62
   0  -2   1   38.34    1.55
   0   2   0 1143.92   30.71
   0  -2   0 1136.29   29.63
   0   2   1  802.35   20.59
   0  -2  -1  760.90   21.26
   0   2   2  291.62    8.78
   0  -2  -2  289.46    8.71
   0   2   3    1.08    1.01
   0  -2  -3    4.59    1.15
   0   2   4  906.91   26.12
   0  -2  -4  924.13   27.20
   0   2   5 1431.35   39.89
   0  -2  -5 1437.70   37.94
   0   2   6    9.05    1.35
   0  -2  -6    8.78    1.55
   0   2   7    1.08    1.69
   0  -2  -7    0.00    1.28
   0   2   8  189.89    6.55
   0  -2  -8  191.71    7.22
   0   2   9   46.65    3.31
   0  -2  -9   49.14    2.63
   0   2  10   87.35    4.73
   0  -2 -10   80.94    3.98
   0   2  11    5.87    2.30
   0  -2 -11    2.50    2.30
   0   2  12    5.40    2.84
   0  -2 -12    5.87    2.43
   0   2  13   37.80    4.66
   0  -2 -13   41.58    4.05
   0   2  14   44.35    4.52
   0  -2 -14   40.43    4.05
   0   2  15    7.16    4.32
   0  -2 -15    7.70    4.25
   0   2  16   10.67    4.79
   0  -2 -16    7.83    4.52
   0   2  17    5.74    4.66
   0  -2 -17    6.48    3.98
   0   2  18    2.70    4.19
   0  -2 -18   -0.27    3.65
   0   2  19    1.69    6.35
   0  -2 -19    3.04    3.58
   0  -2 -20   -0.54    4.73
   0   3 -20   -0.20    3.17
   0   3 -19    5.47    3.71
   0  -3  19    4.19    8.51
   0   3 -18    1.28    3.44
   0  -3  18    0.07    5.06
   0   3 -17   -0.95    3.31
   0  -3  17    1.28    3.78
   0   3 -16   49.95    5.47
   0  -3  16   43.27    5.27
   0   3 -15   30.98    3.78
   0  -3  15   30.44    4.25
   0   3 -14   46.71    4.19
   0  -3  14   44.35    4.12
   0   3 -13    7.76    2.57
   0  -3  13    9.18    3.24
   0   3 -12   17.96    3.58
   0  -3  12   18.83    2.90
   0   3 -11  208.99    7.83
   0  -3  11  229.18    8.98
   0   3 -10   30.44    2.90
   0  -3  10   29.43    2.84
   0   3  -9  400.37   12.35
   0  -3   9  396.92   13.23
   0   3  -8   -0.20    1.35
   0  -3   8    1.22    1.49
   0   3  -7   80.67    3.58
   0  -3   7   80.33    3.38
   0   3  -6 1750.17   45.70
   0  -3   6 1756.11   46.78
   0   3  -5   36.59    2.16
   0  -3   5   35.03    1.89
   0   3  -4  473.27   14.58
   0  -3   4  492.98   14.51
   0   3  -3  153.64    7.70
   0  -3   3  145.67    7.49
   0   3  -2  984.68   25.31
   0  -3   2  992.85   27.68
   0   3  -1 5276.23  125.08
   0  -3   1 5311.13  128.93
   0   3   0  963.41   27.20
   0  -3   0  966.18   25.79
   0   3   1   22.07    1.49
   0  -3  -1   20.72    1.42
   0   3   2  259.82    8.37
   0  -3  -2  250.30    8.78
   0   3   3  135.14    5.54
   0  -3  -3  138.86    4.73
   0   3   4  233.50    7.76
   0  -3  -4  245.58    8.30
   0   3   5   18.02    1.62
   0  -3  -5   18.16    2.03
   0   3   6    9.86    2.03
   0  -3  -6    9.72    1.96
   0   3   7   41.18    2.84
   0  -3  -7   37.73    3.11
   0   3   8  210.34    7.49
   0  -3  -8  205.68    7.56
   0   3   9  118.06    5.87
   0  -3  -9  114.62    5.00
   0   3  10   -0.34    2.90
   0  -3 -10    1.35    2.70
   0   3  11   19.64    3.85
   0  -3 -11   21.53    3.24
   0   3  12   15.66    3.51
   0  -3 -12   17.01    3.31
   0   3  13   15.86    3.85
   0  -3 -13   16.67    3.31
   0   3  14   10.46    4.59
   0  -3 -14    9.86    3.17
   0   3  15   19.04    5.00
   0  -3 -15   20.86    4.25
   0   3  16   -2.50    6.01
   0  -3 -16    4.73    3.78
   0   3  17    1.55    5.54
   0  -3 -17    0.14    4.32
   0   3  18    1.62    7.16
   0  -3 -18    3.04    3.65
   0  -3 -19    1.22    2.70
   0   4 -21    1.35    6.82
   0  -4  21    0.20    4.59
   0   4 -20    8.84    7.56
   0  -4  20    4.05    3.58
   0   4 -19    1.76    4.59
   0  -4  19    0.07    5.20
   0   4 -18   -2.50    4.59
   0  -4  18    3.51    4.32
   0   4 -17    2.63    3.58
   0  -4  17    5.27    3.85
   0   4 -16    7.22    4.79
   0  -4  16    6.41    4.73
   0   4 -15   92.62    5.94
   0  -4  15   79.11    6.82
   0   4 -14   12.15    3.31
   0  -4  14   11.07    3.51
   0   4 -13    9.99    2.43
   0  -4  13    4.93    3.04
   0   4 -12   94.64    6.75
   0  -4  12   95.65    5.67
   0   4 -11    0.81    2.09
   0  -4  11    2.63    2.50
   0   4 -10  371.20   11.81
   0  -4  10  371.61   12.08
   0   4  -9   58.05    3.65
   0  -4   9   65.01    3.85
   0   4  -8   11.48    1.76
   0  -4   8   12.35    1.76
   0   4  -7  734.64   21.20
   0  -4   7  735.66   22.61
   0   4  -6   65.07    3.24
   0  -4   6   67.57    3.11
   0   4  -5  942.08   26.46
   0  -4   5  943.57   26.12
   0   4  -4   23.69    2.16
   0  -4   4   23.36    2.57
   0   4  -3    0.61    0.88
   0  -4   3    0.27    0.81
   0   4  -2 1147.63   31.52
   0  -4   2 1137.78   30.58
   0   4  -1  331.92   10.53
   0  -4   1  331.17   10.80
   0   4   0  617.05   17.89
   0  -4   0  618.13   18.02
   0   4   1   24.44    1.49
   0  -4  -1   22.95    1.76
   0   4   2   22.75    1.49
   0  -4  -2   21.47    1.76
   0   4   3    9.52    1.22
   0  -4  -3    8.84    1.42
   0   4   4    0.14    1.22
   0  -4  -4    0.95    1.35
   0   4   5  552.32   18.02
   0  -4  -5  545.03   16.74
   0   4   6   33.75    2.36
   0  -4  -6   33.14    2.57
   0   4   7   30.92    2.77
   0  -4  -7   33.62    3.04
   0   4   8  200.55    7.63
   0  -4  -8  222.56    7.70
   0   4   9  139.67    6.41
   0  -4  -9  137.17    5.54
   0   4  10    0.47    2.30
   0  -4 -10    2.63    2.09
   0   4  11   13.30    3.04
   0  -4 -11   11.54    2.97
   0   4  12   -2.36    3.78
   0  -4 -12    0.61    3.31
   0   4  13    5.81    4.12
   0  -4 -13    5.47    2.84
   0   4  14   12.35    5.00
   0  -4 -14   20.39    3.65
   0   4  15    0.20    4.12
   0  -4 -15   -1.42    3.71
   0   4  16   10.60    6.28
   0  -4 -16   10.67    3.51
   0   4  17    4.46    5.27
   0  -4 -17    1.15    3.17
   0  -4 -18    1.69    3.24
   0   4  19    5.33    5.67
   0  -4 -19    0.88    3.11
   0  -5  23   -0.61    5.87
   0   5 -22   -0.20    8.64
   0  -5  22    2.16    5.06
   0   5 -21    0.81    9.65
   0   5 -20    6.14    8.10
   0   5 -19   -0.27    5.13
   0  -5  19    0.54    4.25
   0   5 -18   -1.62    3.71
   0  -5  18    0.81    4.05
   0   5 -17    2.23    3.51
   0  -5  17    0.20    3.58
   0   5 -16   36.52    4.32
   0  -5  16   35.30    4.79
   0   5 -15   10.06    3.85
   0  -5  15    5.06    3.98
   0   5 -14   41.31    4.52
   0  -5  14   37.06    4.32
   0   5 -13   19.58    3.51
   0  -5  13   17.28    3.17
   0   5 -12   55.49    4.93
   0  -5  12   54.14    3.78
   0   5 -11  172.47    7.76
   0  -5  11  168.02    7.36
   0   5 -10    9.79    2.23
   0  -5  10    9.72    2.23
   0   5  -9  117.73    5.20
   0  -5   9  115.30    4.79
   0   5  -8  139.33    5.60
   0  -5   8  134.47    5.60
   0   5  -7   15.73    1.89
   0  -5   7   17.28    1.89
   0   5  -6  591.13   17.62
   0  -5   6  595.38   17.96
   0   5  -5   43.00    3.44
   0  -5   5   34.49    3.38
   0   5  -4  225.73    7.70
   0  -5   4  213.58    7.43
   0   5  -3   40.50    2.23
   0  -5   3   43.54    2.36
   0   5  -2  584.85   17.48
   0  -5   2  589.44   16.74
   0   5  -1 3741.40   91.87
   0  -5   1 3721.75   92.35
   0   5   0  763.00   21.53
   0  -5   0  762.66   20.99
   0   5   1  839.00   23.90
   0  -5  -1  837.45   23.56
   0   5   2  330.70    9.72
   0  -5  -2  326.72   11.34
   0   5   3   29.43    2.09
   0  -5  -3   27.61    1.96
   0   5   4  471.65   14.24
   0  -5  -4  451.67   14.31
   0   5   5  107.53    4.79
   0  -5  -5  107.94    4.66
   0   5   6   10.94    2.16
   0  -5  -6   12.62    1.96
   0   5   7    2.09    1.96
   0  -5  -7    1.01    1.89
   0   5   8   85.05    4.86
   0  -5  -8   91.13    4.46
   0   5   9   50.29    3.58
   0  -5  -9   51.03    3.71
   0   5  10   56.70    4.25
   0  -5 -10   50.97    4.05
   0   5  11    0.27    2.90
   0  -5 -11    2.30    2.50
   0   5  12   -2.16    3.92
   0  -5 -12    1.35    3.31
   0   5  13   13.16    4.39
   0  -5 -13    9.65    3.11
   0   5  14    2.09    3.71
   0  -5 -14    0.47    3.04
   0   5  15    4.52    4.19
   0  -5 -15    7.70    3.24
   0   5  16    1.76    4.52
   0  -5 -16    3.38    3.71
   0   5  17   -2.43    4.59
   0  -5 -17    0.41    3.44
   0   5  18    0.34    5.47
   0  -5 -18    2.90    3.31
   0  -6  23    0.14    5.06
   0   6 -21    3.17    7.97
   0   6 -20    0.27    3.71
   0   6 -19    3.24    5.06
   0  -6  19    4.25    6.01
   0   6 -18   -0.27    3.85
   0  -6  18   -2.03    3.98
   0   6 -17    4.39    3.92
   0  -6  17    4.05    3.78
   0   6 -16    5.47    3.51
   0  -6  16    9.92    3.71
   0   6 -15   31.66    4.32
   0  -6  15   38.41    4.32
   0   6 -14   -0.54    2.90
   0  -6  14    0.07    2.70
   0   6 -13    6.21    2.63
   0  -6  13    5.00    2.77
   0   6 -12   11.27    2.57
   0  -6  12   12.49    2.84
   0   6 -11  219.12   10.33
   0  -6  11  234.51   10.33
   0   6 -10   64.47    3.92
   0  -6  10   64.26    3.98
   0   6  -9   -1.62    1.89
   0  -6   9    1.22    1.76
   0   6  -8   26.19    2.70
   0  -6   8   25.79    2.57
   0   6  -7  699.47   19.98
   0  -6   7  721.48   20.25
   0   6  -6   10.40    2.30
   0  -6   6   15.26    2.57
   0   6  -5  524.44   17.82
   0  -6   5  528.35   15.86
   0   6  -4  118.74    5.00
   0  -6   4  114.96    4.66
   0   6  -3  855.07   25.25
   0  -6   3  876.60   24.57
   0   6  -2 1541.79   41.31
   0  -6   2 1475.90   39.62
   0   6  -1  494.94   14.85
   0  -6   1  497.03   15.12
   0   6   0  897.60   26.26
   0  -6   0  882.27   25.04
   0   6   1    3.85    1.22
   0  -6  -1    4.32    1.42
   0   6   2   53.94    2.90
   0  -6  -2   55.08    3.17
   0   6   3  168.62    5.81
   0  -6  -3  163.63    5.87
   0   6   4   51.30    3.04
   0  -6  -4   45.77    3.11
   0   6   5  154.65    6.75
   0  -6  -5  156.47    6.95
   0   6   6   14.99    2.70
   0  -6  -6   18.63    2.90
   0   6   7   18.23    2.90
   0  -6  -7   11.81    3.04
   0   6   8    2.63    3.04
   0  -6  -8   -1.01    2.30
   0   6   9   33.48    3.44
   0  -6  -9   33.68    3.65
   0   6  10    3.98    3.17
   0  -6 -10    0.54    2.43
   0   6  11    0.07    3.04
   0  -6 -11    0.20    3.38
   0   6  12    1.22    3.78
   0  -6 -12    3.44    3.58
   0   6  13   13.70    3.71
   0  -6 -13   12.35    3.65
   0   6  14   -0.88    3.92
   0  -6 -14    1.01    3.38
   0   6  15   -1.96    3.71
   0  -6 -15    0.20    3.11
   0   6  16    2.97    2.70
   0  -6 -16    1.82    3.78
   0  -6 -17   -1.49    3.31
   0   7 -22    1.08    5.87
   0   7 -19    3.11    3.71
   0  -7  19    1.76    7.16
   0   7 -18    4.32    3.24
   0  -7  18    0.27    4.39
   0   7 -17    1.22    2.90
   0  -7  17    5.47    4.52
   0   7 -16   12.22    3.04
   0  -7  16   20.79    4.39
   0   7 -15    3.78    2.90
   0  -7  15    2.77    3.04
   0   7 -14   18.09    2.77
   0  -7  14   11.61    3.38
   0   7 -13   17.75    3.44
   0  -7  13   14.51    3.58
   0   7 -12    3.11    3.04
   0  -7  12    3.24    3.11
   0   7 -11  151.88    6.89
   0  -7  11  143.58    7.16
   0   7 -10   47.73    4.79
   0  -7  10   56.64    4.46
   0   7  -9    2.36    2.03
   0  -7   9    0.81    1.76
   0   7  -8  186.58    7.16
   0  -7   8  179.76    6.55
   0   7  -7  121.30    8.03
   0  -7   7  129.81    9.38
   0   7  -6  256.45    8.78
   0  -7   6  256.99    8.64
   0   7  -5    0.20    1.76
   0  -7   5    0.68    1.69
   0   7  -4  160.52    6.08
   0  -7   4  165.18    5.67
   0   7  -3   21.80    2.30
   0  -7   3   19.78    1.96
   0   7  -2  263.67    9.18
   0  -7   2  261.98    8.10
   0   7  -1  347.10   10.80
   0  -7   1  351.42   10.26
   0   7   0   37.87    2.77
   0  -7   0   37.53    2.50
   0   7   1    1.62    1.49
   0  -7  -1    1.01    1.55
   0   7   2    5.20    1.62
   0  -7  -2    4.59    1.76
   0   7   3   89.71    4.59
   0  -7  -3  100.04    4.93
   0   7   4  361.48   11.41
   0  -7  -4  369.25   11.88
   0   7   5   56.50    4.73
   0  -7  -5   61.97    4.12
   0   7   6   21.94    3.44
   0  -7  -6   23.15    3.04
   0   7   7   49.28    4.25
   0  -7  -7   50.83    3.65
   0   7   8    0.47    2.57
   0  -7  -8   -0.34    2.57
   0   7   9    1.62    2.57
   0  -7  -9    2.63    2.77
   0   7  10   24.10    4.46
   0  -7 -10   28.08    3.71
   0   7  11   -0.34    3.31
   0  -7 -11   -2.57    4.32
   0   7  12    8.71    3.92
   0  -7 -12    4.19    3.24
   0   7  13    7.22    3.92
   0  -7 -13    3.58    3.44
   0   7  14    5.06    4.46
   0  -7 -14    6.28    4.25
   0   7  15    1.22    3.78
   0  -7 -15    3.11    3.65
   0  -7 -16   -1.82    4.32
   0  -7 -17   -0.07    2.70
   0   8 -19    2.97    4.52
   0  -8  19    5.81    7.29
   0   8 -18   -2.03    4.32
   0  -8  18    4.39    5.00
   0   8 -17   18.77    4.05
   0  -8  17   17.48    4.46
   0   8 -16    8.44    4.32
   0  -8  16    7.90    3.98
   0   8 -15   27.14    4.79
   0  -8  15   29.97    4.19
   0   8 -14    0.07    3.04
   0  -8  14    2.84    2.90
   0   8 -13   15.66    4.19
   0  -8  13   20.79    3.98
   0   8 -12   62.37    5.47
   0  -8  12   67.17    5.33
   0   8 -11    0.07    2.84
   0  -8  11   -0.07    2.50
   0   8 -10  131.43    6.62
   0  -8  10  133.18    6.62
   0   8  -9   57.24    4.32
   0  -8   9   51.51    4.19
   0   8  -8    9.86    2.97
   0  -8   8    7.29    2.30
   0   8  -7  190.09    8.03
   0  -8   7  178.89    7.16
   0   8  -6    3.92    2.30
   0  -8   6    2.30    1.89
   0   8  -5  296.68    9.86
   0  -8   5  290.74   10.67
   0   8  -4    3.58    1.76
   0  -8   4    3.31    1.62
   0   8  -3   45.50    2.70
   0  -8   3   47.52    2.63
   0   8  -2  387.20   12.22
   0  -8   2  389.29   11.88
   0   8  -1  113.81    4.79
   0  -8   1  117.12    4.66
   0   8   0   11.14    2.36
   0  -8   0    9.52    2.36
   0   8   1   14.31    2.36
   0  -8  -1   14.58    2.23
   0   8   2    5.40    2.03
   0  -8  -2    6.14    1.89
   0   8   3  155.53    6.28
   0  -8  -3  150.74    6.08
   0   8   4    0.34    2.77
   0  -8  -4    0.88    2.57
   0   8   5   19.64    2.63
   0  -8  -5   18.63    2.84
   0   8   6   28.15    3.04
   0  -8  -6   26.33    2.90
   0   8   7    2.63    2.70
   0  -8  -7    6.35    2.97
   0   8   8   17.62    3.71
   0  -8  -8   12.96    3.11
   0   8   9   25.79    4.32
   0  -8  -9   20.72    4.19
   0   8  10    1.42    3.98
   0  -8 -10    1.22    3.11
   0   8  11    0.34    4.12
   0  -8 -11    1.55    3.44
   0   8  12    1.28    3.85
   0  -8 -12    3.92    3.38
   0   8  13    1.76    3.71
   0  -8 -13    8.24    4.12
   0   8  14    0.95    3.31
   0  -8 -14    0.54    3.17
   0  -8 -15   -0.95    3.51
   0  -8 -16    2.09    4.93
   0   9 -19    2.23    5.20
   0  -9  19   -0.47    7.70
   0   9 -18    4.52    5.00
   0  -9  18   -0.20    4.46
   0   9 -17    6.55    4.79
   0  -9  17    2.03    3.98
   0   9 -16   27.07    5.00
   0  -9  16   20.32    4.59
   0   9 -15    0.34    3.65
   0  -9  15    3.24    3.58
   0   9 -14    7.16    3.78
   0  -9  14    9.05    3.24
   0   9 -13   12.08    4.46
   0  -9  13   12.96    3.85
   0   9 -12    6.41    3.85
   0  -9  12    5.54    3.51
   0   9 -11  266.57   10.40
   0  -9  11  266.71   10.40
   0   9 -10   17.48    3.11
   0  -9  10   17.69    2.84
   0   9  -9   25.45    4.39
   0  -9   9   26.93    3.04
   0   9  -8   38.95    4.05
   0  -9   8   46.04    4.05
   0   9  -7   -0.20    3.04
   0  -9   7    1.82    2.84
   0   9  -6   42.93    3.65
   0  -9   6   44.69    3.44
   0   9  -5   -0.81    2.09
   0  -9   5   -0.27    1.76
   0   9  -4   19.10    2.09
   0  -9   4   19.58    2.57
   0   9  -3  439.72   14.11
   0  -9   3  451.94   13.70
   0   9  -2    1.35    1.89
   0  -9   2    0.27    1.69
   0   9  -1  119.55    5.33
   0  -9   1  108.41    5.27
   0   9   0    1.62    1.96
   0  -9   0    0.74    1.96
   0   9   1    0.27    2.16
   0  -9  -1    1.08    2.03
   0   9   2    1.08    1.89
   0  -9  -2    0.88    1.96
   0   9   3    4.39    2.16
   0  -9  -3    4.05    2.30
   0   9   4   67.10    4.46
   0  -9  -4   61.83    4.86
   0   9   5   -0.27    2.70
   0  -9  -5    0.41    2.43
   0   9   6   15.12    3.24
   0  -9  -6    9.92    3.31
   0   9   7    8.44    3.58
   0  -9  -7    8.71    3.24
   0   9   8    3.04    3.24
   0  -9  -8    4.12    3.51
   0   9   9    4.52    3.38
   0  -9  -9    3.85    3.11
   0   9  10    2.23    4.25
   0  -9 -10    2.77    3.71
   0   9  11    3.04    3.71
   0  -9 -11    5.20    3.38
   0   9  12    3.58    3.78
   0  -9 -12    1.69    3.11
   0   9  13    1.42    4.73
   0  -9 -13    0.47    2.77
   0  -9 -14   -1.42    3.65
   0  -9 -15    2.50    4.59
   0  10 -19    0.00    4.32
   0 -10  19    0.47    4.25
   0  10 -18   -1.15    5.00
   0 -10  18    1.69    4.79
   0  10 -17   15.19    4.66
   0 -10  17   13.23    4.19
   0  10 -16    1.96    4.39
   0 -10  16    5.27    4.25
   0  10 -15    9.65    4.59
   0 -10  15    6.01    3.51
   0  10 -14    1.76    4.73
   0 -10  14   -2.63    3.51
   0  10 -13   -0.07    3.85
   0 -10  13   -0.14    3.11
   0  10 -12   70.47    5.60
   0 -10  12   69.46    5.33
   0  10 -11    3.31    3.44
   0 -10  11    5.47    2.63
   0  10 -10   79.79    6.68
   0 -10  10   75.74    4.93
   0  10  -9   63.93    5.06
   0 -10   9   57.78    4.66
   0  10  -8    0.81    2.97
   0 -10   8    0.34    2.43
   0  10  -7   22.55    3.31
   0 -10   7   23.09    2.97
   0  10  -6    5.20    2.63
   0 -10   6    5.00    2.30
   0  10  -5   37.67    4.46
   0 -10   5   36.79    3.65
   0  10  -4    9.45    2.97
   0 -10   4    6.21    2.57
   0  10  -3    4.46    2.30
   0 -10   3    4.86    2.09
   0  10  -2  338.33   12.02
   0 -10   2  355.95   12.08
   0  10  -1    1.76    2.43
   0 -10   1    1.82    2.63
   0  10   0   25.04    2.90
   0 -10   0   20.05    3.04
   0  10   1   -0.54    3.11
   0 -10  -1    3.44    3.04
   0  10   2   12.76    3.11
   0 -10  -2   10.80    3.24
   0  10   3   50.16    4.05
   0 -10  -3   46.11    3.98
   0  10   4   16.61    3.38
   0 -10  -4   16.67    3.24
   0  10   5    0.61    2.84
   0 -10  -5   -0.27    3.17
   0  10   6    4.59    3.51
   0 -10  -6    0.61    4.52
   0  10   7    5.74    3.71
   0 -10  -7    6.28    3.11
   0  10   8   -1.89    3.31
   0 -10  -8   -0.54    3.31
   0  10   9    6.21    4.86
   0 -10  -9   12.56    4.73
   0  10  10   -0.68    3.85
   0 -10 -10    0.81    3.38
   0  10  11    3.04    3.65
   0 -10 -11   -0.20    3.51
   0  10  12   -1.55    3.98
   0 -10 -12    2.63    4.05
   0 -10 -13    3.24    5.06
   0 -10 -14    3.11    5.67
   0  11 -19    1.01    4.93
   0 -11  19    1.35    3.24
   0  11 -18    4.52    4.79
   0 -11  18    8.24    5.00
   0  11 -17   -0.07    4.93
   0 -11  17   -0.74    4.12
   0  11 -16   22.88    4.86
   0 -11  16   36.32    5.33
   0  11 -15   -0.47    5.13
   0 -11  15    3.17    4.32
   0  11 -14    1.62    6.55
   0 -11  14    0.41    4.93
   0  11 -13    8.57    4.73
   0 -11  13    7.70    3.44
   0  11 -12    0.68    3.65
   0 -11  12    4.25    5.47
   0  11 -11   46.71    6.55
   0 -11  11   47.19    4.52
   0  11 -10    3.71    4.46
   0 -11  10    2.77    3.11
   0  11  -9    2.36    3.17
   0 -11   9    4.19    2.84
   0  11  -8   66.02    4.86
   0 -11   8   68.11    4.73
   0  11  -7   20.45    3.44
   0 -11   7   21.26    3.11
   0  11  -6   19.91    3.78
   0 -11   6   28.22    3.58
   0  11  -5    3.11    2.70
   0 -11   5    3.11    2.36
   0  11  -4   29.16    3.78
   0 -11   4   28.82    3.04
   0  11  -3  219.99    9.18
   0 -11   3  214.12    8.64
   0  11  -2   45.43    4.19
   0 -11   2   47.79    3.31
   0  11  -1   26.46    3.78
   0 -11   1   30.51    4.05
   0  11   0    4.46    2.90
   0 -11   0    6.08    3.44
   0  11   1    2.09    2.63
   0 -11  -1    2.43    2.70
   0  11   2   14.58    3.17
   0 -11  -2   20.79    3.38
   0  11   3    3.31    3.38
   0 -11  -3    1.89    2.77
   0  11   4   11.61    3.98
   0 -11  -4   13.30    4.19
   0  11   5    2.77    3.65
   0 -11  -5    9.65    4.39
   0  11   6    6.28    3.78
   0 -11  -6    0.54    3.04
   0  11   7   -2.03    3.44
   0 -11  -7    0.14    3.04
   0  11   8    9.18    5.06
   0 -11  -8   10.19    4.32
   0  11   9    2.36    3.24
   0 -11  -9   -0.14    3.31
   0  11  10   -2.63    4.32
   0 -11 -10    1.01    3.17
   0  11  11    0.14    6.55
   0 -11 -11    1.35    4.39
   0  11  12   -2.97    5.27
   0 -11 -12   -0.54    2.77
   0 -11 -13    1.35    3.44
   0  12 -18   -0.07    4.46
   0 -12  18   -1.49    4.79
   0  12 -17   10.06    5.20
   0 -12  17   11.21    5.06
   0  12 -16    1.28    4.32
   0 -12  16    0.81    3.78
   0  12 -15   11.54    5.06
   0 -12  15   13.91    4.32
   0  12 -14    6.55    4.39
   0 -12  14    4.79    4.05
   0  12 -13   -3.44    4.59
   0 -12  13    0.07    5.13
   0  12 -12   34.16    8.17
   0 -12  12   29.57    4.59
   0  12 -11    1.28    4.05
   0 -12  11    1.96    3.11
   0  12 -10    1.08    4.05
   0 -12  10    1.15    3.31
   0  12  -9   55.15    5.40
   0 -12   9   54.00    4.73
   0  12  -8    0.95    3.44
   0 -12   8    0.27    2.63
   0  12  -7   36.52    4.19
   0 -12   7   40.50    3.85
   0  12  -6    7.09    3.44
   0 -12   6    1.96    3.38
   0  12  -5   -2.36    3.58
   0 -12   5    0.74    2.77
   0  12  -4   26.66    3.38
   0 -12   4   32.74    3.51
   0  12  -3    1.49    2.90
   0 -12   3   -1.69    2.63
   0  12  -2  128.05    7.56
   0 -12   2  132.58    7.36
   0  12  -1    4.93    3.04
   0 -12   1    2.84    2.50
   0  12   0    2.23    2.97
   0 -12   0    0.00    2.77
   0  12   1    0.54    3.65
   0 -12  -1    2.09    2.90
   0  12   2    8.64    3.31
   0 -12  -2   14.58    3.17
   0  12   3    7.83    3.38
   0 -12  -3   10.40    3.44
   0  12   4   13.70    3.92
   0 -12  -4    9.92    4.12
   0  12   5    2.77    4.52
   0 -12  -5    0.88    3.51
   0  12   6    0.14    3.51
   0 -12  -6    0.95    3.38
   0  12   7    1.96    3.04
   0 -12  -7    4.25    3.51
   0  12   8    0.74    3.44
   0 -12  -8    0.74    2.90
   0  12   9   -0.34    6.21
   0 -12  -9   -1.08    4.25
   0  12  10   -0.14    4.73
   0 -12 -10    2.30    3.44
   0  12  11    0.68    5.33
   0  12  12    0.88    4.73
   0  13 -18    0.54    3.65
   0 -13  18    1.89    4.05
   0  13 -17    1.15    3.11
   0 -13  17   -1.08    3.44
   0  13 -16    9.38    5.47
   0 -13  16    6.55    4.05
   0  13 -15   -1.69    5.27
   0 -13  15   -1.35    5.20
   0  13 -14    0.14    5.27
   0 -13  14    2.63    6.21
   0  13 -13   22.68    6.35
   0 -13  13   18.29    5.33
   0  13 -12    6.35    6.75
   0 -13  12   -1.08    4.93
   0  13 -11   11.00    4.59
   0 -13  11   11.34    3.98
   0  13 -10    4.93    4.25
   0 -13  10    8.64    3.51
   0  13  -9    0.47    6.01
   0 -13   9    2.70    3.31
   0  13  -8   53.60    5.67
   0 -13   8   45.84    4.39
   0  13  -7   -2.43    4.32
   0 -13   7   -1.62    3.38
   0  13  -6   14.99    4.39
   0 -13   6   11.21    4.05
   0  13  -5    0.95    4.52
   0 -13   5   -2.09    2.90
   0  13  -4    1.01    3.85
   0 -13   4    6.14    3.58
   0  13  -3   52.86    5.20
   0 -13   3   49.95    5.13
   0  13  -2    3.58    3.85
   0 -13   2    3.78    4.25
   0  13  -1    2.36    3.85
   0 -13   1    1.82    3.78
   0  13   0    4.52    4.93
   0 -13   0    0.41    3.44
   0  13   1    6.08    3.51
   0 -13  -1    7.02    3.58
   0  13   2    4.05    4.59
   0 -13  -2    3.38    3.78
   0  13   3   11.07    3.51
   0 -13  -3   13.77    3.71
   0  13   4    0.41    4.05
   0 -13  -4    1.01    3.98
   0  13   5   -4.32    3.98
   0 -13  -5   -0.47    2.97
   0  13   6    1.01    3.38
   0 -13  -6    2.84    4.46
   0  13   7    2.43    2.90
   0 -13  -7   -0.61    2.30
   0  13   8   -0.34    3.31
   0 -13  -8    1.22    5.47
   0  13   9    0.54    3.11
   0  13  10    2.23    4.86
   0  13  11    0.27    2.77
   0 -14  18    0.20    5.20
   0 -14  17    1.96    5.54
   0  14 -16   -1.62    4.73
   0 -14  16    2.36    3.71
   0  14 -15    0.95    5.94
   0 -14  15   -3.71    8.98
   0  14 -14   -0.61    7.83
   0 -14  14    4.52    3.92
   0  14 -13    0.07    4.86
   0 -14  13   -0.95    4.05
   0  14 -12    7.49    5.27
   0 -14  12   10.80    4.12
   0  14 -11    2.50    5.20
   0 -14  11   -1.42    4.19
   0  14 -10    4.32    4.46
   0 -14  10    1.35    4.66
   0  14  -9   11.48    6.82
   0 -14   9    9.59    4.59
   0  14  -8    3.51    5.74
   0 -14   8    0.95    4.66
   0  14  -7   10.13    3.98
   0 -14   7   16.61    3.78
   0  14  -6   -1.62    3.98
   0 -14   6    0.88    3.11
   0  14  -5   -1.62    4.25
   0 -14   5    2.30    3.11
   0  14  -4    5.13    4.32
   0 -14   4    5.00    3.38
   0  14  -3   12.22    4.12
   0 -14   3    9.38    3.65
   0  14  -2    2.77    3.44
   0 -14   2    7.22    3.31
   0  14  -1   -1.96    4.39
   0 -14   1    0.68    3.31
   0  14   0    0.88    3.98
   0 -14   0    1.76    4.25
   0  14   1    5.06    5.13
   0 -14  -1    4.05    4.93
   0  14   2    5.87    3.98
   0 -14  -2    4.12    3.58
   0  14   3    0.34    3.24
   0 -14  -3    1.22    3.78
   0  14   4    3.71    4.46
   0 -14  -4    4.86    5.00
   0  14   5   -1.01    3.44
   0 -14  -5   -0.41    2.90
   0  15 -16   -1.22    5.81
   0  15 -15   -4.73    7.29
   0 -15  15   -2.03    3.98
   0  15 -14    1.55    4.32
   0 -15  14    0.41    4.39
   0  15 -13    0.27    5.00
   0 -15  13    1.49    4.59
   0  15 -12   -1.42    5.33
   0 -15  12    4.66    3.71
   0  15 -11    4.52    5.27
   0 -15  11    3.85    4.05
   0  15 -10    4.46    5.06
   0 -15  10    6.41    4.66
   0  15  -9    2.57    4.93
   0 -15   9    5.27    4.79
   0  15  -8   -0.20    5.33
   0 -15   8    4.86    3.85
   0  15  -7   -1.42    4.39
   0 -15   7   -2.57    4.12
   0  15  -6    0.47    4.32
   0 -15   6    1.08    3.31
   0  15  -5    0.61    4.19
   0 -15   5   -0.95    4.12
   0  15  -4    3.98    4.86
   0 -15   4    6.62    4.05
   0  15  -3    1.76    3.85
   0 -15   3    2.03    4.59
   0  15  -2    6.62    4.93
   0 -15   2    8.64    4.66
   0  15  -1   -0.61    4.19
   0 -15   1    1.22    4.12
   0  15   0    1.82    3.44
   0 -15   0    0.95    2.63
   0  15   1    4.79    3.71
   0 -15  -1    1.96    3.04
   0  15   2    1.15    4.86
   0 -15  -2    0.68    4.19
   0  15   3    0.27    2.90
   0 -15  -3    3.44    4.73
   0  15   4    1.62    4.79
   0 -15  -4    3.31    6.68
   0  15   5    0.47    3.58
   0  16 -16    0.34    5.87
   0  16 -15    0.68    5.27
   0  16 -14    1.01    6.14
   0 -16  14    1.22    3.58
   0  16 -13    1.76    3.98
   0 -16  13    4.93    4.32
   0  16 -12   -0.54    4.59
   0 -16  12    2.63    4.12
   0  16 -11    0.61    3.78
   0 -16  11   -0.74    3.92
   0  16 -10    1.49    4.59
   0 -16  10   -3.65    4.52
   0  16  -9   -1.55    5.13
   0 -16   9    2.36    4.19
   0  16  -8    1.01    4.39
   0 -16   8    0.47    4.19
   0  16  -7    1.22    3.24
   0 -16   7    2.43    3.58
   0  16  -6    1.69    3.31
   0 -16   6   -0.07    3.11
   0  16  -5   -0.95    4.12
   0 -16   5    1.49    3.92
   0  16  -4   -2.97    4.59
   0 -16   4    1.15    3.17
   0  16  -3    1.82    3.65
   0 -16   3    1.22    3.58
   0  16  -2    0.41    4.19
   0 -16   2   -1.82    4.25
   0 -16   1    0.95    5.81
   0 -16   0    1.76    4.39
   0  16   1   -1.49    3.78
   0 -16  -1    0.61    3.11
   0  16   2   -1.62    4.05
   0 -16  -3    2.36    3.58
   0  16   4    0.88    3.58
   0 -17  12    0.00    4.93
   0 -17  11    1.96    3.04
   0 -17  10    2.84    5.47
   0  17  -9   -0.27    4.52
   0 -17   9    1.42    3.31
   0  17  -8    6.21    5.47
   0 -17   8    3.31    3.65
   0  17  -7    2.09    4.93
   0 -17   7   -1.22    2.90
   0 -17   6   -1.01    5.27
   0 -17   5   -0.14    5.06
   0 -17   3    0.20    4.12
   0 -17   2   -1.22    4.73
   0 -17   1    1.28    4.25
   0 -18  10   -1.22    6.35
   0 -18   9   -4.05    6.28
   0 -18   2    1.55    3.85
   0 -18   1    0.95    3.44
   0 -18   0   -4.52    4.12
   1 -18   2   -0.88    4.05
   1 -18   3   -1.89    4.73
   1 -18   9   -0.54    6.08
   1 -18  10    0.61    6.35
   1 -17   0   -0.20    3.38
   1 -17   1    0.27    3.71
   1 -17   2   -2.09    6.28
   1 -17   3   -1.28    4.25
  -1  17  -3   -0.14    3.24
   1 -17   4   -1.28    4.46
  -1  17  -4    1.35    3.17
   1 -17   5    1.08    5.33
   1 -17   6   -0.54    6.08
   1 -17   7    3.44    9.52
   1 -17   8    2.30    3.11
   1 -17   9    0.41    3.04
   1 -17  10   -2.90    4.32
   1 -17  11   -0.14    3.51
   1 -17  12   -0.41    6.75
   1 -17  13   -1.89    4.66
  -1  17 -13    6.62    8.10
  -1  16   5    0.81    3.51
  -1  16   4   -0.20    3.04
   1 -16  -3   -2.57    3.71
  -1  16   3   -0.41    4.12
   1 -16  -2    2.16    3.65
  -1  16   2    2.03    5.40
   1 -16  -1    0.95    3.85
  -1  16   1   -0.27    7.70
   1 -16   0    2.70    3.85
  -1  16   0    1.42    5.47
   1 -16   1    1.15    3.98
  -1  16  -1    0.81    5.13
   1 -16   2    1.28    3.85
  -1  16  -2    0.95    6.01
   1 -16   3    0.00    3.38
  -1  16  -3    2.43    4.46
   1 -16   4   -0.07    4.86
  -1  16  -4    5.67    6.14
   1 -16   5    2.36    4.25
  -1  16  -5   -3.51    4.12
   1 -16   6    1.42    4.19
  -1  16  -6    3.65    5.06
   1 -16   7    2.84    4.12
  -1  16  -7    1.42    4.52
   1 -16   8    0.07    3.92
  -1  16  -8    0.27    3.85
   1 -16   9    5.20    4.32
  -1  16  -9    5.13    4.93
   1 -16  10    1.01    3.65
  -1  16 -10    1.22    3.71
   1 -16  11    5.20    4.79
  -1  16 -11    1.89    4.19
   1 -16  12    2.50    4.79
  -1  16 -12   -3.65    6.21
   1 -16  13    2.77    5.94
  -1  16 -13    0.34    6.28
   1 -16  14   -1.82    4.32
  -1  16 -14   -2.03    5.81
   1 -16  15   -4.52    7.22
  -1  16 -15    3.11    6.21
  -1  15   5    0.20    3.24
   1 -15  -4    0.95    4.19
  -1  15   4    1.01    3.51
   1 -15  -3    3.51    4.46
  -1  15   3    2.03    3.31
   1 -15  -2    4.05    6.01
  -1  15   2    0.07    4.25
   1 -15  -1    4.39    3.85
  -1  15   1    3.58    4.39
   1 -15   0    0.74    4.05
  -1  15   0   -0.95    4.79
   1 -15   1    6.62    4.32
  -1  15  -1    3.98    4.32
   1 -15   2   -2.84    4.66
  -1  15  -2    1.69    4.93
   1 -15   3    2.36    3.78
  -1  15  -3    2.97    4.05
   1 -15   4    3.92    3.98
  -1  15  -4    0.81    3.92
   1 -15   5    1.01    3.58
  -1  15  -5    2.30    4.46
   1 -15   6    4.86    3.85
  -1  15  -6   -6.08    5.13
   1 -15   7    1.89    3.71
  -1  15  -7   -4.05    5.13
   1 -15   8    6.55    3.78
  -1  15  -8    3.85    4.39
   1 -15   9    3.11    4.25
  -1  15  -9    3.71    4.73
   1 -15  10    0.00    3.92
  -1  15 -10    0.14    4.59
   1 -15  11    7.02    4.39
  -1  15 -11   10.53    6.35
   1 -15  12   -0.27    5.13
  -1  15 -12   -2.30    5.87
   1 -15  13   11.34    6.01
  -1  15 -13    5.67   10.73
   1 -15  14   -0.74    7.76
  -1  15 -14    1.15    4.93
   1 -15  15   -0.47    5.47
  -1  15 -15    1.62    6.08
   1 -15  16   -0.61    4.79
  -1  15 -16    1.55    8.51
  -1  14  10    3.24    5.81
  -1  14   9    0.74    4.86
  -1  14   8    1.42    3.71
   1 -14  -6   -1.08    4.32
  -1  14   6   -0.95    3.24
   1 -14  -5    1.76    4.59
  -1  14   5   -0.14    5.13
   1 -14  -4    1.82    3.65
  -1  14   4   -0.27    4.12
   1 -14  -3    0.68    4.46
  -1  14   3    2.84    3.92
   1 -14  -2    3.11    4.73
  -1  14   2    3.38    4.86
   1 -14  -1    3.24    3.85
  -1  14   1    2.23    4.12
   1 -14   0   -2.50    3.24
  -1  14   0    1.42    3.71
   1 -14   1    1.01    3.04
  -1  14  -1    3.44    4.12
   1 -14   2   21.74    4.19
  -1  14  -2   23.63    4.19
   1 -14   3    2.03    3.38
  -1  14  -3    4.66    4.12
   1 -14   4    3.78    2.97
  -1  14  -4    2.09    3.38
   1 -14   5    1.22    2.97
  -1  14  -5    3.38    3.78
   1 -14   6    1.69    3.65
  -1  14  -6    2.09    4.05
   1 -14   7   29.57    4.19
  -1  14  -7   23.49    4.25
   1 -14   8    2.77    3.38
  -1  14  -8    1.96    3.58
   1 -14   9    5.87    3.44
  -1  14  -9    7.63    3.98
   1 -14  10   -1.35    3.44
  -1  14 -10    0.27    4.19
   1 -14  11    1.42    4.25
  -1  14 -11   -1.22    5.67
   1 -14  12    8.17    4.12
  -1  14 -12   10.73    8.10
   1 -14  13    6.41    9.92
  -1  14 -13   -0.20    6.55
   1 -14  14    9.11    4.86
  -1  14 -14    8.78    5.60
   1 -14  15   -1.49    4.46
  -1  14 -15    1.28    4.12
   1 -14  16    4.12    5.47
   1 -14  17    3.17    5.40
  -1  14 -17    2.70    4.46
   1 -13  -9    0.95    7.22
  -1  13   9    1.49    4.46
   1 -13  -8    2.90    3.51
  -1  13   8    2.03    3.11
   1 -13  -7   -0.68    4.52
  -1  13   7   -2.16    2.57
   1 -13  -6    2.63    3.44
  -1  13   6   -0.41    3.65
   1 -13  -5    1.28    4.05
  -1  13   5    0.88    3.92
   1 -13  -4   -0.07    3.71
  -1  13   4    0.88    3.98
   1 -13  -3   19.31    4.05
  -1  13   3   14.51    4.12
   1 -13  -2   18.77    4.32
  -1  13   2   20.39    5.40
   1 -13  -1    0.47    3.85
  -1  13   1    4.19    3.92
   1 -13   0   -1.08    4.52
  -1  13   0   -0.81    4.59
   1 -13   1   38.68    4.93
  -1  13  -1   46.78    4.46
   1 -13   2   -0.95    4.19
  -1  13  -2    3.71    3.85
   1 -13   3   37.19    5.06
  -1  13  -3   39.76    5.27
   1 -13   4   14.11    3.98
  -1  13  -4   12.22    4.32
   1 -13   5    8.64    4.12
  -1  13  -5    5.94    4.05
   1 -13   6   19.51    3.58
  -1  13  -6   24.17    4.25
   1 -13   7    2.77    3.11
  -1  13  -7    1.49    3.31
   1 -13   8   37.40    4.25
  -1  13  -8   43.13    5.00
   1 -13   9   -1.49    3.11
  -1  13  -9   -1.96    3.65
   1 -13  10   -0.81    3.11
  -1  13 -10    2.09    3.98
   1 -13  11    9.32    3.92
  -1  13 -11   12.42    7.43
   1 -13  12    0.14    3.71
  -1  13 -12    1.76    4.46
   1 -13  13    7.29    4.19
  -1  13 -13   10.87    6.28
   1 -13  14    6.95    4.25
  -1  13 -14    3.78    4.52
   1 -13  15    9.79    4.66
  -1  13 -15    7.22    5.20
   1 -13  16    4.12    4.46
  -1  13 -16    2.70    5.87
   1 -13  17   -0.68    4.12
  -1  13 -17    0.74    5.27
   1 -13  18    0.07    3.65
  -1  13 -18    0.47    5.67
   1 -12 -13    1.82    3.98
  -1  12  13    5.87    5.20
   1 -12 -12    3.11    3.98
  -1  12  12    2.16    4.79
  -1  12  11    0.27    7.56
   1 -12 -10   -0.07    2.43
  -1  12  10    0.20    4.12
   1 -12  -9    4.32    3.85
  -1  12   9    2.30    3.11
   1 -12  -8   -1.69    3.65
  -1  12   8   -2.16    4.12
   1 -12  -7    6.01    4.46
  -1  12   7   -0.95    3.92
   1 -12  -6   -0.61    3.92
  -1  12   6    1.49    4.25
   1 -12  -5    0.41    3.17
  -1  12   5   -0.74    3.38
   1 -12  -4    3.92    3.78
  -1  12   4    6.08    4.46
   1 -12  -3   23.90    3.85
  -1  12   3   27.07    3.98
   1 -12  -2    3.04    3.17
  -1  12   2    2.70    3.11
   1 -12  -1    3.44    3.31
  -1  12   1    1.08    3.38
   1 -12   0   15.46    3.44
  -1  12   0   15.05    3.38
   1 -12   1    1.15    2.70
  -1  12  -1    2.03    2.97
   1 -12   2   52.65    4.52
  -1  12  -2   50.29    4.39
   1 -12   3    0.54    2.70
  -1  12  -3    2.03    2.84
   1 -12   4   23.96    3.24
  -1  12  -4   29.97    3.85
   1 -12   5    5.94    3.58
  -1  12  -5    3.17    2.97
   1 -12   6    8.37    2.84
  -1  12  -6    9.59    4.52
   1 -12   7   80.19    5.20
  -1  12  -7   70.81    5.74
   1 -12   8    2.50    2.70
  -1  12  -8    1.08    3.51
   1 -12   9   22.48    3.44
  -1  12  -9   18.70    4.46
   1 -12  10   11.48    2.97
  -1  12 -10    8.17    5.33
   1 -12  11    1.82    3.58
  -1  12 -11    4.79    4.73
   1 -12  12   13.10    3.71
  -1  12 -12   12.89    4.39
   1 -12  13    5.27    5.06
  -1  12 -13   -1.76    5.81
   1 -12  14    4.86    4.73
  -1  12 -14    6.41    4.93
   1 -12  15    6.68    4.59
  -1  12 -15    3.31    4.66
   1 -12  16    1.42    4.59
  -1  12 -16    8.24    5.60
   1 -12  17    3.92    5.67
  -1  12 -17    4.66    7.49
   1 -12  18    0.07    5.40
  -1  12 -18    4.59    6.21
   1 -11 -14    0.41    5.74
   1 -11 -13   -2.50    5.40
  -1  11  13    3.11    7.90
   1 -11 -12    1.08    2.36
  -1  11  12   -2.43    5.20
   1 -11 -11    1.42    2.50
  -1  11  11    1.01    2.84
   1 -11 -10    2.23    3.98
  -1  11  10   -2.43    4.12
   1 -11  -9    0.20    4.12
  -1  11   9    3.78    5.54
   1 -11  -8    8.84    3.92
  -1  11   8   10.19    3.65
   1 -11  -7    0.68    3.78
  -1  11   7    2.63    5.06
   1 -11  -6    0.00    3.44
  -1  11   6    0.00    3.51
   1 -11  -5   -3.65    3.04
  -1  11   5   -0.88    3.24
   1 -11  -4    6.75    3.44
  -1  11   4    6.08    3.04
   1 -11  -3   10.06    3.78
  -1  11   3   10.80    3.58
   1 -11  -2   35.57    3.98
  -1  11   2   33.68    3.71
   1 -11  -1    3.11    2.77
  -1  11   1    3.17    2.84
   1 -11   0    3.31    2.43
  -1  11   0    1.89    2.57
   1 -11   1   96.46    5.74
  -1  11  -1  109.96    6.48
   1 -11   2   12.22    3.31
  -1  11  -2    8.44    3.17
   1 -11   3   13.30    3.38
  -1  11  -3   14.58    3.17
   1 -11   4    0.88    2.23
  -1  11  -4    2.23    2.36
   1 -11   5    1.55    2.50
  -1  11  -5    0.88    2.70
   1 -11   6   61.09    4.59
  -1  11  -6   65.61    5.81
   1 -11   7    0.74    2.70
  -1  11  -7    1.35    3.44
   1 -11   8  144.73    6.95
  -1  11  -8  136.36    7.29
   1 -11   9   36.18    5.87
  -1  11  -9   31.73    6.48
   1 -11  10    5.27    3.51
  -1  11 -10    4.39    3.78
   1 -11  11   49.35    5.00
  -1  11 -11   52.86    6.21
   1 -11  12   -1.62    2.90
  -1  11 -12    2.90    3.98
   1 -11  13   10.87    4.19
  -1  11 -13   12.89    4.73
   1 -11  14    0.14    3.51
  -1  11 -14    2.36    3.92
   1 -11  15    0.68    3.65
  -1  11 -15   -2.16    4.86
   1 -11  16    8.78    3.98
  -1  11 -16    8.78    4.93
   1 -11  17    4.32    4.66
  -1  11 -17    4.05    6.35
   1 -11  18    1.55    4.73
  -1  11 -18    1.35    6.21
   1 -11  19    0.74    4.25
  -1  11 -19    1.69    6.75
   1 -10 -15    0.81    4.93
   1 -10 -14    0.47    4.66
   1 -10 -13   -0.68    3.17
  -1  10  13   -0.61    4.93
   1 -10 -12    2.36    3.38
  -1  10  12   12.35    8.17
   1 -10 -11    2.16    4.39
  -1  10  11    0.74    4.39
   1 -10 -10    1.15    3.98
  -1  10  10   -3.11    5.81
   1 -10  -9    3.65    3.17
  -1  10   9    1.96    3.98
   1 -10  -8    4.93    4.19
  -1  10   8    0.27    4.12
   1 -10  -7    7.36    3.38
  -1  10   7    6.28    3.78
   1 -10  -6    8.37    3.24
  -1  10   6    9.38    3.38
   1 -10  -5   13.97    3.17
  -1  10   5   10.46    3.44
   1 -10  -4    5.27    2.90
  -1  10   4    4.66    3.04
   1 -10  -3   19.17    3.11
  -1  10   3   22.82    3.65
   1 -10  -2   27.00    3.38
  -1  10   2   23.83    3.38
   1 -10  -1    3.11    2.57
  -1  10   1    2.90    2.70
   1 -10   0    0.74    2.23
  -1  10   0    2.43    2.30
   1 -10   1   34.63    3.04
  -1  10  -1   42.93    3.38
   1 -10   2  222.02    8.64
  -1  10  -2  239.30    8.91
   1 -10   3   47.66    3.98
  -1  10  -3   51.03    4.59
   1 -10   4    2.90    1.96
  -1  10  -4    3.44    2.30
   1 -10   5    6.89    2.36
  -1  10  -5    8.71    2.84
   1 -10   6    4.66    2.09
  -1  10  -6    2.30    2.77
   1 -10   7   41.18    3.51
  -1  10  -7   39.96    3.92
   1 -10   8    3.85    3.92
  -1  10  -8    7.70    4.93
   1 -10   9   31.79    3.58
  -1  10  -9   31.66    4.12
   1 -10  10  244.77    9.32
  -1  10 -10  246.32   10.46
   1 -10  11    0.88    2.57
  -1  10 -11    2.43    3.11
   1 -10  12   36.38    4.32
  -1  10 -12   42.53    4.86
   1 -10  13   -2.36    3.31
  -1  10 -13    3.51    4.05
   1 -10  14   10.94    3.38
  -1  10 -14    7.76    3.92
   1 -10  15   14.58    3.78
  -1  10 -15    8.57    4.25
   1 -10  16    2.30    3.58
  -1  10 -16    1.15    4.59
   1 -10  17    3.31    5.20
  -1  10 -17   -0.54    5.60
   1 -10  18    2.63    4.93
  -1  10 -18    0.95    5.87
   1 -10  19   -1.96    5.00
  -1  10 -19   -0.68    3.65
   1 -10  20    2.97    4.73
   1  -9 -15    0.68    6.08
   1  -9 -14    1.55    4.19
  -1   9  14   -3.44    5.40
   1  -9 -13    5.06    4.19
  -1   9  13    2.36    3.44
   1  -9 -12    2.57    4.25
  -1   9  12    3.51    4.73
   1  -9 -11    4.32    4.59
  -1   9  11    7.63    4.73
   1  -9 -10    3.92    3.17
  -1   9  10    5.87    3.78
   1  -9  -9   12.83    5.00
  -1   9   9    7.70    4.19
   1  -9  -8    6.95    3.38
  -1   9   8    3.38    4.05
   1  -9  -7   10.26    3.38
  -1   9   7   15.32    3.98
   1  -9  -6   11.41    3.38
  -1   9   6    9.59    3.11
   1  -9  -5    0.07    2.23
  -1   9   5    2.36    2.50
   1  -9  -4   13.70    2.57
  -1   9   4   13.23    2.63
   1  -9  -3   11.68    3.38
  -1   9   3   12.02    2.77
   1  -9  -2   -1.35    2.30
  -1   9   2    0.54    2.09
   1  -9  -1    5.27    2.43
  -1   9   1   10.13    2.03
   1  -9   0   44.55    3.11
  -1   9   0   43.74    3.71
   1  -9   1   56.91    3.51
  -1   9  -1   54.61    3.71
   1  -9   2   19.37    2.50
  -1   9  -2   18.02    2.50
   1  -9   3  145.54    6.08
  -1   9  -3  139.53    5.74
   1  -9   4   30.65    2.57
  -1   9  -4   31.46    2.50
   1  -9   5   -1.96    2.84
  -1   9  -5    2.16    2.97
   1  -9   6   70.88    3.92
  -1   9  -6   71.89    4.12
   1  -9   7   14.92    3.85
  -1   9  -7   14.51    3.98
   1  -9   8   13.57    2.57
  -1   9  -8   12.69    2.70
   1  -9   9   37.33    3.17
  -1   9  -9   33.68    3.71
   1  -9  10    0.74    2.50
  -1   9 -10    0.54    2.84
   1  -9  11   93.97    5.06
  -1   9 -11   92.95    5.94
   1  -9  12    0.54    3.24
  -1   9 -12    0.20    3.65
   1  -9  13   14.31    3.31
  -1   9 -13   18.16    3.85
   1  -9  14    0.95    3.98
  -1   9 -14    0.74    4.05
   1  -9  15    0.95    4.12
  -1   9 -15    1.89    4.32
   1  -9  16   28.28    4.86
  -1   9 -16   23.49    5.13
   1  -9  17    6.48    5.67
  -1   9 -17    6.55    4.79
   1  -9  18    2.77    5.27
  -1   9 -18    1.22    4.59
   1  -9  19    1.08    5.00
  -1   9 -19    2.03    3.98
   1  -8 -15   -0.47    3.51
  -1   8  15    3.44    8.71
   1  -8 -14    0.88    3.71
  -1   8  14   -0.07    4.19
   1  -8 -13    1.89    4.46
  -1   8  13    1.62    5.54
   1  -8 -12   19.85    4.25
  -1   8  12   17.15    4.12
   1  -8 -11    0.81    3.24
  -1   8  11    0.61    3.51
   1  -8 -10   -3.04    4.12
  -1   8  10    2.09    3.51
   1  -8  -9   15.32    3.51
  -1   8   9   15.12    4.19
   1  -8  -8    5.74    3.04
  -1   8   8   11.68    3.31
   1  -8  -7   27.00    3.78
  -1   8   7   34.02    3.92
   1  -8  -6    3.58    2.36
  -1   8   6    2.63    2.90
   1  -8  -5   30.44    2.77
  -1   8   5   31.05    3.44
   1  -8  -4   67.30    3.92
  -1   8   4   73.85    4.52
   1  -8  -3  149.86    6.01
  -1   8   3  141.35    6.14
   1  -8  -2   13.37    2.09
  -1   8   2   11.14    2.63
   1  -8  -1    1.55    1.69
  -1   8   1    1.22    1.76
   1  -8   0   73.04    3.71
  -1   8   0   70.68    3.98
   1  -8   1  114.62    5.13
  -1   8  -1  100.58    4.66
   1  -8   2  117.05    5.47
  -1   8  -2  118.94    5.60
   1  -8   3   -0.41    1.89
  -1   8  -3   -1.49    2.03
   1  -8   4   13.70    2.16
  -1   8  -4   13.84    2.03
   1  -8   5  180.44    6.68
  -1   8  -5  174.36    6.35
   1  -8   6  123.53    8.30
  -1   8  -6  123.46    8.44
   1  -8   7  141.56    6.08
  -1   8  -7  139.19    6.62
   1  -8   8   16.13    2.36
  -1   8  -8   16.54    2.63
   1  -8   9   10.67    2.36
  -1   8  -9   11.27    2.90
   1  -8  10   37.67    3.58
  -1   8 -10   35.44    4.19
   1  -8  11    1.55    2.50
  -1   8 -11    1.96    2.90
   1  -8  12   30.58    3.58
  -1   8 -12   32.94    4.46
   1  -8  13    5.74    3.04
  -1   8 -13    5.27    3.58
   1  -8  14    2.03    3.04
  -1   8 -14   -1.08    3.24
   1  -8  15   20.25    4.73
  -1   8 -15   26.19    4.46
   1  -8  16    6.14    4.46
  -1   8 -16    6.14    4.32
   1  -8  17    6.28    4.66
  -1   8 -17    3.85    4.93
   1  -8  18    2.16    5.33
  -1   8 -18   -1.42    5.00
   1  -8  19    0.68    6.95
  -1   8 -19   -0.95    4.19
   1  -7 -18    2.43    3.44
   1  -7 -16    0.00    2.77
   1  -7 -15    1.55    3.71
  -1   7  15    3.51    4.93
   1  -7 -14    0.88    4.39
  -1   7  14    3.65    4.52
   1  -7 -13   17.55    4.52
  -1   7  13   15.66    4.52
   1  -7 -12   -0.20    3.38
  -1   7  12   -1.49    3.78
   1  -7 -11   11.21    4.39
  -1   7  11   13.03    4.52
   1  -7 -10   14.18    4.05
  -1   7  10   16.81    3.71
   1  -7  -9    0.27    3.17
  -1   7   9    4.05    3.38
   1  -7  -8   12.49    3.11
  -1   7   8   13.97    2.90
   1  -7  -7   21.13    2.84
  -1   7   7   22.01    2.84
   1  -7  -6   74.25    4.25
  -1   7   6   70.07    3.85
   1  -7  -5   50.83    3.38
  -1   7   5   49.89    3.58
   1  -7  -4  208.86    7.63
  -1   7   4  216.01    7.29
   1  -7  -3   83.03    4.25
  -1   7   3   81.07    3.92
   1  -7  -2   51.51    3.38
  -1   7   2   51.91    2.90
   1  -7  -1   50.16    3.24
  -1   7   1   47.73    2.77
   1  -7   0   68.45    3.58
  -1   7   0   62.58    3.71
   1  -7   1  376.33   11.14
  -1   7  -1  370.12   11.81
   1  -7   2  223.17    7.63
  -1   7  -2  228.16    7.76
   1  -7   3  110.37    5.13
  -1   7  -3  115.63    5.54
   1  -7   4   99.30    4.66
  -1   7  -4  108.07    5.20
   1  -7   5   10.60    3.04
  -1   7  -5   12.49    2.77
   1  -7   6  349.94   10.87
  -1   7  -6  359.59   11.68
   1  -7   7   87.75    3.98
  -1   7  -7   86.27    4.19
   1  -7   8  126.37    5.33
  -1   7  -8  130.96    5.60
   1  -7   9   58.80    3.78
  -1   7  -9   57.58    3.78
   1  -7  10  148.10    8.37
  -1   7 -10  149.52    9.05
   1  -7  11    2.09    2.63
  -1   7 -11   -0.81    3.11
   1  -7  12   -1.49    2.43
  -1   7 -12    0.07    2.77
   1  -7  13  116.78    5.81
  -1   7 -13  105.98    5.87
   1  -7  14    6.75    3.51
  -1   7 -14    3.78    3.51
   1  -7  15    1.22    4.25
  -1   7 -15    4.32    3.65
   1  -7  16   17.62    5.33
  -1   7 -16   13.23    4.39
   1  -7  17    3.65    4.39
  -1   7 -17    1.42    3.71
   1  -7  18    0.47    5.13
  -1   7 -18   -1.35    4.66
   1  -7  19    2.36    6.68
  -1   7 -19   -1.82    4.32
   1  -6 -18    0.61    4.73
   1  -6 -17    5.33    6.21
   1  -6 -16   -1.08    4.86
  -1   6  16    0.34    3.98
   1  -6 -15   -0.74    3.58
  -1   6  15   -0.47    4.32
   1  -6 -14   13.16    4.05
  -1   6  14   13.23    4.39
   1  -6 -13    5.47    3.71
  -1   6  13    9.25    4.05
   1  -6 -12   28.62    4.05
  -1   6  12   29.90    4.79
   1  -6 -11    8.44    3.65
  -1   6  11    8.91    3.38
   1  -6 -10   41.31    4.46
  -1   6  10   37.94    4.39
   1  -6  -9    0.27    2.77
  -1   6   9   -0.27    3.04
   1  -6  -8   27.34    3.24
  -1   6   8   24.91    3.17
   1  -6  -7   34.22    3.44
  -1   6   7   34.70    3.24
   1  -6  -6    2.09    1.89
  -1   6   6    1.35    1.82
   1  -6  -5  104.77    4.86
  -1   6   5  101.39    5.06
   1  -6  -4  379.84   12.49
  -1   6   4  383.42   12.02
   1  -6  -3  289.25    9.52
  -1   6   3  294.92   10.53
   1  -6  -2   27.07    2.50
  -1   6   2   27.88    2.43
   1  -6  -1   21.47    2.03
  -1   6   1   23.29    2.03
   1  -6   0  873.09   25.72
  -1   6   0  853.45   24.30
   1  -6   1  714.87   19.04
  -1   6  -1  722.16   20.05
   1  -6   2  807.14   22.55
  -1   6  -2  808.49   21.53
   1  -6   3   43.34    2.23
  -1   6  -3   44.49    2.70
   1  -6   4   89.17    6.55
  -1   6  -4   85.80    5.87
   1  -6   5  171.12    6.68
  -1   6  -5  177.33    6.95
   1  -6   6   24.98    1.96
  -1   6  -6   28.22    2.43
   1  -6   7  543.68   15.46
  -1   6  -7  555.02   16.13
   1  -6   8   50.36    3.24
  -1   6  -8   53.60    3.31
   1  -6   9   15.46    2.03
  -1   6  -9   13.84    2.36
   1  -6  10  343.05   11.34
  -1   6 -10  357.57   12.42
   1  -6  11   27.68    3.38
  -1   6 -11   28.62    3.44
   1  -6  12    5.74    2.30
  -1   6 -12    5.06    2.36
   1  -6  13    2.97    3.51
  -1   6 -13    2.30    2.97
   1  -6  14   37.46    4.52
  -1   6 -14   38.27    4.19
   1  -6  15   28.62    4.52
  -1   6 -15   44.28    3.58
   1  -6  16   11.48    4.19
  -1   6 -16    9.65    2.84
   1  -6  17    4.05    3.85
  -1   6 -17   11.75    3.04
   1  -6  18   -0.47    3.65
  -1   6 -18    4.39    3.17
   1  -6  19   -1.55    3.85
  -1   6 -19    2.16    2.97
  -1   6 -20   -4.32    7.22
  -1   5  19   -1.35    9.05
   1  -5 -18   10.26    4.12
  -1   5  18   18.09   12.35
   1  -5 -17    0.20    3.38
  -1   5  17   -1.82    4.19
   1  -5 -16   -1.28    4.12
  -1   5  16    1.01    4.73
   1  -5 -15    1.89    3.44
  -1   5  15    1.96    4.19
   1  -5 -14   10.19    3.44
  -1   5  14   12.02    4.19
   1  -5 -13   22.75    3.71
  -1   5  13   26.93    4.59
   1  -5 -12    0.68    3.71
  -1   5  12   -1.35    3.78
   1  -5 -11    0.95    3.38
  -1   5  11    1.76    3.04
   1  -5 -10   37.94    3.58
  -1   5  10   39.69    3.51
   1  -5  -9   35.98    3.44
  -1   5   9   34.16    4.32
   1  -5  -8   20.59    2.57
  -1   5   8   21.94    2.97
   1  -5  -7   24.30    2.90
  -1   5   7   25.85    2.63
   1  -5  -6   11.68    2.16
  -1   5   6    9.59    2.16
   1  -5  -5  553.46   16.47
  -1   5   5  565.28   17.28
   1  -5  -4  426.69   12.83
  -1   5   4  432.43   12.96
   1  -5  -3  119.75    5.06
  -1   5   3  131.23    5.40
   1  -5  -2   23.90    1.89
  -1   5   2   24.44    2.09
   1  -5  -1  655.73   19.44
  -1   5   1  661.33   19.31
   1  -5   0  102.07    4.73
  -1   5   0   96.33    4.25
   1  -5   1  329.01    9.99
  -1   5  -1  333.27   11.75
   1  -5   2  233.56    7.70
  -1   5  -2  239.71    8.37
   1  -5   3   33.21    2.97
  -1   5  -3   30.71    2.90
   1  -5   4 1358.18   35.44
  -1   5  -4 1324.22   34.49
   1  -5   5  162.55    5.67
  -1   5  -5  155.66    5.74
   1  -5   6  662.28   19.85
  -1   5  -6  653.84   19.17
   1  -5   7    1.82    1.76
  -1   5  -7    1.22    1.55
   1  -5   8   26.19    1.96
  -1   5  -8   28.28    2.43
   1  -5   9  425.27   13.23
  -1   5  -9  390.85   12.49
   1  -5  10    6.62    2.03
  -1   5 -10    8.37    2.09
   1  -5  11  181.52    7.70
  -1   5 -11  160.05    7.09
   1  -5  12   -0.88    2.36
  -1   5 -12   -1.15    2.84
   1  -5  13   16.00    2.84
  -1   5 -13   15.86    2.97
   1  -5  14   34.29    3.85
  -1   5 -14   26.73    3.51
   1  -5  15    3.04    3.58
  -1   5 -15    0.81    3.65
   1  -5  16   20.52    4.59
  -1   5 -16   25.65    4.86
   1  -5  17   -1.49    3.51
  -1   5 -17   -1.76    3.51
   1  -5  18    3.11    3.78
  -1   5 -18    0.61    3.71
   1  -5  19   -0.14    3.24
  -1   5 -19    1.22    3.65
  -1   5 -20    1.69    7.22
   1  -5  21    1.08    4.19
  -1   5 -21    1.69    5.67
   1  -5  22   -1.22    6.82
  -1   5 -22   -1.28    6.41
   1  -4 -19    1.22    5.27
   1  -4 -18    0.07    4.79
   1  -4 -17    1.28    4.12
  -1   4  17    1.15    5.33
   1  -4 -16    0.68    3.78
  -1   4  16   -1.28    4.52
   1  -4 -15   -1.22    3.51
  -1   4  15    0.95    3.65
   1  -4 -14   17.96    3.85
  -1   4  14   17.89    4.05
   1  -4 -13   26.93    3.92
  -1   4  13   22.28    3.98
   1  -4 -12    3.44    2.70
  -1   4  12    3.51    3.78
   1  -4 -11   -0.61    2.97
  -1   4  11    1.62    2.90
   1  -4 -10   28.42    3.24
  -1   4  10   25.58    2.90
   1  -4  -9   77.56    4.39
  -1   4   9   77.56    4.79
   1  -4  -8   27.34    2.97
  -1   4   8   33.14    3.24
   1  -4  -7    0.47    1.82
  -1   4   7    0.74    1.62
   1  -4  -6   15.73    2.03
  -1   4   6   15.86    2.23
   1  -4  -5    4.32    1.55
  -1   4   5    5.67    1.76
   1  -4  -4   56.57    3.11
  -1   4   4   51.51    2.90
   1  -4  -3  652.09   19.91
  -1   4   3  649.72   21.94
   1  -4  -2    0.07    0.95
  -1   4   2   -0.07    0.95
   1  -4  -1  341.64   11.81
  -1   4   1  347.71   10.94
   1  -4   0   77.02    3.31
  -1   4   0   78.03    3.17
   1  -4   1  566.56   17.08
  -1   4  -1  572.90   17.15
   1  -4   2  879.78   37.13
  -1   4  -2  894.56   36.52
   1  -4   3  753.68   21.67
  -1   4  -3  718.65   21.26
   1  -4   4   67.98    3.24
  -1   4  -4   62.98    3.04
   1  -4   5  989.61   29.09
  -1   4  -5  997.98   29.43
   1  -4   6   22.48    1.82
  -1   4  -6   26.19    2.30
   1  -4   7  121.84    4.73
  -1   4  -7  132.71    5.06
   1  -4   8  125.83    4.93
  -1   4  -8  126.43    5.33
   1  -4   9   94.30    4.59
  -1   4  -9   92.68    4.39
   1  -4  10  329.55   10.33
  -1   4 -10  338.13   11.61
   1  -4  11    4.86    1.89
  -1   4 -11    3.78    1.89
   1  -4  12   53.87    3.92
  -1   4 -12   62.37    4.19
   1  -4  13    6.75    3.17
  -1   4 -13    5.60    2.90
   1  -4  14    2.50    3.24
  -1   4 -14    1.28    2.63
   1  -4  15   72.63    5.94
  -1   4 -15   77.16    5.60
   1  -4  16   -0.88    4.66
  -1   4 -16    6.28    4.25
   1  -4  17    6.55    4.39
  -1   4 -17    4.05    3.85
   1  -4  18    2.97    4.79
  -1   4 -18    1.96    3.71
   1  -4  19   -0.74    4.32
  -1   4 -19    0.14    4.59
  -1   4 -20    3.04    5.81
   1  -4  21   -0.27    4.79
  -1   4 -21    0.41    6.82
   1  -3 -20   -1.08    3.44
   1  -3 -19   -2.77    3.44
  -1   3  19   -1.55    4.32
   1  -3 -18   14.58    3.51
  -1   3  18    7.63    4.25
   1  -3 -17    0.88    4.59
  -1   3  17   -3.17    4.79
   1  -3 -16   -0.74    4.39
  -1   3  16    0.74    5.00
   1  -3 -15    4.19    4.12
  -1   3  15   11.54    5.94
   1  -3 -14   23.63    3.98
  -1   3  14   24.37    4.46
   1  -3 -13   69.46    5.20
  -1   3  13   57.51    5.06
   1  -3 -12   19.98    3.31
  -1   3  12   24.23    3.71
   1  -3 -11   24.98    3.04
  -1   3  11   26.12    3.38
   1  -3 -10    5.87    2.09
  -1   3  10    8.24    3.38
   1  -3  -9  198.60    7.29
  -1   3   9  203.66    7.76
   1  -3  -8   72.03    4.12
  -1   3   8   73.98    3.78
   1  -3  -7  118.20    4.66
  -1   3   7  122.92    5.40
   1  -3  -6    1.69    1.28
  -1   3   6    0.81    1.42
   1  -3  -5  541.04   16.74
  -1   3   5  546.65   16.61
   1  -3  -4  664.37   21.80
  -1   3   4  688.07   20.66
   1  -3  -3  416.23   13.03
  -1   3   3  440.06   12.89
   1  -3  -2 1642.43   43.61
  -1   3   2 1606.05   42.59
   1  -3  -1 2288.85   62.31
  -1   3   1 2336.51   59.88
   1  -3   0 1636.09   43.27
  -1   3   0 1691.38   44.35
   1  -3   1 1007.56   38.68
  -1   3  -1 1011.21   40.16
   1  -3   2 2424.80   59.54
  -1   3  -2 2412.79   62.71
   1  -3   3  122.05    4.39
  -1   3  -3  117.66    4.66
   1  -3   4  542.19   15.73
  -1   3  -4  550.49   16.74
   1  -3   5    0.14    0.88
  -1   3  -5    0.27    0.88
   1  -3   6  660.46   18.70
  -1   3  -6  671.60   20.12
   1  -3   7    5.06    1.35
  -1   3  -7    5.00    1.28
   1  -3   8  165.52    5.94
  -1   3  -8  157.22    6.01
   1  -3   9  210.54    8.10
  -1   3  -9  210.07    7.97
   1  -3  10   24.77    2.63
  -1   3 -10   21.40    2.63
   1  -3  11  150.53    6.14
  -1   3 -11  145.13    6.28
   1  -3  12    0.20    2.09
  -1   3 -12   -1.22    2.84
   1  -3  13    5.94    2.57
  -1   3 -13    4.52    2.77
   1  -3  14   39.69    4.25
  -1   3 -14   35.37    4.12
   1  -3  15   16.40    3.71
  -1   3 -15   14.51    2.97
   1  -3  16   38.21    5.27
  -1   3 -16   41.78    5.40
   1  -3  17    0.68    3.85
  -1   3 -17    0.07    3.17
   1  -3  18    0.61    3.92
  -1   3 -18    1.28    3.31
  -1   3 -19    1.22    2.97
  -1   3 -20   -2.09    6.28
   1  -2 -20    2.77    4.25
  -1   2  20   -4.46    9.86
   1  -2 -19   12.02    4.12
  -1   2  19    7.63    6.48
   1  -2 -18    0.54    2.97
  -1   2  18   -0.47    3.98
   1  -2 -17   -1.89    3.98
  -1   2  17   -0.81    5.94
   1  -2 -16    1.42    4.52
  -1   2  16    0.95    4.86
   1  -2 -15   24.64    3.92
  -1   2  15   25.31    5.20
   1  -2 -14   43.61    4.59
  -1   2  14   46.38    5.06
   1  -2 -13   30.85    3.98
  -1   2  13   33.75    4.66
   1  -2 -12    0.68    2.63
  -1   2  12    0.14    2.90
   1  -2 -11    2.57    2.57
  -1   2  11    1.15    2.77
   1  -2 -10  147.50    6.28
  -1   2  10  149.66    6.62
   1  -2  -9   37.73    3.04
  -1   2   9   36.05    2.90
   1  -2  -8   68.38    3.85
  -1   2   8   61.50    3.85
   1  -2  -7  135.21    5.81
  -1   2   7  123.26    5.20
   1  -2  -6  179.02    6.08
  -1   2   6  176.25    7.09
   1  -2  -5 1112.53   31.12
  -1   2   5 1067.78   29.23
   1  -2  -4    0.27    1.35
  -1   2   4    0.74    1.15
   1  -2  -3 3285.75   86.94
  -1   2   3 3283.79   82.62
   1  -2  -2 9886.81  232.48
  -1   2   2 9999.00  239.64
   1  -2  -1 1021.87   27.07
  -1   2   1 1031.19   26.93
   1  -2   0  701.50   28.35
  -1   2   0  720.27   28.55
   1  -2   1  327.73    9.32
  -1   2  -1  327.60    9.45
   1  -2   2   23.76    1.08
  -1   2  -2   25.45    1.28
   1  -2   3  911.17   24.37
  -1   2  -3  887.81   25.52
   1  -2   4   77.09    3.31
  -1   2  -4   77.70    3.65
   1  -2   5 1078.64   29.84
  -1   2  -5 1068.65   29.57
   1  -2   6   52.18    2.23
  -1   2  -6   48.40    2.23
   1  -2   7  104.23    4.12
  -1   2  -7  103.75    4.59
   1  -2   8  147.83    5.33
  -1   2  -8  150.26    5.87
   1  -2   9   33.01    2.50
  -1   2  -9   30.24    2.63
   1  -2  10  214.12    7.70
  -1   2 -10  203.19    7.22
   1  -2  11    2.50    2.16
  -1   2 -11    1.89    2.03
   1  -2  12   43.34    3.65
  -1   2 -12   41.78    3.24
   1  -2  13   -0.68    2.57
  -1   2 -13   -1.22    3.31
   1  -2  14    1.55    3.17
  -1   2 -14   -0.41    2.57
   1  -2  15   56.70    5.33
  -1   2 -15   49.82    4.46
   1  -2  16   -2.63    4.32
  -1   2 -16    2.50    4.12
   1  -2  17    3.51    4.05
  -1   2 -17    7.43    3.38
   1  -2  18    1.22    4.46
  -1   2 -18    2.70    4.79
   1  -2  19    3.98    6.08
  -1   2 -19   -0.07    3.78
   1  -2  21   -0.07    5.81
  -1   2 -21    2.50    7.36
   1  -1 -20    2.36    4.05
  -1   1  20    1.82    6.55
   1  -1 -19    2.30    5.94
  -1   1  19    2.90    4.39
   1  -1 -18    2.84    4.59
  -1   1  18    2.57    6.01
   1  -1 -17    0.34    3.71
  -1   1  17   -2.63    5.06
   1  -1 -16    1.96    5.20
  -1   1  16    4.12    4.93
   1  -1 -15    7.22    3.44
  -1   1  15    7.70    4.86
   1  -1 -14   70.41    5.47
  -1   1  14   60.01    5.47
   1  -1 -13   19.98    3.31
  -1   1  13   22.34    3.65
   1  -1 -12    0.54    3.38
  -1   1  12   -1.49    3.51
   1  -1 -11   12.35    2.43
  -1   1  11   11.95    2.63
   1  -1 -10   24.50    2.70
  -1   1  10   24.57    2.90
   1  -1  -9   91.60    4.19
  -1   1   9  100.45    4.93
   1  -1  -8  124.27    5.54
  -1   1   8  116.04    5.13
   1  -1  -7  272.85    9.79
  -1   1   7  266.57    8.98
   1  -1  -6  370.46   12.62
  -1   1   6  361.75   11.75
   1  -1  -5 1267.25   36.79
  -1   1   5 1227.35   34.16
   1  -1  -4  783.25   22.55
  -1   1   4  769.61   21.26
   1  -1  -3  237.82    7.90
  -1   1   3  237.07    7.56
   1  -1  -2 1315.45   34.76
  -1   1   2 1348.86   34.83
   1  -1  -1 4265.50  145.61
  -1   1   1 4272.32  143.92
   1  -1   0  101.80    3.51
  -1   1   0  100.45    3.24
   1  -1   1 2519.71   60.48
  -1   1  -1 2430.47   58.19
   1  -1   2 1209.40   29.90
  -1   1  -2 1204.94   31.32
   1  -1   3  202.65    6.01
  -1   1  -3  200.55    6.01
   1  -1   4  628.73   17.28
  -1   1  -4  645.07   19.71
   1  -1   5  268.60    8.24
  -1   1  -5  285.54    9.92
   1  -1   6 1096.33   29.70
  -1   1  -6 1132.04   32.74
   1  -1   7  529.63   16.47
  -1   1  -7  533.89   16.88
   1  -1   8   20.93    2.16
  -1   1  -8   20.39    1.96
   1  -1   9  275.69    8.91
  -1   1  -9  282.17   10.46
   1  -1  10   88.63    4.59
  -1   1 -10   94.24    4.19
   1  -1  11  227.35    8.30
  -1   1 -11  215.00    7.90
   1  -1  12    0.54    2.70
  -1   1 -12    2.16    2.43
   1  -1  13    9.38    3.38
  -1   1 -13   11.68    3.04
   1  -1  14    0.81    2.90
  -1   1 -14    2.16    3.38
   1  -1  15   13.37    3.38
  -1   1 -15   16.00    3.24
   1  -1  16    4.79    3.78
  -1   1 -16    1.69    3.98
   1  -1  17    0.88    4.52
  -1   1 -17    2.63    3.65
   1  -1  18   -2.16    4.79
  -1   1 -18   -0.95    3.92
   1  -1  19    0.07    4.59
  -1   1 -19    2.30    3.04
   1  -1  20   -0.20    5.54
  -1   1 -20    7.02    4.93
  -1   0  21   -5.13    7.63
   1   0 -20    5.94    7.43
  -1   0  20   -0.41    3.71
   1   0 -19    3.51    4.12
  -1   0  19    3.51    5.54
   1   0 -18   15.39    4.39
  -1   0  18   11.88    5.20
   1   0 -17   -1.82    3.65
  -1   0  17    2.43    4.79
   1   0 -16    0.00    4.12
  -1   0  16    3.58    4.66
   1   0 -15   62.64    5.06
  -1   0  15   66.22    5.94
   1   0 -14   33.82    4.19
  -1   0  14   29.03    4.59
   1   0 -13    1.22    3.11
  -1   0  13    2.03    3.44
   1   0 -12    0.07    2.63
  -1   0  12   -0.81    2.57
   1   0 -11   94.84    4.79
  -1   0  11   94.10    4.93
   1   0 -10  174.16    6.95
  -1   0  10  177.06    6.75
   1   0  -9   43.47    2.77
  -1   0   9   42.93    2.90
   1   0  -8  321.45   10.26
  -1   0   8  327.06   10.80
   1   0  -7  242.00    8.78
  -1   0   7  235.66    8.51
   1   0  -6  639.87   18.97
  -1   0   6  641.02   19.04
   1   0  -5 1723.71   46.85
  -1   0   5 1657.69   43.81
   1   0  -4  362.50   11.48
  -1   0   4  364.79   11.34
   1   0  -3  305.66    8.84
  -1   0   3  307.21    9.25
   1   0  -2 2220.20   78.98
  -1   0   2 2133.32   75.27
   1   0  -1  375.73   10.53
  -1   0   1  365.74    9.86
  -1   0   0 3779.67  126.84
   1   0   1   19.24    0.68
  -1   0  -1   18.83    0.68
   1   0   2 1248.75   31.52
  -1   0  -2 1199.81   29.16
   1   0   3   41.31    1.96
  -1   0  -3   39.89    1.69
   1   0   4   16.88    1.28
  -1   0  -4   18.83    1.35
   1   0   5  620.43   18.23
  -1   0  -5  611.11   18.16
   1   0   6  201.36    6.68
  -1   0  -6  215.81    7.97
   1   0   7  112.06    4.52
  -1   0  -7  119.68    4.66
   1   0   8  470.50   14.45
  -1   0  -8  473.67   14.24
   1   0   9    1.01    1.62
  -1   0  -9    0.27    1.89
   1   0  10  151.82    6.48
  -1   0 -10  148.37    5.81
   1   0  11   27.27    3.71
  -1   0 -11   21.60    2.97
   1   0  12   41.18    3.71
  -1   0 -12   40.16    3.04
   1   0  13    1.89    2.90
  -1   0 -13    2.63    2.50
   1   0  14   16.27    3.78
  -1   0 -14   21.20    3.71
   1   0  15    1.49    3.31
  -1   0 -15    2.30    3.24
   1   0  16   19.78    4.73
  -1   0 -16   15.39    4.19
   1   0  17    0.20    3.65
  -1   0 -17   -0.61    3.44
   1   0  18   -0.07    5.00
  -1   0 -18   -0.14    3.04
   1   0  19    0.20    3.85
  -1   0 -19    1.55    3.58
  -1   0 -20    1.49    3.71
  -1   0 -21   -1.35    3.98
   1   1 -22    5.13    7.83
   1   1 -21   21.60   16.07
  -1  -1  21    2.43    3.92
   1   1 -20    2.30    2.97
  -1  -1  20    0.81    5.27
   1   1 -19    0.54    2.57
  -1  -1  19   -1.96    3.85
   1   1 -18    0.41    4.73
  -1  -1  18    2.43    5.54
   1   1 -17    1.22    3.58
  -1  -1  17    1.01    4.25
   1   1 -16    3.51    4.12
  -1  -1  16    5.94    4.79
   1   1 -15   22.41    3.65
  -1  -1  15   23.69    4.32
   1   1 -14   74.73    5.47
  -1  -1  14   84.38    5.33
   1   1 -13    1.08    2.57
  -1  -1  13   -2.50    2.84
   1   1 -12    2.77    2.57
  -1  -1  12    4.52    2.63
   1   1 -11   79.38    3.98
  -1  -1  11   78.71    4.86
   1   1 -10   27.20    2.63
  -1  -1  10   27.88    3.11
   1   1  -9  403.27   12.22
  -1  -1   9  411.44   13.03
   1   1  -8  339.81   10.60
  -1  -1   8  337.11   10.94
   1   1  -7   32.54    2.16
  -1  -1   7   33.68    2.30
   1   1  -6  648.78   18.09
  -1  -1   6  662.21   19.44
   1   1  -5  144.73    5.20
  -1  -1   5  136.36    5.27
   1   1  -4  371.54   11.54
  -1  -1   4  368.17   12.42
   1   1  -3    0.47    1.08
  -1  -1   3    1.35    1.62
   1   1  -2  212.10    6.62
  -1  -1   2  215.40    6.55
   1   1  -1 3005.07   71.22
  -1  -1   1 2978.81   70.14
   1   1   0  562.24   14.24
  -1  -1   0  557.65   13.97
   1   1   1  247.74    6.75
  -1  -1  -1  259.75    6.89
   1   1   2   15.80    0.95
  -1  -1  -2   15.46    0.88
   1   1   3  233.90    7.29
  -1  -1  -3  234.64    7.63
   1   1   4  487.98   14.72
  -1  -1  -4  498.45   14.85
   1   1   5  210.00    6.75
  -1  -1  -5  213.11    7.70
   1   1   6  488.86   15.12
  -1  -1  -6  481.44   14.24
   1   1   7   30.04    2.23
  -1  -1  -7   30.38    2.16
   1   1   8   -0.61    1.69
  -1  -1  -8    0.54    1.49
   1   1   9  240.45    8.71
  -1  -1  -9  232.48    9.18
   1   1  10    9.59    2.30
  -1  -1 -10   13.84    2.03
   1   1  11   21.40    2.84
  -1  -1 -11   24.17    2.43
   1   1  12    9.11    3.65
  -1  -1 -12   10.26    2.30
   1   1  13   12.49    3.38
  -1  -1 -13    9.52    3.44
   1   1  14    8.57    4.19
  -1  -1 -14   11.75    3.11
   1   1  15   30.92    4.66
  -1  -1 -15   21.87    3.31
   1   1  16   -0.41    5.40
  -1  -1 -16    0.27    3.78
   1   1  17    1.96    3.85
  -1  -1 -17    4.05    3.04
   1   1  18   -0.74    3.58
  -1  -1 -18    1.08    2.70
  -1  -1 -20    2.43    4.32
   1   2 -22    2.50    8.98
  -1  -2  22    3.38    6.68
   1   2 -21    0.07    3.78
  -1  -2  21    0.81    5.67
   1   2 -20    2.90    4.05
  -1  -2  20   -0.95    5.94
   1   2 -19    2.70    3.71
  -1  -2  19   -2.43    6.08
   1   2 -18    4.46    4.73
  -1  -2  18    3.92    5.67
   1   2 -17    0.27    3.98
  -1  -2  17    3.38    4.19
   1   2 -16    5.40    4.73
  -1  -2  16    3.51    4.46
   1   2 -15   57.11    4.66
  -1  -2  15   56.50    5.74
   1   2 -14   66.96    4.66
  -1  -2  14   57.99    5.06
   1   2 -13   89.24    5.40
  -1  -2  13   93.22    5.60
   1   2 -12   34.22    3.98
  -1  -2  12   31.46    3.31
   1   2 -11    0.14    1.96
  -1  -2  11    0.68    2.57
   1   2 -10  101.19    5.20
  -1  -2  10  105.04    4.93
   1   2  -9   32.40    2.77
  -1  -2   9   30.04    3.04
   1   2  -8  621.71   18.90
  -1  -2   8  610.37   18.56
   1   2  -7  230.12    7.36
  -1  -2   7  241.53    8.64
   1   2  -6  112.19    4.59
  -1  -2   6  115.90    4.46
   1   2  -5  640.00   19.10
  -1  -2   5  635.82   19.10
   1   2  -4  109.09    6.48
  -1  -2   4  103.35    6.75
   1   2  -3 1318.08   34.16
  -1  -2   3 1362.16   36.52
   1   2  -2  617.39   16.67
  -1  -2   2  653.64   19.51
   1   2  -1 4164.44  103.96
  -1  -2   1 4167.35  101.46
   1   2   0   98.96    3.58
  -1  -2   0   98.56    3.98
   1   2   1  424.19   13.23
  -1  -2  -1  417.31   11.95
   1   2   2   29.90    1.76
  -1  -2  -2   30.11    1.35
   1   2   3  559.61   16.88
  -1  -2  -3  567.50   16.74
   1   2   4    5.54    0.88
  -1  -2  -4    5.40    1.08
   1   2   5  353.92   12.42
  -1  -2  -5  351.63   12.89
   1   2   6   28.28    2.09
  -1  -2  -6   26.06    2.03
   1   2   7   71.01    3.51
  -1  -2  -7   74.39    3.58
   1   2   8  103.48    4.46
  -1  -2  -8  101.80    4.46
   1   2   9  132.98    6.14
  -1  -2  -9  136.76    5.54
   1   2  10   54.27    3.71
  -1  -2 -10   47.12    3.38
   1   2  11    8.17    2.50
  -1  -2 -11    3.65    2.50
   1   2  12   -0.54    2.70
  -1  -2 -12    0.61    2.16
   1   2  13    4.19    3.51
  -1  -2 -13    3.38    3.11
   1   2  14   37.33    4.73
  -1  -2 -14   30.51    3.51
   1   2  15   -2.23    3.85
  -1  -2 -15    2.09    2.84
   1   2  16    2.30    5.74
  -1  -2 -16    1.35    3.78
   1   2  17    3.85    4.19
  -1  -2 -17   -0.41    4.12
   1   2  18    0.74    7.63
  -1  -2 -18    0.20    3.17
  -1  -2 -19    4.25    6.48
   1   3 -21    1.55    3.92
  -1  -3  21    0.47    5.13
   1   3 -20    4.05    6.48
   1   3 -19    7.02    3.71
  -1  -3  19    1.76    4.32
   1   3 -18    0.34    5.33
  -1  -3  18   -1.42    4.32
   1   3 -17   -0.81    3.31
  -1  -3  17   -4.32    4.93
   1   3 -16   29.57    4.12
  -1  -3  16   31.19    5.40
   1   3 -15   86.07    5.67
  -1  -3  15   86.94    6.28
   1   3 -14   22.55    3.65
  -1  -3  14   18.09    3.51
   1   3 -13   10.26    2.84
  -1  -3  13    5.94    2.77
   1   3 -12   14.72    3.58
  -1  -3  12    8.98    3.92
   1   3 -11   91.40    5.27
  -1  -3  11   88.56    5.60
   1   3 -10   47.86    3.58
  -1  -3  10   43.27    3.24
   1   3  -9  466.72   14.11
  -1  -3   9  453.69   15.19
   1   3  -8  101.66    4.86
  -1  -3   8   99.23    4.59
   1   3  -7   14.51    1.62
  -1  -3   7   14.85    1.76
   1   3  -6  363.10   10.94
  -1  -3   6  375.39   11.75
   1   3  -5   16.81    1.89
  -1  -3   5   21.87    2.43
   1   3  -4   79.65    3.44
  -1  -3   4   81.81    3.71
   1   3  -3 1618.47   42.12
  -1  -3   3 1705.35   44.82
   1   3  -2   31.12    1.55
  -1  -3   2   28.76    1.69
   1   3  -1   49.62    2.03
  -1  -3   1   46.78    2.23
   1   3   0  118.00    4.32
  -1  -3   0  113.54    4.52
   1   3   1   33.55    1.76
  -1  -3  -1   34.02    1.96
   1   3   2   25.85    1.96
  -1  -3  -2   24.37    1.89
   1   3   3   54.27    2.50
  -1  -3  -3   55.83    2.84
   1   3   4  159.92    6.01
  -1  -3  -4  158.90    5.87
   1   3   5   55.08    2.97
  -1  -3  -5   47.73    2.50
   1   3   6   14.11    2.03
  -1  -3  -6   19.10    1.89
   1   3   7   87.96    4.39
  -1  -3  -7   85.66    4.79
   1   3   8  148.51    5.81
  -1  -3  -8  135.28    5.06
   1   3   9    0.41    1.89
  -1  -3  -9    0.27    2.03
   1   3  10   26.60    3.58
  -1  -3 -10   24.30    2.84
   1   3  11   72.50    4.86
  -1  -3 -11   75.40    4.66
   1   3  12    3.44    3.24
  -1  -3 -12   -1.28    2.23
   1   3  13    6.68    3.71
  -1  -3 -13   14.18    3.11
   1   3  14    8.24    3.78
  -1  -3 -14   13.77    3.24
   1   3  15    7.22    3.98
  -1  -3 -15    5.00    3.31
   1   3  16   -1.15    4.86
  -1  -3 -16    2.30    3.04
   1   3  17    0.47    4.32
  -1  -3 -17   -2.03    3.17
  -1  -3 -18   -0.74    2.84
   1   4 -22   -1.69    5.13
  -1  -4  22    1.82    5.27
   1   4 -21   -1.69    7.70
  -1  -4  21   -0.81    5.60
   1   4 -20    0.07    7.43
   1   4 -19    5.74    3.98
  -1  -4  19    3.98    4.79
   1   4 -18    2.30    5.13
  -1  -4  18   -0.34    4.25
   1   4 -17    5.00    3.44
  -1  -4  17    8.37    4.19
   1   4 -16   10.13    4.12
  -1  -4  16   13.30    4.52
   1   4 -15   33.28    4.52
  -1  -4  15   31.79    5.87
   1   4 -14   87.82    5.60
  -1  -4  14   96.73    6.35
   1   4 -13    8.44    2.70
  -1  -4  13    7.97    2.97
   1   4 -12   29.23    3.78
  -1  -4  12   22.82    3.17
   1   4 -11    4.25    2.30
  -1  -4  11    3.71    2.03
   1   4 -10  165.79    6.62
  -1  -4  10  172.34    6.68
   1   4  -9   19.51    2.57
  -1  -4   9   21.74    2.50
   1   4  -8   59.61    3.58
  -1  -4   8   59.00    3.51
   1   4  -7  309.44   10.19
  -1  -4   7  305.18   10.19
   1   4  -6  300.73   13.84
  -1  -4   6  324.76   15.80
   1   4  -5    4.05    1.28
  -1  -4   5    4.39    1.01
   1   4  -4    4.32    1.01
  -1  -4   4    4.12    0.95
   1   4  -3 1251.72   35.84
  -1  -4   3 1271.16   35.91
   1   4  -2  249.76    8.30
  -1  -4   2  251.99    8.57
   1   4  -1  646.21   18.43
  -1  -4   1  624.48   18.97
   1   4   0  274.13    9.25
  -1  -4   0  274.07   10.46
   1   4   1   13.97    1.28
  -1  -4  -1   14.58    1.49
   1   4   2  300.32    9.79
  -1  -4  -2  307.34   10.40
   1   4   3  285.07    9.11
  -1  -4  -3  293.78    9.65
   1   4   4  345.01   11.14
  -1  -4  -4  332.52   11.34
   1   4   5  161.74    6.41
  -1  -4  -5  163.97    6.08
   1   4   6   14.78    1.89
  -1  -4  -6   14.92    1.96
   1   4   7   21.74    2.23
  -1  -4  -7   25.11    2.36
   1   4   8   94.30    4.39
  -1  -4  -8   87.75    4.12
   1   4   9    4.79    2.36
  -1  -4  -9    5.60    1.89
   1   4  10   82.96    5.33
  -1  -4 -10   84.24    5.00
   1   4  11   20.52    3.65
  -1  -4 -11   21.94    3.17
   1   4  12    0.34    3.04
  -1  -4 -12   -0.14    2.36
   1   4  13    1.96    3.17
  -1  -4 -13    1.22    2.50
   1   4  14   25.38    4.12
  -1  -4 -14   23.49    3.44
   1   4  15    1.28    4.52
  -1  -4 -15    0.61    3.44
   1   4  16    0.74    4.46
  -1  -4 -16    1.76    2.97
   1   4  17    1.35    3.44
  -1  -4 -17   -1.42    2.63
   1   4  18   -0.27    7.43
  -1  -5  23    0.54    5.60
  -1  -5  22   17.28   10.60
   1   5 -21   -0.41    7.36
   1   5 -20    2.70   10.19
   1   5 -19    2.70    4.25
  -1  -5  19    1.42    4.79
   1   5 -18    0.07    4.66
  -1  -5  18   -1.49    4.25
   1   5 -17   -0.95    3.11
  -1  -5  17   -0.14    3.71
   1   5 -16   50.56    4.93
  -1  -5  16   49.95    5.27
   1   5 -15   20.66    3.98
  -1  -5  15   24.44    4.12
   1   5 -14   48.67    4.25
  -1  -5  14   47.46    4.32
   1   5 -13   10.80    3.24
  -1  -5  13   11.21    3.17
   1   5 -12   71.69    4.93
  -1  -5  12   65.34    4.73
   1   5 -11    2.63    2.36
  -1  -5  11    2.36    2.03
   1   5 -10   30.38    2.84
  -1  -5  10   30.44    2.57
   1   5  -9  145.00    6.14
  -1  -5   9  139.73    6.01
   1   5  -8   47.73    3.04
  -1  -5   8   55.69    3.17
   1   5  -7    9.25    2.03
  -1  -5   7   13.91    1.82
   1   5  -6 1008.37   29.77
  -1  -5   6  990.75   27.88
   1   5  -5  522.55   16.07
  -1  -5   5  520.93   14.99
   1   5  -4   70.41    3.31
  -1  -5   4   72.43    3.44
   1   5  -3  640.81   19.91
  -1  -5   3  641.49   19.44
   1   5  -2 1119.28   30.85
  -1  -5   2 1106.45   29.70
   1   5  -1  378.36   12.89
  -1  -5   1  376.67   11.21
   1   5   0  132.64    4.93
  -1  -5   0  137.51    6.28
   1   5   1  171.05    6.21
  -1  -5  -1  179.09    6.82
   1   5   2  272.72    8.57
  -1  -5  -2  267.86    8.57
   1   5   3   85.53    3.92
  -1  -5  -3   86.13    4.12
   1   5   4  293.78   10.26
  -1  -5  -4  290.20    9.18
   1   5   5   15.32    1.76
  -1  -5  -5   14.45    2.03
   1   5   6   71.01    3.85
  -1  -5  -6   75.00    3.71
   1   5   7    8.51    2.57
  -1  -5  -7    3.98    2.03
   1   5   8  160.05    6.95
  -1  -5  -8  147.63    5.94
   1   5   9    4.12    2.30
  -1  -5  -9    4.66    2.90
   1   5  10    5.67    2.63
  -1  -5 -10    5.67    2.30
   1   5  11   10.19    3.17
  -1  -5 -11   10.60    3.58
   1   5  12    1.49    3.24
  -1  -5 -12    2.30    2.90
   1   5  13    4.12    3.17
  -1  -5 -13    2.63    3.11
   1   5  14   -3.51    3.98
  -1  -5 -14    0.07    2.97
   1   5  15    5.06    4.25
  -1  -5 -15    5.33    3.17
   1   5  16    2.90    5.54
  -1  -5 -16    0.41    2.77
  -1  -5 -17   -0.81    3.24
   1   6 -22   -0.61    6.21
   1   6 -21    3.38    8.37
   1   6 -19    1.82    5.33
  -1  -6  19    0.00    5.87
   1   6 -18    0.61    4.66
  -1  -6  18   -0.41    4.19
   1   6 -17    6.55    3.85
  -1  -6  17    0.88    4.05
   1   6 -16    6.75    3.04
  -1  -6  16    7.02    4.12
   1   6 -15   49.08    5.06
  -1  -6  15   42.26    4.93
   1   6 -14    0.41    2.84
  -1  -6  14   -0.68    3.11
   1   6 -13    9.52    3.11
  -1  -6  13    7.97    2.77
   1   6 -12  156.00    7.16
  -1  -6  12  161.40    7.49
   1   6 -11   11.21    3.38
  -1  -6  11   11.95    2.97
   1   6 -10   23.69    2.84
  -1  -6  10   24.44    2.97
   1   6  -9   22.75    2.43
  -1  -6   9   20.05    2.50
   1   6  -8   -0.07    1.96
  -1  -6   8    1.55    1.62
   1   6  -7  401.92   12.35
  -1  -6   7  416.03   12.15
   1   6  -6   38.81    2.90
  -1  -6   6   32.60    2.50
   1   6  -5  364.59   12.49
  -1  -6   5  355.20   11.48
   1   6  -4  288.17    8.91
  -1  -6   4  281.42    8.78
   1   6  -3   73.65    3.38
  -1  -6   3   74.52    3.44
   1   6  -2   25.31    2.03
  -1  -6   2   30.11    2.36
   1   6  -1   91.74    4.12
  -1  -6   1   83.91    3.85
   1   6   0  347.51   10.80
  -1  -6   0  358.51   11.21
   1   6   1   97.34    5.00
  -1  -6  -1  104.09    4.32
   1   6   2  149.79    5.54
  -1  -6  -2  149.45    5.94
   1   6   3   82.35    3.85
  -1  -6  -3   79.45    3.38
   1   6   4  109.36    4.25
  -1  -6  -4  107.06    4.79
   1   6   5  219.59    8.51
  -1  -6  -5  216.42    7.90
   1   6   6    0.81    1.76
  -1  -6  -6    1.76    1.76
   1   6   7    0.74    1.82
  -1  -6  -7    2.84    2.23
   1   6   8    0.54    1.82
  -1  -6  -8    0.00    2.97
   1   6   9    7.36    2.70
  -1  -6  -9    6.48    2.30
   1   6  10   20.45    3.24
  -1  -6 -10   20.05    3.11
   1   6  11    3.17    2.84
  -1  -6 -11    3.58    2.97
   1   6  12   -0.34    3.58
  -1  -6 -12   -0.14    2.84
   1   6  13    3.58    4.19
  -1  -6 -13    6.48    3.44
   1   6  14    1.28    4.05
  -1  -6 -14    6.75    4.19
   1   6  15    0.61    4.52
  -1  -6 -15    3.51    4.39
  -1  -6 -16    2.70    2.70
  -1  -6 -17    0.54    3.98
   1   7 -22    2.30    6.62
   1   7 -20    4.93    4.19
  -1  -7  20    3.11    6.48
   1   7 -19    0.41    3.98
  -1  -7  19   -3.44    8.98
   1   7 -18    4.25    4.73
  -1  -7  18    1.55    4.52
   1   7 -17    1.42    3.98
  -1  -7  17    0.27    4.39
   1   7 -16   22.82    4.93
  -1  -7  16   30.17    5.00
   1   7 -15    9.32    3.38
  -1  -7  15    5.54    3.51
   1   7 -14   62.78    5.06
  -1  -7  14   66.02    5.20
   1   7 -13   64.06    4.79
  -1  -7  13   62.78    5.33
   1   7 -12    7.97    3.11
  -1  -7  12   12.42    3.04
   1   7 -11  120.63    5.67
  -1  -7  11  114.28    6.21
   1   7 -10   17.82    3.31
  -1  -7  10    9.92    5.20
   1   7  -9   31.79    3.71
  -1  -7   9   26.39    2.97
   1   7  -8  140.61    6.95
  -1  -7   8  150.94    6.21
   1   7  -7    2.09    1.76
  -1  -7   7    2.36    1.89
   1   7  -6  274.34    9.65
  -1  -7   6  255.16    8.64
   1   7  -5    3.38    1.69
  -1  -7   5    3.65    1.55
   1   7  -4  363.58   11.27
  -1  -7   4  388.15   11.81
   1   7  -3   58.53    3.31
  -1  -7   3   57.85    3.11
   1   7  -2   74.73    3.65
  -1  -7   2   86.54    3.71
   1   7  -1  216.62    8.24
  -1  -7   1  208.65    7.76
   1   7   0    1.82    1.42
  -1  -7   0    3.17    1.49
   1   7   1   58.73    3.31
  -1  -7  -1   63.32    3.44
   1   7   2  331.92   11.00
  -1  -7  -2  323.01   11.41
   1   7   3   43.61    3.31
  -1  -7  -3   42.80    2.90
   1   7   4   84.92    4.73
  -1  -7  -4   87.69    4.59
   1   7   5    1.96    2.16
  -1  -7  -5    0.88    2.03
   1   7   6    2.63    2.09
  -1  -7  -6    4.66    2.36
   1   7   7   20.25    3.04
  -1  -7  -7   21.26    3.31
   1   7   8    1.69    3.17
  -1  -7  -8    3.98    3.17
   1   7   9   20.99    2.97
  -1  -7  -9   25.99    3.31
   1   7  10    7.49    2.77
  -1  -7 -10    5.00    2.90
   1   7  11   -3.85    3.31
  -1  -7 -11   -2.43    3.51
   1   7  12    5.94    3.71
  -1  -7 -12    8.44    2.84
   1   7  13    1.76    3.71
  -1  -7 -13    7.16    4.52
   1   7  14    1.76    5.06
  -1  -7 -14    5.40    3.04
   1   7  15   -3.04    4.66
  -1  -7 -15    0.14    3.17
  -1  -7 -16    0.88    3.38
   1   8 -19    1.82    7.76
  -1  -8  19   -1.62    4.39
   1   8 -18   -1.08    3.38
  -1  -8  18    0.34    4.19
   1   8 -17   14.58    3.38
  -1  -8  17   10.53    4.79
   1   8 -16   12.42    3.04
  -1  -8  16   11.61    4.05
   1   8 -15   37.40    3.58
  -1  -8  15   43.13    4.73
   1   8 -14    2.23    3.92
  -1  -8  14    8.24    3.65
   1   8 -13   19.51    3.65
  -1  -8  13   22.41    3.71
   1   8 -12   65.34    4.93
  -1  -8  12   63.72    4.52
   1   8 -11    6.55    4.05
  -1  -8  11   12.83    6.08
   1   8 -10  111.31    7.36
  -1  -8  10  100.31    4.86
   1   8  -9    0.95    3.04
  -1  -8   9   -0.81    2.23
   1   8  -8   16.67    2.43
  -1  -8   8   18.43    2.90
   1   8  -7  106.99    4.93
  -1  -8   7  104.63    4.39
   1   8  -6    3.92    2.30
  -1  -8   6    4.79    2.09
   1   8  -5  224.18    7.97
  -1  -8   5  224.59    8.64
   1   8  -4  471.99   14.45
  -1  -8   4  475.36   14.85
   1   8  -3   26.46    2.30
  -1  -8   3   30.17    2.50
   1   8  -2  105.98    4.93
  -1  -8   2  103.01    4.66
   1   8  -1   14.31    2.30
  -1  -8   1   12.83    2.16
   1   8   0    5.47    1.69
  -1  -8   0    5.47    1.89
   1   8   1   55.42    3.31
  -1  -8  -1   55.49    3.51
   1   8   2   13.03    1.82
  -1  -8  -2   12.56    2.09
   1   8   3   18.90    2.90
  -1  -8  -3   21.47    2.70
   1   8   4    3.11    1.96
  -1  -8  -4    1.96    2.23
   1   8   5    2.57    2.16
  -1  -8  -5    2.30    2.23
   1   8   6   16.94    3.31
  -1  -8  -6   16.07    2.97
   1   8   7   10.13    3.11
  -1  -8  -7    9.86    2.70
   1   8   8   16.20    3.71
  -1  -8  -8   12.56    3.17
   1   8   9    3.71    3.98
  -1  -8  -9    6.14    3.04
   1   8  10    4.05    3.38
  -1  -8 -10    2.16    3.17
   1   8  11   -1.42    3.24
  -1  -8 -11    2.30    2.63
   1   8  12    4.93    3.85
  -1  -8 -12    2.09    3.11
   1   8  13    1.28    3.04
  -1  -8 -13   -0.95    3.17
  -1  -8 -14   -0.95    2.50
  -1  -8 -15    1.22    4.19
  -1  -8 -16   -0.27    4.05
   1   9 -19    2.36    6.95
  -1  -9  19    1.01    5.40
   1   9 -18    8.03    6.14
  -1  -9  18    8.57    4.46
   1   9 -17   -0.27    5.74
  -1  -9  17   -0.47    4.46
   1   9 -16   19.58    5.87
  -1  -9  16   18.56    4.66
   1   9 -15    1.82    4.52
  -1  -9  15   10.33    4.32
   1   9 -14    7.97    3.71
  -1  -9  14    4.05    3.04
   1   9 -13   18.36    4.05
  -1  -9  13   12.49    3.44
   1   9 -12    1.42    3.11
  -1  -9  12   -1.49    4.59
   1   9 -11   76.14    7.76
  -1  -9  11   70.41    4.79
   1   9 -10    3.78    2.63
  -1  -9  10    4.19    2.63
   1   9  -9   48.94    4.79
  -1  -9   9   41.24    3.44
   1   9  -8    4.66    2.50
  -1  -9   8    3.31    2.23
   1   9  -7    8.57    2.84
  -1  -9   7    6.41    2.70
   1   9  -6   65.01    4.05
  -1  -9   6   66.36    3.65
   1   9  -5   82.15    4.12
  -1  -9   5   80.46    4.05
   1   9  -4   22.41    3.04
  -1  -9   4   19.58    2.16
   1   9  -3   83.91    4.39
  -1  -9   3   77.90    3.85
   1   9  -2   49.01    3.78
  -1  -9   2   38.95    3.38
   1   9  -1   75.67    3.92
  -1  -9   1   69.66    3.71
   1   9   0    0.68    2.09
  -1  -9   0   -1.08    1.76
   1   9   1   19.10    2.43
  -1  -9  -1   25.25    3.11
   1   9   2   16.94    2.50
  -1  -9  -2   10.06    2.23
   1   9   3   18.43    2.90
  -1  -9  -3   18.56    2.57
   1   9   4    9.79    2.90
  -1  -9  -4   11.75    2.43
   1   9   5    1.49    2.57
  -1  -9  -5    3.51    2.70
   1   9   6    7.83    3.11
  -1  -9  -6    7.36    2.57
   1   9   7    1.55    2.57
  -1  -9  -7    0.81    2.63
   1   9   8    5.06    3.04
  -1  -9  -8    8.64    3.11
   1   9   9    3.98    3.58
  -1  -9  -9    7.29    3.31
   1   9  10    0.81    4.19
  -1  -9 -10    3.17    2.90
   1   9  11   -0.20    3.78
  -1  -9 -11    0.34    3.17
   1   9  12   -1.35    3.11
  -1  -9 -12   -0.41    3.24
  -1  -9 -13    5.20    3.78
  -1  -9 -14    1.96    4.66
  -1  -9 -15    0.27    5.00
   1  10 -19    0.95    5.33
  -1 -10  19    0.54    4.25
   1  10 -18   -1.42    6.01
  -1 -10  18    3.98    5.00
   1  10 -17   25.92    6.28
  -1 -10  17   27.88    5.74
   1  10 -16    0.81    6.21
  -1 -10  16    1.49    4.39
   1  10 -15    9.79    4.32
  -1 -10  15   12.83    4.39
   1  10 -14    6.75    4.19
  -1 -10  14    1.35    4.32
   1  10 -13    1.49    4.19
  -1 -10  13   -2.16    5.13
   1  10 -12   37.94    6.28
  -1 -10  12   39.08    5.00
   1  10 -11    2.77    3.58
  -1 -10  11    1.08    3.44
   1  10 -10   29.57    4.66
  -1 -10  10   34.09    4.19
   1  10  -9   -0.95    3.51
  -1 -10   9    0.27    2.50
   1  10  -8    2.36    3.11
  -1 -10   8   -0.20    2.03
   1  10  -7   39.35    4.05
  -1 -10   7   45.36    4.05
   1  10  -6    3.58    3.04
  -1 -10   6    1.01    2.36
   1  10  -5  274.54   11.61
  -1 -10   5  255.37   12.69
   1  10  -4  150.20    6.95
  -1 -10   4  158.23    6.55
   1  10  -3    3.38    2.30
  -1 -10   3    3.85    2.03
   1  10  -2   16.67    2.84
  -1 -10   2   15.80    2.57
   1  10  -1    3.85    2.77
  -1 -10   1    4.05    2.30
   1  10   0    9.79    2.36
  -1 -10   0    8.71    3.17
   1  10   1    6.55    2.77
  -1 -10  -1    7.90    2.70
   1  10   2    3.51    2.50
  -1 -10  -2    3.17    2.36
   1  10   3   36.65    3.65
  -1 -10  -3   45.09    3.98
   1  10   4   10.13    2.77
  -1 -10  -4    8.44    2.63
   1  10   5    1.01    2.57
  -1 -10  -5    0.88    2.70
   1  10   6    1.35    2.77
  -1 -10  -6    0.14    2.57
   1  10   7    3.24    2.97
  -1 -10  -7    2.23    3.58
   1  10   8    5.94    4.12
  -1 -10  -8    3.44    3.44
   1  10   9    2.09    3.71
  -1 -10  -9    3.44    3.51
   1  10  10    0.47    3.11
  -1 -10 -10    0.07    2.57
   1  10  11    0.81    3.92
  -1 -10 -11    0.61    2.97
  -1 -10 -13   -0.68    3.04
  -1 -10 -14   -1.01    3.24
  -1 -11  19   -0.74    4.86
   1  11 -18    3.78    6.48
  -1 -11  18   12.08    6.48
   1  11 -17    8.91    5.60
  -1 -11  17    3.17    5.00
   1  11 -16   18.97    5.00
  -1 -11  16   17.35    4.93
   1  11 -15    3.58    4.93
  -1 -11  15    3.31    3.78
   1  11 -14    4.46    4.52
  -1 -11  14    5.40    6.14
   1  11 -13    9.11    7.02
  -1 -11  13   11.00    4.25
   1  11 -12   -3.31    4.25
  -1 -11  12    0.20    3.17
   1  11 -11   31.19    5.40
  -1 -11  11   34.76    4.05
   1  11 -10   25.92    4.12
  -1 -11  10   24.77    3.65
   1  11  -9    5.94    3.44
  -1 -11   9   10.13    3.17
   1  11  -8   24.57    4.12
  -1 -11   8   27.27    3.24
   1  11  -7   24.57    4.19
  -1 -11   7   25.45    2.97
   1  11  -6   37.33    3.85
  -1 -11   6   42.19    3.58
   1  11  -5   33.28    4.32
  -1 -11   5   34.49    3.51
   1  11  -4   25.52    3.92
  -1 -11   4   23.63    3.38
   1  11  -3   90.79    5.60
  -1 -11   3   96.33    5.06
   1  11  -2    9.11    3.24
  -1 -11   2    5.40    2.77
   1  11  -1    0.54    2.63
  -1 -11   1   -0.74    2.50
   1  11   0    2.23    2.90
  -1 -11   0    2.63    2.70
   1  11   1   -0.07    2.77
  -1 -11  -1   -0.54    2.50
   1  11   2   -0.07    2.70
  -1 -11  -2    1.01    2.70
   1  11   3   12.62    3.31
  -1 -11  -3   13.43    2.97
   1  11   4   16.20    3.11
  -1 -11  -4   14.92    3.38
   1  11   5    0.61    3.17
  -1 -11  -5    0.34    2.63
   1  11   6    0.81    3.65
  -1 -11  -6    4.86    3.24
   1  11   7    0.54    3.17
  -1 -11  -7   -2.36    2.84
   1  11   8    1.69    3.11
  -1 -11  -8    1.76    3.31
   1  11   9    1.55    3.51
  -1 -11  -9    2.97    3.11
   1  11  10   -2.63    3.31
  -1 -11 -10    0.81    3.38
   1  11  11    1.89    3.38
   1  11  12   -0.14    4.05
   1  12 -18   -0.20    5.74
  -1 -12  18   -1.62    5.40
   1  12 -17    7.16    6.48
  -1 -12  17    4.25    5.60
   1  12 -16    2.09    5.40
  -1 -12  16    0.54    3.98
   1  12 -15    0.47    4.79
  -1 -12  15    7.90    7.29
   1  12 -14   15.39    6.08
  -1 -12  14    7.49    4.52
   1  12 -13    2.63    5.00
  -1 -12  13   -3.38    4.86
   1  12 -12   22.55    5.47
  -1 -12  12   26.46    5.40
   1  12 -11    0.61    4.32
  -1 -12  11    0.34    3.04
   1  12 -10   11.07    4.05
  -1 -12  10   10.19    3.38
   1  12  -9   26.66    4.25
  -1 -12   9   30.98    3.92
   1  12  -8   -1.69    3.24
  -1 -12   8    2.03    2.63
   1  12  -7   15.59    4.12
  -1 -12   7   15.32    3.24
   1  12  -6    3.78    3.71
  -1 -12   6    2.36    2.43
   1  12  -5   14.92    4.12
  -1 -12   5   17.15    3.78
   1  12  -4    7.63    4.25
  -1 -12   4    8.10    3.17
   1  12  -3   15.46    3.85
  -1 -12   3   13.64    3.51
   1  12  -2    4.12    4.25
  -1 -12   2    2.84    3.58
   1  12  -1   18.90    3.65
  -1 -12   1   17.21    3.78
   1  12   0    1.15    3.58
  -1 -12   0   -0.54    3.38
   1  12   1    2.09    4.52
  -1 -12  -1    1.49    4.19
   1  12   2   13.97    4.05
  -1 -12  -2   10.26    3.44
   1  12   3    3.38    3.24
  -1 -12  -3    5.33    3.04
   1  12   4    0.47    3.31
  -1 -12  -4    3.85    3.24
   1  12   5    0.88    3.51
  -1 -12  -5    2.90    3.92
   1  12   6   -0.07    3.85
  -1 -12  -6   -1.01    3.31
   1  12   7    0.61    3.44
  -1 -12  -7    3.31    2.84
   1  12   8    0.88    4.73
  -1 -12  -8    1.96    2.16
   1  12   9    9.32    5.94
  -1 -12  -9    2.09    3.98
   1  12  10    0.47    2.23
   1  12  11    0.34    3.58
   1  12  12   -0.68    4.46
  -1 -13  18    1.22    6.82
   1  13 -17    6.08    9.18
  -1 -13  17    4.59    4.73
   1  13 -16    0.68    5.20
  -1 -13  16    3.04    7.63
   1  13 -15   -1.28    6.55
  -1 -13  15    2.63    4.12
   1  13 -14    2.50    4.93
  -1 -13  14    0.54    4.05
   1  13 -13   14.92    5.00
  -1 -13  13    8.30    3.78
   1  13 -12    6.21    4.59
  -1 -13  12    2.43    3.58
   1  13 -11   15.32    4.93
  -1 -13  11   10.26    3.85
   1  13 -10    3.38    5.81
  -1 -13  10    0.54    4.59
   1  13  -9   -0.81    4.25
  -1 -13   9    2.90    3.98
   1  13  -8   13.50    4.39
  -1 -13   8   13.64    3.98
   1  13  -7    4.32    4.52
  -1 -13   7    9.92    3.92
   1  13  -6    3.31    3.85
  -1 -13   6    3.44    3.04
   1  13  -5   -1.08    3.17
  -1 -13   5   -0.27    2.84
   1  13  -4    6.41    3.92
  -1 -13   4    0.41    3.24
   1  13  -3    7.16    3.24
  -1 -13   3    2.30    2.90
   1  13  -2    5.47    3.51
  -1 -13   2    6.82    3.38
   1  13  -1   -0.34    3.24
  -1 -13   1    0.07    2.84
   1  13   0    1.89    3.85
  -1 -13   0   -0.95    3.58
   1  13   1    3.24    3.51
  -1 -13  -1   -0.14    3.11
   1  13   2   -2.09    3.85
  -1 -13  -2    1.15    3.92
   1  13   3    6.35    3.98
  -1 -13  -3    9.25    3.51
   1  13   4    1.42    3.44
  -1 -13  -4    0.61    3.38
   1  13   5   -0.14    2.97
  -1 -13  -5    1.62    3.17
   1  13   6    2.09    2.77
  -1 -13  -6    1.55    3.24
   1  13  10    0.14    3.31
  -1 -14  17    0.47    6.62
  -1 -14  16    0.20    3.98
   1  14 -15    1.35    5.94
  -1 -14  15    0.27    3.98
   1  14 -14    5.27    6.21
  -1 -14  14   -0.61    4.86
   1  14 -13   -0.20    4.79
  -1 -14  13    1.76    4.05
   1  14 -12   13.10    5.87
  -1 -14  12   17.48    4.46
   1  14 -11   -0.27    4.46
  -1 -14  11    2.30    3.78
   1  14 -10    6.08    5.81
  -1 -14  10   10.40    3.58
   1  14  -9    4.25    4.59
  -1 -14   9    0.54    4.46
   1  14  -8   -2.36    4.66
  -1 -14   8    1.82    4.05
   1  14  -7    0.20    4.12
  -1 -14   7    1.49    3.11
   1  14  -6   -1.55    3.98
  -1 -14   6    1.42    3.11
   1  14  -5    2.16    4.19
  -1 -14   5    1.62    3.11
   1  14  -4   -0.47    4.25
  -1 -14   4    0.47    3.98
   1  14  -3    3.11    3.71
  -1 -14   3    6.21    3.17
   1  14  -2   -2.30    3.58
  -1 -14   2    0.00    3.44
   1  14  -1    0.61    4.46
  -1 -14   1    0.47    4.05
   1  14   0    3.31    3.65
  -1 -14   0    0.34    3.17
   1  14   1    0.88    3.44
  -1 -14  -1    0.68    3.11
   1  14   2    0.41    4.12
  -1 -14  -2   -3.17    4.05
   1  14   3   -1.55    4.05
  -1 -14  -3   -0.07    3.31
   1  14   4    0.74    2.57
  -1 -14  -4   -0.88    2.90
   1  15 -16   -0.20    5.47
   1  15 -15    2.30    5.81
  -1 -15  15    2.90    4.05
   1  15 -14    4.39    7.43
  -1 -15  14    3.04    5.87
   1  15 -13    3.04    5.60
  -1 -15  13    1.96    4.19
   1  15 -12   -0.07    5.94
  -1 -15  12    1.01    4.73
   1  15 -11    6.14    5.47
  -1 -15  11    8.51    3.98
   1  15 -10   -0.74    4.66
  -1 -15  10   -0.47    3.98
   1  15  -9   -0.41    5.60
  -1 -15   9    0.34    4.93
   1  15  -8    5.27    5.87
  -1 -15   8    3.24    4.39
   1  15  -7    2.77    4.32
  -1 -15   7    0.27    3.38
   1  15  -6    1.42    4.59
  -1 -15   6   -0.14    3.38
   1  15  -5   -0.95    4.19
  -1 -15   5    0.34    3.98
   1  15  -4    1.82    4.59
  -1 -15   4    0.88    3.38
   1  15  -3   -0.41    4.73
  -1 -15   3    1.28    3.92
   1  15  -2    1.62    4.25
  -1 -15   2   -0.20    3.11
   1  15  -1   -2.97    4.19
  -1 -15   1   -0.61    3.92
   1  15   0    2.63    5.06
  -1 -15   0    2.30    3.51
   1  15   1   -0.34    7.16
  -1 -15  -1    1.22    3.58
   1  15   2    1.42    3.11
  -1 -15  -2   -0.34    2.70
   1  15   3   -0.27    6.28
   1  15   4   -0.68    3.17
  -1 -15  -4   -0.95    2.90
  -1 -15  -5    0.27    4.12
   1  16 -16    3.44    7.09
   1  16 -15   -0.54    6.14
   1  16 -13    1.15    8.64
  -1 -16  13    1.15    3.78
   1  16 -12   -1.28    7.43
  -1 -16  12    2.84    4.46
   1  16 -11   -0.95    3.85
  -1 -16  11    1.49    4.12
   1  16 -10    2.57    6.28
  -1 -16  10    2.90    4.39
   1  16  -9    4.39    9.45
  -1 -16   9    1.69    5.40
   1  16  -8    4.66    6.14
  -1 -16   8    2.03    4.12
   1  16  -7    3.17    3.38
  -1 -16   7    1.89    3.11
   1  16  -6    1.28    3.51
  -1 -16   6    3.04    4.32
   1  16  -5    0.00    4.86
  -1 -16   5   -0.07    3.78
   1  16  -4    0.95    3.85
  -1 -16   4   -1.15    2.77
   1  16  -3   -0.20    3.71
  -1 -16   3   -1.55    3.38
   1  16  -2    1.08    3.98
  -1 -16   2   -0.54    3.85
   1  16  -1    3.92    5.27
  -1 -16   1    7.02    3.31
   1  16   0    0.07    7.29
  -1 -16   0    1.96    3.98
   1  16   1   -1.22    3.44
   1  16   4   -1.35    4.19
  -1 -17  12   -2.30    4.25
  -1 -17  11    0.68    4.32
  -1 -17   9   -1.55    6.48
   1  17  -8   -1.76    3.71
  -1 -17   8    2.70    3.51
   1  17  -7   -0.54    4.66
  -1 -17   7   -0.41    2.90
  -1 -17   6    1.08    4.46
  -1 -17   5    0.07    3.17
  -1 -17   1   -0.95    3.38
  -1 -17   0    1.22    3.71
  -1 -17  -1    1.69    2.97
   2 -18   9   -1.35    7.56
   2 -18  10    4.52    6.62
   2 -18  11   -0.27    2.70
   2 -18  12   -1.55    3.78
  -2  17   1    1.15    3.92
   2 -17   1   -1.49    2.90
  -2  17  -1    5.33    5.13
   2 -17   2   -0.20    6.89
  -2  17  -2    1.22    8.57
   2 -17   3   -1.89    5.40
  -2  17  -3   -1.62    6.01
   2 -17   4    2.97    3.38
  -2  17  -4    1.69    4.19
   2 -17   5    3.17    3.31
  -2  17  -5    0.74    4.05
   2 -17   6    0.61    4.05
  -2  17  -6    1.69    6.08
   2 -17   7    0.20    4.52
  -2  17  -7   -1.22    9.05
   2 -17   8    4.73    5.74
   2 -17   9    0.54    3.04
   2 -17  10   -0.41    3.92
   2 -17  11   -0.27    4.32
   2 -17  12   -1.35    3.17
   2 -17  14   -3.58    7.09
  -2  16   5    0.88    4.32
   2 -16  -3    0.00    6.48
  -2  16   3    0.81    8.03
   2 -16  -2    0.61    4.19
  -2  16   2    0.74    4.52
   2 -16  -1    2.43    4.46
  -2  16   1    2.36    8.57
   2 -16   0    0.88    4.39
  -2  16   0    1.55    4.59
   2 -16   1   -2.30    5.06
  -2  16  -1    2.77    5.87
   2 -16   2   -0.47    4.73
  -2  16  -2   -0.81    3.44
   2 -16   3    1.42    4.25
  -2  16  -3    3.24    4.59
   2 -16   4    2.23    3.65
  -2  16  -4    2.36    4.32
   2 -16   5    2.36    4.73
  -2  16  -5    7.36    5.47
   2 -16   6    2.16    3.58
  -2  16  -6   -2.77    5.40
   2 -16   7    0.54    3.78
  -2  16  -7   -2.36    3.92
   2 -16   8    1.76    3.71
  -2  16  -8   -0.14    3.78
   2 -16   9    2.16    4.05
  -2  16  -9    2.63    4.66
   2 -16  10    1.22    4.05
  -2  16 -10   -0.27    3.92
   2 -16  11   -0.20    3.78
  -2  16 -11   -0.68    3.17
   2 -16  12   11.54    3.65
  -2  16 -12    4.19    7.70
   2 -16  13    2.43    4.12
  -2  16 -13   -2.43    4.25
   2 -16  14    4.86    4.52
  -2  16 -14    2.63    5.87
   2 -16  15    1.22    3.85
  -2  16 -15   -3.85    6.28
  -2  15   7   -0.20    3.98
   2 -15  -5    1.49    7.02
  -2  15   5   -2.90    4.39
   2 -15  -4   -1.35    5.54
  -2  15   4    1.96    3.78
   2 -15  -3   -2.16    5.40
  -2  15   3   -1.82    5.20
   2 -15  -2    2.03    4.52
  -2  15   2   -1.35    3.98
   2 -15  -1    2.09    3.92
  -2  15   1    4.79    3.98
   2 -15   0    4.32    3.78
  -2  15   0    5.13    4.25
   2 -15   1   -0.74    5.33
  -2  15  -1    1.96    5.81
   2 -15   2    0.88    4.79
  -2  15  -2    1.69    5.27
   2 -15   3    3.24    3.58
  -2  15  -3    2.57    3.92
   2 -15   4    4.59    3.71
  -2  15  -4   -0.14    3.85
   2 -15   5    6.21    4.05
  -2  15  -5    1.69    3.85
   2 -15   6    2.16    3.31
  -2  15  -6    7.16    4.25
   2 -15   7    5.60    3.51
  -2  15  -7    0.20    3.65
   2 -15   8   -0.95    3.85
  -2  15  -8    3.71    4.66
   2 -15   9    1.15    3.58
  -2  15  -9    0.88    4.52
   2 -15  10   -0.81    4.05
  -2  15 -10    2.84    5.00
   2 -15  11    1.42    4.12
  -2  15 -11   -2.43    5.47
   2 -15  12    3.65    5.13
  -2  15 -12    2.84    4.05
   2 -15  13   17.55    4.66
  -2  15 -13   19.78    5.33
   2 -15  14    0.68    4.59
  -2  15 -14   -1.22    5.33
   2 -15  15    1.42    4.46
   2 -15  16    3.11    4.66
   2 -14  -8   -1.22    6.21
  -2  14   8    0.47    3.17
  -2  14   7    0.54    3.51
   2 -14  -6    0.07    3.92
  -2  14   6    1.49    3.38
   2 -14  -5    0.88    3.38
  -2  14   5    1.35    3.92
   2 -14  -4    2.09    3.85
  -2  14   4   -0.81    3.85
   2 -14  -3    0.74    3.65
  -2  14   3    2.84    4.73
   2 -14  -2    6.28    4.59
  -2  14   2    7.43    4.12
   2 -14  -1   22.07    4.39
  -2  14   1   23.09    4.93
   2 -14   0    5.81    3.31
  -2  14   0    4.86    3.78
   2 -14   1   -0.47    3.24
  -2  14  -1    0.68    3.38
   2 -14   2    4.79    3.71
  -2  14  -2    3.98    4.19
   2 -14   3   20.59    4.12
  -2  14  -3   28.01    4.52
   2 -14   4    1.69    3.85
  -2  14  -4   -1.15    3.65
   2 -14   5    4.32    3.17
  -2  14  -5   -1.55    3.58
   2 -14   6    2.03    3.31
  -2  14  -6   -2.70    3.38
   2 -14   7    8.30    3.71
  -2  14  -7   16.13    4.19
   2 -14   8    2.16    3.31
  -2  14  -8    1.22    3.92
   2 -14   9   13.84    3.78
  -2  14  -9   12.56    4.59
   2 -14  10   -4.79    6.62
  -2  14 -10   -2.30    6.35
   2 -14  11   -2.63    3.92
  -2  14 -11   -3.38    4.93
   2 -14  12    8.71    4.12
  -2  14 -12    8.84    5.87
   2 -14  13    0.20    4.12
  -2  14 -13    3.17    5.67
   2 -14  14   10.13    4.59
  -2  14 -14   11.07    5.81
   2 -14  15    2.63    3.51
  -2  14 -15    5.27    5.33
   2 -14  16    0.07    3.38
  -2  14 -16    1.96    6.35
  -2  14 -17    1.55    7.83
  -2  14 -18    2.57    7.56
   2 -13 -10   -0.88    3.38
  -2  13  10    2.30    4.93
   2 -13  -9   -0.20    2.63
  -2  13   9   -0.41    1.96
   2 -13  -8    1.55    4.59
  -2  13   8    3.17    5.47
   2 -13  -7    1.96    3.85
  -2  13   7   -0.14    4.12
   2 -13  -6    3.65    5.54
  -2  13   6   -1.08    5.87
   2 -13  -5    0.20    3.31
  -2  13   5    1.42    4.05
   2 -13  -4    5.27    4.25
  -2  13   4    5.67    4.46
   2 -13  -3   24.10    4.46
  -2  13   3   28.55    5.13
   2 -13  -2    6.21    5.20
  -2  13   2   11.95    5.13
   2 -13  -1   -0.47    4.19
  -2  13   1    0.14    3.44
   2 -13   0    2.63    3.65
  -2  13   0    2.84    3.92
   2 -13   1    2.03    3.31
  -2  13  -1    2.57    3.24
   2 -13   2   12.22    3.51
  -2  13  -2    7.83    3.51
   2 -13   3   11.07    4.32
  -2  13  -3   11.81    4.86
   2 -13   4    1.55    3.58
  -2  13  -4    4.59    3.78
   2 -13   5    4.39    3.11
  -2  13  -5    2.57    3.38
   2 -13   6   20.59    3.65
  -2  13  -6   22.14    3.85
   2 -13   7    1.89    2.97
  -2  13  -7   -0.74    3.38
   2 -13   8   35.71    4.25
  -2  13  -8   37.19    4.73
   2 -13   9   -3.71    7.22
  -2  13  -9   -3.51    7.02
   2 -13  10    3.65    3.11
  -2  13 -10    6.82    4.59
   2 -13  11    5.27    4.52
  -2  13 -11    7.70    5.27
   2 -13  12    1.28    5.27
  -2  13 -12    1.42    5.74
   2 -13  13   13.64    4.93
  -2  13 -13   13.50    6.55
   2 -13  14    1.49    4.73
  -2  13 -14   -0.14    4.93
   2 -13  15    3.71    4.86
  -2  13 -15    0.88    5.81
   2 -13  16    3.51    3.31
  -2  13 -16    0.07    4.52
   2 -13  17    0.00    3.65
  -2  13 -17    3.17    4.52
  -2  13 -18    2.57    6.08
  -2  13 -19    1.82    5.47
   2 -12 -12    0.34    2.90
  -2  12  12   -1.15    5.47
   2 -12 -11   -0.14    2.50
  -2  12  11    0.88    4.39
   2 -12 -10   -2.16    4.86
  -2  12  10    2.63    4.12
   2 -12  -9    4.93    4.39
  -2  12   9    0.88    2.63
   2 -12  -8    0.95    4.66
  -2  12   8   -1.22    4.66
   2 -12  -7    0.47    4.32
  -2  12   7   -1.01    4.46
   2 -12  -6    4.32    5.20
  -2  12   6    3.04    4.79
   2 -12  -5   -1.62    3.65
  -2  12   5    1.89    3.51
   2 -12  -4   17.21    4.05
  -2  12   4   16.88    3.78
   2 -12  -3    2.97    3.51
  -2  12   3    5.74    3.65
   2 -12  -2    6.89    3.98
  -2  12   2    6.89    3.92
   2 -12  -1   21.47    4.19
  -2  12   1   23.56    5.20
   2 -12   0    1.76    3.44
  -2  12   0    3.58    3.51
   2 -12   1    4.19    3.17
  -2  12  -1    0.68    3.71
   2 -12   2    4.05    3.11
  -2  12  -2    4.52    3.11
   2 -12   3   69.39    4.86
  -2  12  -3   80.53    5.54
   2 -12   4   17.01    3.38
  -2  12  -4   20.59    3.71
   2 -12   5   33.48    4.32
  -2  12  -5   40.70    4.59
   2 -12   6    0.27    2.57
  -2  12  -6   -0.20    3.04
   2 -12   7   99.50    5.47
  -2  12  -7   91.13    6.55
   2 -12   8   23.49    6.14
  -2  12  -8   24.91    6.14
   2 -12   9   51.24    4.73
  -2  12  -9   48.74    5.81
   2 -12  10    1.28    3.38
  -2  12 -10   -0.54    3.71
   2 -12  11    0.00    2.70
  -2  12 -11   -1.35    3.92
   2 -12  12   35.91    4.52
  -2  12 -12   27.00    5.40
   2 -12  13    1.82    3.24
  -2  12 -13    0.68    4.39
   2 -12  14    7.02    4.25
  -2  12 -14   14.04    4.86
   2 -12  15   -0.68    4.39
  -2  12 -15   -0.74    5.47
   2 -12  16    1.69    3.38
  -2  12 -16    0.95    4.93
   2 -12  17    3.17    3.71
  -2  12 -17   10.53    4.73
   2 -12  18   -0.61    4.32
  -2  12 -18   -0.27    5.06
  -2  12 -19    2.09    5.33
   2 -11 -13    0.34    3.38
  -2  11  13    6.14    6.35
   2 -11 -12    2.77    4.59
  -2  11  12    0.68    4.46
   2 -11 -11    2.70    2.70
  -2  11  11   -0.34    2.90
   2 -11 -10    0.07    3.65
  -2  11  10    2.57    4.93
   2 -11  -9    3.85    4.66
  -2  11   9   -2.09    3.98
   2 -11  -8    5.33    4.12
  -2  11   8   14.58    5.00
   2 -11  -7    5.40    4.46
  -2  11   7    2.84    3.65
   2 -11  -6    7.97    4.19
  -2  11   6    6.14    4.32
   2 -11  -5    2.43    3.38
  -2  11   5    2.70    3.24
   2 -11  -4    1.96    3.04
  -2  11   4    1.55    3.38
   2 -11  -3   86.54    6.41
  -2  11   3   96.06    7.02
   2 -11  -2    5.94    3.38
  -2  11   2    6.55    3.17
   2 -11  -1    0.88    2.70
  -2  11   1    1.42    2.90
   2 -11   0    0.34    2.90
  -2  11   0    2.70    2.97
   2 -11   1   28.69    3.31
  -2  11  -1   23.02    3.31
   2 -11   2   -0.20    3.71
  -2  11  -2   -2.03    2.77
   2 -11   3   33.01    3.58
  -2  11  -3   37.06    3.85
   2 -11   4    3.71    2.77
  -2  11  -4    3.58    3.04
   2 -11   5   16.88    3.38
  -2  11  -5   18.23    3.51
   2 -11   6   49.75    3.71
  -2  11  -6   46.44    4.39
   2 -11   7   -0.07    4.19
  -2  11  -7    1.96    3.85
   2 -11   8   43.61    3.85
  -2  11  -8   41.11    4.12
   2 -11   9   28.96    3.04
  -2  11  -9   31.79    4.59
   2 -11  10    8.24    2.90
  -2  11 -10   14.78    3.85
   2 -11  11   32.27    3.85
  -2  11 -11   44.49    4.73
   2 -11  12   15.59    3.78
  -2  11 -12    8.17    5.20
   2 -11  13   32.81    5.06
  -2  11 -13   26.39    4.93
   2 -11  14   -0.47    3.38
  -2  11 -14    1.76    3.78
   2 -11  15    1.69    3.85
  -2  11 -15    2.30    5.60
   2 -11  16    4.19    4.12
  -2  11 -16    0.68    4.93
   2 -11  17    2.09    3.98
  -2  11 -17   -0.41    5.00
   2 -11  18    9.45    4.66
  -2  11 -18    3.71    5.13
   2 -11  19    2.30    3.78
  -2  11 -19    1.76    5.06
   2 -10 -15    1.15    4.73
   2 -10 -14    2.90    3.04
  -2  10  14    3.78    6.21
   2 -10 -13   -1.82    4.05
  -2  10  13    0.68    3.31
   2 -10 -12    8.10    4.39
  -2  10  12    8.03    5.87
   2 -10 -11    1.42    3.92
  -2  10  11    0.41    4.32
   2 -10 -10    2.97    4.52
  -2  10  10    1.28    4.73
   2 -10  -9    9.79    4.66
  -2  10   9   12.56    5.06
   2 -10  -8    8.78    4.05
  -2  10   8   10.33    3.98
   2 -10  -7   13.97    4.12
  -2  10   7    9.86    3.85
   2 -10  -6   16.07    3.65
  -2  10   6   13.84    3.92
   2 -10  -5    2.16    3.44
  -2  10   5    2.84    3.44
   2 -10  -4    6.01    3.31
  -2  10   4   10.26    3.11
   2 -10  -3    1.55    3.78
  -2  10   3    0.88    3.71
   2 -10  -2    3.31    3.11
  -2  10   2    2.23    2.77
   2 -10  -1    8.91    2.43
  -2  10   1    8.30    2.57
   2 -10   0    4.12    2.16
  -2  10   0    1.82    2.43
   2 -10   1    0.41    2.97
  -2  10  -1    3.92    2.84
   2 -10   2    7.56    2.43
  -2  10  -2    6.14    2.30
   2 -10   3    1.55    2.84
  -2  10  -3    1.08    2.43
   2 -10   4   54.34    3.44
  -2  10  -4   53.80    3.92
   2 -10   5   13.70    2.70
  -2  10  -5   12.96    3.51
   2 -10   6    7.09    3.78
  -2  10  -6    8.71    3.85
   2 -10   7    0.68    2.23
  -2  10  -7    1.42    2.50
   2 -10   8    1.01    2.23
  -2  10  -8    0.27    2.50
   2 -10   9    1.76    2.16
  -2  10  -9   -1.96    2.77
   2 -10  10   25.38    4.05
  -2  10 -10   23.83    4.59
   2 -10  11    1.89    2.63
  -2  10 -11    1.01    3.31
   2 -10  12   56.23    4.79
  -2  10 -12   58.93    6.41
   2 -10  13    1.96    2.90
  -2  10 -13    0.88    3.85
   2 -10  14   17.21    4.05
  -2  10 -14   23.15    4.73
   2 -10  15   -0.61    4.79
  -2  10 -15    0.20    5.74
   2 -10  16    2.63    5.20
  -2  10 -16    5.54    6.21
   2 -10  17   13.03    4.86
  -2  10 -17    9.32    4.59
   2 -10  18   -1.15    3.92
  -2  10 -18   -0.74    4.19
   2 -10  19    4.12    4.39
  -2  10 -19    2.90    7.83
   2 -10  20   -1.28    7.22
   2  -9 -15    0.47    4.25
  -2   9  15    2.97    5.27
   2  -9 -14    2.30    3.98
  -2   9  14    0.27    5.13
   2  -9 -13   10.67    5.20
  -2   9  13   11.95    4.66
   2  -9 -12    3.04    4.86
  -2   9  12    6.41    4.39
   2  -9 -11    5.33    4.59
  -2   9  11    4.66    5.06
   2  -9 -10    3.11    3.85
  -2   9  10    2.97    4.19
   2  -9  -9    0.14    3.38
  -2   9   9    2.43    3.58
   2  -9  -8   13.50    3.58
  -2   9   8    7.83    3.58
   2  -9  -7   21.94    4.32
  -2   9   7   23.02    4.19
   2  -9  -6   22.07    3.92
  -2   9   6   22.88    3.98
   2  -9  -5    5.94    2.70
  -2   9   5    2.30    2.57
   2  -9  -4    0.54    2.43
  -2   9   4    0.07    2.57
   2  -9  -3   24.91    3.51
  -2   9   3   29.70    3.65
   2  -9  -2   32.81    3.78
  -2   9   2   34.49    4.19
   2  -9  -1   29.03    2.90
  -2   9   1   30.04    2.84
   2  -9   0   -0.27    2.30
  -2   9   0   -0.27    1.96
   2  -9   1   33.68    2.97
  -2   9  -1   38.68    2.97
   2  -9   2    6.48    2.70
  -2   9  -2    6.62    2.57
   2  -9   3   93.22    4.66
  -2   9  -3   88.16    4.32
   2  -9   4   25.85    2.57
  -2   9  -4   26.46    2.77
   2  -9   5   17.28    3.65
  -2   9  -5   25.99    4.05
   2  -9   6   29.57    2.77
  -2   9  -6   33.82    2.90
   2  -9   7   16.54    2.43
  -2   9  -7   13.37    2.70
   2  -9   8   18.63    2.57
  -2   9  -8   19.71    3.11
   2  -9   9   13.16    2.63
  -2   9  -9   12.83    2.57
   2  -9  10   -1.35    2.50
  -2   9 -10   -2.43    3.38
   2  -9  11  111.45    6.28
  -2   9 -11  119.62    7.22
   2  -9  12    3.85    3.04
  -2   9 -12    0.41    3.92
   2  -9  13   30.71    4.12
  -2   9 -13   27.41    4.12
   2  -9  14   -0.81    3.04
  -2   9 -14    1.96    3.98
   2  -9  15   -0.14    3.85
  -2   9 -15   -1.15    4.12
   2  -9  16   10.40    5.27
  -2   9 -16    7.09    5.87
   2  -9  17    0.14    5.54
  -2   9 -17    4.86    5.74
   2  -9  18   10.67    6.48
  -2   9 -18    4.05    6.48
   2  -9  20   -0.95    5.54
   2  -8 -16   -0.88    4.79
   2  -8 -15    1.76    4.52
  -2   8  15    0.47    3.85
   2  -8 -14    2.36    4.59
  -2   8  14    0.61    4.46
   2  -8 -13    1.89    4.25
  -2   8  13    1.15    5.06
   2  -8 -12   18.56    4.59
  -2   8  12   19.71    6.21
   2  -8 -11    1.28    3.44
  -2   8  11    0.81    3.51
   2  -8 -10   -0.61    3.38
  -2   8  10   -2.43    3.58
   2  -8  -9   29.23    4.86
  -2   8   9   22.95    4.25
   2  -8  -8    5.40    2.97
  -2   8   8    6.35    3.11
   2  -8  -7   20.32    3.38
  -2   8   7   20.12    3.31
   2  -8  -6    3.31    3.38
  -2   8   6    3.58    3.44
   2  -8  -5   33.48    3.58
  -2   8   5   34.63    3.92
   2  -8  -4  159.17    6.95
  -2   8   4  151.55    6.55
   2  -8  -3  122.11    5.67
  -2   8   3  118.13    5.94
   2  -8  -2   49.62    3.58
  -2   8   2   55.83    3.92
   2  -8  -1   39.29    3.31
  -2   8   1   38.81    3.24
   2  -8   0   45.50    3.31
  -2   8   0   39.76    2.90
   2  -8   1    1.49    2.16
  -2   8  -1    1.28    1.76
   2  -8   2  105.64    4.46
  -2   8  -2  119.41    5.27
   2  -8   3   32.33    2.90
  -2   8  -3   30.85    2.70
   2  -8   4    0.14    2.97
  -2   8  -4    2.43    2.36
   2  -8   5  311.33    9.45
  -2   8  -5  307.75   11.27
   2  -8   6   -0.27    1.55
  -2   8  -6    0.74    1.89
   2  -8   7  145.07    5.40
  -2   8  -7  143.78    6.55
   2  -8   8    1.22    1.82
  -2   8  -8    0.88    2.09
   2  -8   9    6.08    2.63
  -2   8  -9    5.74    2.63
   2  -8  10    2.03    2.03
  -2   8 -10    1.69    2.63
   2  -8  11    5.40    2.43
  -2   8 -11    5.54    3.11
   2  -8  12  181.65    7.76
  -2   8 -12  173.08    8.37
   2  -8  13   10.53    3.24
  -2   8 -13    7.63    3.24
   2  -8  14    6.28    3.17
  -2   8 -14    5.06    3.31
   2  -8  15    1.15    3.78
  -2   8 -15   -2.43    3.65
   2  -8  16    0.14    4.73
  -2   8 -16   -1.22    5.87
   2  -8  17    3.98    5.74
  -2   8 -17    0.41    6.28
   2  -8  18    3.31    5.94
  -2   8 -18    3.58    4.59
   2  -8  19    1.49    5.20
  -2   8 -19   -0.07    6.95
   2  -7 -16   -0.20    3.17
  -2   7  16    1.76    6.48
   2  -7 -15    2.36    4.19
  -2   7  15    3.71    4.66
   2  -7 -14    0.41    4.19
  -2   7  14    1.55    5.00
   2  -7 -13   18.16    4.79
  -2   7  13   15.59    5.13
   2  -7 -12    5.54    3.78
  -2   7  12    3.92    3.98
   2  -7 -11    3.71    3.44
  -2   7  11    1.42    3.31
   2  -7 -10   10.67    4.66
  -2   7  10    5.33    4.05
   2  -7  -9    6.82    3.11
  -2   7   9    5.20    3.31
   2  -7  -8   98.62    5.81
  -2   7   8   94.71    6.01
   2  -7  -7    1.15    2.57
  -2   7   7    1.28    2.36
   2  -7  -6   29.63    3.24
  -2   7   6   25.79    3.04
   2  -7  -5   76.08    4.12
  -2   7   5   84.78    4.66
   2  -7  -4  123.60    5.87
  -2   7   4  116.92    5.40
   2  -7  -3   79.65    4.19
  -2   7   3   75.27    3.98
   2  -7  -2   75.94    4.12
  -2   7   2   69.60    3.58
   2  -7  -1   -0.14    1.82
  -2   7   1    0.34    1.76
   2  -7   0   15.39    2.03
  -2   7   0   14.72    1.82
   2  -7   1  157.96    6.28
  -2   7  -1  153.84    6.28
   2  -7   2   88.23    4.12
  -2   7  -2   98.02    4.73
   2  -7   3  704.20   30.58
  -2   7  -3  703.25   30.78
   2  -7   4  141.02    5.47
  -2   7  -4  139.80    5.54
   2  -7   5   10.94    1.62
  -2   7  -5   12.62    1.89
   2  -7   6  331.17   10.67
  -2   7  -6  326.18   10.73
   2  -7   7  114.15    4.93
  -2   7  -7  108.48    5.13
   2  -7   8  298.30    9.86
  -2   7  -8  308.90   10.26
   2  -7   9   19.44    2.63
  -2   7  -9   18.23    2.97
   2  -7  10    0.74    2.03
  -2   7 -10    2.36    2.36
   2  -7  11   41.24    4.12
  -2   7 -11   53.06    4.66
   2  -7  12   30.31    3.38
  -2   7 -12   21.47    3.31
   2  -7  13  146.75    6.68
  -2   7 -13  152.36    7.36
   2  -7  14    4.52    2.97
  -2   7 -14    4.12    2.90
   2  -7  15    0.20    4.39
  -2   7 -15    5.33    4.86
   2  -7  16   22.55    5.27
  -2   7 -16   24.98    6.01
   2  -7  17    1.76    6.14
  -2   7 -17   -1.35    3.98
   2  -7  18    3.85    3.98
  -2   7 -18    3.24    3.98
   2  -7  19   -2.77    6.14
  -2   7 -19    1.76    4.73
   2  -6 -19    3.17    6.55
  -2   6  19   -0.41    6.82
  -2   6  18    0.14    5.94
   2  -6 -17    0.00    3.38
  -2   6  17    1.62    8.37
   2  -6 -16    2.90    5.40
  -2   6  16    5.60    5.27
   2  -6 -15    0.41    4.86
  -2   6  15    1.55    5.13
   2  -6 -14    7.70    4.59
  -2   6  14    3.58    4.52
   2  -6 -13    3.38    3.65
  -2   6  13    1.62    3.85
   2  -6 -12   16.13    3.92
  -2   6  12   12.62    4.05
   2  -6 -11   15.12    3.38
  -2   6  11   11.07    3.65
   2  -6 -10    6.82    4.39
  -2   6  10   11.07    3.51
   2  -6  -9   17.08    3.17
  -2   6   9   18.16    3.31
   2  -6  -8  133.73    7.49
  -2   6   8  127.11    6.48
   2  -6  -7   57.31    4.25
  -2   6   7   64.26    4.32
   2  -6  -6    7.16    2.16
  -2   6   6    7.09    2.23
   2  -6  -5   88.23    4.39
  -2   6   5   96.53    5.13
   2  -6  -4  448.77   13.84
  -2   6   4  459.50   13.16
   2  -6  -3   14.18    2.30
  -2   6   3   10.67    2.23
   2  -6  -2   63.59    3.71
  -2   6   2   55.69    3.24
   2  -6  -1  112.12    4.93
  -2   6   1  113.88    4.86
   2  -6   0  513.43   15.39
  -2   6   0  522.34   15.12
   2  -6   1  272.65    8.84
  -2   6  -1  267.32    8.78
   2  -6   2 1173.55   46.31
  -2   6  -2 1190.16   46.44
   2  -6   3  180.98    6.68
  -2   6  -3  170.58    6.08
   2  -6   4  100.51    4.12
  -2   6  -4  105.51    4.66
   2  -6   5  292.22   10.80
  -2   6  -5  283.45    8.37
   2  -6   6  115.84    4.66
  -2   6  -6  110.77    4.32
   2  -6   7  321.72   10.73
  -2   6  -7  331.51   10.06
   2  -6   8   35.37    2.63
  -2   6  -8   38.81    2.90
   2  -6   9    6.89    1.82
  -2   6  -9    8.37    2.03
   2  -6  10  117.05    5.33
  -2   6 -10  115.97    5.27
   2  -6  11    2.03    2.16
  -2   6 -11    5.00    2.23
   2  -6  12  261.58    9.32
  -2   6 -12  256.38   10.53
   2  -6  13    2.16    2.50
  -2   6 -13    3.92    3.04
   2  -6  14    5.06    3.78
  -2   6 -14    1.15    3.65
   2  -6  15   19.24    4.05
  -2   6 -15   13.84    4.32
   2  -6  16    1.89    3.78
  -2   6 -16    1.01    3.24
   2  -6  17   10.80    3.78
  -2   6 -17   13.03    3.58
   2  -6  18    1.01    3.98
  -2   6 -18    0.41    3.24
   2  -6  19   -2.84    3.98
  -2   6 -19    0.34    3.92
  -2   6 -22    0.14    6.82
  -2   5  20    2.90    7.56
   2  -5 -19   -0.68    5.67
   2  -5 -18    1.15    4.12
   2  -5 -17    0.74    2.70
  -2   5  17   -4.32    6.62
   2  -5 -16    2.70    3.85
  -2   5  16    1.82    4.79
   2  -5 -15   -1.08    3.92
  -2   5  15   -1.08    4.73
   2  -5 -14   13.16    4.52
  -2   5  14   13.91    4.12
   2  -5 -13   19.04    3.85
  -2   5  13   13.03    4.86
   2  -5 -12   10.06    3.65
  -2   5  12   12.29    3.85
   2  -5 -11   23.69    3.71
  -2   5  11   20.39    3.51
   2  -5 -10   23.96    4.25
  -2   5  10   21.20    4.19
   2  -5  -9   14.18    2.63
  -2   5   9   12.56    2.84
   2  -5  -8  165.11    6.89
  -2   5   8  162.41    7.02
   2  -5  -7   29.57    2.77
  -2   5   7   27.27    2.84
   2  -5  -6   17.35    2.57
  -2   5   6   20.99    2.84
   2  -5  -5    9.18    1.96
  -2   5   5    8.24    1.96
   2  -5  -4 1089.31   30.04
  -2   5   4 1105.98   30.65
   2  -5  -3    6.21    1.82
  -2   5   3    6.28    1.76
   2  -5  -2    6.41    1.35
  -2   5   2    5.67    1.28
   2  -5  -1   92.82    3.58
  -2   5   1   90.59    3.78
   2  -5   0  110.57    4.39
  -2   5   0  109.15    4.52
   2  -5   1   91.87    5.81
  -2   5  -1   97.21    5.67
   2  -5   2    0.81    1.01
  -2   5  -2    1.35    1.15
   2  -5   3   60.82    2.90
  -2   5  -3   58.19    2.97
   2  -5   4  420.28   13.16
  -2   5  -4  403.20   12.35
   2  -5   5    0.68    1.22
  -2   5  -5    1.01    1.15
   2  -5   6  148.98    5.54
  -2   5  -6  152.63    6.01
   2  -5   7   24.98    2.03
  -2   5  -7   26.73    2.30
   2  -5   8   37.06    2.36
  -2   5  -8   35.44    3.24
   2  -5   9  175.37    6.48
  -2   5  -9  184.15    6.68
   2  -5  10   22.48    2.43
  -2   5 -10   25.11    2.90
   2  -5  11  123.33    5.60
  -2   5 -11  116.71    6.08
   2  -5  12    1.28    2.50
  -2   5 -12   -0.68    2.23
   2  -5  13   87.35    5.60
  -2   5 -13   85.19    9.38
   2  -5  14    6.82    3.51
  -2   5 -14    9.45    5.67
   2  -5  15    0.34    3.58
  -2   5 -15    0.34    3.04
   2  -5  16   23.63    4.52
  -2   5 -16   21.33    2.90
   2  -5  17   -0.20    3.51
  -2   5 -17    3.04    2.36
   2  -5  18    4.39    4.12
  -2   5 -18    2.36    3.04
   2  -5  19   -1.22    5.60
  -2   5 -19    2.09    3.44
  -2   5 -21   17.75   12.62
  -2   5 -22   -2.03    6.21
   2  -4 -19    4.86    4.12
   2  -4 -18    3.04    3.92
   2  -4 -17    1.62    4.66
  -2   4  17    2.77    4.46
   2  -4 -16    0.14    3.58
  -2   4  16    2.03    4.66
   2  -4 -15   -1.01    3.78
  -2   4  15   -0.34    4.52
   2  -4 -14   38.14    5.13
  -2   4  14   44.08    5.74
   2  -4 -13   49.14    4.86
  -2   4  13   50.70    5.20
   2  -4 -12   -1.76    3.04
  -2   4  12    0.41    3.11
   2  -4 -11    2.63    2.70
  -2   4  11    0.27    2.84
   2  -4 -10   40.16    3.65
  -2   4  10   41.38    3.85
   2  -4  -9   29.50    3.85
  -2   4   9   32.47    3.71
   2  -4  -8  103.48    4.52
  -2   4   8  109.83    5.60
   2  -4  -7  232.42    8.30
  -2   4   7  231.07    8.71
   2  -4  -6   13.03    1.96
  -2   4   6   15.19    1.89
   2  -4  -5  868.17   24.37
  -2   4   5  887.61   25.38
   2  -4  -4  300.73   11.48
  -2   4   4  310.92   11.14
   2  -4  -3 1213.65   33.21
  -2   4   3 1181.05   33.08
   2  -4  -2  341.77   10.60
  -2   4   2  357.16   11.54
   2  -4  -1  532.20   16.34
  -2   4   1  528.08   15.46
   2  -4   0    8.03    1.76
  -2   4   0    7.97    1.49
   2  -4   1  114.35    4.39
  -2   4  -1  113.34    4.52
   2  -4   2   39.76    2.16
  -2   4  -2   40.91    2.09
   2  -4   3  489.06   14.92
  -2   4  -3  500.00   15.73
   2  -4   4   48.54    2.50
  -2   4  -4   45.70    2.30
   2  -4   5  364.86   12.08
  -2   4  -5  369.18   11.54
   2  -4   6   40.57    2.36
  -2   4  -6   38.00    2.50
   2  -4   7   98.02    4.52
  -2   4  -7   89.04    3.65
   2  -4   8   12.49    1.89
  -2   4  -8   11.21    1.69
   2  -4   9    0.95    1.35
  -2   4  -9    1.15    1.69
   2  -4  10  277.58    9.11
  -2   4 -10  274.67    9.92
   2  -4  11   23.22    2.63
  -2   4 -11   20.59    2.84
   2  -4  12  118.74    5.60
  -2   4 -12  111.58    5.47
   2  -4  13    1.69    2.50
  -2   4 -13    1.22    2.30
   2  -4  14   -0.47    2.77
  -2   4 -14   -1.01    2.57
   2  -4  15   42.12    4.66
  -2   4 -15   43.13    4.73
   2  -4  16    4.86    3.71
  -2   4 -16    5.94    3.17
   2  -4  17    4.93    3.71
  -2   4 -17   13.77    3.65
   2  -4  18   -0.41    3.92
  -2   4 -18    1.96    3.17
   2  -4  19   -0.07    7.76
  -2   4 -19    2.09    2.90
  -2   4 -20    1.62    5.27
   2  -3 -20    1.89    3.78
  -2   3  20   -0.07    4.93
   2  -3 -19    3.85    3.78
  -2   3  19   -0.47    4.46
   2  -3 -18    4.32    5.27
  -2   3  18   -3.71    5.06
   2  -3 -17    3.17    5.00
  -2   3  17   -0.88    6.01
   2  -3 -16    0.47    3.65
  -2   3  16    1.22    4.79
   2  -3 -15   10.94    3.78
  -2   3  15   16.13    4.39
   2  -3 -14   17.15    3.85
  -2   3  14   11.34    4.19
   2  -3 -13   48.60    5.00
  -2   3  13   47.52    5.33
   2  -3 -12   14.31    3.04
  -2   3  12   10.40    3.44
   2  -3 -11    2.03    2.70
  -2   3  11    1.49    2.63
   2  -3 -10   20.45    2.84
  -2   3  10   21.33    3.24
   2  -3  -9  207.98    7.97
  -2   3   9  210.14    8.71
   2  -3  -8  125.15    5.60
  -2   3   8  129.27    6.21
   2  -3  -7   43.67    2.77
  -2   3   7   42.59    3.11
   2  -3  -6   95.05    4.59
  -2   3   6   98.22    4.59
   2  -3  -5   10.13    1.62
  -2   3   5   12.22    1.69
   2  -3  -4 1940.46   50.90
  -2   3   4 1926.09   51.78
   2  -3  -3 1026.60   29.84
  -2   3   3 1012.35   29.77
   2  -3  -2 4054.75   99.70
  -2   3   2 4049.49  100.31
   2  -3  -1 1557.92   58.46
  -2   3   1 1609.09   60.35
   2  -3   0   83.30    3.44
  -2   3   0   88.97    3.78
   2  -3   1 3420.55   83.77
  -2   3  -1 3497.78   89.98
   2  -3   2 1739.98   46.17
  -2   3  -2 1724.18   44.21
   2  -3   3    9.18    1.01
  -2   3  -3    8.78    0.95
   2  -3   4 1068.99   29.09
  -2   3  -4 1066.96   29.03
   2  -3   5  216.69    7.43
  -2   3  -5  233.83    7.83
   2  -3   6  621.44   18.43
  -2   3  -6  602.74   18.43
   2  -3   7   33.82    2.16
  -2   3  -7   32.00    2.50
   2  -3   8   17.55    1.76
  -2   3  -8   17.42    1.82
   2  -3   9  168.76    6.35
  -2   3  -9  165.59    6.01
   2  -3  10    2.36    1.69
  -2   3 -10    0.95    1.62
   2  -3  11  271.91    9.99
  -2   3 -11  269.88   10.67
   2  -3  12    3.31    2.36
  -2   3 -12    3.31    2.16
   2  -3  13    0.81    3.11
  -2   3 -13    1.22    2.43
   2  -3  14   13.50    3.51
  -2   3 -14   13.37    2.77
   2  -3  15    4.86    3.71
  -2   3 -15    4.12    3.78
   2  -3  16   19.04    5.33
  -2   3 -16   17.21    3.71
   2  -3  17    1.55    3.78
  -2   3 -17    0.27    3.58
   2  -3  18    1.22    3.92
  -2   3 -18   -1.28    4.52
   2  -3  19    0.41    3.98
  -2   3 -19    1.01    3.38
   2  -3  20    2.77    4.93
   2  -2 -21    0.81    3.38
  -2   2  21    3.04   10.06
   2  -2 -20    0.54    3.78
  -2   2  20    4.19    8.30
   2  -2 -19    2.77    3.24
  -2   2  19    2.23    3.71
   2  -2 -18   -0.14    4.32
  -2   2  18   -0.61    5.81
   2  -2 -17    0.14    4.79
  -2   2  17    0.34    5.27
   2  -2 -16    0.14    3.71
  -2   2  16   -0.61    6.28
   2  -2 -15    3.17    3.38
  -2   2  15    2.30    4.12
   2  -2 -14   94.71    6.21
  -2   2  14   97.07    6.89
   2  -2 -13   26.53    3.92
  -2   2  13   22.01    4.05
   2  -2 -12    0.88    3.24
  -2   2  12   -0.54    2.97
   2  -2 -11    0.68    2.63
  -2   2  11    0.34    2.63
   2  -2 -10   93.16    5.06
  -2   2  10   90.86    5.81
   2  -2  -9   46.38    3.31
  -2   2   9   41.38    3.44
   2  -2  -8  163.29    7.29
  -2   2   8  176.66    6.41
   2  -2  -7    4.25    1.69
  -2   2   7    4.12    1.55
   2  -2  -6  296.75    9.65
  -2   2   6  297.89    9.99
   2  -2  -5  904.69   25.58
  -2   2   5  895.51   26.26
   2  -2  -4    2.43    1.35
  -2   2   4    0.68    1.28
   2  -2  -3 3913.87   98.22
  -2   2   3 3845.42   98.42
   2  -2  -2  323.88   13.91
  -2   2   2  332.32   15.46
   2  -2  -1 2630.89   64.40
  -2   2   1 2622.79   66.63
   2  -2   0  655.06   17.96
  -2   2   0  657.22   18.90
   2  -2   1 1485.08   37.73
  -2   2  -1 1466.92   38.95
   2  -2   2   15.73    0.95
  -2   2  -2   15.39    1.01
   2  -2   3  181.11    6.14
  -2   2  -3  189.28    6.89
   2  -2   4   21.33    1.28
  -2   2  -4   20.86    1.42
   2  -2   5  781.76   21.40
  -2   2  -5  784.93   21.67
   2  -2   6   29.43    2.09
  -2   2  -6   30.31    1.96
   2  -2   7  868.77   23.63
  -2   2  -7  855.61   25.65
   2  -2   8   10.73    1.55
  -2   2  -8   11.34    1.42
   2  -2   9   10.13    2.16
  -2   2  -9    9.25    2.16
   2  -2  10  330.16   11.75
  -2   2 -10  314.16   10.73
   2  -2  11    8.24    1.96
  -2   2 -11    7.36    2.09
   2  -2  12   59.61    3.98
  -2   2 -12   56.91    3.65
   2  -2  13   42.26    4.05
  -2   2 -13   45.90    3.98
   2  -2  14   11.75    3.71
  -2   2 -14   11.61    2.77
   2  -2  15    7.70    3.78
  -2   2 -15   13.03    3.38
   2  -2  16   -0.07    4.86
  -2   2 -16    0.74    3.24
   2  -2  17    1.69    3.51
  -2   2 -17    4.79    3.51
   2  -2  18    0.07    4.12
  -2   2 -18    3.04    3.98
   2  -2  19   -1.22    3.44
  -2   2 -19    1.28    3.58
   2  -2  20    0.88    3.51
  -2   2 -20   -0.61    5.81
   2  -2  21    1.96    4.52
   2  -1 -21    1.89    3.71
  -2   1  21   -3.04    8.10
   2  -1 -20    3.92    6.82
  -2   1  20    3.85    4.79
   2  -1 -19   12.02    5.13
  -2   1  19    8.10    5.40
   2  -1 -18    1.62    3.92
  -2   1  18    1.62    4.79
   2  -1 -17   -1.76    4.52
  -2   1  17   -0.54    5.67
   2  -1 -16    2.70    3.71
  -2   1  16    5.47    5.33
   2  -1 -15   10.53    3.65
  -2   1  15   19.78    5.33
   2  -1 -14   39.15    4.05
  -2   1  14   45.43    4.66
   2  -1 -13   21.13    3.98
  -2   1  13   16.07    4.93
   2  -1 -12   -1.15    2.84
  -2   1  12   -0.47    2.70
   2  -1 -11  124.00    5.81
  -2   1  11  121.78    6.14
   2  -1 -10   19.10    2.77
  -2   1  10   28.08    3.51
   2  -1  -9  281.02    9.45
  -2   1   9  292.97   10.33
   2  -1  -8  144.93    5.81
  -2   1   8  139.94    6.55
   2  -1  -7  222.83    7.36
  -2   1   7  220.06    8.17
   2  -1  -6 1541.31   40.97
  -2   1   6 1567.91   40.10
   2  -1  -5 1321.39   36.99
  -2   1   5 1342.52   37.67
   2  -1  -4   68.72    3.17
  -2   1   4   70.95    3.31
   2  -1  -3    7.16    1.49
  -2   1   3    6.21    1.55
   2  -1  -2 1397.26   35.51
  -2   1   2 1361.08   36.18
   2  -1  -1  294.59    8.57
  -2   1   1  289.19    8.84
   2  -1   0  323.48    9.18
  -2   1   0  323.55    9.25
   2  -1   1 1075.07   29.23
  -2   1  -1 1105.04   28.08
   2  -1   2  460.51   12.22
  -2   1  -2  441.61   12.15
   2  -1   3   51.98    2.09
  -2   1  -3   53.53    2.03
   2  -1   4  177.67    6.48
  -2   1  -4  184.35    6.21
   2  -1   5   82.96    3.24
  -2   1  -5   84.38    3.85
   2  -1   6  348.99   10.26
  -2   1  -6  365.60   11.14
   2  -1   7   34.63    2.43
  -2   1  -7   35.78    2.23
   2  -1   8  168.49    7.02
  -2   1  -8  169.70    6.62
   2  -1   9  176.12    7.36
  -2   1  -9  171.53    6.68
   2  -1  10   73.98    4.86
  -2   1 -10   72.23    3.98
   2  -1  11  106.66    5.06
  -2   1 -11  106.66    5.27
   2  -1  12   59.67    4.46
  -2   1 -12   54.81    3.92
   2  -1  13   -0.14    2.50
  -2   1 -13   -1.01    2.57
   2  -1  14    0.27    2.77
  -2   1 -14    0.20    2.30
   2  -1  15   22.14    4.12
  -2   1 -15   19.17    3.11
   2  -1  16    5.54    3.98
  -2   1 -16    4.39    3.11
   2  -1  17    1.08    3.65
  -2   1 -17   -0.61    2.90
   2  -1  18   -2.63    3.85
  -2   1 -18    0.41    3.04
   2  -1  19   -1.62    4.46
  -2   1 -19   -0.47    3.24
   2  -1  20    0.95    3.65
   2  -1  21   -0.88    6.14
  -2   0  22    1.49    9.05
   2   0 -21    5.74    7.63
  -2   0  21    1.76    3.85
   2   0 -20    3.17    3.85
  -2   0  20   10.87    4.12
   2   0 -19    6.41    5.20
  -2   0  19    3.44    5.87
   2   0 -18    3.17    4.66
  -2   0  18    1.08    5.33
   2   0 -17    0.61    3.85
  -2   0  17    0.34    4.39
   2   0 -16    0.74    3.92
  -2   0  16    1.76    4.39
   2   0 -15   47.25    4.66
  -2   0  15   55.89    5.94
   2   0 -14    0.14    3.65
  -2   0  14   -0.14    3.78
   2   0 -13   16.27    3.11
  -2   0  13   14.31    3.38
   2   0 -12    2.09    2.50
  -2   0  12    0.88    2.77
   2   0 -11   42.73    3.04
  -2   0  11   42.73    3.92
   2   0 -10  482.92   15.93
  -2   0  10  489.81   16.34
   2   0  -9   18.09    2.84
  -2   0   9   17.15    2.63
   2   0  -8  211.83    7.43
  -2   0   8  215.40    8.64
   2   0  -7   33.41    2.50
  -2   0   7   30.11    2.70
   2   0  -6  196.30    6.89
  -2   0   6  200.28    7.43
   2   0  -5 1182.06   32.27
  -2   0   5 1157.69   31.66
   2   0  -4  282.64   12.96
   2   0  -3   36.72    2.16
  -2   0   3   36.99    2.09
   2   0  -2  325.30    9.72
  -2   0   2  317.47    9.59
   2   0  -1   28.96    1.42
  -2   0   1   30.11    1.35
   2   0   0  532.74   18.56
  -2   0   0  535.91   13.50
   2   0   1  513.37   12.69
   2   0   2  737.34   18.36
  -2   0  -2  717.03   17.82
   2   0   3  212.16    6.68
  -2   0  -3  216.15    6.68
   2   0   4    0.95    0.61
  -2   0  -4    1.62    0.54
   2   0   5  463.68   14.65
  -2   0  -5  465.71   14.31
   2   0   6  121.91    4.46
  -2   0  -6  120.09    4.25
   2   0   7  146.08    6.14
  -2   0  -7  146.21    5.33
   2   0   8    0.68    1.28
  -2   0  -8    1.55    1.22
   2   0   9   24.91    2.30
  -2   0  -9   26.60    2.36
   2   0  10   88.09    4.25
  -2   0 -10   85.73    3.65
   2   0  11   27.68    2.70
  -2   0 -11   27.00    2.57
   2   0  12   18.36    3.24
  -2   0 -12   18.02    2.36
   2   0  13    0.34    2.97
  -2   0 -13    1.28    2.30
   2   0  14   16.27    4.19
  -2   0 -14   13.30    2.84
   2   0  15   15.19    4.19
  -2   0 -15   13.57    2.97
   2   0  16    3.38    3.85
  -2   0 -16    2.84    3.04
   2   0  17    2.16    4.39
  -2   0 -17    4.52    3.58
   2   0  18   -0.07    3.78
  -2   0 -18   -1.15    2.77
  -2   0 -19    2.57    3.04
   2   1 -22    3.58    8.71
  -2  -1  22    1.89    6.95
   2   1 -21    4.52    9.05
  -2  -1  21   -1.01    4.79
   2   1 -20   -0.20    2.90
  -2  -1  20    2.97    3.71
   2   1 -19   11.27    4.66
  -2  -1  19    7.29    4.73
   2   1 -18    7.76    3.92
  -2  -1  18   13.23    4.46
   2   1 -17    0.61    4.59
  -2  -1  17   -0.54    4.19
   2   1 -16    0.20    3.51
  -2  -1  16   -0.47    3.85
   2   1 -15   61.83    5.67
  -2  -1  15   58.66    5.40
   2   1 -14   68.18    5.67
  -2  -1  14   72.57    6.21
   2   1 -13    1.69    2.63
  -2  -1  13    0.00    3.11
   2   1 -12    2.50    2.36
  -2  -1  12    3.04    2.84
   2   1 -11   70.54    4.25
  -2  -1  11   80.33    4.46
   2   1 -10    1.82    1.96
  -2  -1  10    1.08    2.03
   2   1  -9  517.82   15.05
  -2  -1   9  540.98   17.21
   2   1  -8   70.27    3.65
  -2  -1   8   75.60    4.05
   2   1  -7    2.09    1.42
  -2  -1   7    4.46    1.49
   2   1  -6  879.24   24.98
  -2  -1   6  859.12   25.11
   2   1  -5  189.42    8.84
  -2  -1   5  179.70    6.95
   2   1  -4 1132.51   31.32
  -2  -1   4 1152.76   31.39
   2   1  -3 2124.07   53.60
  -2  -1   3 2034.63   53.60
   2   1  -2 2240.25   58.53
  -2  -1   2 2244.43   56.16
   2   1  -1 1556.17   41.72
  -2  -1   1 1553.26   38.88
   2   1   0   72.23    2.43
  -2  -1   0   70.54    2.43
   2   1   1  195.63    5.33
   2   1   2   55.08    1.89
  -2  -1  -2   56.23    2.03
   2   1   3   67.17    2.57
  -2  -1  -3   63.66    2.43
   2   1   4  363.71   10.94
  -2  -1  -4  376.47   11.14
   2   1   5   85.26    3.71
  -2  -1  -5   81.95    3.31
   2   1   6  225.60    7.56
  -2  -1  -6  222.76    7.56
   2   1   7    9.92    1.49
  -2  -1  -7   12.15    1.55
   2   1   8    1.28    1.55
  -2  -1  -8    0.14    1.69
   2   1   9  257.66   10.19
  -2  -1  -9  266.03    9.65
   2   1  10   27.14    2.70
  -2  -1 -10   28.76    2.36
   2   1  11   40.16    3.65
  -2  -1 -11   42.32    3.04
   2   1  12    5.87    2.84
  -2  -1 -12    6.95    2.36
   2   1  13    2.36    2.70
  -2  -1 -13    1.62    2.03
   2   1  14    7.02    4.25
  -2  -1 -14    9.65    3.58
   2   1  15    6.48    3.31
  -2  -1 -15    8.44    2.57
   2   1  16   14.24    4.25
  -2  -1 -16   11.68    3.11
   2   1  17   -0.88    3.92
  -2  -1 -17    2.09    2.77
   2   1  18   -1.62    3.71
  -2  -1 -18   -0.95    3.38
  -2  -1 -19   -0.27    2.84
   2   2 -21   -0.27    2.77
  -2  -2  21    4.12    5.13
   2   2 -20    1.89    2.57
  -2  -2  20   -0.61    4.19
   2   2 -19    4.79    3.98
  -2  -2  19    4.32    4.39
   2   2 -18    3.98    3.92
  -2  -2  18    2.90    5.27
   2   2 -17    4.39    3.92
  -2  -2  17   -0.88    3.98
   2   2 -16   36.99    4.52
  -2  -2  16   33.95    5.33
   2   2 -15   35.30    5.06
  -2  -2  15   36.59    5.20
   2   2 -14   66.83    5.00
  -2  -2  14   73.17    6.01
   2   2 -13   31.25    3.58
  -2  -2  13   32.27    3.44
   2   2 -12    4.86    2.70
  -2  -2  12    6.95    3.44
   2   2 -11    5.47    2.36
  -2  -2  11    6.08    2.70
   2   2 -10  263.33    9.52
  -2  -2  10  250.37    8.44
   2   2  -9  213.04    7.63
  -2  -2   9  200.82    7.97
   2   2  -8  172.07    6.75
  -2  -2   8  167.88    6.89
   2   2  -7  124.95    5.13
  -2  -2   7  120.83    5.54
   2   2  -6  280.88   12.96
  -2  -2   6  270.76    9.72
   2   2  -5  704.27   21.06
  -2  -2   5  702.11   21.20
   2   2  -4   10.19    1.28
  -2  -2   4   10.46    1.22
   2   2  -3  233.63    7.09
  -2  -2   3  237.61    7.76
   2   2  -2    8.84    0.88
  -2  -2   2    9.65    1.08
   2   2  -1  831.04   20.86
  -2  -2   1  818.21   21.80
   2   2   0  370.60   11.07
  -2  -2   0  395.44   11.41
   2   2   1   42.86    1.69
  -2  -2  -1   45.43    1.89
   2   2   2   85.59    3.24
  -2  -2  -2   89.78    2.90
   2   2   3  526.66   14.78
  -2  -2  -3  533.68   15.53
   2   2   4  112.33    4.25
  -2  -2  -4  117.12    4.46
   2   2   5   86.54    3.85
  -2  -2  -5   87.42    3.98
   2   2   6    0.95    1.08
  -2  -2  -6    1.62    1.35
   2   2   7    9.92    2.03
  -2  -2  -7    8.37    1.35
   2   2   8   40.57    2.50
  -2  -2  -8   48.40    3.17
   2   2   9  121.10    5.06
  -2  -2  -9  124.88    4.93
   2   2  10   52.92    3.44
  -2  -2 -10   49.62    3.04
   2   2  11    9.52    2.43
  -2  -2 -11    9.92    1.89
   2   2  12    6.08    2.63
  -2  -2 -12    4.32    2.23
   2   2  13   -1.89    3.58
  -2  -2 -13    0.81    2.30
   2   2  14    8.78    4.05
  -2  -2 -14   12.35    3.58
   2   2  15    9.32    3.78
  -2  -2 -15    8.03    3.85
   2   2  16    3.78    4.05
  -2  -2 -16    0.61    2.97
   2   2  17    4.12    3.71
  -2  -2 -17    1.62    2.36
  -2  -2 -18   -0.14    4.59
   2   3 -21    2.84    9.99
  -2  -3  21    2.97    6.89
   2   3 -20    1.42    9.18
  -2  -3  20    5.13    6.89
   2   3 -19    9.45    3.85
  -2  -3  19    5.60    4.32
   2   3 -18   -0.68    4.19
  -2  -3  18    1.35    4.52
   2   3 -17    2.03    3.44
  -2  -3  17   -0.81    4.93
   2   3 -16    3.65    3.98
  -2  -3  16    2.30    3.92
   2   3 -15   78.91    5.54
  -2  -3  15   73.17    5.81
   2   3 -14   12.96    3.58
  -2  -3  14   12.62    3.17
   2   3 -13   45.70    4.46
  -2  -3  13   50.43    4.86
   2   3 -12    3.04    2.63
  -2  -3  12    9.86    2.84
   2   3 -11  149.12    6.55
  -2  -3  11  147.70    6.28
   2   3 -10   30.24    2.70
  -2  -3  10   31.12    3.24
   2   3  -9  231.88    7.97
  -2  -3   9  228.43    8.10
   2   3  -8   42.80    2.90
  -2  -3   8   37.60    2.77
   2   3  -7    0.74    1.49
  -2  -3   7    2.16    1.55
   2   3  -6  120.22    4.86
  -2  -3   6  119.55    4.52
   2   3  -5   60.21    2.90
  -2  -3   5   64.47    2.77
   2   3  -4  624.88   18.77
  -2  -3   4  609.90   17.75
   2   3  -3  519.78   15.93
  -2  -3   3  535.31   16.34
   2   3  -2  794.11   22.28
  -2  -3   2  784.19   23.69
   2   3  -1  228.84    7.56
  -2  -3   1  223.37    7.90
   2   3   0   15.59    1.15
  -2  -3   0   14.65    1.01
   2   3   1  637.24   18.23
  -2  -3  -1  663.29   20.66
   2   3   2  174.70    5.94
  -2  -3  -2  178.68    6.41
   2   3   3    0.88    0.81
  -2  -3  -3    0.88    0.81
   2   3   4   82.49    3.44
  -2  -3  -4   84.92    3.38
   2   3   5   97.68    5.27
  -2  -3  -5   96.13    3.78
   2   3   6   18.90    1.69
  -2  -3  -6   17.08    1.42
   2   3   7   20.32    2.16
  -2  -3  -7   18.36    1.69
   2   3   8   15.93    2.16
  -2  -3  -8   14.45    1.82
   2   3   9   68.18    3.92
  -2  -3  -9   68.52    3.38
   2   3  10   35.84    3.04
  -2  -3 -10   32.74    2.97
   2   3  11   33.75    3.65
  -2  -3 -11   40.50    3.24
   2   3  12    0.07    3.04
  -2  -3 -12    0.68    2.50
   2   3  13   11.61    3.78
  -2  -3 -13   12.42    3.11
   2   3  14    1.08    3.65
  -2  -3 -14    3.85    3.38
   2   3  15    6.95    4.25
  -2  -3 -15    5.06    3.58
   2   3  16    3.85    3.31
  -2  -3 -16    3.11    3.51
   2   3  17    1.55    5.54
  -2  -3 -17    1.01    2.70
   2   3  18    1.89    5.00
  -2  -4  22    0.61    5.67
   2   4 -21    2.97    7.49
  -2  -4  21    1.01    4.66
   2   4 -20    0.54   10.26
   2   4 -19    3.17    4.59
  -2  -4  19    7.29    5.06
   2   4 -18    3.51    4.12
  -2  -4  18    0.20    4.52
   2   4 -17    3.98    4.66
  -2  -4  17    5.33    4.39
   2   4 -16    2.57    3.85
  -2  -4  16    6.21    4.66
   2   4 -15   57.45    4.79
  -2  -4  15   52.32    5.13
   2   4 -14    6.01    3.17
  -2  -4  14    3.71    3.17
   2   4 -13    7.16    3.51
  -2  -4  13    4.59    2.97
   2   4 -12   -0.88    3.17
  -2  -4  12   -1.35    3.04
   2   4 -11   10.33    2.97
  -2  -4  11   12.22    3.17
   2   4 -10  492.51   15.32
  -2  -4  10  476.10   14.85
   2   4  -9   35.57    3.38
  -2  -4   9   34.56    3.85
   2   4  -8  167.07    8.98
  -2  -4   8  169.23    6.01
   2   4  -7  431.55   14.38
  -2  -4   7  452.61   13.37
   2   4  -6   53.73    2.77
  -2  -4   6   49.95    2.63
   2   4  -5   78.78    3.38
  -2  -4   5   79.59    3.38
   2   4  -4  916.70   26.12
  -2  -4   4  951.67   25.45
   2   4  -3  189.89    6.48
  -2  -4   3  187.59    6.89
   2   4  -2  331.44   11.88
  -2  -4   2  339.21   10.94
   2   4  -1   40.70    1.89
  -2  -4   1   39.22    2.03
   2   4   0  731.13   21.33
  -2  -4   0  737.48   23.15
   2   4   1    6.35    1.01
  -2  -4  -1    5.67    1.08
   2   4   2   73.17    3.17
  -2  -4  -2   70.20    3.17
   2   4   3  321.45   10.33
  -2  -4  -3  320.44   10.06
   2   4   4    5.81    1.55
  -2  -4  -4    5.87    1.49
   2   4   5  168.69    6.41
  -2  -4  -5  167.27    5.87
   2   4   6   42.73    3.11
  -2  -4  -6   47.73    3.65
   2   4   7   12.15    1.96
  -2  -4  -7   12.69    1.62
   2   4   8   15.59    2.30
  -2  -4  -8   20.99    2.03
   2   4   9   -0.34    2.43
  -2  -4  -9    1.01    2.57
   2   4  10  147.43    6.75
  -2  -4 -10  155.33    6.68
   2   4  11    1.55    2.77
  -2  -4 -11    1.89    1.76
   2   4  12    2.97    3.11
  -2  -4 -12    2.77    2.57
   2   4  13    0.27    4.12
  -2  -4 -13    2.30    2.57
   2   4  14   13.43    4.93
  -2  -4 -14   12.69    3.04
   2   4  15    0.20    3.58
  -2  -4 -15    0.27    3.11
   2   4  16    0.54    2.90
  -2  -4 -16    0.81    2.63
  -2  -4 -17    0.88    2.84
  -2  -5  22    1.62    3.92
   2   5 -21   -1.22    7.70
   2   5 -20   -0.74   12.42
   2   5 -19    3.51    3.98
  -2  -5  19    5.47    5.13
   2   5 -18    2.36    4.05
  -2  -5  18    1.55    4.59
   2   5 -17    2.16    4.46
  -2  -5  17    4.12    4.93
   2   5 -16   50.63    5.27
  -2  -5  16   55.29    5.13
   2   5 -15   -0.27    3.51
  -2  -5  15   -0.07    4.12
   2   5 -14   57.18    4.93
  -2  -5  14   66.49    5.13
   2   5 -13   76.01    5.20
  -2  -5  13   73.38    5.20
   2   5 -12   27.00    3.24
  -2  -5  12   27.74    3.38
   2   5 -11  131.56    6.48
  -2  -5  11  134.13    7.22
   2   5 -10  340.08   11.68
  -2  -5  10  322.33   17.01
   2   5  -9  114.42    6.68
  -2  -5   9  119.95    5.33
   2   5  -8  267.92    9.59
  -2  -5   8  283.18    9.92
   2   5  -7   43.88    2.90
  -2  -5   7   40.97    2.97
   2   5  -6  809.30   25.25
  -2  -5   6  787.97   20.79
   2   5  -5   91.27    3.98
  -2  -5   5   89.78    4.39
   2   5  -4   22.34    1.89
  -2  -5   4   25.11    1.96
   2   5  -3   76.95    3.44
  -2  -5   3   75.20    3.44
   2   5  -2    0.74    0.95
  -2  -5   2    2.30    0.95
   2   5  -1  862.50   24.98
  -2  -5   1  862.70   24.57
   2   5   0   10.26    1.22
  -2  -5   0   11.27    1.28
   2   5   1  275.69    8.57
  -2  -5  -1  280.14    9.38
   2   5   2   30.38    1.96
  -2  -5  -2   27.81    1.76
   2   5   3   58.80    3.11
  -2  -5  -3   55.42    2.77
   2   5   4  302.69   10.60
  -2  -5  -4  313.42   10.13
   2   5   5    2.43    1.49
  -2  -5  -5    1.42    1.22
   2   5   6  117.05    5.40
  -2  -5  -6  116.38    5.06
   2   5   7   12.29    1.96
  -2  -5  -7    8.57    1.62
   2   5   8   -0.41    1.69
  -2  -5  -8    0.81    1.76
   2   5   9   13.70    2.36
  -2  -5  -9   16.27    2.57
   2   5  10   15.53    3.31
  -2  -5 -10   15.53    2.63
   2   5  11   27.74    3.11
  -2  -5 -11   27.88    3.31
   2   5  12    0.74    2.70
  -2  -5 -12    1.82    2.70
   2   5  13    1.89    3.65
  -2  -5 -13    1.42    2.77
   2   5  14    3.04    3.92
  -2  -5 -14    2.43    2.50
   2   5  15    2.50    2.70
  -2  -5 -15    2.84    2.36
   2   5  16   -1.55    4.05
  -2  -5 -16    0.47    1.35
  -2  -5 -17    3.11    3.78
   2   6 -22    3.44    6.62
   2   6 -21   22.82    7.90
   2   6 -20    2.63    3.24
   2   6 -19    3.04    6.21
  -2  -6  19    4.59    7.56
   2   6 -18    2.90    3.98
  -2  -6  18    1.76    4.12
   2   6 -17    5.54    4.25
  -2  -6  17    5.94    4.86
   2   6 -16    4.19    4.25
  -2  -6  16    6.62    4.59
   2   6 -15   77.97    6.62
  -2  -6  15   75.20    6.55
   2   6 -14   19.78    4.52
  -2  -6  14   18.70    5.13
   2   6 -13    0.61    4.12
  -2  -6  13    0.81    4.25
   2   6 -12   57.31    4.59
  -2  -6  12   55.89    4.59
   2   6 -11    1.76    2.30
  -2  -6  11    1.62    3.78
   2   6 -10  130.82    8.98
  -2  -6  10  124.07    7.02
   2   6  -9   22.34    2.77
  -2  -6   9   17.42    2.77
   2   6  -8   12.56    2.23
  -2  -6   8   11.88    2.30
   2   6  -7  672.14   18.97
  -2  -6   7  676.05   18.29
   2   6  -6   42.12    2.77
  -2  -6   6   45.16    2.90
   2   6  -5  636.09   18.29
  -2  -6   5  642.16   18.36
   2   6  -4  106.59    4.86
  -2  -6   4   94.71    4.39
   2   6  -3  210.14    7.43
  -2  -6   3  203.19    7.49
   2   6  -2   55.08    2.84
  -2  -6   2   56.16    2.63
   2   6  -1    3.51    1.28
  -2  -6   1    4.39    1.15
   2   6   0  675.78   22.28
  -2  -6   0  684.83   19.71
   2   6   1  102.54    4.19
  -2  -6  -1   98.35    4.46
   2   6   2    7.90    1.62
  -2  -6  -2   11.61    1.55
   2   6   3   98.76    4.25
  -2  -6  -3   99.77    4.39
   2   6   4   37.67    2.90
  -2  -6  -4   37.87    2.43
   2   6   5  228.57    9.18
  -2  -6  -5  217.70    7.56
   2   6   6    8.17    2.16
  -2  -6  -6   12.15    2.50
   2   6   7    0.74    2.16
  -2  -6  -7    1.62    2.77
   2   6   8    9.11    2.97
  -2  -6  -8    9.18    2.36
   2   6   9   11.68    3.17
  -2  -6  -9   12.76    2.77
   2   6  10   17.35    2.70
  -2  -6 -10   16.07    2.97
   2   6  11    0.47    2.84
  -2  -6 -11    0.74    2.03
   2   6  12   -1.96    3.31
  -2  -6 -12   -0.14    3.44
   2   6  13    7.70    3.78
  -2  -6 -13    6.28    2.70
   2   6  14    0.81    3.04
  -2  -6 -14    0.41    2.70
   2   6  15   -1.15    4.19
  -2  -6 -15    1.22    4.59
   2   7 -22   -1.22    7.16
   2   7 -20   -0.47    3.92
   2   7 -19    3.92    5.81
  -2  -7  19    2.50    6.41
   2   7 -18    0.81    4.19
  -2  -7  18   -0.88    4.19
   2   7 -17    1.89    3.78
  -2  -7  17    5.81    3.98
   2   7 -16   36.59    5.40
  -2  -7  16   33.28    4.86
   2   7 -15    6.55    3.71
  -2  -7  15    4.32    3.44
   2   7 -14   30.65    4.46
  -2  -7  14   32.74    4.79
   2   7 -13   32.27    4.05
  -2  -7  13   27.47    4.12
   2   7 -12    7.63    3.58
  -2  -7  12    8.03    4.46
   2   7 -11   54.21    5.13
  -2  -7  11   62.64    5.13
   2   7 -10   88.50    5.40
  -2  -7  10   80.33    4.73
   2   7  -9   50.49    4.79
  -2  -7   9   47.46    4.25
   2   7  -8   89.98    4.93
  -2  -7   8   87.15    4.19
   2   7  -7    4.79    1.76
  -2  -7   7    4.73    1.96
   2   7  -6  865.40   23.96
  -2  -7   6  875.12   24.03
   2   7  -5   -0.20    1.69
  -2  -7   5    2.23    1.76
   2   7  -4  228.43    7.70
  -2  -7   4  223.71    7.97
   2   7  -3   28.22    2.30
  -2  -7   3   29.03    2.30
   2   7  -2   12.35    2.09
  -2  -7   2    9.65    1.69
   2   7  -1  147.02    6.28
  -2  -7   1  138.25    5.74
   2   7   0   58.53    2.97
  -2  -7   0   57.78    3.31
   2   7   1    7.90    1.89
  -2  -7  -1    9.92    1.89
   2   7   2   11.48    1.82
  -2  -7  -2   11.68    1.96
   2   7   3   28.35    2.30
  -2  -7  -3   29.03    2.36
   2   7   4   15.39    1.89
  -2  -7  -4   18.83    2.30
   2   7   5    9.99    1.96
  -2  -7  -5   16.13    2.16
   2   7   6    1.35    2.09
  -2  -7  -6    0.34    1.89
   2   7   7   19.37    3.24
  -2  -7  -7   25.31    3.44
   2   7   8    8.30    2.97
  -2  -7  -8    7.70    2.50
   2   7   9    6.48    2.77
  -2  -7  -9   10.13    2.77
   2   7  10   10.60    2.70
  -2  -7 -10   14.65    3.58
   2   7  11   -1.28    2.77
  -2  -7 -11   -0.27    2.09
   2   7  12   -2.50    4.39
  -2  -7 -12    1.01    3.24
   2   7  13    0.61    3.98
  -2  -7 -13    0.20    2.84
   2   7  14   -4.86    4.12
  -2  -7 -14    0.88    6.01
  -2  -7 -16   -0.20    3.31
   2   8 -19   -1.76    4.12
  -2  -8  19   -1.69    4.86
   2   8 -18    0.88    3.51
  -2  -8  18    4.25    4.32
   2   8 -17   11.68    3.17
  -2  -8  17    9.18    4.46
   2   8 -16   13.23    3.38
  -2  -8  16   11.95    4.52
   2   8 -15   22.21    3.31
  -2  -8  15   19.91    4.73
   2   8 -14   -1.49    3.11
  -2  -8  14    1.96    4.05
   2   8 -13   16.00    2.97
  -2  -8  13   19.31    5.74
   2   8 -12   65.61    7.43
  -2  -8  12   59.47    4.79
   2   8 -11   27.14    3.44
  -2  -8  11   29.03    3.51
   2   8 -10   86.61    5.54
  -2  -8  10   98.83    5.87
   2   8  -9   -0.88    2.84
  -2  -8   9    0.41    2.57
   2   8  -8    9.59    2.84
  -2  -8   8   10.87    2.77
   2   8  -7  213.18    8.03
  -2  -8   7  207.51    7.16
   2   8  -6  142.50    5.60
  -2  -8   6  147.83    6.08
   2   8  -5   74.73    4.05
  -2  -8   5   74.39    4.19
   2   8  -4   15.19    2.23
  -2  -8   4   11.75    2.16
   2   8  -3  162.35    6.41
  -2  -8   3  163.09    5.60
   2   8  -2  202.51    7.63
  -2  -8   2  204.20    7.02
   2   8  -1    0.74    1.62
  -2  -8   1    0.14    1.35
   2   8   0   16.74    2.43
  -2  -8   0   16.13    2.09
   2   8   1   -1.15    1.76
  -2  -8  -1    2.03    1.69
   2   8   2    1.15    1.82
  -2  -8  -2    0.54    1.82
   2   8   3    1.49    1.62
  -2  -8  -3   -1.08    1.62
   2   8   4   12.29    2.70
  -2  -8  -4   15.39    2.50
   2   8   5    0.54    1.96
  -2  -8  -5    0.61    2.23
   2   8   6    4.86    2.50
  -2  -8  -6    5.33    2.77
   2   8   7    0.74    2.23
  -2  -8  -7   -1.08    2.50
   2   8   8    4.52    2.90
  -2  -8  -8    1.35    2.63
   2   8   9   27.68    3.78
  -2  -8  -9   22.34    2.84
   2   8  10    0.07    3.51
  -2  -8 -10    1.76    3.24
   2   8  11    3.58    2.90
  -2  -8 -11    3.11    3.17
   2   8  12    4.66    3.38
  -2  -8 -12    4.12    2.43
  -2  -8 -13    0.54    3.17
  -2  -8 -14    2.03    2.50
  -2  -8 -15    0.07    4.66
   2   9 -19    5.00    5.94
  -2  -9  19   10.33    5.81
   2   9 -18    3.98    5.00
  -2  -9  18    4.05    4.73
   2   9 -17   -0.07    4.25
  -2  -9  17   -3.24    4.25
   2   9 -16   19.64    5.20
  -2  -9  16   31.19    5.40
   2   9 -15    1.42    3.65
  -2  -9  15   -0.27    3.24
   2   9 -14    5.87    4.25
  -2  -9  14   -0.20    4.73
   2   9 -13   12.62    6.35
  -2  -9  13   15.32    4.05
   2   9 -12    3.71    3.24
  -2  -9  12    7.22    3.38
   2   9 -11  156.54    7.97
  -2  -9  11  146.82    7.56
   2   9 -10   30.58    3.92
  -2  -9  10   39.02    3.78
   2   9  -9   14.78    3.24
  -2  -9   9   19.24    2.77
   2   9  -8   42.26    4.25
  -2  -9   8   36.72    3.44
   2   9  -7  105.71    6.08
  -2  -9   7  104.90    5.40
   2   9  -6  229.51    9.05
  -2  -9   6  254.76    9.52
   2   9  -5    3.44    2.03
  -2  -9   5    4.12    1.82
   2   9  -4   72.23    4.25
  -2  -9   4   68.92    4.19
   2   9  -3   14.31    2.30
  -2  -9   3   14.99    2.16
   2   9  -2   39.96    3.04
  -2  -9   2   33.68    3.24
   2   9  -1  127.04    5.40
  -2  -9   1  119.08    5.33
   2   9   0   -0.27    2.03
  -2  -9   0    0.14    1.55
   2   9   1    2.84    2.36
  -2  -9  -1    4.59    2.23
   2   9   2   26.87    3.04
  -2  -9  -2   27.07    2.90
   2   9   3   -0.61    1.96
  -2  -9  -3   -0.74    1.89
   2   9   4   13.30    2.43
  -2  -9  -4    6.55    2.30
   2   9   5    9.25    3.04
  -2  -9  -5    7.43    2.30
   2   9   6    1.62    2.36
  -2  -9  -6    1.69    2.23
   2   9   7   12.29    2.57
  -2  -9  -7   13.03    2.77
   2   9   8   11.27    2.84
  -2  -9  -8   17.01    3.78
   2   9   9    0.74    3.11
  -2  -9  -9    0.07    2.23
   2   9  10    6.55    3.24
  -2  -9 -10    4.66    2.57
   2   9  11    2.57    4.05
  -2  -9 -11   -1.08    2.43
   2   9  12   -0.68    5.27
  -2  -9 -12    2.03    2.50
   2  10 -19   -1.49    6.08
  -2 -10  19    3.17    4.46
   2  10 -18    0.07    6.01
  -2 -10  18    4.39    5.87
   2  10 -17    6.55    4.79
  -2 -10  17    6.68    4.93
   2  10 -16   -0.54    4.46
  -2 -10  16    1.62    3.92
   2  10 -15   27.61    5.13
  -2 -10  15   19.10    7.22
   2  10 -14    9.38    6.95
  -2 -10  14    4.25    4.25
   2  10 -13    0.20    3.51
  -2 -10  13    0.95    3.31
   2  10 -12   60.55    6.08
  -2 -10  12   59.81    4.86
   2  10 -11    0.54    3.24
  -2 -10  11   -0.34    2.77
   2  10 -10  100.58    6.14
  -2 -10  10   98.96    6.48
   2  10  -9   -0.27    3.31
  -2 -10   9    1.96    2.36
   2  10  -8   25.65    3.78
  -2 -10   8   24.50    3.04
   2  10  -7  129.61    6.75
  -2 -10   7  136.90    6.08
   2  10  -6    0.34    2.57
  -2 -10   6    0.88    2.30
   2  10  -5   17.21    3.58
  -2 -10   5   14.31    2.77
   2  10  -4    0.68    2.30
  -2 -10   4   -0.27    1.89
   2  10  -3   11.07    2.77
  -2 -10   3    7.56    2.16
   2  10  -2   27.07    3.51
  -2 -10   2   25.18    3.24
   2  10  -1    9.25    2.57
  -2 -10   1    8.64    3.04
   2  10   0   -0.14    2.50
  -2 -10   0    0.74    2.23
   2  10   1    0.20    2.36
  -2 -10  -1   -0.20    2.03
   2  10   2    0.61    2.03
  -2 -10  -2   -0.14    2.30
   2  10   3   39.15    3.58
  -2 -10  -3   37.67    3.24
   2  10   4    0.68    2.30
  -2 -10  -4   -1.22    2.36
   2  10   5    3.85    2.84
  -2 -10  -5    2.36    2.77
   2  10   6   -1.28    2.90
  -2 -10  -6    1.76    2.50
   2  10   7    0.68    3.04
  -2 -10  -7   -0.88    3.17
   2  10   8    0.68    2.70
  -2 -10  -8   -0.61    2.43
   2  10   9    3.24    3.31
  -2 -10  -9    2.43    2.90
   2  10  10    1.76    2.84
  -2 -10 -10   -0.95    2.63
   2  10  11    0.81    2.63
   2  11 -19    2.97    6.08
  -2 -11  19    1.96    3.98
   2  11 -18    1.96    5.13
  -2 -11  18    2.97    5.06
   2  11 -17    5.74    4.93
  -2 -11  17    2.30    4.46
   2  11 -16    2.30    4.93
  -2 -11  16    0.88    6.62
   2  11 -15   -2.57    7.90
  -2 -11  15    2.03    5.81
   2  11 -14   15.46    5.54
  -2 -11  14   14.99    4.79
   2  11 -13   40.97    5.60
  -2 -11  13   36.99    4.93
   2  11 -12   -2.77    4.93
  -2 -11  12    0.68    3.71
   2  11 -11   37.13    4.73
  -2 -11  11   38.81    4.46
   2  11 -10    0.34    3.31
  -2 -11  10    0.14    2.90
   2  11  -9    0.20    3.98
  -2 -11   9   -0.27    2.90
   2  11  -8   33.75    4.32
  -2 -11   8   27.95    3.71
   2  11  -7    8.98    3.38
  -2 -11   7    7.97    2.90
   2  11  -6   29.03    4.73
  -2 -11   6   29.90    3.58
   2  11  -5   13.70    3.44
  -2 -11   5   12.69    2.70
   2  11  -4    1.08    3.04
  -2 -11   4   -1.76    2.30
   2  11  -3    1.01    2.77
  -2 -11   3    0.68    2.23
   2  11  -2    3.98    2.84
  -2 -11   2    7.16    3.04
   2  11  -1   26.66    3.92
  -2 -11   1   21.60    3.92
   2  11   0    6.14    3.11
  -2 -11   0    9.92    2.50
   2  11   1   -1.89    3.11
  -2 -11  -1    2.63    2.77
   2  11   2    2.30    3.04
  -2 -11  -2    0.61    2.63
   2  11   3    9.25    3.17
  -2 -11  -3   11.54    3.24
   2  11   4   10.33    3.38
  -2 -11  -4    6.01    3.04
   2  11   5   -1.96    3.04
  -2 -11  -5    0.95    2.70
   2  11   6    0.74    3.85
  -2 -11  -6    0.34    3.44
   2  11   7   -2.16    3.31
  -2 -11  -7   -0.20    2.57
   2  11   8    3.78    3.04
  -2 -11  -8    2.70    2.57
   2  11   9   -0.07    3.04
  -2 -11  -9    0.41    2.23
   2  11  10    5.74    3.51
   2  11  11    0.14    2.09
   2  12 -18    0.88    4.73
  -2 -12  18   -2.03    7.36
   2  12 -17    1.15    5.06
  -2 -12  17    6.01    7.09
   2  12 -16   -0.81    6.28
  -2 -12  16    1.82    4.25
   2  12 -15    1.28    5.33
  -2 -12  15    0.20    4.12
   2  12 -14    8.37    5.20
  -2 -12  14    7.49    4.32
   2  12 -13    3.65    4.52
  -2 -12  13    2.97    3.85
   2  12 -12   31.79    5.27
  -2 -12  12   31.05    4.73
   2  12 -11    6.01    4.93
  -2 -12  11    7.63    4.79
   2  12 -10    3.92    4.59
  -2 -12  10    6.62    3.78
   2  12  -9    5.20    4.32
  -2 -12   9    3.31    2.97
   2  12  -8    2.63    3.71
  -2 -12   8    1.42    3.04
   2  12  -7   28.96    4.25
  -2 -12   7   31.12    3.92
   2  12  -6   19.71    3.92
  -2 -12   6   17.28    3.17
   2  12  -5   19.24    3.71
  -2 -12   5   13.37    3.04
   2  12  -4   -1.96    3.51
  -2 -12   4    0.61    2.77
   2  12  -3    8.10    3.11
  -2 -12   3    6.95    2.84
   2  12  -2   16.47    3.65
  -2 -12   2   15.59    3.65
   2  12  -1    1.62    2.90
  -2 -12   1    0.88    2.77
   2  12   0   -1.35    2.84
  -2 -12   0    2.63    2.57
   2  12   1   -0.27    2.70
  -2 -12  -1    1.42    3.38
   2  12   2   10.06    3.71
  -2 -12  -2    5.54    3.31
   2  12   3    0.68    3.31
  -2 -12  -3   -0.61    2.84
   2  12   4    6.68    2.97
  -2 -12  -4    9.32    3.04
   2  12   5    0.41    3.04
  -2 -12  -5    0.95    2.84
   2  12   6   -5.13    4.05
  -2 -12  -6   -0.14    2.36
   2  12   7    1.08    2.57
  -2 -12  -7    1.49    4.46
   2  12  10    1.62    3.58
   2  13 -17    2.36    5.40
  -2 -13  17   -0.41    3.78
   2  13 -16    1.49    5.94
  -2 -13  16    0.41    4.46
   2  13 -15    1.42    5.67
  -2 -13  15    4.59    5.47
   2  13 -14   -0.81    5.06
  -2 -13  14    2.30    3.65
   2  13 -13   17.62    5.81
  -2 -13  13   20.45    5.47
   2  13 -12   -0.54    4.59
  -2 -13  12   -2.36    3.85
   2  13 -11   16.94    5.74
  -2 -13  11   15.12    3.98
   2  13 -10    1.49    3.71
  -2 -13  10    0.74    3.31
   2  13  -9   -2.50    4.39
  -2 -13   9   -2.16    4.05
   2  13  -8   23.36    5.27
  -2 -13   8   20.59    4.39
   2  13  -7    1.49    3.92
  -2 -13   7    3.71    3.04
   2  13  -6    7.56    3.71
  -2 -13   6    7.49    3.04
   2  13  -5    2.50    3.78
  -2 -13   5    2.57    3.04
   2  13  -4   -0.81    3.85
  -2 -13   4    1.08    3.04
   2  13  -3    0.95    3.44
  -2 -13   3    4.25    3.44
   2  13  -2    1.22    3.71
  -2 -13   2    3.71    3.38
   2  13  -1    7.29    4.25
  -2 -13   1    6.89    3.78
   2  13   0    2.30    3.24
  -2 -13   0    2.90    2.97
   2  13   1    1.15    3.11
  -2 -13  -1   -0.88    3.11
   2  13   2    0.81    3.51
  -2 -13  -2    1.69    3.17
   2  13   3    8.37    3.44
  -2 -13  -3    5.20    3.78
   2  13   4    4.32    3.24
  -2 -13  -4    4.39    2.77
   2  13   5    0.34    2.09
  -2 -13  -5    3.51    3.58
   2  13   6   -1.62    4.59
  -2 -13  -6    1.01    2.63
  -2 -14  17   -0.61    3.11
   2  14 -16   -2.90    7.02
  -2 -14  16   -0.14    2.70
   2  14 -15   -2.63    6.35
  -2 -14  15    1.22    4.25
   2  14 -14    1.15    6.62
  -2 -14  14    3.51    5.67
   2  14 -13    2.03    5.67
  -2 -14  13    3.92    4.25
   2  14 -12   12.69    5.33
  -2 -14  12   15.39    4.46
   2  14 -11    2.97    5.40
  -2 -14  11    1.22    3.71
   2  14 -10   -1.22    5.60
  -2 -14  10    1.28    4.19
   2  14  -9    2.84    4.19
  -2 -14   9    3.92    4.19
   2  14  -8    7.22    5.33
  -2 -14   8   13.43    4.19
   2  14  -7   10.53    4.46
  -2 -14   7    5.27    3.78
   2  14  -6    3.11    3.92
  -2 -14   6    5.00    3.38
   2  14  -5    0.68    4.25
  -2 -14   5    1.22    3.38
   2  14  -4    3.85    4.59
  -2 -14   4    2.90    3.78
   2  14  -3   -3.51    4.66
  -2 -14   3    0.14    3.92
   2  14  -2    7.63    3.98
  -2 -14   2    8.37    3.51
   2  14  -1    1.49    3.51
  -2 -14   1   -1.42    3.11
   2  14   0    0.07    3.85
  -2 -14   0    1.89    4.52
   2  14   1    0.27    3.98
  -2 -14  -1    3.65    4.12
   2  14   2    1.49    2.50
  -2 -14  -2    1.01    3.04
   2  14   3    1.96    3.24
  -2 -14  -3   -0.95    2.77
   2  14   4   -1.35    6.41
  -2 -14  -6   -1.01    2.77
   2  15 -15   -1.28    6.89
  -2 -15  15    3.24    5.27
   2  15 -14    3.71    5.33
  -2 -15  14    0.68    4.19
   2  15 -13    4.46    5.74
  -2 -15  13    4.05    4.79
   2  15 -12    0.68    5.33
  -2 -15  12    2.50    4.46
   2  15 -11    3.04    4.66
  -2 -15  11    3.11    3.98
   2  15 -10    1.15    5.27
  -2 -15  10   -2.90    3.58
   2  15  -9    5.20    7.63
  -2 -15   9   -1.96    5.40
   2  15  -8   -3.31    9.65
  -2 -15   8    1.82    3.58
   2  15  -7   -1.49    3.65
  -2 -15   7   -1.55    2.97
   2  15  -6   10.87    5.33
  -2 -15   6    7.43    5.20
   2  15  -5   -0.61    4.73
  -2 -15   5   -0.81    4.19
   2  15  -4    0.95    5.94
  -2 -15   4    1.96    3.58
   2  15  -3    0.14    5.60
  -2 -15   3    1.76    2.77
   2  15  -2   -0.74    4.93
  -2 -15   2    0.34    3.11
   2  15  -1    2.97    4.59
  -2 -15   1    1.69    3.31
   2  15   0    2.03    3.38
  -2 -15   0   -1.62    4.25
   2  15   1    0.47    2.84
  -2 -15  -1    1.55    4.25
  -2 -15  -2   -0.74    3.38
   2  15   3    0.41    3.78
   2  15   4   -0.14    2.43
   2  16 -15    3.24    6.48
   2  16 -14   -0.54    8.24
  -2 -16  13   -1.49    6.75
  -2 -16  12   -1.22    4.05
  -2 -16  11    1.28    3.44
  -2 -16  10    1.01    3.24
  -2 -16   9    3.38    4.25
   2  16  -8   -1.49    6.01
  -2 -16   8   -0.74    4.39
   2  16  -7    0.95    2.84
  -2 -16   7    1.01    3.78
   2  16  -6    3.51    4.19
  -2 -16   6    0.41    2.43
  -2 -16   5    0.00    3.17
  -2 -16   4   -0.07    2.43
   2  16  -3    1.22    3.51
  -2 -16   3   -0.41    2.97
   2  16  -2    3.04    5.20
  -2 -16   2    0.34    3.51
   2  16  -1   -1.89    3.58
  -2 -16   1   -0.07    2.84
  -2 -16  -1   -0.54    3.11
   2  16   3    0.81    3.24
  -2 -17  12    0.74    3.98
  -2 -17  10    0.20    2.90
  -2 -17   9    1.01    3.58
   2  17  -8   -1.08    5.94
   2  17  -7   -1.08    3.78
  -2 -17   5   -0.07    2.84
  -3  18  -4   -1.76    4.93
  -3  18  -5   -1.15    6.68
   3 -18   9   -2.16    6.08
   3 -18  10   -6.95    7.56
   3 -18  11    1.22    2.57
   3 -17  -1   -3.44    7.29
  -3  17   1    0.68    4.93
   3 -17   0   -1.49    4.59
  -3  17   0    0.61    5.00
   3 -17   1    3.65    6.28
  -3  17  -1   -0.74    5.20
   3 -17   2    0.27    5.06
  -3  17  -2   -1.62    6.82
   3 -17   3    2.90    7.09
  -3  17  -3    1.96    8.51
   3 -17   4    0.34    4.05
  -3  17  -4    1.01    4.52
   3 -17   5    0.95    3.38
  -3  17  -5   -0.68    2.84
   3 -17   6    0.07    4.93
  -3  17  -6    2.16    5.94
   3 -17   7   -2.23    4.93
  -3  17  -7    2.09    6.14
   3 -17   8    3.44    3.65
  -3  17  -8   -0.47    6.28
   3 -17   9   -2.16    4.32
  -3  17  -9   -0.20    4.12
   3 -17  10    0.68    2.97
  -3  17 -11    0.95    5.81
   3 -17  12    0.41    5.27
   3 -17  13    2.57    3.58
   3 -17  14   -3.92    4.73
  -3  17 -14    5.81    8.64
   3 -16  -5    1.89    6.14
   3 -16  -4   -2.43    5.00
  -3  16   4   -1.96    5.13
   3 -16  -3    1.35    7.49
  -3  16   3    6.89    8.91
   3 -16  -2    0.47    4.66
  -3  16   2    0.34    4.05
   3 -16  -1    0.07    4.39
  -3  16   1    1.76    4.66
   3 -16   0   -5.54    4.66
  -3  16   0    5.06    5.06
   3 -16   1    2.30    5.40
  -3  16  -1    0.14    3.38
   3 -16   2    0.14    4.46
  -3  16  -2   -2.36    3.65
   3 -16   3    0.20    3.92
  -3  16  -3    2.23    4.32
   3 -16   4    1.82    4.19
  -3  16  -4    5.81    3.92
   3 -16   5    1.01    3.92
  -3  16  -5   -2.63    4.32
   3 -16   6   -2.90    3.71
  -3  16  -6    2.90    4.39
   3 -16   7    0.41    4.05
  -3  16  -7    0.74    4.86
   3 -16   8    3.38    4.59
  -3  16  -8   -0.47    5.40
   3 -16   9    0.14    4.59
  -3  16  -9    0.34    4.19
   3 -16  10    4.66    7.90
  -3  16 -10    1.22    5.67
   3 -16  11    4.25    4.93
  -3  16 -11    2.03    7.16
   3 -16  12    2.77    4.73
  -3  16 -12    1.55    5.20
   3 -16  13   -0.68    6.41
  -3  16 -13    0.61    8.03
   3 -16  14    1.22    4.59
  -3  16 -14   -0.07    5.06
   3 -16  15   -2.23    3.11
  -3  16 -15    1.62    5.81
  -3  15   8   -0.95    3.58
  -3  15   7    2.43    3.44
  -3  15   6    1.69    3.71
  -3  15   5    1.82    3.11
   3 -15  -4    0.88    4.46
  -3  15   4    1.42    4.12
   3 -15  -3   -1.35    5.00
  -3  15   3    0.74    4.93
   3 -15  -2    8.91    4.93
  -3  15   2    8.10    4.25
   3 -15  -1    0.74    3.78
  -3  15   1    0.61    4.66
   3 -15   0   -0.27    4.12
  -3  15   0   -1.62    4.19
   3 -15   1    4.86    3.85
  -3  15  -1    4.12    5.00
   3 -15   2    3.24    5.00
  -3  15  -2    2.09    5.60
   3 -15   3    1.69    4.86
  -3  15  -3    1.62    4.86
   3 -15   4    0.95    4.46
  -3  15  -4    1.62    4.66
   3 -15   5    5.74    4.73
  -3  15  -5    1.96    4.59
   3 -15   6    1.08    4.79
  -3  15  -6    3.44    4.73
   3 -15   7    2.23    3.58
  -3  15  -7   -2.84    5.00
   3 -15   8    4.86    5.20
  -3  15  -8    5.40    6.08
   3 -15   9   -0.81    7.63
  -3  15  -9    1.96    7.22
   3 -15  10    2.97    4.73
  -3  15 -10    3.11    5.27
   3 -15  11    1.82    5.33
  -3  15 -11   -0.95    6.75
   3 -15  12    1.28    5.06
  -3  15 -12    0.68    6.08
   3 -15  13    3.65    4.86
  -3  15 -13    0.34    5.33
   3 -15  14    0.95    3.85
  -3  15 -14   -0.34    4.66
   3 -15  15   -2.30    3.58
  -3  15 -15    0.47    5.40
   3 -15  16   -1.01    4.05
  -3  15 -17   -2.30    7.16
   3 -14  -8    0.14    3.24
  -3  14   8    2.63    3.85
   3 -14  -7    4.39    4.52
  -3  14   7    1.28    5.33
   3 -14  -6    2.43    4.32
  -3  14   6   -1.22    5.40
   3 -14  -5    4.86    3.71
  -3  14   5    1.28    4.32
   3 -14  -4    1.42    4.19
  -3  14   4    3.65    4.25
   3 -14  -3   11.88    4.25
  -3  14   3   14.11    4.79
   3 -14  -2    4.19    4.79
  -3  14   2    8.17    4.25
   3 -14  -1    4.86    3.78
  -3  14   1    8.44    4.19
   3 -14   0    2.84    3.51
  -3  14   0   -0.68    3.65
   3 -14   1    3.71    3.58
  -3  14  -1    3.78    3.92
   3 -14   2    1.76    3.31
  -3  14  -2    2.90    3.71
   3 -14   3    1.89    3.78
  -3  14  -3   -2.50    4.46
   3 -14   4    6.21    3.71
  -3  14  -4   10.60    4.86
   3 -14   5   -0.41    3.71
  -3  14  -5    2.77    4.25
   3 -14   6    6.28    3.58
  -3  14  -6    6.48    4.19
   3 -14   7   25.04    4.32
  -3  14  -7   26.93    5.33
   3 -14   8    5.06    7.09
  -3  14  -8    0.95    5.87
   3 -14   9   12.15    4.59
  -3  14  -9    8.64    4.73
   3 -14  10    1.22    3.38
  -3  14 -10   -0.81    4.12
   3 -14  11   -0.81    3.65
  -3  14 -11    0.00    4.52
   3 -14  12    5.81    4.52
  -3  14 -12    5.67    5.27
   3 -14  13   -0.27    4.32
  -3  14 -13    2.16    5.47
   3 -14  14   -0.07    3.85
  -3  14 -14    0.14    5.06
   3 -14  15    2.97    3.51
  -3  14 -15    0.74    6.55
   3 -14  16    2.03    5.06
  -3  14 -17    3.24    7.22
  -3  14 -18    2.03    6.82
  -3  13  11    0.81    5.27
   3 -13 -10    0.95    3.98
   3 -13  -9    2.30    4.46
  -3  13   9    0.47    3.38
   3 -13  -8   -0.14    4.66
  -3  13   8   -0.61    5.06
   3 -13  -7    1.76    4.12
  -3  13   7    1.49    4.46
   3 -13  -6    1.35    6.01
  -3  13   6    0.14    5.20
   3 -13  -5    8.84    4.05
  -3  13   5   13.43    4.59
   3 -13  -4   -1.69    4.19
  -3  13   4    6.08    4.32
   3 -13  -3    0.20    3.71
  -3  13   3    0.20    4.19
   3 -13  -2    9.52    4.73
  -3  13   2    8.37    3.98
   3 -13  -1   11.00    4.25
  -3  13   1   10.26    3.58
   3 -13   0    5.33    4.12
  -3  13   0    9.45    3.58
   3 -13   1   -5.47    4.46
  -3  13  -1   -0.34    3.71
   3 -13   2   32.40    4.25
  -3  13  -2   32.60    4.93
   3 -13   3    8.37    3.71
  -3  13  -3    6.01    3.92
   3 -13   4   -0.47    2.77
  -3  13  -4    0.81    3.04
   3 -13   5   18.83    3.38
  -3  13  -5   25.04    3.71
   3 -13   6   17.35    3.44
  -3  13  -6   14.38    3.92
   3 -13   7    4.46    5.13
  -3  13  -7    4.79    4.93
   3 -13   8   34.70    4.73
  -3  13  -8   26.87    5.13
   3 -13   9    8.30    3.78
  -3  13  -9    4.46    4.12
   3 -13  10    3.65    3.44
  -3  13 -10    4.25    4.59
   3 -13  11    9.11    3.51
  -3  13 -11    4.93    4.25
   3 -13  12    1.76    3.65
  -3  13 -12    1.42    3.58
   3 -13  13    3.24    3.65
  -3  13 -13    3.04    4.79
   3 -13  14    2.90    3.92
  -3  13 -14    7.97    5.81
   3 -13  15    3.24    3.85
  -3  13 -15    0.34    5.60
   3 -13  16    4.19    4.73
  -3  13 -16    9.45    9.99
   3 -13  17    2.90    6.62
  -3  13 -17    9.52    9.65
   3 -12 -13   -1.69    3.78
  -3  12  13   -1.82    5.94
   3 -12 -12    2.03    4.39
  -3  12  12    3.85    7.43
  -3  12  11   -1.62    4.73
   3 -12 -10    1.01    4.73
  -3  12  10    0.00    4.05
   3 -12  -9    2.36    4.52
  -3  12   9    2.50    4.66
   3 -12  -8   -0.34    4.59
  -3  12   8    2.57    4.59
   3 -12  -7    6.48    4.39
  -3  12   7    7.83    4.39
   3 -12  -6    1.96    4.19
  -3  12   6    3.24    4.05
   3 -12  -5   22.41    4.32
  -3  12   5   20.18    4.05
   3 -12  -4   18.09    4.39
  -3  12   4   18.50    4.12
   3 -12  -3    7.70    3.65
  -3  12   3    5.47    4.12
   3 -12  -2   50.22    5.87
  -3  12   2   46.92    5.00
   3 -12  -1   12.22    3.65
  -3  12   1   13.23    3.85
   3 -12   0    3.44    3.11
  -3  12   0    2.50    3.71
   3 -12   1    1.55    2.63
  -3  12  -1    2.09    3.04
   3 -12   2   55.08    5.06
  -3  12  -2   45.57    4.79
   3 -12   3   17.28    3.31
  -3  12  -3   21.06    3.85
   3 -12   4    1.62    3.65
  -3  12  -4    1.96    3.58
   3 -12   5    2.63    2.84
  -3  12  -5    4.93    2.90
   3 -12   6   -3.04    4.66
  -3  12  -6    1.82    4.12
   3 -12   7   29.23    3.92
  -3  12  -7   27.27    3.98
   3 -12   8    5.74    3.65
  -3  12  -8    6.89    3.65
   3 -12   9   47.12    4.59
  -3  12  -9   41.58    4.46
   3 -12  10    7.70    3.51
  -3  12 -10    6.48    4.46
   3 -12  11    2.03    3.04
  -3  12 -11    6.68    3.51
   3 -12  12   20.32    4.39
  -3  12 -12   19.71    5.74
   3 -12  13   -2.50    3.65
  -3  12 -13   -0.41    4.86
   3 -12  14   -1.01    4.32
  -3  12 -14    3.04    5.60
   3 -12  15    0.95    3.85
  -3  12 -15   -0.41    4.66
   3 -12  16    1.22    2.77
  -3  12 -16   -0.07    4.93
   3 -12  17    3.11    2.70
  -3  12 -17   17.48    5.27
   3 -12  18   -2.30    3.11
  -3  12 -18    2.63    5.40
  -3  12 -19   -3.44    4.79
   3 -11 -14   -1.69    3.78
   3 -11 -13    0.95    4.05
  -3  11  13   -1.35    5.13
   3 -11 -12    1.96    4.46
  -3  11  12    5.40    5.54
   3 -11 -11    5.13    4.46
  -3  11  11   10.53    5.33
   3 -11 -10    0.74    3.98
  -3  11  10    1.82    4.32
   3 -11  -9    1.62    4.79
  -3  11   9    2.90    4.59
   3 -11  -8    8.17    4.59
  -3  11   8    7.76    4.52
   3 -11  -7    1.62    4.59
  -3  11   7    6.68    3.85
   3 -11  -6   35.37    5.33
  -3  11   6   33.82    5.00
   3 -11  -5    7.63    3.65
  -3  11   5    8.57    3.71
   3 -11  -4   17.28    3.78
  -3  11   4   17.89    4.66
   3 -11  -3    7.63    3.51
  -3  11   3   11.14    3.78
   3 -11  -2   -0.54    3.51
  -3  11   2    1.22    3.38
   3 -11  -1   10.87    3.44
  -3  11   1   12.02    3.38
   3 -11   0   -1.01    2.63
  -3  11   0    3.04    2.70
   3 -11   1    2.50    2.70
  -3  11  -1    0.00    2.84
   3 -11   2    1.22    2.97
  -3  11  -2    0.41    3.17
   3 -11   3   36.45    3.98
  -3  11  -3   39.42    3.98
   3 -11   4    1.49    2.70
  -3  11  -4    0.34    2.63
   3 -11   5   10.80    5.00
  -3  11  -5    6.95    4.46
   3 -11   6    0.54    2.30
  -3  11  -6    1.35    2.84
   3 -11   7    9.92    2.77
  -3  11  -7   14.51    3.85
   3 -11   8    0.95    2.43
  -3  11  -8    2.50    3.11
   3 -11   9   -0.20    2.57
  -3  11  -9    2.16    3.11
   3 -11  10    4.32    3.92
  -3  11 -10    5.81    4.59
   3 -11  11   49.75    4.46
  -3  11 -11   49.55    5.13
   3 -11  12    2.63    2.77
  -3  11 -12    0.68    4.46
   3 -11  13    6.08    3.38
  -3  11 -13    8.78    3.85
   3 -11  14    3.58    3.92
  -3  11 -14   -3.38    4.93
   3 -11  15    2.36    4.73
  -3  11 -15    2.90    4.52
   3 -11  16    3.38    3.85
  -3  11 -16    3.71    4.73
   3 -11  17    1.15    3.38
  -3  11 -17    1.55    3.65
   3 -11  18    2.70    2.77
  -3  11 -18    4.25    4.86
   3 -11  19    2.77    3.44
  -3  11 -19   -0.20    4.86
   3 -10 -15   -0.95    4.46
   3 -10 -14    0.61    4.05
  -3  10  14   -0.95    4.66
   3 -10 -13   -2.90    4.32
  -3  10  13   -0.47    5.67
   3 -10 -12    2.09    4.73
  -3  10  12    3.98    4.86
   3 -10 -11   -0.41    3.85
  -3  10  11    2.23    4.32
   3 -10 -10    1.62    5.67
  -3  10  10    3.04    6.28
   3 -10  -9   17.69    4.39
  -3  10   9   14.65    4.32
   3 -10  -8    1.55    4.59
  -3  10   8    3.71    4.46
   3 -10  -7   18.83    3.85
  -3  10   7   19.51    3.98
   3 -10  -6    0.95    3.17
  -3  10   6   -2.16    3.85
   3 -10  -5   10.80    3.85
  -3  10   5   11.54    3.98
   3 -10  -4   18.63    4.32
  -3  10   4   18.36    3.44
   3 -10  -3   16.61    3.58
  -3  10   3   13.70    3.78
   3 -10  -2    7.56    3.17
  -3  10   2    7.76    3.17
   3 -10  -1   11.27    2.97
  -3  10   1   10.80    2.63
   3 -10   0    8.03    2.70
  -3  10   0    8.57    2.84
   3 -10   1    1.96    2.84
  -3  10  -1    3.98    2.70
   3 -10   2   85.66    4.66
  -3  10  -2   80.26    5.00
   3 -10   3    8.03    2.84
  -3  10  -3    8.91    2.90
   3 -10   4   17.08    5.81
  -3  10  -4   21.20    5.20
   3 -10   5   30.58    3.17
  -3  10  -5   26.60    2.97
   3 -10   6    6.28    2.30
  -3  10  -6    4.19    2.57
   3 -10   7    1.01    1.96
  -3  10  -7    1.42    2.43
   3 -10   8   29.50    3.24
  -3  10  -8   32.06    3.92
   3 -10   9   42.86    3.92
  -3  10  -9   41.51    4.12
   3 -10  10   70.14    4.79
  -3  10 -10   68.72    5.94
   3 -10  11    1.35    2.43
  -3  10 -11   -1.76    3.31
   3 -10  12   25.92    3.92
  -3  10 -12   23.96    4.73
   3 -10  13    2.16    2.97
  -3  10 -13    9.79    3.78
   3 -10  14    6.82    3.51
  -3  10 -14    7.16    4.39
   3 -10  15    3.31    3.71
  -3  10 -15    9.59    5.47
   3 -10  16    0.14    5.00
  -3  10 -16    1.01    5.33
   3 -10  17   12.76    4.93
  -3  10 -17   11.34    5.81
   3 -10  18   -3.71    3.98
  -3  10 -18   -0.07    4.25
   3 -10  19    0.54    3.24
  -3  10 -19   -1.62    5.47
  -3   9  16    1.76    6.48
   3  -9 -15    2.77    5.20
  -3   9  15   -0.07    5.60
   3  -9 -14    1.28    4.12
  -3   9  14    0.20    4.59
   3  -9 -13    8.91    5.67
  -3   9  13    5.74    4.52
   3  -9 -12    2.43    6.28
  -3   9  12    6.48    6.28
   3  -9 -11   10.19    4.25
  -3   9  11    7.02    4.32
   3  -9 -10    8.10    3.78
  -3   9  10    6.01    3.92
   3  -9  -9    0.34    5.20
  -3   9   9    3.04    4.19
   3  -9  -8   16.07    3.98
  -3   9   8   15.93    3.71
   3  -9  -7   31.46    4.93
  -3   9   7   33.95    5.54
   3  -9  -6   72.43    5.13
  -3   9   6   78.24    5.40
   3  -9  -5    2.63    2.77
  -3   9   5    2.63    2.63
   3  -9  -4   69.73    4.32
  -3   9   4   68.65    4.73
   3  -9  -3   43.61    3.58
  -3   9   3   50.70    4.12
   3  -9  -2   27.20    3.58
  -3   9   2   28.01    3.58
   3  -9  -1   44.01    3.38
  -3   9   1   40.57    3.31
   3  -9   0    4.25    2.09
  -3   9   0    4.86    2.16
   3  -9   1  183.68    7.70
  -3   9  -1  178.21    7.43
   3  -9   2   19.91    2.90
  -3   9  -2   21.53    3.04
   3  -9   3   52.45    5.06
  -3   9  -3   53.60    5.06
   3  -9   4   95.32    4.79
  -3   9  -4   96.60    4.59
   3  -9   5   43.13    3.44
  -3   9  -5   49.28    3.98
   3  -9   6  157.08    6.14
  -3   9  -6  161.33    6.62
   3  -9   7   60.48    3.92
  -3   9  -7   56.23    3.85
   3  -9   8   62.58    5.06
  -3   9  -8   65.88    5.27
   3  -9   9    0.95    2.09
  -3   9  -9    2.77    2.77
   3  -9  10    5.87    2.70
  -3   9 -10    7.16    3.65
   3  -9  11  128.53    6.95
  -3   9 -11  129.61    6.95
   3  -9  12   19.10    3.78
  -3   9 -12   25.92    5.20
   3  -9  13    7.49    2.70
  -3   9 -13    6.68    3.65
   3  -9  14    3.92    2.84
  -3   9 -14    1.82    3.71
   3  -9  15    2.30    3.51
  -3   9 -15    3.78    5.06
   3  -9  16    9.32    5.13
  -3   9 -16    6.95    6.14
   3  -9  17    4.46    4.32
  -3   9 -17    6.35    5.81
   3  -9  18    4.59    4.32
  -3   9 -18    1.82    5.06
   3  -9  19   -2.57    8.03
  -3   9 -19    2.84    7.36
   3  -9  20    1.42    5.94
   3  -8 -15    2.50    3.92
  -3   8  15   -1.62    4.25
   3  -8 -14    6.28    5.60
  -3   8  14    2.57    4.79
   3  -8 -13   11.07    5.13
  -3   8  13    8.24    4.46
   3  -8 -12   15.86    3.98
  -3   8  12   11.27    4.59
   3  -8 -11    0.68    4.05
  -3   8  11   -0.41    3.58
   3  -8 -10    3.58    5.13
  -3   8  10    1.69    4.39
   3  -8  -9   33.62    4.05
  -3   8   9   25.45    3.85
   3  -8  -8    7.83    3.24
  -3   8   8    4.66    3.65
   3  -8  -7   47.39    4.79
  -3   8   7   58.19    5.06
   3  -8  -6   10.46    3.51
  -3   8   6   14.58    3.92
   3  -8  -5   17.62    3.31
  -3   8   5   16.61    3.17
   3  -8  -4   98.42    5.13
  -3   8   4   99.97    5.47
   3  -8  -3  137.37    6.14
  -3   8   3  141.56    5.87
   3  -8  -2   37.19    3.24
  -3   8   2   44.55    3.11
   3  -8  -1   -0.27    1.89
  -3   8   1    0.07    2.03
   3  -8   0    7.43    2.36
  -3   8   0    7.83    2.23
   3  -8   1  192.25    7.29
  -3   8  -1  188.74    6.75
   3  -8   2  451.26   23.56
  -3   8  -2  432.83   19.91
   3  -8   3    2.36    1.82
  -3   8  -3    3.11    2.23
   3  -8   4    9.05    2.03
  -3   8  -4    8.03    1.96
   3  -8   5   72.57    3.78
  -3   8  -5   82.08    4.39
   3  -8   6   65.88    3.71
  -3   8  -6   68.25    3.85
   3  -8   7  257.73    8.84
  -3   8  -7  252.60    9.25
   3  -8   8    9.86    1.82
  -3   8  -8   11.07    2.63
   3  -8   9   99.16    5.13
  -3   8  -9  108.61    6.21
   3  -8  10   88.70    5.00
  -3   8 -10   88.09    5.81
   3  -8  11    3.78    2.43
  -3   8 -11   -0.07    2.84
   3  -8  12   27.81    3.98
  -3   8 -12   21.87    4.66
   3  -8  13   -2.84    2.90
  -3   8 -13   -1.28    3.17
   3  -8  14   42.39    3.98
  -3   8 -14   48.00    4.86
   3  -8  15    7.97    3.58
  -3   8 -15   17.15    4.25
   3  -8  16    2.16    5.27
  -3   8 -16    1.89    5.67
   3  -8  17   10.73    5.13
  -3   8 -17    9.45    5.81
   3  -8  18   -0.34    4.46
  -3   8 -18    4.59    4.19
   3  -8  19    0.07    5.54
  -3   8 -19    0.47    3.58
   3  -8  20   -2.09    4.05
   3  -7 -16   -0.74    4.12
  -3   7  16    1.76    4.32
   3  -7 -15   -1.22    4.79
  -3   7  15    2.70    4.19
   3  -7 -14    0.81    4.39
  -3   7  14    3.78    4.73
   3  -7 -13    9.11    4.46
  -3   7  13   14.04    4.52
   3  -7 -12   -1.08    3.71
  -3   7  12    0.95    4.32
   3  -7 -11   -1.01    5.06
  -3   7  11    2.77    4.25
   3  -7 -10   35.17    4.52
  -3   7  10   36.99    5.00
   3  -7  -9   16.61    3.65
  -3   7   9   18.43    3.44
   3  -7  -8   18.63    3.85
  -3   7   8   23.49    3.65
   3  -7  -7   13.84    3.17
  -3   7   7   12.62    2.84
   3  -7  -6    6.28    2.43
  -3   7   6    6.68    2.43
   3  -7  -5    6.75    2.57
  -3   7   5    4.19    2.16
   3  -7  -4   78.51    4.79
  -3   7   4   78.30    4.39
   3  -7  -3  287.16   10.40
  -3   7   3  290.00    9.92
   3  -7  -2  241.80    9.11
  -3   7   2  246.46    8.64
   3  -7  -1    0.20    1.62
  -3   7   1    0.20    1.82
   3  -7   0   -1.01    1.49
  -3   7   0    0.81    1.55
   3  -7   1  563.52   25.04
  -3   7  -1  553.67   18.83
   3  -7   2   96.13    4.86
  -3   7  -2   89.65    4.05
   3  -7   3  414.68   14.45
  -3   7  -3  425.48   13.10
   3  -7   4    3.11    1.35
  -3   7  -4    2.84    1.55
   3  -7   5   -0.34    1.76
  -3   7  -5    1.08    2.36
   3  -7   6   58.59    3.24
  -3   7  -6   70.88    3.78
   3  -7   7   36.32    2.70
  -3   7  -7   37.80    3.17
   3  -7   8  408.67   12.76
  -3   7  -8  417.31   13.30
   3  -7   9   16.74    2.16
  -3   7  -9   17.75    2.57
   3  -7  10    2.57    1.96
  -3   7 -10    0.74    2.16
   3  -7  11  249.83    9.38
  -3   7 -11  249.02    9.38
   3  -7  12    6.35    2.30
  -3   7 -12    3.51    2.84
   3  -7  13   10.33    2.90
  -3   7 -13   15.26    3.65
   3  -7  14    6.89    2.97
  -3   7 -14    4.73    3.31
   3  -7  15    4.19    3.65
  -3   7 -15    1.96    3.65
   3  -7  16   14.58    4.73
  -3   7 -16   17.21    4.05
   3  -7  17    3.04    3.71
  -3   7 -17    2.03    4.19
   3  -7  18    0.88    3.58
  -3   7 -18   -0.14    3.98
   3  -7  19    2.03    4.05
  -3   7 -19   -2.30    3.85
   3  -6 -19    0.47    4.86
  -3   6  19    6.01   10.26
  -3   6  18    0.47    6.82
   3  -6 -17    1.22    3.31
  -3   6  17    1.89    3.92
   3  -6 -16    1.69    4.46
  -3   6  16    1.82    3.98
   3  -6 -15   -1.49    4.46
  -3   6  15   -2.03    5.60
   3  -6 -14    5.13    4.73
  -3   6  14    0.27    5.06
   3  -6 -13    4.59    4.52
  -3   6  13    4.59    4.59
   3  -6 -12   27.00    5.47
  -3   6  12   19.51    5.67
   3  -6 -11    1.49    3.44
  -3   6  11    5.94    3.85
   3  -6 -10    1.55    2.97
  -3   6  10    4.66    3.04
   3  -6  -9  169.64    9.99
  -3   6   9  166.53    9.72
   3  -6  -8  128.53    5.94
  -3   6   8  124.95    6.01
   3  -6  -7    1.28    2.30
  -3   6   7   -0.07    2.43
   3  -6  -6  119.01    5.67
  -3   6   6  118.13    5.06
   3  -6  -5  507.63   15.32
  -3   6   5  518.70   17.35
   3  -6  -4   29.36    2.70
  -3   6   4   33.48    2.84
   3  -6  -3  198.46    8.10
  -3   6   3  203.59    8.44
   3  -6  -2  172.81    6.35
  -3   6   2  165.05    6.14
   3  -6  -1    8.98    2.09
  -3   6   1   10.26    2.30
   3  -6   0  535.98   26.39
  -3   6   0  498.25   17.82
   3  -6   1   12.29    1.62
  -3   6  -1   12.56    1.96
   3  -6   2  385.99   12.08
  -3   6  -2  394.90   12.49
   3  -6   3  136.63    4.93
  -3   6  -3  132.78    4.79
   3  -6   4   29.70    2.23
  -3   6  -4   26.87    2.09
   3  -6   5   83.10    3.85
  -3   6  -5   84.18    3.65
   3  -6   6   44.55    2.77
  -3   6  -6   49.62    3.04
   3  -6   7  329.89   10.80
  -3   6  -7  315.65   11.27
   3  -6   8    7.56    2.30
  -3   6  -8   10.46    2.23
   3  -6   9   13.03    2.30
  -3   6  -9   11.41    2.43
   3  -6  10   69.87    3.78
  -3   6 -10   68.11    3.78
   3  -6  11   -0.74    2.63
  -3   6 -11    1.96    2.84
   3  -6  12   63.99    4.73
  -3   6 -12   64.80    4.39
   3  -6  13   11.61    2.97
  -3   6 -13   12.15    3.11
   3  -6  14   21.26    3.44
  -3   6 -14   23.69    3.65
   3  -6  15   10.33    3.51
  -3   6 -15   11.54    3.58
   3  -6  16    4.05    3.31
  -3   6 -16    6.08    3.31
   3  -6  17    9.32    3.98
  -3   6 -17    7.09    3.78
   3  -6  18    4.12    3.98
  -3   6 -18    1.89    3.65
   3  -6  19    1.42    3.38
  -3   6 -19   -0.88    3.24
   3  -5 -20    1.01    4.12
   3  -5 -19   -1.82    4.66
   3  -5 -18    0.41    7.22
   3  -5 -17    4.19    5.20
  -3   5  17   -0.27    5.13
   3  -5 -16    4.66    4.86
  -3   5  16    2.23    6.08
   3  -5 -15    9.32    5.13
  -3   5  15    8.51    5.00
   3  -5 -14    3.51    4.59
  -3   5  14    0.47    4.73
   3  -5 -13   43.81    5.67
  -3   5  13   41.51    5.74
   3  -5 -12    4.66    3.85
  -3   5  12    4.39    5.06
   3  -5 -11    2.84    2.84
  -3   5  11    1.22    3.11
   3  -5 -10    6.01    3.31
  -3   5  10    4.39    3.24
   3  -5  -9  145.07    7.49
  -3   5   9  131.36    6.28
   3  -5  -8  120.16    6.21
  -3   5   8  112.87    5.67
   3  -5  -7   20.45    2.77
  -3   5   7   16.47    2.50
   3  -5  -6  147.36    6.01
  -3   5   6  143.38    6.28
   3  -5  -5  404.69   12.96
  -3   5   5  421.29   14.11
   3  -5  -4 1010.19   27.41
  -3   5   4  995.34   29.16
   3  -5  -3   10.40    1.82
  -3   5   3   11.48    1.89
   3  -5  -2  523.49   16.88
  -3   5   2  526.60   16.34
   3  -5  -1   10.60    2.36
  -3   5   1   14.24    1.89
   3  -5   0  222.36    8.37
  -3   5   0  222.15    8.10
   3  -5   1  702.65   20.45
  -3   5  -1  715.27   20.45
   3  -5   2   31.12    1.96
  -3   5  -2   28.15    2.16
   3  -5   3   56.50    2.84
  -3   5  -3   53.53    2.50
   3  -5   4  258.67    8.51
  -3   5  -4  258.74    8.91
   3  -5   5   12.83    1.42
  -3   5  -5   13.70    1.82
   3  -5   6   95.65    4.12
  -3   5  -6   93.63    4.32
   3  -5   7   12.69    1.55
  -3   5  -7   11.75    1.69
   3  -5   8  241.12    7.97
  -3   5  -8  238.63    8.30
   3  -5   9  147.02    5.40
  -3   5  -9  146.01    6.01
   3  -5  10   -0.20    1.76
  -3   5 -10    0.74    1.69
   3  -5  11   72.09    3.98
  -3   5 -11   60.08    4.39
   3  -5  12   13.57    2.43
  -3   5 -12   13.64    2.84
   3  -5  13   47.52    4.05
  -3   5 -13   47.73    4.52
   3  -5  14   12.15    3.24
  -3   5 -14    9.38    3.44
   3  -5  15    1.89    3.65
  -3   5 -15    7.63    3.51
   3  -5  16   31.19    5.00
  -3   5 -16   34.97    3.98
   3  -5  17    7.29    3.98
  -3   5 -17    5.20    3.17
   3  -5  18   -0.07    3.78
  -3   5 -18   -1.49    3.58
   3  -5  19   -0.20    3.31
  -3   5 -19    4.32    6.21
  -3   5 -20   -1.15    5.47
  -3   5 -21    1.28    5.27
  -3   4  20   -2.50    4.73
   3  -4 -19    9.32    4.46
   3  -4 -18    1.49    4.39
   3  -4 -17    1.15    4.32
  -3   4  17    1.28    5.00
   3  -4 -16    0.27    4.52
  -3   4  16   -5.13    5.74
   3  -4 -15   -2.50    4.86
  -3   4  15   -0.41    4.39
   3  -4 -14   31.52    5.00
  -3   4  14   35.10    5.60
   3  -4 -13   25.52    5.06
  -3   4  13   30.51    4.52
   3  -4 -12   -0.07    3.85
  -3   4  12   -1.15    3.92
   3  -4 -11   -0.27    3.58
  -3   4  11    1.22    3.04
   3  -4 -10   46.04    4.19
  -3   4  10   43.88    3.51
   3  -4  -9   35.03    3.24
  -3   4   9   35.57    3.44
   3  -4  -8  111.58    5.81
  -3   4   8  116.31    6.08
   3  -4  -7  218.44    7.76
  -3   4   7  231.13    8.78
   3  -4  -6  250.44    9.25
  -3   4   6  246.93    9.45
   3  -4  -5 1077.83   29.97
  -3   4   5 1081.82   32.20
   3  -4  -4   91.87    3.98
  -3   4   4   93.36    4.05
   3  -4  -3  664.78   19.71
  -3   4   3  652.02   19.51
   3  -4  -2    2.30    1.82
  -3   4   2    3.17    1.35
   3  -4  -1   26.19    1.82
  -3   4   1   24.23    1.82
   3  -4   0   63.79    3.17
  -3   4   0   65.75    3.38
   3  -4   1   17.89    1.62
  -3   4  -1   17.08    1.42
   3  -4   2  242.81    8.24
  -3   4  -2  255.64    8.44
   3  -4   3  455.04   13.91
  -3   4  -3  460.24   14.99
   3  -4   4  278.52    8.57
  -3   4  -4  276.29    8.57
   3  -4   5  988.93   27.47
  -3   4  -5  991.77   28.96
   3  -4   6   94.10    3.98
  -3   4  -6   92.08    4.12
   3  -4   7  358.51   11.68
  -3   4  -7  353.25   11.21
   3  -4   8   68.85    3.58
  -3   4  -8   77.36    4.66
   3  -4   9   27.74    2.03
  -3   4  -9   26.26    2.36
   3  -4  10  201.50    6.75
  -3   4 -10  197.65    6.82
   3  -4  11   47.86    3.04
  -3   4 -11   47.93    3.38
   3  -4  12    0.88    1.89
  -3   4 -12    0.88    2.09
   3  -4  13    8.98    3.24
  -3   4 -13    6.21    2.84
   3  -4  14    3.11    2.63
  -3   4 -14    5.81    2.77
   3  -4  15   36.05    3.71
  -3   4 -15   34.83    3.51
   3  -4  16   14.99    3.51
  -3   4 -16   13.77    2.63
   3  -4  17    2.43    3.58
  -3   4 -17    1.62    2.36
   3  -4  18    1.55    3.92
  -3   4 -18   -0.54    4.73
  -3   4 -19    0.61    2.84
   3  -3 -20    3.11    5.33
  -3   3  20    0.34    5.60
   3  -3 -19    1.55    5.27
   3  -3 -18    2.70    4.59
  -3   3  18   -0.14    8.30
   3  -3 -17    2.63    4.59
  -3   3  17    3.58    5.00
   3  -3 -16    2.09    3.71
  -3   3  16   -1.82    4.59
   3  -3 -15   16.67    4.25
  -3   3  15   17.42    5.67
   3  -3 -14   19.64    4.79
  -3   3  14   20.45    5.27
   3  -3 -13   23.96    4.25
  -3   3  13   20.79    5.00
   3  -3 -12   15.26    3.51
  -3   3  12   14.72    3.71
   3  -3 -11   17.01    3.11
  -3   3  11   16.34    3.78
   3  -3 -10   43.07    3.58
  -3   3  10   37.33    4.32
   3  -3  -9  164.84    6.89
  -3   3   9  166.26    8.17
   3  -3  -8   98.35    4.86
  -3   3   8  109.83    5.06
   3  -3  -7    1.01    2.16
  -3   3   7    2.97    2.09
   3  -3  -6   21.53    2.43
  -3   3   6   17.62    2.70
   3  -3  -5  251.92    8.71
  -3   3   5  247.33    8.78
   3  -3  -4  825.91   22.61
  -3   3   4  845.76   24.44
   3  -3  -3  102.20    6.08
  -3   3   3   94.78    4.46
   3  -3  -2   70.34    3.04
  -3   3   2   68.85    3.24
   3  -3  -1  364.45   11.27
  -3   3   1  353.92   11.75
   3  -3   0    0.27    1.01
  -3   3   0    0.47    0.95
   3  -3   1  207.98    7.02
  -3   3  -1  200.22    7.22
   3  -3   2  156.68    6.01
  -3   3  -2  158.36    6.21
   3  -3   3  201.50    6.41
  -3   3  -3  203.66    7.56
   3  -3   4  863.24   22.75
  -3   3  -4  841.70   23.56
   3  -3   5   73.31    3.04
  -3   3  -5   76.82    3.11
   3  -3   6 1152.90   32.13
  -3   3  -6 1155.73   31.79
   3  -3   7   77.76    3.51
  -3   3  -7   78.17    3.38
   3  -3   8   43.07    2.43
  -3   3  -8   38.75    2.57
   3  -3   9   63.93    3.58
  -3   3  -9   62.98    3.38
   3  -3  10    0.27    1.49
  -3   3 -10    2.50    1.55
   3  -3  11    1.76    2.50
  -3   3 -11    1.82    1.76
   3  -3  12   57.11    3.85
  -3   3 -12   46.31    3.58
   3  -3  13    6.21    3.11
  -3   3 -13    4.73    2.97
   3  -3  14    2.63    2.97
  -3   3 -14    3.11    2.43
   3  -3  15    1.62    2.97
  -3   3 -15    2.30    2.57
   3  -3  16   14.18    3.51
  -3   3 -16   15.66    3.31
   3  -3  17    3.04    3.17
  -3   3 -17    4.93    2.97
   3  -3  18    3.17    3.58
  -3   3 -18    2.70    2.36
   3  -2 -21   -0.74    5.81
  -3   2  21    3.98    7.70
   3  -2 -20   -1.01    4.32
  -3   2  20    0.34    4.52
   3  -2 -19    2.23    4.46
  -3   2  19    0.20    4.73
   3  -2 -18    2.84    5.00
  -3   2  18    3.44    5.94
   3  -2 -17   -1.55    3.98
  -3   2  17    0.14    4.86
   3  -2 -16    1.08    3.98
  -3   2  16    0.95    4.39
   3  -2 -15    5.81    3.71
  -3   2  15    7.16    4.12
   3  -2 -14   72.63    6.41
  -3   2  14   69.26    6.41
   3  -2 -13   24.98    3.71
  -3   2  13   20.18    3.78
   3  -2 -12    1.69    2.70
  -3   2  12    1.15    2.97
   3  -2 -11    0.07    2.36
  -3   2  11    2.84    2.50
   3  -2 -10  155.39    6.62
  -3   2  10  174.16    6.95
   3  -2  -9  121.17    5.27
  -3   2   9  115.09    5.74
   3  -2  -8  156.54    6.14
  -3   2   8  152.56    6.21
   3  -2  -7    1.35    1.89
  -3   2   7    1.42    1.69
   3  -2  -6  138.45    5.40
  -3   2   6  125.89    5.47
   3  -2  -5   80.80    3.98
  -3   2   5   75.27    3.65
   3  -2  -4  335.63   16.00
  -3   2   4  318.21   11.61
   3  -2  -3 1355.14   36.92
  -3   2   3 1383.63   38.07
   3  -2  -2 2378.23   60.69
  -3   2   2 2280.68   61.16
   3  -2  -1  437.63   13.10
  -3   2   1  437.36   12.69
   3  -2   0 6581.96  161.74
  -3   2   0 6697.59  158.77
   3  -2   1  189.89    6.35
  -3   2  -1  196.10    6.62
   3  -2   2  234.64    7.43
  -3   2  -2  228.30    7.63
   3  -2   3   43.07    1.89
  -3   2  -3   41.45    2.09
   3  -2   4   88.50    3.38
  -3   2  -4   86.61    3.58
   3  -2   5  125.96    4.46
  -3   2  -5  125.69    4.86
   3  -2   6  341.23    9.86
  -3   2  -6  338.33   11.07
   3  -2   7  564.33   18.09
  -3   2  -7  579.39   17.15
   3  -2   8    6.48    1.28
  -3   2  -8    5.81    1.55
   3  -2   9    0.54    1.55
  -3   2  -9    0.61    1.35
   3  -2  10  156.34    5.67
  -3   2 -10  159.38    5.87
   3  -2  11  120.22    4.93
  -3   2 -11  112.06    4.73
   3  -2  12   19.44    2.57
  -3   2 -12   21.60    2.77
   3  -2  13    6.68    2.43
  -3   2 -13    6.75    3.11
   3  -2  14    0.07    3.24
  -3   2 -14    0.41    3.31
   3  -2  15   21.67    3.38
  -3   2 -15   22.88    3.58
   3  -2  16    5.33    3.17
  -3   2 -16    6.01    2.70
   3  -2  17    1.49    3.85
  -3   2 -17    0.34    2.90
   3  -2  18    1.82    3.65
  -3   2 -18   -1.55    3.51
   3  -2  19    1.08    4.46
  -3   2 -19   -1.62    4.39
   3  -1 -21   -1.49    6.68
  -3   1  21    1.89    5.13
   3  -1 -20    5.06    5.20
  -3   1  20    6.68    5.20
   3  -1 -19   -2.43    3.71
  -3   1  19   -1.89    5.00
   3  -1 -18    8.10    5.40
  -3   1  18    4.46    4.66
   3  -1 -17    0.07    3.58
  -3   1  17   -0.34    4.73
   3  -1 -16    0.68    3.98
  -3   1  16    1.76    4.79
   3  -1 -15    2.30    3.51
  -3   1  15    3.24    4.05
   3  -1 -14   56.77    4.93
  -3   1  14   50.16    5.20
   3  -1 -13    4.66    3.51
  -3   1  13    4.25    3.85
   3  -1 -12    0.95    2.77
  -3   1  12    3.38    2.84
   3  -1 -11  175.24    7.63
  -3   1  11  157.76    7.36
   3  -1 -10  130.21    5.94
  -3   1  10  135.14    6.35
   3  -1  -9  280.61    8.98
  -3   1   9  259.55    9.11
   3  -1  -8  119.75    5.33
  -3   1   8  114.76    5.13
   3  -1  -7    3.85    1.69
  -3   1   7    4.19    1.69
   3  -1  -6  521.20   15.73
  -3   1   6  480.09   16.34
   3  -1  -5  128.26    7.16
  -3   1   5  126.50    5.20
   3  -1  -4 1482.72   38.14
  -3   1   4 1485.08   43.40
   3  -1  -3   88.56    3.71
  -3   1   3   90.05    3.85
   3  -1  -2  626.98   18.63
  -3   1   2  625.56   19.31
   3  -1  -1 1121.24   29.16
  -3   1   1 1099.57   29.09
   3  -1   0 4304.38  102.40
  -3   1   0 4376.81  103.89
   3  -1   1 1410.15   35.44
  -3   1  -1 1434.25   37.73
   3  -1   2  269.61    7.70
  -3   1  -2  264.48    7.76
   3  -1   3  391.39   11.27
  -3   1  -3  394.42   11.81
   3  -1   4   27.54    1.35
  -3   1  -4   24.23    1.49
   3  -1   5   55.96    2.63
  -3   1  -5   53.87    2.23
   3  -1   6  633.79   18.43
  -3   1  -6  637.24   18.36
   3  -1   7  108.21    4.39
  -3   1  -7  113.07    4.39
   3  -1   8   36.59    2.23
  -3   1  -8   33.82    2.23
   3  -1   9  232.35    7.83
  -3   1  -9  227.08    8.17
   3  -1  10   33.21    2.77
  -3   1 -10   28.49    2.70
   3  -1  11   -1.76    2.03
  -3   1 -11    0.00    1.55
   3  -1  12   19.31    2.50
  -3   1 -12   16.34    2.50
   3  -1  13   10.06    2.57
  -3   1 -13   10.60    2.16
   3  -1  14   30.17    4.86
  -3   1 -14   26.87    3.51
   3  -1  15    0.34    3.38
  -3   1 -15   -1.15    2.50
   3  -1  16    4.46    3.17
  -3   1 -16    6.01    3.71
   3  -1  17    0.07    3.04
  -3   1 -17    1.08    2.43
   3  -1  18    0.07    3.31
  -3   1 -18    2.09    3.44
   3  -1  19    0.88    2.97
  -3   0  22    0.61    5.06
   3   0 -21    3.92    4.32
  -3   0  21    0.27    4.86
   3   0 -20    1.76    6.01
  -3   0  20    1.42    7.63
   3   0 -19   15.66    4.05
  -3   0  19    6.28    5.00
   3   0 -18    3.11    4.05
  -3   0  18    4.66    5.81
   3   0 -17    6.01    4.12
  -3   0  17   10.46    4.66
   3   0 -16    3.58    3.92
  -3   0  16   -1.01    4.19
   3   0 -15   16.20    4.46
  -3   0  15   14.45    4.79
   3   0 -14   14.99    3.51
  -3   0  14   16.88    4.05
   3   0 -13   13.97    3.24
  -3   0  13   14.78    3.58
   3   0 -12   21.53    3.51
  -3   0  12   24.10    3.44
   3   0 -11   82.83    4.73
  -3   0  11   78.57    5.06
   3   0 -10  150.87    7.43
  -3   0  10  142.57    7.16
   3   0  -9  105.78    4.79
  -3   0   9  108.34    4.79
   3   0  -8  283.99    9.32
  -3   0   8  271.70    9.86
   3   0  -7   87.89    4.66
  -3   0   7   93.36    5.67
   3   0  -6  104.09    5.74
  -3   0   6   98.89    3.85
   3   0  -5  667.14   18.50
  -3   0   5  662.75   18.43
   3   0  -4    2.50    1.15
  -3   0   4    1.62    0.95
   3   0  -3  533.55   16.20
  -3   0   3  528.62   16.40
   3   0  -2    5.33    0.95
  -3   0   2    5.74    0.81
   3   0  -1  853.92   22.68
  -3   0   1  856.69   22.61
   3   0   0  872.82   22.55
  -3   0   0  846.23   21.67
   3   0   1    2.43    0.27
  -3   0  -1    2.09    0.27
   3   0   2   68.65    3.11
   3   0   3   33.35    1.35
  -3   0  -3   30.85    1.28
   3   0   4   58.05    2.50
  -3   0  -4   59.67    2.43
   3   0   5  209.19    6.95
  -3   0  -5  207.24    6.62
   3   0   6  396.45   11.61
  -3   0  -6  404.89   12.89
   3   0   7  272.51   10.13
  -3   0  -7  280.41    9.52
   3   0   8   20.12    2.09
  -3   0  -8   21.26    1.96
   3   0   9   23.96    2.43
  -3   0  -9   26.19    2.03
   3   0  10    2.43    1.89
  -3   0 -10    1.22    1.28
   3   0  11   45.50    3.11
  -3   0 -11   47.59    3.04
   3   0  12   29.36    3.38
  -3   0 -12   31.93    2.63
   3   0  13    4.19    2.50
  -3   0 -13    4.19    1.96
   3   0  14   -1.49    3.11
  -3   0 -14   -0.07    2.97
   3   0  15   40.50    4.05
  -3   0 -15   46.11    3.92
   3   0  16    5.47    4.59
  -3   0 -16    1.15    3.65
   3   0  17    2.36    3.24
  -3   0 -17    3.04    2.77
   3   0  18   -0.74    3.65
  -3   0 -18   -1.35    2.09
   3   0  19   10.26    6.68
   3   0  20    0.34    3.24
   3   1 -22    2.70   11.88
  -3  -1  22   -3.71    9.45
   3   1 -21    1.35    2.90
  -3  -1  21    0.88    3.51
   3   1 -20    2.23    4.79
  -3  -1  20    5.47    5.54
   3   1 -19    1.69    5.00
  -3  -1  19    4.05    5.74
   3   1 -18   12.49    4.59
  -3  -1  18    8.03    5.33
   3   1 -17    4.19    3.58
  -3  -1  17    4.25    4.25
   3   1 -16    0.07    3.92
  -3  -1  16    1.82    3.92
   3   1 -15   37.26    4.25
  -3  -1  15   45.97    4.93
   3   1 -14   19.78    3.78
  -3  -1  14   16.61    4.52
   3   1 -13   43.74    4.19
  -3  -1  13   41.24    4.25
   3   1 -12    2.57    2.84
  -3  -1  12    1.55    3.38
   3   1 -11   66.63    3.85
  -3  -1  11   65.14    4.79
   3   1 -10   29.09    3.51
  -3  -1  10   27.00    3.58
   3   1  -9  345.08   11.21
  -3  -1   9  346.43   11.88
   3   1  -8  106.32    4.73
  -3  -1   8  118.94    8.03
   3   1  -7    8.44    2.70
  -3  -1   7    8.91    1.82
   3   1  -6  380.38   12.35
  -3  -1   6  363.37   10.94
   3   1  -5   27.20    2.03
  -3  -1   5   29.63    2.30
   3   1  -4  354.06   13.10
  -3  -1   4  339.21   11.34
   3   1  -3  386.46   12.02
  -3  -1   3  390.64   12.96
   3   1  -2  345.89   11.14
  -3  -1   2  344.67   11.27
   3   1  -1  297.49    9.45
  -3  -1   1  292.76    8.78
   3   1   0   31.46    1.35
  -3  -1   0   31.79    1.35
   3   1   1   25.92    1.08
  -3  -1  -1   25.04    1.42
   3   1   3    1.55    0.41
  -3  -1  -3    1.28    0.27
   3   1   4   87.15    3.38
  -3  -1  -4   88.56    2.97
   3   1   5  296.81    9.86
  -3  -1  -5  299.85    9.32
   3   1   6  166.13    6.28
  -3  -1  -6  168.89    5.67
   3   1   7    3.31    1.22
  -3  -1  -7    1.76    1.28
   3   1   8   12.35    1.62
  -3  -1  -8   10.94    1.42
   3   1   9  126.70    5.20
  -3  -1  -9  125.62    5.20
   3   1  10    5.94    2.23
  -3  -1 -10    6.82    1.69
   3   1  11   35.03    3.92
  -3  -1 -11   36.65    3.04
   3   1  12    3.98    2.36
  -3  -1 -12    6.48    1.82
   3   1  13   -0.61    2.63
  -3  -1 -13    2.03    2.23
   3   1  14   31.79    3.58
  -3  -1 -14   36.72    3.85
   3   1  15    0.27    3.11
  -3  -1 -15    1.96    2.43
   3   1  16   -2.57    3.65
  -3  -1 -16    3.11    2.43
   3   1  17   -0.61    4.05
  -3  -1 -17   -0.81    3.65
  -3  -1 -18    0.20    2.09
   3   1  19   -0.54    4.39
   3   1  20   -0.81    5.00
  -3  -2  22   -3.51    6.28
   3   2 -21    1.76    3.17
  -3  -2  21   -0.68    5.06
   3   2 -20    2.77    3.31
  -3  -2  20    0.47    3.98
   3   2 -19   13.70    4.46
  -3  -2  19    2.43    4.19
   3   2 -18    3.78    4.19
  -3  -2  18   -1.08    5.67
   3   2 -17    0.20    4.05
  -3  -2  17   -0.34    3.92
   3   2 -16   10.13    3.92
  -3  -2  16    5.74    3.98
   3   2 -15   32.00    4.12
  -3  -2  15   33.62    4.73
   3   2 -14   39.89    4.93
  -3  -2  14   50.29    5.13
   3   2 -13   12.56    3.04
  -3  -2  13   18.50    4.19
   3   2 -12   50.22    4.12
  -3  -2  12   48.60    4.19
   3   2 -11    2.57    2.63
  -3  -2  11    3.85    2.50
   3   2 -10  224.92    8.57
  -3  -2  10  215.54    9.38
   3   2  -9   88.63    4.59
  -3  -2   9   93.02    6.95
   3   2  -8   68.38    4.86
  -3  -2   8   73.44    3.71
   3   2  -7   84.85    4.12
  -3  -2   7   77.90    4.25
   3   2  -6  106.93    5.00
  -3  -2   6  100.72    4.39
   3   2  -5   33.89    2.30
  -3  -2   5   31.05    1.96
   3   2  -4    2.30    1.08
  -3  -2   4    1.49    1.01
   3   2  -3  732.55   21.53
  -3  -2   3  731.13   22.61
   3   2  -2  210.07    6.55
  -3  -2   2  214.39    7.49
   3   2  -1   35.57    1.69
  -3  -2   1   31.93    1.69
   3   2   0  190.70    5.81
  -3  -2   0  186.78    6.14
   3   2   1  177.13    6.41
  -3  -2  -1  178.21    5.60
   3   2   2   42.93    1.82
  -3  -2  -2   39.76    1.55
   3   2   3    4.46    0.61
  -3  -2  -3    5.40    0.61
   3   2   4   13.64    1.01
  -3  -2  -4   12.69    0.95
   3   2   5  213.45    8.57
  -3  -2  -5  220.60    7.36
   3   2   6   39.29    2.23
  -3  -2  -6   36.92    2.09
   3   2   7  142.16    5.94
  -3  -2  -7  147.50    5.47
   3   2   8  381.60   12.83
  -3  -2  -8  360.34   12.69
   3   2   9    0.41    1.49
  -3  -2  -9    0.61    1.42
   3   2  10    0.95    2.03
  -3  -2 -10    1.42    1.76
   3   2  11   25.72    3.04
  -3  -2 -11   23.63    2.23
   3   2  12    2.23    2.43
  -3  -2 -12   -0.41    1.76
   3   2  13    2.09    2.97
  -3  -2 -13    0.54    1.82
   3   2  14    3.98    3.38
  -3  -2 -14    6.75    2.90
   3   2  15    9.38    3.17
  -3  -2 -15   11.21    2.90
   3   2  16    2.77    3.04
  -3  -2 -16    2.43    2.23
   3   2  17   -0.88    4.19
  -3  -2 -17    0.47    1.82
   3   3 -21    0.81   10.26
  -3  -3  21   -0.07    5.47
   3   3 -20    0.95    3.24
  -3  -3  20   -0.27    4.05
   3   3 -19    1.76    4.05
  -3  -3  19    3.17    4.39
   3   3 -18    2.97    4.19
  -3  -3  18    0.34    4.79
   3   3 -17   12.22    4.19
  -3  -3  17   12.49    4.59
   3   3 -16   37.60    5.27
  -3  -3  16   26.66    5.33
   3   3 -15   16.54    3.92
  -3  -3  15   13.10    4.12
   3   3 -14   42.53    4.39
  -3  -3  14   46.17    4.79
   3   3 -13    3.78    2.50
  -3  -3  13    3.65    3.17
   3   3 -12   62.98    4.73
  -3  -3  12   59.81    4.79
   3   3 -11   86.00    5.06
  -3  -3  11   83.23    6.01
   3   3 -10    1.42    2.16
  -3  -3  10   -1.42    3.24
   3   3  -9  552.72   22.01
  -3  -3   9  543.61   17.96
   3   3  -8    1.42    1.82
  -3  -3   8    0.07    1.82
   3   3  -7   26.53    2.36
  -3  -3   7   25.72    2.30
   3   3  -6   49.41    2.90
  -3  -3   6   48.06    2.77
   3   3  -5  379.78   11.75
  -3  -3   5  379.03   12.89
   3   3  -4  620.43   17.75
  -3  -3   4  633.86   18.02
   3   3  -3  161.06    5.60
  -3  -3   3  163.02    5.94
   3   3  -2  767.38   21.40
  -3  -3   2  773.93   22.07
   3   3  -1  537.26   14.99
  -3  -3   1  532.47   15.73
   3   3   0    1.08    0.47
  -3  -3   0    1.28    0.68
   3   3   1  544.22   15.66
  -3  -3  -1  553.46   16.61
   3   3   2  650.33   18.43
  -3  -3  -2  656.41   17.82
   3   3   3  533.08   15.53
  -3  -3  -3  516.20   14.72
   3   3   4  160.05    5.87
  -3  -3  -4  163.56    5.81
   3   3   5  127.11    5.06
  -3  -3  -5  121.17    4.66
   3   3   6  176.32    7.16
  -3  -3  -6  175.10    5.81
   3   3   7    4.05    1.76
  -3  -3  -7    2.77    1.35
   3   3   8   -0.88    1.55
  -3  -3  -8    0.41    1.28
   3   3   9   80.53    4.93
  -3  -3  -9   83.23    4.66
   3   3  10    1.35    2.16
  -3  -3 -10    0.47    2.16
   3   3  11   37.80    3.51
  -3  -3 -11   39.42    3.17
   3   3  12    8.84    2.84
  -3  -3 -12    7.43    2.36
   3   3  13    2.63    2.70
  -3  -3 -13    1.49    2.36
   3   3  14    1.01    2.97
  -3  -3 -14   -0.27    2.57
   3   3  15    5.13    2.03
  -3  -3 -15   10.19    3.24
   3   3  16    0.61    3.17
  -3  -3 -16    1.62    2.57
   3   3  17    0.54    3.24
  -3  -3 -17   -0.27    3.17
  -3  -4  22   -0.61    4.59
   3   4 -21   -1.55    7.63
  -3  -4  21   -0.34    3.92
   3   4 -20    2.30    7.36
   3   4 -19    7.49    5.27
  -3  -4  19    4.32    5.13
   3   4 -18    1.49    3.98
  -3  -4  18   -0.41    4.32
   3   4 -17    2.84    4.19
  -3  -4  17    5.13    5.00
   3   4 -16    6.68    3.98
  -3  -4  16    1.55    3.78
   3   4 -15   79.38    6.28
  -3  -4  15   76.68    6.35
   3   4 -14    1.08    2.97
  -3  -4  14    1.96    3.31
   3   4 -13   12.42    3.31
  -3  -4  13   20.32    4.19
   3   4 -12   71.69    4.79
  -3  -4  12   75.33    5.00
   3   4 -11   97.27    5.54
  -3  -4  11  105.24    9.45
   3   4 -10  236.26   12.96
  -3  -4  10  223.17    7.97
   3   4  -9    7.56    2.57
  -3  -4   9    4.59    2.23
   3   4  -8  231.13    8.03
  -3  -4   8  237.34    8.10
   3   4  -7  502.23   16.27
  -3  -4   7  489.61   14.99
   3   4  -6    1.28    1.35
  -3  -4   6    1.08    1.28
   3   4  -5  783.25   22.14
  -3  -4   5  790.94   22.82
   3   4  -4   49.41    2.77
  -3  -4   4   47.25    2.43
   3   4  -3  202.38    6.95
  -3  -4   3  199.68    7.02
   3   4  -2  542.26   16.47
  -3  -4   2  553.73   17.01
   3   4  -1    0.81    0.88
  -3  -4   1    1.22    0.74
   3   4   0  825.10   24.30
  -3  -4   0  814.43   22.21
   3   4   1   18.97    1.42
  -3  -4  -1   19.71    1.28
   3   4   2  153.03    5.20
  -3  -4  -2  155.06    5.27
   3   4   3  141.42    6.08
  -3  -4  -3  143.31    5.47
   3   4   4    6.28    1.15
  -3  -4  -4    5.13    0.95
   3   4   5  198.93    7.22
  -3  -4  -5  195.96    6.41
   3   4   6   51.17    3.44
  -3  -4  -6   56.91    2.77
   3   4   7   20.52    1.82
  -3  -4  -7   18.56    1.69
   3   4   8   18.83    2.16
  -3  -4  -8   17.35    1.82
   3   4   9    1.42    2.23
  -3  -4  -9    2.36    1.69
   3   4  10   64.47    4.25
  -3  -4 -10   60.08    3.51
   3   4  11    1.08    2.09
  -3  -4 -11    0.74    1.96
   3   4  12   10.73    3.51
  -3  -4 -12    8.51    2.36
   3   4  13    1.15    3.92
  -3  -4 -13    3.11    2.77
   3   4  14    1.49    3.92
  -3  -4 -14    2.57    2.84
   3   4  15    0.34    2.97
  -3  -4 -15    0.74    1.89
   3   4  16   -1.28    5.13
  -3  -4 -16    1.15    1.35
  -3  -5  22    1.69    4.25
   3   5 -21    1.76    6.41
   3   5 -20    2.30   11.61
   3   5 -19    2.03    5.40
  -3  -5  19    2.77    5.20
   3   5 -18   -0.68    3.92
  -3  -5  18    1.22    4.59
   3   5 -17    1.28    4.05
  -3  -5  17   -0.81    4.46
   3   5 -16   16.27    4.05
  -3  -5  16   13.70    5.27
   3   5 -15    1.55    3.11
  -3  -5  15    0.54    3.31
   3   5 -14   22.68    4.19
  -3  -5  14   29.90    3.78
   3   5 -13   25.92    4.39
  -3  -5  13   21.87    3.71
   3   5 -12   31.32    4.05
  -3  -5  12   21.74    4.93
   3   5 -11  166.94   10.46
  -3  -5  11  157.62    7.43
   3   5 -10   17.28    2.70
  -3  -5  10   14.72    2.57
   3   5  -9  172.13    7.29
  -3  -5   9  166.87    6.62
   3   5  -8  164.44    6.41
  -3  -5   8  168.15    7.22
   3   5  -7   20.39    2.30
  -3  -5   7   19.44    2.16
   3   5  -6  191.85    7.09
  -3  -5   6  186.11    6.62
   3   5  -5    5.81    1.55
  -3  -5   5    9.18    1.55
   3   5  -4  956.93   27.88
  -3  -5   4  975.23   27.47
   3   5  -3   58.26    3.31
  -3  -5   3   56.03    3.17
   3   5  -2   13.97    1.62
  -3  -5   2   13.70    1.55
   3   5  -1  510.46   16.74
  -3  -5   1  527.00   15.86
   3   5   0   40.10    2.50
  -3  -5   0   41.65    2.16
   3   5   1  133.86    5.00
  -3  -5  -1  134.40    5.54
   3   5   2    9.18    1.42
  -3  -5  -2   10.67    1.22
   3   5   3    1.69    1.01
  -3  -5  -3    1.42    0.88
   3   5   4  150.74    5.87
  -3  -5  -4  158.57    6.14
   3   5   5  107.47    4.66
  -3  -5  -5  102.94    4.59
   3   5   6   75.06    4.12
  -3  -5  -6   71.35    3.44
   3   5   7   -0.07    1.28
  -3  -5  -7    1.35    1.28
   3   5   8   15.19    2.36
  -3  -5  -8   13.84    1.69
   3   5   9   14.24    2.23
  -3  -5  -9   11.34    1.89
   3   5  10    4.79    2.36
  -3  -5 -10    4.25    1.96
   3   5  11    7.97    2.77
  -3  -5 -11    8.64    2.30
   3   5  12    1.01    2.36
  -3  -5 -12    1.82    2.90
   3   5  13    0.14    3.17
  -3  -5 -13   -0.74    2.77
   3   5  14   -1.62    2.84
  -3  -5 -14    1.76    2.43
   3   5  15    2.84    2.43
  -3  -5 -15    3.44    2.84
   3   5  16   -0.74    2.84
   3   6 -22    4.05    7.29
   3   6 -21   -1.35    3.44
   3   6 -20    3.51    3.04
  -3  -6  20   -0.07    6.28
   3   6 -19    1.89    5.47
  -3  -6  19   -0.95    4.59
   3   6 -18    1.82    4.05
  -3  -6  18   -2.77    4.32
   3   6 -17    4.52    4.25
  -3  -6  17    1.28    3.92
   3   6 -16    2.36    4.32
  -3  -6  16    1.28    4.86
   3   6 -15   29.84    4.46
  -3  -6  15   25.72    4.59
   3   6 -14    5.00    3.38
  -3  -6  14    9.32    3.17
   3   6 -13   -0.07    3.11
  -3  -6  13   -0.47    4.79
   3   6 -12    9.86    3.51
  -3  -6  12    6.68    2.77
   3   6 -11   97.81    6.08
  -3  -6  11   98.42    5.74
   3   6 -10  150.80    7.76
  -3  -6  10  138.38    6.48
   3   6  -9   54.07    4.12
  -3  -6   9   47.46    3.78
   3   6  -8  178.62    7.36
  -3  -6   8  178.28    7.02
   3   6  -7  372.96   12.76
  -3  -6   7  359.32   11.75
   3   6  -6    2.43    1.55
  -3  -6   6    2.43    1.49
   3   6  -5  783.18   22.21
  -3  -6   5  764.62   21.47
   3   6  -4    5.67    1.69
  -3  -6   4    3.65    1.42
   3   6  -3   32.00    2.16
  -3  -6   3   31.39    2.09
   3   6  -2   60.35    3.11
  -3  -6   2   58.80    2.77
   3   6  -1   14.65    1.76
  -3  -6   1   14.24    1.69
   3   6   0   81.00    3.85
  -3  -6   0   73.58    3.17
   3   6   1    4.59    1.28
  -3  -6  -1    2.30    1.22
   3   6   2    1.49    1.15
  -3  -6  -2    1.08    1.28
   3   6   3   18.83    1.76
  -3  -6  -3   18.83    1.76
   3   6   4   45.70    2.77
  -3  -6  -4   46.31    2.70
   3   6   5  126.43    5.47
  -3  -6  -5  126.30    5.20
   3   6   6   12.89    2.30
  -3  -6  -6   11.41    1.69
   3   6   7    0.14    1.49
  -3  -6  -7   -0.14    2.23
   3   6   8    2.43    1.96
  -3  -6  -8    3.44    2.23
   3   6   9    4.52    2.30
  -3  -6  -9    3.58    2.43
   3   6  10    1.96    2.43
  -3  -6 -10   -0.95    2.43
   3   6  11    5.13    2.57
  -3  -6 -11    6.75    1.89
   3   6  12    1.96    3.44
  -3  -6 -12    0.88    2.36
   3   6  13    3.85    3.92
  -3  -6 -13    3.24    2.30
   3   6  14    2.30    3.24
  -3  -6 -14    3.17    3.51
  -3  -6 -15   -2.30    3.85
   3   7 -22    2.50    6.75
   3   7 -21    0.14    4.59
   3   7 -20    0.41    3.65
  -3  -7  20   -0.34    4.86
   3   7 -19    5.94    8.64
  -3  -7  19   -0.34    9.65
   3   7 -18   -1.55    5.60
  -3  -7  18    4.73    5.40
   3   7 -17    3.38    4.32
  -3  -7  17    1.08    4.52
   3   7 -16   15.05    4.25
  -3  -7  16   19.37    5.47
   3   7 -15    5.27    3.31
  -3  -7  15    5.33    3.38
   3   7 -14   32.40    4.12
  -3  -7  14   30.78    7.09
   3   7 -13   27.00    5.74
  -3  -7  13   27.61    3.78
   3   7 -12    8.91    3.11
  -3  -7  12    7.76    3.04
   3   7 -11   80.46    4.79
  -3  -7  11   80.19    5.06
   3   7 -10   -1.42    6.55
  -3  -7  10   -1.76    3.44
   3   7  -9  137.64    8.17
  -3  -7   9  133.73    6.75
   3   7  -8  191.64    7.56
  -3  -7   8  190.83    7.29
   3   7  -7   27.95    2.57
  -3  -7   7   24.30    2.63
   3   7  -6  108.07    5.20
  -3  -7   6  101.80    4.52
   3   7  -5    9.79    1.96
  -3  -7   5    7.56    1.96
   3   7  -4   96.80    4.19
  -3  -7   4  106.39    4.66
   3   7  -3   43.67    2.97
  -3  -7   3   44.42    3.11
   3   7  -2    0.88    1.49
  -3  -7   2    1.76    1.28
   3   7  -1   37.13    2.84
  -3  -7   1   33.35    2.36
   3   7   0   13.43    1.62
  -3  -7   0   13.91    1.69
   3   7   1   43.40    2.57
  -3  -7  -1   42.19    2.36
   3   7   2    1.55    1.69
  -3  -7  -2    3.58    1.69
   3   7   3    0.14    1.49
  -3  -7  -3    0.14    1.22
   3   7   4   51.37    3.58
  -3  -7  -4   55.42    3.58
   3   7   5    1.01    1.89
  -3  -7  -5    0.88    1.49
   3   7   6    1.08    2.23
  -3  -7  -6   -0.27    1.62
   3   7   7    0.41    1.69
  -3  -7  -7    1.49    2.03
   3   7   8    5.13    1.89
  -3  -7  -8    3.85    2.50
   3   7   9    8.57    3.17
  -3  -7  -9    6.41    2.57
   3   7  10    4.32    2.63
  -3  -7 -10    8.91    2.30
   3   7  11    0.68    2.50
  -3  -7 -11    0.68    2.30
   3   7  12    1.96    3.31
  -3  -7 -12   -0.41    2.30
   3   7  13    2.09    3.51
  -3  -7 -13    1.22    1.76
  -3  -7 -14    1.22    2.23
   3   8 -19   -0.54    4.39
  -3  -8  19   -0.74    5.47
   3   8 -18    3.11    9.45
  -3  -8  18    1.01    5.27
   3   8 -17    9.99    5.06
  -3  -8  17   19.85    6.28
   3   8 -16    1.28    4.12
  -3  -8  16    2.90    4.59
   3   8 -15   14.24    2.90
  -3  -8  15    9.92    8.24
   3   8 -14   12.96    2.97
  -3  -8  14   11.14    3.71
   3   8 -13    2.03    2.57
  -3  -8  13    3.85    3.24
   3   8 -12   64.47    3.98
  -3  -8  12   65.75    5.33
   3   8 -11   20.52    4.52
  -3  -8  11   18.16    3.78
   3   8 -10   55.08    4.79
  -3  -8  10   53.06    4.32
   3   8  -9   15.73    3.24
  -3  -8   9   14.18    2.50
   3   8  -8  140.27    7.63
  -3  -8   8  156.27    6.82
   3   8  -7   27.07    3.85
  -3  -8   7   28.76    3.31
   3   8  -6   -0.14    2.36
  -3  -8   6    1.15    2.03
   3   8  -5   99.37    4.59
  -3  -8   5  102.13    4.73
   3   8  -4   10.80    2.16
  -3  -8   4   10.80    1.76
   3   8  -3    1.49    2.09
  -3  -8   3    1.69    1.42
   3   8  -2   36.79    2.90
  -3  -8   2   35.03    2.36
   3   8  -1    1.08    1.76
  -3  -8   1    2.50    1.69
   3   8   0   99.10    4.86
  -3  -8   0  102.40    4.79
   3   8   1    4.39    2.23
  -3  -8  -1    5.00    1.89
   3   8   2   34.97    2.84
  -3  -8  -2   33.68    2.50
   3   8   3   22.21    2.84
  -3  -8  -3   21.47    2.43
   3   8   4   12.96    2.23
  -3  -8  -4   12.35    2.57
   3   8   5   17.48    2.16
  -3  -8  -5   13.91    2.16
   3   8   6    3.92    2.30
  -3  -8  -6    4.73    1.89
   3   8   7    1.08    1.76
  -3  -8  -7    0.61    2.03
   3   8   8   -0.14    1.96
  -3  -8  -8    0.81    2.63
   3   8   9   16.27    3.44
  -3  -8  -9   14.78    2.84
   3   8  10   -0.14    2.84
  -3  -8 -10    0.61    2.16
   3   8  11    1.15    2.70
  -3  -8 -11    2.23    2.97
   3   8  12    2.43    2.36
  -3  -8 -12    0.88    2.03
   3   9 -19    1.15    4.59
  -3  -9  19    5.06    5.87
   3   9 -18    0.47    6.21
  -3  -9  18    0.34    4.73
   3   9 -17   -1.62    5.47
  -3  -9  17    2.97    4.66
   3   9 -16   40.16    5.81
  -3  -9  16   33.21    8.78
   3   9 -15    0.81    5.13
  -3  -9  15    2.63    3.38
   3   9 -14    4.05    3.98
  -3  -9  14    5.13    3.71
   3   9 -13   18.43    3.98
  -3  -9  13   11.54    4.19
   3   9 -12    3.11    3.31
  -3  -9  12    2.57    2.84
   3   9 -11   86.07    5.54
  -3  -9  11   90.46    5.40
   3   9 -10    9.86    3.38
  -3  -9  10   11.68    2.97
   3   9  -9   10.67    3.11
  -3  -9   9    8.03    2.97
   3   9  -8   13.30    3.24
  -3  -9   8   15.39    2.57
   3   9  -7    7.97    2.77
  -3  -9   7    5.06    2.16
   3   9  -6   60.75    4.46
  -3  -9   6   59.13    4.93
   3   9  -5   17.62    2.77
  -3  -9   5   11.48    2.30
   3   9  -4   48.67    3.85
  -3  -9   4   56.43    3.51
   3   9  -3   57.51    3.85
  -3  -9   3   58.73    3.71
   3   9  -2   34.29    3.17
  -3  -9   2   28.96    2.97
   3   9  -1    1.62    2.03
  -3  -9   1    1.01    1.89
   3   9   0    4.39    1.96
  -3  -9   0    2.97    1.82
   3   9   1    7.02    1.89
  -3  -9  -1    8.91    2.09
   3   9   2   11.88    2.43
  -3  -9  -2   13.03    2.23
   3   9   3    0.07    2.63
  -3  -9  -3   -0.20    2.16
   3   9   4   46.17    3.44
  -3  -9  -4   44.69    3.58
   3   9   5   -0.41    2.30
  -3  -9  -5    0.14    2.30
   3   9   6    1.28    2.50
  -3  -9  -6    1.55    2.50
   3   9   7    3.24    2.97
  -3  -9  -7    0.95    2.30
   3   9   8    8.64    3.11
  -3  -9  -8    7.76    2.16
   3   9   9   -1.15    2.03
  -3  -9  -9   -0.88    2.50
   3   9  10    2.30    2.97
  -3  -9 -10    2.77    2.09
   3   9  11    0.74    4.19
  -3  -9 -11    0.74    2.23
   3   9  12    0.27    2.16
   3  10 -19   -1.62    4.59
  -3 -10  19    0.34    4.93
   3  10 -18   -0.20    4.73
  -3 -10  18   -0.34    4.93
   3  10 -17    0.68    5.13
  -3 -10  17    1.89    6.95
   3  10 -16   -0.27    5.74
  -3 -10  16    3.44    4.46
   3  10 -15   17.35    5.27
  -3 -10  15   27.95    5.33
   3  10 -14   20.52    4.32
  -3 -10  14    7.22    4.05
   3  10 -13   -0.61    4.79
  -3 -10  13    0.07    3.85
   3  10 -12   30.65    4.86
  -3 -10  12   36.65    4.19
   3  10 -11    0.81    4.19
  -3 -10  11    0.14    3.31
   3  10 -10   19.44    3.92
  -3 -10  10   14.31    3.31
   3  10  -9    9.86    3.51
  -3 -10   9   12.29    3.65
   3  10  -8    7.43    3.85
  -3 -10   8    8.44    3.44
   3  10  -7   16.74    3.58
  -3 -10   7   14.31    3.11
   3  10  -6   11.54    3.38
  -3 -10   6   15.39    3.17
   3  10  -5   15.46    3.51
  -3 -10   5   18.43    3.44
   3  10  -4   10.40    2.97
  -3 -10   4    7.36    2.63
   3  10  -3    1.08    3.04
  -3 -10   3   -0.20    2.30
   3  10  -2   59.20    4.12
  -3 -10   2   55.29    4.25
   3  10  -1    8.51    2.77
  -3 -10   1   10.06    2.30
   3  10   0    0.14    2.77
  -3 -10   0    0.61    2.57
   3  10   1    8.98    2.63
  -3 -10  -1   11.88    2.84
   3  10   2    0.74    2.16
  -3 -10  -2    1.35    2.16
   3  10   3    7.49    2.23
  -3 -10  -3    8.78    2.63
   3  10   4    5.33    2.30
  -3 -10  -4    4.59    3.24
   3  10   5    6.95    3.31
  -3 -10  -5    7.70    2.90
   3  10   6    3.98    2.63
  -3 -10  -6    1.82    2.36
   3  10   7    1.49    2.30
  -3 -10  -7    0.47    2.23
   3  10   8   -0.74    2.30
  -3 -10  -8    0.81    4.59
   3  10   9    4.59    3.04
  -3 -10  -9    0.95    1.96
   3  10  10   -1.49    2.97
  -3 -10 -10   -1.01    2.36
   3  10  11   -1.35    2.50
   3  11 -19    2.90    5.13
   3  11 -18   -0.07    5.40
  -3 -11  18   -1.15    8.37
   3  11 -17    7.09    6.35
  -3 -11  17    2.63    5.06
   3  11 -16    4.46    4.93
  -3 -11  16   -0.47    4.39
   3  11 -15    2.50    4.66
  -3 -11  15    1.35    4.12
   3  11 -14   -0.74    5.13
  -3 -11  14    3.58    4.32
   3  11 -13   13.16    4.66
  -3 -11  13   15.19    4.59
   3  11 -12    3.85    4.25
  -3 -11  12    5.47    3.98
   3  11 -11   33.35    5.27
  -3 -11  11   22.28    3.71
   3  11 -10    0.88    4.66
  -3 -11  10    2.90    3.38
   3  11  -9   -0.88    3.71
  -3 -11   9    4.19    2.84
   3  11  -8    7.70    3.51
  -3 -11   8    7.36    2.90
   3  11  -7    9.11    3.11
  -3 -11   7   10.33    2.97
   3  11  -6   56.37    5.27
  -3 -11   6   51.30    4.25
   3  11  -5   -0.61    2.84
  -3 -11   5    2.36    3.04
   3  11  -4   10.80    2.97
  -3 -11   4    5.60    3.17
   3  11  -3   19.58    3.78
  -3 -11   3   26.06    3.58
   3  11  -2    3.58    3.98
  -3 -11   2    1.15    3.04
   3  11  -1   18.16    4.66
  -3 -11   1   17.48    3.11
   3  11   0    9.99    3.78
  -3 -11   0    8.91    2.63
   3  11   1   -0.20    3.51
  -3 -11  -1    1.49    2.23
   3  11   2    2.77    2.57
  -3 -11  -2   -0.88    2.23
   3  11   3   12.49    2.70
  -3 -11  -3    8.91    2.43
   3  11   4    9.65    2.84
  -3 -11  -4    9.79    3.44
   3  11   5    3.78    3.44
  -3 -11  -5    1.15    2.90
   3  11   6   -0.41    2.50
  -3 -11  -6    0.61    2.09
   3  11   7    0.00    2.50
  -3 -11  -7   -3.04    4.19
   3  11   8   -2.16    3.31
  -3 -11  -8    2.43    3.24
   3  11   9    0.41    2.90
   3  11  10   -0.34    3.38
   3  12 -17   -0.88    5.87
  -3 -12  17   -4.05    5.20
   3  12 -16    2.84    5.67
  -3 -12  16   -1.08    4.86
   3  12 -15    2.30    6.68
  -3 -12  15   -1.49    6.62
   3  12 -14    9.25    5.27
  -3 -12  14    7.29    4.52
   3  12 -13   -1.08    4.32
  -3 -12  13    0.54    3.58
   3  12 -12   15.66    5.06
  -3 -12  12    8.24    3.85
   3  12 -11    2.84    4.25
  -3 -12  11    0.41    3.31
   3  12 -10   15.32    4.79
  -3 -12  10   14.18    4.46
   3  12  -9   22.01    4.93
  -3 -12   9   19.24    3.58
   3  12  -8    4.59    4.39
  -3 -12   8    3.92    2.97
   3  12  -7   18.23    4.59
  -3 -12   7   17.21    3.51
   3  12  -6   -0.41    3.17
  -3 -12   6    0.95    2.63
   3  12  -5   19.91    3.92
  -3 -12   5   23.36    3.31
   3  12  -4   10.40    4.79
  -3 -12   4   10.60    3.98
   3  12  -3   -0.61    3.65
  -3 -12   3   -0.07    3.78
   3  12  -2   12.29    3.98
  -3 -12   2   12.35    2.90
   3  12  -1    6.48    3.44
  -3 -12   1    3.92    2.90
   3  12   0   14.18    3.85
  -3 -12   0   13.37    3.51
   3  12   1    2.36    2.97
  -3 -12  -1    1.76    3.51
   3  12   2    3.71    4.39
  -3 -12  -2    7.16    3.85
   3  12   3    1.35    2.90
  -3 -12  -3    3.65    2.84
   3  12   4    1.62    3.17
  -3 -12  -4    1.15    2.50
   3  12   5   -1.42    2.77
  -3 -12  -5   -0.14    3.24
   3  12   6    0.41    1.69
  -3 -12  -6   -0.34    2.09
   3  12   7   -0.68    2.43
  -3 -12  -7    0.20    2.77
   3  12   9    1.55    2.97
   3  13 -17    1.22    5.06
  -3 -13  17    0.68    4.79
   3  13 -16    4.12    5.40
  -3 -13  16    9.92    4.66
   3  13 -15    0.27    6.41
  -3 -13  15   -1.22    4.93
   3  13 -14   -1.01    5.74
  -3 -13  14   -0.41    5.06
   3  13 -13    4.93    5.74
  -3 -13  13    0.14    4.46
   3  13 -12   -4.59    4.59
  -3 -13  12    3.78    4.19
   3  13 -11    0.14    5.33
  -3 -13  11    4.66    4.32
   3  13 -10    0.61    4.66
  -3 -13  10    2.77    3.92
   3  13  -9    6.21    5.33
  -3 -13   9    5.06    4.32
   3  13  -8    5.27    4.19
  -3 -13   8    3.11    3.38
   3  13  -7    1.69    3.78
  -3 -13   7    1.55    3.31
   3  13  -6    4.52    3.38
  -3 -13   6    3.65    3.04
   3  13  -5   -0.07    3.85
  -3 -13   5    1.15    3.78
   3  13  -4    2.50    5.06
  -3 -13   4    5.13    3.92
   3  13  -3    1.28    3.51
  -3 -13   3    3.71    2.97
   3  13  -2    0.54    3.24
  -3 -13   2    2.90    3.04
   3  13  -1    4.52    3.71
  -3 -13   1    8.51    3.44
   3  13   0   -2.77    3.71
  -3 -13   0    1.42    2.84
   3  13   1    3.58    3.17
  -3 -13  -1    4.25    2.97
   3  13   2    1.49    2.16
  -3 -13  -2    2.30    3.24
   3  13   3    0.74    3.17
  -3 -13  -3   -0.68    2.77
   3  13   4   -1.15    2.63
  -3 -13  -4    0.54    2.03
   3  13   5    1.15    3.65
  -3 -13  -5    2.57    3.11
  -3 -14  17   -0.20    4.12
   3  14 -16    0.54    5.54
  -3 -14  16    3.65    5.47
   3  14 -15   -2.03    6.82
  -3 -14  15    1.62    4.52
   3  14 -14    8.91    7.22
  -3 -14  14    8.24    4.46
   3  14 -13   -2.36    7.83
  -3 -14  13    3.31    5.60
   3  14 -12    1.01    4.93
  -3 -14  12    2.43    4.12
   3  14 -11    0.68    5.13
  -3 -14  11    2.16    3.71
   3  14 -10   -1.49    5.20
  -3 -14  10    3.31    3.92
   3  14  -9   -3.11    4.66
  -3 -14   9   -2.77    4.66
   3  14  -8   -0.47    4.32
  -3 -14   8    2.09    3.65
   3  14  -7    5.74    4.59
  -3 -14   7   10.60    3.38
   3  14  -6    0.00    4.32
  -3 -14   6    0.20    3.38
   3  14  -5    2.77    5.47
  -3 -14   5    0.81    4.46
   3  14  -4    2.43    4.12
  -3 -14   4    1.22    3.44
   3  14  -3   -0.14    3.71
  -3 -14   3   -1.76    3.17
   3  14  -2    1.15    3.58
  -3 -14   2    0.54    4.05
   3  14  -1   -2.23    4.05
  -3 -14   1   -2.70    3.04
   3  14   0    1.01    3.44
  -3 -14   0   -1.42    3.78
   3  14   1    0.34    2.70
   3  14   2    2.30    2.50
  -3 -14  -2    1.22    2.30
   3  14   3   -0.95    2.23
  -3 -14  -3    0.95    2.97
   3  15 -15   -2.09    7.22
  -3 -15  15    1.89    5.00
   3  15 -14    1.82    7.76
  -3 -15  14    2.77    4.39
   3  15 -13    5.47    5.67
  -3 -15  13    6.55    4.05
   3  15 -12    3.04    6.08
  -3 -15  12    1.22    4.39
   3  15 -11    1.01    4.39
  -3 -15  11    3.58    4.32
   3  15 -10    1.42    4.32
  -3 -15  10    2.36    3.85
   3  15  -9    0.47    8.24
  -3 -15   9    3.85    4.66
   3  15  -8   -1.55    5.20
  -3 -15   8   -1.96    3.65
   3  15  -7    0.68    3.78
  -3 -15   7    4.05    4.12
   3  15  -6    0.20    3.85
  -3 -15   6    1.55    5.27
  -3 -15   5    0.14    3.04
  -3 -15   4    0.07    3.04
  -3 -15   3    0.34    3.58
  -3 -15   2   -1.08    2.97
   3  15  -1    0.81    3.11
  -3 -15   1    1.62    3.04
   3  15   0    2.16    3.31
  -3 -15   0    0.68    3.31
   3  15   3    1.01    2.36
   3  16 -14   -1.01    5.87
  -3 -16  14   -0.68    5.13
  -3 -16  13    2.57    4.05
  -3 -16  12    3.44    5.33
  -3 -16  11    1.89    3.24
  -3 -16  10    0.27    2.70
  -3 -16   9    1.15    2.63
  -3 -16   8    0.88    2.63
   3  16  -7   -1.49    5.00
  -3 -16   7    3.04    4.12
  -3 -16   6    1.01    4.86
  -3 -16   5    2.43    3.65
  -3 -17  12   -0.20    6.14
  -3 -17  11   -1.62    4.25
  -3 -17  10    0.14    3.24
  -3 -17   9    0.41    2.77
  -3 -17   8    2.16    2.43
   4 -18   3    0.54    4.12
   4 -18   4   -3.31    4.52
  -4  18  -5   -0.14    3.31
  -4  18  -6    0.34    4.25
  -4  18  -8   -0.54    7.76
  -4  18  -9    3.38    7.29
   4 -18  10    1.96    4.79
   4 -18  12   -2.36    3.11
   4 -17  -2    0.34    7.56
  -4  17   2   -1.76    4.59
   4 -17  -1   -0.41    3.65
  -4  17   1    2.77    3.71
   4 -17   0    3.04    6.62
  -4  17   0    3.11    5.33
   4 -17   1    0.34    2.97
  -4  17  -1    0.27    5.40
   4 -17   2    2.57    3.98
  -4  17  -2    2.36    3.78
   4 -17   3    1.35    5.00
  -4  17  -3    0.34    3.51
   4 -17   4   -2.16    4.39
  -4  17  -4   -1.28    3.58
   4 -17   5   -0.34    4.93
  -4  17  -5    2.50    4.52
   4 -17   6    0.27    4.86
  -4  17  -6    0.00    4.73
   4 -17   7    1.01    4.52
  -4  17  -7   -0.54    6.68
   4 -17   8   -0.95    3.98
  -4  17  -8   -3.04    5.94
   4 -17   9    2.50    6.14
  -4  17  -9    2.77    5.87
   4 -17  10   -3.71    6.21
   4 -17  12   -0.68    4.19
  -4  17 -12   -5.00    6.48
   4 -17  13   -0.95    3.24
  -4  16   8    0.68    4.73
  -4  16   7    1.35    6.48
  -4  16   6    0.20    4.12
  -4  16   5   -0.47    5.94
   4 -16  -4   -1.08    5.06
  -4  16   4    1.55    3.65
   4 -16  -3    3.71    6.28
  -4  16   3   -1.76    9.11
   4 -16  -2   -0.07    4.86
  -4  16   2    1.22    4.46
   4 -16  -1    0.81    4.52
  -4  16   1   -2.09    4.32
   4 -16   0    1.49    3.98
  -4  16   0   -2.90    4.73
   4 -16   1    0.81    6.82
  -4  16  -1    2.97    4.39
   4 -16   2    6.48    7.02
  -4  16  -2    2.57    4.12
   4 -16   3   -0.41    3.85
  -4  16  -3    1.15    4.32
   4 -16   4   11.81    4.12
  -4  16  -4    6.62    4.46
   4 -16   5   -0.81    3.98
  -4  16  -5    2.23    4.25
   4 -16   6    3.78    4.39
  -4  16  -6    5.06    4.93
   4 -16   7    2.03    4.12
  -4  16  -7   -0.81    4.05
   4 -16   8   -4.93    7.56
  -4  16  -8    0.88    4.79
   4 -16   9    0.68    3.71
  -4  16  -9    2.57    4.59
   4 -16  10   -2.09    4.12
  -4  16 -10   -0.61    5.33
   4 -16  11    1.35    3.58
  -4  16 -11    0.47    4.05
   4 -16  12   -2.77    3.85
  -4  16 -12   -3.24    7.43
   4 -16  13   -2.30    5.00
  -4  16 -13    0.41    5.81
   4 -16  14    2.84    5.74
  -4  16 -14   -3.31    7.70
   4 -16  15    2.63    4.39
  -4  15   7   -0.20    5.87
  -4  15   6   13.03    9.11
   4 -15  -5    0.41    4.86
  -4  15   5    1.76    4.79
   4 -15  -4   -1.49    3.98
  -4  15   4   -2.09    4.73
   4 -15  -3    3.17    4.05
  -4  15   3    2.23    4.32
   4 -15  -2    0.88    6.28
  -4  15   2   -2.43    5.67
   4 -15  -1    5.06    4.19
  -4  15   1    5.06    4.73
   4 -15   0    1.15    4.19
  -4  15   0   -0.20    4.05
   4 -15   1   -1.08    3.11
  -4  15  -1    2.03    4.12
   4 -15   2    1.08    3.38
  -4  15  -2    0.61    3.98
   4 -15   3    8.84    3.92
  -4  15  -3    6.08    4.32
   4 -15   4   -1.42    3.92
  -4  15  -4   -1.96    3.78
   4 -15   5   10.53    3.92
  -4  15  -5   10.94    4.46
   4 -15   6    2.57    3.51
  -4  15  -6    0.81    3.98
   4 -15   7   -1.35    6.48
  -4  15  -7    0.95    3.65
   4 -15   8    7.36    3.92
  -4  15  -8    3.24    4.66
   4 -15   9    2.03    3.51
  -4  15  -9    0.61    4.19
   4 -15  10    4.66    3.92
  -4  15 -10   11.95    4.39
   4 -15  11    0.95    3.51
  -4  15 -11   -3.51    4.79
   4 -15  12   -0.41    3.78
  -4  15 -12    0.34    4.52
   4 -15  13    0.54    4.05
  -4  15 -13    2.36    5.47
   4 -15  14   -1.01    3.78
  -4  15 -14    0.20    5.06
   4 -15  15    0.47    5.20
   4 -15  16   -1.01    6.75
   4 -14  -8   -1.01    3.98
  -4  14   8   -0.07    3.24
   4 -14  -7    2.09    3.44
  -4  14   7   -0.07    7.09
   4 -14  -6    1.62    5.27
  -4  14   6   -1.49    5.33
   4 -14  -5    2.50    4.25
  -4  14   5    2.36    4.79
   4 -14  -4    1.28    3.71
  -4  14   4    5.00    4.73
   4 -14  -3    0.61    4.39
  -4  14   3   -0.61    4.25
   4 -14  -2    8.71    5.13
  -4  14   2    6.68    4.79
   4 -14  -1    3.65    4.32
  -4  14   1    6.89    4.25
   4 -14   0   -0.61    3.65
  -4  14   0   -2.03    4.12
   4 -14   1    0.54    3.92
  -4  14  -1    5.60    4.46
   4 -14   2    3.04    3.44
  -4  14  -2   -0.27    3.65
   4 -14   3   20.99    4.19
  -4  14  -3   17.96    4.79
   4 -14   4   25.18    4.79
  -4  14  -4   29.63    4.59
   4 -14   5    2.09    4.12
  -4  14  -5   -2.43    4.12
   4 -14   6    1.49    6.48
  -4  14  -6   -2.57    3.38
   4 -14   7    1.76    3.17
  -4  14  -7    4.05    4.39
   4 -14   8    0.20    3.51
  -4  14  -8    0.54    3.65
   4 -14   9    3.51    4.12
  -4  14  -9    3.92    5.13
   4 -14  10    0.88    3.51
  -4  14 -10    1.76    4.59
   4 -14  11    1.76    3.71
  -4  14 -11    0.74    4.39
   4 -14  12   -4.25    4.66
  -4  14 -12    0.81    5.74
   4 -14  13    2.43    5.54
  -4  14 -13   -0.88    6.21
   4 -14  14    6.14    3.98
  -4  14 -14    0.74    4.46
   4 -14  15    0.81    2.90
  -4  14 -15    1.35    3.38
  -4  14 -17   -1.28    7.29
  -4  13  12   -0.14    6.35
  -4  13  11   -0.20    4.79
   4 -13 -10    2.30    5.74
  -4  13  10   -1.22    4.32
   4 -13  -9   -1.35    4.19
  -4  13   9   -0.54    4.25
   4 -13  -8    6.48    4.52
  -4  13   8    2.84    4.93
   4 -13  -7   -0.14    4.59
  -4  13   7   -1.89    4.32
   4 -13  -6    2.36    4.59
  -4  13   6    6.48    4.79
   4 -13  -5    1.42    3.98
  -4  13   5   -0.68    4.12
   4 -13  -4    2.03    3.98
  -4  13   4    3.71    3.92
   4 -13  -3   29.70    5.00
  -4  13   3   31.73    4.93
   4 -13  -2   15.19    4.25
  -4  13   2    7.70    3.98
   4 -13  -1    5.33    5.06
  -4  13   1    3.31    5.27
   4 -13   0    4.19    4.12
  -4  13   0    3.58    4.19
   4 -13   1   -0.27    3.04
  -4  13  -1    1.28    3.58
   4 -13   2   11.00    3.44
  -4  13  -2    9.72    3.44
   4 -13   3    2.90    3.44
  -4  13  -3    1.76    3.78
   4 -13   4   68.99    5.47
  -4  13  -4   73.65    5.40
   4 -13   5    3.98    5.27
  -4  13  -5    3.11    3.24
   4 -13   6    2.50    3.85
  -4  13  -6    1.49    3.78
   4 -13   7    0.54    3.11
  -4  13  -7    0.14    3.44
   4 -13   8   37.94    5.33
  -4  13  -8   36.18    5.27
   4 -13   9    2.70    3.17
  -4  13  -9    3.85    3.92
   4 -13  10    4.32    3.44
  -4  13 -10    2.97    4.86
   4 -13  11   -2.09    4.66
  -4  13 -11    3.04    5.87
   4 -13  12    1.89    3.38
  -4  13 -12   -0.41    4.73
   4 -13  13   11.54    4.66
  -4  13 -13    6.68    5.33
   4 -13  14    0.07    4.05
  -4  13 -14   -0.20    4.93
   4 -13  15    3.71    3.65
  -4  13 -15    1.15    3.92
   4 -13  17    5.81    5.74
  -4  13 -17    4.93    8.44
   4 -12 -13    0.95    5.87
  -4  12  12    6.01    5.40
   4 -12 -11   -2.30    3.38
  -4  12  11   -0.95    3.11
   4 -12 -10   -0.68    5.20
  -4  12  10   -0.74    4.32
   4 -12  -9    3.78    5.06
  -4  12   9    1.76    5.20
   4 -12  -8   -1.35    5.00
  -4  12   8   -0.27    4.25
   4 -12  -7    7.09    4.59
  -4  12   7    9.18    5.00
   4 -12  -6    6.68    5.67
  -4  12   6    7.90    5.47
   4 -12  -5   -1.08    3.58
  -4  12   5    1.08    4.05
   4 -12  -4   16.00    4.12
  -4  12   4   17.21    4.59
   4 -12  -3    0.00    3.31
  -4  12   3   -1.35    3.24
   4 -12  -2   13.23    3.58
  -4  12   2   18.36    3.85
   4 -12  -1   18.83    3.71
  -4  12   1   21.87    3.92
   4 -12   0    0.34    2.70
  -4  12   0   -0.34    3.04
   4 -12   1    3.98    3.31
  -4  12  -1   -0.27    3.31
   4 -12   2    8.91    3.31
  -4  12  -2    6.41    3.04
   4 -12   3    0.07    3.71
  -4  12  -3    1.55    3.58
   4 -12   4   17.01    5.67
  -4  12  -4   11.68    3.24
   4 -12   5   18.29    3.58
  -4  12  -5   20.79    3.98
   4 -12   6   14.11    4.25
  -4  12  -6   18.83    4.86
   4 -12   7   19.58    3.65
  -4  12  -7   16.13    4.12
   4 -12   8   -2.03    2.90
  -4  12  -8    3.11    3.17
   4 -12   9   20.05    3.65
  -4  12  -9   23.42    4.79
   4 -12  10    1.22    3.11
  -4  12 -10    0.88    3.38
   4 -12  11    1.28    3.17
  -4  12 -11    2.09    3.78
   4 -12  12    6.48    3.44
  -4  12 -12    4.52    3.92
   4 -12  13   -0.74    4.12
  -4  12 -13    2.90    4.66
   4 -12  14    3.78    4.52
  -4  12 -14    2.70    5.74
   4 -12  15    0.47    3.38
  -4  12 -15    0.34    4.59
   4 -12  16    0.74    3.31
  -4  12 -16    2.30    4.12
   4 -12  17    2.03    4.12
  -4  12 -17    2.03    5.67
   4 -12  18   -2.57    2.97
   4 -11 -14    0.54    6.75
   4 -11 -13    3.17    4.25
  -4  11  13    4.32    4.79
   4 -11 -12    1.96    4.66
  -4  11  12    2.03    5.87
   4 -11 -11    2.23    3.98
  -4  11  11    3.24    4.73
   4 -11 -10    1.08    4.52
  -4  11  10    4.25    4.52
   4 -11  -9   -0.81    5.20
  -4  11   9   -2.63    6.14
   4 -11  -8   12.76    4.19
  -4  11   8   11.95    4.73
   4 -11  -7    2.63    4.12
  -4  11   7    1.96    3.85
   4 -11  -6    1.89    3.98
  -4  11   6    4.25    4.66
   4 -11  -5    2.36    3.24
  -4  11   5   -1.08    3.58
   4 -11  -4    7.90    3.92
  -4  11   4    9.45    4.12
   4 -11  -3    3.78    3.24
  -4  11   3    4.25    3.78
   4 -11  -2   12.89    3.92
  -4  11   2   10.06    3.51
   4 -11  -1    0.14    2.90
  -4  11   1    3.11    3.04
   4 -11   0   11.68    3.44
  -4  11   0   11.27    3.65
   4 -11   1    8.57    3.24
  -4  11  -1    5.74    2.90
   4 -11   2    3.58    2.50
  -4  11  -2    4.93    2.84
   4 -11   3   52.92    7.90
  -4  11  -3   61.83    5.33
   4 -11   4    3.04    3.31
  -4  11  -4   -0.54    3.17
   4 -11   5   16.94    3.04
  -4  11  -5   19.24    2.90
   4 -11   6   -0.95    3.17
  -4  11  -6    0.20    3.04
   4 -11   7    3.65    2.63
  -4  11  -7    1.96    2.97
   4 -11   8   34.02    3.58
  -4  11  -8   35.91    3.98
   4 -11   9    4.05    2.50
  -4  11  -9    2.90    3.31
   4 -11  10   14.99    3.65
  -4  11 -10   25.79    4.46
   4 -11  11    9.32    3.65
  -4  11 -11   16.81    4.73
   4 -11  12    0.47    3.24
  -4  11 -12   -1.15    3.98
   4 -11  13   23.76    3.78
  -4  11 -13   27.54    5.81
   4 -11  14   -0.34    3.65
  -4  11 -14    1.15    5.40
   4 -11  15    1.49    4.32
  -4  11 -15    1.89    4.79
   4 -11  16    7.29    4.39
  -4  11 -16    6.08    4.59
   4 -11  17   -0.34    3.24
  -4  11 -17   -2.57    5.06
   4 -11  18    0.95    2.70
  -4  11 -18   -3.38    6.68
   4 -11  19    2.50    4.52
  -4  11 -19   -3.78    5.33
  -4  10  16    0.20    6.95
   4 -10 -15   -1.01    5.00
  -4  10  15   -2.84    7.16
   4 -10 -14    3.04    4.19
  -4  10  14    2.03    2.90
   4 -10 -13   -0.20    4.66
  -4  10  13   -2.97    5.27
   4 -10 -12    2.97    5.40
  -4  10  12    3.31    4.79
   4 -10 -11    4.32    5.81
  -4  10  11   -1.89    6.75
   4 -10 -10    3.31    4.25
  -4  10  10    6.75    4.46
   4 -10  -9   14.04    4.05
  -4  10   9   13.84    4.12
   4 -10  -8   -0.74    3.78
  -4  10   8    4.86    5.33
   4 -10  -7   50.90    4.86
  -4  10   7   60.15    5.54
   4 -10  -6   24.84    3.98
  -4  10   6   31.59    4.19
   4 -10  -5   20.12    3.44
  -4  10   5   18.36    3.78
   4 -10  -4    5.00    3.51
  -4  10   4    9.92    3.85
   4 -10  -3    9.32    3.71
  -4  10   3    5.74    3.24
   4 -10  -2    4.86    3.31
  -4  10   2    4.46    3.38
   4 -10  -1   44.62    3.98
  -4  10   1   37.33    3.92
   4 -10   0   33.55    3.24
  -4  10   0   30.24    3.65
   4 -10   1    3.04    2.50
  -4  10  -1    6.89    2.63
   4 -10   2   28.55    5.13
  -4  10  -2   29.03    3.17
   4 -10   3   12.83    2.70
  -4  10  -3   12.35    2.43
   4 -10   4  149.59    8.17
  -4  10  -4  142.97    6.75
   4 -10   5   25.58    3.44
  -4  10  -5   27.61    3.85
   4 -10   6    1.08    2.57
  -4  10  -6    1.62    3.11
   4 -10   7   57.04    4.19
  -4  10  -7   57.99    4.25
   4 -10   8   -1.82    2.36
  -4  10  -8   -1.01    2.50
   4 -10   9   80.13    4.93
  -4  10  -9   80.80    5.60
   4 -10  10   12.62    3.31
  -4  10 -10   13.64    4.32
   4 -10  11   21.13    3.11
  -4  10 -11   13.91    3.85
   4 -10  12   34.97    4.73
  -4  10 -12   37.87    6.01
   4 -10  13   -0.47    2.84
  -4  10 -13    2.36    3.85
   4 -10  14    4.32    3.24
  -4  10 -14    5.27    3.65
   4 -10  15    0.95    3.85
  -4  10 -15    0.95    5.40
   4 -10  16   -0.47    4.59
  -4  10 -16    2.63    4.66
   4 -10  17    2.77    3.51
  -4  10 -17    5.47    5.40
   4 -10  18    0.41    3.51
  -4  10 -18    1.28    4.52
   4 -10  19    2.03    3.78
  -4  10 -19    1.15    4.25
  -4  10 -20   -2.97    7.97
  -4   9  17    0.68    7.16
   4  -9 -16    0.27    5.40
   4  -9 -15    2.36    4.52
   4  -9 -14   -2.16    6.75
  -4   9  14    3.65    7.36
   4  -9 -13    8.17    5.74
  -4   9  13    6.62    7.22
   4  -9 -12    6.48    4.59
  -4   9  12    6.35    4.39
   4  -9 -11   26.73    4.59
  -4   9  11   17.48    4.73
   4  -9 -10    9.79    3.85
  -4   9  10    9.92    4.59
   4  -9  -9   -1.42    3.92
  -4   9   9    1.82    4.39
   4  -9  -8   59.13    5.33
  -4   9   8   63.66    5.06
   4  -9  -7   19.71    3.85
  -4   9   7   18.23    4.39
   4  -9  -6   -1.15    3.51
  -4   9   6   -0.81    3.65
   4  -9  -5   10.26    3.44
  -4   9   5    7.76    3.24
   4  -9  -4    7.43    2.90
  -4   9   4    6.95    2.43
   4  -9  -3   42.12    4.25
  -4   9   3   37.67    3.58
   4  -9  -2   26.06    3.58
  -4   9   2   25.99    3.51
   4  -9  -1    2.03    2.36
  -4   9   1    2.57    2.16
   4  -9   0   70.47    4.73
  -4   9   0   65.21    4.12
   4  -9   1   22.61    5.20
  -4   9  -1   23.49    2.90
   4  -9   2    9.86    2.36
  -4   9  -2   13.16    2.63
   4  -9   3   84.04    4.79
  -4   9  -3   78.78    4.46
   4  -9   4    0.07    1.82
  -4   9  -4    1.89    2.09
   4  -9   5   22.14    2.77
  -4   9  -5   24.37    3.04
   4  -9   6  158.50    6.28
  -4   9  -6  160.52    6.68
   4  -9   7    3.85    2.03
  -4   9  -7    2.50    2.70
   4  -9   8   84.51    5.27
  -4   9  -8   81.07    5.27
   4  -9   9    8.10    2.30
  -4   9  -9    5.27    2.77
   4  -9  10   60.28    4.79
  -4   9 -10   65.95    5.00
   4  -9  11    0.88    2.36
  -4   9 -11    2.50    3.11
   4  -9  12    3.11    2.77
  -4   9 -12    6.41    3.92
   4  -9  13   72.97    5.06
  -4   9 -13   67.77    5.47
   4  -9  14    4.19    3.04
  -4   9 -14    3.51    3.71
   4  -9  15   -0.95    3.65
  -4   9 -15    3.38    4.05
   4  -9  16    3.58    4.46
  -4   9 -16   -0.74    5.74
   4  -9  17    2.50    3.92
  -4   9 -17   -0.20    4.79
   4  -9  18    4.12    4.32
  -4   9 -18    4.59    5.40
   4  -9  19   -0.34    6.68
  -4   9 -20    0.95    4.52
   4  -8 -16   -0.81    5.13
   4  -8 -15   -1.49    4.59
  -4   8  15    0.88    4.19
   4  -8 -14   13.10    4.93
  -4   8  14    4.12    5.06
   4  -8 -13    6.48    4.79
  -4   8  13    2.36    4.86
   4  -8 -12   10.80    4.46
  -4   8  12   12.29    4.59
   4  -8 -11   11.88    5.60
  -4   8  11   -0.34    5.74
   4  -8 -10   -0.47    3.44
  -4   8  10    0.88    3.51
   4  -8  -9   -1.96    3.11
  -4   8   9    0.41    3.04
   4  -8  -8    9.99    3.92
  -4   8   8   11.34    4.86
   4  -8  -7    4.73    3.24
  -4   8   7    9.79    2.97
   4  -8  -6   39.29    3.71
  -4   8   6   37.06    4.59
   4  -8  -5    0.14    2.57
  -4   8   5   -0.34    2.43
   4  -8  -4   73.38    4.46
  -4   8   4   76.55    4.59
   4  -8  -3  126.84    6.01
  -4   8   3  111.85    5.47
   4  -8  -2   24.30    3.24
  -4   8   2   22.75    2.97
   4  -8  -1  147.83    6.01
  -4   8   1  141.42    6.28
   4  -8   0   63.72    6.08
  -4   8   0   59.27    3.65
   4  -8   1    0.07    2.09
  -4   8  -1   -0.07    2.03
   4  -8   2  232.62    7.76
  -4   8  -2  236.33    9.65
   4  -8   3  149.32    5.87
  -4   8  -3  148.44    6.08
   4  -8   4   83.64    4.25
  -4   8  -4   80.73    4.39
   4  -8   5   25.45    2.36
  -4   8  -5   23.22    2.43
   4  -8   6    3.24    1.76
  -4   8  -6   -0.27    2.09
   4  -8   7  301.54   10.13
  -4   8  -7  281.02   10.13
   4  -8   8   27.88    2.43
  -4   8  -8   28.82    3.17
   4  -8   9  116.31    5.81
  -4   8  -9  106.99    5.94
   4  -8  10   47.39    3.58
  -4   8 -10   38.07    4.05
   4  -8  11   23.90    3.11
  -4   8 -11   20.12    3.44
   4  -8  12   42.86    3.98
  -4   8 -12   48.87    4.93
   4  -8  13    3.31    2.70
  -4   8 -13    4.05    3.38
   4  -8  14   13.84    3.38
  -4   8 -14   18.50    3.71
   4  -8  15    3.17    3.78
  -4   8 -15    2.16    3.98
   4  -8  16    1.42    3.85
  -4   8 -16   -0.34    3.85
   4  -8  17    6.14    3.44
  -4   8 -17    3.98    4.19
   4  -8  18   -1.08    3.04
  -4   8 -18    1.96    4.19
   4  -8  19    2.50    4.73
  -4   7  18   -2.70    7.36
  -4   7  17    1.55    6.35
   4  -7 -16   -1.89    4.52
  -4   7  16    0.68    4.25
   4  -7 -15    1.96    5.27
  -4   7  15    4.25    5.47
   4  -7 -14   -0.34    5.20
  -4   7  14    1.96    5.06
   4  -7 -13    3.71    5.40
  -4   7  13   15.26    6.41
   4  -7 -12    4.86    4.59
  -4   7  12    7.16    5.47
   4  -7 -11    0.95    3.44
  -4   7  11    0.54    3.98
   4  -7 -10   16.81    3.85
  -4   7  10   17.21    4.12
   4  -7  -9    0.14    3.71
  -4   7   9    3.24    3.44
   4  -7  -8   -0.74    3.11
  -4   7   8   -0.54    2.97
   4  -7  -7  580.94   19.24
  -4   7   7  611.99   20.12
   4  -7  -6   41.58    3.85
  -4   7   6   43.94    3.85
   4  -7  -5   10.26    2.43
  -4   7   5   10.46    2.57
   4  -7  -4  167.95    7.09
  -4   7   4  184.15    6.95
   4  -7  -3  221.07    7.83
  -4   7   3  227.22    8.24
   4  -7  -2   11.95    2.09
  -4   7   2   10.19    2.97
   4  -7  -1  189.69    8.78
  -4   7   1  197.52    7.16
   4  -7   0   61.77    3.78
  -4   7   0   63.39    3.44
   4  -7   1  470.23   14.72
  -4   7  -1  459.57   14.11
   4  -7   2  246.12    8.51
  -4   7  -2  258.40    9.05
   4  -7   3  235.72    8.71
  -4   7  -3  230.66    7.36
   4  -7   4   29.09    2.84
  -4   7  -4   29.09    2.63
   4  -7   5    4.25    1.55
  -4   7  -5    4.32    1.55
   4  -7   6  379.91   12.62
  -4   7  -6  376.13   11.54
   4  -7   7    0.20    1.42
  -4   7  -7   -0.27    1.82
   4  -7   8  191.31    6.68
  -4   7  -8  195.76    7.49
   4  -7   9   -0.61    1.69
  -4   7  -9   -1.55    2.30
   4  -7  10    5.27    2.70
  -4   7 -10    6.68    2.70
   4  -7  11   48.54    3.92
  -4   7 -11   48.33    4.39
   4  -7  12   20.52    3.92
  -4   7 -12   19.44    3.44
   4  -7  13   29.57    3.38
  -4   7 -13   31.52    4.05
   4  -7  14    1.69    3.71
  -4   7 -14   -2.50    3.78
   4  -7  15   -0.14    3.04
  -4   7 -15   -0.95    3.51
   4  -7  16    7.36    3.51
  -4   7 -16    5.47    3.92
   4  -7  17    1.08    3.17
  -4   7 -17    2.23    3.31
   4  -7  18    3.17    3.17
  -4   7 -18    1.49    4.19
   4  -7  19    0.68    4.59
  -4   7 -19   -1.01    4.32
  -4   6  19   -4.66    7.22
   4  -6 -17    0.88    3.11
   4  -6 -16   -1.49    6.28
  -4   6  16    1.55    5.81
   4  -6 -15   -1.55    5.27
  -4   6  15    2.03    5.94
   4  -6 -14    2.16    5.47
  -4   6  14   -0.88    4.46
   4  -6 -13   18.70    4.66
  -4   6  13   20.66    4.73
   4  -6 -12    1.42    3.44
  -4   6  12    3.92    4.05
   4  -6 -11    0.88    3.44
  -4   6  11   -0.07    3.65
   4  -6 -10    4.66    3.31
  -4   6  10    5.60    3.31
   4  -6  -9  135.41    7.09
  -4   6   9  134.33    7.16
   4  -6  -8   44.49    3.92
  -4   6   8   40.23    3.78
   4  -6  -7   67.10    5.40
  -4   6   7   64.87    4.25
   4  -6  -6  293.10   11.21
  -4   6   6  286.01   10.67
   4  -6  -5  108.55    5.13
  -4   6   5  111.11    5.60
   4  -6  -4   81.34    4.73
  -4   6   4   72.16    3.98
   4  -6  -3   20.52    2.50
  -4   6   3   15.53    3.04
   4  -6  -2   43.20    4.12
  -4   6   2   48.60    3.17
   4  -6  -1  167.88    6.75
  -4   6   1  150.53    5.67
   4  -6   0   19.10    2.03
  -4   6   0   20.32    2.16
   4  -6   1   14.45    1.96
  -4   6  -1   16.74    1.89
   4  -6   2 1105.71   29.77
  -4   6  -2 1129.61   29.70
   4  -6   3   87.15    4.12
  -4   6  -3   79.92    3.85
   4  -6   4   45.84    2.63
  -4   6  -4   40.97    2.50
   4  -6   5   48.87    2.84
  -4   6  -5   45.70    2.77
   4  -6   6  117.52    4.79
  -4   6  -6  117.05    5.40
   4  -6   7  550.63   16.88
  -4   6  -7  535.31   16.67
   4  -6   8    2.97    1.55
  -4   6  -8    0.61    1.76
   4  -6   9   27.68    2.57
  -4   6  -9   28.08    2.90
   4  -6  10    7.70    1.96
  -4   6 -10    6.68    2.30
   4  -6  11   -0.20    2.16
  -4   6 -11   -0.41    2.09
   4  -6  12  107.74    6.21
  -4   6 -12   99.16    6.35
   4  -6  13    1.08    2.90
  -4   6 -13    1.22    3.44
   4  -6  14    1.89    2.77
  -4   6 -14    2.90    3.24
   4  -6  15    6.28    3.17
  -4   6 -15    3.24    3.31
   4  -6  16    7.29    3.85
  -4   6 -16    4.46    3.98
   4  -6  17    5.47    4.05
  -4   6 -17    2.84    3.31
   4  -6  18   -2.30    3.24
  -4   6 -18    0.54    3.92
  -4   6 -19    2.03    4.46
  -4   6 -21   -0.68    6.21
   4  -5 -20   -1.89    5.74
   4  -5 -19    1.08    4.39
   4  -5 -18    0.47    3.17
  -4   5  18    2.57    5.33
   4  -5 -17    2.63    4.19
  -4   5  17    0.47    4.86
   4  -5 -16    2.63    4.25
  -4   5  16    1.69    5.06
   4  -5 -15    3.04    4.93
  -4   5  15    3.65    5.00
   4  -5 -14    1.01    3.85
  -4   5  14    1.15    4.05
   4  -5 -13   34.97    4.73
  -4   5  13   33.68    4.59
   4  -5 -12    6.28    3.51
  -4   5  12    4.73    3.71
   4  -5 -11    0.74    3.11
  -4   5  11    1.15    3.38
   4  -5 -10    5.40    3.65
  -4   5  10   11.41    3.71
   4  -5  -9    0.74    2.63
  -4   5   9   -1.01    2.97
   4  -5  -8   57.04    4.59
  -4   5   8   58.39    4.73
   4  -5  -7  202.65    8.84
  -4   5   7  202.51    8.44
   4  -5  -6   33.89    3.58
  -4   5   6   30.65    3.65
   4  -5  -5   58.73    3.71
  -4   5   5   50.29    3.85
   4  -5  -4   21.26    2.23
  -4   5   4   19.71    3.24
   4  -5  -3  306.94   13.64
  -4   5   3  301.54   10.19
   4  -5  -2  336.24   11.41
  -4   5   2  336.57   11.07
   4  -5  -1   21.06    2.09
  -4   5   1   21.87    2.23
   4  -5   0   30.71    1.96
  -4   5   0   31.46    2.36
   4  -5   1  454.03   15.46
  -4   5  -1  462.33   14.51
   4  -5   2   11.75    1.55
  -4   5  -2   12.49    1.62
   4  -5   3  875.46   25.72
  -4   5  -3  907.12   27.61
   4  -5   4    4.05    1.15
  -4   5  -4    3.04    1.15
   4  -5   5   16.34    1.49
  -4   5  -5   15.80    1.62
   4  -5   6  494.47   14.78
  -4   5  -6  500.41   16.74
   4  -5   7   15.73    1.82
  -4   5  -7   15.32    2.03
   4  -5   8  177.80    6.55
  -4   5  -8  177.40    6.62
   4  -5   9    3.65    1.55
  -4   5  -9    4.19    1.82
   4  -5  10   81.61    4.46
  -4   5 -10   82.62    4.52
   4  -5  11   50.97    3.51
  -4   5 -11   52.79    3.71
   4  -5  12    1.35    2.09
  -4   5 -12    0.34    2.36
   4  -5  13   13.91    3.85
  -4   5 -13   16.47    3.98
   4  -5  14    4.79    2.97
  -4   5 -14    6.62    3.24
   4  -5  15   11.54    3.11
  -4   5 -15   10.19    4.12
   4  -5  16   11.95    3.65
  -4   5 -16    9.72    3.98
   4  -5  17    2.97    3.98
  -4   5 -17    0.68    4.05
   4  -5  18   -0.07    3.85
  -4   5 -18    0.68    3.24
  -4   5 -19    2.09    2.97
  -4   5 -20   -4.05    7.43
   4  -4 -20   -1.15    4.39
   4  -4 -19    5.20    5.27
   4  -4 -18    2.36    5.06
   4  -4 -17    6.75    4.93
  -4   4  17    5.60    5.81
   4  -4 -16    1.15    4.52
  -4   4  16    0.00    4.52
   4  -4 -15    1.55    3.98
  -4   4  15    3.24    4.12
   4  -4 -14   17.69    4.46
  -4   4  14   20.99    5.06
   4  -4 -13   58.73    5.20
  -4   4  13   58.39    6.48
   4  -4 -12   13.16    3.92
  -4   4  12   16.54    4.19
   4  -4 -11   15.59    3.78
  -4   4  11   14.11    3.85
   4  -4 -10    8.30    2.77
  -4   4  10    9.65    3.71
   4  -4  -9  124.61    5.87
  -4   4   9  134.54    6.35
   4  -4  -8   61.83    3.92
  -4   4   8   61.97    3.98
   4  -4  -7  267.18    9.11
  -4   4   7  283.85   10.06
   4  -4  -6   19.37    2.50
  -4   4   6   19.71    2.57
   4  -4  -5  153.10    6.48
  -4   4   5  145.47    9.72
   4  -4  -4  337.38   11.68
  -4   4   4  359.46   11.61
   4  -4  -3   81.95    3.92
  -4   4   3   75.13    3.58
   4  -4  -2  193.13    7.76
  -4   4   2  195.29    7.29
   4  -4  -1   95.05    3.98
  -4   4   1   96.53    4.12
   4  -4   0   28.08    1.96
  -4   4   0   27.61    2.23
   4  -4   1  207.44    7.63
  -4   4  -1  198.60    6.82
   4  -4   2  253.75    8.91
  -4   4  -2  246.25    8.51
   4  -4   3   38.88    2.30
  -4   4  -3   40.37    2.30
   4  -4   4    5.67    1.01
  -4   4  -4    5.74    1.08
   4  -4   5  481.64   13.91
  -4   4  -5  492.37   16.00
   4  -4   6   -0.27    1.22
  -4   4  -6    0.14    1.62
   4  -4   7  164.71    6.28
  -4   4  -7  155.73    6.01
   4  -4   8   21.13    1.76
  -4   4  -8   22.28    2.30
   4  -4   9    0.34    1.22
  -4   4  -9   -0.41    1.62
   4  -4  10    1.69    1.55
  -4   4 -10    1.69    2.03
   4  -4  11    0.27    2.03
  -4   4 -11   -0.14    1.76
   4  -4  12   15.32    2.57
  -4   4 -12   17.69    2.84
   4  -4  13    3.04    3.31
  -4   4 -13    0.41    3.11
   4  -4  14    0.27    2.84
  -4   4 -14    1.82    3.04
   4  -4  15   13.43    3.78
  -4   4 -15   16.94    3.71
   4  -4  16    6.75    3.71
  -4   4 -16   11.34    4.32
   4  -4  17    2.70    3.24
  -4   4 -17    6.35    3.51
   4  -4  18   -1.55    4.46
  -4   4 -18   -1.15    2.30
  -4   4 -19   -1.08    3.11
   4  -3 -20    2.70    5.00
  -4   3  20   -1.35    5.40
   4  -3 -19    2.63    3.98
   4  -3 -18    1.82    4.59
  -4   3  18    4.46    7.90
   4  -3 -17    1.55    5.13
  -4   3  17    2.90    6.35
   4  -3 -16    3.04    4.25
  -4   3  16    2.36    5.94
   4  -3 -15    9.11    3.92
  -4   3  15    4.05    4.39
   4  -3 -14   27.81    4.59
  -4   3  14   27.34    4.66
   4  -3 -13    9.05    3.78
  -4   3  13   10.73    3.85
   4  -3 -12   36.52    4.12
  -4   3  12   44.69    4.93
   4  -3 -11    5.67    3.38
  -4   3  11    3.58    2.97
   4  -3 -10   41.24    4.05
  -4   3  10   46.71    3.98
   4  -3  -9    3.17    2.77
  -4   3   9    1.96    2.43
   4  -3  -8    4.93    2.16
  -4   3   8    1.96    2.16
   4  -3  -7  171.73    6.62
  -4   3   7  173.55    7.29
   4  -3  -6    0.61    1.76
  -4   3   6    1.55    2.57
   4  -3  -5  160.86    7.22
  -4   3   5  173.48    6.62
   4  -3  -4  130.89    5.27
  -4   3   4  120.29    5.06
   4  -3  -3   24.64    2.03
  -4   3   3   21.06    2.16
   4  -3  -2  290.33    9.38
  -4   3   2  280.34    9.99
   4  -3  -1  167.14    6.01
  -4   3   1  177.40    6.82
   4  -3   0  290.13    9.32
  -4   3   0  292.36   10.33
   4  -3   1  788.17   22.61
  -4   3  -1  803.57   24.03
   4  -3   2  382.21   11.48
  -4   3  -2  381.60   12.69
   4  -3   3  110.77    4.12
  -4   3  -3  106.93    4.25
   4  -3   4    1.35    1.15
  -4   3  -4    0.00    0.81
   4  -3   5    8.51    1.01
  -4   3  -5    7.63    1.42
   4  -3   6  465.57   14.58
  -4   3  -6  472.32   14.04
   4  -3   7   45.43    2.63
  -4   3  -7   43.61    2.50
   4  -3   8  240.72    8.30
  -4   3  -8  239.57    8.78
   4  -3   9  108.95    4.52
  -4   3  -9  106.59    4.39
   4  -3  10   16.54    1.96
  -4   3 -10   15.53    2.03
   4  -3  11  108.07    5.20
  -4   3 -11  109.76    5.13
   4  -3  12   -0.34    2.70
  -4   3 -12    0.81    2.63
   4  -3  13   30.51    3.44
  -4   3 -13   40.30    3.78
   4  -3  14    4.46    3.31
  -4   3 -14    0.00    3.04
   4  -3  15    5.87    3.31
  -4   3 -15    7.83    3.24
   4  -3  16    5.20    3.38
  -4   3 -16    9.45    3.11
   4  -3  17   -0.34    2.90
  -4   3 -17    1.22    2.77
   4  -3  18    0.34    2.90
  -4   3 -18   -0.88    4.52
  -4   3 -19   -1.01    3.24
  -4   2  21   -2.36    3.92
   4  -2 -20    4.59    6.55
  -4   2  20   -1.35    6.01
   4  -2 -19    5.20    5.13
  -4   2  19   14.51    4.73
   4  -2 -18    2.43    4.66
  -4   2  18   -0.14    5.54
   4  -2 -17    3.24    4.86
  -4   2  17   -0.34    6.14
   4  -2 -16    0.88    4.12
  -4   2  16    1.28    4.86
   4  -2 -15    3.58    4.05
  -4   2  15    2.63    3.98
   4  -2 -14   17.42    4.32
  -4   2  14   17.69    4.66
   4  -2 -13   20.45    3.78
  -4   2  13   14.38    4.12
   4  -2 -12    1.96    3.51
  -4   2  12   -1.82    3.44
   4  -2 -11    0.88    2.36
  -4   2  11    0.74    2.90
   4  -2 -10    2.43    2.57
  -4   2  10    4.05    2.30
   4  -2  -9   41.18    3.11
  -4   2   9   43.67    3.31
   4  -2  -8  371.54   12.22
  -4   2   8  396.31   12.02
   4  -2  -7   91.47    4.39
  -4   2   7   90.46    5.81
   4  -2  -6   39.89    2.90
  -4   2   6   39.62    2.97
   4  -2  -5  414.34   12.76
  -4   2   5  394.09   12.15
   4  -2  -4   48.87    2.90
  -4   2   4   40.64    2.84
   4  -2  -3  296.81   10.06
  -4   2   3  303.16    9.65
   4  -2  -2   28.69    2.09
  -4   2   2   29.50    2.16
   4  -2  -1    3.04    1.08
  -4   2   1    3.71    1.08
   4  -2   0  434.72   13.03
  -4   2   0  443.90   14.38
   4  -2   1  325.84   10.40
  -4   2  -1  332.79   10.80
   4  -2   2 3429.46   84.72
  -4   2  -2 3370.40   83.23
   4  -2   3  839.95   22.68
  -4   2  -3  833.06   22.41
   4  -2   4    0.61    0.54
  -4   2  -4    1.42    0.88
   4  -2   5  482.31   16.54
  -4   2  -5  493.99   14.99
   4  -2   6  120.22    4.93
  -4   2  -6  112.80    3.98
   4  -2   7  359.59   11.07
  -4   2  -7  358.58   11.54
   4  -2   8   26.06    1.82
  -4   2  -8   25.92    1.89
   4  -2   9    0.41    1.35
  -4   2  -9   -0.27    1.22
   4  -2  10  105.17    4.46
  -4   2 -10  111.72    5.00
   4  -2  11    0.95    1.96
  -4   2 -11    1.01    2.43
   4  -2  12   80.19    5.00
  -4   2 -12   71.01    3.98
   4  -2  13    3.71    2.30
  -4   2 -13    4.19    5.13
   4  -2  14    3.71    2.90
  -4   2 -14    4.59    2.30
   4  -2  15    3.04    3.11
  -4   2 -15    7.97    3.04
   4  -2  16    2.77    3.17
  -4   2 -16   -0.41    2.50
   4  -2  17    0.34    3.65
  -4   2 -17    2.23    2.97
   4  -2  18    1.08    3.17
  -4   2 -18   -1.55    2.57
   4  -1 -21    1.55    4.46
  -4   1  21    2.23    5.47
   4  -1 -20    0.81    4.66
  -4   1  20    3.65    6.08
   4  -1 -19   -0.61    5.00
  -4   1  19    0.47    5.87
   4  -1 -18   18.90    4.86
  -4   1  18   24.03    6.95
   4  -1 -17    0.88    3.98
  -4   1  17    0.00    4.59
   4  -1 -16    4.12    4.73
  -4   1  16    1.96    5.27
   4  -1 -15   16.07    4.05
  -4   1  15   18.23    4.52
   4  -1 -14   29.90    4.25
  -4   1  14   33.41    4.59
   4  -1 -13    2.57    3.31
  -4   1  13    1.01    4.66
   4  -1 -12    2.03    3.04
  -4   1  12    6.14    3.04
   4  -1 -11   21.40    3.44
  -4   1  11   20.66    3.65
   4  -1 -10  160.39    6.75
  -4   1  10  166.94    7.36
   4  -1  -9  134.54    6.01
  -4   1   9  148.24    6.62
   4  -1  -8  145.74    5.81
  -4   1   8  130.21    8.98
   4  -1  -7  168.08    6.28
  -4   1   7  162.62    6.41
   4  -1  -6   78.84    4.32
  -4   1   6   83.30    4.25
   4  -1  -5  128.73    4.93
  -4   1   5  135.62    4.86
   4  -1  -4  116.78    4.66
  -4   1   4  116.92    4.73
   4  -1  -3   83.37    3.51
  -4   1   3   82.89    3.78
   4  -1  -2  146.08    5.60
  -4   1   2  144.46    6.08
   4  -1  -1  700.01   20.52
  -4   1   1  708.32   22.34
   4  -1   0  129.00    4.73
  -4   1   0  126.50    4.39
   4  -1   1 1087.22   30.04
  -4   1  -1 1063.25   28.08
   4  -1   2  608.28   16.54
  -4   1  -2  593.56   16.40
   4  -1   3    3.38    0.47
  -4   1  -3    3.92    0.61
   4  -1   4    4.19    0.61
  -4   1  -4    3.17    0.61
   4  -1   5    0.14    0.54
  -4   1  -5    0.95    0.74
   4  -1   6  773.26   23.56
  -4   1  -6  780.34   22.28
   4  -1   7    2.50    0.88
  -4   1  -7    2.16    0.88
   4  -1   8  160.73    6.68
  -4   1  -8  170.04    6.14
   4  -1   9    1.96    1.82
  -4   1  -9    2.50    1.62
   4  -1  10    3.71    1.82
  -4   1 -10    3.24    1.82
   4  -1  11   44.28    3.11
  -4   1 -11   44.01    2.90
   4  -1  12    3.51    1.96
  -4   1 -12    4.32    1.82
   4  -1  13   18.02    2.63
  -4   1 -13   15.46    2.63
   4  -1  14    9.65    3.17
  -4   1 -14    8.44    2.63
   4  -1  15    2.97    2.84
  -4   1 -15    3.85    2.16
   4  -1  16    8.44    3.04
  -4   1 -16    5.67    2.70
   4  -1  17    2.16    3.58
  -4   1 -17    0.88    2.90
   4  -1  18    2.43    2.97
  -4   1 -18    0.68    2.23
   4   0 -21    0.95    4.66
  -4   0  21    1.49   12.42
   4   0 -20    2.57    4.86
  -4   0  20    1.76    4.59
   4   0 -19    2.16    5.27
  -4   0  19    5.20    5.40
   4   0 -18   -2.57    4.52
  -4   0  18    0.95    5.20
   4   0 -17    9.52    4.19
  -4   0  17   12.76    4.86
   4   0 -16   -0.54    3.65
  -4   0  16    4.79    5.00
   4   0 -15    7.02    3.71
  -4   0  15    6.62    4.39
   4   0 -14   33.08    4.73
  -4   0  14   30.71    4.79
   4   0 -13   28.35    3.98
  -4   0  13   36.65    4.59
   4   0 -12    9.11    4.39
  -4   0  12    8.51    4.25
   4   0 -11   31.46    3.78
  -4   0  11   26.60    3.58
   4   0 -10    4.32    2.36
  -4   0  10    4.39    2.36
   4   0  -9   84.24    5.33
  -4   0   9   79.38    6.55
   4   0  -8  185.77    6.75
  -4   0   8  184.49    7.36
   4   0  -7   31.93    2.50
  -4   0   7   30.24    2.36
   4   0  -6   10.26    1.69
  -4   0   6   10.33    1.69
   4   0  -5  239.17    8.17
  -4   0   5  230.93    7.83
   4   0  -4    3.92    1.28
  -4   0   4    2.30    1.42
   4   0  -3 1134.54   30.85
  -4   0   3 1120.63   31.52
   4   0  -2    3.04    0.95
  -4   0   2    2.63    1.01
   4   0  -1  199.41    7.97
  -4   0   1  198.12    7.09
   4   0   0  861.21   24.77
  -4   0   0  850.55   24.57
   4   0   1    0.47    0.27
  -4   0  -1    0.74    0.34
   4   0   4    6.62    0.61
  -4   0  -4    6.55    0.61
   4   0   5  409.14   12.29
  -4   0  -5  420.55   12.49
   4   0   6   24.44    1.76
  -4   0  -6   24.44    1.42
   4   0   7  629.95   19.98
  -4   0  -7  646.89   19.71
   4   0   8   19.04    1.69
  -4   0  -8   18.70    1.62
   4   0   9   17.01    2.16
  -4   0  -9   17.55    1.69
   4   0  10   31.19    2.97
  -4   0 -10   30.04    2.43
   4   0  11   27.00    2.70
  -4   0 -11   29.43    2.43
   4   0  12   12.62    2.43
  -4   0 -12   13.91    2.16
   4   0  13    5.06    2.23
  -4   0 -13    8.71    2.30
   4   0  14    7.56    3.38
  -4   0 -14    6.75    2.03
   4   0  15    6.55    2.84
  -4   0 -15    5.67    2.63
   4   0  16    1.62    3.17
  -4   0 -16    3.44    2.16
   4   0  17   -1.55    3.17
  -4   0 -17    0.74    2.03
  -4  -1  22   -1.76    6.62
   4   1 -21    0.81    4.46
  -4  -1  21   -0.68    8.24
   4   1 -20    0.34    5.27
  -4  -1  20   -0.47    4.73
   4   1 -19    3.44    5.47
  -4  -1  19    9.11    6.21
   4   1 -18   -1.55    4.25
  -4  -1  18    0.95    5.40
   4   1 -17   -0.88    4.19
  -4  -1  17   -0.61    5.06
   4   1 -16   -1.49    3.98
  -4  -1  16   -1.28    4.52
   4   1 -15   22.68    4.25
  -4  -1  15   24.57    4.25
   4   1 -14   32.54    4.05
  -4  -1  14   29.43    4.05
   4   1 -13   32.94    3.92
  -4  -1  13   28.82    3.98
   4   1 -12   40.91    3.85
  -4  -1  12   32.94    3.51
   4   1 -11    9.11    3.38
  -4  -1  11   10.60    3.38
   4   1 -10    0.07    2.16
  -4  -1  10    0.61    3.71
   4   1  -9  231.40    8.57
  -4  -1   9  239.23    9.11
   4   1  -8  107.33    5.06
  -4  -1   8  105.98    5.00
   4   1  -7  106.79    5.47
  -4  -1   7  102.00    4.79
   4   1  -6  101.73    4.79
  -4  -1   6  103.28    4.32
   4   1  -5    2.23    1.22
  -4  -1   5    2.30    1.22
   4   1  -4  450.99   14.72
  -4  -1   4  432.29   13.10
   4   1  -3    6.14    1.01
  -4  -1   3    6.89    1.08
   4   1  -2  708.86   20.52
  -4  -1   2  704.47   20.59
   4   1  -1  418.25   12.96
  -4  -1   1  417.92   12.08
   4   1   0  285.20    8.03
  -4  -1   0  291.89    9.11
   4   1   1 1486.10   53.13
  -4  -1  -1 1528.69   53.46
   4   1   4  101.53    5.40
  -4  -1  -4  103.21    4.05
   4   1   5   15.32    1.15
  -4  -1  -5   16.61    1.08
   4   1   6  419.74   14.18
  -4  -1  -6  424.13   12.89
   4   1   7   56.91    2.97
  -4  -1  -7   57.04    2.70
   4   1   8    9.45    1.69
  -4  -1  -8   10.13    1.22
   4   1   9    9.11    1.89
  -4  -1  -9   10.33    1.42
   4   1  10   10.80    1.82
  -4  -1 -10    8.84    1.42
   4   1  11   23.49    2.63
  -4  -1 -11   22.88    2.50
   4   1  12    2.57    2.63
  -4  -1 -12    3.11    1.55
   4   1  13   -0.20    1.96
  -4  -1 -13    0.34    2.23
   4   1  14    3.92    3.24
  -4  -1 -14    7.90    2.30
   4   1  15   -0.81    2.50
  -4  -1 -15    1.35    2.63
   4   1  16    1.76    2.63
  -4  -1 -16    2.70    2.09
   4   1  17    0.27    3.17
  -4  -1 -17    0.88    2.84
   4   1  18    0.95    2.36
  -4  -2  22   -2.16    7.49
   4   2 -21    2.50    3.71
  -4  -2  21    0.14    4.12
   4   2 -20    1.69    3.24
  -4  -2  20    1.82    4.79
   4   2 -19    1.89    4.52
  -4  -2  19    3.98    4.79
   4   2 -18   18.02    4.93
  -4  -2  18   25.31    5.87
   4   2 -17   -0.68    3.78
  -4  -2  17    1.08    4.39
   4   2 -16    0.61    4.39
  -4  -2  16    3.17    5.13
   4   2 -15   23.49    5.13
  -4  -2  15   22.21    4.52
   4   2 -14   36.92    4.32
  -4  -2  14   35.44    4.19
   4   2 -13   16.54    3.24
  -4  -2  13   19.10    4.05
   4   2 -12   -0.47    3.04
  -4  -2  12    0.00    2.90
   4   2 -11   76.41    5.67
  -4  -2  11   85.46    9.59
   4   2 -10  366.75   11.88
  -4  -2  10  354.93   11.81
   4   2  -9   46.38    3.31
  -4  -2   9   50.70    3.92
   4   2  -8  296.88    9.99
  -4  -2   8  293.57    9.92
   4   2  -7   -0.07    1.62
  -4  -2   7   -0.27    1.89
   4   2  -6    1.49    1.49
  -4  -2   6    1.76    1.35
   4   2  -5   14.04    1.89
  -4  -2   5   12.35    1.76
   4   2  -4  172.81    6.35
  -4  -2   4  176.45    6.62
   4   2  -3 1206.77   32.54
  -4  -2   3 1172.20   35.57
   4   2  -2  107.47    4.52
  -4  -2   2  110.57    4.25
   4   2  -1   86.34    3.78
  -4  -2   1   82.35    3.11
   4   2   0  735.93   20.32
  -4  -2   0  750.64   22.14
   4   2   1    4.66    0.54
  -4  -2  -1    4.46    0.47
   4   2   4    5.27    0.54
  -4  -2  -4    4.66    0.41
   4   2   5  221.61    7.70
  -4  -2  -5  224.92    7.76
   4   2   6    2.43    1.01
  -4  -2  -6    1.76    0.68
   4   2   7  158.16    6.82
  -4  -2  -7  154.92    5.40
   4   2   8    3.44    1.35
  -4  -2  -8    3.17    1.22
   4   2   9   79.79    4.12
  -4  -2  -9   76.41    3.24
   4   2  10  111.18    5.33
  -4  -2 -10  115.84    5.87
   4   2  11   22.01    2.70
  -4  -2 -11   17.21    2.03
   4   2  12    5.40    2.57
  -4  -2 -12    5.74    2.16
   4   2  13   -0.47    2.09
  -4  -2 -13    1.28    2.16
   4   2  14   13.84    2.97
  -4  -2 -14    7.63    2.16
   4   2  15    4.66    3.71
  -4  -2 -15    5.33    2.30
   4   2  16    0.20    2.16
  -4  -2 -16    1.22    2.57
   4   2  17   -0.74    2.36
  -4  -2 -17    0.61    2.63
   4   2  18   -0.81    3.17
   4   3 -21   -0.41    3.44
  -4  -3  21   -3.31    6.14
   4   3 -20    3.31    3.65
  -4  -3  20    2.36    6.28
   4   3 -19    1.62    3.98
  -4  -3  19    2.77    3.58
   4   3 -18    2.03    4.32
  -4  -3  18    1.62    5.27
   4   3 -17    8.51    5.33
  -4  -3  17    9.11    5.40
   4   3 -16   19.44    4.46
  -4  -3  16   17.21    4.39
   4   3 -15    5.74    3.65
  -4  -3  15    5.74    4.59
   4   3 -14   26.80    4.59
  -4  -3  14   26.26    4.52
   4   3 -13    0.47    2.90
  -4  -3  13    0.27    3.04
   4   3 -12    2.03    2.50
  -4  -3  12   -1.15    4.59
   4   3 -11    1.08    2.30
  -4  -3  11    2.09    2.63
   4   3 -10    0.27    2.30
  -4  -3  10    1.15    2.70
   4   3  -9  656.07   19.98
  -4  -3   9  683.81   19.51
   4   3  -8   11.27    2.03
  -4  -3   8   10.53    2.16
   4   3  -7  192.66    7.49
  -4  -3   7  182.33    7.02
   4   3  -6  255.30    9.18
  -4  -3   6  249.49    8.91
   4   3  -5    2.70    1.08
  -4  -3   5    3.44    1.35
   4   3  -4  441.54   13.70
  -4  -3   4  441.95   14.24
   4   3  -3  111.52    4.32
  -4  -3   3  110.17    4.46
   4   3  -2  228.23    7.36
  -4  -3   2  226.75    7.43
   4   3  -1  194.48    6.35
  -4  -3   1  193.87    6.82
   4   3   0  210.14    7.83
  -4  -3   0  204.81    6.75
   4   3   1  562.17   16.13
  -4  -3  -1  567.57   16.27
   4   3   2    8.84    0.81
  -4  -3  -2    9.52    0.81
   4   3   3  182.80    7.09
  -4  -3  -3  174.77    6.08
   4   3   4  186.45    7.36
  -4  -3  -4  174.97    6.21
   4   3   5   26.93    1.82
  -4  -3  -5   25.52    1.49
   4   3   6  468.54   15.93
  -4  -3  -6  487.31   15.73
   4   3   7    3.04    1.42
  -4  -3  -7    1.96    0.95
   4   3   8    9.38    1.76
  -4  -3  -8    9.18    1.42
   4   3   9   21.06    2.57
  -4  -3  -9   17.89    1.82
   4   3  10    0.61    1.69
  -4  -3 -10    0.81    1.62
   4   3  11   79.38    5.60
  -4  -3 -11   65.07    3.71
   4   3  12   -0.47    2.03
  -4  -3 -12    0.61    2.09
   4   3  13    2.30    1.96
  -4  -3 -13    1.22    2.36
   4   3  14   -0.74    2.36
  -4  -3 -14    1.28    1.82
   4   3  15    1.22    3.38
  -4  -3 -15    0.41    1.28
  -4  -3 -16    0.74    1.28
  -4  -4  22    0.27    5.60
   4   4 -21   -5.13    8.91
   4   4 -20    0.68    6.95
  -4  -4  20    1.62    5.74
   4   4 -19    0.07    4.32
  -4  -4  19   -1.08    4.05
   4   4 -18    3.71    4.39
  -4  -4  18    1.62    4.79
   4   4 -17    0.47    4.73
  -4  -4  17    1.35    5.00
   4   4 -16    2.09    3.71
  -4  -4  16    0.88    4.25
   4   4 -15   28.42    4.39
  -4  -4  15   22.41    5.06
   4   4 -14   22.95    3.98
  -4  -4  14   29.50    4.66
   4   4 -13    7.02    3.17
  -4  -4  13   -0.81    5.13
   4   4 -12   36.32    3.98
  -4  -4  12   48.06    4.25
   4   4 -11   53.53    4.25
  -4  -4  11   50.76    3.85
   4   4 -10  193.06    8.10
  -4  -4  10  200.15    7.76
   4   4  -9    3.17    1.96
  -4  -4   9    3.11    2.16
   4   4  -8  413.46   13.03
  -4  -4   8  413.39   14.04
   4   4  -7  142.91    6.08
  -4  -4   7  135.55    5.27
   4   4  -6    1.15    1.42
  -4  -4   6    1.15    1.35
   4   4  -5  322.40    9.79
  -4  -4   5  310.99   10.26
   4   4  -4   63.12    2.77
  -4  -4   4   64.40    3.24
   4   4  -3  113.14    4.59
  -4  -4   3  107.80    4.66
   4   4  -2   89.17    3.92
  -4  -4   2   88.70    3.51
   4   4  -1   77.43    3.11
  -4  -4   1   77.90    3.24
   4   4   0  434.66   13.77
  -4  -4   0  452.28   15.19
   4   4   1  164.78    6.21
  -4  -4  -1  173.01    5.87
   4   4   2  254.62    8.57
  -4  -4  -2  254.35    9.45
   4   4   3    2.50    0.68
  -4  -4  -3    3.17    0.74
   4   4   4   18.56    1.55
  -4  -4  -4   17.96    1.28
   4   4   5  183.75    7.29
  -4  -4  -5  182.13    6.89
   4   4   6   22.68    1.76
  -4  -4  -6   26.53    1.82
   4   4   7    5.47    1.35
  -4  -4  -7    6.14    1.28
   4   4   8    1.22    1.42
  -4  -4  -8    1.82    1.35
   4   4   9    0.41    1.55
  -4  -4  -9    0.54    1.62
   4   4  10   17.82    2.50
  -4  -4 -10   17.42    1.82
   4   4  11    0.54    2.30
  -4  -4 -11    1.62    1.69
   4   4  12    2.50    2.23
  -4  -4 -12    2.36    2.23
   4   4  13    1.49    2.16
  -4  -4 -13    2.63    2.16
   4   4  14    1.89    2.50
  -4  -4 -14    0.27    2.23
   4   4  15    1.82    3.04
  -4  -4 -15    1.96    2.50
   4   5 -20   -1.55    5.81
   4   5 -19   -1.89    4.79
  -4  -5  19    0.20    4.59
   4   5 -18    1.89    4.32
  -4  -5  18    2.84    5.27
   4   5 -17    2.70    4.05
  -4  -5  17    1.82    4.66
   4   5 -16   11.27    4.86
  -4  -5  16   13.03    5.06
   4   5 -15    1.82    4.46
  -4  -5  15    1.82    4.32
   4   5 -14   14.58    3.92
  -4  -5  14   13.30    5.81
   4   5 -13    0.74    3.17
  -4  -5  13   -1.22    3.04
   4   5 -12   -0.27    2.97
  -4  -5  12    0.27    2.77
   4   5 -11   79.92    5.60
  -4  -5  11   86.40    5.67
   4   5 -10   21.67    3.44
  -4  -5  10   14.58    2.63
   4   5  -9  317.20   10.13
  -4  -5   9  298.77   10.19
   4   5  -8   26.06    2.50
  -4  -5   8   26.12    2.43
   4   5  -7   39.76    2.90
  -4  -5   7   39.35    3.04
   4   5  -6  165.99    5.81
  -4  -5   6  168.22    7.02
   4   5  -5   15.12    1.76
  -4  -5   5   14.38    1.89
   4   5  -4  145.74    5.67
  -4  -5   4  141.76    5.00
   4   5  -3    2.57    1.15
  -4  -5   3    4.73    1.28
   4   5  -2   29.90    2.16
  -4  -5   2   31.73    1.96
   4   5  -1  403.13   12.56
  -4  -5   1  403.67   14.11
   4   5   0  114.55    4.79
  -4  -5   0  115.36    4.19
   4   5   1  141.83    6.21
  -4  -5  -1  134.60    5.13
   4   5   2    1.01    1.15
  -4  -5  -2    1.08    1.08
   4   5   3    7.43    1.35
  -4  -5  -3    7.43    1.28
   4   5   4   97.48    4.46
  -4  -5  -4   99.84    3.98
   4   5   5   45.23    2.57
  -4  -5  -5   44.69    2.63
   4   5   6   69.93    3.65
  -4  -5  -6   74.93    3.98
   4   5   7   40.97    2.84
  -4  -5  -7   48.06    2.77
   4   5   8    1.82    1.49
  -4  -5  -8   -0.34    1.35
   4   5   9    2.97    1.76
  -4  -5  -9    0.68    1.28
   4   5  10   15.80    2.63
  -4  -5 -10   15.80    2.09
   4   5  11    1.76    2.63
  -4  -5 -11    2.36    1.35
   4   5  12    0.14    2.09
  -4  -5 -12    1.89    2.03
   4   5  13    6.89    2.36
  -4  -5 -13    8.37    2.23
   4   5  14   -0.20    3.17
  -4  -5 -14   -0.20    1.42
  -4  -5 -15   -0.95    3.58
   4   6 -22   -0.81    6.89
   4   6 -21    0.34    3.38
   4   6 -20   -2.84    5.81
   4   6 -19   -0.07    3.58
  -4  -6  19    0.27    4.05
   4   6 -18    2.84    4.86
  -4  -6  18    1.22    5.81
   4   6 -17   -0.41    4.25
  -4  -6  17    2.23    4.59
   4   6 -16    2.36    3.92
  -4  -6  16    2.90    4.19
   4   6 -15   43.67    4.79
  -4  -6  15   44.89    7.90
   4   6 -14    1.55    3.65
  -4  -6  14   -1.08    3.85
   4   6 -13   22.07    3.38
  -4  -6  13   20.45    3.78
   4   6 -12    1.62    2.97
  -4  -6  12    1.69    2.84
   4   6 -11    4.52    2.97
  -4  -6  11    1.22    2.70
   4   6 -10  220.20    9.72
  -4  -6  10  209.46    9.05
   4   6  -9    9.38    2.50
  -4  -6   9    6.41    2.23
   4   6  -8   19.58    2.63
  -4  -6   8   17.69    2.16
   4   6  -7   81.34    4.46
  -4  -6   7   80.67    4.59
   4   6  -6   -0.07    1.96
  -4  -6   6    0.41    1.55
   4   6  -5  133.93    5.60
  -4  -6   5  139.46    5.60
   4   6  -4    0.20    1.42
  -4  -6   4    1.28    1.35
   4   6  -3  165.99    6.41
  -4  -6   3  158.90    5.54
   4   6  -2   46.17    2.84
  -4  -6   2   46.24    2.77
   4   6  -1    9.25    1.69
  -4  -6   1    8.03    1.28
   4   6   0  282.17   10.19
  -4  -6   0  285.20    9.38
   4   6   1    1.49    1.22
  -4  -6  -1    1.96    1.01
   4   6   2    8.71    1.22
  -4  -6  -2    8.51    1.22
   4   6   3   38.68    2.36
  -4  -6  -3   37.94    2.50
   4   6   4    0.07    1.35
  -4  -6  -4    0.20    1.28
   4   6   5  101.80    4.59
  -4  -6  -5  109.42    4.93
   4   6   6   19.98    2.23
  -4  -6  -6   18.83    1.96
   4   6   7    2.30    1.49
  -4  -6  -7    4.05    1.42
   4   6   8    1.82    1.62
  -4  -6  -8    0.88    1.35
   4   6   9    6.08    1.82
  -4  -6  -9    6.55    1.89
   4   6  10    2.09    1.62
  -4  -6 -10    2.50    2.03
   4   6  11    7.36    2.90
  -4  -6 -11    4.39    1.82
   4   6  12    0.81    2.30
  -4  -6 -12    1.49    2.30
   4   6  13    0.54    2.36
  -4  -6 -13    0.27    1.28
   4   6  14    0.27    1.82
  -4  -6 -14    0.68    2.50
   4   7 -21    0.14    3.65
   4   7 -20   -2.63    6.28
  -4  -7  20    3.38    8.51
   4   7 -19   11.95    5.87
  -4  -7  19   -2.23    7.43
   4   7 -18   -0.74    4.73
  -4  -7  18   -0.68    6.21
   4   7 -17    2.43    4.19
  -4  -7  17    1.62    4.52
   4   7 -16   19.98    4.66
  -4  -7  16   16.47    8.51
   4   7 -15    3.17    3.58
  -4  -7  15    2.03    3.92
   4   7 -14   32.13    5.13
  -4  -7  14   27.34    4.32
   4   7 -13    3.65    3.04
  -4  -7  13    2.70    3.11
   4   7 -12    3.51    3.65
  -4  -7  12    2.03    3.17
   4   7 -11    4.25    2.84
  -4  -7  11    5.13    2.84
   4   7 -10    3.65    2.70
  -4  -7  10    4.39    3.24
   4   7  -9  195.09    8.37
  -4  -7   9  192.18    7.49
   4   7  -8   12.69    2.30
  -4  -7   8   11.95    2.63
   4   7  -7   -0.54    2.57
  -4  -7   7    1.35    1.89
   4   7  -6   17.35    2.43
  -4  -7   6   16.94    2.03
   4   7  -5    3.92    1.82
  -4  -7   5    4.19    1.69
   4   7  -4    2.23    1.69
  -4  -7   4    0.34    1.28
   4   7  -3   46.65    2.90
  -4  -7   3   48.87    2.70
   4   7  -2    6.08    1.89
  -4  -7   2    5.74    2.03
   4   7  -1  303.77   10.33
  -4  -7   1  289.73    9.25
   4   7   0    2.16    1.28
  -4  -7   0    0.81    1.22
   4   7   1  103.35    5.54
  -4  -7  -1  104.16    5.13
   4   7   2    1.96    1.35
  -4  -7  -2    0.95    1.28
   4   7   3   -0.47    1.76
  -4  -7  -3    0.34    1.35
   4   7   4   35.03    2.57
  -4  -7  -4   35.98    2.43
   4   7   5    1.08    1.89
  -4  -7  -5    1.62    1.49
   4   7   6   -0.68    1.42
  -4  -7  -6    0.74    1.42
   4   7   7    1.69    1.62
  -4  -7  -7    1.62    1.42
   4   7   8    4.39    2.30
  -4  -7  -8    5.74    1.55
   4   7   9    5.00    1.55
  -4  -7  -9    6.89    2.09
   4   7  10    0.81    1.96
  -4  -7 -10    0.61    1.89
   4   7  11    1.28    2.36
  -4  -7 -11    1.42    1.42
   4   7  12   -1.49    2.43
  -4  -7 -12    0.47    1.69
   4   7  13    0.54    2.43
  -4  -7 -13   -0.07    2.16
   4   8 -20   -0.61    4.12
   4   8 -19   -0.54    5.67
  -4  -8  19    2.30    6.75
   4   8 -18    4.93    4.86
  -4  -8  18    5.00    5.40
   4   8 -17    9.99    4.59
  -4  -8  17   14.38    8.03
   4   8 -16   -0.41    4.19
  -4  -8  16   -3.04    4.25
   4   8 -15   17.62    5.00
  -4  -8  15   15.05    4.79
   4   8 -14   -1.62    3.65
  -4  -8  14    1.55    3.92
   4   8 -13   11.34    3.11
  -4  -8  13    8.91    3.51
   4   8 -12    5.27    2.23
  -4  -8  12    4.05    3.04
   4   8 -11    6.21    4.12
  -4  -8  11    2.70    3.65
   4   8 -10   39.02    4.32
  -4  -8  10   34.22    3.65
   4   8  -9   52.25    5.00
  -4  -8   9   64.13    4.05
   4   8  -8   34.29    4.05
  -4  -8   8   31.93    3.58
   4   8  -7    9.18    2.97
  -4  -8   7   12.76    2.57
   4   8  -6    5.81    2.63
  -4  -8   6    3.44    1.82
   4   8  -5   32.06    3.11
  -4  -8   5   34.63    2.77
   4   8  -4   25.18    2.70
  -4  -8   4   20.66    2.36
   4   8  -3    1.89    2.36
  -4  -8   3    2.63    1.62
   4   8  -2    1.08    1.82
  -4  -8   2    0.68    1.55
   4   8  -1   43.40    3.31
  -4  -8   1   42.26    2.77
   4   8   0   75.87    4.93
  -4  -8   0   72.84    3.85
   4   8   1    0.74    1.49
  -4  -8  -1    1.08    3.65
   4   8   2    7.43    1.89
  -4  -8  -2    8.37    1.69
   4   8   3   31.39    2.57
  -4  -8  -3   33.41    2.77
   4   8   4    4.32    2.16
  -4  -8  -4    4.52    1.42
   4   8   5    6.08    2.36
  -4  -8  -5    8.64    1.69
   4   8   6   13.77    2.57
  -4  -8  -6   14.72    2.16
   4   8   7    3.71    2.16
  -4  -8  -7    3.11    1.89
   4   8   8   -0.14    2.36
  -4  -8  -8   -0.20    1.62
   4   8   9    2.23    1.96
  -4  -8  -9    0.34    1.62
   4   8  10    4.12    2.36
  -4  -8 -10    2.77    1.96
   4   8  11   -0.14    2.97
   4   9 -19    1.82    2.63
  -4  -9  19    0.88    4.86
   4   9 -18   -1.49    3.44
  -4  -9  18    2.36    5.87
   4   9 -17    2.36    3.17
  -4  -9  17    1.82    4.39
   4   9 -16   16.27    4.46
  -4  -9  16   14.04    6.55
   4   9 -15    3.98    5.20
  -4  -9  15   -2.57    4.32
   4   9 -14   10.60    3.92
  -4  -9  14    6.68    3.51
   4   9 -13    1.08    3.92
  -4  -9  13    0.27    3.51
   4   9 -12    1.15    4.93
  -4  -9  12    3.71    4.46
   4   9 -11   23.96    4.12
  -4  -9  11   24.64    3.51
   4   9 -10    3.04    3.71
  -4  -9  10    3.78    3.24
   4   9  -9   21.13    3.44
  -4  -9   9   20.25    3.11
   4   9  -8    1.96    2.77
  -4  -9   8    1.49    2.50
   4   9  -7    0.34    2.70
  -4  -9   7    0.47    2.50
   4   9  -6   20.32    3.58
  -4  -9   6   27.88    3.78
   4   9  -5    0.68    2.63
  -4  -9   5    0.34    2.30
   4   9  -4   37.06    4.19
  -4  -9   4   38.21    3.85
   4   9  -3   37.33    3.51
  -4  -9   3   41.85    3.58
   4   9  -2   -2.03    2.77
  -4  -9   2    0.00    2.36
   4   9  -1    5.67    2.43
  -4  -9   1    8.57    2.30
   4   9   0   43.47    3.44
  -4  -9   0   48.87    3.44
   4   9   1    0.68    2.03
  -4  -9  -1    0.95    1.55
   4   9   2   -1.22    2.30
  -4  -9  -2   -0.07    1.82
   4   9   3    8.78    2.50
  -4  -9  -3   13.10    2.03
   4   9   4   21.60    2.90
  -4  -9  -4   25.31    2.90
   4   9   5    2.84    2.30
  -4  -9  -5    1.82    2.43
   4   9   6   -0.34    1.96
  -4  -9  -6   -1.01    1.62
   4   9   7    6.21    2.57
  -4  -9  -7    6.55    2.09
   4   9   8    2.63    1.76
  -4  -9  -8    3.44    3.58
   4   9   9    0.74    2.23
  -4  -9  -9    2.43    3.24
   4   9  10   -0.27    3.78
  -4  -9 -10   -1.55    2.90
   4  10 -18   -1.55    7.09
  -4 -10  18   -3.17    6.62
   4  10 -17    8.91    6.21
  -4 -10  17    7.16    5.67
   4  10 -16    4.59    4.59
  -4 -10  16   -0.47    4.12
   4  10 -15    3.85    4.39
  -4 -10  15    7.16    3.98
   4  10 -14    1.01    4.73
  -4 -10  14    1.28    4.73
   4  10 -13    6.35    4.79
  -4 -10  13    5.60    3.78
   4  10 -12   10.73    4.25
  -4 -10  12   14.65    3.58
   4  10 -11   -1.08    4.59
  -4 -10  11    2.36    3.65
   4  10 -10   24.91    3.98
  -4 -10  10   22.55    3.58
   4  10  -9   -1.08    3.71
  -4 -10   9    1.15    3.78
   4  10  -8   10.46    3.65
  -4 -10   8   12.62    2.97
   4  10  -7   51.30    4.39
  -4 -10   7   66.96    4.52
   4  10  -6   -1.28    3.04
  -4 -10   6    0.61    2.43
   4  10  -5   42.80    4.59
  -4 -10   5   44.15    3.92
   4  10  -4    1.82    2.84
  -4 -10   4    2.43    2.30
   4  10  -3    6.14    2.77
  -4 -10   3    4.79    2.50
   4  10  -2   41.45    3.65
  -4 -10   2   35.30    3.44
   4  10  -1   16.47    3.24
  -4 -10   1   16.61    2.77
   4  10   0    2.57    2.57
  -4 -10   0    4.32    2.09
   4  10   1    9.72    3.24
  -4 -10  -1    7.63    2.03
   4  10   2    0.41    2.16
  -4 -10  -2   -0.54    2.03
   4  10   3   11.21    2.36
  -4 -10  -3   12.89    2.09
   4  10   4    3.11    2.50
  -4 -10  -4    1.96    2.50
   4  10   5   11.41    2.50
  -4 -10  -5    8.71    2.50
   4  10   6    1.89    2.97
  -4 -10  -6    4.59    1.89
   4  10   7    0.74    1.76
  -4 -10  -7   -0.14    2.36
   4  10   8    1.01    2.63
  -4 -10  -8   -0.34    1.69
   4  10   9   -1.08    2.97
  -4 -10  -9    1.82    3.11
  -4 -10 -10    2.16    2.57
   4  11 -19   -2.43    5.94
   4  11 -18   -1.69    5.81
  -4 -11  18    1.15    5.06
   4  11 -17   -0.07    5.40
  -4 -11  17   -2.23    4.79
   4  11 -16    7.22    5.87
  -4 -11  16    0.81    5.54
   4  11 -15   -0.61    5.00
  -4 -11  15   -0.47    3.85
   4  11 -14    3.04    4.46
  -4 -11  14    3.04    4.46
   4  11 -13    4.66    4.66
  -4 -11  13   -0.54    3.44
   4  11 -12    1.82    4.46
  -4 -11  12    2.36    3.92
   4  11 -11   26.66    5.20
  -4 -11  11   24.03    4.12
   4  11 -10   -0.41    4.46
  -4 -11  10   -0.20    3.51
   4  11  -9    1.49    3.92
  -4 -11   9    2.23    2.70
   4  11  -8   16.67    4.19
  -4 -11   8   20.72    3.78
   4  11  -7   -1.22    3.58
  -4 -11   7   -0.07    3.44
   4  11  -6   36.65    4.59
  -4 -11   6   33.68    4.05
   4  11  -5    1.01    2.90
  -4 -11   5   -1.55    2.57
   4  11  -4    8.91    3.38
  -4 -11   4   10.13    3.11
   4  11  -3   22.07    3.44
  -4 -11   3   24.64    3.04
   4  11  -2    2.43    3.31
  -4 -11   2    1.01    2.90
   4  11  -1   28.35    4.19
  -4 -11   1   34.29    3.38
   4  11   0    2.43    2.84
  -4 -11   0    4.66    2.23
   4  11   1    0.95    2.43
  -4 -11  -1    0.61    2.23
   4  11   2    0.81    2.77
  -4 -11  -2    0.81    1.96
   4  11   3    1.49    2.57
  -4 -11  -3    0.88    2.84
   4  11   4    7.70    2.90
  -4 -11  -4    6.89    2.16
   4  11   5    0.41    2.23
  -4 -11  -5    0.54    2.30
   4  11   6    2.43    2.77
  -4 -11  -6    0.41    2.03
   4  11   7   -0.27    1.89
  -4 -11  -7    3.17    3.17
   4  11   8    0.54    1.49
  -4 -11  -8   -0.07    1.89
   4  12 -18   -1.28   12.08
  -4 -12  18   -1.49    9.38
   4  12 -17    3.04    4.79
  -4 -12  17    0.54    5.13
   4  12 -16   -2.90    5.06
  -4 -12  16   -0.54    4.79
   4  12 -15    2.57    5.00
  -4 -12  15    1.76    4.66
   4  12 -14    3.31    5.54
  -4 -12  14    2.50    4.79
   4  12 -13    2.63    4.66
  -4 -12  13    1.55    3.98
   4  12 -12    8.51    5.81
  -4 -12  12    1.49    3.65
   4  12 -11   -1.55    4.52
  -4 -12  11    1.08    3.58
   4  12 -10    1.76    4.79
  -4 -12  10    5.33    3.58
   4  12  -9    6.08    4.39
  -4 -12   9    3.65    3.31
   4  12  -8   -4.19    4.79
  -4 -12   8   -1.01    3.11
   4  12  -7    4.86    3.71
  -4 -12   7    4.79    3.71
   4  12  -6   -1.22    4.32
  -4 -12   6   -1.28    3.78
   4  12  -5    5.33    3.38
  -4 -12   5   11.75    3.17
   4  12  -4   -0.54    3.11
  -4 -12   4    0.81    2.70
   4  12  -3   -0.20    3.11
  -4 -12   3    1.22    3.92
   4  12  -2    7.02    3.85
  -4 -12   2   10.87    3.31
   4  12  -1    0.54    3.04
  -4 -12   1    1.89    2.36
   4  12   0    9.52    3.17
  -4 -12   0   11.41    2.90
   4  12   1    0.88    3.51
  -4 -12  -1    1.08    2.77
   4  12   2   -1.62    3.04
  -4 -12  -2    0.27    2.43
   4  12   3    3.31    3.04
  -4 -12  -3    1.82    2.36
   4  12   4   -0.14    2.03
  -4 -12  -4   -0.27    2.16
   4  12   5    1.22    1.96
  -4 -12  -5   -0.07    4.05
   4  12   6    0.95    2.30
  -4 -12  -6    0.00    5.00
   4  12   8   -0.07    2.57
   4  13 -17    2.43    5.67
  -4 -13  17   -0.27    6.14
   4  13 -16    3.04    5.13
  -4 -13  16   -4.73    5.06
   4  13 -15    2.57    6.68
  -4 -13  15    4.05    5.94
   4  13 -14   14.65    5.33
  -4 -13  14   10.73    4.66
   4  13 -13   -1.62    5.67
  -4 -13  13   -0.81    4.93
   4  13 -12    1.89    4.93
  -4 -13  12    0.47    3.92
   4  13 -11    7.29    5.94
  -4 -13  11    2.57    4.05
   4  13 -10    3.78    4.25
  -4 -13  10    2.43    4.19
   4  13  -9    1.96    4.59
  -4 -13   9    0.00    3.11
   4  13  -8    3.04    4.46
  -4 -13   8    5.27    3.58
   4  13  -7    2.57    4.12
  -4 -13   7    6.41    3.17
   4  13  -6    8.37    4.73
  -4 -13   6    9.99    4.05
   4  13  -5    2.70    4.05
  -4 -13   5   -2.16    3.44
   4  13  -4   -0.54    3.71
  -4 -13   4    0.47    3.38
   4  13  -3    2.90    4.73
  -4 -13   3    5.67    4.25
   4  13  -2   -0.68    3.17
  -4 -13   2    2.03    2.90
   4  13  -1    3.58    3.44
  -4 -13   1    3.71    2.84
   4  13   0    4.46    3.51
  -4 -13   0   -0.07    2.84
   4  13   1    0.47    4.32
  -4 -13  -1   -0.27    3.31
   4  13   2   -1.15    3.31
  -4 -13  -2    0.14    2.70
   4  13   3    0.20    2.63
  -4 -13  -3    0.00    2.30
   4  13   4    4.52    3.85
  -4 -13  -4    1.96    2.16
  -4 -14  17    0.00    5.00
   4  14 -16    0.81    6.21
  -4 -14  16    1.22    6.41
   4  14 -15    1.96    5.74
  -4 -14  15    1.76    5.13
   4  14 -14    2.09    7.29
  -4 -14  14   -0.27    4.39
   4  14 -13   24.10    9.72
  -4 -14  13   13.64    4.93
   4  14 -12   16.61    5.06
  -4 -14  12    7.43    4.19
   4  14 -11    1.28    4.73
  -4 -14  11    0.41    3.44
   4  14 -10    3.31    5.54
  -4 -14  10    1.01    4.32
   4  14  -9    0.81    4.52
  -4 -14   9    2.30    5.00
   4  14  -8   -0.95    3.65
  -4 -14   8    0.61    3.44
   4  14  -7    3.78    3.78
  -4 -14   7    4.79    3.58
   4  14  -6   -1.35    5.20
  -4 -14   6   -1.96    4.79
   4  14  -5    3.31    4.05
  -4 -14   5    4.66    3.51
   4  14  -4   -0.68    3.24
  -4 -14   4   -2.23    3.92
   4  14  -3    0.07    5.06
  -4 -14   3   -0.88    2.90
   4  14  -2    2.43    3.58
  -4 -14   2    0.20    3.04
   4  14  -1    3.98    5.67
  -4 -14   1    1.49    3.78
   4  14   0   -2.77    6.48
  -4 -14   0    0.88    3.44
  -4 -14  -1   -4.59    3.98
   4  14   2    2.63    4.25
   4  14   3   -0.41    3.51
   4  15 -15   -0.07    5.40
  -4 -15  15   -2.16    8.78
   4  15 -14    1.35    7.36
  -4 -15  14   -0.27    5.20
   4  15 -13    1.01    6.89
  -4 -15  13    2.36    4.73
   4  15 -12    5.87    7.02
  -4 -15  12   -1.15    6.62
  -4 -15  11    8.71    4.46
  -4 -15  10    1.35    3.04
  -4 -15   9   -1.01    4.93
  -4 -15   8    9.11    4.32
  -4 -15   7    0.47    5.87
   4  15  -6    3.98    6.82
  -4 -15   6    2.77    3.11
  -4 -15   5    0.14    2.84
  -4 -15   4   -1.01    3.51
  -4 -15   3    2.43    2.77
   4  15  -1    2.03    4.39
  -4 -16  13    4.93    4.32
  -4 -16  12    1.35    6.21
  -4 -16  11    1.15    3.78
  -4 -16  10    1.15    3.51
  -4 -16   9   -0.74    3.58
  -4 -16   8    0.41    2.43
  -4 -16   7    0.88    3.92
  -4 -16   6   -0.41    2.43
   5 -18   3   -1.96    4.73
   5 -18   4   -2.63    6.75
   5 -18   5    0.68    4.86
  -5  18  -5   -1.42    6.01
  -5  18  -6    0.61    4.79
  -5  18  -8   -0.27    6.14
  -5  18  -9   -2.70    6.48
  -5  17   6   -0.41    5.20
   5 -17  -4   -0.47    5.20
   5 -17  -3    1.62    4.52
   5 -17  -1   -1.96    8.10
  -5  17   1    4.46    6.48
   5 -17   2   -1.35    4.66
  -5  17  -2   -0.54    3.51
   5 -17   3    7.63    5.20
  -5  17  -3    2.70    3.98
   5 -17   4   -0.81    3.98
  -5  17  -4   -0.27    3.71
   5 -17   5    1.22    4.25
  -5  17  -5   -0.61    4.19
   5 -17   6   -0.54    3.71
  -5  17  -6    5.33    6.41
  -5  17  -7    0.34    4.32
   5 -17   8   -0.47    3.51
  -5  17  -8    4.19    6.08
   5 -17   9   -0.14    3.85
  -5  17  -9    1.22    6.28
   5 -17  10    1.89    3.85
  -5  17 -10    1.62    5.81
   5 -17  12   -0.68    3.04
  -5  16   7   -0.95    5.00
  -5  16   6   -1.62    4.52
  -5  16   5    0.74    3.92
  -5  16   4    0.41    5.13
   5 -16  -3   -1.01    5.81
  -5  16   3    0.27    4.66
   5 -16  -2    2.30    5.87
  -5  16   2   -0.88    5.13
   5 -16  -1    0.07    4.25
  -5  16   1   -0.74    4.73
   5 -16   0    1.08    3.92
  -5  16   0   -0.95    4.46
   5 -16   1    0.47    3.71
  -5  16  -1    0.95    4.25
   5 -16   2    4.93    5.27
  -5  16  -2   -0.27    3.51
   5 -16   3    3.24    4.25
  -5  16  -3    0.14    4.05
   5 -16   4    2.97    4.25
  -5  16  -4    0.88    5.67
   5 -16   5    5.06    5.00
  -5  16  -5    3.92    7.02
   5 -16   6    3.04    8.24
  -5  16  -6    1.42    5.20
   5 -16   7   -0.27    5.13
  -5  16  -7   -0.74    4.86
   5 -16   8    3.31    4.25
  -5  16  -8   -1.35    5.54
   5 -16   9    6.01    4.19
  -5  16  -9   10.53    4.59
   5 -16  10    4.39    3.51
  -5  16 -10    3.24    4.25
   5 -16  11    0.88    3.71
  -5  16 -11   -0.74    5.27
   5 -16  12    0.54    3.04
  -5  16 -12    0.61    4.66
   5 -16  14   -0.07    5.47
  -5  16 -14    4.32    6.62
   5 -16  15   -1.69    4.86
  -5  16 -15    0.88    4.86
   5 -15  -7    0.95    4.73
  -5  15   7    0.47    4.32
   5 -15  -6   -0.88    4.86
  -5  15   6    2.84    4.25
   5 -15  -5    0.34    4.19
  -5  15   5   -0.88    4.39
   5 -15  -4   -3.04    4.59
  -5  15   4   -0.20    4.46
   5 -15  -3   -0.68    4.46
  -5  15   3    3.65    4.32
   5 -15  -2    4.79    4.39
  -5  15   2   -0.95    4.39
   5 -15  -1   17.48    6.48
  -5  15   1    8.64    6.35
   5 -15   0    0.14    4.05
  -5  15   0   -2.43    4.39
   5 -15   1    6.48    5.00
  -5  15  -1    4.59    3.85
   5 -15   2    7.29    5.27
  -5  15  -2    7.97    4.19
   5 -15   3    2.57    3.58
  -5  15  -3    8.51    4.25
   5 -15   4    5.40    3.71
  -5  15  -4    3.92    7.02
   5 -15   5   -1.35    7.43
  -5  15  -5    3.85    4.46
   5 -15   6    2.03    2.97
  -5  15  -6   -1.15    3.92
   5 -15   7   -4.19    5.13
  -5  15  -7   -1.89    5.47
   5 -15   8    3.44    7.63
  -5  15  -8    5.33    5.00
   5 -15   9    1.62    3.51
  -5  15  -9    4.93    4.19
   5 -15  10    4.73    3.92
  -5  15 -10    5.94    5.40
   5 -15  11    0.47    3.58
  -5  15 -11    2.03    4.79
   5 -15  12    0.54    3.92
  -5  15 -12   -2.30    4.12
   5 -15  13    6.68    4.05
  -5  15 -13    4.19    4.59
   5 -15  14    1.49    5.20
  -5  15 -14   -1.01    5.40
   5 -15  15    2.23    3.85
  -5  15 -15    1.62    6.89
   5 -15  16   -0.88    6.62
   5 -14 -10    5.60    7.16
   5 -14  -9    2.36    6.89
   5 -14  -8   -0.88    4.19
  -5  14   8    0.81    3.24
   5 -14  -7   -0.07    3.92
  -5  14   7   -0.27   10.06
   5 -14  -6    1.49    5.00
  -5  14   6   -2.90    5.27
   5 -14  -5    8.51    4.39
  -5  14   5    8.30    4.46
   5 -14  -4    0.47    4.19
  -5  14   4    6.08    4.32
   5 -14  -3   -0.47    3.78
  -5  14   3    1.55    4.52
   5 -14  -2    4.79    4.12
  -5  14   2    8.03    4.86
   5 -14  -1    2.84    3.78
  -5  14   1    1.42    4.05
   5 -14   0    5.47    3.65
  -5  14   0    3.98    3.65
   5 -14   1    4.52    3.92
  -5  14  -1   -1.69    3.78
   5 -14   2   -0.20    3.38
  -5  14  -2   -1.96    3.78
   5 -14   3   45.30    5.13
  -5  14  -3   45.50    8.24
   5 -14   4   -1.15    8.24
  -5  14  -4    3.04    4.32
   5 -14   5    3.85    3.38
  -5  14  -5    3.85    3.58
   5 -14   6    4.05    3.51
  -5  14  -6    8.98    4.12
   5 -14   7    2.77    3.38
  -5  14  -7    2.43    3.92
   5 -14   8    0.14    5.74
  -5  14  -8   -0.68    4.59
   5 -14   9   22.07    4.25
  -5  14  -9   17.48    4.93
   5 -14  10   13.37    4.25
  -5  14 -10   12.89    5.13
   5 -14  11   -1.22    3.98
  -5  14 -11    1.69    4.79
   5 -14  12    2.97    4.25
  -5  14 -12    5.87    5.13
   5 -14  13    1.22    4.25
  -5  14 -13   -2.43    4.32
   5 -14  14   10.19    5.27
  -5  14 -14    3.17    5.00
   5 -14  15    7.97    7.36
  -5  14 -15   -3.98    6.82
   5 -14  16    0.27    5.67
   5 -14  17    0.81    6.28
  -5  14 -17   -2.63    8.03
  -5  13  12    1.42    5.27
   5 -13 -10    0.14    4.59
  -5  13  10    1.49    4.32
   5 -13  -9    1.96    4.66
  -5  13   9   -2.63    4.39
   5 -13  -8    6.62    4.32
  -5  13   8    4.32    4.52
   5 -13  -7   -0.74    5.54
  -5  13   7    0.74    4.59
   5 -13  -6   10.80    4.73
  -5  13   6    9.65    5.47
   5 -13  -5   -0.88    3.92
  -5  13   5   -0.34    4.59
   5 -13  -4   -1.01    4.19
  -5  13   4    1.96    4.25
   5 -13  -3    0.74    4.39
  -5  13   3    7.76    5.06
   5 -13  -2    8.10    3.85
  -5  13   2    4.66    4.05
   5 -13  -1    6.41    3.58
  -5  13   1    2.77    3.85
   5 -13   0    7.36    3.58
  -5  13   0    8.51    3.92
   5 -13   1    0.41    3.58
  -5  13  -1    2.23    3.98
   5 -13   2    0.54    3.11
  -5  13  -2   -1.55    4.79
   5 -13   3   32.33    6.21
  -5  13  -3   39.69    4.59
   5 -13   4   45.09    6.14
  -5  13  -4   49.48    5.40
   5 -13   5    1.76    3.24
  -5  13  -5   -0.07    3.78
   5 -13   6    5.06    3.04
  -5  13  -6    0.41    3.44
   5 -13   7    3.78    2.90
  -5  13  -7   -1.42    3.58
   5 -13   8   54.34    9.05
  -5  13  -8   36.86    5.47
   5 -13   9    5.47    3.65
  -5  13  -9    8.98    4.19
   5 -13  10   21.13    4.12
  -5  13 -10   26.73    5.33
   5 -13  11   -0.14    3.38
  -5  13 -11    0.68    4.86
   5 -13  12    2.30    4.25
  -5  13 -12    1.69    5.47
   5 -13  13    2.36    4.12
  -5  13 -13    3.98    5.06
   5 -13  14    0.07    4.25
  -5  13 -14    1.15    4.39
   5 -13  15    4.86    3.44
  -5  13 -15    3.92    6.14
   5 -13  17    2.63    5.54
  -5  13 -17    1.28    8.98
  -5  12  13   -0.68    7.22
  -5  12  12    2.84    3.98
   5 -12 -11   -0.07    3.92
  -5  12  11   -2.70    5.94
   5 -12 -10    4.73    4.66
  -5  12  10    1.69    5.40
   5 -12  -9    1.08    4.46
  -5  12   9    2.63    5.13
   5 -12  -8   -0.68    4.39
  -5  12   8    1.82    4.73
   5 -12  -7    7.63    4.32
  -5  12   7    6.21    4.73
   5 -12  -6   -1.01    4.73
  -5  12   6   -0.47    4.66
   5 -12  -5   11.48    4.73
  -5  12   5   10.19    4.46
   5 -12  -4    2.70    3.71
  -5  12   4   -2.30    3.71
   5 -12  -3   14.78    4.52
  -5  12   3   19.64    4.52
   5 -12  -2    2.30    3.44
  -5  12   2    1.55    3.44
   5 -12  -1   16.27    3.65
  -5  12   1   15.59    3.85
   5 -12   0    6.28    3.78
  -5  12   0   -0.14    3.71
   5 -12   1   -0.34    2.97
  -5  12  -1   -0.34    4.19
   5 -12   2   35.91    6.95
  -5  12  -2   26.66    3.98
   5 -12   3    3.17    3.04
  -5  12  -3    5.27    3.38
   5 -12   4   41.38    4.79
  -5  12  -4   49.01    4.93
   5 -12   5    1.28    3.98
  -5  12  -5    1.89    4.19
   5 -12   6    3.17    2.97
  -5  12  -6    3.04    3.85
   5 -12   7   42.26    4.59
  -5  12  -7   37.33    4.73
   5 -12   8    0.68    2.50
  -5  12  -8    0.95    3.31
   5 -12   9   28.15    3.78
  -5  12  -9   22.21    3.85
   5 -12  10   -0.07    3.11
  -5  12 -10    2.43    4.32
   5 -12  11   -0.61    3.44
  -5  12 -11    0.47    3.92
   5 -12  12   16.07    3.51
  -5  12 -12   13.23    4.66
   5 -12  13    4.59    3.44
  -5  12 -13    1.55    4.25
   5 -12  14    5.54    4.32
  -5  12 -14    7.22    6.62
   5 -12  15   -0.27    3.24
  -5  12 -15    2.36    3.85
   5 -12  16    1.08    3.17
  -5  12 -16    5.33    4.19
   5 -12  17    2.23    3.11
  -5  12 -17    1.89    3.71
   5 -12  18   -7.49    9.18
  -5  12 -18    1.22    5.20
   5 -11 -14   -3.51    8.17
  -5  11  14   -2.57    6.48
   5 -11 -13   -1.96   10.33
  -5  11  13   -0.95    5.47
   5 -11 -12   -1.62    4.46
  -5  11  12    1.22    4.86
   5 -11 -11    6.75    4.19
  -5  11  11   14.65    5.00
   5 -11 -10    1.76    5.47
  -5  11  10    0.68    5.13
   5 -11  -9    2.97    4.39
  -5  11   9    1.01    4.52
   5 -11  -8   -0.20    4.66
  -5  11   8   -0.07    4.25
   5 -11  -7    0.47    3.92
  -5  11   7    4.12    4.32
   5 -11  -6   66.83    6.48
  -5  11   6   60.08    5.87
   5 -11  -5    1.08    3.38
  -5  11   5    1.82    3.24
   5 -11  -4    2.43    3.11
  -5  11   4    2.97    3.58
   5 -11  -3    2.30    3.78
  -5  11   3    1.28    3.58
   5 -11  -2   27.68    4.05
  -5  11   2   33.01    3.92
   5 -11  -1    0.14    2.90
  -5  11   1   -1.55    2.90
   5 -11   0   -2.09    3.11
  -5  11   0   -0.14    4.12
   5 -11   1    0.81    4.52
  -5  11  -1    1.01    2.63
   5 -11   2    2.43    2.84
  -5  11  -2    4.52    3.51
   5 -11   3  128.46    7.22
  -5  11  -3  114.82    6.08
   5 -11   4    7.49    2.90
  -5  11  -4    6.41    3.11
   5 -11   5   23.02    3.65
  -5  11  -5   20.72    3.71
   5 -11   6    1.42    2.57
  -5  11  -6    0.14    2.90
   5 -11   7    6.75    3.17
  -5  11  -7    3.71    3.38
   5 -11   8   85.26    5.20
  -5  11  -8   90.19    6.08
   5 -11   9    0.20    2.77
  -5  11  -9    2.23    3.65
   5 -11  10   13.64    3.38
  -5  11 -10   10.67    3.98
   5 -11  11   40.64    4.25
  -5  11 -11   40.84    5.00
   5 -11  12    2.09    3.44
  -5  11 -12   -0.74    4.52
   5 -11  13   12.42    3.58
  -5  11 -13   15.05    4.66
   5 -11  14    2.09    3.98
  -5  11 -14    2.36    4.12
   5 -11  15    3.31    4.25
  -5  11 -15    5.06    6.41
   5 -11  16    6.55    2.77
  -5  11 -16    4.73    4.05
   5 -11  17    0.61    2.90
  -5  11 -17    1.35    4.39
   5 -11  18    3.85    3.04
  -5  11 -18    1.76    4.73
   5 -11  19   -1.01    5.87
  -5  11 -19    0.54    4.25
  -5  10  17    6.55    9.99
  -5  10  16   -1.96   11.21
   5 -10 -15    1.15    5.00
  -5  10  15   14.31    7.29
   5 -10 -14   -2.16    5.54
  -5  10  14    0.54    3.85
   5 -10 -13    4.12    5.94
  -5  10  13   -1.55    5.94
   5 -10 -12   20.18    5.33
  -5  10  12   18.77    7.29
   5 -10 -11    8.57    5.40
  -5  10  11    4.12    5.33
   5 -10 -10   -1.08    4.39
  -5  10  10   -1.01    3.85
   5 -10  -9   -1.42    4.73
  -5  10   9    2.50    4.79
   5 -10  -8    3.31    4.05
  -5  10   8    3.51    4.73
   5 -10  -7   47.93    5.67
  -5  10   7   36.38    5.20
   5 -10  -6   -0.07    3.38
  -5  10   6    1.08    3.44
   5 -10  -5   10.60    3.51
  -5  10   5   12.42    4.05
   5 -10  -4    1.01    2.90
  -5  10   4    1.82    3.11
   5 -10  -3   21.06    3.24
  -5  10   3   19.91    3.51
   5 -10  -2    7.76    3.04
  -5  10   2    5.47    2.97
   5 -10  -1   24.23    3.44
  -5  10   1   14.11    6.48
   5 -10   0    3.38    3.98
  -5  10   0    7.43    2.84
   5 -10   1    2.36    2.63
  -5  10  -1    6.48    2.84
   5 -10   2   23.29    3.17
  -5  10  -2   23.63    3.24
   5 -10   3   42.80    3.71
  -5  10  -3   41.58    3.65
   5 -10   4   60.96    4.93
  -5  10  -4   64.06    5.60
   5 -10   5   35.37    4.25
  -5  10  -5   39.96    4.32
   5 -10   6    1.55    2.23
  -5  10  -6    1.82    2.84
   5 -10   7   67.44    4.46
  -5  10  -7   52.59    3.92
   5 -10   8    8.64    2.63
  -5  10  -8    6.01    3.38
   5 -10   9  137.30    6.82
  -5  10  -9  125.42    6.95
   5 -10  10    2.36    3.11
  -5  10 -10    2.50    3.58
   5 -10  11   -0.54    2.77
  -5  10 -11    0.00    3.44
   5 -10  12   37.40    4.12
  -5  10 -12   33.14    5.67
   5 -10  13    3.58    3.04
  -5  10 -13    6.35    4.32
   5 -10  14    3.11    3.78
  -5  10 -14    0.34    4.46
   5 -10  15    1.15    4.79
  -5  10 -15    2.09    4.39
   5 -10  16   -0.41    4.79
  -5  10 -16    0.20    6.28
   5 -10  17    5.94    2.97
  -5  10 -17    4.86    6.48
   5 -10  18    0.88    3.51
  -5  10 -18    0.81    4.79
   5 -10  19   -1.35    6.21
  -5  10 -19    5.67    6.55
   5  -9 -16    3.38    8.84
   5  -9 -15   -0.41    7.83
  -5   9  15    1.49    5.40
   5  -9 -14    1.35    5.00
  -5   9  14    3.17    5.20
   5  -9 -13    3.58    5.13
  -5   9  13    8.37    4.93
   5  -9 -12   -1.22    4.52
  -5   9  12    2.03    4.93
   5  -9 -11    9.05    5.40
  -5   9  11   15.32    5.60
   5  -9 -10    6.68    3.92
  -5   9  10    3.24    4.39
   5  -9  -9   29.90    5.13
  -5   9   9   23.83    4.52
   5  -9  -8    4.93    4.12
  -5   9   8    0.34    4.05
   5  -9  -7   -0.54    3.31
  -5   9   7    3.51    3.38
   5  -9  -6   38.81    4.52
  -5   9   6   34.36    4.32
   5  -9  -5    1.49    2.77
  -5   9   5    1.42    2.84
   5  -9  -4   21.94    4.05
  -5   9   4   21.87    4.32
   5  -9  -3    5.54    2.63
  -5   9   3    7.97    2.84
   5  -9  -2  111.65    5.47
  -5   9   2   97.21    7.02
   5  -9  -1   39.08    5.47
  -5   9   1   40.16    3.65
   5  -9   0   18.02    2.57
  -5   9   0   16.07    2.70
   5  -9   1   17.69    3.17
  -5   9  -1   14.78    3.65
   5  -9   2   89.24    4.73
  -5   9  -2   77.09    4.66
   5  -9   3  126.77    5.60
  -5   9  -3  129.94    6.14
   5  -9   4    4.12    2.03
  -5   9  -4    1.55    2.09
   5  -9   5   48.81    3.71
  -5   9  -5   49.14    3.78
   5  -9   6   24.44    3.51
  -5   9  -6   29.30    3.85
   5  -9   7    4.86    2.30
  -5   9  -7    5.47    2.63
   5  -9   8  191.04    7.70
  -5   9  -8  179.97    9.32
   5  -9   9    1.42    3.31
  -5   9  -9    1.35    2.77
   5  -9  10   81.07    4.59
  -5   9 -10   67.98    4.93
   5  -9  11   27.61    3.17
  -5   9 -11   26.19    4.66
   5  -9  12   17.75    2.97
  -5   9 -12   16.81    4.19
   5  -9  13   12.29    3.44
  -5   9 -13   10.80    4.59
   5  -9  14   -0.95    3.04
  -5   9 -14    0.14    3.65
   5  -9  15    2.77    4.12
  -5   9 -15    3.85    4.59
   5  -9  16    1.28    3.17
  -5   9 -16    5.13    3.78
   5  -9  17   -1.82    3.38
  -5   9 -17   -0.54    3.58
   5  -9  18    1.49    3.24
  -5   9 -18    7.29    5.81
   5  -9  19    0.27    5.81
  -5   9 -19    0.54    4.66
   5  -8 -16    2.03    4.46
   5  -8 -15   -0.74    5.00
  -5   8  15    3.92   11.00
   5  -8 -14   -0.68    5.40
  -5   8  14    1.55    5.74
   5  -8 -13    1.35    4.59
  -5   8  13   -0.34    5.60
   5  -8 -12   44.35    5.67
  -5   8  12   49.21    6.75
   5  -8 -11    1.76    4.39
  -5   8  11    1.08    5.00
   5  -8 -10   11.34    3.92
  -5   8  10   11.48    4.19
   5  -8  -9   17.48    4.59
  -5   8   9   20.59    4.32
   5  -8  -8  221.41   10.13
  -5   8   8  218.04   10.06
   5  -8  -7    4.79    2.97
  -5   8   7    6.14    3.38
   5  -8  -6    1.89    3.44
  -5   8   6    2.43    3.24
   5  -8  -5    4.66    2.97
  -5   8   5    5.00    2.90
   5  -8  -4   15.66    2.77
  -5   8   4   18.56    2.97
   5  -8  -3   80.60    5.33
  -5   8   3   91.00    7.22
   5  -8  -2  124.61    8.51
  -5   8   2  122.86    5.74
   5  -8  -1  120.97    6.35
  -5   8   1  125.08    6.14
   5  -8   0  124.61    5.81
  -5   8   0  123.67    5.81
   5  -8   1    3.38    2.16
  -5   8  -1    4.86    2.70
   5  -8   2  636.09   18.83
  -5   8  -2  645.07   18.56
   5  -8   3  147.56    5.60
  -5   8  -3  161.87    6.41
   5  -8   4  329.62   11.21
  -5   8  -4  336.24   10.80
   5  -8   5   76.48    4.25
  -5   8  -5   70.00    4.19
   5  -8   6    1.69    1.76
  -5   8  -6   -0.20    1.96
   5  -8   7   78.44    3.98
  -5   8  -7   76.41    3.85
   5  -8   8   52.11    3.31
  -5   8  -8   54.27    3.98
   5  -8   9   67.77    5.00
  -5   8  -9   66.69    4.79
   5  -8  10   34.56    2.97
  -5   8 -10   34.29    3.78
   5  -8  11    1.69    2.50
  -5   8 -11   -0.41    3.44
   5  -8  12   58.12    4.79
  -5   8 -12   55.89    5.74
   5  -8  13   -0.54    3.38
  -5   8 -13    0.14    3.44
   5  -8  14    6.95    2.97
  -5   8 -14    2.16    4.79
   5  -8  15   -1.22    3.85
  -5   8 -15   -1.22    3.38
   5  -8  16    2.63    3.58
  -5   8 -16    1.89    3.98
   5  -8  17   13.77    3.38
  -5   8 -17    5.60    3.85
   5  -8  18   -0.14    4.79
  -5   8 -18   -1.55    3.98
   5  -8  19    2.77    5.67
  -5   8 -19    2.63    4.73
   5  -7 -17    1.22    4.86
   5  -7 -16    1.49    4.93
  -5   7  16    1.42    6.68
   5  -7 -15    6.75    5.81
  -5   7  15   -1.01    4.46
   5  -7 -14    3.04    5.40
  -5   7  14    8.10    4.93
   5  -7 -13   18.83    4.79
  -5   7  13   18.02    5.20
   5  -7 -12    5.13    4.12
  -5   7  12    6.82    4.93
   5  -7 -11   13.50    3.65
  -5   7  11   12.42    4.05
   5  -7 -10    5.81    3.71
  -5   7  10   13.10    4.46
   5  -7  -9   45.09    4.46
  -5   7   9   37.60    4.86
   5  -7  -8   22.21    4.52
  -5   7   8   14.78    4.73
   5  -7  -7   48.20    5.00
  -5   7   7   53.87    5.60
   5  -7  -6   18.36    3.17
  -5   7   6   19.17    3.24
   5  -7  -5    4.46    2.36
  -5   7   5    4.25    2.36
   5  -7  -4   84.78    4.79
  -5   7   4   92.14    7.49
   5  -7  -3   58.86    4.32
  -5   7   3   52.18    3.51
   5  -7  -2   16.07    2.77
  -5   7   2   20.93    2.90
   5  -7  -1    0.41    1.82
  -5   7   1   -0.88    1.76
   5  -7   0   65.95    3.58
  -5   7   0   69.93    3.92
   5  -7   1  725.60   21.53
  -5   7  -1  727.62   20.59
   5  -7   2  188.27    7.49
  -5   7  -2  172.94    6.89
   5  -7   3  340.08   11.41
  -5   7  -3  332.52   10.13
   5  -7   4    4.25    1.55
  -5   7  -4    1.08    1.76
   5  -7   5   41.24    2.57
  -5   7  -5   46.98    3.11
   5  -7   6  156.27    5.81
  -5   7  -6  156.47    5.94
   5  -7   7   60.48    3.44
  -5   7  -7   53.40    3.31
   5  -7   8   74.32    3.92
  -5   7  -8   66.42    3.65
   5  -7   9    4.19    1.89
  -5   7  -9    3.98    2.23
   5  -7  10    3.51    2.43
  -5   7 -10    1.82    3.58
   5  -7  11   35.10    3.58
  -5   7 -11   37.06    3.85
   5  -7  12    8.71    2.77
  -5   7 -12    7.70    3.24
   5  -7  13   23.83    3.04
  -5   7 -13   18.43    3.85
   5  -7  14    0.74    3.31
  -5   7 -14    0.00    3.04
   5  -7  15    1.35    3.38
  -5   7 -15    1.35    4.32
   5  -7  16    6.48    3.78
  -5   7 -16    9.11    5.06
   5  -7  17    6.21    4.79
  -5   7 -17    3.65    3.58
   5  -7  18    3.65    3.92
  -5   7 -18    2.16    3.85
  -5   7 -19   -1.01    4.19
   5  -6 -18   -0.20    3.51
  -5   6  18   -1.01    6.48
   5  -6 -17   -0.34    2.90
   5  -6 -16    3.04    5.00
  -5   6  16   -0.14    5.54
   5  -6 -15    2.50    4.73
  -5   6  15    0.88    4.93
   5  -6 -14    2.70    4.32
  -5   6  14    7.70    5.40
   5  -6 -13   12.56    4.86
  -5   6  13   13.30    4.79
   5  -6 -12   18.02    4.46
  -5   6  12   30.31    5.67
   5  -6 -11    1.22    3.71
  -5   6  11    3.51    3.78
   5  -6 -10    3.44    3.31
  -5   6  10    4.52    3.38
   5  -6  -9   -1.28    2.77
  -5   6   9   -0.74    3.11
   5  -6  -8    8.84    3.71
  -5   6   8   12.02    3.92
   5  -6  -7  152.22    6.89
  -5   6   7  152.90    6.75
   5  -6  -6   48.74    3.58
  -5   6   6   52.86    4.19
   5  -6  -5    4.86    2.30
  -5   6   5    6.28    3.38
   5  -6  -4  123.73    5.47
  -5   6   4  121.78    5.60
   5  -6  -3   74.59    4.19
  -5   6   3   76.28    4.19
   5  -6  -2    1.08    1.96
  -5   6   2    2.43    1.76
   5  -6  -1   75.20    3.71
  -5   6   1   82.69    4.19
   5  -6   0   24.98    2.43
  -5   6   0   24.57    2.36
   5  -6   1   40.50    2.90
  -5   6  -1   38.75    2.57
   5  -6   2  548.87   16.13
  -5   6  -2  558.46   17.15
   5  -6   3   49.35    2.84
  -5   6  -3   53.06    2.90
   5  -6   4  252.46    8.71
  -5   6  -4  258.81    9.38
   5  -6   5   14.51    2.03
  -5   6  -5   13.57    2.09
   5  -6   6   17.48    2.09
  -5   6  -6   17.35    2.03
   5  -6   7  223.30    7.76
  -5   6  -7  220.80    7.43
   5  -6   8   98.56    4.52
  -5   6  -8  101.93    4.73
   5  -6   9    3.92    1.76
  -5   6  -9    1.89    1.96
   5  -6  10   36.38    3.17
  -5   6 -10   33.48    3.44
   5  -6  11   21.40    2.63
  -5   6 -11   18.36    2.97
   5  -6  12   33.95    4.39
  -5   6 -12   42.26    5.13
   5  -6  13    0.54    2.30
  -5   6 -13    0.07    2.63
   5  -6  14    4.93    3.17
  -5   6 -14    6.68    3.44
   5  -6  15    4.66    2.90
  -5   6 -15    5.20    3.38
   5  -6  16    1.08    2.84
  -5   6 -16    3.71    3.71
   5  -6  17    1.55    2.50
  -5   6 -17    3.58    3.17
   5  -6  18    0.95    2.23
  -5   6 -18   -0.20    3.51
  -5   6 -19   -0.41    4.12
  -5   6 -20    1.15    4.12
   5  -5 -20    3.58    5.60
   5  -5 -19   -0.47    3.51
   5  -5 -18    7.29    6.41
  -5   5  18   -3.58    9.79
   5  -5 -17   -2.97    5.40
   5  -5 -16   -0.07    5.00
  -5   5  16    3.98    5.20
   5  -5 -15    3.85    4.66
  -5   5  15    3.38    4.39
   5  -5 -14    3.71    4.39
  -5   5  14    5.87    4.46
   5  -5 -13   52.05    5.74
  -5   5  13   55.76    5.94
   5  -5 -12   18.97    4.39
  -5   5  12   16.00    3.85
   5  -5 -11   84.58    5.67
  -5   5  11   89.51    6.48
   5  -5 -10    5.81    3.24
  -5   5  10    3.71    3.04
   5  -5  -9   33.48    4.52
  -5   5   9   34.90    4.79
   5  -5  -8  164.64    7.36
  -5   5   8  165.05    8.03
   5  -5  -7   76.48    5.27
  -5   5   7   71.28    5.06
   5  -5  -6   91.94    4.93
  -5   5   6   91.33    6.55
   5  -5  -5   -1.01    2.16
  -5   5   5    0.54    2.43
   5  -5  -4   13.97    2.30
  -5   5   4   10.53    2.16
   5  -5  -3    7.49    1.89
  -5   5   3   11.54    2.16
   5  -5  -2  333.81   11.61
  -5   5   2  332.86   11.27
   5  -5  -1   99.97    4.66
  -5   5   1   97.61    4.25
   5  -5   0  204.54    7.83
  -5   5   0  189.48    7.56
   5  -5   1  590.73   20.79
  -5   5  -1  604.16   19.37
   5  -5   2   56.23    3.24
  -5   5  -2   58.66    3.11
   5  -5   3  366.95   11.75
  -5   5  -3  368.57   11.88
   5  -5   4  111.85    4.39
  -5   5  -4  108.88    4.79
   5  -5   5    0.27    1.35
  -5   5  -5    1.22    1.42
   5  -5   6  137.84    5.27
  -5   5  -6  134.87    5.74
   5  -5   7  163.49    6.62
  -5   5  -7  167.14    6.48
   5  -5   8   37.67    2.50
  -5   5  -8   38.00    3.17
   5  -5   9    3.58    1.55
  -5   5  -9    1.89    2.30
   5  -5  10    1.08    1.76
  -5   5 -10    1.89    1.76
   5  -5  11   81.61    4.59
  -5   5 -11   78.44    4.19
   5  -5  12   -0.95    2.90
  -5   5 -12    0.20    3.11
   5  -5  13   11.21    2.97
  -5   5 -13   13.91    3.44
   5  -5  14    1.69    2.63
  -5   5 -14    1.42    3.11
   5  -5  15   -0.74    3.38
  -5   5 -15    0.68    3.04
   5  -5  16   12.42    3.24
  -5   5 -16   11.00    3.38
   5  -5  17    2.97    2.43
  -5   5 -17    7.16    2.97
   5  -5  18    0.61    2.09
  -5   5 -18    0.47    3.65
  -5   5 -19    0.88    4.19
   5  -4 -20    3.71    6.01
   5  -4 -19    2.50    5.74
   5  -4 -18    0.81    3.38
  -5   4  18    1.62    7.02
   5  -4 -17    6.75    4.66
  -5   4  17   11.48    5.06
   5  -4 -16    1.42    4.93
  -5   4  16    0.07    5.33
   5  -4 -15    1.35    4.05
  -5   4  15   -1.01    4.66
   5  -4 -14   28.15    5.40
  -5   4  14   31.73    5.67
   5  -4 -13   42.19    5.74
  -5   4  13   43.20    5.40
   5  -4 -12   58.05    5.87
  -5   4  12   68.25    5.67
   5  -4 -11    9.11    3.78
  -5   4  11   10.80    4.12
   5  -4 -10   34.56    4.25
  -5   4  10   31.86    4.46
   5  -4  -9    5.74    2.63
  -5   4   9    7.63    2.63
   5  -4  -8   21.47    2.97
  -5   4   8   22.48    3.17
   5  -4  -7  144.19    6.21
  -5   4   7  137.44    9.86
   5  -4  -6   25.85    2.63
  -5   4   6   28.76    2.97
   5  -4  -5    7.76    2.09
  -5   4   5    6.89    2.09
   5  -4  -4   21.87    2.77
  -5   4   4   17.08    2.50
   5  -4  -3  389.29   11.75
  -5   4   3  380.11   11.88
   5  -4  -2  143.31    5.67
  -5   4   2  136.29    5.94
   5  -4  -1  885.18   25.58
  -5   4   1  862.77   27.00
   5  -4   0  505.47   15.53
  -5   4   0  515.46   16.47
   5  -4   1  839.07   25.65
  -5   4  -1  842.65   25.45
   5  -4   2    1.28    1.01
  -5   4  -2    2.63    1.08
   5  -4   3   44.01    2.30
  -5   4  -3   42.73    2.03
   5  -4   4  176.45    6.08
  -5   4  -4  178.21    6.48
   5  -4   5   73.51    2.84
  -5   4  -5   76.01    3.71
   5  -4   6   48.60    2.63
  -5   4  -6   47.19    3.44
   5  -4   7  447.96   13.64
  -5   4  -7  464.29   14.85
   5  -4   8   75.94    3.78
  -5   4  -8   72.23    3.58
   5  -4   9   37.53    2.63
  -5   4  -9   35.37    2.90
   5  -4  10  107.80    5.47
  -5   4 -10  104.36    4.52
   5  -4  11   -0.41    1.62
  -5   4 -11    0.61    1.89
   5  -4  12   66.22    4.39
  -5   4 -12   69.26    4.73
   5  -4  13    1.49    2.63
  -5   4 -13    0.61    2.43
   5  -4  14    2.03    2.84
  -5   4 -14    2.30    3.44
   5  -4  15    9.38    3.51
  -5   4 -15    8.84    3.58
   5  -4  16    3.78    3.44
  -5   4 -16    6.48    3.65
   5  -4  17    0.88    3.98
  -5   4 -17    1.35    2.23
   5  -4  18   -0.41    3.51
  -5   4 -18    0.41    3.58
   5  -4  19    1.28    2.36
   5  -3 -19    0.41    5.00
   5  -3 -18    4.93    5.00
  -5   3  18    3.44    4.39
   5  -3 -17    1.49    4.25
  -5   3  17    3.65    4.86
   5  -3 -16   -0.14    4.73
  -5   3  16    1.01    5.06
   5  -3 -15    1.76    4.66
  -5   3  15    1.28    4.52
   5  -3 -14   17.15    4.39
  -5   3  14   17.35    4.59
   5  -3 -13   75.47    5.94
  -5   3  13   78.71    6.01
   5  -3 -12    4.25    3.31
  -5   3  12    7.16    3.51
   5  -3 -11   17.82    3.44
  -5   3  11   18.23    3.51
   5  -3 -10    7.02    3.98
  -5   3  10    8.71    3.24
   5  -3  -9   16.94    3.31
  -5   3   9   11.95    3.65
   5  -3  -8  224.92    9.65
  -5   3   8  235.79   12.35
   5  -3  -7  283.25    9.79
  -5   3   7  262.25   10.40
   5  -3  -6   21.47    2.57
  -5   3   6   19.91    2.70
   5  -3  -5    0.61    1.76
  -5   3   5    0.41    1.82
   5  -3  -4  834.28   24.44
  -5   3   4  836.78   23.63
   5  -3  -3   35.57    2.84
  -5   3   3   35.03    2.63
   5  -3  -2  196.17    6.95
  -5   3   2  197.72    7.16
   5  -3  -1   61.90    2.84
  -5   3   1   60.82    2.84
   5  -3   0  296.75   10.19
  -5   3   0  284.33   10.94
   5  -3   1 1431.08   44.01
  -5   3  -1 1502.63   40.43
   5  -3   2  676.73   19.37
  -5   3  -2  652.22   21.53
   5  -3   3  817.00   23.15
  -5   3  -3  774.47   22.41
   5  -3   4   73.17    2.90
  -5   3  -4   73.85    3.11
   5  -3   5    4.25    0.81
  -5   3  -5    2.16    1.01
   5  -3   6  353.45   11.14
  -5   3  -6  346.16   11.34
   5  -3   7  249.70    8.37
  -5   3  -7  238.69    8.71
   5  -3   8  106.05    4.66
  -5   3  -8  112.46    4.73
   5  -3   9  124.41    5.40
  -5   3  -9  127.58    4.93
   5  -3  10    4.32    2.09
  -5   3 -10    5.13    1.82
   5  -3  11   99.50    5.60
  -5   3 -11   97.00    4.79
   5  -3  12   -0.07    1.96
  -5   3 -12    2.43    1.96
   5  -3  13   35.51    3.78
  -5   3 -13   35.44    3.31
   5  -3  14   -0.34    3.04
  -5   3 -14    1.89    2.09
   5  -3  15   -0.81    3.24
  -5   3 -15    2.09    2.50
   5  -3  16    3.31    2.43
  -5   3 -16    0.34    2.63
   5  -3  17    1.96    2.36
  -5   3 -17   -0.47    3.04
   5  -3  18    1.35    3.71
  -5   3 -18    1.49    4.86
   5  -3  19    0.61    2.50
  -5   2  21    2.77    8.44
   5  -2 -20    2.30    4.59
  -5   2  20    0.54    5.20
   5  -2 -19   11.14    6.01
  -5   2  19   14.99    5.20
   5  -2 -18    3.98    4.59
  -5   2  18    0.41    4.93
   5  -2 -17   14.24    5.27
  -5   2  17    4.05    5.60
   5  -2 -16    2.43    4.39
  -5   2  16   -0.68    4.66
   5  -2 -15    0.27    4.32
  -5   2  15    2.36    4.73
   5  -2 -14   18.36    4.52
  -5   2  14   17.42    4.86
   5  -2 -13   51.51    5.13
  -5   2  13   40.30    5.06
   5  -2 -12  127.45    6.55
  -5   2  12  131.77    7.70
   5  -2 -11    9.11    2.97
  -5   2  11   11.00    3.38
   5  -2 -10   45.03    3.98
  -5   2  10   48.06    4.46
   5  -2  -9   69.26    4.66
  -5   2   9   74.66    6.62
   5  -2  -8  278.66   10.19
  -5   2   8  257.73   10.87
   5  -2  -7   90.93    4.19
  -5   2   7   97.14    4.79
   5  -2  -6    9.59    1.89
  -5   2   6    7.49    1.89
   5  -2  -5  955.45   26.60
  -5   2   5  997.71   29.43
   5  -2  -4   23.29    2.36
  -5   2   4   24.23    2.36
   5  -2  -3  285.47    9.11
  -5   2   3  286.22   10.19
   5  -2  -2    1.49    1.08
  -5   2   2    1.49    1.22
   5  -2  -1   85.39    3.51
  -5   2   1   94.44    4.19
   5  -2   0  791.82   24.03
  -5   2   0  783.72   23.63
   5  -2   1 2547.12   67.91
  -5   2  -1 2567.84   65.68
   5  -2   2 1169.91   31.66
  -5   2  -2 1203.73   32.87
   5  -2   3    0.41    0.68
  -5   2  -3   -0.07    0.81
   5  -2   4  160.73    5.67
  -5   2  -4  165.32    5.74
   5  -2   5  276.97    8.37
  -5   2  -5  277.31    9.18
   5  -2   6   10.06    1.08
  -5   2  -6    8.10    1.35
   5  -2   7  110.23    4.52
  -5   2  -7  109.90    4.52
   5  -2   8   24.77    2.03
  -5   2  -8   29.09    2.03
   5  -2   9    2.84    1.96
  -5   2  -9    1.89    1.49
   5  -2  10   41.04    2.77
  -5   2 -10   38.75    2.43
   5  -2  11    3.11    1.62
  -5   2 -11    2.09    2.09
   5  -2  12   69.46    4.12
  -5   2 -12   66.02    3.78
   5  -2  13    0.27    2.09
  -5   2 -13    1.96    2.16
   5  -2  14    3.71    2.57
  -5   2 -14    0.81    1.96
   5  -2  15    5.00    2.97
  -5   2 -15    8.24    2.57
   5  -2  16    6.08    2.63
  -5   2 -16    2.03    3.24
   5  -2  17    2.77    3.65
  -5   2 -17    5.33    3.58
  -5   1  21    3.31    6.35
   5  -1 -20   -0.54    4.59
  -5   1  20    0.54    5.81
   5  -1 -19    3.31    4.93
  -5   1  19    5.60    5.60
   5  -1 -18    9.18    6.01
  -5   1  18    8.10    7.36
   5  -1 -17    0.88    4.52
  -5   1  17   -2.23    4.52
   5  -1 -16    1.96    4.05
  -5   1  16   -0.47    4.12
   5  -1 -15    9.86    4.32
  -5   1  15   11.34    4.25
   5  -1 -14   31.32    4.05
  -5   1  14   38.88    5.20
   5  -1 -13   31.39    4.39
  -5   1  13   30.31    5.13
   5  -1 -12   16.74    3.65
  -5   1  12   15.86    4.19
   5  -1 -11   10.33    3.04
  -5   1  11    8.03    3.31
   5  -1 -10   10.60    3.17
  -5   1  10    4.93    5.33
   5  -1  -9   57.24    3.65
  -5   1   9   60.82    4.05
   5  -1  -8  177.87    7.02
  -5   1   8  175.10    6.89
   5  -1  -7   92.35    4.46
  -5   1   7   93.49    5.40
   5  -1  -6   17.35    2.03
  -5   1   6   19.64    2.70
   5  -1  -5   25.72    2.23
  -5   1   5   24.17    2.23
   5  -1  -4  488.32   15.05
  -5   1   4  469.15   15.66
   5  -1  -3  225.26    7.90
  -5   1   3  235.45    8.30
   5  -1  -2  864.25   24.30
  -5   1   2  841.50   23.96
   5  -1  -1  658.97   19.64
  -5   1   1  629.81   18.77
   5  -1   0  128.39    4.73
  -5   1   0  128.26    4.66
   5  -1   1  739.64   21.26
  -5   1  -1  748.89   20.39
   5  -1   2  248.82    7.76
  -5   1  -2  244.09    8.10
   5  -1   3  382.07   11.00
  -5   1  -3  384.91   11.27
   5  -1   4   65.34    2.90
  -5   1  -4   66.36    2.90
   5  -1   5    7.49    0.74
  -5   1  -5    6.08    0.88
   5  -1   6  651.48   20.05
  -5   1  -6  642.23   19.44
   5  -1   7  183.00    6.95
  -5   1  -7  177.40    6.55
   5  -1   8  190.29    7.09
  -5   1  -8  195.49    8.03
   5  -1   9   54.41    3.31
  -5   1  -9   59.61    3.51
   5  -1  10   26.46    2.30
  -5   1 -10   26.46    2.30
   5  -1  11   25.52    2.09
  -5   1 -11   24.44    2.23
   5  -1  12    7.22    1.96
  -5   1 -12    5.13    1.49
   5  -1  13    5.67    2.16
  -5   1 -13    6.01    1.82
   5  -1  14    5.67    2.50
  -5   1 -14    7.49    2.70
   5  -1  15    4.12    3.11
  -5   1 -15    9.59    3.24
   5  -1  16    2.97    2.70
  -5   1 -16    3.31    2.43
   5  -1  17   -0.34    2.50
  -5   1 -17    0.20    1.89
   5   0 -20    0.34    4.86
  -5   0  20    0.47    5.47
   5   0 -19    0.20    4.46
  -5   0  19    1.55    5.27
   5   0 -18    2.84    5.67
  -5   0  18   14.24    6.21
   5   0 -17    7.09    4.39
  -5   0  17    4.79    4.86
   5   0 -16    0.74    3.58
  -5   0  16    0.47    4.46
   5   0 -15   16.47    4.19
  -5   0  15   18.23    4.66
   5   0 -14   30.92    4.59
  -5   0  14   30.17    5.33
   5   0 -13   76.21    5.27
  -5   0  13   93.56    6.35
   5   0 -12   18.50    3.51
  -5   0  12   17.08    3.24
   5   0 -11   40.30    5.74
  -5   0  11   44.89    6.41
   5   0 -10    8.44    2.57
  -5   0  10    8.24    2.57
   5   0  -9  187.26    7.43
  -5   0   9  188.94    7.83
   5   0  -8  244.03    8.03
  -5   0   8  243.22    8.84
   5   0  -7   62.24    3.65
  -5   0   7   64.47    3.65
   5   0  -6   85.26    4.05
  -5   0   6   87.75    4.93
   5   0  -5 1112.46   29.36
  -5   0   5 1136.02   34.16
   5   0  -4    5.74    1.28
  -5   0   4    4.19    1.35
   5   0  -3  740.31   23.69
  -5   0   3  713.65   19.71
   5   0  -2   14.18    1.42
  -5   0   2   12.96    1.42
   5   0  -1  404.35   12.29
  -5   0   1  403.61   12.02
   5   0   0 1603.08   41.72
  -5   0   0 1558.73   41.31
   5   0   1  323.55    9.92
  -5   0  -1  317.34    9.72
   5   0   5  600.45   20.45
  -5   0  -5  649.86   28.15
   5   0   6   47.05    2.57
  -5   0  -6   48.20    2.57
   5   0   7  380.45   13.77
  -5   0  -7  380.86   12.89
   5   0   8  162.48    6.68
  -5   0  -8  183.07    8.30
   5   0   9   24.23    1.89
  -5   0  -9   22.41    1.96
   5   0  10    3.11    1.69
  -5   0 -10    3.31    1.35
   5   0  11   13.84    1.82
  -5   0 -11   12.29    1.76
   5   0  12   11.88    2.16
  -5   0 -12    9.11    2.16
   5   0  13    2.63    1.69
  -5   0 -13   -1.28    2.16
   5   0  14    2.90    2.77
  -5   0 -14    0.88    1.96
   5   0  15    8.37    2.36
  -5   0 -15    6.82    2.30
   5   0  16    2.57    2.09
  -5   0 -16    1.55    1.82
  -5   0 -17    0.27    1.42
   5   1 -20   -1.69    5.27
  -5  -1  20   -2.03    5.47
   5   1 -19    3.51    5.54
  -5  -1  19    8.30    6.14
   5   1 -18    2.30    5.74
  -5  -1  18    3.65    5.33
   5   1 -17    4.73    4.59
  -5  -1  17    8.24    5.60
   5   1 -16    0.14    4.59
  -5  -1  16   -0.14    5.27
   5   1 -15   33.35    5.06
  -5  -1  15   36.11    5.94
   5   1 -14   73.58    6.62
  -5  -1  14   75.13    6.41
   5   1 -13  128.53    7.02
  -5  -1  13  128.32    7.63
   5   1 -12   52.79    5.67
  -5  -1  12   59.74    8.24
   5   1 -11   63.12    5.27
  -5  -1  11   69.87    5.20
   5   1 -10   43.27    3.71
  -5  -1  10   36.32    3.71
   5   1  -9  293.17    9.79
  -5  -1   9  297.08   11.81
   5   1  -8  164.51    6.28
  -5  -1   8  153.77    6.28
   5   1  -7  138.65    6.14
  -5  -1   7  125.08    5.67
   5   1  -6  176.39    6.75
  -5  -1   6  171.26    6.82
   5   1  -5  292.16   12.22
  -5  -1   5  299.11   10.46
   5   1  -4  560.01   16.88
  -5  -1   4  585.12   17.75
   5   1  -3    0.68    0.88
  -5  -1   3    1.35    1.08
   5   1  -2  207.17    6.75
  -5  -1   2  203.39    7.02
   5   1  -1  507.70   16.00
  -5  -1   1  509.18   15.46
   5   1   0   31.39    1.42
  -5  -1   0   32.94    1.89
   5   1   1  732.15   27.88
   5   1   6   96.94    4.73
  -5  -1  -6  108.61    6.55
   5   1   7    1.01    0.68
  -5  -1  -7    0.68    0.61
   5   1   8  124.61    5.87
  -5  -1  -8  144.26    6.01
   5   1   9   96.13    4.46
  -5  -1  -9   98.15    4.39
   5   1  10   13.30    1.69
  -5  -1 -10   12.76    1.42
   5   1  11    6.48    1.55
  -5  -1 -11    6.89    1.42
   5   1  12   10.26    1.82
  -5  -1 -12   10.60    1.76
   5   1  13    2.57    2.36
  -5  -1 -13    3.71    1.42
   5   1  14    4.93    2.23
  -5  -1 -14    6.01    1.76
   5   1  15    0.54    1.69
  -5  -1 -15    0.81    2.03
   5   1  16    1.08    1.96
  -5  -1 -16    1.89    1.69
   5   2 -21    0.61    2.90
   5   2 -20    5.20    7.49
  -5  -2  20    0.61    4.19
   5   2 -19    1.22    5.06
  -5  -2  19    7.09    4.93
   5   2 -18    7.09    5.87
  -5  -2  18    4.19    5.27
   5   2 -17    2.50    4.59
  -5  -2  17    1.55    4.52
   5   2 -16    0.20    3.85
  -5  -2  16   -1.49    4.12
   5   2 -15   12.02    3.65
  -5  -2  15   11.95    4.12
   5   2 -14   75.13    5.33
  -5  -2  14   73.85    6.14
   5   2 -13   64.74    7.49
  -5  -2  13   83.03    8.57
   5   2 -12   -1.28    2.84
  -5  -2  12   -0.47    2.90
   5   2 -11   60.21    4.12
  -5  -2  11   64.87    4.86
   5   2 -10  231.13    8.71
  -5  -2  10  220.47    8.78
   5   2  -9    0.54    2.09
  -5  -2   9    2.09    2.70
   5   2  -8  393.61   13.30
  -5  -2   8  385.51   11.88
   5   2  -7   19.98    2.63
  -5  -2   7   27.47    2.63
   5   2  -6  180.78    6.68
  -5  -2   6  167.68    6.41
   5   2  -5   94.10    4.32
  -5  -2   5   97.54    4.25
   5   2  -4  152.96    6.41
  -5  -2   4  143.31    6.35
   5   2  -3  475.97   14.85
  -5  -2   3  490.08   15.53
   5   2  -2   15.53    1.42
  -5  -2   2   14.99    1.28
   5   2  -1   19.98    1.49
  -5  -2   1   20.52    1.35
   5   2   0  416.63   14.11
  -5  -2   0  406.31   12.22
   5   2   1  182.53    6.62
  -5  -2  -1  188.00    6.75
   5   2   7   74.59    3.78
  -5  -2  -7   77.02    3.58
   5   2   8   27.95    1.96
  -5  -2  -8   29.90    2.03
   5   2   9    2.90    1.15
  -5  -2  -9    2.84    0.81
   5   2  10   90.25    4.86
  -5  -2 -10   84.31    4.32
   5   2  11    8.44    2.03
  -5  -2 -11   12.22    1.76
   5   2  12    0.00    1.62
  -5  -2 -12    2.03    1.55
   5   2  13    1.49    1.89
  -5  -2 -13    1.01    1.42
   5   2  14    1.76    1.82
  -5  -2 -14    1.76    1.49
   5   2  15    1.15    2.90
  -5  -2 -15    1.62    1.49
   5   2  16    2.36    2.97
  -5  -2 -16    0.20    2.57
   5   3 -21    0.00    3.04
   5   3 -20    3.11    3.85
  -5  -3  20   -2.43    6.14
   5   3 -19    5.20    4.19
  -5  -3  19    2.03    4.05
   5   3 -18    5.06    6.14
  -5  -3  18    7.76    5.20
   5   3 -17    3.38    4.25
  -5  -3  17    1.96    4.46
   5   3 -16    2.63    3.58
  -5  -3  16    3.04    5.20
   5   3 -15   25.31    4.66
  -5  -3  15   27.95    5.13
   5   3 -14   28.69    4.86
  -5  -3  14   35.37    6.82
   5   3 -13   22.48    3.58
  -5  -3  13   18.43    3.78
   5   3 -12  217.90    8.91
  -5  -3  12  222.83    9.38
   5   3 -11  139.60    6.82
  -5  -3  11  131.50    6.41
   5   3 -10   41.51    3.92
  -5  -3  10   36.25    3.92
   5   3  -9  207.37    7.83
  -5  -3   9  213.99    7.97
   5   3  -8    3.78    1.76
  -5  -3   8    3.17    2.09
   5   3  -7   13.70    2.36
  -5  -3   7   12.62    2.36
   5   3  -6   99.23    4.73
  -5  -3   6   98.08    4.32
   5   3  -5    6.28    1.49
  -5  -3   5    5.06    1.42
   5   3  -4  743.22   21.33
  -5  -3   4  759.96   22.68
   5   3  -3   16.74    1.35
  -5  -3   3   20.52    1.76
   5   3  -2   -0.07    0.81
  -5  -3   2   -0.14    1.08
   5   3  -1  347.17   10.94
  -5  -3   1  345.01   10.73
   5   3   0  563.79   17.35
  -5  -3   0  569.12   16.47
   5   3   1  408.13   13.97
  -5  -3  -1  389.36   12.22
   5   3   2    0.14    0.34
  -5  -3  -2    0.07    0.34
   5   3   6   36.32    2.90
   5   3   7    5.00    0.88
  -5  -3  -7    5.60    0.74
   5   3   8   -0.07    0.88
  -5  -3  -8    0.27    0.68
   5   3   9    3.24    1.28
  -5  -3  -9    2.63    0.95
   5   3  10   11.07    1.55
  -5  -3 -10   13.30    1.55
   5   3  11    4.19    1.69
  -5  -3 -11    5.27    1.01
   5   3  12    7.22    1.76
  -5  -3 -12    5.94    1.69
   5   3  13   -0.07    2.03
  -5  -3 -13    0.81    1.55
   5   3  14   -1.01    1.76
  -5  -3 -14    0.27    1.28
  -5  -3 -15    2.30    1.82
   5   4 -20   -0.27    3.11
  -5  -4  20    4.59    5.54
   5   4 -19    5.06    4.25
  -5  -4  19    3.17    4.59
   5   4 -18    3.98    5.40
  -5  -4  18    6.48    5.54
   5   4 -17    1.69    4.05
  -5  -4  17   -3.38    4.59
   5   4 -16    0.14    4.46
  -5  -4  16    3.98    5.00
   5   4 -15   26.80    5.54
  -5  -4  15   32.13    7.22
   5   4 -14   40.77    4.79
  -5  -4  14   41.18    4.79
   5   4 -13   22.14    3.65
  -5  -4  13   19.51    3.71
   5   4 -12    9.92    3.71
  -5  -4  12   16.20    3.98
   5   4 -11   47.52    3.98
  -5  -4  11   45.97    4.73
   5   4 -10  368.84   15.12
  -5  -4  10  350.41   13.10
   5   4  -9   34.16    3.17
  -5  -4   9   36.92    3.04
   5   4  -8   18.16    3.24
  -5  -4   8   22.07    2.77
   5   4  -7   59.94    3.38
  -5  -4   7   60.42    3.44
   5   4  -6   -0.88    1.35
  -5  -4   6    2.03    1.96
   5   4  -5  109.29    4.66
  -5  -4   5  122.38    5.13
   5   4  -4   24.23    1.69
  -5  -4   4   23.09    2.03
   5   4  -3  386.59   11.81
  -5  -4   3  375.05   11.95
   5   4  -2  203.52    7.76
  -5  -4   2  205.95    7.29
   5   4  -1  194.14    6.55
  -5  -4   1  195.76    6.48
   5   4   0  366.28   12.02
  -5  -4   0  356.29   11.14
   5   4   1    0.14    0.81
  -5  -4  -1    0.27    0.74
   5   4   2  269.61   10.26
  -5  -4  -2  272.31    9.32
   5   4   3   22.14    1.69
  -5  -4  -3   21.53    1.35
   5   4   4    2.03    0.54
  -5  -4  -4    1.62    0.54
   5   4   5   30.71    3.58
  -5  -4  -5   39.76    2.03
   5   4   6   52.92    3.31
  -5  -4  -6   52.92    2.84
   5   4   7   29.97    2.09
  -5  -4  -7   29.77    1.89
   5   4   8    1.42    0.88
  -5  -4  -8    1.69    0.74
   5   4   9    4.86    1.28
  -5  -4  -9    4.59    1.01
   5   4  10    5.54    1.55
  -5  -4 -10    4.46    1.28
   5   4  11   10.87    1.82
  -5  -4 -11    9.59    1.49
   5   4  12    0.41    1.82
  -5  -4 -12    0.54    1.22
   5   4  13    0.34    1.62
  -5  -4 -13    0.00    1.42
   5   4  14    2.23    2.43
  -5  -4 -14    0.74    2.16
   5   5 -20    2.50    6.08
   5   5 -19    3.51    3.85
  -5  -5  19    0.34    4.52
   5   5 -18    3.04    4.39
  -5  -5  18    0.14    4.66
   5   5 -17    1.96    5.00
  -5  -5  17    1.28    5.13
   5   5 -16   28.89    6.08
  -5  -5  16   27.20    8.64
   5   5 -15    8.30    3.85
  -5  -5  15    9.11    4.32
   5   5 -14   19.64    4.19
  -5  -5  14   23.76    4.39
   5   5 -13    5.94    3.51
  -5  -5  13    3.58    4.12
   5   5 -12   39.02    4.05
  -5  -5  12   38.34    4.86
   5   5 -11   58.66    4.66
  -5  -5  11   56.97    4.79
   5   5 -10   10.87    2.97
  -5  -5  10   10.67    2.90
   5   5  -9  110.64    5.60
  -5  -5   9  103.75    5.81
   5   5  -8   19.51    3.11
  -5  -5   8   21.74    2.97
   5   5  -7    0.41    1.76
  -5  -5   7   -0.74    2.70
   5   5  -6  127.51    5.06
  -5  -5   6  137.64    5.67
   5   5  -5   82.83    5.54
  -5  -5   5   82.69    3.71
   5   5  -4  207.84    7.22
  -5  -5   4  213.85    7.63
   5   5  -3   16.88    1.96
  -5  -5   3   15.53    1.96
   5   5  -2   82.35    3.65
  -5  -5   2   74.52    3.17
   5   5  -1  261.37    9.92
  -5  -5   1  267.45    8.51
   5   5   0   18.56    1.76
  -5  -5   0   17.42    1.22
   5   5   1  252.87    8.84
  -5  -5  -1  258.34    8.64
   5   5   2   32.47    1.96
  -5  -5  -2   31.73    2.03
   5   5   3   23.02    1.82
  -5  -5  -3   23.76    1.62
   5   5   4   73.11    3.92
  -5  -5  -4   77.09    3.51
   5   5   5  187.80    7.76
  -5  -5  -5  180.17    7.56
   5   5   6   24.10    1.89
  -5  -5  -6   24.84    1.76
   5   5   7    2.03    1.08
  -5  -5  -7    1.69    0.81
   5   5   8    0.95    1.15
  -5  -5  -8    0.81    0.88
   5   5   9   10.67    1.62
  -5  -5  -9    8.44    1.22
   5   5  10    5.40    1.35
  -5  -5 -10    7.16    1.35
   5   5  11   -0.61    1.28
  -5  -5 -11    0.27    1.22
   5   5  12   -0.54    1.49
  -5  -5 -12    0.54    1.15
   5   5  13   -0.54    2.09
  -5  -5 -13    0.41    1.15
   5   6 -19   -2.09    3.78
   5   6 -18    7.09    4.46
  -5  -6  18    7.56    5.13
   5   6 -17    0.34    4.86
  -5  -6  17   -0.20    6.35
   5   6 -16    6.48    5.94
  -5  -6  16    5.33    5.67
   5   6 -15   40.64    5.94
  -5  -6  15   40.03    6.01
   5   6 -14   23.76    4.73
  -5  -6  14   25.99    4.52
   5   6 -13   23.29    4.25
  -5  -6  13   17.35    4.32
   5   6 -12    1.96    3.11
  -5  -6  12    1.15    2.97
   5   6 -11    1.49    2.50
  -5  -6  11    4.19    2.84
   5   6 -10   73.85    5.47
  -5  -6  10   67.03    5.40
   5   6  -9   24.77    3.11
  -5  -6   9   21.67    2.90
   5   6  -8   11.61    2.36
  -5  -6   8    8.91    2.23
   5   6  -7   16.34    4.39
  -5  -6   7   16.34    2.43
   5   6  -6   -0.27    2.16
  -5  -6   6    0.54    2.09
   5   6  -5   93.76    4.59
  -5  -6   5   90.19    4.05
   5   6  -4   80.46    4.05
  -5  -6   4   81.81    4.05
   5   6  -3   37.94    2.57
  -5  -6   3   30.38    2.09
   5   6  -2  192.59    6.95
  -5  -6   2  192.86    6.68
   5   6  -1   -0.74    1.35
  -5  -6   1   -0.07    1.35
   5   6   0  104.16    4.32
  -5  -6   0  114.89    4.93
   5   6   1    0.88    1.28
  -5  -6  -1    2.09    1.01
   5   6   2   24.84    1.96
  -5  -6  -2   28.76    1.76
   5   6   3   16.27    1.82
  -5  -6  -3   17.21    1.49
   5   6   4   40.50    2.84
  -5  -6  -4   41.58    2.50
   5   6   5    0.41    1.08
  -5  -6  -5    0.20    0.95
   5   6   6    0.74    1.15
  -5  -6  -6    1.01    1.08
   5   6   7    0.81    1.28
  -5  -6  -7    2.23    0.95
   5   6   8   11.21    1.62
  -5  -6  -8    9.86    1.28
   5   6   9    1.28    1.35
  -5  -6  -9    0.88    1.01
   5   6  10    2.70    1.49
  -5  -6 -10    1.82    1.08
   5   6  11    1.76    1.55
  -5  -6 -11    2.23    1.69
   5   6  12    0.34    1.42
  -5  -6 -12   -0.14    1.42
   5   6  13    0.34    1.82
   5   7 -21    0.95    5.60
   5   7 -20    2.84    3.92
   5   7 -19    7.09    5.81
  -5  -7  19    7.97    8.44
   5   7 -18    1.82    4.52
  -5  -7  18    2.84    6.62
   5   7 -17    1.76    4.46
  -5  -7  17    5.81    4.59
   5   7 -16   21.80    4.25
  -5  -7  16   19.91    5.20
   5   7 -15   18.83    4.46
  -5  -7  15   16.34    5.00
   5   7 -14   30.65    4.46
  -5  -7  14   38.00    4.93
   5   7 -13    9.18    3.38
  -5  -7  13    4.79    3.78
   5   7 -12   -0.20    2.97
  -5  -7  12    2.09    3.71
   5   7 -11   31.12    3.65
  -5  -7  11   32.06    3.92
   5   7 -10   22.07    3.31
  -5  -7  10   24.37    3.71
   5   7  -9   45.57    4.12
  -5  -7   9   45.36    3.92
   5   7  -8    3.38    2.97
  -5  -7   8    5.27    2.50
   5   7  -7   54.14    3.92
  -5  -7   7   47.66    3.24
   5   7  -6   54.34    3.85
  -5  -7   6   53.53    3.65
   5   7  -5    6.82    2.23
  -5  -7   5    5.20    1.82
   5   7  -4   77.49    3.98
  -5  -7   4   81.21    3.78
   5   7  -3   28.76    2.77
  -5  -7   3   29.84    2.30
   5   7  -2  168.56    7.02
  -5  -7   2  152.22    5.81
   5   7  -1   61.83    3.92
  -5  -7   1   65.48    3.92
   5   7   0    1.22    1.55
  -5  -7   0    0.20    1.35
   5   7   1   21.20    2.03
  -5  -7  -1   21.47    1.96
   5   7   2    0.41    1.28
  -5  -7  -2    0.68    1.28
   5   7   3    8.51    1.82
  -5  -7  -3    9.65    1.35
   5   7   4    0.14    1.55
  -5  -7  -4   -0.27    1.01
   5   7   5   61.23    3.44
  -5  -7  -5   61.02    3.24
   5   7   6    0.81    1.49
  -5  -7  -6    0.41    1.22
   5   7   7    5.20    1.22
  -5  -7  -7    3.78    1.15
   5   7   8    0.61    1.62
  -5  -7  -8    0.27    1.15
   5   7   9    7.97    1.76
  -5  -7  -9   10.19    1.35
   5   7  10    3.31    1.55
  -5  -7 -10    3.04    1.22
   5   7  11    0.27    1.89
  -5  -7 -11    0.41    1.55
   5   8 -20    2.43    5.13
   5   8 -19    0.14    5.67
  -5  -8  19    5.20    8.84
   5   8 -18    3.24    4.93
  -5  -8  18    1.28    5.06
   5   8 -17    4.86    4.66
  -5  -8  17    2.77    5.60
   5   8 -16    1.69    4.46
  -5  -8  16    3.31    4.52
   5   8 -15   41.58    5.60
  -5  -8  15   29.36    4.79
   5   8 -14    6.55    4.52
  -5  -8  14    4.52    4.19
   5   8 -13   18.63    3.11
  -5  -8  13   21.13    4.46
   5   8 -12    7.56    2.50
  -5  -8  12    6.62    3.04
   5   8 -11    4.79    2.50
  -5  -8  11    6.75    4.32
   5   8 -10  110.98    6.35
  -5  -8  10  105.04    5.87
   5   8  -9    0.00    3.11
  -5  -8   9    0.88    2.57
   5   8  -8   10.26    3.44
  -5  -8   8   10.60    2.90
   5   8  -7   16.34    3.92
  -5  -8   7   13.03    3.51
   5   8  -6    5.67    2.63
  -5  -8   6    6.89    2.23
   5   8  -5   77.29    4.79
  -5  -8   5   72.43    3.92
   5   8  -4   -0.54    2.16
  -5  -8   4    0.68    1.89
   5   8  -3   21.74    2.70
  -5  -8   3   17.62    2.50
   5   8  -2   23.90    2.77
  -5  -8   2   22.07    2.84
   5   8  -1   68.85    3.85
  -5  -8   1   77.49    3.65
   5   8   0    4.12    1.76
  -5  -8   0    2.90    1.42
   5   8   1   -0.74    1.76
  -5  -8  -1    0.07    1.28
   5   8   2   11.88    2.16
  -5  -8  -2   10.87    1.35
   5   8   3   21.40    2.30
  -5  -8  -3   20.12    2.03
   5   8   4   20.05    2.43
  -5  -8  -4   17.69    1.62
   5   8   5    5.33    1.96
  -5  -8  -5    3.71    1.15
   5   8   6    0.61    1.35
  -5  -8  -6    2.09    1.42
   5   8   7    0.34    1.62
  -5  -8  -7    0.54    1.08
   5   8   8    5.87    1.55
  -5  -8  -8    4.46    1.35
   5   8   9   -0.68    1.42
  -5  -8  -9    0.54    1.62
   5   8  10    0.07    1.42
  -5  -8 -10    0.95    0.95
   5   8  11    0.27    1.69
   5   9 -19   -2.23    3.51
  -5  -9  19   -0.27    4.66
   5   9 -18   -0.14    3.04
  -5  -9  18    0.27    4.66
   5   9 -17   -3.65    3.51
  -5  -9  17   -1.96    3.92
   5   9 -16   13.70    3.65
  -5  -9  16    7.63    4.52
   5   9 -15    8.30    4.12
  -5  -9  15    3.98    5.94
   5   9 -14   24.71    5.13
  -5  -9  14   22.88    4.59
   5   9 -13    1.01    3.85
  -5  -9  13    1.28    3.31
   5   9 -12    5.33    4.59
  -5  -9  12    2.23    4.59
   5   9 -11   30.38    4.05
  -5  -9  11   33.01    4.25
   5   9 -10    1.15    3.78
  -5  -9  10    2.43    3.17
   5   9  -9   34.36    3.85
  -5  -9   9   38.07    3.98
   5   9  -8   35.10    4.59
  -5  -9   8   37.13    3.78
   5   9  -7    3.98    2.90
  -5  -9   7    4.52    2.57
   5   9  -6   35.91    4.39
  -5  -9   6   44.55    3.58
   5   9  -5    2.57    2.43
  -5  -9   5    1.28    2.50
   5   9  -4   66.49    5.20
  -5  -9   4   69.93    4.32
   5   9  -3   19.44    3.11
  -5  -9   3   18.97    2.43
   5   9  -2    6.48    2.36
  -5  -9   2    4.12    2.03
   5   9  -1   19.10    2.63
  -5  -9   1   22.82    2.50
   5   9   0    4.86    1.89
  -5  -9   0    4.73    2.16
   5   9   1   14.38    2.50
  -5  -9  -1   17.28    2.09
   5   9   2   15.32    2.43
  -5  -9  -2   14.51    1.76
   5   9   3   -0.07    1.49
  -5  -9  -3   -0.20    1.28
   5   9   4    6.68    2.03
  -5  -9  -4   11.48    2.09
   5   9   5    3.71    2.23
  -5  -9  -5    1.42    1.35
   5   9   6    2.03    2.03
  -5  -9  -6    0.27    1.22
   5   9   7    0.07    1.89
  -5  -9  -7    0.14    1.22
   5   9   8    0.07    1.62
  -5  -9  -8    0.61    1.89
  -5 -10  19   -0.74    4.59
   5  10 -18    1.35    4.66
  -5 -10  18    0.47    6.08
   5  10 -17    3.04    5.94
  -5 -10  17    8.71    5.20
   5  10 -16    3.85    5.87
  -5 -10  16   -1.22    5.13
   5  10 -15    5.87    5.06
  -5 -10  15   17.08    5.13
   5  10 -14    1.89    4.32
  -5 -10  14    5.27    3.78
   5  10 -13    4.52    5.74
  -5 -10  13    5.20    3.92
   5  10 -12   14.72    4.52
  -5 -10  12   19.78    4.05
   5  10 -11    2.70    4.39
  -5 -10  11    3.24    3.78
   5  10 -10   30.71    5.00
  -5 -10  10   20.59    4.39
   5  10  -9   -1.28    3.24
  -5 -10   9   -0.27    2.90
   5  10  -8    4.52    3.38
  -5 -10   8    2.03    2.84
   5  10  -7   29.70    3.98
  -5 -10   7   25.52    3.58
   5  10  -6    3.51    3.24
  -5 -10   6    1.49    2.43
   5  10  -5   37.60    4.79
  -5 -10   5   45.57    3.98
   5  10  -4    8.51    3.24
  -5 -10   4   11.68    2.63
   5  10  -3    3.17    2.84
  -5 -10   3    2.84    2.63
   5  10  -2   36.38    3.85
  -5 -10   2   37.26    3.17
   5  10  -1    7.16    2.90
  -5 -10   1    5.54    2.30
   5  10   0    5.00    2.30
  -5 -10   0    8.84    2.43
   5  10   1   -0.54    2.90
  -5 -10  -1   -0.27    2.36
   5  10   2    4.93    2.36
  -5 -10  -2    6.01    1.96
   5  10   3   13.97    2.09
  -5 -10  -3   13.23    2.57
   5  10   4    2.57    2.09
  -5 -10  -4    2.16    1.62
   5  10   5   10.13    1.82
  -5 -10  -5    8.57    2.09
   5  10   6    0.41    1.76
  -5 -10  -6   -0.07    1.42
   5  10   7   -0.68    1.69
  -5 -10  -7   -0.07    1.08
  -5 -10 -10    0.00    0.88
   5  11 -18    3.38    9.32
  -5 -11  18    8.03    9.25
   5  11 -17    0.54    5.94
  -5 -11  17   -0.54    5.33
   5  11 -16   15.93    5.27
  -5 -11  16   11.95    4.86
   5  11 -15    3.31    5.40
  -5 -11  15    0.47    5.33
   5  11 -14    4.25    4.73
  -5 -11  14    3.44    4.05
   5  11 -13    4.25    4.59
  -5 -11  13    1.89    4.05
   5  11 -12    0.27    4.39
  -5 -11  12   -3.17    3.92
   5  11 -11   19.10    4.86
  -5 -11  11   20.05    3.98
   5  11 -10   -3.17    4.73
  -5 -11  10   -1.35    3.44
   5  11  -9    2.16    3.65
  -5 -11   9    4.19    4.32
   5  11  -8    9.32    3.92
  -5 -11   8    7.56    3.31
   5  11  -7   -3.24    4.12
  -5 -11   7   -0.74    3.38
   5  11  -6   12.83    4.25
  -5 -11   6   13.91    3.17
   5  11  -5    2.90    3.78
  -5 -11   5    1.76    2.57
   5  11  -4    4.86    3.24
  -5 -11   4    8.17    2.63
   5  11  -3    9.05    3.65
  -5 -11   3    8.44    3.65
   5  11  -2    7.36    3.98
  -5 -11   2    3.44    2.50
   5  11  -1    7.76    3.44
  -5 -11   1    7.56    2.30
   5  11   0   -0.95    2.43
  -5 -11   0   -0.88    2.36
   5  11   1    4.79    2.63
  -5 -11  -1    3.58    2.23
   5  11   2    2.97    2.36
  -5 -11  -2    3.92    2.30
   5  11   3    1.35    2.97
  -5 -11  -3    1.01    1.76
   5  11   4    2.50    2.30
  -5 -11  -4    0.54    2.36
   5  11   5    1.08    2.23
  -5 -11  -5    0.95    1.82
   5  11   6    0.07    2.09
  -5 -11  -6   -1.49    2.36
   5  11   7    1.28    2.84
  -5 -11  -7   -0.27    2.09
  -5 -11  -8   -0.41    1.28
   5  12 -18    1.76    6.75
  -5 -12  18    2.03    5.81
   5  12 -17    3.24    5.47
  -5 -12  17    4.52    5.54
   5  12 -16   -0.14    4.46
  -5 -12  16    1.49    4.79
   5  12 -15   33.28    5.27
  -5 -12  15   27.54    6.28
   5  12 -14   -1.22    5.54
  -5 -12  14    0.14    5.40
   5  12 -13   -2.16    5.20
  -5 -12  13   -1.15    3.65
   5  12 -12    2.77    5.74
  -5 -12  12    1.96    4.32
   5  12 -11    2.57    5.27
  -5 -12  11   -0.34    4.59
   5  12 -10    8.64    4.39
  -5 -12  10   14.78    3.71
   5  12  -9    3.31    4.05
  -5 -12   9    3.38    3.44
   5  12  -8   18.90    4.73
  -5 -12   8   17.08    4.32
   5  12  -7    9.79    4.25
  -5 -12   7   10.26    3.38
   5  12  -6    0.95    3.78
  -5 -12   6    1.15    2.97
   5  12  -5    4.39    4.86
  -5 -12   5    7.83    4.73
   5  12  -4    0.61    3.31
  -5 -12   4   -0.07    2.70
   5  12  -3    1.69    3.24
  -5 -12   3    1.22    3.31
   5  12  -2    3.17    4.52
  -5 -12   2    7.56    2.84
   5  12  -1    1.22    3.58
  -5 -12   1    5.33    2.70
   5  12   0    1.01    3.11
  -5 -12   0   -1.01    2.97
   5  12   1   -1.01    2.63
  -5 -12  -1   -0.41    1.76
   5  12   2    2.23    5.40
  -5 -12  -2    1.08    2.84
   5  12   3    2.43    2.77
  -5 -12  -3   -0.07    1.62
  -5 -12  -4    0.20    1.89
   5  12   5    1.42    3.04
  -5 -12  -5   -0.41    4.52
   5  13 -17   -0.27    5.87
  -5 -13  17    2.70    4.86
   5  13 -16    0.68    6.14
  -5 -13  16    1.28    5.81
   5  13 -15   -1.08    6.55
  -5 -13  15   -3.38    5.47
   5  13 -14   22.28    4.93
  -5 -13  14   20.39    5.20
   5  13 -13   20.39    6.01
  -5 -13  13   24.23    6.41
   5  13 -12    1.08    5.33
  -5 -13  12    0.54    4.19
   5  13 -11    1.49    6.55
  -5 -13  11   11.95    4.79
   5  13 -10   -2.57    5.74
  -5 -13  10    0.20    4.93
   5  13  -9    5.20    4.52
  -5 -13   9    5.67    3.78
   5  13  -8   -0.34    4.05
  -5 -13   8   -0.47    2.90
   5  13  -7    2.23    4.79
  -5 -13   7    2.70    3.11
   5  13  -6    9.25    4.79
  -5 -13   6   11.21    3.92
   5  13  -5   -0.20    4.52
  -5 -13   5   -1.49    4.05
   5  13  -4   -0.14    3.51
  -5 -13   4   -1.62    3.17
   5  13  -3    0.20    3.98
  -5 -13   3    0.00    3.38
   5  13  -2    0.47    3.17
  -5 -13   2    1.89    3.17
   5  13  -1   -0.47    3.51
  -5 -13   1   -2.03    3.17
   5  13   0    0.00    3.04
  -5 -13   0    1.01    2.84
  -5 -13  -1    0.61    3.51
  -5 -13  -2    0.07    2.50
   5  14 -16    0.61    5.00
  -5 -14  16   -1.01    5.06
   5  14 -15    7.09    6.75
  -5 -14  15    3.24    5.94
   5  14 -14    3.65    5.74
  -5 -14  14   -4.39    4.93
   5  14 -13   -1.62    9.86
  -5 -14  13   -2.63    5.67
   5  14 -12    5.33    7.02
  -5 -14  12    8.10    6.01
   5  14 -11   -1.28    5.67
  -5 -14  11    2.16    5.20
   5  14 -10    2.77    6.48
  -5 -14  10    0.00    4.19
   5  14  -9    1.62    4.19
  -5 -14   9    3.04    3.51
   5  14  -8    1.55    4.73
  -5 -14   8    0.68    3.71
   5  14  -7   -1.82    6.28
  -5 -14   7    2.16    3.17
   5  14  -6    1.22    4.93
  -5 -14   6    1.89    3.11
   5  14  -5   -1.15    5.81
  -5 -14   5    1.22    3.71
  -5 -14   4   -0.54    2.77
  -5 -14   3   -1.96    4.19
   5  14  -2   -0.27    3.38
  -5 -14   2    0.95    2.36
  -5 -14   1    2.03    2.50
   5  15 -14   -1.08    5.00
  -5 -15  14   -1.62    5.81
   5  15 -13    1.55    6.82
  -5 -15  13    1.76    6.01
  -5 -15  12    0.20    7.70
  -5 -15  11    2.84    5.06
  -5 -15  10   -0.41    5.87
  -5 -15   9   -0.88    3.24
  -5 -15   8    1.01    2.30
   5  15  -6    2.03    3.71
  -5 -15   6    0.95    3.17
  -5 -15   5    0.68    3.11
  -6  18  -3   -1.42    4.79
   6 -18   4   -1.22    4.59
   6 -18   5    1.96    3.98
  -6  18  -8   -0.41    5.20
  -6  18  -9    6.55    8.64
  -6  17   6   -1.69    7.63
  -6  17   5    2.36    4.39
   6 -17  -3   -0.07    5.27
   6 -17  -2    1.22    6.08
   6 -17  -1   -7.90    8.91
  -6  17   1    0.34    7.83
   6 -17   2   -2.36    4.66
  -6  17  -2    1.89    7.29
   6 -17   3    0.27    5.06
  -6  17  -3    0.61    3.71
   6 -17   4    0.20    7.02
  -6  17  -4    1.69    4.46
   6 -17   5    4.93    7.83
  -6  17  -5    7.49    5.74
   6 -17   6    1.28    4.93
  -6  17  -6   -0.88    5.67
   6 -17   7    1.89    6.21
  -6  17  -7    0.00    5.13
   6 -17   8    0.07    4.39
  -6  17  -8   -2.03    8.64
   6 -17   9    2.09    5.40
  -6  17  -9    0.07    9.38
   6 -17  10    0.34    5.06
  -6  17 -10    3.24    7.83
  -6  16   5    2.90    3.78
   6 -16  -4    0.14    5.13
  -6  16   4    1.76    4.05
   6 -16  -3   -2.63    5.81
  -6  16   3   -0.14    6.55
   6 -16  -2    1.55    4.46
  -6  16   2    3.92    4.12
   6 -16  -1   -6.89    4.86
  -6  16   1    1.35    4.32
   6 -16   0    1.82    4.12
  -6  16   0   11.14    8.98
   6 -16   1   -0.34    3.71
  -6  16  -1   -2.57    7.02
   6 -16   2    3.85    6.28
  -6  16  -2    0.20    3.31
   6 -16   3   -1.82    4.59
  -6  16  -3   -0.20    4.19
   6 -16   4   -1.08    7.49
  -6  16  -4    4.46    4.93
   6 -16   5    2.97    4.19
  -6  16  -5    4.46    4.66
   6 -16   6    2.23    4.73
  -6  16  -6    0.07    4.93
   6 -16   7    0.74    4.05
  -6  16  -7    3.31    4.73
   6 -16   8    5.00    4.59
  -6  16  -8    6.55    4.93
   6 -16   9    0.34    3.71
  -6  16  -9    0.41    5.40
   6 -16  10    2.77    4.59
  -6  16 -10    2.90    5.40
   6 -16  11   -0.07    3.92
  -6  16 -11    2.77    5.20
   6 -16  12   -1.01    5.33
   6 -16  14   -1.35    4.19
  -6  16 -14    0.14    4.86
  -6  16 -15    2.77    4.93
   6 -15  -9    0.41    5.67
   6 -15  -7    1.76    4.19
   6 -15  -6    1.22    3.58
  -6  15   6   -1.42    6.48
   6 -15  -5   -1.22    5.06
  -6  15   5    0.68    4.46
   6 -15  -4    1.42    4.32
  -6  15   4   -1.01    5.00
   6 -15  -3    1.28    4.46
  -6  15   3    1.35    5.67
   6 -15  -2    2.30    4.59
  -6  15   2    3.24    4.66
   6 -15  -1    8.30    4.46
  -6  15   1    5.00    4.32
   6 -15   0   -0.81    4.05
  -6  15   0    5.87    4.32
   6 -15   1   -1.69    4.25
  -6  15  -1   -1.01    4.25
   6 -15   2    5.81    3.11
  -6  15  -2   14.45    5.87
   6 -15   3   -1.22    6.08
  -6  15  -3   -1.08    4.12
   6 -15   4    0.00    3.71
  -6  15  -4   -0.95    4.25
   6 -15   5    8.91    4.19
  -6  15  -5    6.89    4.66
   6 -15   6    0.88    3.85
  -6  15  -6    6.21    4.46
   6 -15   7    1.35    4.12
  -6  15  -7   -2.03    4.25
   6 -15   8    3.11    4.05
  -6  15  -8    2.63    5.06
   6 -15   9    0.00    3.78
  -6  15  -9    0.27    4.59
   6 -15  10    2.30    4.32
  -6  15 -10   -5.40    5.54
   6 -15  11    0.95    3.31
  -6  15 -11    0.00    4.86
   6 -15  12   -2.09    3.71
  -6  15 -12   -2.36    4.79
  -6  15 -13    2.23    2.97
   6 -15  14    2.43    3.92
  -6  15 -14   -1.89    3.58
   6 -15  15    2.36    4.52
  -6  15 -15    0.20    3.31
   6 -14 -10    5.00    5.81
   6 -14  -9    2.43    5.74
  -6  14   9    0.00    5.54
   6 -14  -8    1.01    4.73
  -6  14   8   -1.76    4.52
   6 -14  -7    2.77    4.59
  -6  14   7   -1.82    4.46
   6 -14  -6   -1.22    5.94
  -6  14   6    4.32    6.82
   6 -14  -5    1.15    4.52
  -6  14   5    2.23    5.74
   6 -14  -4    1.62    4.05
  -6  14   4    2.36    4.59
   6 -14  -3   -2.09    5.20
  -6  14   3    1.49    5.40
   6 -14  -2   15.59    4.52
  -6  14   2   11.61    4.39
   6 -14  -1    8.37    4.59
  -6  14   1   14.24    4.25
   6 -14   0    1.49    4.12
  -6  14   0    0.81    4.73
   6 -14   1    2.63    3.92
  -6  14  -1    0.95    8.84
   6 -14   2    4.79    6.08
  -6  14  -2    3.38    3.58
   6 -14   3   10.73    4.05
  -6  14  -3    7.22    4.19
   6 -14   4    4.79    3.58
  -6  14  -4    6.95    4.59
   6 -14   5    4.59    4.05
  -6  14  -5    5.47    4.79
   6 -14   6   13.23    4.52
  -6  14  -6   15.26    5.13
   6 -14   7   15.05    3.78
  -6  14  -7    8.57    3.98
   6 -14   8    0.74    3.85
  -6  14  -8    2.97    4.12
   6 -14   9   19.71    4.52
  -6  14  -9   22.21    5.27
   6 -14  10   -0.07    5.00
  -6  14 -10   -1.96    4.59
   6 -14  11    0.61    3.92
  -6  14 -11   -0.47    3.98
   6 -14  12    2.63    4.46
  -6  14 -12    1.62    5.20
   6 -14  13    0.00    3.65
  -6  14 -13    1.82    3.78
   6 -14  14    7.56    7.09
  -6  14 -14    4.59    3.78
  -6  14 -15    0.95    6.35
   6 -14  16    2.16    5.40
  -6  14 -18   -4.25    8.51
   6 -13 -10    1.62    6.68
  -6  13  10   -2.03    8.37
   6 -13  -9   -1.01    3.85
  -6  13   9    2.77    4.59
   6 -13  -8    3.71    4.52
  -6  13   8    0.14    5.13
   6 -13  -7    3.31    4.32
  -6  13   7    3.92    4.32
   6 -13  -6   12.96    5.81
  -6  13   6   13.84    4.86
   6 -13  -5    0.54    5.06
  -6  13   5    2.57    5.00
   6 -13  -4   -1.89    4.25
  -6  13   4    1.62    3.71
   6 -13  -3    4.79    4.32
  -6  13   3    5.87    4.25
   6 -13  -2    6.35    4.52
  -6  13   2    3.98    4.25
   6 -13  -1   17.42    4.59
  -6  13   1   22.01    5.06
   6 -13   0    7.22    4.32
  -6  13   0    6.21    5.87
   6 -13   1    5.40    5.81
  -6  13  -1    1.89    4.32
   6 -13   2    2.03    3.24
  -6  13  -2    5.27    3.44
   6 -13   3   11.34    3.58
  -6  13  -3   14.51    3.65
   6 -13   4    4.19    3.38
  -6  13  -4    3.92    3.31
   6 -13   5    7.90    3.51
  -6  13  -5    9.45    4.05
   6 -13   6   25.31    4.19
  -6  13  -6   29.90    4.79
   6 -13   7    3.38    3.24
  -6  13  -7    1.76    3.65
   6 -13   8   18.83    3.92
  -6  13  -8   14.18    4.05
   6 -13   9    1.69    4.32
  -6  13  -9   -0.07    5.54
   6 -13  10    6.82    3.38
  -6  13 -10    6.35    4.25
   6 -13  11    7.63    3.92
  -6  13 -11    6.21    5.00
   6 -13  12    3.17    4.32
  -6  13 -12    0.68    4.59
   6 -13  13    3.98    3.92
  -6  13 -13    4.32    5.33
   6 -13  14    2.97    3.92
  -6  13 -14    1.55    4.66
   6 -13  15    2.97    7.56
  -6  13 -15    1.01    5.67
   6 -13  16    5.13    7.22
  -6  13 -16   -0.14    4.12
   6 -13  17    1.08    4.79
   6 -12 -13    0.34    6.21
  -6  12  13    3.31    4.39
   6 -12 -12    3.51    3.58
  -6  12  12    1.89    5.00
   6 -12 -11    2.84    4.39
  -6  12  11    5.13    4.93
   6 -12 -10    8.30    5.40
  -6  12  10    5.27    5.54
   6 -12  -9    2.50    5.13
  -6  12   9    2.43    4.52
   6 -12  -8    2.23    4.39
  -6  12   8    0.88    4.05
   6 -12  -7    4.25    4.39
  -6  12   7   10.80    4.86
   6 -12  -6    2.77    4.19
  -6  12   6    5.54    4.73
   6 -12  -5    9.25    4.46
  -6  12   5    8.98    5.00
   6 -12  -4    1.28    3.78
  -6  12   4    3.85    4.05
   6 -12  -3    0.47    4.05
  -6  12   3    0.74    4.39
   6 -12  -2    4.46    4.19
  -6  12   2    2.03    4.19
   6 -12  -1    3.38    4.12
  -6  12   1    4.32    5.81
   6 -12   0    8.17    5.00
  -6  12   0    3.38    3.31
   6 -12   1    2.09    3.04
  -6  12  -1    2.63    3.24
   6 -12   2   10.19    3.44
  -6  12  -2   11.68    3.58
   6 -12   3    4.73    4.12
  -6  12  -3    6.21    4.73
   6 -12   4   11.34    3.44
  -6  12  -4    8.84    3.71
   6 -12   5    8.10    3.31
  -6  12  -5    4.79    3.85
   6 -12   6   25.99    4.86
  -6  12  -6   26.19    4.52
   6 -12   7   16.20    3.65
  -6  12  -7   20.86    4.79
   6 -12   8   -1.01    3.04
  -6  12  -8    0.34    3.44
   6 -12   9   11.21    3.31
  -6  12  -9    7.16    3.78
   6 -12  10   13.37    3.71
  -6  12 -10    8.37    3.98
   6 -12  11   -0.47    4.05
  -6  12 -11    2.63    3.98
   6 -12  12    5.54    3.44
  -6  12 -12    9.25    4.46
   6 -12  13    3.38    3.78
  -6  12 -13   12.15    4.66
   6 -12  14    8.98    5.13
  -6  12 -14    4.39    5.33
   6 -12  15    0.20    2.30
  -6  12 -15    2.57    3.71
   6 -12  16    0.68    2.97
  -6  12 -16   -0.68    3.17
   6 -12  17   -0.20    2.84
  -6  12 -17   -2.09    4.25
  -6  11  16   -1.55    7.63
  -6  11  15   -0.47    6.82
   6 -11 -14    3.24    4.46
  -6  11  14    1.42    3.92
   6 -11 -13    2.97    5.33
  -6  11  13   -1.49    4.86
   6 -11 -12    3.11    5.54
  -6  11  12    1.28    5.81
   6 -11 -11    1.69    4.52
  -6  11  11    2.77    6.08
   6 -11 -10    0.00    4.19
  -6  11  10    4.66    4.73
   6 -11  -9    0.07    5.27
  -6  11   9   -2.90    5.60
   6 -11  -8    9.59    5.33
  -6  11   8    7.83    5.27
   6 -11  -7   10.06    4.73
  -6  11   7    3.17    5.27
   6 -11  -6   13.57    4.19
  -6  11   6   15.46    4.46
   6 -11  -5    9.65    3.98
  -6  11   5   12.69    4.39
   6 -11  -4    7.63    3.58
  -6  11   4    8.57    3.78
   6 -11  -3   -3.58    4.05
  -6  11   3   -0.20    3.78
   6 -11  -2   16.40    4.52
  -6  11   2   16.13    5.20
   6 -11  -1   19.71    5.40
  -6  11   1   17.48    3.78
   6 -11   0   -0.27    2.70
  -6  11   0    0.07    2.90
   6 -11   1    0.07    2.63
  -6  11  -1    0.54    2.70
   6 -11   2    1.42    2.84
  -6  11  -2    1.22    3.17
   6 -11   3   60.69    4.39
  -6  11  -3   54.34    4.59
   6 -11   4    5.94    3.38
  -6  11  -4    3.17    3.78
   6 -11   5   28.08    3.38
  -6  11  -5   38.88    4.19
   6 -11   6   28.55    3.65
  -6  11  -6   32.47    3.85
   6 -11   7   -1.15    2.77
  -6  11  -7    0.07    2.77
   6 -11   8   51.64    4.25
  -6  11  -8   46.98    4.86
   6 -11   9    3.24    2.70
  -6  11  -9    0.14    3.11
   6 -11  10    0.14    2.70
  -6  11 -10   -2.03    3.71
   6 -11  11   24.10    3.78
  -6  11 -11   27.20    4.39
   6 -11  12   -0.68    4.66
  -6  11 -12    2.16    5.06
   6 -11  13    3.51    3.38
  -6  11 -13    3.78    4.32
   6 -11  14    2.36    3.38
  -6  11 -14   -0.81    4.05
   6 -11  15    1.15    4.59
  -6  11 -15    1.96    4.79
   6 -11  16    0.54    2.84
  -6  11 -16    1.62    6.62
   6 -11  17   -0.14    2.16
  -6  11 -17    1.28    5.00
   6 -11  18    1.01    6.01
  -6  11 -18   -0.81    4.86
  -6  10  17   -3.98    8.03
   6 -10 -16    4.05    6.21
  -6  10  16    0.07    6.55
   6 -10 -15    1.49    5.13
  -6  10  15    6.41    8.91
   6 -10 -14    1.15    6.08
  -6  10  14    4.39    3.98
   6 -10 -13    0.27    5.67
  -6  10  13    3.24    6.08
   6 -10 -12    2.84    5.06
  -6  10  12    1.22    5.67
   6 -10 -11   20.66    6.82
  -6  10  11   19.17    5.13
   6 -10 -10    6.82    4.73
  -6  10  10    5.40    4.86
   6 -10  -9    1.69    4.25
  -6  10   9    2.90    4.05
   6 -10  -8    0.41    4.59
  -6  10   8    1.42    4.73
   6 -10  -7   49.48    5.54
  -6  10   7   35.24    5.47
   6 -10  -6   19.78    3.85
  -6  10   6   14.18    4.39
   6 -10  -5    8.64    3.92
  -6  10   5    8.98    4.05
   6 -10  -4    2.63    3.58
  -6  10   4    1.96    4.79
   6 -10  -3   72.57    5.87
  -6  10   3   84.78    8.03
   6 -10  -2   12.56    3.58
  -6  10   2    9.99    3.11
   6 -10  -1   25.31    3.92
  -6  10   1   30.44    4.05
   6 -10   0    9.65    2.77
  -6  10   0    4.19    2.70
   6 -10   1   -0.20    3.04
  -6  10  -1   -1.89    2.77
   6 -10   2   62.64    5.47
  -6  10  -2   67.77    6.08
   6 -10   3    0.74    2.43
  -6  10  -3    0.88    2.50
   6 -10   4   15.66    3.78
  -6  10  -4   15.05    3.58
   6 -10   5   10.13    3.04
  -6  10  -5   11.41    3.31
   6 -10   6    2.70    2.43
  -6  10  -6    0.88    3.17
   6 -10   7   65.07    5.00
  -6  10  -7   62.91    5.27
   6 -10   8   -0.81    2.63
  -6  10  -8   -0.95    3.17
   6 -10   9   27.81    3.24
  -6  10  -9   29.23    3.71
   6 -10  10   18.83    3.04
  -6  10 -10   18.97    4.32
   6 -10  11    0.14    3.17
  -6  10 -11    1.01    3.85
   6 -10  12    3.11    3.58
  -6  10 -12    0.47    4.12
   6 -10  13    2.03    3.58
  -6  10 -13    0.07    4.59
   6 -10  14    3.24    3.38
  -6  10 -14    4.79    3.85
   6 -10  15    1.22    4.19
  -6  10 -15   -0.20    3.44
   6 -10  16    0.95    3.17
  -6  10 -16    0.47    3.11
   6 -10  17    4.93    3.31
  -6  10 -17   12.76    8.37
   6 -10  18   -1.28    4.12
  -6  10 -18    0.41    4.32
   6 -10  19   -1.08    5.47
  -6  10 -19   -1.82    5.20
   6  -9 -16    0.54    5.47
   6  -9 -15   -2.43    5.94
   6  -9 -14    1.69    5.60
  -6   9  14   -3.11    6.55
   6  -9 -13    6.28    4.93
  -6   9  13   10.94    5.54
   6  -9 -12    5.60    4.93
  -6   9  12    6.35    4.79
   6  -9 -11    4.52    4.05
  -6   9  11    8.03    4.93
   6  -9 -10    8.03    3.78
  -6   9  10    8.57    4.32
   6  -9  -9    1.15    4.25
  -6   9   9    1.76    4.52
   6  -9  -8    6.95    3.71
  -6   9   8    7.02    3.71
   6  -9  -7   10.06    3.58
  -6   9   7   12.15    3.65
   6  -9  -6   46.24    5.13
  -6   9   6   42.05    5.47
   6  -9  -5    0.41    3.24
  -6   9   5    0.81    3.38
   6  -9  -4   27.34    3.78
  -6   9   4   21.74    5.20
   6  -9  -3   71.89    6.41
  -6   9   3   68.45    5.94
   6  -9  -2   87.15    5.47
  -6   9   2   84.18    5.54
   6  -9  -1    1.55    2.63
  -6   9   1   -0.27    3.31
   6  -9   0   79.72    4.86
  -6   9   0   70.34    4.46
   6  -9   1    9.25    2.77
  -6   9  -1   11.88    2.70
   6  -9   2   43.27    3.65
  -6   9  -2   36.52    3.17
   6  -9   3  201.23    8.98
  -6   9  -3  191.04    8.10
   6  -9   4    7.16    2.43
  -6   9  -4    3.71    3.24
   6  -9   5   30.71    2.70
  -6   9  -5   26.12    2.70
   6  -9   6   -0.68    2.09
  -6   9  -6    0.47    2.16
   6  -9   7   32.47    3.11
  -6   9  -7   34.70    3.51
   6  -9   8   59.40    3.98
  -6   9  -8   66.69    4.66
   6  -9   9    0.74    2.70
  -6   9  -9    0.74    3.11
   6  -9  10    3.11    2.70
  -6   9 -10    5.33    3.58
   6  -9  11   35.64    3.58
  -6   9 -11   33.89    3.98
   6  -9  12    2.30    3.24
  -6   9 -12    3.85    3.65
   6  -9  13    8.10    3.04
  -6   9 -13    8.03    3.78
   6  -9  14    2.09    3.44
  -6   9 -14    2.70    5.13
   6  -9  15    0.34    3.44
  -6   9 -15    2.16    4.59
   6  -9  16    5.74    3.51
[truncated: 289,566 more chars]
