# Supplementary material for: Origamic metal-organic framework toward mechanical metamaterial
Source: Nat Commun. 2023 Dec 1;14:7938. doi: 10.1038/s41467-023-43647-8 (PMC10692132; doi:10.1038/s41467-023-43647-8)
Supplement: Supplementary file 4 — Supplementary Data 1 [file 41467_2023_43647_MOESM4_ESM.zip › Crystallographic data/PPF-301_380K.cif]

 
data_P-1_a
 
_audit_creation_method            'SHELXL-2018/3'
_shelx_SHELXL_version_number      '2018/3'
_chemical_name_systematic         ?
_chemical_name_common             ?
_chemical_melting_point           ?
_chemical_formula_moiety          ?
_chemical_formula_sum
 'C70 H74 N10 O18 Zn3' 
_chemical_formula_weight          1539.50

loop_
 _atom_type_symbol
 _atom_type_description
 _atom_type_scat_dispersion_real
 _atom_type_scat_dispersion_imag
 _atom_type_scat_source
 'C'  'C'   0.0024   0.0013
 'International Tables Vol C Tables 4.2.6.8 and 6.1.1.4'
 'H'  'H'   0.0000   0.0000
 'International Tables Vol C Tables 4.2.6.8 and 6.1.1.4'
 'N'  'N'   0.0048   0.0026
 'International Tables Vol C Tables 4.2.6.8 and 6.1.1.4'
 'O'  'O'   0.0085   0.0048
 'International Tables Vol C Tables 4.2.6.8 and 6.1.1.4'
 'Zn'  'Zn'   0.3273   1.1646
 'International Tables Vol C Tables 4.2.6.8 and 6.1.1.4'
 
_space_group_crystal_system       triclinic
_space_group_IT_number            2
_space_group_name_H-M_alt         'P -1'
_space_group_name_Hall            '-P 1'
 
_shelx_space_group_comment
;
The symmetry employed for this shelxl refinement is uniquely defined
by the following loop, which should always be used as a source of
symmetry information in preference to the above space-group names.
They are only intended as comments.
;
 
loop_
 _space_group_symop_operation_xyz
 'x, y, z'
 '-x, -y, -z'
 
_cell_length_a                    11.168(2)
_cell_length_b                    12.952(3)
_cell_length_c                    14.088(3)
_cell_angle_alpha                 100.60(3)
_cell_angle_beta                  101.05(3)
_cell_angle_gamma                 109.74(3)
_cell_volume                      1812.8(7)
_cell_formula_units_Z             1
_cell_measurement_temperature     380(2)
_cell_measurement_reflns_used     22189
_cell_measurement_theta_min       1.356
_cell_measurement_theta_max       26.499
 
_exptl_crystal_description        rectangle
_exptl_crystal_colour             purple
_exptl_crystal_density_meas       ?
_exptl_crystal_density_method     'not measured'
_exptl_crystal_density_diffrn     1.410          
_exptl_crystal_F_000              798
_exptl_transmission_factor_min    ?
_exptl_transmission_factor_max    ?
_exptl_crystal_size_max           0.862
_exptl_crystal_size_mid           0.198
_exptl_crystal_size_min           0.127
_exptl_absorpt_coefficient_mu     0.766
_shelx_estimated_absorpt_T_min    0.558
_shelx_estimated_absorpt_T_max    0.909
_exptl_absorpt_correction_type    'empirical'
_exptl_absorpt_correction_T_min   0.558
_exptl_absorpt_correction_T_max   0.909
_exptl_absorpt_process_details    'HKL3000 Scaplepack'
_exptl_absorpt_special_details    ?
_diffrn_ambient_temperature       380(2)
_diffrn_radiation_wavelength      0.630
_diffrn_radiation_type            synchrotron
_diffrn_source                    'PLSII 2D bending magnet'
_diffrn_measurement_device_type   'Rayonix MX225HS CCD area detector'
_diffrn_measurement_method        'omega scan'
_diffrn_detector_area_resol_mean  ?
_diffrn_reflns_number             19757
_diffrn_reflns_av_unetI/netI      0.0525
_diffrn_reflns_av_R_equivalents   0.0234
_diffrn_reflns_limit_h_min        -15
_diffrn_reflns_limit_h_max        15
_diffrn_reflns_limit_k_min        -18
_diffrn_reflns_limit_k_max        18
_diffrn_reflns_limit_l_min        -19
_diffrn_reflns_limit_l_max        19
_diffrn_reflns_theta_min          1.356
_diffrn_reflns_theta_max          26.499
_diffrn_reflns_theta_full         22.210
_diffrn_measured_fraction_theta_max   0.927
_diffrn_measured_fraction_theta_full  0.957
_diffrn_reflns_Laue_measured_fraction_max    0.927
_diffrn_reflns_Laue_measured_fraction_full   0.957
_diffrn_reflns_point_group_measured_fraction_max   0.927
_diffrn_reflns_point_group_measured_fraction_full  0.957
_reflns_number_total              9989
_reflns_number_gt                 5050
_reflns_threshold_expression      'I > 2\s(I)'
_reflns_Friedel_coverage          0.000
_reflns_Friedel_fraction_max      .
_reflns_Friedel_fraction_full     .
 
_reflns_special_details
;
 Reflections were merged by SHELXL according to the crystal
 class for the calculation of statistics and refinement.
 
 _reflns_Friedel_fraction is defined as the number of unique
 Friedel pairs measured divided by the number that would be
 possible theoretically, ignoring centric projections and
 systematic absences.
;
 
_computing_data_collection        'PAL BL2D-SMDC Program' 
_computing_cell_refinement        'HKL3000' 
_computing_data_reduction         'HKL3000'
_computing_structure_solution     'SHELXT 2018/2 (Sheldrick, 2018)'
_computing_structure_refinement 'SHELXL-2018/3 (Sheldrick, 2018)'
_computing_molecular_graphics     ?
_computing_publication_material   ?
_refine_special_details           ?
_refine_ls_structure_factor_coef  Fsqd
_refine_ls_matrix_type            full
_refine_ls_weighting_scheme       calc
_refine_ls_weighting_details
'w=1/[\s^2^(Fo^2^)+(0.1255P)^2^] where P=(Fo^2^+2Fc^2^)/3'
_atom_sites_solution_primary      ?
_atom_sites_solution_secondary    ?
_atom_sites_solution_hydrogens    geom
_refine_ls_hydrogen_treatment     constr
_refine_ls_extinction_method      none
_refine_ls_extinction_coef        .
_refine_ls_number_reflns          9989
_refine_ls_number_parameters      571
_refine_ls_number_restraints      280
_refine_ls_R_factor_all           0.1069
_refine_ls_R_factor_gt            0.0619
_refine_ls_wR_factor_ref          0.2042
_refine_ls_wR_factor_gt           0.1859
_refine_ls_goodness_of_fit_ref    0.932
_refine_ls_restrained_S_all       0.953
_refine_ls_shift/su_max           0.001
_refine_ls_shift/su_mean          0.000
 
loop_
 _atom_site_label
 _atom_site_type_symbol
 _atom_site_fract_x
 _atom_site_fract_y
 _atom_site_fract_z
 _atom_site_U_iso_or_equiv
 _atom_site_adp_type
 _atom_site_occupancy
 _atom_site_site_symmetry_order  
 _atom_site_calc_flag
 _atom_site_refinement_flags_posn
 _atom_site_refinement_flags_adp
 _atom_site_refinement_flags_occupancy
 _atom_site_disorder_assembly
 _atom_site_disorder_group
Zn1 Zn 0.97808(4) 0.01680(4) 1.10143(3) 0.06748(17) Uani 1 1 d . . . . .
Zn2 Zn 0.99630(16) 0.51810(11) 0.51545(9) 0.0472(3) Uani 0.5 1 d . . P . .
O1 O 0.5919(3) -0.0467(2) 0.7869(2) 0.0882(9) Uani 1 1 d . . . . .
O2 O 0.7956(3) 0.0004(3) 1.0310(2) 0.0850(8) Uani 1 1 d . . . . .
O3 O 0.8320(2) -0.0312(2) 0.8810(2) 0.0760(7) Uani 1 1 d . . . . .
O4 O 0.1929(2) 0.4119(2) 0.1231(2) 0.0773(7) Uani 1 1 d . . . . .
O5 O 0.0524(3) 0.1827(2) 0.0823(2) 0.0807(7) Uani 1 1 d . . . . .
O6 O 0.0824(3) 0.1553(3) -0.0706(2) 0.0948(9) Uani 1 1 d . . . . .
N1 N 0.9329(2) 0.5688(2) 0.39079(18) 0.0509(6) Uani 1 1 d . . . . .
N2 N 0.8100(2) 0.4011(2) 0.48842(18) 0.0522(6) Uani 1 1 d . . . . .
C1 C 1.0110(3) 0.6525(3) 0.3555(2) 0.0532(7) Uani 1 1 d . . . . .
C2 C 0.9246(3) 0.6791(3) 0.2818(3) 0.0644(9) Uani 1 1 d . . . . .
H2 H 0.951151 0.733177 0.246823 0.077 Uiso 1 1 calc R U . . .
C3 C 0.8016(3) 0.6129(3) 0.2733(3) 0.0647(9) Uani 1 1 d . . . . .
H3 H 0.725886 0.611612 0.230878 0.078 Uiso 1 1 calc R U . . .
C4 C 0.8055(3) 0.5428(3) 0.3413(2) 0.0531(7) Uani 1 1 d . . . . .
C5 C 0.6932(3) 0.4628(3) 0.3563(2) 0.0513(7) Uani 1 1 d . . . . .
C6 C 0.6978(3) 0.3980(3) 0.4248(2) 0.0521(7) Uani 1 1 d . . . . .
C7 C 0.5841(3) 0.3142(3) 0.4381(3) 0.0660(9) Uani 1 1 d . . . . .
H7 H 0.496562 0.294117 0.402893 0.079 Uiso 1 1 calc R U . . .
C8 C 0.6262(3) 0.2700(3) 0.5099(3) 0.0675(9) Uani 1 1 d . . . . .
H8 H 0.573634 0.215350 0.535148 0.081 Uiso 1 1 calc R U . . .
C9 C 0.7685(3) 0.3232(3) 0.5406(2) 0.0523(7) Uani 1 1 d . . . . .
C10 C 0.8514(3) 0.2975(3) 0.6143(2) 0.0531(7) Uani 1 1 d . . . . .
C11 C 0.7836(3) 0.2077(3) 0.6624(2) 0.0570(8) Uani 1 1 d . . . . .
C12 C 0.7156(4) 0.0948(3) 0.6061(3) 0.0728(10) Uani 1 1 d . . . . .
H12 H 0.712696 0.074133 0.538612 0.087 Uiso 1 1 calc R U . . .
C13 C 0.6530(4) 0.0142(3) 0.6501(3) 0.0818(12) Uani 1 1 d . . . . .
H13 H 0.605330 -0.060548 0.611361 0.098 Uiso 1 1 calc R U . . .
C14 C 0.6594(3) 0.0418(3) 0.7506(3) 0.0706(10) Uani 1 1 d . . . . .
C15 C 0.7284(4) 0.1531(3) 0.8079(3) 0.0704(10) Uani 1 1 d . . . . .
H15 H 0.733633 0.173085 0.875862 0.084 Uiso 1 1 calc R U . . .
C16 C 0.7902(3) 0.2352(3) 0.7622(3) 0.0650(9) Uani 1 1 d . . . . .
H16 H 0.836930 0.310255 0.800515 0.078 Uiso 1 1 calc R U . . .
C17 C 0.6226(4) -0.0306(4) 0.8915(3) 0.0824(12) Uani 1 1 d . . . . .
H17A H 0.560999 -0.094699 0.906499 0.099 Uiso 1 1 calc R U . . .
H17B H 0.611262 0.037487 0.922648 0.099 Uiso 1 1 calc R U . . .
C18 C 0.7639(3) -0.0191(3) 0.9373(3) 0.0648(9) Uani 1 1 d . . . . .
C19 C 0.5605(3) 0.4463(3) 0.2939(2) 0.0540(7) Uani 1 1 d . . . . .
C20 C 0.4782(3) 0.4906(3) 0.3341(3) 0.0646(9) Uani 1 1 d . . . . .
H20 H 0.505577 0.530658 0.401469 0.077 Uiso 1 1 calc R U . . .
C21 C 0.3556(3) 0.4759(3) 0.2752(3) 0.0690(9) Uani 1 1 d . . . . .
H21 H 0.302519 0.507121 0.303319 0.083 Uiso 1 1 calc R U . . .
C22 C 0.3118(3) 0.4153(3) 0.1752(3) 0.0607(8) Uani 1 1 d . . . . .
C23 C 0.3904(4) 0.3686(4) 0.1357(3) 0.0784(11) Uani 1 1 d . . . . .
H23 H 0.360973 0.325402 0.069130 0.094 Uiso 1 1 calc R U . . .
C24 C 0.5135(3) 0.3852(3) 0.1943(3) 0.0739(10) Uani 1 1 d . . . . .
H24 H 0.566238 0.354059 0.165443 0.089 Uiso 1 1 calc R U . . .
C25 C 0.1394(4) 0.3433(3) 0.0217(3) 0.0807(11) Uani 1 1 d . . . . .
H25A H 0.207487 0.361577 -0.013244 0.097 Uiso 1 1 calc R U . . .
H25B H 0.067910 0.362053 -0.011157 0.097 Uiso 1 1 calc R U . . .
C26 C 0.0870(3) 0.2155(3) 0.0124(3) 0.0687(9) Uani 1 1 d . . . . .
O1A O 0.9996(5) 0.6501(4) 0.6373(3) 0.0863(18) Uani 0.576(7) 1 d D . P A 1
C1A C 1.0255(7) 0.6360(8) 0.7220(5) 0.085(2) Uani 0.576(7) 1 d D . P A 1
H1A H 0.964438 0.578866 0.739518 0.102 Uiso 0.576(7) 1 calc R U P A 1
N1A N 1.1458(7) 0.7057(7) 0.7908(5) 0.101(3) Uani 0.576(7) 1 d D . P A 1
C2A C 1.1720(14) 0.6874(15) 0.8907(6) 0.166(7) Uani 0.576(7) 1 d D . P A 1
H2A1 H 1.172698 0.750496 0.939153 0.250 Uiso 0.576(7) 1 calc R U P A 1
H2A2 H 1.256373 0.681321 0.907170 0.250 Uiso 0.576(7) 1 calc R U P A 1
H2A3 H 1.104086 0.618467 0.891390 0.250 Uiso 0.576(7) 1 calc R U P A 1
C3A C 1.2367(9) 0.7961(7) 0.7646(9) 0.132(4) Uani 0.576(7) 1 d D . P A 1
H3A1 H 1.195268 0.802862 0.701000 0.198 Uiso 0.576(7) 1 calc R U P A 1
H3A2 H 1.313598 0.780084 0.760047 0.198 Uiso 0.576(7) 1 calc R U P A 1
H3A3 H 1.262368 0.866229 0.815143 0.198 Uiso 0.576(7) 1 calc R U P A 1
O1B O 1.3507(16) 0.7838(17) 0.9501(14) 0.253(10) Uani 0.424(7) 1 d D . P A 2
C1B C 1.2708(19) 0.7742(14) 0.8709(15) 0.213(11) Uani 0.424(7) 1 d D . P A 2
H1B H 1.290518 0.828488 0.835149 0.255 Uiso 0.424(7) 1 calc R U P A 2
N1B N 1.1537(17) 0.6819(13) 0.8378(13) 0.160(7) Uani 0.424(7) 1 d D . P A 2
C2B C 1.125(3) 0.5963(17) 0.8944(17) 0.260(15) Uani 0.424(7) 1 d D . P A 2
H2B1 H 1.199365 0.617185 0.951804 0.391 Uiso 0.424(7) 1 calc R U P A 2
H2B2 H 1.110262 0.523328 0.852158 0.391 Uiso 0.424(7) 1 calc R U P A 2
H2B3 H 1.048040 0.592179 0.916300 0.391 Uiso 0.424(7) 1 calc R U P A 2
C3B C 1.053(3) 0.6691(18) 0.7480(16) 0.271(17) Uani 0.424(7) 1 d D . P A 2
H3B1 H 1.021013 0.729045 0.760019 0.406 Uiso 0.424(7) 1 calc R U P A 2
H3B2 H 0.980854 0.596736 0.732530 0.406 Uiso 0.424(7) 1 calc R U P A 2
H3B3 H 1.091011 0.673002 0.692486 0.406 Uiso 0.424(7) 1 calc R U P A 2
O2A O 0.9904(3) 0.0598(2) 1.24575(17) 0.0820(8) Uani 0.75(3) 1 d D . P B 1
C4A C 1.0920(4) 0.1344(4) 1.3020(3) 0.0878(12) Uani 0.75(3) 1 d D . P B 1
H4A H 1.156630 0.167831 1.271713 0.105 Uiso 0.75(3) 1 calc R U P B 1
N2A N 1.1218(9) 0.1735(6) 1.3993(3) 0.093(3) Uani 0.75(3) 1 d D . P B 1
C5A C 1.0283(17) 0.1313(13) 1.4561(7) 0.175(6) Uani 0.75(3) 1 d D . P B 1
H5A1 H 0.974281 0.175163 1.459298 0.262 Uiso 0.75(3) 1 calc R U P B 1
H5A2 H 1.075916 0.138088 1.522862 0.262 Uiso 0.75(3) 1 calc R U P B 1
H5A3 H 0.973072 0.052738 1.423470 0.262 Uiso 0.75(3) 1 calc R U P B 1
C6A C 1.2427(8) 0.2795(12) 1.4543(8) 0.136(4) Uani 0.75(3) 1 d D . P B 1
H6A1 H 1.282913 0.312070 1.406715 0.203 Uiso 0.75(3) 1 calc R U P B 1
H6A2 H 1.304593 0.260486 1.497808 0.203 Uiso 0.75(3) 1 calc R U P B 1
H6A3 H 1.217732 0.333509 1.493577 0.203 Uiso 0.75(3) 1 calc R U P B 1
O2B O 0.9904(3) 0.0598(2) 1.24575(17) 0.0820(8) Uani 0.25(3) 1 d D . P B 2
C4B C 1.0920(4) 0.1344(4) 1.3020(3) 0.0878(12) Uani 0.25(3) 1 d D . P B 2
H4B H 1.163986 0.168166 1.278476 0.105 Uiso 0.25(3) 1 calc R U P B 2
N2B N 1.0963(16) 0.167(2) 1.4019(7) 0.113(12) Uani 0.25(3) 1 d D . P B 2
C5B C 0.974(2) 0.128(2) 1.4328(13) 0.094(8) Uani 0.25(3) 1 d D . P B 2
H5B1 H 0.937096 0.185447 1.436278 0.141 Uiso 0.25(3) 1 calc R U P B 2
H5B2 H 0.992764 0.114300 1.497657 0.141 Uiso 0.25(3) 1 calc R U P B 2
H5B3 H 0.911081 0.058885 1.384774 0.141 Uiso 0.25(3) 1 calc R U P B 2
C6B C 1.220(2) 0.241(2) 1.4767(11) 0.096(6) Uani 0.25(3) 1 d D U P B 2
H6B1 H 1.284276 0.276126 1.443711 0.144 Uiso 0.25(3) 1 calc R U P B 2
H6B2 H 1.251864 0.197213 1.515169 0.144 Uiso 0.25(3) 1 calc R U P B 2
H6B3 H 1.205555 0.299193 1.520556 0.144 Uiso 0.25(3) 1 calc R U P B 2
O3A O 0.6424(14) 0.8818(12) 0.3747(8) 0.274(6) Uani 0.608(8) 1 d D U P C 1
C7A C 0.5794(14) 0.8031(11) 0.3026(7) 0.181(4) Uani 0.608(8) 1 d D U P C 1
H7A H 0.522559 0.738432 0.314448 0.217 Uiso 0.608(8) 1 calc R U P C 1
N3A N 0.5807(6) 0.7964(6) 0.2034(6) 0.168(2) Uani 0.608(8) 1 d D U P C 1
C8A C 0.6378(16) 0.8922(10) 0.1678(12) 0.227(6) Uani 0.608(8) 1 d D U P C 1
H8A1 H 0.658442 0.960782 0.218776 0.341 Uiso 0.608(8) 1 calc R U P C 1
H8A2 H 0.576163 0.889421 0.108644 0.341 Uiso 0.608(8) 1 calc R U P C 1
H8A3 H 0.717235 0.891115 0.151901 0.341 Uiso 0.608(8) 1 calc R U P C 1
C9A C 0.4808(13) 0.6875(9) 0.1302(9) 0.187(5) Uani 0.608(8) 1 d D U P C 1
H9A1 H 0.434884 0.638448 0.166182 0.280 Uiso 0.608(8) 1 calc R U P C 1
H9A2 H 0.525098 0.650306 0.092888 0.280 Uiso 0.608(8) 1 calc R U P C 1
H9A3 H 0.418516 0.704265 0.084845 0.280 Uiso 0.608(8) 1 calc R U P C 1
O3B O 0.5073(18) 0.7926(15) 0.0372(8) 0.217(6) Uani 0.392(8) 1 d D U P C 2
C7B C 0.4982(15) 0.7646(17) 0.1111(9) 0.206(5) Uani 0.392(8) 1 d D U P C 2
H7B H 0.416337 0.708459 0.104028 0.248 Uiso 0.392(8) 1 calc R U P C 2
N3B N 0.5807(6) 0.7964(6) 0.2034(6) 0.168(2) Uani 0.392(8) 1 d D U P C 2
C8B C 0.7224(11) 0.863(2) 0.2286(15) 0.202(8) Uani 0.392(8) 1 d D U P C 2
H8B1 H 0.769187 0.813295 0.227930 0.303 Uiso 0.392(8) 1 calc R U P C 2
H8B2 H 0.750742 0.915028 0.294344 0.303 Uiso 0.392(8) 1 calc R U P C 2
H8B3 H 0.740529 0.905719 0.180309 0.303 Uiso 0.392(8) 1 calc R U P C 2
C9B C 0.5289(19) 0.749(2) 0.2827(13) 0.201(7) Uani 0.392(8) 1 d D U P C 2
H9B1 H 0.440960 0.691764 0.253125 0.302 Uiso 0.392(8) 1 calc R U P C 2
H9B2 H 0.527157 0.808501 0.333192 0.302 Uiso 0.392(8) 1 calc R U P C 2
H9B3 H 0.585283 0.714659 0.312748 0.302 Uiso 0.392(8) 1 calc R U P C 2
 
loop_
 _atom_site_aniso_label
 _atom_site_aniso_U_11
 _atom_site_aniso_U_22
 _atom_site_aniso_U_33
 _atom_site_aniso_U_23
 _atom_site_aniso_U_13
 _atom_site_aniso_U_12
Zn1 0.0699(3) 0.0848(3) 0.0452(2) 0.01670(19) 0.01742(17) 0.0264(2)
Zn2 0.0465(3) 0.0488(8) 0.0449(8) 0.0174(5) 0.0129(5) 0.0140(5)
O1 0.0689(15) 0.0897(19) 0.0827(18) 0.0523(15) 0.0030(13) -0.0032(13)
O2 0.0737(16) 0.112(2) 0.0705(17) 0.0376(15) 0.0215(13) 0.0301(15)
O3 0.0690(15) 0.0886(19) 0.0703(16) 0.0240(13) 0.0198(13) 0.0285(13)
O4 0.0659(14) 0.0692(15) 0.0848(18) 0.0078(13) -0.0030(12) 0.0314(12)
O5 0.0927(19) 0.0706(17) 0.0787(18) 0.0223(14) 0.0228(15) 0.0309(14)
O6 0.100(2) 0.095(2) 0.0739(19) 0.0151(16) 0.0177(15) 0.0266(17)
N1 0.0516(12) 0.0517(14) 0.0491(13) 0.0205(11) 0.0154(10) 0.0153(10)
N2 0.0516(13) 0.0528(14) 0.0509(13) 0.0186(11) 0.0135(10) 0.0166(11)
C1 0.0597(17) 0.0540(17) 0.0457(15) 0.0184(13) 0.0141(12) 0.0192(13)
C2 0.0599(18) 0.072(2) 0.0614(19) 0.0350(16) 0.0133(15) 0.0181(16)
C3 0.0637(19) 0.074(2) 0.0604(19) 0.0312(17) 0.0126(15) 0.0276(16)
C4 0.0550(16) 0.0568(17) 0.0495(15) 0.0178(13) 0.0141(13) 0.0222(13)
C5 0.0482(14) 0.0519(16) 0.0518(16) 0.0144(13) 0.0123(12) 0.0174(12)
C6 0.0463(14) 0.0516(16) 0.0539(16) 0.0139(13) 0.0138(12) 0.0136(12)
C7 0.0487(16) 0.069(2) 0.071(2) 0.0234(17) 0.0112(15) 0.0120(15)
C8 0.0613(18) 0.065(2) 0.075(2) 0.0320(17) 0.0220(17) 0.0146(16)
C9 0.0506(15) 0.0511(16) 0.0509(16) 0.0158(13) 0.0162(12) 0.0119(12)
C10 0.0598(17) 0.0511(16) 0.0481(15) 0.0186(13) 0.0197(13) 0.0157(13)
C11 0.0570(16) 0.0559(18) 0.0553(17) 0.0243(14) 0.0162(13) 0.0131(13)
C12 0.095(3) 0.058(2) 0.0544(19) 0.0188(15) 0.0162(17) 0.0160(18)
C13 0.093(3) 0.055(2) 0.073(2) 0.0245(17) 0.006(2) 0.0044(18)
C14 0.0624(19) 0.072(2) 0.073(2) 0.0412(18) 0.0099(16) 0.0134(16)
C15 0.078(2) 0.074(2) 0.0563(19) 0.0320(17) 0.0213(16) 0.0177(18)
C16 0.077(2) 0.061(2) 0.0539(18) 0.0198(15) 0.0201(15) 0.0184(16)
C17 0.062(2) 0.106(3) 0.089(3) 0.064(2) 0.0245(19) 0.022(2)
C18 0.0577(18) 0.061(2) 0.068(2) 0.0313(16) 0.0118(16) 0.0090(15)
C19 0.0513(15) 0.0550(17) 0.0534(16) 0.0164(13) 0.0109(13) 0.0188(13)
C20 0.0630(19) 0.067(2) 0.0563(18) 0.0029(15) 0.0124(15) 0.0251(16)
C21 0.0617(19) 0.069(2) 0.074(2) 0.0057(18) 0.0125(16) 0.0325(17)
C22 0.0570(17) 0.0511(17) 0.068(2) 0.0151(15) 0.0064(15) 0.0205(14)
C23 0.071(2) 0.095(3) 0.056(2) -0.0026(19) 0.0027(16) 0.036(2)
C24 0.0593(19) 0.088(3) 0.065(2) -0.0012(18) 0.0097(16) 0.0334(18)
C25 0.073(2) 0.079(3) 0.072(2) 0.0218(19) -0.0088(18) 0.023(2)
C26 0.060(2) 0.066(2) 0.069(2) 0.0141(18) 0.0023(17) 0.0224(16)
O1A 0.101(4) 0.083(3) 0.070(2) 0.003(2) 0.016(2) 0.042(3)
C1A 0.082(4) 0.106(7) 0.069(3) 0.008(4) 0.018(3) 0.046(3)
N1A 0.091(4) 0.124(6) 0.079(5) -0.021(4) 0.009(3) 0.061(3)
C2A 0.192(14) 0.239(18) 0.078(6) 0.000(8) 0.010(6) 0.133(13)
C3A 0.092(6) 0.108(6) 0.158(9) -0.027(5) 0.021(6) 0.035(4)
O1B 0.228(16) 0.30(2) 0.23(2) 0.020(15) 0.075(12) 0.122(16)
C1B 0.229(18) 0.164(14) 0.22(2) -0.022(15) 0.057(13) 0.089(12)
N1B 0.210(17) 0.147(12) 0.141(17) -0.001(11) 0.059(11) 0.108(11)
C2B 0.45(4) 0.20(2) 0.24(2) 0.070(19) 0.19(3) 0.20(2)
C3B 0.39(3) 0.156(18) 0.196(18) -0.090(14) -0.07(2) 0.17(2)
O2A 0.0915(17) 0.0968(19) 0.0472(12) 0.0127(12) 0.0223(11) 0.0255(13)
C4A 0.078(2) 0.109(3) 0.0653(16) 0.0012(17) 0.0227(14) 0.0334(17)
N2A 0.105(4) 0.101(5) 0.0617(18) 0.000(2) 0.015(2) 0.040(3)
C5A 0.127(8) 0.248(13) 0.079(6) 0.035(7) 0.016(5) -0.002(8)
C6A 0.128(5) 0.137(7) 0.087(5) -0.017(5) 0.023(4) 0.013(5)
O2B 0.0915(17) 0.0968(19) 0.0472(12) 0.0127(12) 0.0223(11) 0.0255(13)
C4B 0.078(2) 0.109(3) 0.0653(16) 0.0012(17) 0.0227(14) 0.0334(17)
N2B 0.101(8) 0.15(2) 0.070(3) -0.003(6) 0.031(4) 0.039(8)
C5B 0.103(10) 0.139(17) 0.029(8) -0.007(8) 0.021(7) 0.047(9)
C6B 0.097(6) 0.097(6) 0.094(6) 0.024(2) 0.025(2) 0.038(3)
O3A 0.254(13) 0.227(11) 0.290(9) 0.042(8) 0.045(9) 0.063(9)
C7A 0.172(9) 0.169(9) 0.233(6) 0.095(6) 0.095(6) 0.063(7)
N3A 0.146(4) 0.183(5) 0.245(6) 0.117(5) 0.114(4) 0.086(4)
C8A 0.215(12) 0.220(9) 0.334(14) 0.166(9) 0.165(11) 0.093(8)
C9A 0.208(10) 0.163(8) 0.258(9) 0.094(7) 0.120(8) 0.106(6)
O3B 0.218(6) 0.217(6) 0.218(6) 0.060(3) 0.063(2) 0.084(3)
C7B 0.192(8) 0.216(9) 0.252(6) 0.091(6) 0.089(5) 0.099(8)
N3B 0.146(4) 0.183(5) 0.245(6) 0.117(5) 0.114(4) 0.086(4)
C8B 0.156(6) 0.217(15) 0.270(16) 0.132(13) 0.103(9) 0.058(8)
C9B 0.159(13) 0.229(16) 0.281(11) 0.152(11) 0.126(10) 0.076(12)
 
_geom_special_details
;
 All esds (except the esd in the dihedral angle between two l.s. planes)
 are estimated using the full covariance matrix.  The cell esds are taken
 into account individually in the estimation of esds in distances, angles
 and torsion angles; correlations between esds in cell parameters are only
 used when they are defined by crystal symmetry.  An approximate (isotropic)
 treatment of cell esds is used for estimating esds involving l.s. planes.
;
 
loop_
 _geom_bond_atom_site_label_1
 _geom_bond_atom_site_label_2
 _geom_bond_distance
 _geom_bond_site_symmetry_2
 _geom_bond_publ_flag
Zn1 O2B 1.971(2) . ?
Zn1 O2A 1.971(2) . ?
Zn1 O2 2.009(3) . ?
Zn1 O3 2.028(3) 2_757 ?
Zn1 O6 2.032(3) 2_656 ?
Zn1 O5 2.115(3) 1_656 ?
Zn1 Zn1 2.9698(10) 2_757 ?
Zn2 Zn2 0.6172(15) 2_766 ?
Zn2 N2 2.030(3) . ?
Zn2 N1 2.068(3) . ?
Zn2 N2 2.077(3) 2_766 ?
Zn2 N1 2.094(3) 2_766 ?
Zn2 O1A 2.173(5) . ?
O1 C14 1.387(4) . ?
O1 C17 1.407(5) . ?
O2 C18 1.253(4) . ?
O3 C18 1.223(5) . ?
O4 C22 1.371(4) . ?
O4 C25 1.427(5) . ?
O5 C26 1.220(5) . ?
O6 C26 1.261(5) . ?
N1 C4 1.354(4) . ?
N1 C1 1.382(4) . ?
N2 C9 1.365(4) . ?
N2 C6 1.378(4) . ?
C1 C10 1.391(4) 2_766 ?
C1 C2 1.449(4) . ?
C2 C3 1.319(5) . ?
C2 H2 0.9300 . ?
C3 C4 1.440(4) . ?
C3 H3 0.9300 . ?
C4 C5 1.412(4) . ?
C5 C6 1.395(4) . ?
C5 C19 1.494(4) . ?
C6 C7 1.435(4) . ?
C7 C8 1.335(5) . ?
C7 H7 0.9300 . ?
C8 C9 1.440(4) . ?
C8 H8 0.9300 . ?
C9 C10 1.418(4) . ?
C10 C11 1.510(4) . ?
C11 C16 1.366(5) . ?
C11 C12 1.391(5) . ?
C12 C13 1.369(5) . ?
C12 H12 0.9300 . ?
C13 C14 1.377(5) . ?
C13 H13 0.9300 . ?
C14 C15 1.380(5) . ?
C15 C16 1.395(5) . ?
C15 H15 0.9300 . ?
C16 H16 0.9300 . ?
C17 C18 1.531(5) . ?
C17 H17A 0.9700 . ?
C17 H17B 0.9700 . ?
C19 C24 1.379(5) . ?
C19 C20 1.389(5) . ?
C20 C21 1.389(5) . ?
C20 H20 0.9300 . ?
C21 C22 1.381(5) . ?
C21 H21 0.9300 . ?
C22 C23 1.367(5) . ?
C23 C24 1.385(5) . ?
C23 H23 0.9300 . ?
C24 H24 0.9300 . ?
C25 C26 1.528(6) . ?
C25 H25A 0.9700 . ?
C25 H25B 0.9700 . ?
O1A C1A 1.234(7) . ?
C1A N1A 1.386(7) . ?
C1A H1A 0.9300 . ?
N1A C3A 1.427(8) . ?
N1A C2A 1.461(7) . ?
C2A H2A1 0.9600 . ?
C2A H2A2 0.9600 . ?
C2A H2A3 0.9600 . ?
C3A H3A1 0.9600 . ?
C3A H3A2 0.9600 . ?
C3A H3A3 0.9600 . ?
O1B C1B 1.244(10) . ?
C1B N1B 1.365(9) . ?
C1B H1B 0.9300 . ?
N1B C3B 1.465(8) . ?
N1B C2B 1.467(9) . ?
C2B H2B1 0.9600 . ?
C2B H2B2 0.9600 . ?
C2B H2B3 0.9600 . ?
C3B H3B1 0.9600 . ?
C3B H3B2 0.9600 . ?
C3B H3B3 0.9600 . ?
O2A C4A 1.217(4) . ?
C4A N2A 1.305(5) . ?
C4A H4A 0.9300 . ?
N2A C5A 1.458(7) . ?
N2A C6A 1.504(6) . ?
C5A H5A1 0.9600 . ?
C5A H5A2 0.9600 . ?
C5A H5A3 0.9600 . ?
C6A H6A1 0.9600 . ?
C6A H6A2 0.9600 . ?
C6A H6A3 0.9600 . ?
O2B C4B 1.217(4) . ?
C4B N2B 1.380(8) . ?
C4B H4B 0.9300 . ?
N2B C6B 1.454(8) . ?
N2B C5B 1.471(9) . ?
C5B H5B1 0.9600 . ?
C5B H5B2 0.9600 . ?
C5B H5B3 0.9600 . ?
C6B H6B1 0.9600 . ?
C6B H6B2 0.9600 . ?
C6B H6B3 0.9600 . ?
O3A C7A 1.194(8) . ?
C7A N3A 1.388(7) . ?
C7A H7A 0.9300 . ?
N3A C8A 1.419(7) . ?
N3A C9A 1.502(8) . ?
C8A H8A1 0.9600 . ?
C8A H8A2 0.9600 . ?
C8A H8A3 0.9600 . ?
C9A H9A1 0.9600 . ?
C9A H9A2 0.9600 . ?
C9A H9A3 0.9600 . ?
O3B C7B 1.174(9) . ?
C7B N3B 1.341(8) . ?
C7B H7B 0.9300 . ?
N3B C8B 1.457(8) . ?
N3B C9B 1.493(8) . ?
C8B H8B1 0.9600 . ?
C8B H8B2 0.9600 . ?
C8B H8B3 0.9600 . ?
C9B H9B1 0.9600 . ?
C9B H9B2 0.9600 . ?
C9B H9B3 0.9600 . ?
 
loop_
 _geom_angle_atom_site_label_1
 _geom_angle_atom_site_label_2
 _geom_angle_atom_site_label_3
 _geom_angle
 _geom_angle_site_symmetry_1
 _geom_angle_site_symmetry_3
 _geom_angle_publ_flag
O2B Zn1 O2 104.95(13) . . ?
O2A Zn1 O2 104.95(13) . . ?
O2A Zn1 O3 96.29(12) . 2_757 ?
O2 Zn1 O3 158.22(11) . 2_757 ?
O2A Zn1 O6 102.01(13) . 2_656 ?
O2 Zn1 O6 90.36(14) . 2_656 ?
O3 Zn1 O6 89.86(13) 2_757 2_656 ?
O2A Zn1 O5 98.07(13) . 1_656 ?
O2 Zn1 O5 88.74(12) . 1_656 ?
O3 Zn1 O5 83.51(12) 2_757 1_656 ?
O6 Zn1 O5 159.43(13) 2_656 1_656 ?
O2A Zn1 Zn1 167.53(9) . 2_757 ?
O2 Zn1 Zn1 85.66(9) . 2_757 ?
O3 Zn1 Zn1 72.70(9) 2_757 2_757 ?
O6 Zn1 Zn1 84.17(10) 2_656 2_757 ?
O5 Zn1 Zn1 75.27(9) 1_656 2_757 ?
Zn2 Zn2 N2 85.6(3) 2_766 . ?
Zn2 Zn2 N1 83.8(3) 2_766 . ?
N2 Zn2 N1 89.32(12) . . ?
Zn2 Zn2 N2 77.1(3) 2_766 2_766 ?
N2 Zn2 N2 162.76(5) . 2_766 ?
N1 Zn2 N2 88.83(12) . 2_766 ?
Zn2 Zn2 N1 79.1(3) 2_766 2_766 ?
N2 Zn2 N1 89.39(12) . 2_766 ?
N1 Zn2 N1 162.96(4) . 2_766 ?
N2 Zn2 N1 87.38(11) 2_766 2_766 ?
Zn2 Zn2 O1A 171.5(4) 2_766 . ?
N2 Zn2 O1A 100.65(17) . . ?
N1 Zn2 O1A 101.90(16) . . ?
N2 Zn2 O1A 96.50(17) 2_766 . ?
N1 Zn2 O1A 95.04(16) 2_766 . ?
C14 O1 C17 117.9(3) . . ?
C18 O2 Zn1 118.6(3) . . ?
C18 O3 Zn1 135.6(2) . 2_757 ?
C22 O4 C25 117.2(3) . . ?
C26 O5 Zn1 130.8(3) . 1_454 ?
C26 O6 Zn1 122.2(3) . 2_656 ?
C4 N1 C1 107.1(2) . . ?
C4 N1 Zn2 126.1(2) . . ?
C1 N1 Zn2 125.7(2) . . ?
C4 N1 Zn2 127.2(2) . 2_766 ?
C1 N1 Zn2 124.9(2) . 2_766 ?
Zn2 N1 Zn2 17.04(4) . 2_766 ?
C9 N2 C6 106.5(2) . . ?
C9 N2 Zn2 126.8(2) . . ?
C6 N2 Zn2 125.9(2) . . ?
C9 N2 Zn2 125.8(2) . 2_766 ?
C6 N2 Zn2 126.5(2) . 2_766 ?
Zn2 N2 Zn2 17.24(5) . 2_766 ?
N1 C1 C10 125.9(3) . 2_766 ?
N1 C1 C2 108.0(3) . . ?
C10 C1 C2 126.1(3) 2_766 . ?
C3 C2 C1 107.8(3) . . ?
C3 C2 H2 126.1 . . ?
C1 C2 H2 126.1 . . ?
C2 C3 C4 107.7(3) . . ?
C2 C3 H3 126.1 . . ?
C4 C3 H3 126.1 . . ?
N1 C4 C5 125.6(3) . . ?
N1 C4 C3 109.4(3) . . ?
C5 C4 C3 125.0(3) . . ?
C6 C5 C4 124.6(3) . . ?
C6 C5 C19 117.9(3) . . ?
C4 C5 C19 117.5(3) . . ?
N2 C6 C5 126.4(3) . . ?
N2 C6 C7 108.8(3) . . ?
C5 C6 C7 124.8(3) . . ?
C8 C7 C6 108.0(3) . . ?
C8 C7 H7 126.0 . . ?
C6 C7 H7 126.0 . . ?
C7 C8 C9 106.9(3) . . ?
C7 C8 H8 126.5 . . ?
C9 C8 H8 126.5 . . ?
N2 C9 C10 125.8(3) . . ?
N2 C9 C8 109.7(3) . . ?
C10 C9 C8 124.5(3) . . ?
C1 C10 C9 125.3(3) 2_766 . ?
C1 C10 C11 118.0(3) 2_766 . ?
C9 C10 C11 116.7(3) . . ?
C16 C11 C12 118.9(3) . . ?
C16 C11 C10 120.7(3) . . ?
C12 C11 C10 120.4(3) . . ?
C13 C12 C11 119.9(4) . . ?
C13 C12 H12 120.0 . . ?
C11 C12 H12 120.0 . . ?
C12 C13 C14 121.2(4) . . ?
C12 C13 H13 119.4 . . ?
C14 C13 H13 119.4 . . ?
C13 C14 C15 119.5(3) . . ?
C13 C14 O1 116.1(3) . . ?
C15 C14 O1 124.4(4) . . ?
C14 C15 C16 119.0(3) . . ?
C14 C15 H15 120.5 . . ?
C16 C15 H15 120.5 . . ?
C11 C16 C15 121.4(3) . . ?
C11 C16 H16 119.3 . . ?
C15 C16 H16 119.3 . . ?
O1 C17 C18 113.0(3) . . ?
O1 C17 H17A 109.0 . . ?
C18 C17 H17A 109.0 . . ?
O1 C17 H17B 109.0 . . ?
C18 C17 H17B 109.0 . . ?
H17A C17 H17B 107.8 . . ?
O3 C18 O2 127.2(4) . . ?
O3 C18 C17 118.6(3) . . ?
O2 C18 C17 114.2(4) . . ?
C24 C19 C20 117.0(3) . . ?
C24 C19 C5 121.4(3) . . ?
C20 C19 C5 121.5(3) . . ?
C21 C20 C19 121.1(3) . . ?
C21 C20 H20 119.5 . . ?
C19 C20 H20 119.5 . . ?
C22 C21 C20 120.6(3) . . ?
C22 C21 H21 119.7 . . ?
C20 C21 H21 119.7 . . ?
C23 C22 O4 125.7(3) . . ?
C23 C22 C21 118.8(3) . . ?
O4 C22 C21 115.5(3) . . ?
C22 C23 C24 120.4(3) . . ?
C22 C23 H23 119.8 . . ?
C24 C23 H23 119.8 . . ?
C19 C24 C23 122.1(3) . . ?
C19 C24 H24 119.0 . . ?
C23 C24 H24 119.0 . . ?
O4 C25 C26 113.4(3) . . ?
O4 C25 H25A 108.9 . . ?
C26 C25 H25A 108.9 . . ?
O4 C25 H25B 108.9 . . ?
C26 C25 H25B 108.9 . . ?
H25A C25 H25B 107.7 . . ?
O5 C26 O6 127.5(4) . . ?
O5 C26 C25 118.5(4) . . ?
O6 C26 C25 114.0(4) . . ?
C1A O1A Zn2 115.7(5) . . ?
O1A C1A N1A 119.7(7) . . ?
O1A C1A H1A 120.1 . . ?
N1A C1A H1A 120.1 . . ?
C1A N1A C3A 119.8(6) . . ?
C1A N1A C2A 118.1(7) . . ?
C3A N1A C2A 122.1(7) . . ?
N1A C2A H2A1 109.5 . . ?
N1A C2A H2A2 109.5 . . ?
H2A1 C2A H2A2 109.5 . . ?
N1A C2A H2A3 109.5 . . ?
H2A1 C2A H2A3 109.5 . . ?
H2A2 C2A H2A3 109.5 . . ?
N1A C3A H3A1 109.5 . . ?
N1A C3A H3A2 109.5 . . ?
H3A1 C3A H3A2 109.5 . . ?
N1A C3A H3A3 109.5 . . ?
H3A1 C3A H3A3 109.5 . . ?
H3A2 C3A H3A3 109.5 . . ?
O1B C1B N1B 118.3(12) . . ?
O1B C1B H1B 120.8 . . ?
N1B C1B H1B 120.8 . . ?
C1B N1B C3B 120.8(9) . . ?
C1B N1B C2B 120.0(8) . . ?
C3B N1B C2B 119.2(8) . . ?
N1B C2B H2B1 109.5 . . ?
N1B C2B H2B2 109.5 . . ?
H2B1 C2B H2B2 109.5 . . ?
N1B C2B H2B3 109.5 . . ?
H2B1 C2B H2B3 109.5 . . ?
H2B2 C2B H2B3 109.5 . . ?
N1B C3B H3B1 109.5 . . ?
N1B C3B H3B2 109.5 . . ?
H3B1 C3B H3B2 109.5 . . ?
N1B C3B H3B3 109.5 . . ?
H3B1 C3B H3B3 109.5 . . ?
H3B2 C3B H3B3 109.5 . . ?
C4A O2A Zn1 118.4(3) . . ?
O2A C4A N2A 128.3(5) . . ?
O2A C4A H4A 115.9 . . ?
N2A C4A H4A 115.9 . . ?
C4A N2A C5A 121.7(6) . . ?
C4A N2A C6A 120.6(5) . . ?
C5A N2A C6A 116.7(5) . . ?
N2A C5A H5A1 109.5 . . ?
N2A C5A H5A2 109.5 . . ?
H5A1 C5A H5A2 109.5 . . ?
N2A C5A H5A3 109.5 . . ?
H5A1 C5A H5A3 109.5 . . ?
H5A2 C5A H5A3 109.5 . . ?
N2A C6A H6A1 109.5 . . ?
N2A C6A H6A2 109.5 . . ?
H6A1 C6A H6A2 109.5 . . ?
N2A C6A H6A3 109.5 . . ?
H6A1 C6A H6A3 109.5 . . ?
H6A2 C6A H6A3 109.5 . . ?
C4B O2B Zn1 118.4(3) . . ?
O2B C4B N2B 117.5(7) . . ?
O2B C4B H4B 121.3 . . ?
N2B C4B H4B 121.3 . . ?
C4B N2B C6B 120.9(9) . . ?
C4B N2B C5B 119.5(7) . . ?
C6B N2B C5B 119.6(8) . . ?
N2B C5B H5B1 109.5 . . ?
N2B C5B H5B2 109.5 . . ?
H5B1 C5B H5B2 109.5 . . ?
N2B C5B H5B3 109.5 . . ?
H5B1 C5B H5B3 109.5 . . ?
H5B2 C5B H5B3 109.5 . . ?
N2B C6B H6B1 109.5 . . ?
N2B C6B H6B2 109.5 . . ?
H6B1 C6B H6B2 109.5 . . ?
N2B C6B H6B3 109.5 . . ?
H6B1 C6B H6B3 109.5 . . ?
H6B2 C6B H6B3 109.5 . . ?
O3A C7A N3A 127.9(11) . . ?
O3A C7A H7A 116.1 . . ?
N3A C7A H7A 116.1 . . ?
C7A N3A C8A 123.9(7) . . ?
C7A N3A C9A 113.9(6) . . ?
C8A N3A C9A 119.5(7) . . ?
N3A C8A H8A1 109.5 . . ?
N3A C8A H8A2 109.5 . . ?
H8A1 C8A H8A2 109.5 . . ?
N3A C8A H8A3 109.5 . . ?
H8A1 C8A H8A3 109.5 . . ?
H8A2 C8A H8A3 109.5 . . ?
N3A C9A H9A1 109.5 . . ?
N3A C9A H9A2 109.5 . . ?
H9A1 C9A H9A2 109.5 . . ?
N3A C9A H9A3 109.5 . . ?
H9A1 C9A H9A3 109.5 . . ?
H9A2 C9A H9A3 109.5 . . ?
O3B C7B N3B 133.7(14) . . ?
O3B C7B H7B 113.1 . . ?
N3B C7B H7B 113.1 . . ?
C7B N3B C8B 124.1(7) . . ?
C7B N3B C9B 118.3(7) . . ?
C8B N3B C9B 117.1(7) . . ?
N3B C8B H8B1 109.5 . . ?
N3B C8B H8B2 109.5 . . ?
H8B1 C8B H8B2 109.5 . . ?
N3B C8B H8B3 109.5 . . ?
H8B1 C8B H8B3 109.5 . . ?
H8B2 C8B H8B3 109.5 . . ?
N3B C9B H9B1 109.5 . . ?
N3B C9B H9B2 109.5 . . ?
H9B1 C9B H9B2 109.5 . . ?
N3B C9B H9B3 109.5 . . ?
H9B1 C9B H9B3 109.5 . . ?
H9B2 C9B H9B3 109.5 . . ?
 
_refine_diff_density_max    1.538
_refine_diff_density_min   -0.574
_refine_diff_density_rms    0.074

_shelx_res_file
;
TITL P-1_a.res in P-1
    P-1_a.res
    created by SHELXL-2018/3 at 13:36:16 on 15-Nov-2021
REM Old TITL P-1 in P-1
REM SHELXT solution in P-1: R1 0.254, Rweak 0.040, Alpha 0.091
REM <I/s>   0.000 for    0 systematic absences,  Orientation as input
REM Formula found by SHELXT:  C70 N14 O6 Zn3
CELL  0.63000  11.1680  12.9520  14.0880  100.604  101.054  109.745
ZERR   1.000   0.0022   0.0026   0.0028    0.030    0.030    0.030
LATT  1
SFAC C H N O ZN
DISP $C  0.00236  0.00129  8.99872
DISP $H -0.00002  0.00000  0.66424
DISP $N  0.00479  0.00261 14.77496
DISP $O  0.00848  0.00477 23.75245
DISP $Zn  0.32734  1.16463 4209.23095
UNIT 70 74 10 18 3
L.S. 35
BOND $H
LIST 4
ACTA
OMIT -3 53
FMAP 2
SIZE 0.862 0.198 0.127
TEMP 107
PLAN 2
WGHT    0.125500
FVAR       0.46649   0.57608   0.75435   0.60796
ZN1   5    0.978077    0.016797    1.101430    11.00000    0.06989    0.08479 =
         0.04524    0.01670    0.01742    0.02639
ZN2   5    0.996300    0.518098    0.515451    10.50000    0.04652    0.04879 =
         0.04486    0.01735    0.01293    0.01402
O1    4    0.591890   -0.046715    0.786865    11.00000    0.06890    0.08974 =
         0.08273    0.05231    0.00304   -0.00318
O2    4    0.795632    0.000425    1.030994    11.00000    0.07371    0.11219 =
         0.07049    0.03759    0.02150    0.03010
O3    4    0.831962   -0.031191    0.881040    11.00000    0.06901    0.08857 =
         0.07026    0.02404    0.01983    0.02846
O4    4    0.192901    0.411908    0.123104    11.00000    0.06593    0.06921 =
         0.08476    0.00776   -0.00298    0.03137
O5    4    0.052397    0.182711    0.082297    11.00000    0.09274    0.07058 =
         0.07875    0.02226    0.02278    0.03091
O6    4    0.082385    0.155329   -0.070618    11.00000    0.10033    0.09498 =
         0.07386    0.01509    0.01767    0.02664
N1    3    0.932902    0.568785    0.390789    11.00000    0.05161    0.05170 =
         0.04914    0.02051    0.01544    0.01527
N2    3    0.810040    0.401120    0.488421    11.00000    0.05163    0.05283 =
         0.05088    0.01863    0.01350    0.01656
C1    1    1.011024    0.652529    0.355545    11.00000    0.05969    0.05400 =
         0.04568    0.01842    0.01407    0.01920
C2    1    0.924611    0.679086    0.281835    11.00000    0.05988    0.07173 =
         0.06135    0.03505    0.01328    0.01808
AFIX  43
H2    2    0.951151    0.733177    0.246823    11.00000   -1.20000
AFIX   0
C3    1    0.801573    0.612850    0.273250    11.00000    0.06369    0.07428 =
         0.06035    0.03115    0.01255    0.02759
AFIX  43
H3    2    0.725886    0.611612    0.230878    11.00000   -1.20000
AFIX   0
C4    1    0.805496    0.542808    0.341266    11.00000    0.05498    0.05680 =
         0.04947    0.01776    0.01415    0.02223
C5    1    0.693246    0.462801    0.356282    11.00000    0.04815    0.05189 =
         0.05181    0.01438    0.01231    0.01741
C6    1    0.697761    0.398028    0.424809    11.00000    0.04632    0.05161 =
         0.05394    0.01389    0.01378    0.01359
C7    1    0.584135    0.314173    0.438100    11.00000    0.04872    0.06865 =
         0.07132    0.02336    0.01124    0.01196
AFIX  43
H7    2    0.496562    0.294117    0.402893    11.00000   -1.20000
AFIX   0
C8    1    0.626187    0.270012    0.509859    11.00000    0.06134    0.06503 =
         0.07494    0.03198    0.02195    0.01455
AFIX  43
H8    2    0.573634    0.215350    0.535148    11.00000   -1.20000
AFIX   0
C9    1    0.768512    0.323199    0.540642    11.00000    0.05056    0.05106 =
         0.05092    0.01577    0.01619    0.01189
C10   1    0.851423    0.297543    0.614289    11.00000    0.05980    0.05112 =
         0.04814    0.01864    0.01975    0.01570
C11   1    0.783605    0.207665    0.662409    11.00000    0.05703    0.05587 =
         0.05534    0.02433    0.01622    0.01307
C12   1    0.715619    0.094809    0.606087    11.00000    0.09458    0.05812 =
         0.05437    0.01879    0.01621    0.01603
AFIX  43
H12   2    0.712696    0.074133    0.538612    11.00000   -1.20000
AFIX   0
C13   1    0.653032    0.014231    0.650078    11.00000    0.09325    0.05515 =
         0.07254    0.02450    0.00598    0.00443
AFIX  43
H13   2    0.605330   -0.060548    0.611361    11.00000   -1.20000
AFIX   0
C14   1    0.659374    0.041819    0.750616    11.00000    0.06238    0.07162 =
         0.07283    0.04119    0.00995    0.01339
C15   1    0.728406    0.153114    0.807874    11.00000    0.07822    0.07441 =
         0.05629    0.03195    0.02131    0.01771
AFIX  43
H15   2    0.733633    0.173085    0.875862    11.00000   -1.20000
AFIX   0
C16   1    0.790218    0.235190    0.762205    11.00000    0.07651    0.06075 =
         0.05391    0.01982    0.02009    0.01836
AFIX  43
H16   2    0.836930    0.310255    0.800515    11.00000   -1.20000
AFIX   0
C17   1    0.622620   -0.030619    0.891541    11.00000    0.06150    0.10591 =
         0.08901    0.06386    0.02446    0.02202
AFIX  23
H17A  2    0.560999   -0.094699    0.906499    11.00000   -1.20000
H17B  2    0.611262    0.037487    0.922648    11.00000   -1.20000
AFIX   0
C18   1    0.763925   -0.019062    0.937311    11.00000    0.05767    0.06102 =
         0.06766    0.03126    0.01178    0.00904
C19   1    0.560499    0.446313    0.293921    11.00000    0.05134    0.05502 =
         0.05340    0.01641    0.01093    0.01883
C20   1    0.478162    0.490555    0.334060    11.00000    0.06300    0.06679 =
         0.05625    0.00295    0.01237    0.02514
AFIX  43
H20   2    0.505577    0.530658    0.401469    11.00000   -1.20000
AFIX   0
C21   1    0.355588    0.475892    0.275193    11.00000    0.06169    0.06892 =
         0.07383    0.00573    0.01248    0.03254
AFIX  43
H21   2    0.302519    0.507121    0.303319    11.00000   -1.20000
AFIX   0
C22   1    0.311825    0.415327    0.175236    11.00000    0.05702    0.05112 =
         0.06826    0.01506    0.00639    0.02050
C23   1    0.390381    0.368575    0.135701    11.00000    0.07063    0.09534 =
         0.05577   -0.00255    0.00270    0.03560
AFIX  43
H23   2    0.360973    0.325402    0.069130    11.00000   -1.20000
AFIX   0
C24   1    0.513545    0.385157    0.194257    11.00000    0.05932    0.08838 =
         0.06511   -0.00123    0.00969    0.03336
AFIX  43
H24   2    0.566238    0.354059    0.165443    11.00000   -1.20000
AFIX   0
C25   1    0.139395    0.343306    0.021670    11.00000    0.07312    0.07942 =
         0.07205    0.02184   -0.00876    0.02317
AFIX  23
H25A  2    0.207487    0.361577   -0.013244    11.00000   -1.20000
H25B  2    0.067910    0.362053   -0.011157    11.00000   -1.20000
AFIX   0
C26   1    0.087050    0.215507    0.012376    11.00000    0.06030    0.06637 =
         0.06895    0.01410    0.00228    0.02237
REM  coordinated DMF to Zn2
PART 1 21
DFIX 1.22 0.01 O1A C1A
DFIX 1.37 0.01 C1A N1A
DANG 2.26 0.01 O1A N1A
DFIX 1.47 0.01 N1A C2A N1A C3A
DANG 2.46 0.01 C1A C2A C1A C3A
DANG 2.53 0.01 C2A C3A
RIGU 0.001 O1A > C3A
FLAT O1A > C3A
O1A   4    0.999648    0.650093    0.637281    21.00000    0.10136    0.08253 =
         0.06961    0.00319    0.01620    0.04208
C1A   1    1.025482    0.636020    0.721967    21.00000    0.08166    0.10631 =
         0.06894    0.00834    0.01829    0.04647
AFIX  43
H1A   2    0.964438    0.578866    0.739518    21.00000   -1.20000
AFIX   0
N1A   3    1.145830    0.705750    0.790768    21.00000    0.09061    0.12351 =
         0.07898   -0.02051    0.00865    0.06108
C2A   1    1.171990    0.687438    0.890689    21.00000    0.19211    0.23877 =
         0.07822   -0.00043    0.00958    0.13293
AFIX 133
H2A1  2    1.172698    0.750496    0.939153    21.00000   -1.50000
H2A2  2    1.256373    0.681321    0.907170    21.00000   -1.50000
H2A3  2    1.104086    0.618467    0.891390    21.00000   -1.50000
AFIX   0
C3A   1    1.236697    0.796122    0.764599    21.00000    0.09230    0.10828 =
         0.15836   -0.02719    0.02120    0.03494
AFIX 133
H3A1  2    1.195268    0.802862    0.701000    21.00000   -1.50000
H3A2  2    1.313598    0.780084    0.760047    21.00000   -1.50000
H3A3  2    1.262368    0.866229    0.815143    21.00000   -1.50000
AFIX   0
REM  Free DMF near Zn2
PART 2 -21
DFIX 1.22 0.01 O1B C1B
DFIX 1.37 0.01 C1B N1B
DANG 2.26 0.01 O1B N1B
DFIX 1.47 0.01 N1B C2B N1B C3B
DANG 2.46 0.01 C1B C2B C1B C3B
DANG 2.53 0.01 C2B C3B
RIGU 0.001 O1B > C3B
FLAT O1B > C3B
O1B   4    1.350653    0.783849    0.950107   -21.00000    0.22761    0.30291 =
         0.22892    0.01979    0.07532    0.12246
C1B   1    1.270849    0.774198    0.870907   -21.00000    0.22880    0.16355 =
         0.22300   -0.02192    0.05714    0.08923
AFIX  43
H1B   2    1.290518    0.828488    0.835149   -21.00000   -1.20000
AFIX   0
N1B   3    1.153690    0.681914    0.837816   -21.00000    0.21029    0.14712 =
         0.14117   -0.00087    0.05856    0.10786
C2B   1    1.125395    0.596251    0.894409   -21.00000    0.45208    0.19551 =
         0.24138    0.07004    0.19236    0.19710
AFIX 133
H2B1  2    1.199365    0.617185    0.951804   -21.00000   -1.50000
H2B2  2    1.110262    0.523328    0.852158   -21.00000   -1.50000
H2B3  2    1.048040    0.592179    0.916300   -21.00000   -1.50000
AFIX   0
C3B   1    1.052966    0.669068    0.747974   -21.00000    0.38786    0.15640 =
         0.19625   -0.08973   -0.06833    0.17130
AFIX 133
H3B1  2    1.021013    0.729045    0.760019   -21.00000   -1.50000
H3B2  2    0.980854    0.596736    0.732530   -21.00000   -1.50000
H3B3  2    1.091011    0.673002    0.692486   -21.00000   -1.50000
AFIX   0
PART 0
REM COORDINATED DMF TO ZN
EXYZ O2A O2B
EADP O2A O2B
EXYZ C4A C4B
EADP C4A C4B
PART 1 31
DFIX 1.22 0.01 O2A C4A
DFIX 1.37 0.01 C4A N2A
DANG 2.26 0.01 O2A N2A
DFIX 1.47 0.01 N2A C5A N2A C6A
DANG 2.46 0.01 C4A C5A C4A C6A
DANG 2.53 0.01 C5A C6A
RIGU 0.001 O2A > C6A
FLAT O2A > C6A
O2A   4    0.990441    0.059818    1.245747    31.00000    0.09148    0.09680 =
         0.04724    0.01270    0.02231    0.02551
C4A   1    1.091994    0.134418    1.301971    31.00000    0.07840    0.10918 =
         0.06528    0.00118    0.02273    0.03339
AFIX  43
H4A   2    1.156630    0.167831    1.271713    31.00000   -1.20000
AFIX   0
N2A   3    1.121806    0.173539    1.399333    31.00000    0.10493    0.10065 =
         0.06169    0.00048    0.01471    0.03996
C5A   1    1.028287    0.131275    1.456084    31.00000    0.12703    0.24780 =
         0.07870    0.03485    0.01586   -0.00229
AFIX 133
H5A1  2    0.974281    0.175163    1.459298    31.00000   -1.50000
H5A2  2    1.075916    0.138088    1.522862    31.00000   -1.50000
H5A3  2    0.973072    0.052738    1.423470    31.00000   -1.50000
AFIX   0
C6A   1    1.242691    0.279479    1.454331    31.00000    0.12783    0.13709 =
         0.08731   -0.01676    0.02307    0.01320
AFIX 133
H6A1  2    1.282913    0.312070    1.406715    31.00000   -1.50000
H6A2  2    1.304593    0.260486    1.497808    31.00000   -1.50000
H6A3  2    1.217732    0.333509    1.493577    31.00000   -1.50000
AFIX   0
PART 2 -31
DFIX 1.22 0.01 O2B C4B
DFIX 1.37 0.01 C4B N2B
DANG 2.26 0.01 O2B N2B
DFIX 1.47 0.01 N2B C5B N2B C6B
DANG 2.46 0.01 C4B C5B C4B C6B
DANG 2.53 0.01 C5B C6B
RIGU 0.001 O2B > C6B
FLAT O2B > C6B
O2B   4    0.990441    0.059818    1.245747   -31.00000    0.09148    0.09680 =
         0.04724    0.01270    0.02231    0.02551
C4B   1    1.091994    0.134418    1.301971   -31.00000    0.07840    0.10918 =
         0.06528    0.00118    0.02273    0.03339
AFIX  43
H4B   2    1.163986    0.168166    1.278476   -31.00000   -1.20000
AFIX   0
N2B   3    1.096321    0.167065    1.401932   -31.00000    0.10095    0.15135 =
         0.06989   -0.00262    0.03118    0.03929
C5B   1    0.973665    0.128035    1.432844   -31.00000    0.10340    0.13898 =
         0.02869   -0.00662    0.02138    0.04718
AFIX 133
H5B1  2    0.937096    0.185447    1.436278   -31.00000   -1.50000
H5B2  2    0.992764    0.114300    1.497657   -31.00000   -1.50000
H5B3  2    0.911081    0.058885    1.384774   -31.00000   -1.50000
AFIX   0
ISOR 0.001 C6B
C6B   1    1.220003    0.241192    1.476688   -31.00000    0.09662    0.09729 =
         0.09407    0.02381    0.02481    0.03821
AFIX 133
H6B1  2    1.284276    0.276126    1.443711   -31.00000   -1.50000
H6B2  2    1.251864    0.197213    1.515169   -31.00000   -1.50000
H6B3  2    1.205555    0.299193    1.520556   -31.00000   -1.50000
AFIX   0
PART 0
REM FREE DMF
EXYZ N3A N3B
EADP N3A N3B
PART 1 41
DFIX 1.22 0.01 O3A C7A
DFIX 1.37 0.01 C7A N3A
DANG 2.26 0.01 O3A N3A
DFIX 1.47 0.01 N3A C8A N3A C9A
DANG 2.46 0.01 C7A C8A C7A C9A
DANG 2.53 0.01 C8A C9A
SIMU 0.01 O3A > C9A
DELU 0.01 O3A > C9A
RIGU 0.001 O3A > C9A
FLAT O3A > C9A
O3A   4    0.642416    0.881822    0.374666    41.00000    0.25368    0.22716 =
         0.28989    0.04193    0.04518    0.06267
C7A   1    0.579414    0.803106    0.302642    41.00000    0.17195    0.16943 =
         0.23332    0.09470    0.09509    0.06306
AFIX  43
H7A   2    0.522559    0.738432    0.314448    41.00000   -1.20000
AFIX   0
N3A   3    0.580744    0.796419    0.203370    41.00000    0.14647    0.18293 =
         0.24519    0.11723    0.11407    0.08565
C8A   1    0.637753    0.892172    0.167798    41.00000    0.21517    0.21957 =
         0.33408    0.16589    0.16483    0.09347
AFIX 133
H8A1  2    0.658442    0.960782    0.218776    41.00000   -1.50000
H8A2  2    0.576163    0.889421    0.108644    41.00000   -1.50000
H8A3  2    0.717235    0.891115    0.151901    41.00000   -1.50000
AFIX   0
C9A   1    0.480788    0.687531    0.130219    41.00000    0.20823    0.16331 =
         0.25815    0.09403    0.11983    0.10624
AFIX 133
H9A1  2    0.434884    0.638448    0.166182    41.00000   -1.50000
H9A2  2    0.525098    0.650306    0.092888    41.00000   -1.50000
H9A3  2    0.418516    0.704265    0.084845    41.00000   -1.50000
AFIX   0
PART 2 -41
DFIX 1.22 0.01 O3B C7B
DFIX 1.37 0.01 C7B N3B
DANG 2.26 0.01 O3B N3B
DFIX 1.47 0.01 N3B C8B N3B C9B
DANG 2.46 0.01 C7B C8B C7B C9B
DANG 2.53 0.01 C8B C9B
SIMU 0.01 O3B > C9B
DELU 0.01 O3B > C9B
RIGU 0.001 O3B > C9B
FLAT O3B > C9B
ISOR 0.001 O3B
O3B   4    0.507256    0.792578    0.037176   -41.00000    0.21809    0.21705 =
         0.21784    0.06035    0.06300    0.08409
C7B   1    0.498231    0.764642    0.111054   -41.00000    0.19202    0.21576 =
         0.25238    0.09123    0.08947    0.09893
AFIX  43
H7B   2    0.416337    0.708459    0.104028   -41.00000   -1.20000
AFIX   0
N3B   3    0.580744    0.796419    0.203370   -41.00000    0.14647    0.18293 =
         0.24519    0.11723    0.11407    0.08565
C8B   1    0.722387    0.863324    0.228645   -41.00000    0.15569    0.21726 =
         0.26993    0.13245    0.10265    0.05817
AFIX 133
H8B1  2    0.769187    0.813295    0.227930   -41.00000   -1.50000
H8B2  2    0.750742    0.915028    0.294344   -41.00000   -1.50000
H8B3  2    0.740529    0.905719    0.180309   -41.00000   -1.50000
AFIX   0
C9B   1    0.528911    0.748566    0.282686   -41.00000    0.15909    0.22891 =
         0.28129    0.15249    0.12589    0.07609
AFIX 133
H9B1  2    0.440960    0.691764    0.253125   -41.00000   -1.50000
H9B2  2    0.527157    0.808501    0.333192   -41.00000   -1.50000
H9B3  2    0.585283    0.714659    0.312748   -41.00000   -1.50000
PART 0

AFIX   0
HKLF 4


REM  P-1_a.res in P-1
REM wR2 = 0.2042, GooF = S = 0.932, Restrained GooF = 0.953 for all data
REM R1 = 0.0619 for 5050 Fo > 4sig(Fo) and 0.1069 for all 9989 data
REM 571 parameters refined using 280 restraints

END

WGHT      0.1256      0.0000

REM Highest difference peak  1.538,  deepest hole -0.574,  1-sigma level  0.074
Q1    1   0.9454 -0.0641  1.1037  11.00000  0.05    1.54
Q2    1   0.5618  0.8387  0.0982  11.00000  0.05    0.54
;
_shelx_res_checksum   58585

_shelx_hkl_file
;
   0   0   1   30.86    0.99
   0   0  -1   31.90    1.09
   0   0   2    0.94    0.28
   0   0  -2    1.09    0.28
   0   0   3  194.94    5.62
   0   0  -3  195.55    6.23
   0   0   4  141.19    4.81
   0   0  -4  145.53    5.62
   0   0   5  971.67   25.95
   0   0  -5  940.48   26.33
   0   0   6  201.21    6.61
   0   0  -6  210.42    6.70
   0   0   7  337.87   11.09
   0   0  -7  324.05    9.96
   0   0   8  375.06   11.18
   0   0  -8  388.22   11.66
   0   0   9   67.06    3.21
   0   0  -9   75.17    3.26
   0   0  10  210.70    7.03
   0   0 -10  207.54    7.22
   0   0  11   43.04    2.78
   0   0 -11   36.01    2.27
   0   0  12    2.41    2.08
   0   0 -12    2.50    1.51
   0   0  13   35.20    3.21
   0   0 -13   31.95    2.97
   0   0  14   12.27    2.60
   0   0 -14   14.30    2.27
   0   0  15   12.84    3.78
   0   0 -15    9.11    3.07
   0   0  16    4.86    2.88
   0   0 -16    1.93    2.31
   0   0  17   -0.14    3.63
   0   0 -17    0.09    2.31
   0   0  18   -0.09    3.35
   0   0 -18    2.60    3.02
   0   0  19    1.04    3.02
   0   0 -19    0.66    1.84
   0   0 -20    0.80    1.89
   0  -1  20    4.34    4.44
   0   1 -19    2.31    2.60
   0  -1  19    0.80    3.82
   0   1 -18    1.70    2.41
   0  -1  18    1.93    3.73
   0   1 -17    0.05    2.36
   0  -1  17    2.36    2.97
   0   1 -16    8.82    2.60
   0  -1  16    5.90    2.93
   0   1 -15   12.08    2.74
   0  -1  15   20.76    3.92
   0   1 -14   51.86    3.44
   0  -1  14   48.70    4.29
   0   1 -13    1.56    1.60
   0  -1  13    1.18    2.03
   0   1 -12    5.99    2.03
   0  -1  12    8.54    2.08
   0   1 -11   49.41    2.88
   0  -1  11   57.05    2.97
   0   1 -10  154.26    5.85
   0  -1  10  151.15    5.66
   0   1  -9  259.92    8.12
   0  -1   9  269.64    8.54
   0   1  -8   -0.76    1.09
   0  -1   8   -0.94    1.09
   0   1  -7   50.21    2.45
   0  -1   7   49.83    2.41
   0   1  -6 2826.71   69.23
   0  -1   6 2825.06   69.13
   0   1  -5    8.78    0.90
   0  -1   5   11.51    1.04
   0   1  -4  827.55   23.88
   0  -1   4  816.23   21.66
   0   1  -3  434.61   11.89
   0  -1   3  406.39   12.27
   0   1  -2  456.22   12.13
   0  -1   2  453.91   12.36
   0   1  -1 6260.84  215.89
   0  -1   1 6022.15  203.43
   0   1   0  120.24    3.59
   0  -1   0  115.90    3.21
   0   1   1 4358.04  104.48
   0  -1  -1 4209.96   98.39
   0   1   2  348.40    9.91
   0  -1  -2  338.44    9.72
   0   1   3  310.79    9.20
   0  -1  -3  322.96    9.01
   0   1   4  111.18    3.87
   0  -1  -4  111.27    4.20
   0   1   5  115.85    4.81
   0  -1  -5  119.95    4.58
   0   1   6  872.15   23.88
   0  -1  -6  867.90   25.10
   0   1   7   48.37    2.55
   0  -1  -7   46.43    2.36
   0   1   8    2.36    1.46
   0  -1  -8    1.23    1.18
   0   1   9  380.06   11.89
   0  -1  -9  378.31   11.09
   0   1  10    8.73    1.89
   0  -1 -10    9.44    1.60
   0   1  11    8.92    2.41
   0  -1 -11   10.19    2.17
   0   1  12    0.33    1.89
   0  -1 -12    1.23    1.56
   0   1  13    0.47    2.31
   0  -1 -13   -0.19    2.27
   0   1  14   42.42    3.82
   0  -1 -14   48.04    3.40
   0   1  15   18.40    3.59
   0  -1 -15   19.63    3.49
   0   1  16    0.38    2.60
   0  -1 -16    0.05    2.17
   0   1  17    3.49    3.63
   0  -1 -17    3.11    2.93
   0   1  18    1.09    3.26
   0  -1 -18   -0.05    2.31
   0   1  19    1.27    2.83
   0  -1 -19    0.33    3.82
   0  -1 -20    0.61    1.70
   0  -2  20    2.03    3.16
   0   2 -19    0.80    2.64
   0  -2  19   -1.13    5.05
   0   2 -18    2.27    2.69
   0  -2  18    1.27    3.16
   0   2 -17    8.82    2.83
   0  -2  17    6.23    3.44
   0   2 -16    2.22    2.50
   0  -2  16   -0.33    3.21
   0   2 -15   38.36    3.11
   0  -2  15   31.14    3.49
   0   2 -14    1.84    2.36
   0  -2  14    6.13    2.45
   0   2 -13   42.09    2.97
   0  -2  13   46.86    3.49
   0   2 -12   14.53    2.12
   0  -2  12   12.88    1.93
   0   2 -11    9.72    2.08
   0  -2  11    9.25    2.27
   0   2 -10  117.26    4.72
   0  -2  10  118.82    5.19
   0   2  -9   46.29    2.64
   0  -2   9   41.20    3.11
   0   2  -8  177.05    6.51
   0  -2   8  178.42    6.13
   0   2  -7  593.78   17.74
   0  -2   7  587.69   17.60
   0   2  -6  102.82    4.25
   0  -2   6  102.02    3.87
   0   2  -5  783.15   21.94
   0  -2   5  756.58   21.19
   0   2  -4   41.29    2.03
   0  -2   4   38.27    1.84
   0   2  -3   22.75    1.18
   0  -2   3   23.26    1.13
   0   2  -2  331.12   13.64
   0  -2   2  317.58   14.39
   0   2  -1   39.69    1.46
   0  -2   1   39.45    1.42
   0   2   0 1108.18   29.02
   0  -2   0 1116.96   28.50
   0   2   1  761.25   19.44
   0  -2  -1  751.11   18.97
   0   2   2  279.26    8.21
   0  -2  -2  283.98    8.40
   0   2   3    1.04    0.61
   0  -2  -3    2.45    0.90
   0   2   4  837.65   22.84
   0  -2  -4  830.43   22.56
   0   2   5 1311.24   35.34
   0  -2  -5 1350.55   35.91
   0   2   6    9.01    1.13
   0  -2  -6    8.78    1.18
   0   2   7    2.31    1.23
   0  -2  -7   -0.19    1.13
   0   2   8  168.89    6.09
   0  -2  -8  173.75    6.32
   0   2   9   44.07    2.60
   0  -2  -9   43.13    2.45
   0   2  10   72.67    3.59
   0  -2 -10   74.61    3.40
   0   2  11    4.15    1.70
   0  -2 -11    2.83    1.37
   0   2  12    3.21    2.08
   0  -2 -12    3.02    1.79
   0   2  13   37.94    3.92
   0  -2 -13   34.12    3.49
   0   2  14   30.63    4.01
   0  -2 -14   31.48    3.02
   0   2  15    4.95    3.40
   0  -2 -15    7.08    3.21
   0   2  16    5.76    3.21
   0  -2 -16    6.13    2.31
   0   2  17    6.23    3.54
   0  -2 -17    3.07    2.60
   0   2  18   -0.28    3.02
   0  -2 -18    1.18    2.64
   0   2  19    2.69    3.35
   0  -2 -19    2.31    3.35
   0  -2 -20   -0.57    3.30
   0  -3  20   -1.04    2.17
   0   3 -19    2.88    3.63
   0  -3  19    2.22    2.60
   0   3 -18    0.47    2.45
   0  -3  18    0.71    3.49
   0   3 -17   -2.64    2.50
   0  -3  17    0.66    2.55
   0   3 -16   45.02    3.49
   0  -3  16   43.37    3.82
   0   3 -15   22.60    2.88
   0  -3  15   21.61    2.93
   0   3 -14   37.00    2.69
   0  -3  14   37.00    3.16
   0   3 -13    4.25    2.64
   0  -3  13    5.52    2.12
   0   3 -12   16.52    2.31
   0  -3  12   20.57    2.41
   0   3 -11  198.24    7.36
   0  -3  11  199.04    7.83
   0   3 -10   27.65    2.22
   0  -3  10   26.05    2.08
   0   3  -9  364.82   10.24
   0  -3   9  351.13   11.18
   0   3  -8   -0.05    1.04
   0  -3   8    1.18    1.09
   0   3  -7   73.05    3.21
   0  -3   7   72.29    2.97
   0   3  -6 1589.70   41.62
   0  -3   6 1566.11   41.29
   0   3  -5   31.52    1.70
   0  -3   5   29.87    1.56
   0   3  -4  448.20   13.45
   0  -3   4  432.01   12.55
   0   3  -3  139.58    6.80
   0  -3   3  144.68    6.94
   0   3  -2  892.58   22.65
   0  -3   2  900.51   24.63
   0   3  -1 4821.01  112.03
   0  -3   1 4857.67  116.18
   0   3   0  906.73   24.82
   0  -3   0  911.74   24.30
   0   3   1   18.92    1.04
   0  -3  -1   21.00    1.37
   0   3   2  232.22    7.41
   0  -3  -2  243.83    8.31
   0   3   3  115.75    4.39
   0  -3  -3  118.87    4.44
   0   3   4  219.99    7.46
   0  -3  -4  215.18    7.17
   0   3   5   17.27    1.37
   0  -3  -5   18.92    1.37
   0   3   6   10.15    1.42
   0  -3  -6   10.33    1.51
   0   3   7   31.76    2.17
   0  -3  -7   32.65    2.03
   0   3   8  173.89    6.13
   0  -3  -8  166.58    6.13
   0   3   9  107.12    4.81
   0  -3  -9  103.11    4.11
   0   3  10    1.79    2.27
   0  -3 -10    0.76    1.98
   0   3  11   16.37    3.11
   0  -3 -11   14.25    2.64
   0   3  12   13.07    3.11
   0  -3 -12   10.76    2.55
   0   3  13   11.23    3.78
   0  -3 -13   14.20    2.31
   0   3  14    5.85    3.02
   0  -3 -14    8.73    2.64
   0   3  15   16.70    3.73
   0  -3 -15   18.07    3.40
   0   3  16    2.74    3.54
   0  -3 -16    3.92    3.26
   0   3  17   -0.57    3.11
   0  -3 -17    0.19    2.55
   0   3  18    0.90    3.07
   0  -3 -18    2.60    2.88
   0  -3 -19    1.51    2.27
   0   4 -20   -1.60    4.11
   0  -4  20    1.98    3.68
   0   4 -19    4.44    3.40
   0  -4  19    1.65    3.07
   0   4 -18    1.75    2.74
   0  -4  18    1.42    3.02
   0   4 -17    4.29    2.88
   0  -4  17    4.34    2.69
   0   4 -16    7.27    3.21
   0  -4  16    7.69    3.59
   0   4 -15   64.74    4.34
   0  -4  15   63.00    4.72
   0   4 -14   11.84    2.22
   0  -4  14   11.28    2.45
   0   4 -13    9.30    2.03
   0  -4  13    6.65    2.22
   0   4 -12   70.17    3.68
   0  -4  12   76.49    4.77
   0   4 -11    3.44    1.65
   0  -4  11    1.46    1.70
   0   4 -10  326.17    9.86
   0  -4  10  326.22   10.05
   0   4  -9   51.77    2.78
   0  -4   9   56.63    2.74
   0   4  -8   15.29    1.51
   0  -4   8   15.62    1.51
   0   4  -7  663.38   18.36
   0  -4   7  670.04   20.24
   0   4  -6   58.00    2.60
   0  -4   6   62.29    2.78
   0   4  -5  840.01   23.59
   0  -4   5  867.95   23.59
   0   4  -4   19.96    1.79
   0  -4   4   18.07    2.03
   0   4  -3    0.28    0.61
   0  -4   3   -0.19    0.57
   0   4  -2 1051.27   28.74
   0  -4   2 1065.24   28.31
   0   4  -1  294.18    9.39
   0  -4   1  295.64    9.67
   0   4   0  571.17   15.95
   0  -4   0  570.14   16.66
   0   4   1   21.61    1.23
   0  -4  -1   22.75    1.32
   0   4   2   17.84    1.32
   0  -4  -2   18.40    1.42
   0   4   3    7.17    0.99
   0  -4  -3    7.03    0.90
   0   4   4    0.09    0.90
   0  -4  -4    0.14    0.90
   0   4   5  495.11   15.19
   0  -4  -5  493.12   14.58
   0   4   6   27.56    1.84
   0  -4  -6   35.86    2.27
   0   4   7   29.78    2.08
   0  -4  -7   27.56    2.12
   0   4   8  185.88    6.51
   0  -4  -8  194.23    6.42
   0   4   9  118.96    4.62
   0  -4  -9  111.27    4.48
   0   4  10    1.18    1.65
   0  -4 -10    0.33    1.65
   0   4  11    9.15    2.17
   0  -4 -11    9.34    1.89
   0   4  12   -1.37    2.60
   0  -4 -12    0.94    2.50
   0   4  13    3.16    2.83
   0  -4 -13    6.84    2.64
   0   4  14   16.19    3.40
   0  -4 -14   14.39    2.55
   0   4  15   -2.22    3.30
   0  -4 -15    1.32    2.45
   0   4  16    8.87    4.72
   0  -4 -16    3.59    3.59
   0   4  17    1.27    3.35
   0  -4 -17    0.38    2.74
   0   4  18    0.09    4.95
   0  -4 -18    1.56    3.21
   0  -4 -19    0.76    3.16
   0  -5  20    2.50    4.15
   0   5 -19    0.57    2.55
   0  -5  19   -0.19    3.40
   0   5 -18    0.24    2.69
   0  -5  18    0.76    2.74
   0   5 -17    0.24    2.31
   0  -5  17    0.71    2.69
   0   5 -16   30.25    3.63
   0  -5  16   23.74    3.44
   0   5 -15    3.21    2.69
   0  -5  15    2.69    2.36
   0   5 -14   27.65    2.78
   0  -5  14   29.21    3.02
   0   5 -13   20.34    2.27
   0  -5  13   16.94    2.36
   0   5 -12   45.02    3.44
   0  -5  12   45.16    2.93
   0   5 -11  137.32    5.95
   0  -5  11  136.61    5.76
   0   5 -10    9.30    1.70
   0  -5  10   11.00    1.93
   0   5  -9   96.97    4.34
   0  -5   9  107.12    4.48
   0   5  -8  115.09    4.58
   0  -5   8  112.92    4.48
   0   5  -7   12.46    1.56
   0  -5   7   12.27    1.27
   0   5  -6  512.71   15.81
   0  -5   6  521.53   15.62
   0   5  -5   30.81    2.36
   0  -5   5   36.43    2.88
   0   5  -4  206.50    6.94
   0  -5   4  191.45    6.42
   0   5  -3   34.16    1.84
   0  -5   3   34.92    1.89
   0   5  -2  507.75   15.24
   0  -5   2  497.37   14.63
   0   5  -1 3397.46   83.81
   0  -5   1 3416.05   81.59
   0   5   0  679.00   21.05
   0  -5   0  713.40   21.33
   0   5   1  761.06   21.28
   0  -5  -1  799.43   21.57
   0   5   2  277.99    9.77
   0  -5  -2  298.09    9.25
   0   5   3   23.69    1.84
   0  -5  -3   26.00    1.60
   0   5   4  411.68   11.89
   0  -5  -4  411.82   12.13
   0   5   5   94.47    3.82
   0  -5  -5   92.82    4.72
   0   5   6    8.68    1.32
   0  -5  -6    9.67    1.60
   0   5   7    2.03    1.32
   0  -5  -7    1.46    1.32
   0   5   8   77.01    3.78
   0  -5  -8   80.83    3.63
   0   5   9   44.26    3.21
   0  -5  -9   41.86    2.93
   0   5  10   41.72    2.83
   0  -5 -10   42.19    2.83
   0   5  11    1.04    2.03
   0  -5 -11   -1.18    1.93
   0   5  12   -0.52    2.36
   0  -5 -12   -1.56    2.55
   0   5  13   11.37    3.35
   0  -5 -13    8.12    2.41
   0   5  14   -0.90    2.74
   0  -5 -14    0.38    2.17
   0   5  15    2.78    2.97
   0  -5 -15    3.68    2.27
   0   5  16   -1.18    2.83
   0  -5 -16    1.84    2.45
   0   5  17    0.94    3.26
   0  -5 -17    0.42    2.22
   0   5  18   -0.38    3.54
   0  -5 -18   -0.14    2.17
   0  -6  20   -0.61    4.86
   0   6 -19    0.94    2.64
   0  -6  19    1.89    3.40
   0   6 -18    0.42    2.74
   0  -6  18    2.22    2.97
   0   6 -17    3.73    2.41
   0  -6  17    7.41    2.93
   0   6 -16    5.00    2.45
   0  -6  16    3.40    2.83
   0   6 -15   26.24    3.59
   0  -6  15   28.79    3.49
   0   6 -14    0.05    2.69
   0  -6  14    0.14    2.22
   0   6 -13    3.73    1.89
   0  -6  13    8.16    2.12
   0   6 -12    5.66    1.89
   0  -6  12    7.97    1.89
   0   6 -11  195.74    8.12
   0  -6  11  206.22    7.93
   0   6 -10   58.23    5.47
   0  -6  10   59.93    3.11
   0   6  -9   -0.71    1.27
   0  -6   9    0.38    1.27
   0   6  -8   24.11    1.98
   0  -6   8   22.84    1.79
   0   6  -7  611.80   17.08
   0  -6   7  613.97   16.61
   0   6  -6   11.84    1.89
   0  -6   6   13.07    1.98
   0   6  -5  461.18   14.58
   0  -6   5  442.92   12.27
   0   6  -4  107.64    4.58
   0  -6   4   99.90    3.96
   0   6  -3  745.11   21.75
   0  -6   3  755.97   21.14
   0   6  -2 1368.95   35.82
   0  -6   2 1309.40   34.73
   0   6  -1  451.27   13.35
   0  -6   1  452.31   13.31
   0   6   0  800.56   22.51
   0  -6   0  791.83   22.56
   0   6   1    0.99    0.99
   0  -6  -1    2.74    0.99
   0   6   2   44.40    2.31
   0  -6  -2   45.49    2.45
   0   6   3  146.90    5.76
   0  -6  -3  145.44    4.95
   0   6   4   37.18    2.12
   0  -6  -4   36.29    2.31
   0   6   5  138.07    5.29
   0  -6  -5  136.99    5.80
   0   6   6   15.81    2.03
   0  -6  -6   14.96    1.98
   0   6   7   12.03    1.93
   0  -6  -7   11.56    1.93
   0   6   8    0.05    2.27
   0  -6  -8   -0.33    2.17
   0   6   9   24.40    2.41
   0  -6  -9   24.49    2.41
   0   6  10    3.35    2.97
   0  -6 -10    1.18    2.08
   0   6  11    1.04    2.22
   0  -6 -11    0.52    2.08
   0   6  12    2.36    3.11
   0  -6 -12    1.65    2.74
   0   6  13    6.94    2.69
   0  -6 -13    7.13    2.41
   0   6  14   -0.85    2.64
   0  -6 -14    1.18    2.17
   0   6  15    0.90    2.45
   0  -6 -15   -0.19    2.22
   0   6  16    1.37    2.88
   0  -6 -16    1.75    2.69
   0   6  17    3.30    3.26
   0  -6 -17   -1.18    2.55
   0   7 -20   -0.19    1.65
   0  -7  20    0.47    2.93
   0   7 -19    0.47    2.22
   0  -7  19   -0.57    2.88
   0   7 -18   -0.47    2.22
   0  -7  18    1.93    3.68
   0   7 -17    4.11    2.27
   0  -7  17    2.83    2.93
   0   7 -16   10.57    2.08
   0  -7  16   10.95    2.93
   0   7 -15    4.44    1.89
   0  -7  15    1.18    2.31
   0   7 -14   13.97    1.75
   0  -7  14    9.30    2.45
   0   7 -13   13.40    1.65
   0  -7  13   10.95    2.36
   0   7 -12    2.50    1.65
   0  -7  12    2.78    2.41
   0   7 -11  120.66    5.52
   0  -7  11  127.17    6.13
   0   7 -10   44.12    3.73
   0  -7  10   41.20    3.44
   0   7  -9    2.74    1.60
   0  -7   9    0.47    1.37
   0   7  -8  164.74    5.90
   0  -7   8  165.49    5.99
   0   7  -7   96.22    6.04
   0  -7   7   85.84    4.25
   0   7  -6  226.51    7.17
   0  -7   6  228.49    7.27
   0   7  -5    0.94    1.46
   0  -7   5    1.51    1.32
   0   7  -4  134.30    5.24
   0  -7   4  134.77    4.48
   0   7  -3   20.15    1.79
   0  -7   3   18.17    1.51
   0   7  -2  226.79    7.88
   0  -7   2  224.76    7.13
   0   7  -1  307.62    9.63
   0  -7   1  311.12    9.39
   0   7   0   29.96    1.98
   0  -7   0   27.42    1.84
   0   7   1    1.27    1.04
   0  -7  -1    1.56    1.27
   0   7   2    4.11    1.23
   0  -7  -2    4.72    1.23
   0   7   3   73.76    3.78
   0  -7  -3   79.14    3.87
   0   7   4  306.82    9.82
   0  -7  -4  308.57    9.25
   0   7   5   47.85    3.11
   0  -7  -5   53.09    3.59
   0   7   6   15.71    2.17
   0  -7  -6   21.94    2.17
   0   7   7   43.46    3.26
   0  -7  -7   39.12    2.78
   0   7   8   -1.32    2.50
   0  -7  -8   -0.09    2.50
   0   7   9    0.99    1.98
   0  -7  -9    2.36    1.89
   0   7  10   22.65    3.11
   0  -7 -10   19.44    3.07
   0   7  11    3.59    2.31
   0  -7 -11    2.03    2.88
   0   7  12    4.29    2.97
   0  -7 -12    1.75    2.41
   0   7  13    3.35    3.02
   0  -7 -13    2.97    2.36
   0   7  14    2.03    2.64
   0  -7 -14    3.44    2.50
   0   7  15    5.47    4.06
   0  -7 -15    1.27    2.31
   0  -7 -16    0.33    2.41
   0  -7 -17    0.00    2.08
   0  -8  21   -2.22    3.92
   0   8 -20    0.14    2.64
   0  -8  20    3.11    3.63
   0   8 -19    1.60    3.07
   0  -8  19    1.56    2.93
   0   8 -18    1.84    3.40
   0  -8  18   -0.33    2.88
   0   8 -17   16.66    3.54
   0  -8  17   16.99    3.44
   0   8 -16    2.64    2.45
   0  -8  16    8.12    2.93
   0   8 -15   18.69    3.16
   0  -8  15   21.71    3.30
   0   8 -14    1.37    2.55
   0  -8  14    0.94    2.22
   0   8 -13   16.56    2.83
   0  -8  13   16.89    3.16
   0   8 -12   54.08    4.34
   0  -8  12   50.63    4.20
   0   8 -11    0.05    1.79
   0  -8  11    1.37    1.70
   0   8 -10  100.23    5.33
   0  -8  10  104.10    5.43
   0   8  -9   46.15    3.26
   0  -8   9   43.37    3.16
   0   8  -8    4.58    2.22
   0  -8   8   10.66    1.89
   0   8  -7  159.36    6.51
   0  -8   7  163.23    6.09
   0   8  -6    1.51    1.56
   0  -8   6   -0.09    1.46
   0   8  -5  264.64    8.59
   0  -8   5  262.23    8.92
   0   8  -4    4.77    1.46
   0  -8   4    5.19    1.37
   0   8  -3   42.71    2.64
   0  -8   3   39.12    2.03
   0   8  -2  316.87    9.63
   0  -8   2  324.42   10.15
   0   8  -1  100.32    3.96
   0  -8   1   98.44    3.82
   0   8   0   12.84    1.79
   0  -8   0   10.66    1.70
   0   8   1   11.84    2.03
   0  -8  -1   10.48    1.60
   0   8   2    3.87    1.46
   0  -8  -2    4.86    1.37
   0   8   3  128.54    5.19
   0  -8  -3  125.19    4.91
   0   8   4    0.76    1.51
   0  -8  -4    0.05    1.37
   0   8   5   16.80    1.89
   0  -8  -5   17.32    1.93
   0   8   6   20.39    2.27
   0  -8  -6   19.39    2.22
   0   8   7    5.99    2.08
   0  -8  -7    5.71    1.89
   0   8   8   15.34    2.69
   0  -8  -8   15.34    2.60
   0   8   9   17.37    3.21
   0  -8  -9   22.04    3.21
   0   8  10    1.09    2.60
   0  -8 -10    2.03    2.60
   0   8  11    0.99    2.78
   0  -8 -11    0.14    2.22
   0   8  12    1.13    2.78
   0  -8 -12    1.56    2.41
   0   8  13    1.79    3.30
   0  -8 -13    4.29    2.45
   0   8  14    0.00    2.78
   0  -8 -14    0.38    2.22
   0   9 -20    0.61    3.21
   0   9 -19    2.31    4.15
   0  -9  19    0.00    5.76
   0   9 -18    1.98    3.21
   0  -9  18    0.99    3.35
   0   9 -17    3.30    3.21
   0  -9  17    5.33    3.11
   0   9 -16   16.66    3.59
   0  -9  16   17.41    3.44
   0   9 -15    3.63    2.64
   0  -9  15    2.36    2.41
   0   9 -14    5.14    2.69
   0  -9  14    7.22    2.55
   0   9 -13   14.35    3.30
   0  -9  13   16.37    2.93
   0   9 -12    4.95    2.50
   0  -9  12    9.96    2.45
   0   9 -11  215.51    8.07
   0  -9  11  217.02    8.78
   0   9 -10   19.21    2.45
   0  -9  10   14.96    4.11
   0   9  -9   20.90    4.20
   0  -9   9   23.50    2.60
   0   9  -8   38.46    3.11
   0  -9   8   34.87    2.83
   0   9  -7   -0.57    2.22
   0  -9   7    0.28    2.08
   0   9  -6   34.92    2.60
   0  -9   6   39.21    2.78
   0   9  -5    0.90    1.70
   0  -9   5    0.28    1.23
   0   9  -4   17.32    1.75
   0  -9   4   17.04    1.89
   0   9  -3  393.08   11.89
   0  -9   3  381.24   11.61
   0   9  -2    1.89    1.42
   0  -9   2   -0.05    1.13
   0   9  -1   96.88    3.87
   0  -9   1   98.25    4.25
   0   9   0   -0.14    1.37
   0  -9   0    3.40    1.37
   0   9   1    0.57    1.70
   0  -9  -1    0.33    1.79
   0   9   2    1.46    1.51
   0  -9  -2    1.04    1.46
   0   9   3    3.16    1.56
   0  -9  -3    4.06    1.75
   0   9   4   57.71    3.73
   0  -9  -4   56.96    3.68
   0   9   5    1.75    2.41
   0  -9  -5    0.66    1.70
   0   9   6    7.13    2.78
   0  -9  -6    8.87    2.31
   0   9   7    7.74    2.64
   0  -9  -7    6.84    2.45
   0   9   8    6.23    2.27
   0  -9  -8    6.09    2.50
   0   9   9    4.06    2.74
   0  -9  -9    5.43    2.17
   0   9  10    1.09    2.88
   0  -9 -10    0.42    2.22
   0   9  11    1.89    2.55
   0  -9 -11    0.90    2.55
   0   9  12    0.57    3.21
   0  -9 -12   -0.57    2.22
   0   9  13   -0.99    3.40
   0  -9 -13    0.57    2.12
   0  10 -19    0.47    3.30
   0 -10  19    0.85    2.97
   0  10 -18   -0.24    3.44
   0 -10  18   -0.47    3.44
   0  10 -17   12.36    3.40
   0 -10  17   11.28    3.07
   0  10 -16    1.75    2.97
   0 -10  16    1.65    2.88
   0  10 -15    7.41    3.59
   0 -10  15    5.00    2.97
   0  10 -14   -0.61    2.60
   0 -10  14    0.05    2.55
   0  10 -13    0.61    2.55
   0 -10  13   -0.28    2.17
   0  10 -12   56.20    4.39
   0 -10  12   63.19    4.06
   0  10 -11    1.60    2.74
   0 -10  11    2.93    4.20
   0  10 -10   68.52    5.19
   0 -10  10   61.58    3.40
   0  10  -9   54.69    3.78
   0 -10   9   55.49    3.30
   0  10  -8    0.76    1.79
   0 -10   8   -0.28    1.56
   0  10  -7   21.66    2.50
   0 -10   7   19.49    2.08
   0  10  -6    3.73    1.84
   0 -10   6    3.87    1.65
   0  10  -5   29.12    2.93
   0 -10   5   31.71    2.60
   0  10  -4    8.21    2.22
   0 -10   4    7.97    1.89
   0  10  -3    8.07    1.89
   0 -10   3    5.47    1.70
   0  10  -2  296.91    9.86
   0 -10   2  305.08    9.96
   0  10  -1    3.16    1.84
   0 -10   1    2.12    1.56
   0  10   0   19.35    2.83
   0 -10   0   17.93    2.36
   0  10   1    2.50    2.03
   0 -10  -1    1.27    2.27
   0  10   2    7.50    2.17
   0 -10  -2    9.25    2.12
   0  10   3   42.56    3.16
   0 -10  -3   41.38    3.07
   0  10   4   13.87    2.41
   0 -10  -4   11.61    2.31
   0  10   5   -0.09    2.36
   0 -10  -5   -0.05    2.12
   0  10   6    1.79    2.31
   0 -10  -6    0.33    2.27
   0  10   7    5.47    2.74
   0 -10  -7    2.69    2.60
   0  10   8    0.61    2.36
   0 -10  -8   -0.19    2.31
   0  10   9    5.43    2.97
   0 -10  -9    6.84    3.49
   0  10  10   -0.09    2.55
   0 -10 -10    0.19    2.12
   0  10  11    0.47    3.02
   0 -10 -11    0.85    2.83
   0  10  12    1.60    4.06
   0 -10 -12   -0.42    2.83
   0 -11  20    0.05    2.36
   0  11 -19    1.18    3.78
   0 -11  19   -0.66    2.69
   0  11 -18    3.02    3.44
   0 -11  18    5.95    3.92
   0  11 -17    0.05    3.87
   0 -11  17   -0.85    3.21
   0  11 -16   26.28    4.34
   0 -11  16   23.45    4.29
   0  11 -15    2.17    3.26
   0 -11  15    1.65    3.21
   0  11 -14    3.11    4.06
   0 -11  14    0.52    3.44
   0  11 -13    9.58    3.21
   0 -11  13    7.93    3.21
   0  11 -12    1.93    2.83
   0 -11  12    0.85    3.49
   0  11 -11   27.61    4.48
   0 -11  11   37.28    3.26
   0  11 -10    2.69    2.97
   0 -11  10    3.63    2.31
   0  11  -9    3.16    2.36
   0 -11   9    4.25    2.03
   0  11  -8   47.38    3.59
   0 -11   8   59.41    3.73
   0  11  -7   19.44    2.69
   0 -11   7   16.47    2.27
   0  11  -6   20.01    2.83
   0 -11   6   21.47    2.69
   0  11  -5    5.10    1.93
   0 -11   5    6.56    1.84
   0  11  -4   21.99    2.45
   0 -11   4   22.89    2.31
   0  11  -3  189.89    7.36
   0 -11   3  174.41    6.80
   0  11  -2   35.96    3.21
   0 -11   2   32.65    2.60
   0  11  -1   17.51    3.02
   0 -11   1   21.24    3.02
   0  11   0    4.53    2.08
   0 -11   0    4.01    2.03
   0  11   1    1.51    2.03
   0 -11  -1    1.27    1.84
   0  11   2   12.60    2.31
   0 -11  -2   13.12    2.31
   0  11   3    2.08    2.08
   0 -11  -3    3.26    2.08
   0  11   4    9.39    2.60
   0 -11  -4    9.63    2.50
   0  11   5    2.36    2.88
   0 -11  -5    5.10    2.55
   0  11   6    0.61    2.64
   0 -11  -6   -0.42    2.78
   0  11   7    1.42    2.55
   0 -11  -7    0.57    2.55
   0  11   8   10.85    3.21
   0 -11  -8   11.51    2.88
   0  11   9    0.90    2.50
   0 -11  -9   -0.90    2.88
   0  11  10    2.27    3.11
   0 -11 -10    0.94    2.55
   0  11  11    0.05    4.53
   0 -11 -11   -1.32    2.31
   0 -12  19   -0.33    2.50
   0  12 -18   -0.94    3.63
   0 -12  18    2.88    3.68
   0  12 -17    4.91    4.01
   0 -12  17    9.39    3.59
   0  12 -16    2.08    3.49
   0 -12  16    2.55    3.02
   0  12 -15    8.54    3.73
   0 -12  15    8.21    2.97
   0  12 -14    3.54    3.82
   0 -12  14    5.76    3.44
   0  12 -13    0.09    3.16
   0 -12  13   -1.51    3.63
   0  12 -12   18.69    5.57
   0 -12  12   18.36    3.21
   0  12 -11    0.61    3.02
   0 -12  11   -1.09    2.22
   0  12 -10    0.09    2.83
   0 -12  10    2.78    2.03
   0  12  -9   45.49    4.11
   0 -12   9   47.00    3.49
   0  12  -8    1.09    2.17
   0 -12   8    2.17    1.89
   0  12  -7   31.71    3.40
   0 -12   7   30.96    2.97
   0  12  -6    3.82    2.50
   0 -12   6    6.80    2.50
   0  12  -5   -0.24    2.31
   0 -12   5   -0.61    1.93
   0  12  -4   25.53    2.93
   0 -12   4   24.87    2.60
   0  12  -3    0.24    2.03
   0 -12   3    0.28    1.75
   0  12  -2  113.63    5.76
   0 -12   2   99.43    5.00
   0  12  -1    2.64    2.22
   0 -12   1    1.46    1.89
   0  12   0    0.61    2.17
   0 -12   0   -0.80    1.93
   0  12   1    2.27    2.50
   0 -12  -1    0.57    2.22
   0  12   2    5.71    2.55
   0 -12  -2    7.27    2.45
   0  12   3    8.59    2.36
   0 -12  -3    7.83    2.60
   0  12   4    8.97    2.50
   0 -12  -4    9.15    2.78
   0  12   5   -1.56    3.59
   0 -12  -5   -0.94    3.35
   0  12   6    0.52    2.36
   0 -12  -6    2.78    2.36
   0  12   7    3.78    2.64
   0 -12  -7    3.82    2.41
   0  12   8   -2.22    3.78
   0 -12  -8    1.37    2.22
   0  12   9    0.42    2.17
   0 -12  -9    0.38    1.84
   0  12  10    0.19    1.93
   0 -12 -10   -0.71    1.79
   0  12  11    0.61    2.78
   0 -12 -11    1.98    5.52
   0 -13  19    1.37    2.60
   0  13 -18    1.65    3.02
   0 -13  18    4.62    3.40
   0  13 -17   -0.66    2.55
   0 -13  17   -1.46    2.50
   0  13 -16    2.08    3.82
   0 -13  16    5.24    3.35
   0  13 -15   -0.52    3.40
   0 -13  15   -0.47    2.93
   0  13 -14    4.06    4.34
   0 -13  14    2.22    4.44
   0  13 -13   11.89    4.29
   0 -13  13    9.96    3.49
   0  13 -12   -0.19    4.25
   0 -13  12    0.00    3.44
   0  13 -11    9.25    3.35
   0 -13  11    8.59    2.88
   0  13 -10    3.21    2.74
   0 -13  10    6.09    2.36
   0  13  -9    0.09    3.73
   0 -13   9   -1.60    2.45
   0  13  -8   38.03    4.34
   0 -13   8   38.18    3.73
   0  13  -7    0.33    2.93
   0 -13   7    3.02    2.64
   0  13  -6   11.56    2.78
   0 -13   6   12.27    3.07
   0  13  -5    0.47    3.26
   0 -13   5   -2.22    2.36
   0  13  -4   -0.47    2.78
   0 -13   4    1.60    2.45
   0  13  -3   39.97    3.68
   0 -13   3   39.31    3.73
   0  13  -2    5.71    3.44
   0 -13   2    0.05    3.11
   0  13  -1    3.40    2.93
   0 -13   1    1.89    2.74
   0  13   0    0.94    3.35
   0 -13   0   -1.70    3.07
   0  13   1    2.31    3.02
   0 -13  -1    4.48    2.55
   0  13   2    2.55    2.74
   0 -13  -2    5.38    2.64
   0  13   3    6.94    2.74
   0 -13  -3    6.46    2.69
   0  13   4   -1.18    2.69
   0 -13  -4    0.00    2.36
   0  13   5   -1.60    3.44
   0 -13  -5    0.42    1.79
   0  13   6    1.56    2.74
   0 -13  -6    0.19    2.93
   0  13   7    1.89    3.21
   0 -13  -7    2.31    3.35
   0  13   8    0.09    4.11
   0 -13  -8    2.03    2.88
   0  13   9    0.14    2.50
   0 -13 -11   -1.75    4.15
   0 -13 -12    0.42    2.41
   0 -13 -13    1.23    2.45
   0 -14  18    1.79    3.21
   0  14 -16    1.09    3.26
   0 -14  16   -0.71    2.55
   0  14 -15    1.27    3.30
   0 -14  15   -0.57    4.11
   0  14 -14    5.14    4.62
   0 -14  14    3.68    3.21
   0  14 -13   -1.65    3.02
   0 -14  13   -1.09    2.78
   0  14 -12    6.61    3.59
   0 -14  12    8.54    3.16
   0  14 -11    1.27    3.30
   0 -14  11    0.47    3.07
   0  14 -10    3.54    3.49
   0 -14  10    5.24    3.44
   0  14  -9    9.06    4.34
   0 -14   9    7.88    3.02
   0  14  -8    0.28    3.87
   0 -14   8    1.18    3.40
   0  14  -7    9.30    3.40
   0 -14   7    9.30    2.97
   0  14  -6    2.08    2.88
   0 -14   6   -0.05    2.41
   0  14  -5   -0.94    2.93
   0 -14   5   -0.61    2.36
   0  14  -4    2.74    2.88
   0 -14   4    1.70    2.36
   0  14  -3    9.44    2.93
   0 -14   3    6.09    2.31
   0  14  -2    5.33    2.88
   0 -14   2    2.78    2.41
   0  14  -1   -0.66    2.83
   0 -14   1   -0.57    2.36
   0  14   0    1.60    2.88
   0 -14   0    1.93    2.55
   0  14   1    1.23    3.02
   0 -14  -1    3.21    3.07
   0  14   2    1.32    3.49
   0 -14  -2    4.67    2.78
   0  14   3   -0.19    2.64
   0 -14  -3   -0.66    2.74
   0  14   4    1.46    2.45
   0 -14  -4    2.12    2.88
   0  14   5    0.61    2.74
   0 -14  -5    0.99    2.08
   0  14   6    1.56    3.63
   0 -14  -6    2.74    4.25
   0  14   9    9.30    5.76
   0  15 -15   -0.09    2.97
   0 -15  15    1.51    3.30
   0  15 -14   -0.09    3.11
   0 -15  14    2.50    3.11
   0  15 -13    3.87    3.92
   0 -15  13   -1.32    3.11
   0  15 -12    3.40    2.93
   0 -15  12    0.99    3.02
   0  15 -11    1.70    3.02
   0 -15  11    2.22    2.88
   0  15 -10    8.92    3.54
   0 -15  10    2.03    3.49
   0  15  -9    5.38    3.73
   0 -15   9    3.68    3.63
   0  15  -8    2.03    4.39
   0 -15   8    2.83    2.88
   0  15  -7    0.61    2.88
   0 -15   7    0.14    2.74
   0  15  -6   -0.57    2.74
   0 -15   6   -1.18    2.45
   0  15  -5   -1.09    2.97
   0 -15   5    0.33    2.83
   0  15  -4    3.07    3.35
   0 -15   4    5.19    2.55
   0  15  -3    1.79    2.69
   0 -15   3    0.90    2.27
   0  15  -2    9.82    3.82
   0 -15   2    3.59    3.59
   0  15  -1   -2.08    3.11
   0 -15   1    1.51    3.11
   0  15   0   -1.89    2.31
   0 -15   0   -1.04    2.31
   0  15   1    2.60    2.41
   0 -15  -1    0.90    2.69
   0  15   2   -0.47    3.16
   0 -15  -2    1.98    3.63
   0  15   3    2.41    2.69
   0 -15  -3    1.09    2.36
   0  15   4    1.18    2.60
   0 -15  -4    1.60    2.08
   0  15   5    2.27    2.88
   0 -15  -5   -0.90    2.31
   0  15   6   -0.09    3.35
   0 -15  -6    1.79    2.22
   0 -15  -7   -0.71    2.27
   0  15   8    0.52    3.07
   0  16 -14    4.20    4.62
   0 -16  14    1.32    2.97
   0  16 -13    0.24    4.39
   0 -16  13    1.79    3.16
   0  16 -12   -0.52    3.59
   0 -16  12   -0.38    3.16
   0  16 -11    1.37    4.29
   0 -16  11   -1.04    2.83
   0  16 -10   -0.57    4.34
   0 -16  10    2.08    3.59
   0  16  -9    2.64    3.54
   0 -16   9    2.50    3.35
   0  16  -8    3.78    4.58
   0 -16   8    3.11    3.49
   0  16  -7    4.44    4.48
   0 -16   7    4.48    3.16
   0  16  -6    1.51    3.59
   0 -16   6    0.94    2.83
   0  16  -5    0.94    3.07
   0 -16   5    0.52    2.83
   0  16  -4   -4.91    6.56
   0 -16   4    1.93    7.69
   0  16  -3    0.19    3.11
   0 -16   3    1.84    2.31
   0  16  -2   -0.90    3.49
   0 -16   2   -0.76    3.07
   0  16  -1   -0.24    2.31
   0 -16   1    1.65    2.93
   0  16   0    0.66    2.60
   0 -16   0    1.23    4.15
   0  16   1   -0.66    2.08
   0 -16  -1   -1.42    2.69
   0  16   2    0.66    3.02
   0 -16  -2   -1.27    3.54
   0  16   3    0.05    2.08
   0 -16  -3    0.66    3.49
   0 -16  -4    0.05    2.22
   0 -16  -5    1.18    2.55
   0  16   8    0.80    2.88
   0 -17  12   -0.47    3.02
   0 -17  11    0.00    4.01
   0 -17  10    0.52    3.30
   0 -17   9   -0.57    2.78
   0 -17   8    0.05    3.07
   0 -17   7   -1.18    2.83
   0  17  -4    2.31    3.78
   0  17   2    1.37    3.16
   0  17   3    1.93    3.68
   0 -17  -4   -0.19    2.50
   0 -18   3   -2.45    4.11
   0 -19   3   -1.23    5.66
   1 -18  -4   -0.24    2.74
   1 -18  -3    0.61    2.69
   1 -18   7    1.23    2.36
   1 -18   8    0.71    3.30
   1 -18   9   -0.33    2.17
   1 -17  -4   -0.80    2.69
   1 -17  -3    6.09    5.85
  -1  17   3    0.33    3.16
   1 -17  -2    1.75    2.55
   1 -17  -1    0.00    3.21
   1 -17   0    1.89    2.83
  -1  17   0    0.61    2.45
   1 -17   1    4.39    3.82
  -1  17  -1    0.05    2.17
   1 -17   3   -0.61    1.70
  -1  17  -3   -1.65    3.73
   1 -17   4    0.85    1.98
  -1  17  -4   -1.23    2.69
   1 -17   5    1.70    4.53
   1 -17   8    1.89    2.45
   1 -17   9    0.05    2.41
   1 -17  10    0.85    2.64
   1 -17  11    3.21    5.95
   1 -17  12    0.05    4.06
   1 -17  13    0.19    2.74
   1 -16  -6    0.05    2.83
  -1  16   6   -0.42    5.00
   1 -16  -5    0.24    3.78
   1 -16  -4    0.19    2.03
   1 -16  -3    1.98    4.44
  -1  16   3    0.09    4.62
   1 -16  -2    2.69    2.69
  -1  16   2    1.32    2.97
   1 -16  -1   -0.24    2.41
   1 -16   0    1.32    2.78
   1 -16   1    1.23    3.35
  -1  16  -1    1.84    4.48
   1 -16   2    0.05    2.93
  -1  16  -2    0.90    3.78
   1 -16   3   -0.47    2.27
  -1  16  -3   -1.27    3.35
   1 -16   4   -0.99    3.30
  -1  16  -4   -0.19    3.92
   1 -16   5    0.33    2.36
  -1  16  -5    1.60    3.07
   1 -16   6    0.76    3.11
  -1  16  -6    1.13    3.40
   1 -16   7    2.83    2.69
  -1  16  -7    2.78    3.96
   1 -16   8    1.09    2.64
  -1  16  -8    4.77    5.00
   1 -16   9    8.45    3.02
  -1  16  -9    2.27    3.26
   1 -16  10    2.22    2.78
  -1  16 -10   -0.90    4.67
   1 -16  11   -0.52    3.16
  -1  16 -11    0.19    6.09
   1 -16  12    0.52    3.96
  -1  16 -12    1.60    4.29
   1 -16  13    2.74    4.20
  -1  16 -13    0.66    4.95
   1 -16  14    0.09    2.88
  -1  16 -14   -1.32    3.63
   1 -16  15   -4.34    5.00
  -1  16 -15    2.03    3.68
  -1  15   9    1.13    4.25
   1 -15  -6   -0.94    5.00
  -1  15   6    0.09    2.74
   1 -15  -4    1.46    2.88
  -1  15   4   -0.09    2.60
   1 -15  -3    1.51    3.02
  -1  15   3    0.80    3.54
   1 -15  -2   -0.94    3.21
  -1  15   2   -2.08    3.30
   1 -15  -1    1.65    2.64
  -1  15   1    0.24    2.55
   1 -15   0    1.13    2.83
  -1  15   0    1.37    2.93
   1 -15   1    5.19    3.68
  -1  15  -1    1.65    2.97
   1 -15   2   -0.33    2.50
  -1  15  -2    3.54    3.35
   1 -15   3   -0.76    2.31
  -1  15  -3    0.66    2.93
   1 -15   4    1.56    2.50
  -1  15  -4    1.60    3.02
   1 -15   5   -0.14    2.55
  -1  15  -5   -1.13    3.44
   1 -15   6    1.32    2.55
  -1  15  -6    0.38    3.16
   1 -15   7   -2.69    2.64
  -1  15  -7    0.05    3.21
   1 -15   8    4.53    2.45
  -1  15  -8    2.83    3.11
   1 -15   9    1.79    2.69
  -1  15  -9   -0.47    3.07
   1 -15  10    2.74    2.74
  -1  15 -10    0.61    3.11
   1 -15  11    7.74    3.30
  -1  15 -11    7.27    4.34
   1 -15  12    1.13    3.30
  -1  15 -12    0.24    3.49
   1 -15  13    2.50    4.48
  -1  15 -13    4.91    6.42
   1 -15  14    0.61    4.34
  -1  15 -14   -1.89    4.06
   1 -15  15    0.90    3.63
   1 -15  16    1.70    3.59
  -1  14   9   -2.60    4.29
  -1  14   7    1.27    4.11
   1 -14  -6    1.42    2.74
  -1  14   6    0.52    2.08
   1 -14  -5   -0.94    3.02
  -1  14   5    1.32    3.26
   1 -14  -4    0.80    2.69
  -1  14   4    0.33    2.74
   1 -14  -3    1.18    3.02
  -1  14   3    2.45    3.87
   1 -14  -2    5.90    3.16
  -1  14   2    0.47    2.93
   1 -14  -1    1.75    2.78
  -1  14   1   -2.31    3.40
   1 -14   0   -0.09    2.45
  -1  14   0   -0.94    2.55
   1 -14   1    1.23    2.41
  -1  14  -1    2.64    2.78
   1 -14   2   16.37    3.07
  -1  14  -2   18.97    3.21
   1 -14   3    3.30    2.22
  -1  14  -3    3.92    2.64
   1 -14   4    3.16    2.31
  -1  14  -4    2.08    2.78
   1 -14   5    0.42    2.27
  -1  14  -5    0.76    2.45
   1 -14   6    0.14    2.22
  -1  14  -6   -1.32    2.88
   1 -14   7   22.04    3.21
  -1  14  -7   18.03    3.59
   1 -14   8    2.50    2.45
  -1  14  -8   -0.85    2.60
   1 -14   9    7.13    2.41
  -1  14  -9    5.14    2.97
   1 -14  10    0.33    2.78
  -1  14 -10    2.31    2.74
   1 -14  11    2.22    2.83
  -1  14 -11   -0.76    3.54
   1 -14  12    8.59    3.16
  -1  14 -12    4.48    4.34
   1 -14  13    1.04    7.31
  -1  14 -13    0.00    4.11
   1 -14  14    7.17    3.16
  -1  14 -14    2.83    3.78
   1 -14  15    4.11    3.11
  -1  14 -15    1.23    2.31
   1 -14  16   -0.19    3.26
  -1  14 -16   -1.60    4.15
   1 -14  17    3.92    4.62
  -1  14 -17    1.37    3.40
   1 -14  18    0.76    4.29
   1 -13  -9   -0.52    2.36
  -1  13   9   -0.57    2.64
   1 -13  -8   -0.33    3.11
  -1  13   8    1.60    3.26
   1 -13  -7    1.37    2.69
  -1  13   7    0.90    2.83
   1 -13  -6   -1.65    2.64
  -1  13   6    2.22    3.07
   1 -13  -5   -0.66    3.02
  -1  13   5   -0.66    2.60
   1 -13  -4   -1.93    2.74
  -1  13   4    1.27    2.64
   1 -13  -3   13.07    2.74
  -1  13   3   13.78    3.87
   1 -13  -2   11.89    3.59
  -1  13   2   12.98    3.87
   1 -13  -1   -0.14    2.93
  -1  13   1   -0.42    2.60
   1 -13   0    0.38    2.60
  -1  13   0    1.27    2.83
   1 -13   1   33.93    3.35
  -1  13  -1   33.60    3.54
   1 -13   2    2.50    2.22
  -1  13  -2    0.52    2.74
   1 -13   3   28.22    2.93
  -1  13  -3   37.42    3.11
   1 -13   4   11.84    2.93
  -1  13  -4   12.22    3.40
   1 -13   5    4.11    2.69
  -1  13  -5    4.29    3.07
   1 -13   6   14.39    2.69
  -1  13  -6   14.30    3.92
   1 -13   7   -0.66    1.98
  -1  13  -7    1.09    2.64
   1 -13   8   30.67    3.16
  -1  13  -8   27.32    3.16
   1 -13   9    0.66    2.31
  -1  13  -9   -1.23    2.64
   1 -13  10    0.33    2.41
  -1  13 -10    1.75    2.69
   1 -13  11    4.91    2.64
  -1  13 -11    5.99    5.43
   1 -13  12   -0.85    4.72
  -1  13 -12    1.56    3.16
   1 -13  13   10.43    3.30
  -1  13 -13    9.86    4.29
   1 -13  14    4.62    2.93
  -1  13 -14    3.87    3.26
   1 -13  15    7.41    3.16
  -1  13 -15    6.09    3.78
   1 -13  16    4.25    3.21
  -1  13 -16    5.52    4.58
   1 -13  17    1.04    3.44
  -1  13 -17   -0.94    3.11
   1 -13  18    1.32    3.40
  -1  13 -18   -1.37    3.11
   1 -13  19   -0.14    2.36
   1 -12 -12   -1.18    3.21
  -1  12  12   -2.60    3.02
   1 -12 -10   -0.94    2.36
  -1  12  10   -0.57    3.07
   1 -12  -9    2.93    3.07
  -1  12   9    3.44    3.16
   1 -12  -8    1.46    2.64
  -1  12   8    0.61    2.60
   1 -12  -7    2.31    2.78
  -1  12   7    2.74    3.16
   1 -12  -6    2.17    2.88
  -1  12   6   -0.09    2.74
   1 -12  -5   -1.65    2.41
  -1  12   5    1.79    2.50
   1 -12  -4    8.97    2.83
  -1  12   4    7.97    3.07
   1 -12  -3   19.58    3.02
  -1  12   3   25.43    3.30
   1 -12  -2    2.55    2.31
  -1  12   2    1.89    2.78
   1 -12  -1    2.74    3.02
  -1  12   1    0.76    3.35
   1 -12   0   17.08    2.64
  -1  12   0   14.63    3.11
   1 -12   1   -0.24    2.08
  -1  12  -1    4.53    2.36
   1 -12   2   46.81    3.26
  -1  12  -2   42.28    3.30
   1 -12   3   -0.19    1.84
  -1  12  -3    1.09    2.03
   1 -12   4   23.31    2.60
  -1  12  -4   23.41    2.88
   1 -12   5    2.78    1.98
  -1  12  -5    3.40    2.12
   1 -12   6    5.57    2.08
  -1  12  -6    5.95    2.78
   1 -12   7   61.02    4.06
  -1  12  -7   56.34    4.44
   1 -12   8    1.27    1.98
  -1  12  -8    1.42    2.41
   1 -12   9   16.80    2.50
  -1  12  -9   13.87    2.93
   1 -12  10   13.02    2.36
  -1  12 -10    8.73    3.73
   1 -12  11    3.68    5.80
  -1  12 -11    1.56    2.88
   1 -12  12    9.15    2.69
  -1  12 -12    9.11    3.26
   1 -12  13   -1.23    3.35
  -1  12 -13    0.57    4.25
   1 -12  14    8.68    3.40
  -1  12 -14    4.29    3.92
   1 -12  15    3.30    3.63
  -1  12 -15    6.46    3.73
   1 -12  16    0.52    4.15
  -1  12 -16    5.14    5.10
   1 -12  17    2.08    4.25
  -1  12 -17    1.65    5.05
   1 -12  18    1.98    4.44
  -1  12 -18    3.63    4.25
   1 -12  19    0.14    3.92
   1 -11 -12    1.13    3.96
  -1  11  12   -0.38    3.02
   1 -11 -11    0.14    2.36
  -1  11  11    0.90    3.35
   1 -11 -10    0.57    2.64
  -1  11  10   -3.16    3.40
   1 -11  -9   -0.38    3.02
  -1  11   9    2.27    4.06
   1 -11  -8    4.81    2.45
  -1  11   8    5.95    2.78
   1 -11  -7   -0.52    3.40
  -1  11   7    1.04    3.82
   1 -11  -6    1.32    2.31
  -1  11   6   -1.75    2.50
   1 -11  -5    0.80    2.22
  -1  11   5    0.24    2.22
   1 -11  -4    6.23    2.60
  -1  11   4    3.54    2.12
   1 -11  -3    6.42    2.17
  -1  11   3    8.82    3.26
   1 -11  -2   31.62    2.60
  -1  11   2   24.92    3.02
   1 -11  -1    1.70    1.84
  -1  11   1    1.09    1.98
   1 -11   0    3.21    1.84
  -1  11   0    3.59    1.98
   1 -11   1   95.32    4.81
  -1  11  -1   89.89    5.33
   1 -11   2    6.84    2.36
  -1  11  -2    6.65    2.36
   1 -11   3    8.45    2.27
  -1  11  -3   11.66    2.17
   1 -11   4    2.97    1.65
  -1  11  -4    2.78    1.89
   1 -11   5    0.19    1.70
  -1  11  -5   -0.94    2.08
   1 -11   6   49.27    3.16
  -1  11  -6   50.96    4.01
   1 -11   7    0.24    1.93
  -1  11  -7    0.52    2.31
   1 -11   8  127.32    5.66
  -1  11  -8  121.65    5.90
   1 -11   9   30.01    2.64
  -1  11  -9   29.78    4.91
   1 -11  10    2.22    2.41
  -1  11 -10    1.70    2.64
   1 -11  11   39.07    3.26
  -1  11 -11   33.60    3.54
   1 -11  12    0.19    2.27
  -1  11 -12    2.88    2.78
   1 -11  13   14.63    3.07
  -1  11 -13   13.02    3.87
   1 -11  14    1.37    2.55
  -1  11 -14    0.99    2.69
   1 -11  15    3.30    2.69
  -1  11 -15   -0.24    3.44
   1 -11  16    4.91    3.11
  -1  11 -16    8.49    4.25
   1 -11  17   -0.94    3.26
  -1  11 -17    1.60    4.15
   1 -11  18    3.21    3.35
  -1  11 -18    0.80    4.25
   1 -11  19    0.47    2.69
  -1  11 -19    1.04    4.01
   1 -11  20   -3.07    6.61
   1 -10 -13   -0.80    2.36
  -1  10  13    0.57    5.43
   1 -10 -12    5.90    3.02
  -1  10  12    7.97    2.88
   1 -10 -11    0.47    2.78
  -1  10  11    0.42    2.83
   1 -10 -10   -0.47    3.49
  -1  10  10    0.61    3.92
   1 -10  -9    0.42    2.31
  -1  10   9   -0.19    2.78
   1 -10  -8    7.50    3.63
  -1  10   8    3.73    3.11
   1 -10  -7    5.43    2.50
  -1  10   7    8.35    3.07
   1 -10  -6    5.71    2.45
  -1  10   6    7.27    2.41
   1 -10  -5    6.84    2.45
  -1  10   5    7.97    2.69
   1 -10  -4    3.78    2.27
  -1  10   4    4.39    2.36
   1 -10  -3   17.74    2.97
  -1  10   3   14.68    2.78
   1 -10  -2   21.00    2.45
  -1  10   2   21.94    2.64
   1 -10  -1    2.45    1.79
  -1  10   1    1.23    1.98
   1 -10   0    1.70    1.60
  -1  10   0    1.18    1.70
   1 -10   1   32.99    2.50
  -1  10  -1   29.12    2.74
   1 -10   2  195.79    7.41
  -1  10  -2  198.90    8.12
   1 -10   3   39.50    3.07
  -1  10  -3   41.67    3.11
   1 -10   4    2.97    1.46
  -1  10  -4    5.05    1.70
   1 -10   5    5.71    1.70
  -1  10  -5    5.52    1.75
   1 -10   6    2.97    1.84
  -1  10  -6    3.87    2.27
   1 -10   7   36.85    2.88
  -1  10  -7   33.98    3.16
   1 -10   8    4.29    2.83
  -1  10  -8    3.78    2.78
   1 -10   9   27.09    2.50
  -1  10  -9   25.15    2.83
   1 -10  10  205.70    7.83
  -1  10 -10  202.35    8.31
   1 -10  11   -0.24    1.79
  -1  10 -11   -0.90    2.27
   1 -10  12   34.21    3.59
  -1  10 -12   34.83    3.30
   1 -10  13    0.00    2.50
  -1  10 -13    0.90    2.45
   1 -10  14    8.59    2.60
  -1  10 -14    7.22    3.11
   1 -10  15    4.25    2.55
  -1  10 -15    6.04    3.21
   1 -10  16    1.75    3.16
  -1  10 -16    1.70    3.87
   1 -10  17    3.68    3.49
  -1  10 -17    1.98    4.06
   1 -10  18   -0.57    3.78
  -1  10 -18    2.97    3.92
   1 -10  19    0.19    3.40
  -1  10 -19    0.24    4.34
   1  -9 -14    0.99    3.11
  -1   9  14    0.47    4.01
   1  -9 -13    3.07    3.68
  -1   9  13    0.42    4.34
   1  -9 -12    2.17    2.97
  -1   9  12    1.89    2.74
   1  -9 -11    2.97    3.73
  -1   9  11    6.56    3.40
   1  -9 -10    2.93    2.27
  -1   9  10    7.60    2.78
   1  -9  -9   10.62    3.11
  -1   9   9    9.06    2.88
   1  -9  -8    2.12    2.22
  -1   9   8    1.70    2.83
   1  -9  -7    8.54    2.69
  -1   9   7   10.00    2.69
   1  -9  -6    6.80    2.17
  -1   9   6    8.26    2.27
   1  -9  -5    0.52    2.03
  -1   9   5   -0.47    1.79
   1  -9  -4    6.75    2.12
  -1   9   4    8.73    1.93
   1  -9  -3    6.98    2.55
  -1   9   3   12.27    2.03
   1  -9  -2    2.50    1.75
  -1   9   2    0.38    1.32
   1  -9  -1    5.00    1.56
  -1   9   1    6.56    1.60
   1  -9   0   35.25    2.69
  -1   9   0   37.14    2.64
   1  -9   1   50.11    3.02
  -1   9  -1   46.91    2.88
   1  -9   2   15.81    1.98
  -1   9  -2   17.32    1.84
   1  -9   3  119.44    4.53
  -1   9  -3  125.10    4.91
   1  -9   4   30.48    2.36
  -1   9  -4   27.84    2.12
   1  -9   5    0.76    2.03
  -1   9  -5   -0.38    2.08
   1  -9   6   67.76    3.21
  -1   9  -6   62.01    3.40
   1  -9   7   12.32    2.93
  -1   9  -7   15.05    2.88
   1  -9   8   12.13    2.08
  -1   9  -8   11.00    2.08
   1  -9   9   29.12    2.31
  -1   9  -9   23.88    2.78
   1  -9  10    0.19    1.79
  -1   9 -10    1.27    2.45
   1  -9  11   78.38    4.11
  -1   9 -11   84.42    5.05
   1  -9  12    1.04    2.17
  -1   9 -12    1.75    2.83
   1  -9  13   12.88    2.64
  -1   9 -13   12.65    2.78
   1  -9  14    1.65    2.78
  -1   9 -14    2.45    2.97
   1  -9  15   -1.23    2.93
  -1   9 -15    0.85    2.83
   1  -9  16   19.44    3.96
  -1   9 -16   11.99    3.96
   1  -9  17    2.45    3.02
  -1   9 -17    3.11    3.68
   1  -9  18    0.05    3.78
  -1   9 -18   -1.23    4.15
   1  -9  19    0.52    3.87
  -1   9 -19   -0.52    4.34
  -1   9 -20   -1.23    2.83
   1  -8 -15    0.76    1.98
  -1   8  15   -0.38    3.49
   1  -8 -14    1.32    2.50
  -1   8  14    2.08    2.78
   1  -8 -13   -0.90    3.59
  -1   8  13   -1.37    4.29
   1  -8 -12   12.74    2.93
  -1   8  12   15.38    3.68
   1  -8 -11   -1.32    2.41
  -1   8  11    0.52    2.69
   1  -8 -10    1.04    2.97
  -1   8  10    1.23    2.83
   1  -8  -9   11.61    2.83
  -1   8   9   10.38    3.16
   1  -8  -8    8.02    2.31
  -1   8   8    7.41    2.27
   1  -8  -7   22.46    2.50
  -1   8   7   23.26    2.74
   1  -8  -6    4.29    1.84
  -1   8   6    3.54    2.55
   1  -8  -5   27.28    2.50
  -1   8   5   30.72    2.83
   1  -8  -4   55.40    2.97
  -1   8   4   54.31    3.44
   1  -8  -3  117.36    5.24
  -1   8   3  120.61    5.05
   1  -8  -2    9.11    1.84
  -1   8   2   10.57    1.79
   1  -8  -1    4.34    1.46
  -1   8   1    3.59    1.37
   1  -8   0   70.83    3.07
  -1   8   0   62.48    3.07
   1  -8   1   99.05    4.11
  -1   8  -1   98.67    4.58
   1  -8   2   98.44    4.25
  -1   8  -2   99.90    4.11
   1  -8   3    2.83    1.51
  -1   8  -3    0.61    1.46
   1  -8   4   12.60    1.56
  -1   8  -4   11.42    1.56
   1  -8   5  159.78    5.95
  -1   8  -5  150.16    4.91
   1  -8   6  105.00    7.03
  -1   8  -6  112.78    6.84
   1  -8   7  114.76    4.81
  -1   8  -7  118.82    4.58
   1  -8   8   14.63    1.84
  -1   8  -8   14.06    1.98
   1  -8   9    7.60    1.65
  -1   8  -9    8.26    1.89
   1  -8  10   27.56    2.69
  -1   8 -10   25.77    2.69
   1  -8  11   -0.19    1.60
  -1   8 -11    0.38    1.84
   1  -8  12   25.34    2.50
  -1   8 -12   25.95    2.83
   1  -8  13    4.34    1.84
  -1   8 -13    5.52    2.50
   1  -8  14    1.46    2.60
  -1   8 -14    0.24    2.64
   1  -8  15   16.70    3.68
  -1   8 -15   23.74    3.59
   1  -8  16    3.82    3.96
  -1   8 -16    7.36    4.06
   1  -8  17    2.60    3.87
  -1   8 -17    1.79    4.06
   1  -8  18    1.65    4.01
  -1   8 -18    1.09    2.69
   1  -8  19    1.51    3.11
  -1   8 -19   -0.76    2.83
   1  -8  20   -0.66    3.35
  -1   8 -20    0.85    3.49
   1  -7 -18   -0.05    2.55
   1  -7 -16   -0.57    1.75
   1  -7 -15    2.74    2.93
  -1   7  15   -1.42    3.21
   1  -7 -14    2.50    3.16
  -1   7  14   -1.27    3.26
   1  -7 -13   12.36    3.07
  -1   7  13   10.95    3.54
   1  -7 -12    1.84    2.36
  -1   7  12    1.13    2.64
   1  -7 -11   11.37    2.97
  -1   7  11   12.08    3.26
   1  -7 -10   13.87    2.55
  -1   7  10   11.28    2.69
   1  -7  -9    2.83    2.41
  -1   7   9    0.71    2.93
   1  -7  -8   10.38    2.03
  -1   7   8    7.41    2.22
   1  -7  -7   16.19    2.22
  -1   7   7   17.74    2.31
   1  -7  -6   61.68    3.40
  -1   7   6   62.19    3.40
   1  -7  -5   46.01    2.78
  -1   7   5   47.38    2.83
   1  -7  -4  193.66    7.03
  -1   7   4  185.12    6.46
   1  -7  -3   66.35    3.07
  -1   7   3   67.72    3.40
   1  -7  -2   43.41    2.55
  -1   7   2   44.55    2.41
   1  -7  -1   46.29    2.69
  -1   7   1   43.08    2.41
   1  -7   0   52.71    2.55
  -1   7   0   53.28    2.69
   1  -7   1  328.81    9.63
  -1   7  -1  332.54   10.48
   1  -7   2  199.23    6.51
  -1   7  -2  192.67    6.65
   1  -7   3   95.27    3.78
  -1   7  -3   96.93    4.11
   1  -7   4   91.55    3.92
  -1   7  -4   92.35    4.39
   1  -7   5   14.02    2.41
  -1   7  -5   11.37    2.12
   1  -7   6  299.37    8.78
  -1   7  -6  301.40    9.34
   1  -7   7   65.88    3.07
  -1   7  -7   68.99    3.02
   1  -7   8  105.18    4.15
  -1   7  -8  105.70    4.72
   1  -7   9   48.37    2.60
  -1   7  -9   52.29    3.35
   1  -7  10  128.21    6.65
  -1   7 -10  137.27    7.17
   1  -7  11   -0.09    1.56
  -1   7 -11    0.19    1.79
   1  -7  12    0.57    1.75
  -1   7 -12   -0.33    1.79
   1  -7  13   84.52    4.44
  -1   7 -13   92.21    5.05
   1  -7  14    3.73    3.02
  -1   7 -14    3.96    2.97
   1  -7  15    3.26    3.26
  -1   7 -15    0.19    3.44
   1  -7  16   15.34    4.01
  -1   7 -16   12.32    3.35
   1  -7  17    3.30    3.87
  -1   7 -17    4.11    3.54
   1  -7  18   -0.57    3.11
  -1   7 -18   -1.42    2.78
   1  -7  19   -0.05    4.34
  -1   7 -19   -0.14    2.55
  -1   7 -20    0.28    1.79
   1  -6 -18    1.13    3.49
   1  -6 -17    3.02    3.82
   1  -6 -16   -2.17    2.45
  -1   6  16    0.19    2.36
   1  -6 -15   -0.47    2.41
  -1   6  15   -2.41    2.83
   1  -6 -14    7.64    2.83
  -1   6  14    9.72    2.97
   1  -6 -13    4.15    2.55
  -1   6  13    5.90    2.93
   1  -6 -12   16.47    2.88
  -1   6  12   16.33    3.73
   1  -6 -11    7.31    2.60
  -1   6  11    8.21    2.60
   1  -6 -10   33.79    3.21
  -1   6  10   32.14    3.30
   1  -6  -9   -0.52    2.03
  -1   6   9   -0.05    2.17
   1  -6  -8   18.83    2.17
  -1   6   8   23.17    2.17
   1  -6  -7   27.65    2.36
  -1   6   7   24.63    2.45
   1  -6  -6    1.79    1.51
  -1   6   6    1.13    1.42
   1  -6  -5   87.39    3.68
  -1   6   5   90.13    3.78
   1  -6  -4  334.90   11.80
  -1   6   4  327.07   10.57
   1  -6  -3  251.99    8.49
  -1   6   3  263.13    8.31
   1  -6  -2   31.66    2.27
  -1   6   2   26.47    1.98
   1  -6  -1   19.63    1.56
  -1   6   1   19.44    1.42
   1  -6   0  781.54   21.90
  -1   6   0  802.73   22.13
   1  -6   1  644.65   17.37
  -1   6  -1  644.51   17.88
   1  -6   2  712.55   19.39
  -1   6  -2  725.25   19.49
   1  -6   3   38.27    1.93
  -1   6  -3   41.57    2.17
   1  -6   4   81.83    4.91
  -1   6  -4   69.79    4.81
   1  -6   5  155.11    6.04
  -1   6  -5  155.06    5.47
   1  -6   6   21.09    1.60
  -1   6  -6   19.35    1.60
   1  -6   7  487.23   13.54
  -1   6  -7  472.74   14.25
   1  -6   8   47.38    2.50
  -1   6  -8   48.93    2.64
   1  -6   9   11.80    1.70
  -1   6  -9   10.85    1.75
   1  -6  10  305.03    9.25
  -1   6 -10  302.53    9.91
   1  -6  11   24.44    2.45
  -1   6 -11   24.35    2.74
   1  -6  12    3.68    2.22
  -1   6 -12    6.51    1.60
   1  -6  13    1.04    2.60
  -1   6 -13   -0.94    3.78
   1  -6  14   34.31    2.88
  -1   6 -14   35.01    3.54
   1  -6  15   27.84    2.93
  -1   6 -15   28.97    3.21
   1  -6  16    4.77    2.69
  -1   6 -16   -0.19    4.34
   1  -6  17    8.78    3.11
  -1   6 -17    9.11    2.31
   1  -6  18    1.84    3.16
  -1   6 -18   -0.14    2.03
   1  -6  19    1.51    3.11
  -1   6 -19    0.71    2.17
   1  -6  20    2.03    2.64
   1  -5 -19   -0.09    1.84
   1  -5 -18    8.40    2.78
  -1   5  18    1.65    4.01
   1  -5 -17    1.04    3.07
  -1   5  17   -1.09    3.96
   1  -5 -16    0.57    3.02
  -1   5  16    3.59    3.54
   1  -5 -15   -0.47    2.50
  -1   5  15    1.04    3.30
   1  -5 -14    6.28    2.55
  -1   5  14    8.26    3.02
   1  -5 -13   19.58    2.69
  -1   5  13   17.60    3.92
   1  -5 -12    1.37    2.41
  -1   5  12   -2.17    2.88
   1  -5 -11    4.91    2.08
  -1   5  11    4.48    2.31
   1  -5 -10   30.15    2.64
  -1   5  10   34.87    2.78
   1  -5  -9   37.80    3.26
  -1   5   9   34.64    3.11
   1  -5  -8   15.34    1.93
  -1   5   8   16.04    2.03
   1  -5  -7   22.23    2.17
  -1   5   7   22.08    2.45
   1  -5  -6    9.15    1.98
  -1   5   6    9.39    1.65
   1  -5  -5  482.51   13.68
  -1   5   5  495.58   15.43
   1  -5  -4  389.45   11.84
  -1   5   4  390.63   11.28
   1  -5  -3  102.59    4.15
  -1   5   3   99.29    4.11
   1  -5  -2   22.51    1.46
  -1   5   2   22.84    1.89
   1  -5  -1  607.37   18.07
  -1   5   1  619.07   18.31
   1  -5   0   94.99    4.01
  -1   5   0   99.99    3.96
   1  -5   1  300.36    9.11
  -1   5  -1  310.60   10.00
   1  -5   2  217.12    6.89
  -1   5  -2  201.40    6.89
   1  -5   3   29.16    2.60
  -1   5  -3   28.88    2.60
   1  -5   4 1212.76   30.91
  -1   5  -4 1203.88   31.57
   1  -5   5  142.60    5.33
  -1   5  -5  139.40    5.05
   1  -5   6  590.52   16.80
  -1   5  -6  597.03   16.80
   1  -5   7    0.19    1.13
  -1   5  -7    0.85    1.13
   1  -5   8   26.00    1.79
  -1   5  -8   21.80    1.70
   1  -5   9  376.85   11.80
  -1   5  -9  367.93   11.75
   1  -5  10    5.95    1.42
  -1   5 -10    4.67    1.42
   1  -5  11  144.59    5.90
  -1   5 -11  144.96    5.57
   1  -5  12    1.13    1.60
  -1   5 -12   -0.61    1.79
   1  -5  13   12.69    2.17
  -1   5 -13   13.50    2.41
   1  -5  14   30.34    2.93
  -1   5 -14   25.29    2.78
   1  -5  15   -1.09    2.12
  -1   5 -15   -0.19    2.22
   1  -5  16   15.95    3.02
  -1   5 -16   16.23    3.07
   1  -5  17   -1.23    3.07
  -1   5 -17    0.52    2.55
   1  -5  18    0.42    2.97
  -1   5 -18    0.61    2.74
   1  -5  19    3.92    3.11
  -1   5 -19    2.74    2.45
   1  -4 -20    1.09    1.75
   1  -4 -19   -0.99    4.25
  -1   4  19    0.94    3.87
   1  -4 -18   -0.61    3.54
  -1   4  18    0.90    4.86
   1  -4 -17    0.33    3.30
  -1   4  17   -2.22    3.73
   1  -4 -16    0.66    2.55
  -1   4  16    0.24    4.81
   1  -4 -15    0.00    2.83
  -1   4  15    0.19    3.49
   1  -4 -14   11.42    2.78
  -1   4  14    9.34    3.40
   1  -4 -13   15.15    2.78
  -1   4  13   16.56    3.30
   1  -4 -12    3.40    2.41
  -1   4  12    4.67    2.93
   1  -4 -11   -0.85    2.22
  -1   4  11    0.52    1.84
   1  -4 -10   22.32    2.31
  -1   4  10   23.41    2.55
   1  -4  -9   70.12    3.44
  -1   4   9   72.20    3.54
   1  -4  -8   25.62    2.60
  -1   4   8   22.32    2.27
   1  -4  -7    0.33    1.37
  -1   4   7   -0.80    1.23
   1  -4  -6   16.99    1.84
  -1   4   6   15.15    1.60
   1  -4  -5    3.87    1.13
  -1   4   5    5.29    1.13
   1  -4  -4   42.89    2.36
  -1   4   4   45.91    2.45
   1  -4  -3  601.89   17.98
  -1   4   3  598.17   17.70
   1  -4  -2    0.90    0.76
  -1   4   2    1.04    0.71
   1  -4  -1  324.33   10.95
  -1   4   1  328.48   10.19
   1  -4   0   63.00    2.78
  -1   4   0   62.67    2.60
   1  -4   1  528.47   14.72
  -1   4  -1  527.76   15.34
   1  -4   2  794.52   31.43
  -1   4  -2  778.43   29.26
   1  -4   3  685.23   18.69
  -1   4  -3  699.91   20.24
   1  -4   4   59.79    2.55
  -1   4  -4   58.14    2.36
   1  -4   5  920.51   25.86
  -1   4  -5  920.99   26.71
   1  -4   6   23.97    1.60
  -1   4  -6   24.68    1.89
   1  -4   7  102.07    3.96
  -1   4  -7  105.66    4.25
   1  -4   8  113.02    4.11
  -1   4  -8  111.37    4.58
   1  -4   9   77.77    3.92
  -1   4  -9   80.27    3.54
   1  -4  10  292.34    9.77
  -1   4 -10  291.82    9.44
   1  -4  11    3.40    1.51
  -1   4 -11    2.12    1.42
   1  -4  12   51.67    3.16
  -1   4 -12   49.78    3.40
   1  -4  13    7.41    2.31
  -1   4 -13    5.76    1.89
   1  -4  14    1.56    1.93
  -1   4 -14   -0.42    1.79
   1  -4  15   63.33    4.06
  -1   4 -15   61.20    4.06
   1  -4  16    1.46    2.74
  -1   4 -16    1.60    2.88
   1  -4  17    1.27    3.92
  -1   4 -17    4.25    2.64
   1  -4  18    2.27    3.49
  -1   4 -18    1.42    2.60
   1  -4  19    1.84    3.35
  -1   4 -19   -0.19    2.69
   1  -3 -20   -1.27    2.97
   1  -3 -19   -0.05    2.50
  -1   3  19    0.05    2.41
   1  -3 -18    6.23    2.64
  -1   3  18   11.47    4.58
   1  -3 -17    1.51    2.78
  -1   3  17   -1.27    3.26
   1  -3 -16    0.99    3.16
  -1   3  16    0.14    3.73
   1  -3 -15    9.58    3.59
  -1   3  15    8.02    4.20
   1  -3 -14   20.72    2.93
  -1   3  14   18.59    3.44
   1  -3 -13   50.21    3.44
  -1   3  13   49.17    4.34
   1  -3 -12   14.25    2.64
  -1   3  12   17.22    2.83
   1  -3 -11   22.41    2.31
  -1   3  11   23.22    2.93
   1  -3 -10    7.13    2.03
  -1   3  10    4.72    2.36
   1  -3  -9  173.80    5.85
  -1   3   9  175.12    6.13
   1  -3  -8   57.05    3.02
  -1   3   8   56.30    2.93
   1  -3  -7  105.70    4.34
  -1   3   7  105.18    4.44
   1  -3  -6    0.33    0.94
  -1   3   6   -0.09    1.09
   1  -3  -5  514.83   14.96
  -1   3   5  508.22   15.57
   1  -3  -4  642.90   18.21
  -1   3   4  633.23   18.78
   1  -3  -3  401.86   12.13
  -1   3   3  411.35   12.03
   1  -3  -2 1524.25   40.06
  -1   3   2 1528.07   39.59
   1  -3  -1 2197.16   56.06
  -1   3   1 2171.78   55.49
   1  -3   0 1553.69   40.63
  -1   3   0 1571.30   41.01
   1  -3   1  953.88   36.81
  -1   3  -1  946.14   35.49
   1  -3   2 2244.07   55.64
  -1   3  -2 2232.70   56.11
   1  -3   3   95.27    3.40
  -1   3  -3   97.49    3.78
   1  -3   4  508.22   14.72
  -1   3  -4  519.69   16.23
   1  -3   5    0.47    0.61
  -1   3  -5    0.09    0.61
   1  -3   6  583.25   16.42
  -1   3  -6  583.54   16.70
   1  -3   7    2.83    0.99
  -1   3  -7    2.69    1.18
   1  -3   8  137.18    4.67
  -1   3  -8  135.57    5.47
   1  -3   9  186.44    6.28
  -1   3  -9  177.24    6.09
   1  -3  10   18.92    1.93
  -1   3 -10   17.46    1.93
   1  -3  11  125.95    5.00
  -1   3 -11  129.96    5.29
   1  -3  12    0.57    2.17
  -1   3 -12    1.79    2.03
   1  -3  13    5.62    2.69
  -1   3 -13    5.33    2.55
   1  -3  14   22.89    2.83
  -1   3 -14   31.05    2.69
   1  -3  15   11.47    2.50
  -1   3 -15    8.87    2.50
   1  -3  16   23.59    3.30
  -1   3 -16   29.73    3.21
   1  -3  17    1.89    3.07
  -1   3 -17    0.85    2.17
   1  -3  18    0.19    2.74
  -1   3 -18    0.61    2.22
   1  -3  19   -2.27    2.60
  -1   3 -19    0.76    2.55
   1  -2 -20    1.93    4.72
  -1   2  20    0.28    3.73
   1  -2 -19   12.55    3.87
  -1   2  19    1.27    4.58
   1  -2 -18   -0.61    2.31
  -1   2  18   -1.79    2.55
   1  -2 -17    1.04    3.02
  -1   2  17    2.22    3.68
   1  -2 -16    1.46    2.60
  -1   2  16   -0.57    3.07
   1  -2 -15   22.18    3.40
  -1   2  15   20.57    4.48
   1  -2 -14   31.48    2.88
  -1   2  14   35.44    3.63
   1  -2 -13   20.90    2.55
  -1   2  13   22.79    2.83
   1  -2 -12    1.09    1.70
  -1   2  12    1.27    2.45
   1  -2 -11    1.09    1.79
  -1   2  11    1.13    1.75
   1  -2 -10  122.17    5.00
  -1   2  10  128.54    5.33
   1  -2  -9   37.14    2.50
  -1   2   9   41.48    2.64
   1  -2  -8   59.60    2.88
  -1   2   8   59.98    3.02
   1  -2  -7  117.36    4.39
  -1   2   7  121.23    4.25
   1  -2  -6  165.07    5.66
  -1   2   6  172.62    6.32
   1  -2  -5 1015.93   26.94
  -1   2   5 1025.60   27.56
   1  -2  -4    0.61    0.99
  -1   2   4    1.04    0.90
   1  -2  -3 3082.47   77.72
  -1   2   3 3113.19   76.30
   1  -2  -2 9850.64  230.99
  -1   2   2 9999.00  239.77
   1  -2  -1  991.72   25.62
  -1   2   1  979.88   25.20
   1  -2   0  670.32   25.77
  -1   2   0  702.50   26.61
   1  -2   1  321.73    9.11
  -1   2  -1  320.84    9.06
   1  -2   2   22.13    0.99
  -1   2  -2   22.75    1.09
   1  -2   3  857.94   23.26
  -1   2  -3  867.47   24.49
   1  -2   4   68.99    2.88
  -1   2  -4   69.84    3.02
   1  -2   5  989.36   26.80
  -1   2  -5  981.53   27.75
   1  -2   6   44.45    2.03
  -1   2  -6   44.64    2.03
   1  -2   7  102.68    4.15
  -1   2  -7   95.42    3.96
   1  -2   8  135.81    4.72
  -1   2  -8  141.28    5.62
   1  -2   9   30.06    2.12
  -1   2  -9   28.03    1.98
   1  -2  10  180.54    7.79
  -1   2 -10  179.93    6.37
   1  -2  11    3.49    1.79
  -1   2 -11    0.24    1.32
   1  -2  12   37.14    2.83
  -1   2 -12   42.75    2.97
   1  -2  13    0.66    2.27
  -1   2 -13   -0.28    1.79
   1  -2  14    1.79    2.31
  -1   2 -14    0.76    2.31
   1  -2  15   39.12    3.30
  -1   2 -15   39.97    3.11
   1  -2  16   -1.27    2.55
  -1   2 -16    1.32    2.03
   1  -2  17    2.97    3.16
  -1   2 -17    0.90    2.03
   1  -2  18    3.35    3.11
  -1   2 -18   -0.09    2.22
   1  -2  19    2.97    5.33
  -1   2 -19    0.90    2.41
   1  -1 -21   -1.04    2.08
   1  -1 -20   -0.80    3.44
   1  -1 -19    0.05    4.86
  -1   1  19    0.99    3.16
   1  -1 -18    1.46    3.11
  -1   1  18    3.11    3.82
   1  -1 -17    1.32    2.64
  -1   1  17    1.42    3.11
   1  -1 -16    0.76    2.69
  -1   1  16    5.71    3.11
   1  -1 -15    7.17    2.83
  -1   1  15    8.12    3.44
   1  -1 -14   57.48    3.82
  -1   1  14   48.37    4.01
   1  -1 -13   22.46    2.60
  -1   1  13   20.43    2.74
   1  -1 -12    1.60    2.41
  -1   1  12   -1.70    2.31
   1  -1 -11   12.69    2.08
  -1   1  11   13.73    2.17
   1  -1 -10   22.37    2.08
  -1   1  10   24.16    2.12
   1  -1  -9   91.40    3.49
  -1   1   9   86.83    4.01
   1  -1  -8  101.93    4.06
  -1   1   8  101.46    4.25
   1  -1  -7  240.76    8.45
  -1   1   7  239.01    7.41
   1  -1  -6  337.02   11.23
  -1   1   6  335.61   10.19
   1  -1  -5 1173.49   31.76
  -1   1   5 1155.14   31.29
   1  -1  -4  703.63   19.63
  -1   1   4  704.72   18.88
   1  -1  -3  228.54    7.31
  -1   1   3  234.01    7.31
   1  -1  -2 1230.50   31.10
  -1   1   2 1242.48   31.43
   1  -1  -1 4322.69  142.42
  -1   1   1 4269.18  143.22
   1  -1   0   98.77    3.07
  -1   1   0  101.46    3.02
   1  -1   1 2412.11   58.84
  -1   1  -1 2312.87   54.69
   1  -1   2 1126.54   27.89
  -1   1  -2 1124.51   28.12
   1  -1   3  189.65    6.13
  -1   1  -3  189.46    5.90
   1  -1   4  583.68   15.81
  -1   1  -4  585.85   16.89
   1  -1   5  252.32    7.97
  -1   1  -5  250.57    8.16
   1  -1   6 1036.08   26.38
  -1   1  -6 1007.20   27.61
   1  -1   7  465.42   13.31
  -1   1  -7  476.75   13.45
   1  -1   8   17.55    1.51
  -1   1  -8   17.37    1.65
   1  -1   9  243.35    8.40
  -1   1  -9  242.03    9.25
   1  -1  10   72.06    3.54
  -1   1 -10   78.85    3.49
   1  -1  11  180.73    6.80
  -1   1 -11  179.55    5.95
   1  -1  12    2.83    1.93
  -1   1 -12    1.56    1.79
   1  -1  13    9.11    2.69
  -1   1 -13   12.60    2.22
   1  -1  14    0.14    2.22
  -1   1 -14    1.23    1.89
   1  -1  15   13.64    2.69
  -1   1 -15   13.12    2.41
   1  -1  16    1.37    2.78
  -1   1 -16    3.02    2.17
   1  -1  17   -0.28    2.93
  -1   1 -17    1.51    2.50
   1  -1  18    0.80    2.78
  -1   1 -18    3.44    2.69
   1  -1  19    0.99    2.41
  -1   1 -19   -0.14    2.31
   1   0 -21    0.19    2.83
   1   0 -20    0.52    2.03
  -1   0  20    2.36    4.11
   1   0 -19    3.44    3.07
  -1   0  19    3.68    3.63
   1   0 -18    6.98    3.59
  -1   0  18   10.52    4.34
   1   0 -17   -0.38    2.83
  -1   0  17    1.23    3.44
   1   0 -16    1.04    2.55
  -1   0  16   -0.19    3.35
   1   0 -15   47.47    3.73
  -1   0  15   51.72    4.67
   1   0 -14   31.33    3.16
  -1   0  14   26.94    3.30
   1   0 -13    1.13    2.41
  -1   0  13    1.13    2.36
   1   0 -12    0.33    1.93
  -1   0  12   -1.51    1.93
   1   0 -11   77.15    3.49
  -1   0  11   79.84    3.73
   1   0 -10  165.73    5.62
  -1   0  10  160.77    5.95
   1   0  -9   38.41    2.12
  -1   0   9   37.52    2.41
   1   0  -8  289.46    8.59
  -1   0   8  294.27    9.20
   1   0  -7  228.06    7.50
  -1   0   7  236.32    7.93
   1   0  -6  592.83   17.37
  -1   0   6  573.63   16.28
   1   0  -5 1535.86   41.57
  -1   0   5 1516.23   39.54
   1   0  -4  346.89   10.85
  -1   0   4  340.56   10.05
   1   0  -3  289.98    8.35
  -1   0   3  288.51    8.21
   1   0  -2 2119.11   72.20
  -1   0   2 2054.61   70.55
   1   0  -1  349.01    9.48
  -1   0   1  346.41    9.01
   1   0   0 3950.61   94.52
  -1   0   0 3920.31  131.37
   1   0   1   18.45    0.85
  -1   0  -1   19.39    0.71
   1   0   2 1143.86   27.28
  -1   0  -2 1149.24   28.60
   1   0   3   36.43    1.46
  -1   0  -3   37.61    1.70
   1   0   4   16.23    0.94
  -1   0  -4   15.90    1.09
   1   0   5  577.92   16.37
  -1   0  -5  566.79   17.46
   1   0   6  193.38    6.37
  -1   0  -6  191.07    7.13
   1   0   7   98.77    3.96
  -1   0  -7  106.08    4.39
   1   0   8  420.83   12.36
  -1   0  -8  403.13   11.80
   1   0   9    1.04    1.13
  -1   0  -9    0.05    1.51
   1   0  10  122.69    4.77
  -1   0 -10  132.32    4.53
   1   0  11   14.02    2.22
  -1   0 -11   18.21    2.12
   1   0  12   41.53    2.64
  -1   0 -12   32.94    2.50
   1   0  13    1.93    2.31
  -1   0 -13    0.33    1.98
   1   0  14   16.00    2.93
  -1   0 -14   12.17    2.31
   1   0  15    2.88    2.69
  -1   0 -15    2.55    2.03
   1   0  16   12.79    3.40
  -1   0 -16   11.75    2.64
   1   0  17    0.76    2.78
  -1   0 -17    0.66    2.36
   1   0  18    1.42    3.73
  -1   0 -18    0.80    2.88
   1   0  19    0.42    3.02
  -1   0 -19    0.05    2.27
   1   1 -21    1.89    1.98
  -1  -1  21    0.24    3.73
   1   1 -20    1.65    3.30
   1   1 -19   -0.76    2.31
  -1  -1  19    1.32    3.68
   1   1 -18    1.13    3.49
  -1  -1  18    0.80    3.16
   1   1 -17    0.66    2.41
  -1  -1  17   -0.90    3.26
   1   1 -16    6.09    2.50
  -1  -1  16    3.82    2.93
   1   1 -15   16.94    2.64
  -1  -1  15   17.13    3.07
   1   1 -14   69.13    3.78
  -1  -1  14   73.19    4.58
   1   1 -13   -1.23    1.79
  -1  -1  13   -0.42    2.08
   1   1 -12    2.12    2.08
  -1  -1  12    2.22    1.79
   1   1 -11   62.53    3.07
  -1  -1  11   62.19    3.82
   1   1 -10   23.97    2.12
  -1  -1  10   24.26    2.17
   1   1  -9  362.98   10.85
  -1  -1   9  366.80   10.85
   1   1  -8  294.32    9.58
  -1  -1   8  292.90    9.48
   1   1  -7   30.53    1.70
  -1  -1   7   28.60    1.84
   1   1  -6  601.89   16.99
  -1  -1   6  591.89   16.56
   1   1  -5  123.54    5.00
  -1  -1   5  124.72    4.53
   1   1  -4  339.57   10.15
  -1  -1   4  338.72   10.24
   1   1  -3    0.42    0.85
  -1  -1   3   -0.42    1.27
   1   1  -2  202.87    5.99
  -1  -1   2  203.20    5.99
   1   1  -1 2847.24   67.76
  -1  -1   1 2840.96   67.72
   1   1   0  512.57   13.26
  -1  -1   0  518.79   17.46
   1   1   1  237.31    6.51
  -1  -1  -1  240.90    6.37
   1   1   2   15.95    0.80
  -1  -1  -2   16.00    0.80
   1   1   3  209.80    6.32
  -1  -1  -3  214.85    6.98
   1   1   4  453.06   14.25
  -1  -1  -4  450.75   13.50
   1   1   5  194.37    6.56
  -1  -1  -5  197.11    7.13
   1   1   6  435.18   12.69
  -1  -1  -6  435.22   13.35
   1   1   7   24.16    1.89
  -1  -1  -7   22.93    1.75
   1   1   8    1.09    1.23
  -1  -1  -8   -0.33    1.23
   1   1   9  213.77    7.36
  -1  -1  -9  215.37    7.50
   1   1  10   12.27    1.65
  -1  -1 -10   11.04    1.51
   1   1  11   18.45    2.08
  -1  -1 -11   20.76    1.84
   1   1  12    9.77    2.83
  -1  -1 -12    7.08    2.08
   1   1  13    8.64    2.41
  -1  -1 -13    8.78    2.03
   1   1  14   13.12    3.02
  -1  -1 -14   13.02    2.50
   1   1  15   24.96    3.40
  -1  -1 -15   20.29    2.83
   1   1  16   -0.76    3.07
  -1  -1 -16   -0.94    2.97
   1   1  17    2.45    2.97
  -1  -1 -17    0.28    2.45
   1   1  18    0.38    2.74
  -1  -1 -18    0.42    1.89
  -1  -1 -19   -0.09    2.12
  -1  -1 -20    0.09    1.60
   1   2 -20    2.97    3.96
   1   2 -19   -0.24    2.64
  -1  -2  19    2.22    3.44
   1   2 -18    6.56    2.88
  -1  -2  18    3.87    3.11
   1   2 -17    1.84    2.64
  -1  -2  17    3.07    2.97
   1   2 -16    4.11    3.44
  -1  -2  16    3.35    2.78
   1   2 -15   42.66    3.35
  -1  -2  15   46.95    3.82
   1   2 -14   48.42    3.54
  -1  -2  14   50.40    4.06
   1   2 -13   83.34    4.25
  -1  -2  13   82.44    4.34
   1   2 -12   22.46    2.69
  -1  -2  12   30.63    2.69
   1   2 -11    1.65    1.65
  -1  -2  11    0.09    1.89
   1   2 -10   89.61    4.15
  -1  -2  10   96.17    4.25
   1   2  -9   22.60    1.98
  -1  -2   9   23.59    2.22
   1   2  -8  552.16   15.81
  -1  -2   8  560.51   16.37
   1   2  -7  213.62    6.80
  -1  -2   7  230.28    7.41
   1   2  -6  111.65    4.48
  -1  -2   6  109.20    4.11
   1   2  -5  570.89   16.47
  -1  -2   5  567.78   16.09
   1   2  -4   99.19    5.14
  -1  -2   4  101.08    6.04
   1   2  -3 1217.52   30.39
  -1  -2   3 1235.83   33.17
   1   2  -2  590.66   15.86
  -1  -2   2  611.71   17.22
   1   2  -1 3995.86   95.84
  -1  -2   1 4003.08   99.33
   1   2   0   87.11    2.97
  -1  -2   0   90.74    2.93
   1   2   1  379.49   10.66
  -1  -2  -1  385.30   11.14
   1   2   2   27.28    1.27
  -1  -2  -2   26.28    1.18
   1   2   3  529.32   14.82
  -1  -2  -3  525.17   15.10
   1   2   4    4.48    0.71
  -1  -2  -4    4.86    0.66
   1   2   5  322.87    9.63
  -1  -2  -5  332.49   10.29
   1   2   6   22.37    1.70
  -1  -2  -6   25.06    1.65
   1   2   7   67.48    2.83
  -1  -2  -7   61.35    2.69
   1   2   8   86.73    3.73
  -1  -2  -8   82.30    3.82
   1   2   9  111.93    4.91
  -1  -2  -9  121.04    4.77
   1   2  10   42.09    3.07
  -1  -2 -10   44.03    2.45
   1   2  11    5.85    1.93
  -1  -2 -11    4.29    1.65
   1   2  12   -0.14    1.93
  -1  -2 -12    0.19    1.51
   1   2  13    1.37    2.45
  -1  -2 -13    2.31    2.31
   1   2  14   25.10    3.16
  -1  -2 -14   23.97    2.69
   1   2  15    3.21    3.16
  -1  -2 -15    0.57    2.03
   1   2  16    1.23    4.01
  -1  -2 -16    2.45    3.21
   1   2  17    1.13    2.74
  -1  -2 -17    0.90    2.36
   1   2  18    1.13    2.31
  -1  -2 -18    0.71    2.31
   1   2  19   -0.57    3.40
  -1  -2 -19    0.80    1.42
  -1  -3  21    1.37    3.54
   1   3 -20    3.87    2.64
  -1  -3  20    2.17    2.17
   1   3 -19    3.26    3.07
  -1  -3  19    3.68    3.35
   1   3 -18   -0.66    2.55
  -1  -3  18    0.71    3.02
   1   3 -17   -0.80    2.45
  -1  -3  17    1.23    3.44
   1   3 -16   28.17    3.78
  -1  -3  16   28.31    3.82
   1   3 -15   66.49    3.96
  -1  -3  15   67.29    4.39
   1   3 -14   16.66    2.55
  -1  -3  14   17.79    2.83
   1   3 -13    5.71    2.22
  -1  -3  13    5.80    2.60
   1   3 -12   13.45    2.55
  -1  -3  12    8.68    2.83
   1   3 -11   77.63    3.87
  -1  -3  11   77.01    4.01
   1   3 -10   41.29    2.64
  -1  -3  10   41.53    2.55
   1   3  -9  386.24   12.41
  -1  -3   9  400.78   13.17
   1   3  -8   83.76    3.54
  -1  -3   8   86.83    3.96
   1   3  -7   13.40    1.32
  -1  -3   7   10.62    1.32
   1   3  -6  332.26   10.05
  -1  -3   6  332.40   10.33
   1   3  -5   22.37    1.79
  -1  -3   5   17.70    1.46
   1   3  -4   79.65    3.02
  -1  -3   4   80.74    3.40
   1   3  -3 1511.27   39.40
  -1  -3   3 1532.65   39.69
   1   3  -2   25.01    1.23
  -1  -3   2   24.63    1.32
   1   3  -1   43.93    1.79
  -1  -3   1   43.98    2.03
   1   3   0  107.31    3.73
  -1  -3   0  110.42    4.15
   1   3   1   32.89    1.60
  -1  -3  -1   34.83    1.56
   1   3   2   22.89    1.42
  -1  -3  -2   22.18    1.32
   1   3   3   55.26    2.41
  -1  -3  -3   52.76    2.31
   1   3   4  150.67    5.43
  -1  -3  -4  146.43    5.19
   1   3   5   50.78    2.36
  -1  -3  -5   40.54    2.03
   1   3   6   17.65    1.75
  -1  -3  -6   16.04    1.46
   1   3   7   83.10    4.01
  -1  -3  -7   76.26    3.49
   1   3   8  122.03    4.91
  -1  -3  -8  117.03    4.48
   1   3   9    1.70    1.65
  -1  -3  -9    0.19    1.42
   1   3  10   20.81    2.64
  -1  -3 -10   21.47    2.27
   1   3  11   65.40    4.01
  -1  -3 -11   67.20    3.59
   1   3  12    1.46    2.31
  -1  -3 -12    1.37    1.79
   1   3  13    9.48    2.97
  -1  -3 -13    8.16    1.89
   1   3  14   11.70    2.74
  -1  -3 -14    8.92    2.27
   1   3  15    3.73    3.02
  -1  -3 -15    7.88    1.98
   1   3  16    1.32    4.11
  -1  -3 -16    2.31    2.78
   1   3  17    2.36    2.93
  -1  -3 -17    1.13    2.50
  -1  -3 -18    0.94    2.69
  -1  -4  21   -0.28    5.85
   1   4 -20    3.16    2.45
  -1  -4  20    0.38    2.17
   1   4 -19    4.25    3.07
  -1  -4  19    0.38    4.11
   1   4 -18    3.07    2.74
  -1  -4  18    2.36    2.93
   1   4 -17    4.72    2.41
  -1  -4  17    5.85    2.93
   1   4 -16    9.39    2.50
  -1  -4  16   10.52    3.02
   1   4 -15   25.53    3.54
  -1  -4  15   23.26    3.73
   1   4 -14   75.55    4.20
  -1  -4  14   79.28    4.44
   1   4 -13    5.57    1.79
  -1  -4  13    5.76    2.31
   1   4 -12   17.41    2.45
  -1  -4  12   19.25    2.45
   1   4 -11    4.81    1.56
  -1  -4  11    4.53    1.75
   1   4 -10  145.34    5.62
  -1  -4  10  144.78    5.47
   1   4  -9   18.17    1.98
  -1  -4   9   20.20    2.08
   1   4  -8   55.31    2.88
  -1  -4   8   54.31    2.93
   1   4  -7  262.28    9.01
  -1  -4   7  268.55    8.64
   1   4  -6  283.28   12.79
  -1  -4   6  296.11   14.02
   1   4  -5    5.99    0.94
   1   4  -4    2.31    0.80
  -1  -4   4    1.37    0.71
   1   4  -3 1166.42   31.38
  -1  -4   3 1146.60   32.14
   1   4  -2  221.27    7.22
  -1  -4   2  224.29    8.16
   1   4  -1  579.57   16.09
  -1  -4   1  565.28   16.61
   1   4   0  251.85    8.31
  -1  -4   0  262.51    8.31
   1   4   1   12.55    0.99
  -1  -4  -1   11.28    1.04
   1   4   2  291.67    8.73
  -1  -4  -2  282.61    8.97
   1   4   3  254.21    7.88
  -1  -4  -3  256.33    8.16
   1   4   4  291.30    8.97
  -1  -4  -4  289.27    8.73
   1   4   5  149.92    5.38
  -1  -4  -5  152.80    5.95
   1   4   6   14.77    1.46
  -1  -4  -6   12.60    1.42
   1   4   7   22.65    1.79
  -1  -4  -7   20.29    1.70
   1   4   8   73.24    3.63
  -1  -4  -8   76.26    3.40
   1   4   9    5.99    2.22
  -1  -4  -9    4.01    1.56
   1   4  10   73.52    4.11
  -1  -4 -10   66.30    3.26
   1   4  11   18.83    2.74
  -1  -4 -11   20.39    2.50
   1   4  12   -0.09    2.22
  -1  -4 -12   -0.76    1.60
   1   4  13    1.46    2.88
  -1  -4 -13    2.45    1.89
   1   4  14   17.32    3.07
  -1  -4 -14   17.46    2.60
   1   4  15   -0.90    2.74
  -1  -4 -15    0.42    2.31
   1   4  16    0.00    2.74
  -1  -4 -16    0.80    2.08
   1   4  17   -0.85    1.98
  -1  -4 -17   -0.94    2.17
  -1  -5  21   -0.47    3.26
  -1  -5  20    0.80    2.50
   1   5 -19    1.46    3.68
  -1  -5  19   -0.24    3.78
   1   5 -18    1.75    2.93
  -1  -5  18    3.54    3.16
   1   5 -17   -1.32    2.55
  -1  -5  17    0.05    2.60
   1   5 -16   38.51    3.54
  -1  -5  16   36.43    3.78
   1   5 -15   15.71    2.50
  -1  -5  15   18.55    2.78
   1   5 -14   43.89    3.82
  -1  -5  14   37.61    3.63
   1   5 -13    9.53    2.83
  -1  -5  13    7.93    2.88
   1   5 -12   57.19    3.73
  -1  -5  12   55.92    3.68
   1   5 -11    0.52    1.79
  -1  -5  11    2.36    1.65
   1   5 -10   27.65    1.89
  -1  -5  10   21.38    1.93
   1   5  -9  132.70    5.29
  -1  -5   9  133.73    4.81
   1   5  -8   45.07    2.45
  -1  -5   8   44.36    2.36
   1   5  -7    8.40    1.51
  -1  -5   7   10.48    1.37
   1   5  -6  882.10   26.28
  -1  -5   6  858.98   23.36
   1   5  -5  465.09   13.54
  -1  -5   5  470.80   13.17
   1   5  -4   60.73    2.55
  -1  -5   4   60.87    2.74
   1   5  -3  573.96   17.93
  -1  -5   3  567.07   15.67
   1   5  -2  944.72   28.55
  -1  -5   2  960.06   25.39
   1   5  -1  337.64   10.62
  -1  -5   1  345.42   10.19
   1   5   0  125.14    4.48
  -1  -5   0  129.34    4.44
   1   5   1  163.56    5.71
  -1  -5  -1  162.71    6.46
   1   5   2  239.53    7.55
  -1  -5  -2  241.09    9.25
   1   5   3   76.30    3.30
  -1  -5  -3   73.47    2.97
   1   5   4  249.39    8.07
  -1  -5  -4  251.19    7.97
   1   5   5   13.83    1.46
  -1  -5  -5   11.75    1.32
   1   5   6   62.95    3.11
  -1  -5  -6   68.28    3.26
   1   5   7    5.24    1.79
  -1  -5  -7    4.81    1.42
   1   5   8  120.33    4.95
  -1  -5  -8  116.98    4.62
   1   5   9    3.02    1.42
  -1  -5  -9    4.77    1.84
   1   5  10    3.63    2.12
  -1  -5 -10    4.15    1.60
   1   5  11   11.61    2.22
  -1  -5 -11   12.60    2.69
   1   5  12    0.28    2.78
  -1  -5 -12   -0.19    2.17
   1   5  13    3.59    2.50
  -1  -5 -13    2.50    1.93
   1   5  14   -0.42    2.64
  -1  -5 -14    0.14    2.08
   1   5  15    1.27    2.45
  -1  -5 -15    4.06    2.45
   1   5  16    1.65    4.39
  -1  -5 -16   -0.09    2.08
  -1  -5 -17    0.33    2.74
  -1  -6  21    2.36    2.93
  -1  -6  20    0.09    2.78
   1   6 -19    1.51    3.30
  -1  -6  19    0.66    4.58
   1   6 -18    0.00    2.88
  -1  -6  18    0.85    2.88
   1   6 -17    1.18    2.74
  -1  -6  17    2.27    2.83
   1   6 -16    7.08    2.69
  -1  -6  16    8.45    3.02
   1   6 -15   40.91    3.26
  -1  -6  15   40.54    3.54
   1   6 -14    1.75    1.98
  -1  -6  14   -0.09    2.12
   1   6 -13    5.62    2.17
  -1  -6  13    7.17    2.27
   1   6 -12  133.83    5.62
  -1  -6  12  133.54    5.76
   1   6 -11    8.59    2.03
  -1  -6  11    7.08    1.84
   1   6 -10   21.42    2.08
  -1  -6  10   19.25    2.03
   1   6  -9   17.37    1.89
  -1  -6   9   18.40    3.11
   1   6  -8    2.12    1.46
  -1  -6   8    2.83    1.37
   1   6  -7  366.14   11.04
  -1  -6   7  349.15    9.96
   1   6  -6   26.57    2.17
  -1  -6   6   26.28    1.75
   1   6  -5  332.54   10.19
  -1  -6   5  323.76    9.91
   1   6  -4  255.29    8.31
  -1  -6   4  256.99    8.02
   1   6  -3   66.58    3.11
  -1  -6   3   69.08    2.97
   1   6  -2   24.02    1.70
  -1  -6   2   24.82    1.79
   1   6  -1   79.47    3.44
  -1  -6   1   77.91    3.40
   1   6   0  311.92   10.10
  -1  -6   0  311.92   10.38
   1   6   1   93.39    4.11
  -1  -6  -1   95.60    3.82
   1   6   2  132.79    4.72
  -1  -6  -2  131.56    5.19
   1   6   3   72.34    3.26
  -1  -6  -3   74.09    3.40
   1   6   4   90.04    3.49
  -1  -6  -4   87.39    3.63
   1   6   5  186.49    6.04
  -1  -6  -5  193.71    6.75
   1   6   6    0.38    1.18
  -1  -6  -6    1.60    1.23
   1   6   7    0.14    1.42
  -1  -6  -7    0.38    1.51
   1   6   8    0.28    1.56
  -1  -6  -8    0.90    1.51
   1   6   9    6.23    2.12
  -1  -6  -9    7.79    1.89
   1   6  10   15.01    2.36
  -1  -6 -10   16.04    2.12
   1   6  11    2.12    2.45
  -1  -6 -11    2.03    2.03
   1   6  12    0.05    2.97
  -1  -6 -12    0.47    2.17
   1   6  13    3.02    2.41
  -1  -6 -13    3.21    2.55
   1   6  14    0.66    2.41
  -1  -6 -14    3.35    2.41
   1   6  15    0.09    2.78
  -1  -6 -15    3.07    2.64
   1   6  16    1.42    3.96
  -1  -6 -16    0.66    2.97
   1   7 -21   -1.46    2.27
  -1  -7  21    2.64    4.44
   1   7 -20    0.66    3.11
  -1  -7  20    0.28    3.49
   1   7 -19    0.38    2.88
  -1  -7  19    1.65    3.87
   1   7 -18    0.47    3.02
  -1  -7  18    0.94    3.07
   1   7 -17   -0.90    2.83
  -1  -7  17   -0.52    2.64
   1   7 -16   24.35    3.35
  -1  -7  16   18.78    3.11
   1   7 -15    7.13    2.55
  -1  -7  15    6.94    2.41
   1   7 -14   52.52    3.78
  -1  -7  14   51.15    3.96
   1   7 -13   51.20    3.73
  -1  -7  13   54.36    3.82
   1   7 -12    8.26    1.75
  -1  -7  12   11.23    2.36
   1   7 -11   93.48    3.21
  -1  -7  11   93.25    4.44
   1   7 -10   13.17    1.46
  -1  -7  10    8.78    2.74
   1   7  -9   25.81    3.07
  -1  -7   9   21.33    2.08
   1   7  -8  121.23    5.52
  -1  -7   8  120.05    4.53
   1   7  -7    2.60    1.32
  -1  -7   7    2.22    1.32
   1   7  -6  227.36    8.35
  -1  -7   6  244.06    7.74
   1   7  -5    3.21    1.13
  -1  -7   5    3.87    1.18
   1   7  -4  341.32   10.62
  -1  -7   4  331.50    9.77
   1   7  -3   46.01    2.41
  -1  -7   3   54.50    2.60
   1   7  -2   70.59    3.35
  -1  -7   2   68.61    3.11
   1   7  -1  186.54    6.23
  -1  -7   1  175.54    6.09
   1   7   0    2.45    1.13
  -1  -7   0    2.45    1.13
   1   7   1   56.44    2.64
  -1  -7  -1   59.03    2.74
   1   7   2  282.05    8.64
  -1  -7  -2  282.10    9.67
   1   7   3   35.82    2.36
  -1  -7  -3   38.13    2.27
   1   7   4   78.33    4.01
  -1  -7  -4   77.77    4.06
   1   7   5    2.69    1.42
  -1  -7  -5    2.03    1.32
   1   7   6    4.01    1.56
  -1  -7  -6    5.05    1.60
   1   7   7   17.18    2.12
  -1  -7  -7   18.12    2.22
   1   7   8    3.30    1.75
  -1  -7  -8    4.01    1.89
   1   7   9   13.26    2.45
  -1  -7  -9   16.66    2.41
   1   7  10    4.06    2.08
  -1  -7 -10    5.43    1.98
   1   7  11   -0.14    3.16
  -1  -7 -11    0.80    2.17
   1   7  12    3.78    2.83
  -1  -7 -12    3.11    2.27
   1   7  13    0.19    2.45
  -1  -7 -13    2.60    2.60
   1   7  14    0.52    3.35
  -1  -7 -14   -0.28    3.49
  -1  -7 -15    0.05    2.27
  -1  -7 -16    0.71    2.17
   1   8 -21    1.56    2.93
  -1  -8  21    0.47    5.99
   1   8 -20    0.76    3.49
  -1  -8  20    0.24    5.10
   1   8 -19   -2.83    2.83
  -1  -8  19    0.33    3.26
   1   8 -18   -0.94    2.17
  -1  -8  18   -0.61    3.07
   1   8 -17    7.79    2.41
  -1  -8  17    8.07    3.49
   1   8 -16    9.20    2.12
  -1  -8  16    8.73    3.07
   1   8 -15   27.56    2.69
  -1  -8  15   29.45    3.68
   1   8 -14    4.95    1.98
  -1  -8  14   -0.19    2.45
   1   8 -13   19.91    3.07
  -1  -8  13   14.77    2.60
   1   8 -12   52.95    3.73
  -1  -8  12   50.02    3.44
   1   8 -11    4.29    2.22
  -1  -8  11    4.01    2.97
   1   8 -10   88.15    6.04
  -1  -8  10   85.55    3.96
   1   8  -9    1.09    2.22
  -1  -8   9    1.93    1.65
   1   8  -8   15.19    1.89
  -1  -8   8   12.88    2.17
   1   8  -7   86.97    3.54
  -1  -8   7   84.04    3.68
   1   8  -6    3.07    1.70
  -1  -8   6    2.17    1.42
   1   8  -5  208.01    6.89
  -1  -8   5  209.90    7.60
   1   8  -4  440.04   13.17
  -1  -8   4  416.06   11.89
   1   8  -3   27.51    2.03
  -1  -8   3   23.36    1.89
   1   8  -2   89.28    3.92
  -1  -8   2   98.91    4.25
   1   8  -1    7.97    1.65
  -1  -8   1    8.68    1.37
   1   8   0    3.78    1.27
  -1  -8   0    2.12    1.23
   1   8   1   51.58    3.68
  -1  -8  -1   46.91    2.97
   1   8   2   12.03    1.65
  -1  -8  -2   10.76    1.65
   1   8   3   17.70    2.22
  -1  -8  -3   15.76    1.93
   1   8   4    0.33    1.42
  -1  -8  -4    0.38    1.27
   1   8   5    1.23    1.65
  -1  -8  -5    2.27    1.65
   1   8   6   14.63    2.17
  -1  -8  -6   17.32    2.12
   1   8   7   10.85    2.41
  -1  -8  -7    8.73    1.84
   1   8   8   11.99    2.45
  -1  -8  -8    9.63    2.03
   1   8   9    2.60    2.93
  -1  -8  -9    5.00    2.69
   1   8  10   -0.52    2.27
  -1  -8 -10    0.14    2.12
   1   8  11    1.51    3.40
  -1  -8 -11    2.50    1.89
   1   8  12    0.52    2.31
  -1  -8 -12    1.60    2.93
   1   8  13    1.27    4.06
  -1  -8 -13   -0.61    2.17
   1   9 -20    4.15    4.62
  -1  -9  20    0.99    5.00
   1   9 -19    1.42    3.26
  -1  -9  19    0.47    3.16
   1   9 -18    3.78    3.44
  -1  -9  18    7.36    3.21
   1   9 -17    0.38    2.93
  -1  -9  17   -0.66    3.11
   1   9 -16   14.11    3.44
  -1  -9  16   14.82    2.97
   1   9 -15    6.61    3.49
  -1  -9  15    1.84    2.78
   1   9 -14    3.26    2.74
  -1  -9  14    2.27    2.36
   1   9 -13   10.15    2.60
  -1  -9  13   13.50    2.50
   1   9 -12    1.13    2.12
  -1  -9  12    0.90    3.49
   1   9 -11   59.74    5.29
  -1  -9  11   57.38    3.87
   1   9 -10    4.44    2.08
  -1  -9  10    5.14    1.89
   1   9  -9   32.18    2.78
  -1  -9   9   34.12    2.60
   1   9  -8    5.05    1.84
  -1  -9   8    3.40    1.51
   1   9  -7    5.99    2.03
  -1  -9   7    4.20    1.89
   1   9  -6   65.88    3.54
  -1  -9   6   65.22    3.11
   1   9  -5   72.91    3.68
  -1  -9   5   73.14    3.59
   1   9  -4   19.21    2.03
  -1  -9   4   26.28    3.35
   1   9  -3   73.90    3.59
  -1  -9   3   68.47    3.07
   1   9  -2   41.43    3.16
  -1  -9   2   45.35    2.69
   1   9  -1   63.23    3.21
  -1  -9   1   63.33    3.26
   1   9   0   -0.05    1.70
  -1  -9   0    0.05    1.32
   1   9   1   21.33    2.17
  -1  -9  -1   18.40    1.98
   1   9   2   11.51    1.79
  -1  -9  -2    9.39    1.65
   1   9   3   17.60    2.41
  -1  -9  -3   16.47    1.79
   1   9   4    7.41    2.03
  -1  -9  -4    7.97    1.98
   1   9   5    1.60    1.60
  -1  -9  -5    2.64    2.03
   1   9   6    5.66    2.27
  -1  -9  -6    8.12    2.12
   1   9   7    1.37    2.22
  -1  -9  -7    0.52    2.03
   1   9   8    5.29    2.27
  -1  -9  -8    6.70    1.98
   1   9   9    6.65    2.27
  -1  -9  -9    5.24    2.55
   1   9  10    1.46    2.64
  -1  -9 -10    0.85    2.17
   1   9  11    0.05    2.74
  -1  -9 -11    1.09    2.41
   1   9  12   -0.05    2.12
  -1  -9 -12    0.28    1.98
   1   9  13    2.50    3.02
   1  10 -19   -0.61    3.02
  -1 -10  19   -0.85    2.93
   1  10 -18    1.09    3.44
  -1 -10  18    2.55    3.49
   1  10 -17   21.24    4.06
  -1 -10  17   18.83    3.63
   1  10 -16    0.33    4.48
  -1 -10  16    2.45    4.01
   1  10 -15    5.76    3.40
  -1 -10  15   10.29    3.44
   1  10 -14    3.59    3.30
  -1 -10  14   -1.51    2.93
   1  10 -13    0.52    2.64
  -1 -10  13    1.04    3.49
   1  10 -12   33.65    4.62
  -1 -10  12   24.82    3.40
   1  10 -11    3.92    2.64
  -1 -10  11    3.68    2.55
   1  10 -10   20.90    3.16
  -1 -10  10   27.09    3.11
   1  10  -9    2.97    2.31
  -1 -10   9    1.37    1.93
   1  10  -8   -0.52    2.03
  -1 -10   8    1.46    1.51
   1  10  -7   33.88    2.83
  -1 -10   7   32.89    2.93
   1  10  -6    2.83    2.12
  -1 -10   6    3.02    1.84
   1  10  -5  246.66    9.82
  -1 -10   5  224.62   10.00
   1  10  -4  129.34    5.10
  -1 -10   4  129.44    5.19
   1  10  -3    3.02    1.65
  -1 -10   3    2.78    1.65
   1  10  -2   11.99    2.03
  -1 -10   2   11.56    2.03
   1  10  -1    2.55    2.27
  -1 -10   1    2.88    2.22
   1  10   0    6.46    1.98
  -1 -10   0    6.18    1.84
   1  10   1    9.34    1.98
  -1 -10  -1    4.81    1.84
   1  10   2    1.51    1.70
  -1 -10  -2    1.37    1.65
   1  10   3   31.90    3.02
  -1 -10  -3   27.13    2.64
   1  10   4    8.82    2.41
  -1 -10  -4    4.06    1.84
   1  10   5    1.60    2.31
  -1 -10  -5   -0.09    1.84
   1  10   6    0.33    2.12
  -1 -10  -6    1.18    1.93
   1  10   7    3.73    2.22
  -1 -10  -7    2.83    2.22
   1  10   8    4.62    3.35
  -1 -10  -8    3.35    2.45
   1  10   9    1.37    2.64
  -1 -10  -9    3.59    2.60
   1  10  10    1.09    2.55
  -1 -10 -10    0.33    2.60
   1  10  11    0.71    2.41
  -1 -10 -11    0.57    2.22
   1  10  13   -0.09    3.02
   1  10  14    1.27    4.39
  -1 -11  20    0.71    3.54
   1  11 -19    0.47    4.81
  -1 -11  19    0.57    3.16
   1  11 -18   -1.09    3.49
  -1 -11  18    5.19    3.68
   1  11 -17   -2.12    4.06
  -1 -11  17    1.51    3.63
   1  11 -16   12.08    4.77
  -1 -11  16   11.47    3.73
   1  11 -15    5.29    3.02
  -1 -11  15    3.63    2.83
   1  11 -14    1.65    3.16
  -1 -11  14    3.82    4.48
   1  11 -13   11.23    5.19
  -1 -11  13   10.76    2.97
   1  11 -12    1.27    2.74
  -1 -11  12    0.14    2.31
   1  11 -11   29.07    4.06
  -1 -11  11   25.25    3.40
   1  11 -10   24.40    3.16
  -1 -11  10   25.91    2.83
   1  11  -9    6.98    2.41
  -1 -11   9    6.28    2.27
   1  11  -8   21.05    2.88
  -1 -11   8   19.63    2.50
   1  11  -7   17.65    2.64
  -1 -11   7   17.74    2.27
   1  11  -6   37.00    3.30
  -1 -11   6   37.56    2.83
   1  11  -5   29.26    3.26
  -1 -11   5   28.45    2.74
   1  11  -4   21.19    2.60
  -1 -11   4   23.03    2.50
   1  11  -3   78.05    4.20
  -1 -11   3   76.30    3.96
   1  11  -2    2.50    2.31
  -1 -11   2    5.90    1.98
   1  11  -1   -0.28    1.93
  -1 -11   1    1.70    1.89
   1  11   0    1.70    1.98
  -1 -11   0    1.37    1.79
   1  11   1    1.56    2.45
  -1 -11  -1    0.38    1.89
   1  11   2    0.14    2.41
  -1 -11  -2   -0.33    2.03
   1  11   3    7.08    2.93
  -1 -11  -3    8.12    2.27
   1  11   4   11.80    2.55
  -1 -11  -4   14.25    2.31
   1  11   5   -1.13    1.98
  -1 -11  -5   -0.66    2.08
   1  11   6    1.13    2.27
  -1 -11  -6    0.57    2.12
   1  11   7    0.85    3.26
  -1 -11  -7   -0.19    2.45
   1  11   8    1.75    2.83
  -1 -11  -8    0.33    1.79
   1  11   9    2.93    3.07
  -1 -11  -9   -0.42    2.93
   1  11  10    0.33    2.27
  -1 -11 -10    0.94    2.22
  -1 -11 -11   -0.80    1.79
  -1 -12  19    1.13    2.88
   1  12 -18   -0.52    3.35
  -1 -12  18    1.93    3.63
   1  12 -17    5.29    4.58
  -1 -12  17    5.95    3.87
   1  12 -16    0.99    3.54
  -1 -12  16    2.83    3.21
   1  12 -15   -0.05    3.26
  -1 -12  15    2.69    5.05
   1  12 -14    5.95    4.25
  -1 -12  14   12.22    3.82
   1  12 -13    0.85    4.25
  -1 -12  13    2.88    4.06
   1  12 -12   20.76    3.96
  -1 -12  12   20.39    3.63
   1  12 -11    1.75    3.02
  -1 -12  11    0.80    2.36
   1  12 -10    8.21    2.97
  -1 -12  10    8.49    2.55
   1  12  -9   26.76    3.44
  -1 -12   9   26.94    3.11
   1  12  -8   -0.14    2.60
  -1 -12   8    0.47    2.03
   1  12  -7   15.15    2.97
  -1 -12   7   11.70    2.41
   1  12  -6    0.61    2.45
  -1 -12   6    1.93    2.17
   1  12  -5   12.74    3.02
  -1 -12   5   13.92    2.64
   1  12  -4    6.09    3.26
  -1 -12   4    6.28    5.05
   1  12  -3    9.30    2.74
  -1 -12   3   12.03    2.69
   1  12  -2    1.42    2.55
  -1 -12   2    6.89    2.69
   1  12  -1   13.50    2.45
  -1 -12   1   14.77    2.45
   1  12   0    2.12    2.27
  -1 -12   0    1.04    2.50
   1  12   1    5.19    2.41
  -1 -12  -1    4.20    2.60
   1  12   2    7.93    3.30
  -1 -12  -2    8.45    2.88
   1  12   3    5.80    2.64
  -1 -12  -3    5.62    2.64
   1  12   4    2.60    2.27
  -1 -12  -4    2.03    2.12
   1  12   5    1.65    2.41
  -1 -12  -5    0.42    2.12
   1  12   6    0.80    3.02
  -1 -12  -6    0.57    2.88
   1  12   7   -0.24    2.74
  -1 -12  -7    1.37    2.12
   1  12   8    3.30    2.45
  -1 -12  -8    1.13    3.21
   1  12   9    0.38    2.27
  -1 -12  -9   -0.71    2.12
   1  12  10    1.37    2.78
  -1 -12 -10    1.13    3.16
  -1 -12 -11    1.93    3.21
  -1 -12 -12    0.05    3.11
  -1 -12 -13    1.09    2.97
  -1 -13  18    1.93    4.01
   1  13 -17   -2.12    4.72
  -1 -13  17    3.16    4.53
   1  13 -16   -0.05    3.35
  -1 -13  16    0.57    3.87
   1  13 -15   -0.99    4.72
  -1 -13  15    2.78    2.88
   1  13 -14   -1.13    4.06
  -1 -13  14   -0.24    2.69
   1  13 -13    8.12    3.68
  -1 -13  13    5.95    3.16
   1  13 -12    2.74    3.02
  -1 -13  12    2.36    2.55
   1  13 -11   11.14    2.97
  -1 -13  11   14.86    3.02
   1  13 -10    2.88    3.35
  -1 -13  10    6.94    3.59
   1  13  -9    0.66    2.97
  -1 -13   9   -1.32    3.02
   1  13  -8    9.11    3.26
  -1 -13   8    6.09    2.88
   1  13  -7    3.73    3.07
  -1 -13   7    6.23    2.88
   1  13  -6    3.16    2.83
  -1 -13   6    0.28    2.60
   1  13  -5   -0.85    2.64
  -1 -13   5    0.47    2.03
   1  13  -4    1.75    3.35
  -1 -13   4    0.90    2.41
   1  13  -3    4.77    2.27
  -1 -13   3    2.93    2.31
   1  13  -2    2.50    2.78
  -1 -13   2    3.54    2.41
   1  13  -1    0.14    2.22
  -1 -13   1    0.52    1.98
   1  13   0   -0.90    2.88
  -1 -13   0    1.09    2.50
   1  13   1    2.78    2.41
  -1 -13  -1   -0.80    2.17
   1  13   2    1.18    2.22
  -1 -13  -2   -1.23    2.41
   1  13   3    7.79    2.93
  -1 -13  -3    4.86    2.83
   1  13   4    0.90    2.69
  -1 -13  -4    0.90    2.60
   1  13   5   -1.42    2.55
  -1 -13  -5    1.42    2.27
   1  13   6    0.52    2.93
  -1 -13  -6   -0.85    2.31
   1  13   8    0.19    3.35
  -1 -13 -10    0.05    2.69
  -1 -14  16    5.10    5.57
   1  14 -15    2.17    4.86
  -1 -14  15    2.31    2.88
   1  14 -14    2.93    4.86
  -1 -14  14   -2.88    3.49
   1  14 -13   -0.33    3.40
  -1 -14  13    0.24    3.40
   1  14 -12    9.01    3.92
  -1 -14  12   10.48    3.07
   1  14 -11    3.49    3.30
  -1 -14  11    0.90    3.02
   1  14 -10    6.94    2.97
  -1 -14  10    3.82    2.74
   1  14  -9    1.93    3.54
  -1 -14   9    2.17    3.63
   1  14  -8    1.51    3.16
  -1 -14   8    1.13    2.88
   1  14  -7   -0.38    2.93
  -1 -14   7   -0.90    3.07
   1  14  -6    0.47    2.50
  -1 -14   6   -1.75    2.22
   1  14  -5   -0.14    2.64
  -1 -14   5   -1.46    2.36
   1  14  -4    1.65    2.97
  -1 -14   4    2.41    2.60
   1  14  -3    0.42    2.60
  -1 -14   3    0.99    2.45
   1  14  -2   -0.80    2.74
  -1 -14   2    1.37    2.17
   1  14  -1    0.71    2.64
  -1 -14   1   -0.76    3.02
   1  14   0    1.84    3.07
  -1 -14   0    3.63    3.44
   1  14   1    1.13    2.36
  -1 -14  -1   -0.47    2.41
   1  14   2    0.42    2.64
  -1 -14  -2    1.93    2.78
   1  14   3   -0.85    2.97
  -1 -14  -3   -0.61    2.88
   1  14   4    2.27    2.31
  -1 -14  -4    1.65    1.84
   1  14   5    2.64    2.50
  -1 -14  -5    4.53    2.97
   1  14   6   -1.27    2.74
  -1 -14  -6    0.66    2.17
  -1 -14  -7   -0.28    3.11
   1  14   8    1.51    3.82
  -1 -14  -8    1.27    2.12
   1  15 -15    1.04    8.07
  -1 -15  15    2.08    2.88
   1  15 -14   -0.38    3.96
  -1 -15  14    1.42    4.34
   1  15 -13    3.26    3.59
  -1 -15  13    0.94    3.54
   1  15 -12    0.24    4.01
  -1 -15  12    1.60    3.40
   1  15 -11    7.55    3.63
  -1 -15  11    5.85    3.07
   1  15 -10    0.94    3.16
  -1 -15  10   -0.28    2.55
   1  15  -9    0.66    3.40
  -1 -15   9   -3.40    3.96
   1  15  -8    0.80    3.73
  -1 -15   8   -1.93    3.16
   1  15  -7    0.66    3.07
  -1 -15   7    0.47    2.45
   1  15  -6    2.36    2.74
  -1 -15   6    2.83    2.60
   1  15  -5   -0.99    3.11
  -1 -15   5   -0.52    2.50
   1  15  -4    2.22    3.21
  -1 -15   4   -2.03    2.74
   1  15  -3    0.71    3.40
  -1 -15   3    1.60    5.14
   1  15  -2    0.94    2.78
  -1 -15   2   -0.85    2.41
   1  15  -1   -0.52    2.69
  -1 -15   1    0.66    2.41
   1  15   0   -0.99    2.22
  -1 -15   0   -0.57    2.17
   1  15   1   -0.66    3.07
  -1 -15  -1   -0.99    4.11
   1  15   2    0.14    1.98
  -1 -15  -2    2.03    2.27
   1  15   3    1.18    2.64
  -1 -15  -3    0.24    3.68
   1  15   4   -1.04    2.50
  -1 -15  -4    2.74    2.78
   1  15   5   -0.80    2.78
  -1 -15  -5    0.24    2.31
   1  15   8   -0.42    3.07
   1  16 -14    2.97    4.29
  -1 -16  14   -1.84    5.76
   1  16 -13   -1.70    3.49
  -1 -16  13    0.80    3.21
   1  16 -12    0.76    6.18
  -1 -16  12   -0.90    3.16
   1  16 -11    1.65    3.16
  -1 -16  11    1.09    2.69
  -1 -16  10    2.83    2.64
   1  16  -9   -3.63    3.40
  -1 -16   9    0.38    3.92
   1  16  -8    1.56    4.06
  -1 -16   8    2.31    3.73
   1  16  -7    2.12    3.68
  -1 -16   7    0.57    2.83
   1  16  -6   -0.05    2.88
  -1 -16   6   -1.32    2.36
  -1 -16   5   -2.50    5.71
  -1 -16   4    0.90    2.22
   1  16  -3   -0.42    2.64
  -1 -16   3   -0.33    1.84
   1  16  -2    0.66    2.93
  -1 -16   2    0.42    2.78
   1  16  -1    1.13    3.73
  -1 -16   1    0.52    3.49
   1  16   0   -0.76    2.55
   1  16   2   -0.19    3.40
   1  16   3    0.09    2.88
  -1 -17  10   -0.28    4.15
  -1 -17   9    1.75    3.02
   1  17  -8   -0.24    2.69
  -1 -17   8   -0.61    2.88
  -1 -17   7   -0.71    2.36
  -1 -17   6    0.71    3.40
  -1 -17   5   -0.19    2.41
   1  17  -4   -2.83    5.66
  -1 -17   3   -0.28    4.53
  -1 -17   2    0.99    3.73
   1  17   2   -1.13    3.35
  -1 -18   8   -0.09    2.55
  -1 -18   3    2.74    6.13
  -1 -19   4    1.18    4.95
   2 -19   0   -1.84    4.11
   2 -19   1   -0.85    3.44
   2 -18  -4    0.05    2.83
   2 -18  -3   -1.13    2.83
   2 -18  -2    0.76    2.69
   2 -18  -1   -0.05    2.55
   2 -18   0   -1.37    2.83
   2 -18   1   -0.52    3.35
   2 -18   2    0.38    2.60
   2 -18   8    0.24    2.03
   2 -18   9   -0.61    3.30
   2 -18  10    1.37    2.41
  -2  17   3    0.61    4.48
   2 -17  -2    0.38    2.12
   2 -17  -1    2.08    4.44
   2 -17   0    0.42    3.82
   2 -17   1    0.52    2.74
  -2  17  -1   -1.18    2.45
   2 -17   2    0.19    5.71
  -2  17  -2    0.71    6.13
   2 -17   3    0.57    4.01
  -2  17  -3    1.32    3.96
   2 -17   4    0.99    1.98
  -2  17  -4    1.46    3.11
   2 -17   5    0.52    2.12
  -2  17  -5   -0.85    3.59
   2 -17   6    1.51    2.60
  -2  17  -6    0.61    2.88
   2 -17   7   -0.52    2.60
  -2  17  -7   -0.80    2.60
   2 -17   8    1.89    4.15
  -2  17  -8    2.83    6.28
   2 -17   9   -2.03    2.78
   2 -17  10    0.14    2.12
   2 -17  11   -0.09    2.27
   2 -17  12    0.24    3.54
   2 -17  14    1.32    5.47
  -2  17 -14    0.57    3.73
  -2  16   9   -0.52    3.07
  -2  16   6   -1.04    4.11
   2 -16  -4   -0.71    3.16
   2 -16  -3   -0.38    3.59
  -2  16   3    2.12    2.74
   2 -16  -2   -0.14    2.78
  -2  16   2    2.27    3.26
   2 -16  -1    2.08    2.50
   2 -16   0    0.66    3.21
  -2  16   0   -0.09    2.41
   2 -16   1   -1.18    3.26
  -2  16  -1   -0.24    3.49
   2 -16   2    1.18    3.16
  -2  16  -2   -1.93    2.31
   2 -16   3    0.66    2.69
  -2  16  -3    1.51    2.83
   2 -16   4    0.76    2.36
  -2  16  -4    2.64    3.40
   2 -16   5   -0.19    3.30
  -2  16  -5   -1.51    3.87
   2 -16   6    0.85    2.55
  -2  16  -6   -1.70    3.73
   2 -16   7    1.23    2.60
  -2  16  -7   -0.47    2.45
   2 -16   8    1.13    2.36
  -2  16  -8   -2.50    4.81
   2 -16   9    3.21    2.74
  -2  16  -9    1.75    3.16
   2 -16  10    1.56    2.69
  -2  16 -10    0.24    3.92
   2 -16  11    0.47    2.74
  -2  16 -11    0.19    4.29
   2 -16  12    2.64    2.60
  -2  16 -12    5.00    5.33
   2 -16  13   -0.52    5.33
  -2  16 -13   -1.23    3.44
   2 -16  14    3.78    3.07
  -2  16 -14    2.27    3.40
   2 -16  15   -1.23    2.93
  -2  16 -15    3.07    4.72
  -2  16 -16    0.57    3.54
  -2  15   9    2.17    4.20
  -2  15   7   -0.09    3.26
  -2  15   6    0.33    2.97
   2 -15  -5    3.73    4.06
  -2  15   5   -0.09    3.26
   2 -15  -4   -1.37    2.64
  -2  15   4    0.19    3.07
   2 -15  -3    2.50    3.59
  -2  15   3    0.28    3.73
   2 -15  -2    0.52    2.88
  -2  15   2    1.56    3.02
   2 -15  -1    1.32    2.83
  -2  15   1    3.35    2.93
   2 -15   0    0.42    2.60
  -2  15   0    1.65    2.88
   2 -15   1    0.14    3.78
  -2  15  -1   -0.14    3.92
   2 -15   2    0.09    2.93
  -2  15  -2   -0.24    3.07
   2 -15   3    0.85    2.41
  -2  15  -3   -0.47    2.55
   2 -15   4    2.41    2.60
  -2  15  -4   -0.38    2.93
   2 -15   5    2.93    2.64
  -2  15  -5    3.30    3.02
   2 -15   6    1.60    2.36
  -2  15  -6    0.76    3.16
   2 -15   7    0.24    2.50
  -2  15  -7    1.46    2.69
   2 -15   8    1.98    2.64
  -2  15  -8    2.45    3.02
   2 -15   9    0.28    2.55
  -2  15  -9    2.41    2.93
   2 -15  10    1.79    3.21
  -2  15 -10    1.51    4.25
   2 -15  11    1.18    2.64
  -2  15 -11    0.33    4.62
   2 -15  12    1.23    3.21
  -2  15 -12    0.19    3.02
   2 -15  13   12.93    3.26
  -2  15 -13   10.33    3.49
   2 -15  14    2.03    3.16
  -2  15 -14    1.65    4.01
   2 -15  15    1.51    3.49
  -2  15 -15   -0.99    4.44
   2 -15  16    0.42    3.30
  -2  15 -16   -0.90    3.02
  -2  14  10    0.14    2.83
  -2  14   9   -0.99    2.78
  -2  14   8    0.80    4.34
  -2  14   7    0.38    3.02
   2 -14  -6    0.71    3.49
  -2  14   6   -0.05    2.97
   2 -14  -5    0.52    2.93
  -2  14   5    1.13    2.88
   2 -14  -4    0.09    2.83
  -2  14   4    0.28    2.88
   2 -14  -3   -2.08    3.96
  -2  14   3    0.85    3.16
   2 -14  -2    5.14    2.97
  -2  14   2    5.05    3.02
   2 -14  -1   16.28    3.35
  -2  14   1   15.34    3.68
   2 -14   0    3.87    2.60
  -2  14   0    4.91    3.02
   2 -14   1   -0.05    2.41
  -2  14  -1    1.89    2.60
   2 -14   2    2.27    2.74
  -2  14  -2    0.00    3.07
   2 -14   3   18.88    3.16
  -2  14  -3   17.60    3.16
   2 -14   4    0.00    2.27
  -2  14  -4    0.90    2.69
   2 -14   5    1.42    2.27
  -2  14  -5    0.94    2.69
   2 -14   6    0.09    2.36
  -2  14  -6    0.14    2.45
   2 -14   7    7.50    2.50
  -2  14  -7   14.49    3.07
   2 -14   8    0.66    2.22
  -2  14  -8    1.84    2.88
   2 -14   9   15.71    3.07
  -2  14  -9   12.32    3.11
   2 -14  10    2.55    2.60
  -2  14 -10    2.74    4.15
   2 -14  11    0.14    2.64
  -2  14 -11    0.33    3.07
   2 -14  12    8.64    3.16
  -2  14 -12    3.59    3.63
   2 -14  13    1.51    3.02
  -2  14 -13   -0.33    3.21
   2 -14  14   15.43    3.63
  -2  14 -14   12.03    4.44
   2 -14  15   -0.28    3.16
  -2  14 -15   -0.19    2.17
   2 -14  16    2.08    3.21
  -2  14 -16   -1.18    2.69
   2 -14  17    0.99    5.19
  -2  14 -17    1.89    2.69
  -2  14 -18   -0.28    2.74
   2 -13 -10   -0.19    4.06
  -2  13  10   -0.57    3.11
   2 -13  -9   -1.23    2.27
  -2  13   9   -0.71    2.22
   2 -13  -8    3.16    3.49
  -2  13   8    4.11    3.59
   2 -13  -7   -1.42    2.64
  -2  13   7    2.17    2.83
   2 -13  -6   -1.32    3.87
  -2  13   6    2.27    4.29
   2 -13  -5   -1.46    2.64
  -2  13   5   -0.94    2.97
   2 -13  -4    2.31    2.74
  -2  13   4    1.98    3.02
   2 -13  -3   21.71    3.59
  -2  13   3   16.85    3.30
   2 -13  -2    4.72    3.82
  -2  13   2    5.90    3.07
   2 -13  -1    0.28    2.60
  -2  13   1    1.56    2.50
   2 -13   0    1.65    2.41
  -2  13   0    4.01    2.69
   2 -13   1    1.84    2.45
  -2  13  -1    0.76    2.60
   2 -13   2    6.61    2.45
  -2  13  -2    5.05    2.41
   2 -13   3    5.85    3.30
  -2  13  -3    7.36    2.74
   2 -13   4    2.45    2.69
  -2  13  -4    1.79    2.69
   2 -13   5    2.17    2.12
  -2  13  -5    2.78    2.60
   2 -13   6   13.31    2.78
  -2  13  -6   14.96    2.78
   2 -13   7    0.47    2.12
  -2  13  -7    3.21    2.41
   2 -13   8   32.04    2.93
  -2  13  -8   25.81    3.26
   2 -13   9    2.78    4.01
  -2  13  -9   -0.52    3.59
   2 -13  10    6.51    2.78
  -2  13 -10    4.86    2.88
   2 -13  11    5.95    3.26
  -2  13 -11   -1.13    3.26
   2 -13  12   -1.09    3.96
  -2  13 -12   -2.41    3.96
   2 -13  13   13.07    3.59
  -2  13 -13   14.82    3.44
   2 -13  14    2.41    2.93
  -2  13 -14    2.50    3.26
   2 -13  15    1.79    3.02
  -2  13 -15    4.39    3.11
   2 -13  16    1.23    2.88
  -2  13 -16   -0.38    3.54
   2 -13  17    0.33    2.93
  -2  13 -17    2.03    3.21
   2 -13  18    0.52    3.21
  -2  13 -18   -0.80    4.29
   2 -13  19   -0.28    2.60
  -2  13 -19   -0.14    3.49
   2 -12 -12   -0.47    3.68
  -2  12  12    0.05    5.05
   2 -12 -11   -1.04    2.03
  -2  12  11    0.47    3.11
   2 -12 -10   -0.66    2.74
  -2  12  10   -2.22    2.74
   2 -12  -9    0.94    2.50
  -2  12   9   -0.24    3.59
   2 -12  -8    0.80    3.11
  -2  12   8    0.42    3.30
   2 -12  -7    2.45    2.74
  -2  12   7    0.90    3.68
   2 -12  -6    1.18    3.02
  -2  12   6    1.32    3.07
   2 -12  -5    0.61    2.50
  -2  12   5    0.94    2.60
   2 -12  -4   13.45    3.16
  -2  12   4   14.39    2.78
   2 -12  -3    0.42    2.78
  -2  12   3    0.61    2.55
   2 -12  -2    3.59    2.78
  -2  12   2    4.48    2.93
   2 -12  -1   20.67    3.26
  -2  12   1   21.71    3.35
   2 -12   0    4.39    2.78
  -2  12   0    1.46    2.50
   2 -12   1    0.66    2.27
  -2  12  -1    1.37    2.64
   2 -12   2    5.80    2.17
  -2  12  -2    5.95    2.22
   2 -12   3   58.09    3.96
  -2  12  -3   54.69    3.63
   2 -12   4   16.19    2.60
  -2  12  -4   15.76    2.69
   2 -12   5   32.47    3.35
  -2  12  -5   30.53    3.40
   2 -12   6   -0.94    1.89
  -2  12  -6   -1.93    2.17
   2 -12   7   78.29    4.34
  -2  12  -7   72.10    4.48
   2 -12   8   18.12    4.77
  -2  12  -8   17.93    4.91
   2 -12   9   39.54    3.40
  -2  12  -9   46.39    4.29
   2 -12  10    0.33    2.50
  -2  12 -10    1.27    2.60
   2 -12  11    0.76    2.41
  -2  12 -11    2.12    2.88
   2 -12  12   19.96    3.40
  -2  12 -12   29.16    4.15
   2 -12  13   -0.76    2.41
  -2  12 -13   -0.85    2.78
   2 -12  14    8.26    2.74
  -2  12 -14    7.50    3.35
   2 -12  15    1.32    3.16
  -2  12 -15   -2.55    3.68
   2 -12  16    1.18    2.97
  -2  12 -16    1.18    3.40
   2 -12  17    6.94    3.02
  -2  12 -17    8.87    2.83
   2 -12  18   -0.05    3.11
  -2  12 -18   -0.94    3.07
   2 -12  19    0.19    2.27
  -2  12 -19   -1.98    3.92
   2 -12  20    0.47    4.86
   2 -11 -13    0.99    3.63
  -2  11  13    3.30    4.11
   2 -11 -12   -2.22    3.63
  -2  11  12    0.76    3.49
   2 -11 -11    1.18    2.88
  -2  11  11    0.05    3.30
   2 -11 -10   -0.28    2.50
  -2  11  10    0.33    3.63
   2 -11  -9    2.55    2.97
  -2  11   9    0.61    3.02
   2 -11  -8    5.52    2.78
  -2  11   8    7.46    3.59
   2 -11  -7    3.26    2.74
  -2  11   7    0.61    2.41
   2 -11  -6    5.29    2.97
  -2  11   6    8.49    3.02
   2 -11  -5    1.70    2.50
  -2  11   5    0.66    2.55
   2 -11  -4    3.21    2.55
  -2  11   4    1.89    2.55
   2 -11  -3   78.38    4.95
  -2  11   3   80.50    5.19
   2 -11  -2    4.91    2.50
  -2  11   2    7.60    2.55
   2 -11  -1    0.52    1.75
  -2  11   1   -0.42    2.22
   2 -11   0   -0.28    1.79
  -2  11   0    1.79    2.17
   2 -11   1   25.81    2.83
  -2  11  -1   20.01    2.60
   2 -11   2   -0.76    1.98
  -2  11  -2    0.28    2.08
   2 -11   3   25.95    2.93
  -2  11  -3   26.00    2.69
   2 -11   4    2.74    1.93
  -2  11  -4    1.32    2.12
   2 -11   5   11.61    2.45
  -2  11  -5   13.17    2.55
   2 -11   6   39.12    2.78
  -2  11  -6   38.93    3.40
   2 -11   7   -0.14    3.07
  -2  11  -7    0.90    2.83
   2 -11   8   36.85    3.35
  -2  11  -8   31.90    3.44
   2 -11   9   25.58    2.74
  -2  11  -9   25.67    2.93
   2 -11  10    7.46    2.27
  -2  11 -10   11.51    2.74
   2 -11  11   29.59    3.11
  -2  11 -11   29.63    3.49
   2 -11  12    8.07    3.16
  -2  11 -12   10.76    3.92
   2 -11  13   20.20    3.49
  -2  11 -13   19.49    3.73
   2 -11  14    1.42    2.45
  -2  11 -14    1.46    2.97
   2 -11  15    0.33    3.21
  -2  11 -15    3.02    3.96
   2 -11  16   -0.24    2.69
  -2  11 -16   -1.75    3.16
   2 -11  17   -0.90    2.83
  -2  11 -17   -0.71    3.63
   2 -11  18   10.95    3.02
  -2  11 -18    5.00    4.01
   2 -11  19    0.66    4.29
  -2  11 -19   -0.33    3.35
   2 -11  20   -0.19    5.00
  -2  10  14    1.18    3.26
   2 -10 -13    1.18    3.59
  -2  10  13    0.66    4.77
   2 -10 -12    6.56    3.02
  -2  10  12    3.68    3.54
   2 -10 -11   -0.28    2.83
  -2  10  11   -0.33    2.74
   2 -10 -10    1.51    3.35
  -2  10  10    0.85    3.16
   2 -10  -9    8.21    3.30
  -2  10   9    6.84    3.49
   2 -10  -8    5.66    2.83
  -2  10   8    6.13    2.88
   2 -10  -7    9.86    2.88
  -2  10   7   10.19    2.83
   2 -10  -6   12.17    2.93
  -2  10   6   12.03    2.97
   2 -10  -5    0.33    2.36
  -2  10   5    1.93    2.17
   2 -10  -4    6.42    2.17
  -2  10   4    4.67    2.45
   2 -10  -3    1.09    2.64
  -2  10   3    2.41    2.03
   2 -10  -2    1.70    2.08
  -2  10   2    3.30    2.12
   2 -10  -1    7.31    1.75
  -2  10   1    4.01    1.84
   2 -10   0    1.93    1.65
  -2  10   0    4.06    1.70
   2 -10   1    1.56    2.22
  -2  10  -1    1.70    2.27
   2 -10   2    2.97    1.70
  -2  10  -2    3.35    1.70
   2 -10   3    0.57    2.08
  -2  10  -3    0.14    1.84
   2 -10   4   47.85    2.60
  -2  10  -4   48.56    3.21
   2 -10   5   12.60    2.22
  -2  10  -5   12.13    2.60
   2 -10   6    7.31    3.16
  -2  10  -6    6.23    2.50
   2 -10   7    1.09    1.70
  -2  10  -7    2.27    1.79
   2 -10   8    1.60    1.65
  -2  10  -8    1.84    1.93
   2 -10   9   -0.94    1.65
  -2  10  -9    1.98    2.03
   2 -10  10   20.48    3.11
  -2  10 -10   20.20    3.68
   2 -10  11    1.04    1.89
  -2  10 -11    2.64    2.22
   2 -10  12   40.49    3.54
  -2  10 -12   43.56    4.06
   2 -10  13   -0.24    2.12
  -2  10 -13    1.93    2.69
   2 -10  14   15.86    3.44
  -2  10 -14   14.86    3.68
   2 -10  15    0.99    3.59
  -2  10 -15   -1.89    4.11
   2 -10  16   -1.32    3.30
  -2  10 -16    0.19    3.26
   2 -10  17    5.10    3.30
  -2  10 -17    5.14    3.35
   2 -10  18   -0.42    2.64
  -2  10 -18   -1.42    3.63
   2 -10  19    0.33    4.11
  -2  10 -19    4.81    3.40
   2 -10  20   -1.65    4.20
   2  -9 -14   -0.05    2.27
  -2   9  14   -0.61    3.59
   2  -9 -13    3.92    3.59
  -2   9  13    6.23    3.35
   2  -9 -12    0.94    2.83
  -2   9  12    0.52    3.11
   2  -9 -11    2.12    3.30
  -2   9  11    1.84    3.26
   2  -9 -10    3.44    2.78
  -2   9  10    2.12    2.83
   2  -9  -9    1.04    2.55
  -2   9   9   -0.38    2.50
   2  -9  -8    6.13    2.41
  -2   9   8    8.07    2.78
   2  -9  -7   17.41    2.74
  -2   9   7   16.56    2.78
   2  -9  -6   15.76    2.69
  -2   9   6   24.30    2.69
   2  -9  -5    4.44    1.98
  -2   9   5    3.35    1.89
   2  -9  -4    1.13    1.75
   2  -9  -3   21.14    2.45
  -2   9   3   22.27    2.74
   2  -9  -2   30.44    2.55
  -2   9   2   29.54    2.93
   2  -9  -1   24.54    2.22
  -2   9   1   23.26    2.17
   2  -9   0    1.27    1.32
  -2   9   0    1.56    1.65
   2  -9   1   35.01    2.55
  -2   9  -1   28.22    2.31
   2  -9   2    6.94    1.93
  -2   9  -2    6.28    1.79
   2  -9   3   76.45    3.40
  -2   9  -3   71.49    3.59
   2  -9   4   20.01    1.93
  -2   9  -4   21.75    2.08
   2  -9   5   20.29    3.35
  -2   9  -5   21.24    2.93
   2  -9   6   24.59    2.12
  -2   9  -6   24.63    2.31
   2  -9   7    7.08    1.65
  -2   9  -7   10.00    1.79
   2  -9   8   18.17    2.12
  -2   9  -8   14.20    2.12
   2  -9   9   11.56    2.08
  -2   9  -9   11.94    2.08
   2  -9  10    0.85    1.79
  -2   9 -10   -0.24    2.31
   2  -9  11   87.35    5.33
  -2   9 -11   89.19    4.58
   2  -9  12    3.40    1.93
  -2   9 -12    2.50    2.31
   2  -9  13   19.77    2.78
  -2   9 -13   28.79    3.40
   2  -9  14    1.27    2.45
  -2   9 -14   -0.61    2.74
   2  -9  15    2.60    3.02
  -2   9 -15    1.09    3.82
   2  -9  16    5.24    3.16
  -2   9 -16    3.87    4.15
   2  -9  17    1.18    3.30
  -2   9 -17    2.27    3.30
   2  -9  18    2.22    3.87
  -2   9 -18   11.56    3.21
   2  -9  19   -0.05    1.98
  -2   9 -19    0.94    3.21
  -2   9 -20    2.08    4.67
   2  -8 -15   -1.04    2.83
  -2   8  15    1.65    3.16
   2  -8 -14    5.33    3.30
  -2   8  14    2.03    3.68
   2  -8 -13    0.57    3.16
  -2   8  13   -0.28    3.59
   2  -8 -12   12.65    4.34
  -2   8  12   10.24    4.44
   2  -8 -11    0.09    2.74
  -2   8  11   -0.52    3.02
   2  -8 -10    1.70    2.36
  -2   8  10    2.17    2.69
   2  -8  -9   19.21    3.59
  -2   8   9   17.88    3.02
   2  -8  -8    5.10    2.27
  -2   8   8    3.78    2.22
   2  -8  -7   17.13    2.27
  -2   8   7   16.23    2.83
   2  -8  -6    3.40    2.41
  -2   8   6    6.09    2.60
   2  -8  -5   28.50    2.74
  -2   8   5   30.81    3.21
   2  -8  -4  128.59    5.71
  -2   8   4  124.72    6.18
   2  -8  -3  103.20    4.58
  -2   8   3  101.08    4.53
   2  -8  -2   40.87    2.69
  -2   8   2   40.96    2.69
   2  -8  -1   36.76    2.50
  -2   8   1   36.24    2.41
   2  -8   0   40.06    2.55
  -2   8   0   38.03    2.60
   2  -8   1    1.93    1.46
  -2   8  -1    2.08    1.42
   2  -8   2   98.77    3.92
  -2   8  -2   99.62    3.63
   2  -8   3   27.94    2.22
  -2   8  -3   25.43    2.03
   2  -8   4    2.64    2.12
  -2   8  -4    2.74    1.84
   2  -8   5  275.16    8.54
  -2   8  -5  275.63    9.91
   2  -8   6    1.23    1.18
  -2   8  -6    1.42    1.37
   2  -8   7  126.94    4.44
  -2   8  -7  130.10    5.38
   2  -8   8    0.71    1.23
  -2   8  -8    1.13    1.60
   2  -8   9    4.25    1.79
  -2   8  -9    6.51    1.98
   2  -8  10    0.99    1.56
  -2   8 -10    0.57    1.75
   2  -8  11    3.44    2.36
  -2   8 -11    2.69    2.12
   2  -8  12  157.75    6.75
  -2   8 -12  147.94    7.50
   2  -8  13    4.44    2.03
  -2   8 -13    6.04    2.31
   2  -8  14    5.10    2.55
  -2   8 -14    4.77    2.45
   2  -8  15    1.89    2.64
  -2   8 -15    0.05    3.40
   2  -8  16   -1.51    2.93
  -2   8 -16    0.90    3.82
   2  -8  17   -1.13    3.44
  -2   8 -17    0.19    3.35
   2  -8  18    1.04    4.20
  -2   8 -18   -0.24    3.63
   2  -8  19    1.93    2.41
  -2   8 -19    0.14    2.97
  -2   8 -20    0.57    2.93
   2  -7 -16   -0.76    2.12
  -2   7  16   -0.61    3.02
   2  -7 -15    3.11    2.83
  -2   7  15    3.59    3.59
   2  -7 -14    2.31    2.83
  -2   7  14    0.52    3.44
   2  -7 -13    9.96    3.35
  -2   7  13   16.00    3.78
   2  -7 -12    1.09    2.64
  -2   7  12   -0.76    2.78
   2  -7 -11    0.80    2.45
  -2   7  11    1.09    2.69
   2  -7 -10    9.58    2.88
  -2   7  10    5.62    3.07
   2  -7  -9    6.32    2.27
  -2   7   9    4.06    2.31
   2  -7  -8   72.15    4.15
  -2   7   8   82.25    5.14
   2  -7  -7   -0.19    1.70
  -2   7   7    0.38    1.84
   2  -7  -6   21.99    2.36
  -2   7   6   21.85    2.31
   2  -7  -5   64.60    3.40
  -2   7   5   66.44    3.30
   2  -7  -4  104.24    4.06
  -2   7   4  103.86    4.11
   2  -7  -3   67.06    3.21
  -2   7   3   67.15    2.93
   2  -7  -2   55.78    2.83
  -2   7   2   66.25    3.21
   2  -7  -1    1.56    1.46
  -2   7   1   -0.33    1.18
   2  -7   0   12.13    1.56
  -2   7   0   13.87    1.46
   2  -7   1  139.96    4.86
  -2   7  -1  144.02    5.66
   2  -7   2   81.31    3.40
  -2   7  -2   74.79    3.35
   2  -7   3  568.67   23.69
  -2   7  -3  541.35   22.23
   2  -7   4  126.14    4.95
  -2   7  -4  132.65    4.81
   2  -7   5   10.76    1.37
  -2   7  -5   11.47    1.65
   2  -7   6  287.24    9.01
  -2   7  -6  296.96    9.44
   2  -7   7  106.03    3.96
  -2   7  -7   94.71    3.92
   2  -7   8  263.22    8.07
  -2   7  -8  251.56    8.02
   2  -7   9   14.25    2.31
  -2   7  -9   17.08    2.17
   2  -7  10   -0.42    1.46
  -2   7 -10   -0.94    1.56
   2  -7  11   44.12    2.97
  -2   7 -11   44.83    3.26
   2  -7  12   20.06    2.22
  -2   7 -12   21.75    2.64
   2  -7  13  116.46    6.04
  -2   7 -13  119.06    5.62
   2  -7  14    6.04    2.50
  -2   7 -14    5.38    3.40
   2  -7  15    0.71    3.26
  -2   7 -15    1.13    3.40
   2  -7  16   19.63    3.40
  -2   7 -16   18.17    3.59
   2  -7  17   -2.31    2.78
  -2   7 -17    0.33    3.26
   2  -7  18    5.66    2.78
  -2   7 -18    3.30    3.40
   2  -7  19    0.05    3.54
  -2   7 -19   -1.51    3.35
   2  -7  20   -0.42    3.21
  -2   7 -20    0.09    3.87
   2  -6 -19    3.02    5.05
   2  -6 -17   -0.05    3.92
   2  -6 -16   -0.38    2.45
  -2   6  16   -0.38    3.30
   2  -6 -15    0.47    3.40
  -2   6  15   -1.13    3.21
   2  -6 -14    7.83    2.78
  -2   6  14    3.44    3.35
   2  -6 -13    1.89    2.64
  -2   6  13    4.20    3.07
   2  -6 -12   13.78    2.69
  -2   6  12   15.15    3.02
   2  -6 -11   12.03    2.50
  -2   6  11   11.94    2.97
   2  -6 -10    8.68    3.30
  -2   6  10    8.07    2.36
   2  -6  -9   13.21    2.31
  -2   6   9   14.02    2.45
   2  -6  -8   99.10    5.19
  -2   6   8  103.30    4.25
   2  -6  -7   44.88    3.07
  -2   6   7   50.07    3.07
   2  -6  -6    6.09    1.70
  -2   6   6    7.74    1.79
   2  -6  -5   82.49    3.59
  -2   6   5   82.01    3.73
   2  -6  -4  397.52   12.27
  -2   6   4  389.45   11.99
   2  -6  -3    9.63    1.51
  -2   6   3   11.33    1.98
   2  -6  -2   47.42    2.60
  -2   6   2   47.61    2.50
   2  -6  -1  101.36    4.20
  -2   6   1   97.54    4.06
   2  -6   0  472.83   13.68
  -2   6   0  492.32   13.68
   2  -6   1  228.16    7.69
  -2   6  -1  234.86    7.93
   2  -6   2 1041.46   38.03
  -2   6  -2 1035.80   39.54
   2  -6   3  171.77    6.23
  -2   6  -3  168.84    5.71
   2  -6   4   95.65    3.78
  -2   6  -4   93.67    3.78
   2  -6   5  281.58    9.53
  -2   6  -5  273.22    8.49
   2  -6   6   89.66    3.49
  -2   6  -6   91.26    3.26
   2  -6   7  281.25    9.20
  -2   6  -7  278.98    8.92
   2  -6   8   33.55    2.27
  -2   6  -8   37.47    2.27
   2  -6   9    7.36    1.46
  -2   6  -9    6.51    1.42
   2  -6  10   96.50    4.25
  -2   6 -10   90.08    4.25
   2  -6  11    1.65    1.56
  -2   6 -11    2.60    1.70
   2  -6  12  213.06    7.50
  -2   6 -12  220.04    8.54
   2  -6  13    2.60    2.55
  -2   6 -13    1.65    2.78
   2  -6  14    0.99    2.36
  -2   6 -14    0.42    1.70
   2  -6  15    9.25    2.55
  -2   6 -15   10.10    2.08
   2  -6  16    1.23    2.74
  -2   6 -16    2.60    2.08
   2  -6  17    8.82    2.97
  -2   6 -17   13.17    3.21
   2  -6  18    1.37    3.07
  -2   6 -18   -0.66    2.78
   2  -6  19   -0.38    2.36
  -2   6 -19   -0.24    2.83
   2  -5 -20    1.75    2.08
   2  -5 -19   -0.99    3.49
   2  -5 -18    0.76    2.97
  -2   5  18   -0.52    2.97
   2  -5 -17   -0.52    2.27
  -2   5  17   -1.42    3.87
   2  -5 -16    2.55    2.88
  -2   5  16   -0.94    4.11
   2  -5 -15    1.46    2.97
  -2   5  15    0.66    3.87
   2  -5 -14   16.85    3.26
  -2   5  14   11.80    3.07
   2  -5 -13   16.52    2.88
  -2   5  13   14.49    3.07
   2  -5 -12    8.35    2.36
  -2   5  12   11.61    2.97
   2  -5 -11   22.27    2.69
  -2   5  11   19.87    3.30
   2  -5 -10   17.27    2.97
  -2   5  10   20.01    2.41
   2  -5  -9   13.12    2.08
  -2   5   9   14.96    2.08
   2  -5  -8  128.97    5.29
  -2   5   8  144.11    5.99
   2  -5  -7   21.99    2.22
  -2   5   7   25.29    2.45
   2  -5  -6   16.37    1.93
  -2   5   6   21.38    2.22
   2  -5  -5    6.37    1.37
  -2   5   5    9.44    1.65
   2  -5  -4  997.90   26.19
  -2   5   4 1001.40   27.79
   2  -5  -3    3.59    1.18
  -2   5   3    5.95    1.60
   2  -5  -2    5.66    1.09
  -2   5   2    7.27    1.04
   2  -5  -1   87.68    3.21
  -2   5   1   81.87    3.44
   2  -5   0  102.87    3.92
  -2   5   0  103.15    3.87
   2  -5   1   89.61    5.14
  -2   5  -1   83.43    4.67
   2  -5   2    2.64    0.71
  -2   5  -2    1.04    0.80
   2  -5   3   52.62    2.31
  -2   5  -3   50.07    2.50
   2  -5   4  380.30   11.66
  -2   5  -4  385.20   11.89
   2  -5   5    1.37    0.99
  -2   5  -5    1.13    0.90
   2  -5   6  134.44    5.00
  -2   5  -6  146.05    5.57
   2  -5   7   21.00    1.51
  -2   5  -7   21.85    1.65
   2  -5   8   28.64    1.70
  -2   5  -8   36.57    2.17
   2  -5   9  162.28    6.04
  -2   5  -9  161.39    6.09
   2  -5  10   21.42    1.84
  -2   5 -10   21.33    2.03
   2  -5  11   94.57    3.96
  -2   5 -11  108.82    4.44
   2  -5  12   -0.05    1.75
  -2   5 -12    3.35    3.21
   2  -5  13   71.26    3.68
  -2   5 -13   72.39    4.62
   2  -5  14    6.28    2.27
  -2   5 -14    6.42    2.41
   2  -5  15    0.52    2.03
  -2   5 -15   -0.61    2.22
   2  -5  16   17.27    3.30
  -2   5 -16   15.90    7.08
   2  -5  17    1.37    3.07
  -2   5 -17    1.27    1.93
   2  -5  18    1.98    2.78
  -2   5 -18    2.08    2.12
   2  -5  19    1.70    2.36
  -2   5 -19    1.04    2.08
   2  -4 -20    0.38    2.36
   2  -4 -19   10.29    4.53
   2  -4 -18    3.96    3.16
  -2   4  18    2.50    4.77
   2  -4 -17    0.47    2.93
  -2   4  17    0.19    3.26
   2  -4 -16    0.14    2.93
  -2   4  16    1.46    3.44
   2  -4 -15    0.76    2.64
  -2   4  15    1.13    3.07
   2  -4 -14   34.97    3.82
  -2   4  14   29.40    4.11
   2  -4 -13   38.08    3.30
  -2   4  13   44.03    3.78
   2  -4 -12   -0.42    2.12
  -2   4  12   -1.93    2.55
   2  -4 -11    0.09    1.93
  -2   4  11   -0.09    2.31
   2  -4 -10   33.65    2.64
  -2   4  10   33.17    3.16
   2  -4  -9   31.99    2.83
  -2   4   9   29.21    2.74
   2  -4  -8   91.03    4.11
  -2   4   8  102.07    4.39
   2  -4  -7  201.36    6.61
  -2   4   7  200.22    7.31
   2  -4  -6   11.84    1.51
  -2   4   6   15.43    1.56
   2  -4  -5  807.50   22.89
  -2   4   5  828.87   23.31
   2  -4  -4  295.83    9.53
  -2   4   4  300.83   10.19
   2  -4  -3 1132.39   29.68
  -2   4   3 1106.44   30.25
   2  -4  -2  332.45   10.33
  -2   4   2  318.05   10.95
   2  -4  -1  476.99   13.92
  -2   4   1  462.73   13.59
   2  -4   0   10.57    1.37
  -2   4   0    8.45    1.18
   2  -4   1  100.18    3.96
  -2   4  -1   97.21    3.59
   2  -4   2   44.97    2.12
  -2   4  -2   44.64    2.03
   2  -4   3  446.83   13.17
  -2   4  -3  476.75   14.53
   2  -4   4   42.71    1.98
  -2   4  -4   44.74    2.27
   2  -4   5  341.74   10.48
  -2   4  -5  338.30   10.48
   2  -4   6   31.38    1.75
  -2   4  -6   32.37    1.84
   2  -4   7   85.88    3.40
  -2   4  -7   81.02    3.26
   2  -4   8   10.29    1.32
  -2   4  -8   11.23    1.23
   2  -4   9    0.00    1.18
  -2   4  -9   -0.14    1.13
   2  -4  10  253.36    8.16
  -2   4 -10  241.94    7.60
   2  -4  11   18.12    1.75
  -2   4 -11   15.67    1.79
   2  -4  12   99.24    4.29
  -2   4 -12   98.53    4.15
   2  -4  13    0.19    1.65
  -2   4 -13    0.80    1.70
   2  -4  14    0.52    1.84
  -2   4 -14    0.57    1.75
   2  -4  15   34.35    3.30
  -2   4 -15   31.71    2.88
   2  -4  16    2.97    2.88
  -2   4 -16    6.61    2.83
   2  -4  17    8.59    2.78
  -2   4 -17    9.63    2.78
   2  -4  18   -0.38    2.64
  -2   4 -18   -0.47    2.22
   2  -4  19    0.99    2.27
  -2   4 -19    0.66    2.50
   2  -3 -20   -1.89    2.88
  -2   3  20    1.70    2.41
   2  -3 -19    1.56    2.83
  -2   3  19    0.47    3.40
   2  -3 -18    2.08    3.73
  -2   3  18    2.78    3.40
   2  -3 -17    1.84    3.35
  -2   3  17   -1.09    4.91
   2  -3 -16   -0.66    3.07
  -2   3  16    2.17    4.06
   2  -3 -15    8.49    2.83
  -2   3  15   14.25    3.40
   2  -3 -14   13.54    2.78
  -2   3  14   12.74    3.35
   2  -3 -13   38.03    3.49
  -2   3  13   41.10    4.06
   2  -3 -12    8.92    2.22
  -2   3  12    9.20    2.45
   2  -3 -11    1.89    1.84
  -2   3  11    0.61    1.93
   2  -3 -10   15.71    2.08
  -2   3  10   17.46    2.27
   2  -3  -9  182.01    6.51
  -2   3   9  176.20    6.28
   2  -3  -8  107.21    4.58
  -2   3   8  107.26    4.72
   2  -3  -7   31.95    2.03
  -2   3   7   36.62    2.17
   2  -3  -6   97.21    3.82
  -2   3   6   91.83    4.11
   2  -3  -5   11.61    1.37
  -2   3   5   11.61    1.51
   2  -3  -4 1829.18   47.61
  -2   3   4 1773.03   46.20
   2  -3  -3  950.81   26.76
  -2   3   3  943.59   26.52
   2  -3  -2 3638.88   89.28
  -2   3   2 3771.95   94.24
   2  -3  -1 1465.40   52.52
  -2   3   1 1458.99   54.74
   2  -3   0   67.20    2.88
  -2   3   0   67.86    2.88
   2  -3   1 3197.05   77.96
  -2   3  -1 3220.60   80.22
   2  -3   2 1584.70   41.67
  -2   3  -2 1628.68   43.65
   2  -3   3    9.11    0.80
  -2   3  -3    9.01    0.80
   2  -3   4  999.23   26.94
  -2   3  -4 1012.30   27.98
   2  -3   5  194.09    6.42
  -2   3  -5  198.15    6.32
   2  -3   6  563.53   16.61
  -2   3  -6  555.22   21.14
   2  -3   7   30.15    1.93
  -2   3  -7   30.11    2.12
   2  -3   8   14.63    1.37
  -2   3  -8   14.72    1.46
   2  -3   9  150.20    5.62
  -2   3  -9  145.58    5.24
   2  -3  10    0.85    1.18
  -2   3 -10    1.27    1.13
   2  -3  11  223.53    7.69
  -2   3 -11  219.38    7.46
   2  -3  12    2.41    1.65
  -2   3 -12    2.17    1.46
   2  -3  13   -0.57    1.84
  -2   3 -13    0.85    1.75
   2  -3  14   11.33    2.31
  -2   3 -14    9.91    2.12
   2  -3  15    2.60    2.12
  -2   3 -15    3.44    2.08
   2  -3  16    9.39    3.35
  -2   3 -16   15.38    3.16
   2  -3  17    1.04    3.11
  -2   3 -17    0.71    2.31
   2  -3  18   -1.84    2.97
  -2   3 -18   -1.09    2.45
   2  -3  19    0.80    2.27
  -2   3 -19   -1.04    2.83
   2  -2 -21    2.17    5.33
   2  -2 -20    1.37    3.92
   2  -2 -19   -0.14    2.50
  -2   2  19    0.80    4.25
   2  -2 -18   -1.18    2.78
  -2   2  18    2.08    4.29
   2  -2 -17    2.74    3.44
  -2   2  17    1.70    3.59
   2  -2 -16    2.08    3.26
  -2   2  16    2.12    4.20
   2  -2 -15    0.52    2.45
  -2   2  15    1.23    2.88
   2  -2 -14   78.90    4.72
  -2   2  14   79.42    5.47
   2  -2 -13   20.67    2.88
  -2   2  13   23.12    3.26
   2  -2 -12    0.38    2.12
  -2   2  12   -0.38    2.17
   2  -2 -11    0.66    1.98
  -2   2  11    0.09    1.98
   2  -2 -10   78.90    3.87
  -2   2  10   83.01    4.11
   2  -2  -9   33.69    2.36
  -2   2   9   35.25    2.78
   2  -2  -8  138.97    4.77
  -2   2   8  141.24    5.52
   2  -2  -7    2.36    1.09
  -2   2   7    1.56    1.23
   2  -2  -6  273.84    8.68
  -2   2   6  271.86    8.97
   2  -2  -5  833.07   22.27
  -2   2   5  859.17   24.26
   2  -2  -4    2.45    0.94
  -2   2   4    1.60    0.94
   2  -2  -3 3594.10   88.53
  -2   2   3 3611.46   91.88
   2  -2  -2  336.98   15.38
  -2   2   2  343.72   14.63
   2  -2  -1 2414.99   60.54
  -2   2   1 2383.09   61.16
   2  -2   0  630.96   17.18
  -2   2   0  640.97   17.13
   2  -2   1 1404.39   34.59
  -2   2  -1 1393.87   35.16
   2  -2   2   14.49    0.76
  -2   2  -2   15.19    0.90
   2  -2   3  172.95    5.43
  -2   2  -3  176.06    6.09
   2  -2   4   19.82    1.04
  -2   2  -4   21.14    1.27
   2  -2   5  692.69   19.68
  -2   2  -5  695.05   20.01
   2  -2   6   30.53    1.56
  -2   2  -6   31.99    1.56
   2  -2   7  774.18   21.52
  -2   2  -7  779.89   21.33
   2  -2   8   10.00    1.32
  -2   2  -8   13.83    1.46
   2  -2   9   10.66    1.42
  -2   2  -9   11.18    1.60
   2  -2  10  273.79    9.67
  -2   2 -10  283.51    9.20
   2  -2  11    5.90    1.51
  -2   2 -11    4.48    1.37
   2  -2  12   50.07    2.83
  -2   2 -12   49.41    3.02
   2  -2  13   36.81    3.11
  -2   2 -13   34.16    3.26
   2  -2  14    9.44    2.74
  -2   2 -14    7.93    2.08
   2  -2  15   10.33    2.93
  -2   2 -15   10.43    2.27
   2  -2  16    1.42    3.44
  -2   2 -16    2.03    3.02
   2  -2  17    3.07    2.50
  -2   2 -17    1.13    2.08
   2  -2  18   -0.09    2.64
  -2   2 -18    0.19    2.50
   2  -2  19   -0.14    3.49
  -2   2 -19    1.09    2.41
   2  -1 -21    0.42    3.35
   2  -1 -20    3.59    4.34
  -2   1  20    2.08    3.63
   2  -1 -19    6.46    3.68
  -2   1  19    3.40    5.05
   2  -1 -18    3.59    2.97
  -2   1  18    0.28    3.35
   2  -1 -17    0.42    3.30
  -2   1  17   -0.42    4.15
   2  -1 -16    2.08    3.30
  -2   1  16    1.42    3.26
   2  -1 -15   13.54    2.93
  -2   1  15   13.40    3.82
   2  -1 -14   40.96    3.59
  -2   1  14   44.97    3.68
   2  -1 -13   14.25    2.74
  -2   1  13   12.51    3.54
   2  -1 -12    0.33    1.98
  -2   1  12   -0.24    2.22
   2  -1 -11  100.23    4.67
  -2   1  11  100.28    4.53
   2  -1 -10   23.83    2.45
  -2   1  10   22.51    2.55
   2  -1  -9  254.87    8.54
  -2   1   9  269.17    9.39
   2  -1  -8  127.17    4.72
  -2   1   8  126.80    5.10
   2  -1  -7  204.89    6.28
  -2   1   7  204.14    7.13
   2  -1  -6 1400.80   36.57
  -2   1   6 1440.06   37.04
   2  -1  -5 1158.68   31.43
  -2   1   5 1224.84   33.32
   2  -1  -4   64.27    2.83
  -2   1   4   65.59    2.74
   2  -1  -3    9.15    1.51
  -2   1   3    8.97    1.60
   2  -1  -2 1342.15   34.02
  -2   1   2 1340.02   35.16
   2  -1  -1  277.00    7.83
  -2   1   1  273.37    8.02
   2  -1   0  288.14    8.26
  -2   1   0  287.43    8.31
   2  -1   1 1058.64   25.15
  -2   1  -1 1063.21   25.77
   2  -1   2  421.73   11.00
  -2   1  -2  412.43   10.76
   2  -1   3   48.79    1.98
  -2   1  -3   44.78    1.65
   2  -1   4  168.28    5.38
  -2   1  -4  164.26    5.57
   2  -1   5   74.28    2.97
  -2   1  -5   75.88    2.83
   2  -1   6  320.93   10.10
  -2   1  -6  331.60    9.86
   2  -1   7   31.52    1.93
  -2   1  -7   30.44    1.89
   2  -1   8  152.94    5.19
  -2   1  -8  150.44    5.43
   2  -1   9  151.81    5.57
  -2   1  -9  157.94    5.62
   2  -1  10   70.03    3.54
  -2   1 -10   68.05    3.30
   2  -1  11   97.16    4.62
  -2   1 -11   90.32    4.06
   2  -1  12   40.77    2.74
  -2   1 -12   44.97    2.88
   2  -1  13    0.61    1.84
  -2   1 -13    0.57    1.56
   2  -1  14    1.75    2.31
  -2   1 -14    0.85    1.70
   2  -1  15   15.62    2.97
  -2   1 -15   18.07    2.64
   2  -1  16    6.94    3.68
  -2   1 -16    5.29    2.69
   2  -1  17    1.27    2.74
  -2   1 -17   -0.14    2.03
   2  -1  18    0.42    3.26
  -2   1 -18    1.42    2.83
   2  -1  19    3.54    4.58
   2   0 -21   -0.66    2.50
  -2   0  21   -0.71    3.96
   2   0 -20    7.60    4.34
  -2   0  20    1.60    3.21
   2   0 -19    2.69    3.16
  -2   0  19    3.26    3.26
   2   0 -18    0.85    3.26
  -2   0  18    3.44    3.96
   2   0 -17   -0.76    2.83
  -2   0  17    0.19    3.16
   2   0 -16    1.09    3.49
  -2   0  16    2.78    3.49
   2   0 -15   38.84    3.35
  -2   0  15   41.01    4.15
   2   0 -14    0.71    2.41
  -2   0  14    0.24    2.55
   2   0 -13   11.66    2.36
  -2   0  13   15.71    2.64
   2   0 -12   -1.56    1.75
  -2   0  12    0.33    2.12
   2   0 -11   36.05    3.02
  -2   0  11   40.06    3.07
   2   0 -10  426.73   13.31
  -2   0  10  430.60   13.31
   2   0  -9   14.35    2.08
  -2   0   9   13.07    2.03
   2   0  -8  200.36    6.61
  -2   0   8  204.47    7.22
   2   0  -7   25.91    1.75
  -2   0   7   27.56    1.79
   2   0  -6  178.61    5.71
  -2   0   6  177.48    6.51
   2   0  -5 1075.72   28.64
  -2   0   5 1058.82   27.51
   2   0  -4  254.73   11.61
  -2   0   4  267.84   12.65
   2   0  -3   30.53    1.60
  -2   0   3   30.15    1.60
   2   0  -2  312.44    8.92
  -2   0   2  313.24    9.53
   2   0  -1   29.02    1.13
  -2   0   1   30.86    1.42
   2   0   0  502.94   12.98
  -2   0   0  503.51   12.51
   2   0   2  664.37   17.22
  -2   0  -2  666.59   16.14
   2   0   3  191.96    6.37
  -2   0  -3  196.45    6.56
   2   0   4    1.65    0.52
  -2   0  -4    1.32    0.38
   2   0   5  430.41   12.60
  -2   0  -5  418.57   13.17
   2   0   6  107.50    4.11
  -2   0  -6  111.98    3.54
   2   0   7  131.09    4.58
  -2   0  -7  131.61    5.10
   2   0   8   -0.24    1.32
  -2   0  -8    0.85    0.94
   2   0   9   21.61    1.75
  -2   0  -9   20.95    1.60
   2   0  10   82.44    4.11
  -2   0 -10   80.98    3.40
   2   0  11   24.44    2.22
  -2   0 -11   24.16    1.89
   2   0  12   14.20    2.27
  -2   0 -12   11.66    2.12
   2   0  13   -0.42    2.27
  -2   0 -13   -0.09    1.51
   2   0  14   10.62    2.74
  -2   0 -14   11.28    2.45
   2   0  15   10.57    2.45
  -2   0 -15    9.82    2.17
   2   0  16    4.06    3.44
  -2   0 -16    1.65    2.03
   2   0  17    1.84    2.31
  -2   0 -17    2.17    2.03
   2   0  18   -1.42    2.60
  -2   0 -18    0.76    2.17
   2   1 -21   -1.37    3.44
  -2  -1  21    0.85    4.58
   2   1 -20   -0.28    2.08
   2   1 -19    7.79    3.92
  -2  -1  19    4.11    3.21
   2   1 -18    6.98    3.16
  -2  -1  18    7.64    3.59
   2   1 -17    2.69    3.07
  -2  -1  17   -0.57    3.78
   2   1 -16    0.71    2.31
  -2  -1  16   -1.18    3.35
   2   1 -15   47.05    4.06
  -2  -1  15   43.89    3.82
   2   1 -14   55.87    3.68
  -2  -1  14   57.81    5.05
   2   1 -13    0.28    1.98
  -2  -1  13    0.57    2.12
   2   1 -12    0.66    1.70
  -2  -1  12    1.70    1.84
   2   1 -11   63.89    3.30
  -2  -1  11   65.40    3.63
   2   1 -10   -0.33    1.32
  -2  -1  10    1.09    1.46
   2   1  -9  442.07   13.78
  -2  -1   9  431.92   14.11
   2   1  -8   74.32    3.26
  -2  -1   8   58.61    3.26
   2   1  -7    1.75    1.04
  -2  -1   7    2.36    0.99
   2   1  -6  795.79   22.27
  -2  -1   6  774.23   22.08
   2   1  -5  182.20    8.21
  -2  -1   5  174.27    5.76
   2   1  -4 1064.68   27.79
  -2  -1   4 1064.20   28.93
   2   1  -3 1973.77   48.84
  -2  -1   3 1975.85   50.87
   2   1  -2 2093.39   51.95
  -2  -1   2 2149.12   53.70
   2   1  -1 1455.87   34.73
  -2  -1   1 1453.70   38.79
   2   1   0   71.02    2.22
  -2  -1   0   69.60    2.36
   2   1   1  176.30    6.37
  -2  -1  -1  172.85    6.89
   2   1   2   54.69    3.30
  -2  -1  -2   54.41    3.30
   2   1   3   59.74    2.64
  -2  -1  -3   59.36    2.17
   2   1   4  345.52   10.05
  -2  -1  -4  346.08   11.04
   2   1   5   77.11    3.16
  -2  -1  -5   75.50    2.83
   2   1   6  201.36    7.31
  -2  -1  -6  199.33    7.13
   2   1   7   11.89    1.32
  -2  -1  -7   12.65    1.23
   2   1   8    0.19    0.94
  -2  -1  -8    0.71    1.27
   2   1   9  232.22    8.21
  -2  -1  -9  219.15    7.27
   2   1  10   23.83    1.93
  -2  -1 -10   21.33    1.75
   2   1  11   32.14    2.41
  -2  -1 -11   36.67    2.64
   2   1  12    7.36    2.17
  -2  -1 -12    5.80    1.75
   2   1  13    3.07    2.27
  -2  -1 -13    0.94    1.56
   2   1  14    6.65    2.78
  -2  -1 -14    6.61    2.41
   2   1  15    5.57    2.41
  -2  -1 -15    7.08    2.17
   2   1  16   12.65    3.68
  -2  -1 -16    8.49    2.36
   2   1  17    0.47    3.35
  -2  -1 -17    1.23    2.64
   2   1  18    0.24    2.64
  -2  -1 -18    0.33    1.84
   2   2 -21    1.75    2.17
   2   2 -20    0.71    2.36
   2   2 -19    0.42    3.11
  -2  -2  19    1.75    3.26
   2   2 -18    2.78    2.78
  -2  -2  18    4.20    4.53
   2   2 -17    2.88    2.45
  -2  -2  17    3.68    3.07
   2   2 -16   30.01    3.59
  -2  -2  16   34.87    3.87
   2   2 -15   33.03    3.16
  -2  -2  15   26.28    3.59
   2   2 -14   56.30    3.54
  -2  -2  14   51.62    4.34
   2   2 -13   30.11    2.93
  -2  -2  13   29.73    3.30
   2   2 -12    6.51    2.08
  -2  -2  12    3.78    2.60
   2   2 -11    3.87    1.51
  -2  -2  11    5.00    1.98
   2   2 -10  216.88    7.27
  -2  -2  10  223.16    6.89
   2   2  -9  188.52    6.28
  -2  -2   9  179.41    5.85
   2   2  -8  147.56    5.14
  -2  -2   8  148.65    5.47
   2   2  -7  105.75    4.53
  -2  -2   7  101.03    5.47
   2   2  -6  256.19   11.42
  -2  -2   6  250.15    7.88
   2   2  -5  634.93   18.55
  -2  -2   5  640.73   18.69
   2   2  -4    8.40    0.85
  -2  -2   4    8.12    0.90
   2   2  -3  219.29    6.89
  -2  -2   3  218.20    6.94
   2   2  -2    4.72    0.61
  -2  -2   2    5.19    0.66
   2   2  -1  778.81   20.43
  -2  -2   1  759.18   22.98
   2   2   0  349.67   11.61
  -2  -2   0  351.18    9.77
   2   2   1   42.42    1.51
  -2  -2  -1   39.40    1.65
   2   2   2   73.05    2.60
  -2  -2  -2   74.84    2.83
   2   2   3  459.57   13.07
  -2  -2  -3  474.48   13.35
   2   2   4  107.26    3.82
  -2  -2  -4  105.84    3.73
   2   2   5   82.82    3.44
  -2  -2  -5   82.63    3.40
   2   2   6    2.03    0.94
  -2  -2  -6    1.04    0.71
   2   2   7    8.59    1.56
  -2  -2  -7    7.03    1.18
   2   2   8   41.15    2.78
  -2  -2  -8   40.16    2.17
   2   2   9  106.46    4.01
  -2  -2  -9  105.28    4.29
   2   2  10   46.76    2.97
  -2  -2 -10   45.73    2.50
   2   2  11    8.07    1.79
  -2  -2 -11    7.36    1.51
   2   2  12    4.44    2.17
  -2  -2 -12    2.36    1.56
   2   2  13    1.98    2.93
  -2  -2 -13   -0.66    2.17
   2   2  14   12.03    2.55
  -2  -2 -14   12.74    2.41
   2   2  15    5.71    2.55
  -2  -2 -15    8.64    2.36
   2   2  16    0.52    2.74
  -2  -2 -16    0.61    1.79
   2   2  17   -0.94    2.08
  -2  -2 -17    0.38    1.79
   2   3 -21   -1.18    3.26
  -2  -3  21    1.84    2.83
   2   3 -20    0.28    2.88
  -2  -3  20    1.04    4.53
   2   3 -19    4.29    2.55
  -2  -3  19    2.97    3.21
   2   3 -18   -0.94    2.31
  -2  -3  18    2.41    3.68
   2   3 -17   -0.80    2.36
  -2  -3  17   -0.28    3.59
   2   3 -16    3.07    2.50
  -2  -3  16    3.26    2.88
   2   3 -15   51.95    4.39
  -2  -3  15   49.55    4.44
   2   3 -14   12.60    2.64
  -2  -3  14   12.41    2.50
   2   3 -13   33.17    2.83
  -2  -3  13   40.44    3.78
   2   3 -12    4.39    1.89
  -2  -3  12    4.58    2.08
   2   3 -11  115.42    4.67
  -2  -3  11  117.36    4.86
   2   3 -10   28.27    2.41
  -2  -3  10   26.00    2.41
   2   3  -9  212.96    6.94
  -2  -3   9  208.15    6.75
   2   3  -8   34.31    2.12
  -2  -3   8   36.38    3.59
   2   3  -7    0.99    1.27
  -2  -3   7    2.17    1.18
   2   3  -6  100.28    3.87
  -2  -3   6  101.50    3.59
   2   3  -5   55.73    2.55
  -2  -3   5   56.39    2.31
   2   3  -4  556.17   16.75
  -2  -3   4  569.85   16.04
   2   3  -3  492.23   14.30
  -2  -3   3  488.64   14.35
   2   3  -2  735.58   20.76
  -2  -3   2  724.63   20.81
   2   3  -1  204.09    6.46
  -2  -3   1  196.16    6.75
   2   3   0   16.09    1.04
  -2  -3   0   15.76    0.85
   2   3   1  582.55   16.37
  -2  -3  -1  587.17   16.00
   2   3   2  160.87    5.38
  -2  -3  -2  158.55    5.33
   2   3   3    1.04    0.52
  -2  -3  -3    0.14    0.71
   2   3   4   67.57    2.93
  -2  -3  -4   77.25    2.93
   2   3   5   80.50    3.49
  -2  -3  -5   80.93    3.54
   2   3   6   16.14    1.42
  -2  -3  -6   16.94    1.32
   2   3   7   18.31    1.75
  -2  -3  -7   17.60    1.42
   2   3   8   11.70    1.79
  -2  -3  -8   10.33    1.42
   2   3   9   59.41    2.97
  -2  -3  -9   58.47    2.88
   2   3  10   23.69    2.45
  -2  -3 -10   26.43    2.03
   2   3  11   31.66    2.69
  -2  -3 -11   34.40    2.55
   2   3  12   -0.24    1.89
  -2  -3 -12    0.38    1.75
   2   3  13    9.30    2.41
  -2  -3 -13    8.68    2.17
   2   3  14    0.80    2.45
  -2  -3 -14   -0.61    2.55
   2   3  15    5.38    2.88
  -2  -3 -15    4.95    2.31
   2   3  16    2.83    2.88
  -2  -3 -16    3.16    2.31
   2   3  17   -0.33    1.75
  -2  -3 -17    0.14    1.89
   2   4 -21    3.54    2.97
  -2  -4  21    1.42    2.08
   2   4 -20    2.22    3.30
  -2  -4  20    1.79    2.45
   2   4 -19    9.58    2.93
  -2  -4  19    5.00    3.30
   2   4 -18    1.56    2.69
  -2  -4  18    1.70    3.35
   2   4 -17    2.74    2.83
  -2  -4  17    4.67    3.07
   2   4 -16    4.81    3.02
  -2  -4  16    8.16    3.35
   2   4 -15   45.68    3.73
  -2  -4  15   46.86    3.68
   2   4 -14    4.48    2.36
  -2  -4  14    5.80    2.45
   2   4 -13    1.84    2.27
  -2  -4  13    4.58    2.41
   2   4 -12    0.76    2.22
  -2  -4  12   -0.38    2.12
   2   4 -11    8.64    2.50
  -2  -4  11    9.86    2.08
   2   4 -10  427.15   13.45
  -2  -4  10  430.69   13.97
   2   4  -9   28.79    2.36
  -2  -4   9   31.95    3.44
   2   4  -8  152.04    7.31
  -2  -4   8  141.05    5.10
   2   4  -7  385.11   11.89
  -2  -4   7  393.74   11.80
   2   4  -6   45.21    2.41
  -2  -4   6   46.29    2.27
   2   4  -5   70.36    3.07
  -2  -4   5   69.13    2.88
   2   4  -4  864.26   23.31
  -2  -4   4  836.80   22.23
   2   4  -3  170.59    5.80
  -2  -4   3  165.35    5.85
   2   4  -2  298.89    9.82
  -2  -4   2  299.56    9.44
   2   4  -1   29.40    1.46
  -2  -4   1   28.79    1.51
   2   4   0  668.15   18.12
  -2  -4   0  665.27   18.64
   2   4   1    4.39    0.66
  -2  -4  -1    3.96    0.61
   2   4   2   71.73    2.88
  -2  -4  -2   69.84    2.88
   2   4   3  283.94    8.49
  -2  -4  -3  293.04    8.87
   2   4   4    3.11    0.94
  -2  -4  -4    3.40    0.85
   2   4   5  138.45    5.00
  -2  -4  -5  145.48    5.52
   2   4   6   42.71    2.45
  -2  -4  -6   39.36    2.22
   2   4   7    8.78    1.42
  -2  -4  -7   11.66    1.32
   2   4   8   17.08    1.89
  -2  -4  -8   15.71    1.51
   2   4   9    0.09    1.37
  -2  -4  -9    1.56    1.75
   2   4  10  125.57    5.62
  -2  -4 -10  123.02    4.72
   2   4  11    0.09    1.84
  -2  -4 -11    1.32    1.65
   2   4  12    6.04    2.36
  -2  -4 -12    5.62    1.70
   2   4  13   -0.19    2.55
  -2  -4 -13   -0.33    2.27
   2   4  14    6.61    3.07
  -2  -4 -14   12.88    2.78
   2   4  15   -0.61    2.60
  -2  -4 -15   -1.79    2.45
   2   4  16   -0.19    1.98
  -2  -4 -16    0.05    2.27
   2   4  17   -0.61    2.74
  -2  -4 -17    0.47    2.03
  -2  -5  21    0.42    2.74
   2   5 -20    1.65    2.74
  -2  -5  20    1.18    2.36
   2   5 -19    8.02    2.83
  -2  -5  19    4.48    3.26
   2   5 -18   -0.33    2.50
  -2  -5  18    0.42    3.02
   2   5 -17    0.05    3.02
  -2  -5  17    1.98    3.35
   2   5 -16   38.69    3.87
  -2  -5  16   37.85    3.73
   2   5 -15    0.71    2.31
  -2  -5  15    0.47    2.88
   2   5 -14   45.35    3.59
  -2  -5  14   46.34    3.59
   2   5 -13   64.88    4.29
  -2  -5  13   71.35    4.01
   2   5 -12   26.47    2.64
  -2  -5  12   24.11    2.55
   2   5 -11  100.13    5.14
  -2  -5  11  102.73    5.14
   2   5 -10  289.60    9.77
  -2  -5  10  262.51   12.51
   2   5  -9  104.90    5.52
  -2  -5   9  101.74    4.25
   2   5  -8  228.21    7.88
  -2  -5   8  242.55    7.69
   2   5  -7   31.71    2.03
  -2  -5   7   29.78    2.03
   2   5  -6  670.55   20.39
  -2  -5   6  707.46   19.25
   2   5  -5   84.04    3.59
  -2  -5   5   83.34    3.35
   2   5  -4   20.01    1.46
  -2  -5   4   19.21    1.46
   2   5  -3   65.26    2.97
  -2  -5   3   66.96    3.02
   2   5  -2   -0.09    0.76
  -2  -5   2    0.80    0.61
   2   5  -1  771.26   20.76
  -2  -5   1  749.27   20.76
   2   5   0    9.48    0.94
  -2  -5   0   11.56    1.04
   2   5   1  245.10    7.60
  -2  -5  -1  249.39    7.88
   2   5   2   25.20    1.60
  -2  -5  -2   25.48    1.42
   2   5   3   55.54    2.69
  -2  -5  -3   54.60    2.41
   2   5   4  276.06   10.19
  -2  -5  -4  266.38    8.68
   2   5   5    0.90    1.09
  -2  -5  -5    0.52    1.04
   2   5   6  103.44    4.34
  -2  -5  -6  103.30    4.25
   2   5   7    7.88    1.51
  -2  -5  -7    9.06    1.23
   2   5   8   -0.09    1.60
  -2  -5  -8    0.19    1.27
   2   5   9   14.11    1.84
  -2  -5  -9   13.17    1.60
   2   5  10   11.14    2.12
  -2  -5 -10   11.66    2.31
   2   5  11   26.14    2.55
  -2  -5 -11   20.29    2.03
   2   5  12    0.90    2.03
  -2  -5 -12    0.61    1.56
   2   5  13    2.22    2.88
  -2  -5 -13    0.00    2.12
   2   5  14    4.20    2.83
  -2  -5 -14    1.65    2.08
   2   5  15    2.60    2.45
  -2  -5 -15    5.19    1.84
  -2  -5 -16   -0.14    1.27
  -2  -6  21   -0.09    2.69
  -2  -6  20    1.70    2.88
   2   6 -19    1.98    2.69
  -2  -6  19    1.84    3.07
   2   6 -18    2.74    2.97
  -2  -6  18    0.80    3.21
   2   6 -17    5.90    3.59
  -2  -6  17    1.75    3.59
   2   6 -16    6.13    3.26
  -2  -6  16    3.02    3.16
   2   6 -15   56.82    4.11
  -2  -6  15   59.60    4.20
   2   6 -14   16.33    2.74
  -2  -6  14   16.37    3.11
   2   6 -13    0.09    2.78
  -2  -6  13    2.12    2.93
   2   6 -12   44.07    3.63
  -2  -6  12   39.73    3.30
   2   6 -11    0.90    1.70
  -2  -6  11    0.33    2.74
   2   6 -10   90.65    6.75
  -2  -6  10   88.15    4.62
   2   6  -9   20.81    2.17
  -2  -6   9   18.26    2.03
   2   6  -8   10.95    1.75
  -2  -6   8   11.80    2.03
   2   6  -7  558.29   15.67
  -2  -6   7  584.91   15.71
   2   6  -6   41.57    2.69
  -2  -6   6   40.16    2.31
   2   6  -5  564.19   15.76
  -2  -6   5  532.01   15.24
   2   6  -4   79.75    3.73
  -2  -6   4   79.37    3.49
   2   6  -3  185.74    6.89
  -2  -6   3  179.41    6.46
   2   6  -2   45.96    2.31
  -2  -6   2   46.10    1.98
   2   6  -1    4.72    0.99
  -2  -6   1    5.43    0.99
   2   6   0  596.18   18.26
  -2  -6   0  597.27   16.85
   2   6   1   93.10    3.96
  -2  -6  -1   91.55    3.40
   2   6   2    6.46    1.18
  -2  -6  -2    9.63    1.27
   2   6   3   86.54    3.54
  -2  -6  -3   84.66    3.96
   2   6   4   29.73    2.08
  -2  -6  -4   26.19    1.98
   2   6   5  187.43    6.75
  -2  -6  -5  197.16    6.42
   2   6   6    8.73    1.46
  -2  -6  -6    6.51    1.75
   2   6   7    0.14    1.70
  -2  -6  -7    0.09    1.42
   2   6   8    8.02    1.79
  -2  -6  -8    7.88    1.46
   2   6   9    7.31    2.22
  -2  -6  -9   11.23    2.12
   2   6  10    9.72    1.98
  -2  -6 -10   15.43    2.08
   2   6  11   -0.38    2.55
  -2  -6 -11   -0.80    1.60
   2   6  12   -0.61    2.12
  -2  -6 -12   -0.90    1.60
   2   6  13    4.11    2.55
  -2  -6 -13    4.06    2.03
   2   6  14    0.71    1.70
  -2  -6 -14    0.66    1.32
  -2  -6 -15    0.66    2.08
  -2  -7  21    2.08    2.74
  -2  -7  20    1.93    2.69
   2   7 -19    4.39    3.54
  -2  -7  19    5.19    3.30
   2   7 -18   -1.27    3.07
  -2  -7  18    1.42    3.44
   2   7 -17    3.40    2.97
  -2  -7  17    3.73    2.83
   2   7 -16   27.32    3.59
  -2  -7  16   23.88    3.92
   2   7 -15    3.11    2.45
  -2  -7  15    3.49    2.60
   2   7 -14   26.52    3.16
  -2  -7  14   25.62    3.49
   2   7 -13   27.13    3.07
  -2  -7  13   28.55    3.21
   2   7 -12    7.17    2.36
  -2  -7  12    6.28    3.30
   2   7 -11   43.23    4.29
  -2  -7  11   47.09    3.54
   2   7 -10   68.19    3.21
  -2  -7  10   60.31    3.54
   2   7  -9   38.84    3.44
  -2  -7   9   41.38    3.26
   2   7  -8   74.94    3.73
  -2  -7   8   85.70    3.82
   2   7  -7    4.86    1.51
  -2  -7   7    6.98    1.51
   2   7  -6  754.55   19.96
  -2  -7   6  764.93   20.72
   2   7  -5    0.00    1.09
  -2  -7   5    0.24    1.37
   2   7  -4  197.11    6.61
  -2  -7   4  197.30    7.27
   2   7  -3   24.02    1.84
  -2  -7   3   22.70    1.46
   2   7  -2    8.02    1.46
  -2  -7   2    8.49    1.37
   2   7  -1  128.35    5.00
  -2  -7   1  124.53    4.81
   2   7   0   58.94    2.78
  -2  -7   0   51.81    2.74
   2   7   1    6.84    1.13
  -2  -7  -1    8.68    1.37
   2   7   2   11.70    1.37
  -2  -7  -2   11.84    1.42
   2   7   3   21.52    1.79
  -2  -7  -3   20.62    1.75
   2   7   4   12.79    1.56
  -2  -7  -4   16.61    1.65
   2   7   5   12.03    2.08
  -2  -7  -5    9.34    1.65
   2   7   6   -0.42    1.37
  -2  -7  -6    0.57    1.79
   2   7   7   15.62    2.22
  -2  -7  -7   14.35    2.22
   2   7   8    4.72    1.84
  -2  -7  -8    5.80    1.89
   2   7   9    6.98    2.55
  -2  -7  -9    6.42    2.31
   2   7  10    8.35    2.12
  -2  -7 -10    8.59    2.22
   2   7  11   -0.42    2.22
  -2  -7 -11    0.28    1.93
   2   7  12   -1.51    2.22
  -2  -7 -12    1.04    2.36
   2   7  13    0.42    2.97
  -2  -7 -13    2.45    2.41
  -2  -7 -14    1.32    2.55
   2   8 -21    0.76    1.84
  -2  -8  21    3.11    6.46
   2   8 -20    1.13    1.51
  -2  -8  20    2.55    3.30
   2   8 -19   -2.55    2.45
  -2  -8  19   -0.80    3.16
   2   8 -18    2.78    2.36
  -2  -8  18    1.89    3.30
   2   8 -17    5.85    2.22
  -2  -8  17    2.41    3.26
   2   8 -16    6.28    2.03
  -2  -8  16    8.59    3.02
   2   8 -15   17.70    2.78
  -2  -8  15   20.86    3.63
   2   8 -14   -0.28    1.89
  -2  -8  14   -0.71    2.69
   2   8 -13   10.15    2.27
  -2  -8  13   11.04    4.06
   2   8 -12   52.24    5.47
  -2  -8  12   53.70    3.73
   2   8 -11   20.72    2.60
  -2  -8  11   22.37    2.50
   2   8 -10   76.73    4.58
  -2  -8  10   74.65    4.06
   2   8  -9    0.24    2.12
  -2  -8   9    0.47    1.98
   2   8  -8   10.95    2.41
  -2  -8   8   12.27    2.12
   2   8  -7  190.93    7.46
  -2  -8   7  185.26    6.56
   2   8  -6  126.56    4.72
  -2  -8   6  131.14    5.05
   2   8  -5   61.86    3.21
  -2  -8   5   65.03    3.11
   2   8  -4   13.78    1.84
  -2  -8   4   10.52    1.46
   2   8  -3  139.92    5.24
  -2  -8   3  151.62    5.05
   2   8  -2  180.59    6.13
  -2  -8   2  174.32    6.04
   2   8  -1    0.57    1.32
  -2  -8   1    0.28    1.13
   2   8   0   12.03    1.56
  -2  -8   0   13.21    1.51
   2   8   1   -0.33    1.60
  -2  -8  -1    0.61    1.04
   2   8   2    0.80    1.13
  -2  -8  -2   -0.47    1.37
   2   8   3    0.24    1.42
  -2  -8  -3   -0.52    1.23
   2   8   4   11.04    1.70
  -2  -8  -4    9.58    1.75
   2   8   5    1.42    1.42
  -2  -8  -5    0.05    1.23
   2   8   6    5.43    1.84
  -2  -8  -6    4.67    1.70
   2   8   7    1.75    1.79
  -2  -8  -7   -1.60    1.46
   2   8   8    1.04    1.79
  -2  -8  -8    2.27    1.98
   2   8   9   17.93    2.93
  -2  -8  -9   17.93    2.50
   2   8  10    0.47    2.08
  -2  -8 -10    0.57    2.17
   2   8  11    0.85    2.36
  -2  -8 -11    1.13    1.79
   2   8  12    1.32    2.64
  -2  -8 -12    1.75    1.93
   2   8  13    0.05    1.93
  -2  -9  21   -0.05    4.44
   2   9 -20    0.33    1.65
  -2  -9  20    4.15    3.21
   2   9 -19    3.54    3.44
  -2  -9  19    3.11    3.30
   2   9 -18    2.69    3.35
  -2  -9  18    1.75    3.35
   2   9 -17   -0.52    3.11
  -2  -9  17   -0.38    3.63
   2   9 -16   18.88    4.25
  -2  -9  16   16.61    4.25
   2   9 -15   -0.90    2.64
  -2  -9  15   -0.47    2.74
   2   9 -14    3.30    2.55
  -2  -9  14    3.02    3.73
   2   9 -13   11.47    3.54
  -2  -9  13    9.44    2.83
   2   9 -12    1.27    2.31
  -2  -9  12    1.37    2.03
   2   9 -11  118.92    5.47
  -2  -9  11  125.24    5.80
   2   9 -10   27.42    3.16
  -2  -9  10   28.12    2.55
   2   9  -9   13.40    2.36
  -2  -9   9   12.41    1.98
   2   9  -8   37.37    3.21
  -2  -9   8   36.01    2.78
   2   9  -7   84.89    5.29
  -2  -9   7   94.71    4.48
   2   9  -6  197.72    7.17
  -2  -9   6  202.20    6.84
   2   9  -5    2.12    1.60
  -2  -9   5    2.41    1.37
   2   9  -4   55.92    2.93
  -2  -9   4   53.56    3.02
   2   9  -3   12.32    2.12
  -2  -9   3   11.23    1.75
   2   9  -2   26.94    2.12
  -2  -9   2   28.88    2.41
   2   9  -1  101.74    4.39
  -2  -9   1  103.72    4.15
   2   9   0    0.09    1.51
  -2  -9   0    0.24    1.13
   2   9   1    2.31    1.46
  -2  -9  -1    2.03    1.27
   2   9   2   20.29    2.03
  -2  -9  -2   20.39    1.98
   2   9   3   -1.65    1.84
  -2  -9  -3   -0.28    1.46
   2   9   4    7.83    2.36
  -2  -9  -4    6.98    2.17
   2   9   5    6.23    2.03
  -2  -9  -5    5.99    1.84
   2   9   6    0.33    1.84
  -2  -9  -6    1.84    1.79
   2   9   7   10.19    2.36
  -2  -9  -7    7.50    2.03
   2   9   8    9.63    2.12
  -2  -9  -8    6.42    2.08
   2   9   9    1.51    2.03
  -2  -9  -9    1.13    2.41
   2   9  10    3.63    2.31
  -2  -9 -10    4.01    1.98
   2   9  11    0.38    2.83
  -2  -9 -11   -0.33    1.84
   2   9  12    0.33    1.51
  -2  -9 -12   -0.42    4.06
   2   9  13   -0.14    2.12
   2   9  14    0.85    2.08
   2   9  15   -1.42    2.93
   2  10 -19   -0.76    5.38
  -2 -10  19   -0.90    3.49
   2  10 -18    2.12    4.06
  -2 -10  18    2.31    4.11
   2  10 -17    2.88    3.35
  -2 -10  17    3.11    3.54
   2  10 -16   -1.98    3.11
  -2 -10  16   -0.57    2.88
   2  10 -15   17.98    3.35
  -2 -10  15   20.10    4.86
   2  10 -14    3.11    3.73
  -2 -10  14    4.48    3.02
   2  10 -13    2.60    2.78
  -2 -10  13    0.66    2.45
   2  10 -12   41.86    3.78
  -2 -10  12   54.27    3.59
   2  10 -11    2.31    2.50
  -2 -10  11    0.09    2.12
   2  10 -10   76.21    4.72
  -2 -10  10   73.14    4.34
   2  10  -9   -0.99    2.27
  -2 -10   9   -0.47    1.70
   2  10  -8   17.46    2.60
  -2 -10   8   20.81    2.41
   2  10  -7  105.33    5.14
  -2 -10   7  110.47    4.62
   2  10  -6    1.89    2.08
  -2 -10   6    2.03    1.65
   2  10  -5   16.09    2.64
  -2 -10   5   12.51    1.93
   2  10  -4    0.33    1.51
  -2 -10   4    0.94    1.42
   2  10  -3    7.64    2.03
  -2 -10   3    9.20    1.75
   2  10  -2   23.92    2.78
  -2 -10   2   22.08    2.41
   2  10  -1   10.10    2.03
  -2 -10   1    9.39    1.89
   2  10   0   -0.61    1.70
  -2 -10   0   -0.76    1.46
   2  10   1    1.51    1.56
  -2 -10  -1    0.14    1.56
   2  10   2   -1.89    1.98
  -2 -10  -2    0.90    1.51
   2  10   3   27.94    2.78
  -2 -10  -3   26.85    2.55
   2  10   4   -1.46    2.41
  -2 -10  -4    0.57    1.65
   2  10   5    2.55    2.50
  -2 -10  -5    4.20    1.70
   2  10   6    2.12    1.70
  -2 -10  -6   -0.33    1.79
   2  10   7    0.24    2.17
  -2 -10  -7   -0.28    1.98
   2  10   8    1.79    2.45
  -2 -10  -8   -1.13    2.08
   2  10   9    1.27    2.36
  -2 -10  -9    1.37    2.17
   2  10  10   -1.93    2.88
  -2 -10 -10   -2.31    2.55
   2  11 -19   -3.59    4.67
  -2 -11  19    0.80    2.60
   2  11 -18    0.33    3.54
  -2 -11  18    1.46    3.26
   2  11 -17    6.42    3.92
  -2 -11  17    5.14    3.30
   2  11 -16    2.97    3.63
  -2 -11  16   -0.94    4.86
   2  11 -15    0.52    4.39
  -2 -11  15    1.75    4.06
   2  11 -14    9.20    3.82
  -2 -11  14   10.10    3.26
   2  11 -13   23.55    3.68
  -2 -11  13   23.45    3.49
   2  11 -12    0.09    3.49
  -2 -11  12    0.33    2.78
   2  11 -11   24.16    3.35
  -2 -11  11   33.17    3.30
   2  11 -10   -0.80    2.31
  -2 -11  10   -0.52    2.08
   2  11  -9    0.05    3.02
  -2 -11   9   -0.61    2.12
   2  11  -8   21.99    3.40
  -2 -11   8   19.58    2.78
   2  11  -7    7.46    2.60
  -2 -11   7    6.32    2.22
   2  11  -6   23.88    3.26
  -2 -11   6   23.83    2.69
   2  11  -5    7.46    2.17
  -2 -11   5    7.83    1.89
   2  11  -4    0.42    1.98
  -2 -11   4    1.13    1.60
   2  11  -3    0.80    2.27
  -2 -11   3   -0.52    1.75
   2  11  -2    1.32    2.74
  -2 -11   2    2.60    2.64
   2  11  -1   21.85    3.30
  -2 -11   1   20.95    2.97
   2  11   0    5.66    2.36
  -2 -11   0    8.49    2.64
   2  11   1    1.18    2.36
  -2 -11  -1   -0.85    2.64
   2  11   2    1.70    2.88
  -2 -11  -2    1.98    2.50
   2  11   3   12.32    3.02
  -2 -11  -3    6.37    2.69
   2  11   4    3.87    2.88
  -2 -11  -4    4.11    2.12
   2  11   5    1.13    2.12
  -2 -11  -5    1.18    1.98
   2  11   6    1.32    2.50
  -2 -11  -6    2.08    1.79
   2  11   7   -2.12    3.07
  -2 -11  -7    0.61    1.93
   2  11   8    2.41    2.08
  -2 -11  -8    2.55    1.70
   2  11   9    2.27    3.87
  -2 -11  -9   -3.07    3.92
  -2 -11 -11    0.14    1.98
  -2 -11 -12   -0.57    1.84
  -2 -11 -13    6.13    3.96
  -2 -12  19   -2.08    3.02
   2  12 -18    2.93    4.39
  -2 -12  18   -0.09    4.29
   2  12 -17    4.01    3.87
  -2 -12  17    0.90    5.47
   2  12 -16    2.27    3.96
  -2 -12  16   -0.24    3.07
   2  12 -15    1.13    4.20
  -2 -12  15   -1.65    3.26
   2  12 -14    4.67    3.26
  -2 -12  14    8.68    3.30
   2  12 -13    3.87    3.26
  -2 -12  13    4.58    2.60
   2  12 -12   28.36    3.78
  -2 -12  12   21.80    3.11
   2  12 -11    3.11    3.16
  -2 -12  11    4.86    3.59
   2  12 -10    3.16    3.07
  -2 -12  10    6.13    2.97
   2  12  -9    3.21    3.21
  -2 -12   9    0.47    2.27
   2  12  -8    0.66    2.60
  -2 -12   8    1.93    2.31
   2  12  -7   22.08    3.07
  -2 -12   7   28.31    3.02
   2  12  -6   14.68    2.41
  -2 -12   6   17.08    2.36
   2  12  -5   10.00    2.50
  -2 -12   5   10.81    2.17
   2  12  -4    1.18    2.36
  -2 -12   4    1.65    2.17
   2  12  -3    9.25    2.31
  -2 -12   3    6.04    2.17
   2  12  -2   10.10    2.78
  -2 -12   2   14.39    2.27
   2  12  -1    0.61    2.08
  -2 -12   1    1.13    2.03
   2  12   0   -0.47    2.12
  -2 -12   0   -0.42    1.89
   2  12   1    0.33    2.17
  -2 -12  -1    1.46    1.93
   2  12   2    6.89    2.17
  -2 -12  -2    7.69    2.17
   2  12   3    0.33    2.36
  -2 -12  -3    0.52    2.31
   2  12   4    8.16    2.74
  -2 -12  -4    7.22    2.08
   2  12   5    0.57    2.03
  -2 -12  -5    0.05    2.22
   2  12   6    1.13    2.64
  -2 -12  -6   -1.75    1.98
   2  12   7    2.55    2.31
  -2 -12  -7    0.33    1.79
  -2 -12  -8   -1.60    3.30
  -2 -12 -10    0.09    1.84
  -2 -13  18    0.80    5.76
   2  13 -17    0.90    4.25
  -2 -13  17    0.42    3.16
   2  13 -16    2.22    5.52
  -2 -13  16    1.51    3.63
   2  13 -15    1.23    3.92
  -2 -13  15   -0.90    3.73
   2  13 -14   -1.65    3.68
  -2 -13  14    1.04    2.78
   2  13 -13   15.76    4.86
  -2 -13  13   16.09    3.63
   2  13 -12    0.76    3.40
  -2 -13  12    1.13    2.45
   2  13 -11   13.40    4.34
  -2 -13  11   14.49    2.74
   2  13 -10   -0.24    2.97
  -2 -13  10    1.46    2.45
   2  13  -9   -1.32    2.93
  -2 -13   9   -0.19    2.93
   2  13  -8   13.31    3.40
  -2 -13   8   13.12    3.07
   2  13  -7    1.65    2.93
  -2 -13   7    0.28    2.17
   2  13  -6    3.73    2.55
  -2 -13   6    3.63    2.36
   2  13  -5    3.07    2.50
  -2 -13   5    0.47    2.12
   2  13  -4    1.09    2.83
  -2 -13   4    0.80    1.89
   2  13  -3    1.56    2.41
  -2 -13   3    1.13    2.08
   2  13  -2   -0.14    2.97
  -2 -13   2    2.08    2.36
   2  13  -1   10.00    2.74
  -2 -13   1    9.06    2.78
   2  13   0    2.74    2.93
  -2 -13   0    1.23    2.27
   2  13   1   -0.05    2.45
  -2 -13  -1   -0.71    2.12
   2  13   2    1.84    2.83
  -2 -13  -2    0.90    2.55
   2  13   3    8.87    2.41
  -2 -13  -3    6.28    2.50
   2  13   4    3.35    2.83
  -2 -13  -4    2.45    2.17
   2  13   5    1.04    2.12
  -2 -13  -5    3.73    1.93
   2  13   6    0.00    2.31
  -2 -13  -6   -0.71    2.17
  -2 -13  -7    1.32    2.17
  -2 -13  -8    0.42    2.12
  -2 -14  17    2.60    3.78
   2  14 -16   -0.52    3.49
  -2 -14  16    0.61    3.30
   2  14 -15    3.59    3.73
  -2 -14  15    1.27    3.68
   2  14 -14   -0.09    3.96
  -2 -14  14   -0.66    3.78
   2  14 -13    1.75    3.96
  -2 -14  13    1.65    3.07
   2  14 -12    8.40    3.92
  -2 -14  12   11.89    3.49
   2  14 -11   -0.61    3.11
  -2 -14  11    0.24    2.88
   2  14 -10    0.90    3.87
  -2 -14  10    1.56    2.97
   2  14  -9    1.79    2.97
  -2 -14   9    0.47    2.36
   2  14  -8   10.95    3.59
  -2 -14   8    7.93    3.11
   2  14  -7    3.49    2.74
  -2 -14   7    4.91    2.50
   2  14  -6    2.27    2.74
  -2 -14   6    2.55    2.31
   2  14  -5    2.97    3.26
  -2 -14   5    0.66    2.36
   2  14  -4    4.25    2.97
  -2 -14   4    1.27    2.69
   2  14  -3    1.93    2.74
  -2 -14   3    0.19    2.83
   2  14  -2    5.00    3.73
  -2 -14   2    3.11    2.45
   2  14  -1    1.32    2.64
  -2 -14   1    0.52    2.17
   2  14   0    0.71    2.78
  -2 -14   0   -0.47    1.93
   2  14   1    1.70    2.27
  -2 -14  -1    2.64    3.78
   2  14   2    0.42    2.41
  -2 -14  -2   -0.42    1.98
   2  14   3    0.19    2.17
  -2 -14  -3    0.09    1.93
   2  14   4    2.60    3.07
  -2 -14  -4   -0.94    2.41
   2  14   5    0.71    1.51
  -2 -14  -5   -0.19    1.89
   2  14   7   -0.05    2.69
   2  15 -15    1.60    2.64
  -2 -15  15   -1.37    2.93
   2  15 -14   -0.42    3.21
  -2 -15  14   -0.28    3.26
   2  15 -13    3.16    3.87
  -2 -15  13    5.95    4.25
   2  15 -12    2.45    3.54
  -2 -15  12   -0.24    3.16
   2  15 -11    4.53    3.16
  -2 -15  11    3.59    3.07
   2  15 -10   -0.90    3.35
  -2 -15  10   -0.61    2.64
   2  15  -9    0.85    3.30
  -2 -15   9    0.14    3.02
   2  15  -8    0.94    3.07
  -2 -15   8    1.56    3.30
   2  15  -7    0.57    2.83
  -2 -15   7    2.03    2.41
   2  15  -6    2.50    2.50
  -2 -15   6    5.24    3.54
   2  15  -5    2.93    3.16
  -2 -15   5    1.13    2.83
   2  15  -4    1.93    3.21
  -2 -15   4   -0.24    3.07
   2  15  -3    0.42    2.69
  -2 -15   3    0.28    2.03
   2  15  -2    0.19    2.69
  -2 -15   2    3.26    2.60
   2  15  -1    2.36    2.45
  -2 -15   1    0.19    1.93
   2  15   0   -0.05    2.55
  -2 -15   0    1.70    2.45
   2  15   1    1.23    2.31
   2  15   2    0.47    3.16
   2  15   3    0.94    3.11
   2  15   5   -0.66    3.92
  -2 -15  -5   -0.61    3.11
   2  15   7   -0.57    2.31
   2  16 -13   -1.13    2.97
  -2 -16  13   -0.85    2.83
   2  16 -12    0.57    3.78
  -2 -16  12    1.89    2.45
   2  16 -11    1.13    3.63
  -2 -16  11    0.33    2.17
   2  16 -10   -1.23    3.49
  -2 -16  10    1.04    2.17
   2  16  -9    0.47    3.68
  -2 -16   9   -1.09    3.21
   2  16  -8   -0.90    4.01
  -2 -16   8   -0.05    3.82
   2  16  -7    0.09    4.29
  -2 -16   7    0.19    3.07
  -2 -16   6    2.08    2.27
  -2 -16   5   -1.89    4.39
   2  16  -4   -1.65    3.63
  -2 -16   4    0.42    2.60
   2  16  -3    0.99    2.50
  -2 -16   3   -0.05    1.84
   2  16  -2    1.98    4.48
  -2 -16   2    0.00    2.41
   2  16  -1    0.80    2.60
   2  16   2    1.23    3.07
  -2 -17   8   -0.19    2.36
  -2 -17   7   -0.71    2.08
  -2 -17   6    1.51    3.02
  -2 -17   5    1.04    2.17
  -2 -17   3    0.24    4.11
  -2 -17   2    0.14    3.82
  -2 -18   8    0.14    2.74
  -2 -18   7    0.71    3.21
  -2 -18   6    0.94    2.12
  -2 -18   4    0.52    4.58
  -2 -18   3    0.24    4.20
   3 -20   1    0.14    3.21
   3 -19  -2   -1.89    4.15
   3 -19  -1   -0.57    2.78
   3 -19   0    2.22    2.64
   3 -19   1   -0.19    2.93
   3 -19   2   -0.52    2.97
   3 -18  -2   -0.14    2.97
   3 -18  -1   -0.09    2.45
   3 -18   2    0.52    2.78
   3 -18   3    0.42    1.79
   3 -18   9    0.42    2.08
   3 -18  10    1.18    2.36
   3 -17  -1    2.69    5.85
   3 -17   0   -1.37    4.77
   3 -17   1    2.22    4.72
  -3  17  -1    0.57    3.92
   3 -17   2    1.75    4.25
  -3  17  -2    0.66    4.01
   3 -17   3    2.88    5.29
  -3  17  -3    1.37    4.29
   3 -17   4   -0.09    2.97
  -3  17  -4    2.03    3.54
   3 -17   5   -0.47    2.22
   3 -17   6    0.61    2.17
  -3  17  -6   -0.09    3.21
   3 -17   7   -1.75    2.45
  -3  17  -7   -1.56    2.69
   3 -17   8   -0.61    3.11
  -3  17  -8   -0.38    4.95
   3 -17   9    1.27    3.30
  -3  17  -9    2.50    5.47
   3 -17  10    1.27    2.50
   3 -17  11    0.71    2.74
   3 -17  12   -0.90    4.20
   3 -17  14    1.09    2.93
   3 -16  -4    0.71    3.26
   3 -16  -3   -1.09    5.14
  -3  16   3   -0.52    4.29
   3 -16  -2   -1.93    2.83
  -3  16   2    2.45    3.35
   3 -16  -1    0.71    3.21
  -3  16   1    1.98    3.68
   3 -16   0    0.57    3.68
  -3  16   0    0.33    2.50
   3 -16   1    2.08    3.49
  -3  16  -1    2.22    2.45
   3 -16   2   -1.98    3.07
  -3  16  -2   -0.38    3.16
   3 -16   3    3.49    3.16
  -3  16  -3    2.78    3.35
   3 -16   4    1.27    2.78
  -3  16  -4    2.36    3.30
   3 -16   5    0.09    2.50
  -3  16  -5    0.42    2.97
   3 -16   6   -1.42    2.55
  -3  16  -6    0.33    3.40
   3 -16   7   -1.23    2.55
  -3  16  -7    2.27    3.21
   3 -16   8    0.24    2.74
  -3  16  -8   -0.66    3.07
   3 -16   9    0.80    3.63
  -3  16  -9    6.32    7.17
   3 -16  10    0.33    4.62
  -3  16 -10   -3.11    5.10
   3 -16  11    0.09    3.59
  -3  16 -11    0.05    3.54
   3 -16  12    3.30    3.02
  -3  16 -12    2.50    4.67
   3 -16  13   -1.98    3.26
  -3  16 -13    0.66    4.48
   3 -16  14   -0.99    3.73
  -3  16 -14    0.33    2.93
   3 -16  15    0.19    3.87
  -3  16 -15    1.13    6.61
  -3  16 -16   -0.57    4.06
  -3  15  10    0.94    3.07
   3 -15  -5    2.60    2.55
  -3  15   5    0.61    2.83
   3 -15  -4    1.65    2.64
  -3  15   4    1.75    3.16
   3 -15  -3    1.60    3.73
  -3  15   3    1.23    3.59
   3 -15  -2    1.13    3.21
  -3  15   2    4.91    3.21
   3 -15  -1    1.79    3.16
  -3  15   1    1.56    3.11
   3 -15   0   -0.99    2.93
  -3  15   0    1.42    2.78
   3 -15   1    1.93    2.55
  -3  15  -1    3.02    3.82
   3 -15   2    4.06    3.82
  -3  15  -2    4.81    3.96
   3 -15   3    5.10    3.35
  -3  15  -3    3.30    3.73
   3 -15   4    0.09    3.30
  -3  15  -4    0.66    3.30
   3 -15   5    3.49    3.11
  -3  15  -5    4.01    3.16
   3 -15   6    3.63    3.49
  -3  15  -6    0.33    3.21
   3 -15   7    1.23    2.45
  -3  15  -7   -1.51    3.26
   3 -15   8    2.64    3.59
  -3  15  -8    3.21    4.15
   3 -15   9    1.79    4.91
  -3  15  -9    0.38    4.53
   3 -15  10    4.62    3.40
  -3  15 -10   -1.04    3.49
   3 -15  11    1.32    4.01
  -3  15 -11    2.64    3.78
   3 -15  12   -0.90    2.55
  -3  15 -12    1.13    2.36
   3 -15  13    3.11    3.40
  -3  15 -13    3.96    4.44
   3 -15  14    0.24    2.64
  -3  15 -14    3.78    3.40
   3 -15  15   -0.71    2.69
  -3  15 -15   -1.37    3.59
   3 -15  16   -0.24    3.87
  -3  15 -16    1.37    4.86
  -3  15 -17   -0.09    3.02
   3 -14  -8    0.28    2.22
  -3  14   8    2.41    3.21
   3 -14  -7   -0.94    3.92
  -3  14   7    0.09    4.95
   3 -14  -6    0.57    4.34
  -3  14   6   -1.79    4.53
   3 -14  -5    2.93    2.83
  -3  14   5    4.95    3.07
   3 -14  -4    0.52    2.88
  -3  14   4    1.79    2.50
   3 -14  -3   11.80    4.15
  -3  14   3    6.75    3.59
   3 -14  -2    4.20    2.88
  -3  14   2    2.74    3.07
   3 -14  -1    2.27    2.78
  -3  14   1    1.98    2.93
   3 -14   0    1.42    2.50
  -3  14   0    1.65    2.50
   3 -14   1    3.07    2.60
  -3  14  -1    2.22    2.83
   3 -14   2    3.63    2.41
  -3  14  -2    1.18    2.83
   3 -14   3   -1.70    2.74
  -3  14  -3    0.33    2.93
   3 -14   4    7.60    2.93
  -3  14  -4    6.28    3.11
   3 -14   5    2.17    2.31
  -3  14  -5    0.76    2.41
   3 -14   6    8.45    2.83
  -3  14  -6    3.16    2.83
   3 -14   7   20.81    3.21
  -3  14  -7   20.62    3.68
   3 -14   8   -0.47    5.24
  -3  14  -8    1.79    3.87
   3 -14   9    9.82    3.30
  -3  14  -9    6.80    3.40
   3 -14  10    1.46    2.41
  -3  14 -10    2.45    2.78
   3 -14  11    0.47    2.83
  -3  14 -11    1.46    3.40
   3 -14  12    1.70    2.88
  -3  14 -12    1.60    3.11
   3 -14  13    0.38    2.88
  -3  14 -13    2.03    4.11
   3 -14  14    0.38    2.83
  -3  14 -14    0.14    3.49
   3 -14  15   -0.38    3.07
  -3  14 -15    0.38    2.74
   3 -14  16    1.60    3.63
  -3  14 -16    0.99    2.97
  -3  14 -17   -0.05    3.49
  -3  14 -18    0.61    3.21
  -3  13  13    1.09    3.35
   3 -13  -9    1.32    3.44
  -3  13   9   -0.14    3.07
   3 -13  -8    2.45    3.63
  -3  13   8    2.78    2.74
   3 -13  -7   -0.14    2.93
  -3  13   7    0.71    3.21
   3 -13  -6    1.18    4.01
  -3  13   6    3.02    4.44
   3 -13  -5    6.89    3.16
  -3  13   5    9.82    3.11
   3 -13  -4   -0.09    3.07
  -3  13   4    2.31    3.35
   3 -13  -3   -2.22    2.97
  -3  13   3    2.69    3.16
   3 -13  -2    6.04    3.30
  -3  13   2    8.92    2.97
   3 -13  -1    7.60    2.55
  -3  13   1    6.23    2.45
   3 -13   0    4.01    2.50
  -3  13   0    6.61    2.45
   3 -13   1    2.55    2.50
  -3  13  -1   -0.42    2.60
   3 -13   2   26.76    3.54
  -3  13  -2   23.31    3.63
   3 -13   3    6.98    2.88
  -3  13  -3    9.25    3.26
   3 -13   4    0.19    1.98
  -3  13  -4    0.00    2.22
   3 -13   5   15.05    2.69
  -3  13  -5   15.24    2.93
   3 -13   6   12.84    2.64
  -3  13  -6   15.48    3.11
   3 -13   7    3.82    3.68
  -3  13  -7    2.17    3.26
   3 -13   8   28.17    3.68
  -3  13  -8   34.12    3.96
   3 -13   9    7.08    2.22
  -3  13  -9    3.21    2.88
   3 -13  10    2.41    2.41
  -3  13 -10    4.25    2.74
   3 -13  11    5.62    2.50
  -3  13 -11    9.86    3.02
   3 -13  12    1.04    2.50
  -3  13 -12   -0.66    3.11
   3 -13  13    2.74    2.83
  -3  13 -13    3.87    2.93
   3 -13  14    1.51    2.83
  -3  13 -14    1.42    3.92
   3 -13  15    3.11    3.26
  -3  13 -15    0.09    3.87
   3 -13  16    5.14    3.73
  -3  13 -16   10.62    3.35
  -3  13 -17    1.51    3.59
  -3  13 -18    0.05    4.95
   3 -13  19   -0.76    2.17
   3 -12 -13    2.83    3.87
  -3  12  13   -0.99    5.00
   3 -12 -12    3.21    2.83
   3 -12 -11   -1.46    2.78
  -3  12  11    0.90    3.87
   3 -12 -10    0.52    2.97
  -3  12  10    1.56    3.11
   3 -12  -9    0.99    2.74
  -3  12   9   -3.16    4.62
   3 -12  -8    0.14    2.83
  -3  12   8    2.74    3.35
   3 -12  -7    2.60    2.88
  -3  12   7    4.11    3.63
   3 -12  -6    1.37    3.07
  -3  12   6    3.16    2.93
   3 -12  -5   14.20    2.97
  -3  12   5   14.72    3.16
   3 -12  -4   15.15    3.40
  -3  12   4   14.58    3.40
   3 -12  -3    7.50    3.07
  -3  12   3    7.17    2.97
   3 -12  -2   31.95    4.15
  -3  12   2   43.74    4.25
   3 -12  -1    9.44    2.97
  -3  12   1    8.26    2.78
   3 -12   0    2.64    2.83
  -3  12   0    0.61    2.88
   3 -12   1    0.85    2.08
  -3  12  -1   -0.71    1.98
   3 -12   2   41.34    3.40
  -3  12  -2   40.06    3.40
   3 -12   3   11.75    2.41
  -3  12  -3   15.10    2.50
   3 -12   4    3.68    2.69
  -3  12  -4    4.67    2.69
   3 -12   5    2.60    2.12
  -3  12  -5    1.98    2.22
   3 -12   6    1.89    3.49
  -3  12  -6    0.52    2.74
   3 -12   7   28.22    2.74
  -3  12  -7   28.27    3.26
   3 -12   8    7.17    2.60
  -3  12  -8    4.58    2.36
   3 -12   9   35.44    2.93
  -3  12  -9   37.56    3.49
   3 -12  10    6.42    2.27
  -3  12 -10    3.16    2.64
   3 -12  11    1.98    2.36
  -3  12 -11    1.89    2.64
   3 -12  12   15.15    3.44
  -3  12 -12   14.91    3.44
   3 -12  13    2.31    2.22
  -3  12 -13    1.42    3.21
   3 -12  14    3.96    2.74
  -3  12 -14    3.16    3.82
   3 -12  15    0.66    2.60
  -3  12 -15    1.09    3.44
   3 -12  16   -0.66    2.83
  -3  12 -16    2.22    3.26
   3 -12  17   14.02    5.05
  -3  12 -17    9.72    3.07
   3 -12  18   -0.19    3.54
  -3  12 -18   -0.14    2.78
   3 -12  19   -1.60    2.22
  -3  12 -19    0.05    3.21
   3 -12  20   -4.48    4.91
  -3  11  14   -0.33    3.54
   3 -11 -13    4.77    4.48
  -3  11  13   -0.85    4.48
   3 -11 -12   -0.57    4.20
  -3  11  12    0.66    3.73
   3 -11 -11    7.55    4.15
  -3  11  11    4.53    4.15
   3 -11 -10   -0.47    2.93
  -3  11  10    1.23    3.26
   3 -11  -9    2.31    2.93
  -3  11   9    7.83    3.44
   3 -11  -8   10.76    3.30
  -3  11   8    6.46    3.82
   3 -11  -7    2.41    2.55
  -3  11   7    3.40    2.78
   3 -11  -6   21.66    3.78
  -3  11   6   24.21    3.68
   3 -11  -5    6.51    2.50
  -3  11   5    5.62    2.45
   3 -11  -4   14.77    3.30
  -3  11   4   11.80    2.88
   3 -11  -3    8.07    2.64
  -3  11   3    9.11    2.88
   3 -11  -2    1.70    2.55
  -3  11   2    0.85    2.69
   3 -11  -1   11.14    2.74
  -3  11   1   13.59    3.21
   3 -11   0    2.08    1.84
  -3  11   0   -0.28    1.93
   3 -11   1    0.94    1.84
  -3  11  -1    1.09    2.12
   3 -11   2   -1.56    2.45
  -3  11  -2    0.57    2.22
   3 -11   3   35.67    3.02
  -3  11  -3   32.47    3.21
   3 -11   4   -0.94    1.93
  -3  11  -4   -0.99    1.89
   3 -11   5    6.28    2.97
  -3  11  -5    4.25    2.78
   3 -11   6    0.33    1.70
  -3  11  -6    2.22    1.79
   3 -11   7    7.60    1.84
  -3  11  -7   12.41    2.78
   3 -11   8    1.65    1.89
  -3  11  -8    1.42    2.12
   3 -11   9    0.85    1.79
  -3  11  -9    2.74    2.31
   3 -11  10    3.54    2.50
  -3  11 -10    2.60    3.35
   3 -11  11   37.99    3.44
  -3  11 -11   40.63    3.87
   3 -11  12    0.38    2.03
  -3  11 -12    0.47    2.55
   3 -11  13    5.99    2.41
  -3  11 -13    5.71    2.83
   3 -11  14    0.80    3.49
  -3  11 -14   -1.65    4.44
   3 -11  15    1.37    2.69
  -3  11 -15    1.56    3.21
   3 -11  16    3.82    2.60
  -3  11 -16    6.89    3.73
   3 -11  17    0.19    2.74
  -3  11 -17   -0.90    2.88
   3 -11  18    1.93    3.02
  -3  11 -18    1.37    2.74
   3 -11  19   -0.28    5.05
  -3  11 -19    2.50    2.97
   3 -11  20   -0.19    4.34
  -3  10  14    2.17    4.44
   3 -10 -13   -1.13    5.71
  -3  10  13   -1.23    3.78
   3 -10 -12    5.19    3.02
  -3  10  12    2.93    3.35
   3 -10 -11   -0.38    3.30
  -3  10  11    0.28    3.63
   3 -10 -10    2.50    3.92
  -3  10  10   -1.51    4.58
   3 -10  -9    6.32    2.64
  -3  10   9   11.75    2.83
   3 -10  -8    2.69    2.64
  -3  10   8    2.55    2.78
   3 -10  -7   14.72    2.83
  -3  10   7   11.42    2.78
   3 -10  -6    0.09    2.74
  -3  10   6   -0.09    3.30
   3 -10  -5   13.59    3.02
  -3  10   5   10.81    2.50
   3 -10  -4   16.56    2.74
  -3  10   4   10.71    2.69
   3 -10  -3   12.79    2.31
  -3  10   3   10.15    2.55
   3 -10  -2    7.55    2.41
  -3  10   2    6.94    2.31
   3 -10  -1    8.16    1.93
  -3  10   1    6.75    1.89
   3 -10   0    7.50    1.98
  -3  10   0    6.28    1.93
   3 -10   1    3.73    2.22
  -3  10  -1    3.68    2.03
   3 -10   2   64.70    3.49
  -3  10  -2   71.02    4.01
   3 -10   3    8.31    2.08
  -3  10  -3    4.48    2.27
   3 -10   4   16.56    4.48
  -3  10  -4   16.37    3.68
   3 -10   5   21.05    2.27
  -3  10  -5   23.45    2.69
   3 -10   6    3.87    1.89
  -3  10  -6    4.11    1.89
   3 -10   7    1.65    1.51
  -3  10  -7    0.28    1.75
   3 -10   8   26.90    2.45
  -3  10  -8   30.30    3.16
   3 -10   9   31.99    2.78
  -3  10  -9   33.88    3.02
   3 -10  10   56.63    3.49
  -3  10 -10   56.25    4.15
   3 -10  11    1.23    2.55
  -3  10 -11   -1.75    2.55
   3 -10  12   15.01    2.41
  -3  10 -12   15.86    2.97
   3 -10  13    4.58    2.31
  -3  10 -13    3.11    2.78
   3 -10  14    6.28    2.78
  -3  10 -14    5.80    3.16
   3 -10  15    2.83    3.02
  -3  10 -15    1.37    3.07
   3 -10  16    2.27    3.16
  -3  10 -16    5.24    3.82
   3 -10  17    9.20    3.21
  -3  10 -17   12.27    3.26
   3 -10  18   -1.09    2.45
  -3  10 -18    0.19    3.02
   3 -10  19    4.01    4.53
  -3  10 -19    1.09    2.97
   3  -9 -14   -0.71    2.78
  -3   9  14    0.28    3.07
   3  -9 -13    4.11    3.16
  -3   9  13    3.26    3.26
   3  -9 -12    6.37    4.77
  -3   9  12    3.35    4.11
   3  -9 -11    5.80    3.68
  -3   9  11    3.68    3.35
   3  -9 -10    1.42    2.97
  -3   9  10    3.78    2.88
   3  -9  -9    1.23    2.93
  -3   9   9    0.00    3.11
   3  -9  -8   11.61    2.97
  -3   9   8   12.98    2.74
   3  -9  -7   23.31    3.96
  -3   9   7   33.41    3.63
   3  -9  -6   61.16    4.01
  -3   9   6   62.29    4.25
   3  -9  -5   -0.14    2.03
  -3   9   5    2.64    1.89
   3  -9  -4   61.82    3.59
  -3   9   4   67.29    4.25
   3  -9  -3   38.51    2.60
  -3   9   3   39.64    3.02
   3  -9  -2   27.98    2.93
  -3   9   2   27.28    2.88
   3  -9  -1   35.44    2.55
  -3   9   1   34.12    2.55
   3  -9   0    4.77    1.60
  -3   9   0    5.33    1.70
   3  -9   1  155.96    6.32
  -3   9  -1  149.49    5.76
   3  -9   2   21.80    2.03
  -3   9  -2   24.59    2.45
   3  -9   3   42.75    3.54
  -3   9  -3   49.83    3.02
   3  -9   4   81.21    3.73
  -3   9  -4   77.91    3.63
   3  -9   5   36.67    2.69
  -3   9  -5   46.95    3.30
   3  -9   6  141.85    5.38
  -3   9  -6  143.64    6.13
   3  -9   7   45.44    2.74
  -3   9  -7   42.42    2.50
   3  -9   8   47.38    3.68
  -3   9  -8   45.21    3.54
   3  -9   9    0.38    1.37
  -3   9  -9    1.79    1.84
   3  -9  10    7.60    1.89
  -3   9 -10    6.46    2.17
   3  -9  11  102.78    4.67
  -3   9 -11  103.53    5.29
   3  -9  12   12.27    2.55
  -3   9 -12   16.19    2.97
   3  -9  13    2.69    2.12
  -3   9 -13    2.93    2.41
   3  -9  14    1.93    2.31
  -3   9 -14    1.32    2.69
   3  -9  15    1.84    2.83
  -3   9 -15    0.05    3.73
   3  -9  16    5.57    3.26
  -3   9 -16    6.70    3.26
   3  -9  17    4.06    3.73
  -3   9 -17    6.28    3.21
   3  -9  18    2.41    2.93
  -3   9 -18    2.60    3.35
   3  -9  19   -1.70    3.78
  -3   9 -19    3.92    3.07
  -3   9 -20   -1.42    5.33
   3  -8 -16   -0.66    2.78
   3  -8 -15   -0.61    2.64
  -3   8  15    1.18    4.15
   3  -8 -14    2.69    3.87
  -3   8  14    2.97    4.67
   3  -8 -13    3.73    3.40
  -3   8  13    7.36    4.20
   3  -8 -12    9.86    3.07
  -3   8  12    9.82    3.44
   3  -8 -11   -1.65    2.55
  -3   8  11   -2.12    2.64
   3  -8 -10    4.15    3.16
  -3   8  10    3.87    3.11
   3  -8  -9   23.97    3.02
  -3   8   9   16.75    3.21
   3  -8  -8    3.73    2.22
  -3   8   8    3.59    2.83
   3  -8  -7   34.68    3.63
  -3   8   7   33.93    3.16
   3  -8  -6   12.98    3.11
  -3   8   6   12.60    2.88
   3  -8  -5   13.35    2.31
  -3   8   5   14.39    2.31
   3  -8  -4   77.72    4.20
  -3   8   4   79.32    3.87
   3  -8  -3  113.58    5.14
  -3   8   3  108.82    4.34
   3  -8  -2   37.52    2.55
  -3   8   2   41.48    2.88
   3  -8  -1   -0.38    1.46
  -3   8   1    0.24    1.42
   3  -8   0    8.45    1.70
  -3   8   0    4.67    1.65
   3  -8   1  167.71    5.76
  -3   8  -1  161.06    5.52
   3  -8   2  440.56   20.86
  -3   8  -2  408.70   18.78
   3  -8   3    3.96    1.56
  -3   8  -3    2.17    1.56
   3  -8   4    4.06    1.32
  -3   8  -4    5.29    1.37
   3  -8   5   69.41    3.16
  -3   8  -5   63.56    2.93
   3  -8   6   59.65    3.02
  -3   8  -6   61.49    2.93
   3  -8   7  218.96    6.89
  -3   8  -7  222.92    7.46
   3  -8   8    9.20    1.89
  -3   8  -8    9.25    1.98
   3  -8   9   92.35    4.29
  -3   8  -9   85.70    4.39
   3  -8  10   75.64    3.82
  -3   8 -10   69.46    3.87
   3  -8  11    0.85    1.79
  -3   8 -11    1.13    1.89
   3  -8  12   22.18    2.74
  -3   8 -12   20.95    3.07
   3  -8  13    0.76    2.03
  -3   8 -13    1.13    2.12
   3  -8  14   35.30    3.63
  -3   8 -14   36.62    3.54
   3  -8  15    8.78    2.78
  -3   8 -15   10.76    3.59
   3  -8  16    0.42    3.16
  -3   8 -16    3.54    3.82
   3  -8  17    7.13    3.07
  -3   8 -17    6.70    3.30
   3  -8  18    2.60    2.64
  -3   8 -18   -0.57    2.74
   3  -8  19    1.13    2.08
  -3   8 -19    0.71    3.87
   3  -7 -16    0.47    2.08
  -3   7  16   -0.14    2.93
   3  -7 -15    0.66    2.83
  -3   7  15   -1.51    3.44
   3  -7 -14   -0.38    3.21
  -3   7  14    2.41    3.49
   3  -7 -13    8.45    3.02
  -3   7  13   10.76    3.30
   3  -7 -12    1.13    2.69
  -3   7  12   -0.57    2.78
   3  -7 -11   -0.47    2.97
  -3   7  11    4.44    3.21
   3  -7 -10   31.19    3.73
  -3   7  10   28.08    3.30
   3  -7  -9   15.53    2.45
  -3   7   9   15.81    2.93
   3  -7  -8   16.19    3.07
  -3   7   8   16.94    2.74
   3  -7  -7   12.13    2.36
  -3   7   7   14.39    2.36
   3  -7  -6    2.64    1.60
  -3   7   6    3.02    1.84
   3  -7  -5    3.26    1.93
  -3   7   5    4.44    1.84
   3  -7  -4   73.76    3.49
  -3   7   4   66.58    3.63
   3  -7  -3  242.32    7.88
  -3   7   3  240.81    8.21
   3  -7  -2  211.08    7.27
  -3   7   2  220.89    7.13
   3  -7  -1    0.38    1.23
  -3   7   1    1.51    1.23
   3  -7   0    0.71    1.13
  -3   7   0    0.52    1.23
   3  -7   1  537.58   21.38
  -3   7  -1  551.87   23.45
   3  -7   2   75.97    3.49
  -3   7  -2   77.39    3.54
   3  -7   3  355.66   11.18
  -3   7  -3  374.07   10.81
   3  -7   4    4.62    1.37
  -3   7  -4    4.20    1.37
   3  -7   5   -0.80    1.09
  -3   7  -5    1.09    1.18
   3  -7   6   56.11    2.74
  -3   7  -6   54.27    2.78
   3  -7   7   32.47    2.17
  -3   7  -7   29.73    2.12
   3  -7   8  347.17   11.37
  -3   7  -8  349.48   11.51
   3  -7   9   16.61    1.89
  -3   7  -9   16.94    1.93
   3  -7  10    1.79    1.32
  -3   7 -10    1.04    1.56
   3  -7  11  200.27    7.97
  -3   7 -11  207.44    7.69
   3  -7  12    1.60    1.84
  -3   7 -12    2.50    2.08
   3  -7  13   11.75    2.22
  -3   7 -13    9.44    2.17
   3  -7  14    6.09    2.55
  -3   7 -14    3.96    2.74
   3  -7  15    2.64    3.35
  -3   7 -15    2.88    3.11
   3  -7  16   14.49    3.16
  -3   7 -16   16.28    3.49
   3  -7  17   -2.27    3.02
  -3   7 -17    0.66    2.83
   3  -7  18   -0.28    2.78
  -3   7 -18    1.79    2.36
   3  -7  19    0.80    2.97
  -3   7 -19    2.27    3.16
   3  -6 -19   -1.04    3.44
   3  -6 -17    1.18    2.22
   3  -6 -16   -0.42    2.64
  -3   6  16   -0.76    3.54
   3  -6 -15   -0.19    2.97
  -3   6  15    1.56    3.87
   3  -6 -14    0.38    3.30
  -3   6  14   -1.09    3.26
   3  -6 -13    8.73    3.21
  -3   6  13    7.74    3.63
   3  -6 -12   18.59    3.82
  -3   6  12   12.74    3.59
   3  -6 -11    5.57    2.93
  -3   6  11    2.55    3.02
   3  -6 -10    1.98    2.22
  -3   6  10    4.15    2.36
   3  -6  -9  135.38    6.98
  -3   6   9  140.76    7.69
   3  -6  -8  105.66    5.24
  -3   6   8  103.91    5.10
   3  -6  -7    0.09    1.51
  -3   6   7   -0.19    1.56
   3  -6  -6   91.22    4.20
  -3   6   6   92.11    4.20
   3  -6  -5  453.86   13.02
  -3   6   5  461.41   14.30
   3  -6  -4   27.42    2.22
  -3   6   4   28.88    2.08
   3  -6  -3  171.39    5.99
  -3   6   3  168.28    6.70
   3  -6  -2  143.88    5.05
  -3   6   2  145.48    5.80
   3  -6  -1    9.91    1.56
  -3   6   1   11.75    1.89
   3  -6   0  457.78   21.19
  -3   6   0  449.47   15.19
   3  -6   1    8.87    1.18
  -3   6  -1    8.78    1.37
   3  -6   2  357.31   10.57
  -3   6  -2  363.12   10.90
   3  -6   3  129.25    4.39
  -3   6  -3  128.92    4.58
   3  -6   4   23.92    1.56
  -3   6  -4   21.33    1.65
   3  -6   5   78.52    3.02
  -3   6  -5   77.96    3.26
   3  -6   6   42.28    2.31
  -3   6  -6   45.63    2.31
   3  -6   7  268.93    8.21
  -3   6  -7  272.23    9.15
   3  -6   8    8.82    1.27
  -3   6  -8    8.31    1.56
   3  -6   9   11.94    1.93
  -3   6  -9   11.33    2.08
   3  -6  10   59.93    2.93
  -3   6 -10   56.34    3.02
   3  -6  11    0.85    1.37
  -3   6 -11    0.38    1.51
   3  -6  12   54.41    3.54
  -3   6 -12   57.90    3.35
   3  -6  13   11.14    2.41
  -3   6 -13   10.52    2.31
   3  -6  14   20.24    2.93
  -3   6 -14   21.14    2.60
   3  -6  15    8.35    2.93
  -3   6 -15   10.19    3.02
   3  -6  16    3.59    2.50
  -3   6 -16    1.89    3.02
   3  -6  17    3.30    2.88
  -3   6 -17    3.73    2.60
   3  -6  18    0.94    2.83
  -3   6 -18    1.18    3.02
   3  -6  19    0.33    2.78
  -3   6 -19   -0.61    2.50
   3  -5 -20   -0.99    3.68
   3  -5 -19   -0.28    3.63
   3  -5 -18    3.26    4.29
   3  -5 -17   -1.75    3.54
  -3   5  17    1.46    2.88
   3  -5 -16    2.60    3.63
  -3   5  16    6.32    4.01
   3  -5 -15   -0.42    3.26
  -3   5  15    5.14    4.01
   3  -5 -14    4.25    3.40
  -3   5  14    2.93    3.59
   3  -5 -13   31.19    3.96
  -3   5  13   42.85    5.10
   3  -5 -12    3.07    2.83
  -3   5  12    5.38    2.88
   3  -5 -11    1.93    2.31
  -3   5  11    1.84    2.41
   3  -5 -10    2.36    2.17
  -3   5  10    2.69    2.27
   3  -5  -9  113.63    5.47
  -3   5   9  108.72    5.19
   3  -5  -8  104.38    4.77
  -3   5   8   94.38    5.71
   3  -5  -7   21.42    2.12
  -3   5   7   20.10    2.03
   3  -5  -6  134.49    5.05
  -3   5   6  127.60    5.43
   3  -5  -5  371.28   11.33
  -3   5   5  369.82   11.80
   3  -5  -4  903.90   23.69
  -3   5   4  899.61   25.43
   3  -5  -3   10.43    1.37
  -3   5   3    8.59    1.42
   3  -5  -2  465.80   14.58
  -3   5   2  470.19   14.72
   3  -5  -1   13.78    1.93
  -3   5   1   13.02    1.42
   3  -5   0  200.13    7.08
  -3   5   0  195.83    6.75
   3  -5   1  643.04   17.65
  -3   5  -1  622.75   17.41
   3  -5   2   24.73    1.75
  -3   5  -2   26.24    1.70
   3  -5   3   52.00    2.27
  -3   5  -3   52.85    2.22
   3  -5   4  240.85    7.69
  -3   5  -4  237.31    8.12
   3  -5   5   13.54    1.18
  -3   5  -5   15.67    1.37
   3  -5   6   86.26    3.63
  -3   5  -6   83.85    3.54
   3  -5   7   11.80    1.23
  -3   5  -7    9.91    1.51
   3  -5   8  213.06    6.89
  -3   5  -8  209.75    7.93
   3  -5   9  135.67    4.86
  -3   5  -9  130.95    5.00
   3  -5  10   -0.24    1.37
  -3   5 -10    0.52    1.65
   3  -5  11   58.33    3.07
  -3   5 -11   61.39    3.26
   3  -5  12   11.51    1.84
  -3   5 -12   10.81    2.08
   3  -5  13   38.74    3.11
  -3   5 -13   35.53    3.26
   3  -5  14    6.89    2.78
  -3   5 -14    7.69    3.07
   3  -5  15    3.96    3.07
  -3   5 -15    3.73    2.78
   3  -5  16   20.95    3.35
  -3   5 -16   26.94    3.02
   3  -5  17    4.29    2.88
  -3   5 -17    2.55    2.36
   3  -5  18   -1.09    2.69
  -3   5 -18    1.13    2.27
   3  -5  19    1.75    2.93
  -3   5 -19   -0.14    2.27
   3  -4 -20   -0.28    1.75
   3  -4 -19    8.78    3.40
   3  -4 -18    0.61    3.21
  -3   4  18    2.31    2.83
   3  -4 -17   -0.24    3.11
  -3   4  17    1.79    3.73
   3  -4 -16    1.51    3.16
  -3   4  16    0.66    4.01
   3  -4 -15   -0.66    2.69
  -3   4  15   -0.57    3.26
   3  -4 -14   25.62    3.96
  -3   4  14   30.11    3.78
   3  -4 -13   22.84    3.63
  -3   4  13   22.60    3.59
   3  -4 -12    2.03    2.60
  -3   4  12   -0.33    2.88
   3  -4 -11   -0.09    2.55
  -3   4  11    0.19    2.27
   3  -4 -10   44.83    3.16
  -3   4  10   43.37    3.11
   3  -4  -9   39.07    2.74
  -3   4   9   34.21    2.60
   3  -4  -8   94.47    4.15
  -3   4   8   99.57    4.91
   3  -4  -7  191.30    6.75
  -3   4   7  191.54    7.08
   3  -4  -6  223.39    7.88
  -3   4   6  221.88    7.69
   3  -4  -5  982.80   26.14
  -3   4   5  999.84   29.12
   3  -4  -4   80.69    3.49
  -3   4   4   78.95    3.35
   3  -4  -3  609.73   17.51
  -3   4   3  585.94   17.98
   3  -4  -2    0.94    1.23
  -3   4   2    2.22    0.99
   3  -4  -1   28.93    1.60
  -3   4   1   29.35    1.84
   3  -4   0   53.80    2.45
  -3   4   0   55.54    2.60
   3  -4   1   11.94    1.04
  -3   4  -1   11.99    1.09
   3  -4   2  219.76    6.80
  -3   4  -2  221.69    7.17
   3  -4   3  427.20   12.17
  -3   4  -3  418.52   11.80
   3  -4   4  259.02    7.88
  -3   4  -4  258.12    8.35
   3  -4   5  901.17   24.59
  -3   4  -5  874.17   26.66
   3  -4   6   80.36    3.21
  -3   4  -6   81.73    3.49
   3  -4   7  316.97    9.82
  -3   4  -7  319.52   10.62
   3  -4   8   66.82    3.02
  -3   4  -8   71.73    3.44
   3  -4   9   23.31    1.84
  -3   4  -9   24.82    1.93
   3  -4  10  182.67    5.99
  -3   4 -10  177.85    5.95
   3  -4  11   39.87    2.50
  -3   4 -11   38.93    2.55
   3  -4  12    0.19    1.65
  -3   4 -12    0.42    1.42
   3  -4  13    5.71    2.36
  -3   4 -13    8.12    1.42
   3  -4  14    1.56    2.41
  -3   4 -14    1.93    1.32
   3  -4  15   26.47    3.16
  -3   4 -15   32.70    2.31
   3  -4  16   11.18    2.55
  -3   4 -16   12.27    2.12
   3  -4  17    2.93    2.41
  -3   4 -17    1.42    1.75
   3  -4  18    0.66    2.45
  -3   4 -18   -0.61    1.79
   3  -4  19   -2.22    3.87
  -3   4 -19    1.84    2.22
   3  -3 -21    0.71    2.12
   3  -3 -20   -0.94    2.69
  -3   3  20    0.38    3.54
   3  -3 -19    1.32    4.39
  -3   3  19    1.04    4.39
   3  -3 -18    5.71    2.69
  -3   3  18    2.12    2.83
   3  -3 -17    1.37    2.97
  -3   3  17    1.42    3.35
   3  -3 -16   -0.76    2.64
  -3   3  16    2.08    3.26
   3  -3 -15   11.84    3.30
  -3   3  15   12.60    3.68
   3  -3 -14   21.28    3.35
  -3   3  14   16.52    3.82
   3  -3 -13   18.55    3.26
  -3   3  13   15.76    3.44
   3  -3 -12   10.85    2.88
  -3   3  12    9.72    2.93
   3  -3 -11   12.65    2.27
  -3   3  11   18.83    3.02
   3  -3 -10   33.08    2.97
  -3   3  10   27.18    2.74
   3  -3  -9  155.96    5.62
  -3   3   9  145.48    5.43
   3  -3  -8   98.67    4.11
  -3   3   8   89.00    4.44
   3  -3  -7    1.65    1.70
  -3   3   7    0.80    1.51
   3  -3  -6   14.16    1.65
  -3   3   6   13.21    1.89
   3  -3  -5  230.80    7.74
  -3   3   5  229.39    8.21
   3  -3  -4  801.13   21.85
  -3   3   4  816.27   32.84
   3  -3  -3   85.27    3.78
  -3   3   3   94.05    3.63
   3  -3  -2   58.33    2.55
  -3   3   2   59.22    2.83
   3  -3  -1  349.43   10.95
  -3   3   1  348.35   11.33
   3  -3   0    0.52    0.66
  -3   3   0    0.52    0.66
   3  -3   1  172.57    5.95
  -3   3  -1  176.68    6.13
   3  -3   2  149.49    4.95
  -3   3  -2  147.89    5.14
   3  -3   3  182.76    5.57
  -3   3  -3  174.03    6.42
   3  -3   4  789.75   21.99
  -3   3  -4  807.17   22.27
   3  -3   5   70.92    2.60
  -3   3  -5   65.50    2.64
   3  -3   6 1022.77   26.99
  -3   3  -6 1003.38   27.46
   3  -3   7   68.90    3.16
  -3   3  -7   73.80    3.54
   3  -3   8   41.67    2.08
  -3   3  -8   38.98    2.45
   3  -3   9   55.02    2.88
  -3   3  -9   54.36    2.64
   3  -3  10    1.65    1.56
  -3   3 -10    1.79    1.32
   3  -3  11    1.46    1.27
  -3   3 -11    3.96    1.65
   3  -3  12   46.58    2.83
  -3   3 -12   40.25    2.97
   3  -3  13    4.81    1.70
  -3   3 -13    4.44    2.08
   3  -3  14    4.15    2.22
  -3   3 -14    2.03    1.98
   3  -3  15    2.08    2.50
  -3   3 -15    3.40    1.79
   3  -3  16   11.61    2.60
  -3   3 -16   13.78    2.45
   3  -3  17    5.29    2.50
  -3   3 -17    2.93    2.12
   3  -3  18   -0.19    2.50
  -3   3 -18    0.85    1.79
   3  -3  19    0.42    2.64
  -3   3 -19    0.00    1.37
   3  -2 -21    0.47    2.69
   3  -2 -20    1.23    2.50
  -3   2  20   -0.28    3.87
   3  -2 -19    1.60    3.40
  -3   2  19    0.66    3.49
   3  -2 -18    3.44    3.63
  -3   2  18   -0.19    3.63
   3  -2 -17   -1.93    2.88
  -3   2  17   -1.79    3.30
   3  -2 -16    2.17    2.64
  -3   2  16   -0.94    3.07
   3  -2 -15    5.33    2.74
  -3   2  15    6.18    2.97
   3  -2 -14   57.43    4.81
  -3   2  14   54.17    4.91
   3  -2 -13   22.51    2.69
  -3   2  13   20.48    3.11
   3  -2 -12    0.71    2.03
  -3   2  12    1.79    2.41
   3  -2 -11    0.76    1.79
  -3   2  11    0.00    1.89
   3  -2 -10  145.15    6.23
  -3   2  10  140.81    5.71
   3  -2  -9  100.65    4.34
  -3   2   9  114.81    4.91
   3  -2  -8  136.56    5.29
  -3   2   8  148.46    5.52
   3  -2  -7   -0.47    1.23
  -3   2   7    2.64    1.23
   3  -2  -6  134.49    4.77
  -3   2   6  127.55    4.86
   3  -2  -5   76.35    3.26
  -3   2   5   79.70    5.19
   3  -2  -4  287.38    9.53
  -3   2   4  313.10    9.72
   3  -2  -3 1307.23   34.35
  -3   2   3 1317.70   36.48
   3  -2  -2 2263.98   57.85
  -3   2   2 2236.28   57.57
   3  -2  -1  404.74   11.80
  -3   2   1  414.04   12.03
   3  -2   0 6591.44  154.64
  -3   2   0 6577.85  153.84
   3  -2   1  152.80    4.86
  -3   2  -1  158.74    5.24
   3  -2   2  218.11    6.70
  -3   2  -2  216.64    6.84
   3  -2   3   35.58    2.50
  -3   2  -3   37.66    1.70
   3  -2   4   81.78    2.97
  -3   2  -4   80.41    3.40
   3  -2   5  111.04    3.73
  -3   2  -5  115.42    4.77
   3  -2   6  310.79    9.25
  -3   2  -6  303.61    9.30
   3  -2   7  528.23   15.95
  -3   2  -7  527.24   15.48
   3  -2   8    6.46    1.18
  -3   2  -8    5.71    0.99
   3  -2   9    0.90    0.94
  -3   2  -9    0.47    1.13
   3  -2  10  141.14    5.29
  -3   2 -10  143.03    5.10
   3  -2  11  100.56    4.11
  -3   2 -11   95.27    4.15
   3  -2  12   18.31    2.17
  -3   2 -12   16.28    1.84
   3  -2  13    4.06    2.08
  -3   2 -13    2.45    1.75
   3  -2  14    2.17    2.08
  -3   2 -14   -0.19    2.31
   3  -2  15   11.51    2.83
  -3   2 -15   14.39    2.41
   3  -2  16    5.57    2.45
  -3   2 -16    5.62    1.98
   3  -2  17    0.05    2.69
  -3   2 -17    0.85    2.45
   3  -2  18   -0.33    3.92
  -3   2 -18   -0.99    1.65
   3  -2  19   -0.80    1.84
   3  -1 -21   -3.78    5.90
   3  -1 -20    5.00    3.82
  -3   1  20   -2.60    5.85
   3  -1 -19   -0.47    2.78
  -3   1  19   -0.94    3.02
   3  -1 -18    4.77    3.11
  -3   1  18    7.97    3.78
   3  -1 -17    1.23    2.83
  -3   1  17   -0.57    3.82
   3  -1 -16   -0.47    2.74
  -3   1  16    1.18    3.11
   3  -1 -15    3.54    2.55
  -3   1  15    4.20    2.88
   3  -1 -14   41.29    3.59
  -3   1  14   41.62    4.20
   3  -1 -13    4.62    2.55
  -3   1  13    5.10    3.07
   3  -1 -12    1.23    1.98
  -3   1  12    0.90    2.45
   3  -1 -11  146.85    6.18
  -3   1  11  148.83    6.84
   3  -1 -10  120.61    5.00
  -3   1  10  117.97    4.86
   3  -1  -9  252.79    7.93
  -3   1   9  235.57    8.64
   3  -1  -8  108.16    4.06
  -3   1   8  105.04    4.62
   3  -1  -7    3.40    1.27
  -3   1   7    5.14    1.42
   3  -1  -6  495.01   14.86
  -3   1   6  486.66   22.08
   3  -1  -5  119.62    4.62
  -3   1   5  121.51    4.44
   3  -1  -4 1337.90   34.87
  -3   1   4 1312.09   36.71
   3  -1  -3   75.50    3.07
  -3   1   3   73.19    3.02
   3  -1  -2  587.60   16.94
  -3   1   2  605.86   17.88
   3  -1  -1 1006.16   26.19
  -3   1   1  975.63   26.00
   3  -1   0 4065.94   95.42
  -3   1   0 4109.30   99.00
   3  -1   1 1333.32   35.30
  -3   1  -1 1340.83   33.27
   3  -1   2  261.24    7.03
  -3   1  -2  259.63    7.13
   3  -1   3  351.04   10.29
  -3   1  -3  344.90   10.00
   3  -1   4   25.86    1.09
  -3   1  -4   24.96    1.27
   3  -1   5   54.55    2.50
  -3   1  -5   49.31    2.08
   3  -1   6  553.48   15.24
  -3   1  -6  548.10   15.05
   3  -1   7   97.92    3.63
  -3   1  -7   94.28    3.59
   3  -1   8   28.27    1.84
  -3   1  -8   32.65    2.31
   3  -1   9  195.08    7.08
  -3   1  -9  194.32    7.08
   3  -1  10   23.41    1.84
  -3   1 -10   23.03    2.03
   3  -1  11   -0.94    1.42
  -3   1 -11    1.37    1.60
   3  -1  12   12.93    2.08
  -3   1 -12   12.60    1.70
   3  -1  13    8.16    1.84
  -3   1 -13    7.27    1.56
   3  -1  14   19.72    2.55
  -3   1 -14   23.97    2.41
   3  -1  15    1.32    2.88
  -3   1 -15   -0.14    1.70
   3  -1  16    4.91    2.12
  -3   1 -16    5.29    2.22
   3  -1  17    0.42    2.74
  -3   1 -17    2.27    2.64
   3  -1  18    0.52    2.78
  -3   1 -18    1.65    1.93
   3   0 -21    3.82    4.44
  -3   0  21    0.80    4.72
   3   0 -20    0.24    4.44
  -3   0  20    0.57    3.92
   3   0 -19    8.02    3.21
  -3   0  19    5.33    3.21
   3   0 -18    0.52    3.26
  -3   0  18    1.09    3.68
   3   0 -17    6.89    3.02
  -3   0  17    7.79    4.15
   3   0 -16    2.64    2.55
  -3   0  16    2.88    3.02
   3   0 -15    9.48    3.30
  -3   0  15   11.89    3.68
   3   0 -14   15.71    2.64
  -3   0  14   12.79    2.78
   3   0 -13   14.82    2.31
  -3   0  13   11.37    2.50
   3   0 -12   19.91    2.41
  -3   0  12   19.96    2.78
   3   0 -11   69.75    3.82
  -3   0  11   62.15    3.78
   3   0 -10  121.75    5.38
  -3   0  10  118.63    4.86
   3   0  -9  103.39    4.20
  -3   0   9  100.09    4.53
   3   0  -8  249.02    7.93
  -3   0   8  255.39    8.31
   3   0  -7   75.74    3.68
  -3   0   7   83.34    4.77
   3   0  -6   91.26    3.63
  -3   0   6   93.15    3.87
   3   0  -5  592.17   16.89
  -3   0   5  596.09   16.37
   3   0  -4    0.38    0.71
  -3   0   4    0.99    0.71
   3   0  -3  520.16   14.53
  -3   0   3  502.80   15.15
   3   0  -2   10.48    0.90
  -3   0   2   10.15    0.76
   3   0  -1  816.51   25.48
  -3   0   1  826.04   21.99
   3   0   0  793.15   21.14
  -3   0   0  777.11   19.87
   3   0   1    1.37    0.14
  -3   0  -1    1.60    0.14
   3   0   2   64.41    2.12
  -3   0  -2   67.43    2.27
   3   0   3   29.92    1.27
  -3   0  -3   31.52    1.23
   3   0   4   54.74    2.12
  -3   0  -4   55.92    2.36
   3   0   5  193.52    6.09
  -3   0  -5  190.22    6.04
   3   0   6  359.44   11.04
  -3   0  -6  356.42   11.23
   3   0   7  246.94    8.31
  -3   0  -7  245.48    7.88
   3   0   8   16.85    1.51
  -3   0  -8   16.47    1.46
   3   0   9   23.26    1.65
  -3   0  -9   22.41    1.65
   3   0  10    1.65    1.70
  -3   0 -10    2.64    1.23
   3   0  11   38.41    2.60
  -3   0 -11   42.47    2.69
   3   0  12   21.94    2.08
  -3   0 -12   21.85    2.08
   3   0  13    2.08    2.31
  -3   0 -13    3.63    1.46
   3   0  14   -0.66    1.89
  -3   0 -14   -0.85    1.65
   3   0  15   31.38    3.21
  -3   0 -15   33.50    2.50
   3   0  16    0.09    2.64
  -3   0 -16    3.68    2.60
   3   0  17    1.46    2.41
  -3   0 -17    0.28    1.75
   3   0  18    2.17    2.69
  -3   0 -18    0.33    2.08
   3   1 -21    1.04    2.27
  -3  -1  21    0.42    5.00
   3   1 -20    0.66    4.34
  -3  -1  20    0.90    3.07
   3   1 -19    3.49    3.35
  -3  -1  19    3.54    4.77
   3   1 -18    8.31    3.11
  -3  -1  18    3.30    3.44
   3   1 -17    2.27    2.60
  -3  -1  17    2.60    3.35
   3   1 -16   -0.80    2.64
  -3  -1  16    0.57    2.88
   3   1 -15   34.21    3.35
  -3  -1  15   36.05    3.82
   3   1 -14   11.23    2.64
  -3  -1  14   14.16    3.63
   3   1 -13   33.32    3.02
  -3  -1  13   31.95    3.16
   3   1 -12    0.94    2.17
  -3  -1  12    0.14    2.17
   3   1 -11   57.48    3.21
  -3  -1  11   53.18    3.11
   3   1 -10   26.94    2.69
  -3  -1  10   22.79    2.69
   3   1  -9  309.37    9.44
  -3  -1   9  309.65   10.24
   3   1  -8  100.23    4.20
  -3  -1   8   99.10    5.71
   3   1  -7    5.71    1.23
  -3  -1   7    7.46    1.56
   3   1  -6  345.85   10.57
  -3  -1   6  345.05   10.52
   3   1  -5   28.08    1.75
  -3  -1   5   29.54    1.79
   3   1  -4  325.51   10.33
  -3  -1   4  322.96   11.42
   3   1  -3  332.35   10.24
  -3  -1   3  324.42   10.48
   3   1  -2  335.56   10.43
  -3  -1   2  331.74   11.18
   3   1  -1  259.07    7.83
  -3  -1   1  263.08    8.45
   3   1   0   28.50    1.13
  -3  -1   0   28.41    1.23
   3   1   1   24.59    0.90
   3   1   3    1.13    0.33
  -3  -1  -3    0.99    0.19
   3   1   4   75.22    2.74
  -3  -1  -4   74.46    2.64
   3   1   5  257.89    9.30
  -3  -1  -5  262.28    7.83
   3   1   6  152.61    5.52
  -3  -1  -6  153.60    5.10
   3   1   7    1.98    0.85
  -3  -1  -7    2.60    0.80
   3   1   8   12.03    1.46
  -3  -1  -8   11.66    1.04
   3   1   9  115.94    4.67
  -3  -1  -9  112.17    4.34
   3   1  10    7.88    1.60
  -3  -1 -10    8.92    1.32
   3   1  11   32.51    2.45
  -3  -1 -11   30.44    2.31
   3   1  12    5.29    1.75
  -3  -1 -12    3.11    1.32
   3   1  13    1.18    2.12
  -3  -1 -13    0.33    1.93
   3   1  14   27.23    2.97
  -3  -1 -14   25.10    2.31
   3   1  15    2.64    2.64
  -3  -1 -15    3.11    1.70
   3   1  16    0.71    2.45
  -3  -1 -16    3.07    2.22
   3   1  17    0.05    3.44
  -3  -1 -17    1.42    1.93
   3   1  18    0.42    2.31
  -3  -1 -18    0.00    1.84
   3   2 -20    0.14    1.93
  -3  -2  20   -0.38    5.19
   3   2 -19    0.80    3.26
  -3  -2  19    4.06    3.82
   3   2 -18    2.03    2.78
  -3  -2  18    4.11    4.15
   3   2 -17    0.05    2.78
  -3  -2  17    0.33    3.21
   3   2 -16    7.60    2.88
  -3  -2  16    4.72    2.97
   3   2 -15   22.46    3.16
  -3  -2  15   23.92    3.35
   3   2 -14   34.02    3.59
  -3  -2  14   37.66    3.87
   3   2 -13   15.71    2.78
  -3  -2  13   15.76    2.97
   3   2 -12   45.63    2.97
  -3  -2  12   45.11    3.30
   3   2 -11    3.16    1.93
  -3  -2  11    2.93    1.89
   3   2 -10  191.92    7.03
  -3  -2  10  207.06    7.36
   3   2  -9   81.97    3.68
  -3  -2   9   81.54    5.38
   3   2  -8   68.99    3.11
  -3  -2   8   64.41    2.88
   3   2  -7   64.22    3.26
  -3  -2   7   61.49    3.11
   3   2  -6   90.98    3.63
  -3  -2   6   97.45    3.96
   3   2  -5   27.98    1.79
  -3  -2   5   31.90    1.93
   3   2  -4    1.79    0.66
  -3  -2   4    0.99    0.71
   3   2  -3  674.28   18.59
  -3  -2   3  664.94   18.50
   3   2  -2  176.30    5.47
  -3  -2   2  185.45    6.46
   3   2  -1   35.58    1.70
  -3  -2   1   34.35    1.65
   3   2   0  174.36    5.43
  -3  -2   0  176.11    5.33
   3   2   1  165.59    5.24
  -3  -2  -1  167.24    5.19
   3   2   2   38.93    1.70
  -3  -2  -2   38.03    1.56
   3   2   3    4.58    0.52
  -3  -2  -3    3.87    0.42
   3   2   4   12.60    0.90
  -3  -2  -4   12.69    0.85
   3   2   5  189.70    6.23
  -3  -2  -5  196.45    7.13
   3   2   6   39.87    2.03
  -3  -2  -6   37.94    1.70
   3   2   7  131.56    4.95
  -3  -2  -7  134.02    4.95
   3   2   8  311.54   10.66
  -3  -2  -8  325.51   10.24
   3   2   9    0.61    1.37
  -3  -2  -9   -0.52    1.09
   3   2  10    0.90    1.51
  -3  -2 -10    0.33    0.99
   3   2  11   17.27    2.60
  -3  -2 -11   22.08    1.70
   3   2  12    0.94    2.17
  -3  -2 -12    0.19    1.60
   3   2  13    0.76    1.84
  -3  -2 -13   -0.90    1.65
   3   2  14    4.25    2.08
  -3  -2 -14    3.59    1.93
   3   2  15    6.84    2.97
  -3  -2 -15    7.55    1.79
   3   2  16    0.90    2.69
  -3  -2 -16    1.23    1.60
   3   2  17    0.94    2.93
  -3  -2 -17    0.38    1.89
   3   3 -20    1.04    1.70
  -3  -3  20   10.29    4.62
   3   3 -19    1.89    2.88
  -3  -3  19    1.89    3.87
   3   3 -18    0.42    2.97
  -3  -3  18    0.14    3.40
   3   3 -17    8.59    2.93
  -3  -3  17   13.07    3.35
   3   3 -16   25.34    3.63
  -3  -3  16   25.77    3.68
   3   3 -15   10.43    2.60
  -3  -3  15   10.10    2.93
   3   3 -14   34.68    3.16
  -3  -3  14   36.71    3.49
   3   3 -13    4.48    2.45
  -3  -3  13    3.54    2.64
   3   3 -12   45.11    3.21
  -3  -3  12   47.76    3.49
   3   3 -11   74.46    4.25
  -3  -3  11   65.59    4.58
   3   3 -10    0.38    1.56
  -3  -3  10   -0.80    2.27
   3   3  -9  478.07   14.11
  -3  -3   9  477.79   15.62
   3   3  -8    2.31    1.32
  -3  -3   8    1.42    1.27
   3   3  -7   19.72    1.65
  -3  -3   7   20.76    1.79
   3   3  -6   40.68    2.27
  -3  -3   6   42.61    2.41
   3   3  -5  330.56   10.38
  -3  -3   5  344.57   11.23
   3   3  -4  586.56   16.89
  -3  -3   4  567.12   15.57
   3   3  -3  152.09    5.71
  -3  -3   3  144.82    4.86
   3   3  -2  707.64   19.49
  -3  -3   2  680.09   19.11
   3   3  -1  494.78   14.82
  -3  -3   1  497.28   14.44
   3   3   0    1.13    0.52
  -3  -3   0    0.52    0.33
   3   3   1  507.47   14.58
  -3  -3  -1  494.68   14.25
   3   3   2  596.00   16.23
  -3  -3  -2  582.45   16.56
   3   3   3  471.04   14.06
  -3  -3  -3  481.42   13.12
   3   3   4  144.45    5.19
  -3  -3  -4  148.41    5.14
   3   3   5  106.60    3.87
  -3  -3  -5  112.59    4.15
   3   3   6  158.65    5.85
  -3  -3  -6  152.94    5.19
   3   3   7    3.16    0.99
  -3  -3  -7    2.64    1.04
   3   3   8   -0.71    1.09
  -3  -3  -8   -0.05    0.80
   3   3   9   70.92    3.44
  -3  -3  -9   71.02    3.54
   3   3  10   -0.71    1.37
  -3  -3 -10    0.57    1.27
   3   3  11   33.83    2.78
  -3  -3 -11   29.26    2.22
   3   3  12    5.33    2.08
  -3  -3 -12    5.00    1.65
   3   3  13    2.55    2.03
  -3  -3 -13    2.27    1.70
   3   3  14    1.32    1.93
  -3  -3 -14    0.99    1.93
   3   3  15    4.06    1.60
  -3  -3 -15    6.46    1.65
   3   3  16   -0.80    2.08
  -3  -3 -16    0.61    1.60
  -3  -3 -17    0.71    1.46
  -3  -4  22    1.27    4.01
   3   4 -21   -0.99    2.78
  -3  -4  21    0.33    2.45
   3   4 -20    1.89    2.83
  -3  -4  20    3.16    2.83
   3   4 -19   -2.03    3.63
  -3  -4  19    0.38    4.25
   3   4 -18    1.18    2.74
  -3  -4  18    1.42    3.30
   3   4 -17    3.82    2.78
  -3  -4  17    7.60    3.26
   3   4 -16   -1.09    2.36
  -3  -4  16    3.87    3.16
   3   4 -15   62.34    4.53
  -3  -4  15   62.67    4.53
   3   4 -14    2.12    2.12
  -3  -4  14    1.84    2.31
   3   4 -13   13.54    2.55
  -3  -4  13   15.05    3.02
   3   4 -12   61.68    3.63
  -3  -4  12   60.68    3.73
   3   4 -11   88.38    4.62
  -3  -4  11   89.47    8.35
   3   4 -10  202.25    6.98
  -3  -4  10  194.61    7.08
   3   4  -9    5.71    1.70
  -3  -4   9    7.17    1.75
   3   4  -8  195.88    6.18
  -3  -4   8  196.40    6.56
   3   4  -7  435.93   14.02
  -3  -4   7  446.60   12.74
   3   4  -6   -0.09    0.94
  -3  -4   6    0.99    1.04
   3   4  -5  687.35   19.25
  -3  -4   5  697.69   20.01
   3   4  -4   47.85    2.27
  -3  -4   4   45.35    2.31
   3   4  -3  195.22    6.32
  -3  -4   3  196.49    6.84
   3   4  -2  491.76   14.68
  -3  -4   2  493.93   14.44
   3   4  -1    2.17    0.76
  -3  -4   1    2.27    0.57
   3   4   0  738.51   21.00
  -3  -4   0  749.88   19.49
   3   4   1   15.48    1.18
  -3  -4  -1   14.72    1.04
   3   4   2  141.19    4.81
  -3  -4  -2  142.37    4.62
   3   4   3  122.22    4.34
  -3  -4  -3  122.46    4.34
   3   4   4    7.03    0.85
  -3  -4  -4    7.17    0.99
   3   4   5  171.53    6.09
  -3  -4  -5  173.66    5.80
   3   4   6   45.30    2.60
  -3  -4  -6   47.05    2.55
   3   4   7   18.92    1.84
  -3  -4  -7   17.04    1.27
   3   4   8   16.52    2.03
  -3  -4  -8   17.79    1.65
   3   4   9    1.93    1.37
  -3  -4  -9    2.22    1.51
   3   4  10   44.12    3.07
  -3  -4 -10   46.20    2.36
   3   4  11    0.00    1.75
  -3  -4 -11    0.19    1.23
   3   4  12   10.57    2.45
  -3  -4 -12    7.69    2.03
   3   4  13    2.31    1.84
  -3  -4 -13    2.22    2.12
   3   4  14    2.45    2.50
  -3  -4 -14    1.89    2.41
   3   4  15   -0.09    1.75
  -3  -4 -15    1.56    1.93
   3   4  16   -0.94    2.08
  -3  -4 -16    0.71    1.70
   3   5 -21    1.37    3.44
  -3  -5  21    2.22    3.40
   3   5 -20    1.84    3.35
  -3  -5  20    1.79    3.16
   3   5 -19    1.51    3.73
  -3  -5  19   -2.60    3.78
   3   5 -18   -0.33    3.11
  -3  -5  18   -0.76    3.30
   3   5 -17    0.14    2.78
  -3  -5  17   -0.47    2.78
   3   5 -16   15.67    3.21
  -3  -5  16   15.38    3.21
   3   5 -15   -1.32    2.27
  -3  -5  15    1.93    2.45
   3   5 -14   24.77    3.63
  -3  -5  14   19.21    3.11
   3   5 -13   18.45    3.21
  -3  -5  13   19.54    3.07
   3   5 -12   18.36    2.74
  -3  -5  12   22.27    3.49
   3   5 -11  142.23    6.28
  -3  -5  11  130.81    5.76
   3   5 -10   13.64    2.03
  -3  -5  10   11.84    2.03
   3   5  -9  142.13    5.99
  -3  -5   9  150.72    6.23
   3   5  -8  146.66    5.47
  -3  -5   8  143.64    5.90
   3   5  -7   18.31    1.79
  -3  -5   7   20.81    1.79
   3   5  -6  169.74    5.90
  -3  -5   6  172.24    5.90
   3   5  -5    3.73    1.23
  -3  -5   5    5.05    1.18
   3   5  -4  882.15   24.02
  -3  -5   4  849.31   22.93
   3   5  -3   53.47    2.78
  -3  -5   3   49.27    2.60
   3   5  -2   15.34    1.51
  -3  -5   2   14.16    1.23
   3   5  -1  450.18   12.93
  -3  -5   1  446.78   13.02
   3   5   0   31.00    1.75
  -3  -5   0   33.83    1.75
   3   5   1  119.91    4.34
  -3  -5  -1  121.56    4.67
   3   5   2    7.22    0.99
  -3  -5  -2    8.82    1.04
   3   5   3    2.69    0.90
  -3  -5  -3    2.31    0.76
   3   5   4  126.51    4.58
  -3  -5  -4  128.50    4.62
   3   5   5   84.52    3.87
  -3  -5  -5   84.94    3.54
   3   5   6   56.34    3.07
  -3  -5  -6   61.16    2.93
   3   5   7   -0.52    1.51
  -3  -5  -7   -0.09    1.09
   3   5   8   12.93    1.51
  -3  -5  -8   13.97    1.65
   3   5   9    9.53    1.93
  -3  -5  -9   12.17    1.56
   3   5  10    4.77    1.70
  -3  -5 -10    5.19    1.46
   3   5  11    4.86    1.93
  -3  -5 -11    5.62    1.51
   3   5  12    1.37    1.60
  -3  -5 -12   -0.19    1.42
   3   5  13    0.05    1.42
  -3  -5 -13   -0.05    1.18
   3   5  14    2.50    2.88
  -3  -5 -14   -0.19    1.32
  -3  -5 -15    0.71    1.70
  -3  -6  21    0.38    3.63
   3   6 -20    0.14    2.88
  -3  -6  20    2.03    3.21
   3   6 -19    1.23    3.35
  -3  -6  19   -0.90    3.73
   3   6 -18   -1.89    2.97
  -3  -6  18    2.50    3.26
   3   6 -17    2.41    2.41
  -3  -6  17    3.30    2.93
   3   6 -16    2.50    2.50
  -3  -6  16    4.20    3.21
   3   6 -15   24.02    3.16
  -3  -6  15   22.60    3.07
   3   6 -14    5.80    2.60
  -3  -6  14    4.77    2.45
   3   6 -13   -0.66    2.41
  -3  -6  13   -1.27    2.88
   3   6 -12    5.71    1.89
  -3  -6  12    3.49    1.98
   3   6 -11   81.59    4.53
  -3  -6  11   79.84    4.29
   3   6 -10  139.77    6.04
  -3  -6  10  130.05    5.52
   3   6  -9   41.29    2.88
  -3  -6   9   48.04    3.11
   3   6  -8  152.56    5.90
  -3  -6   8  146.80    5.85
   3   6  -7  320.98   10.62
  -3  -6   7  320.98   10.19
   3   6  -6    0.99    1.23
  -3  -6   6    3.87    1.13
   3   6  -5  657.11   18.55
  -3  -6   5  675.75   19.02
   3   6  -4    3.16    1.23
  -3  -6   4    2.64    0.99
   3   6  -3   29.26    1.84
  -3  -6   3   29.35    1.75
   3   6  -2   52.71    2.41
  -3  -6   2   48.51    2.36
   3   6  -1   11.09    1.51
  -3  -6   1   10.66    1.09
   3   6   0   67.72    3.02
  -3  -6   0   65.22    2.93
   3   6   1    2.50    1.13
  -3  -6  -1    4.15    0.90
   3   6   2    2.08    1.13
  -3  -6  -2    1.79    0.94
   3   6   3   15.10    1.51
  -3  -6  -3   16.66    1.42
   3   6   4   34.21    2.22
  -3  -6  -4   33.08    1.98
   3   6   5  101.69    4.25
  -3  -6  -5  100.51    3.59
   3   6   6    7.22    1.46
  -3  -6  -6    7.27    1.27
   3   6   7   -0.24    1.18
  -3  -6  -7   -1.32    1.23
   3   6   8    2.22    1.75
  -3  -6  -8    1.46    1.37
   3   6   9    2.31    1.70
  -3  -6  -9    3.73    1.60
   3   6  10    0.28    1.60
  -3  -6 -10    0.61    1.75
   3   6  11    5.43    2.55
  -3  -6 -11    4.34    1.46
   3   6  12    1.60    2.12
  -3  -6 -12   -0.61    1.93
   3   6  13    1.27    4.11
  -3  -6 -13    2.27    2.41
  -3  -6 -14    1.04    1.56
  -3  -7  21   -0.61    3.54
   3   7 -20    0.05    3.11
  -3  -7  20    2.31    3.21
   3   7 -19    0.85    5.57
  -3  -7  19    1.89    3.49
   3   7 -18    0.33    3.49
  -3  -7  18    1.56    2.97
   3   7 -17    0.61    2.74
  -3  -7  17    0.24    3.63
   3   7 -16   13.17    2.97
  -3  -7  16   12.32    3.07
   3   7 -15    0.80    2.31
  -3  -7  15    3.16    2.55
   3   7 -14   24.07    3.73
  -3  -7  14   20.67    4.86
   3   7 -13   20.24    3.26
  -3  -7  13   20.20    3.07
   3   7 -12    6.42    2.27
  -3  -7  12    3.63    2.08
   3   7 -11   68.85    4.20
  -3  -7  11   72.58    4.01
   3   7 -10   -1.23    4.81
  -3  -7  10   -2.50    2.41
   3   7  -9  114.76    5.29
  -3  -7   9  112.83    5.43
   3   7  -8  163.84    6.32
  -3  -7   8  178.14    6.09
   3   7  -7   21.66    2.12
  -3  -7   7   20.48    1.84
   3   7  -6   86.36    3.59
  -3  -7   6   87.58    4.01
   3   7  -5    6.28    1.75
  -3  -7   5    5.24    1.56
   3   7  -4   86.83    3.78
  -3  -7   4   89.75    4.01
   3   7  -3   38.98    2.12
  -3  -7   3   41.76    2.41
   3   7  -2    1.23    1.23
  -3  -7   2    1.70    0.99
   3   7  -1   34.68    2.12
  -3  -7   1   32.61    1.98
   3   7   0   10.24    1.42
  -3  -7   0   11.09    1.27
   3   7   1   43.46    2.27
  -3  -7  -1   38.93    2.12
   3   7   2    0.80    1.09
  -3  -7  -2    2.64    1.37
   3   7   3    0.90    1.27
  -3  -7  -3    1.32    1.13
   3   7   4   42.71    2.41
  -3  -7  -4   44.45    2.50
   3   7   5   -0.19    1.23
  -3  -7  -5    0.71    1.23
   3   7   6   -0.24    1.42
  -3  -7  -6    0.33    1.18
   3   7   7    1.98    1.23
  -3  -7  -7    0.90    1.13
   3   7   8    5.14    1.60
  -3  -7  -8    2.45    1.56
   3   7   9    5.76    1.60
  -3  -7  -9    7.97    2.03
   3   7  10    6.18    1.89
  -3  -7 -10    5.33    2.03
   3   7  11   -0.85    1.89
  -3  -7 -11   -0.05    1.32
   3   7  12   -0.28    2.55
  -3  -7 -12    0.94    1.70
   3   7  13    1.13    2.88
  -3  -7 -13    1.98    1.70
  -3  -8  21   -0.47    4.29
   3   8 -20   -0.61    1.79
  -3  -8  20    2.27    2.93
   3   8 -19    0.80    2.45
  -3  -8  19   -0.66    3.73
   3   8 -18   -0.24    5.85
  -3  -8  18   -1.23    3.78
   3   8 -17   10.48    3.54
  -3  -8  17   11.33    4.44
   3   8 -16    2.55    2.74
  -3  -8  16    0.42    2.97
  -3  -8  15   13.26    7.03
   3   8 -14    8.16    1.84
  -3  -8  14   10.05    3.07
   3   8 -13    3.02    1.98
  -3  -8  13    3.63    2.27
   3   8 -12   44.78    3.11
  -3  -8  12   51.62    4.20
   3   8 -11   17.70    2.74
  -3  -8  11   16.56    2.93
   3   8 -10   44.03    3.63
  -3  -8  10   43.27    3.21
   3   8  -9   16.99    2.50
  -3  -8   9   12.08    2.41
   3   8  -8  133.78    6.28
  -3  -8   8  126.47    5.19
   3   8  -7   21.90    2.31
  -3  -8   7   19.87    2.12
   3   8  -6    1.65    1.84
  -3  -8   6    0.28    1.46
   3   8  -5   94.00    4.11
  -3  -8   5   86.78    3.68
   3   8  -4    9.20    1.60
  -3  -8   4    8.82    1.37
   3   8  -3    1.75    1.42
  -3  -8   3    0.52    1.13
   3   8  -2   33.27    2.31
  -3  -8   2   35.16    2.69
   3   8  -1    1.84    1.37
  -3  -8   1    1.51    1.13
   3   8   0   88.24    3.87
  -3  -8   0   82.67    3.44
   3   8   1    4.95    1.23
  -3  -8  -1    5.19    1.27
   3   8   2   32.37    2.27
  -3  -8  -2   27.56    1.84
   3   8   3   15.29    1.70
  -3  -8  -3   16.52    1.84
   3   8   4    9.72    1.56
  -3  -8  -4    9.25    1.60
   3   8   5   11.70    1.75
  -3  -8  -5   14.35    1.65
   3   8   6    4.11    1.98
  -3  -8  -6    1.84    1.32
   3   8   7    0.99    1.56
  -3  -8  -7    1.60    1.27
   3   8   8   -0.05    2.08
  -3  -8  -8    1.37    1.51
   3   8   9   10.33    1.84
  -3  -8  -9   12.88    2.03
   3   8  10    0.24    1.56
  -3  -8 -10    0.33    1.98
   3   8  11    0.99    1.60
  -3  -8 -11    0.61    1.60
   3   8  12    0.80    2.55
  -3  -8 -12    2.17    1.56
  -3  -9  21    2.27    5.10
  -3  -9  20    1.51    3.96
   3   9 -19   -3.40    4.34
  -3  -9  19   -2.12    4.48
   3   9 -18   -1.84    3.82
  -3  -9  18   -3.92    3.73
   3   9 -17   -0.05    3.63
  -3  -9  17    0.33    3.44
   3   9 -16   28.69    5.00
  -3  -9  16   27.61    7.13
   3   9 -15    1.09    2.74
  -3  -9  15    4.15    2.93
   3   9 -14    4.34    2.69
  -3  -9  14    2.55    2.36
   3   9 -13   10.71    3.11
  -3  -9  13   14.82    3.26
   3   9 -12    4.62    2.45
  -3  -9  12    2.50    2.22
   3   9 -11   67.72    4.25
  -3  -9  11   75.31    4.15
   3   9 -10    6.65    2.36
  -3  -9  10    5.66    2.03
   3   9  -9    3.63    2.50
  -3  -9   9    6.18    2.12
   3   9  -8   12.69    2.27
  -3  -9   8   12.13    1.98
   3   9  -7    5.29    2.03
  -3  -9   7    3.78    1.84
   3   9  -6   44.92    3.59
  -3  -9   6   48.09    3.21
   3   9  -5   14.96    1.93
  -3  -9   5   11.80    1.70
   3   9  -4   48.42    3.35
  -3  -9   4   43.32    2.69
   3   9  -3   51.39    3.21
  -3  -9   3   49.83    3.11
   3   9  -2   25.95    2.08
  -3  -9   2   27.09    2.22
   3   9  -1    1.51    1.56
  -3  -9   1    0.47    1.32
   3   9   0    3.35    1.46
  -3  -9   0    2.69    1.32
   3   9   1    6.09    2.08
  -3  -9  -1    7.64    1.89
   3   9   2   10.71    1.56
  -3  -9  -2   10.57    1.75
   3   9   3   -0.33    1.18
  -3  -9  -3    0.76    1.27
   3   9   4   38.79    2.69
  -3  -9  -4   36.43    2.83
   3   9   5    1.75    1.42
  -3  -9  -5    0.52    1.42
   3   9   6    0.71    1.32
  -3  -9  -6    0.24    1.51
   3   9   7    0.71    1.65
  -3  -9  -7   -0.66    2.08
   3   9   8    3.78    2.41
  -3  -9  -8    4.44    1.89
   3   9   9   -0.47    2.45
  -3  -9  -9    0.90    1.51
   3   9  10    1.51    2.45
  -3  -9 -10    0.61    1.75
   3   9  11   -0.38    2.64
  -3  -9 -11   -0.14    1.42
   3  10 -19    0.94    3.16
  -3 -10  19   -1.04    3.11
   3  10 -18    0.38    4.25
  -3 -10  18   -0.66    3.44
   3  10 -17    5.38    4.58
  -3 -10  17    3.87    4.81
   3  10 -16   -2.03    4.01
  -3 -10  16    0.28    2.88
   3  10 -15   23.50    3.92
  -3 -10  15   21.99    4.29
   3  10 -14   11.56    3.26
  -3 -10  14   10.38    3.07
   3  10 -13    2.22    3.59
  -3 -10  13    0.42    2.27
   3  10 -12   28.36    3.40
  -3 -10  12   28.50    3.40
   3  10 -11    3.44    3.07
  -3 -10  11    2.50    2.36
   3  10 -10    8.40    2.64
  -3 -10  10   11.51    2.27
   3  10  -9    6.04    2.50
  -3 -10   9    9.91    2.03
   3  10  -8    6.18    2.27
  -3 -10   8    7.83    2.41
   3  10  -7   11.47    2.64
  -3 -10   7   12.36    2.22
   3  10  -6    8.68    2.45
  -3 -10   6   10.62    2.17
   3  10  -5   14.16    2.93
  -3 -10   5   12.46    2.64
   3  10  -4    5.99    1.89
  -3 -10   4    5.66    1.75
   3  10  -3    0.42    1.56
  -3 -10   3    1.23    1.79
   3  10  -2   48.18    2.93
  -3 -10   2   43.46    2.97
   3  10  -1    4.81    1.98
  -3 -10   1    4.81    1.46
   3  10   0    0.71    1.65
  -3 -10   0   -0.42    1.51
   3  10   1    7.27    1.75
  -3 -10  -1   12.74    1.75
   3  10   2    0.80    1.84
  -3 -10  -2    1.93    1.42
   3  10   3    4.06    1.60
  -3 -10  -3    4.15    1.51
   3  10   4    3.54    1.79
  -3 -10  -4    5.19    1.70
   3  10   5    6.09    2.12
  -3 -10  -5    4.25    1.56
   3  10   6    2.88    1.75
  -3 -10  -6    3.49    1.84
   3  10   7    0.61    2.08
  -3 -10  -7    0.99    1.75
   3  10   8    0.76    1.79
  -3 -10  -8   -1.18    1.75
   3  10   9    1.89    1.98
  -3 -10  -9    4.01    2.22
   3  10  10    1.42    2.60
  -3 -10 -10    1.04    1.98
   3  11 -18    4.15    5.05
  -3 -11  18    1.84    4.67
   3  11 -17    2.22    3.92
  -3 -11  17    1.46    3.16
   3  11 -16    0.19    3.78
  -3 -11  16   -1.56    3.26
   3  11 -15    2.74    3.26
  -3 -11  15    1.56    2.97
   3  11 -14   -0.28    3.92
  -3 -11  14    5.00    3.26
   3  11 -13   13.45    3.44
  -3 -11  13   10.33    3.68
   3  11 -12    5.80    3.35
  -3 -11  12    3.21    3.40
   3  11 -11   20.48    3.40
  -3 -11  11   20.95    2.93
   3  11 -10    1.84    3.11
  -3 -11  10    3.40    2.17
   3  11  -9   -0.24    2.78
  -3 -11   9    3.26    2.27
   3  11  -8    5.14    2.41
  -3 -11   8    3.30    2.08
   3  11  -7    8.31    2.78
  -3 -11   7    6.46    2.03
   3  11  -6   41.20    4.06
  -3 -11   6   37.61    2.97
   3  11  -5    0.00    1.98
  -3 -11   5    0.90    1.79
   3  11  -4    9.30    2.12
  -3 -11   4    4.62    1.89
   3  11  -3   17.32    2.64
  -3 -11   3   19.35    2.74
   3  11  -2    3.11    2.08
  -3 -11   2    2.64    2.12
   3  11  -1   14.11    2.69
  -3 -11   1   14.96    2.22
   3  11   0    8.45    2.78
  -3 -11   0    8.35    2.12
   3  11   1    1.46    2.12
  -3 -11  -1    0.66    1.93
   3  11   2   -1.23    2.08
  -3 -11  -2    0.28    1.79
   3  11   3    9.20    2.31
  -3 -11  -3    8.21    1.93
   3  11   4    5.99    2.12
  -3 -11  -4    5.99    1.93
   3  11   5    0.42    2.08
  -3 -11  -5    0.94    1.98
   3  11   6    0.80    2.31
  -3 -11  -6    0.94    1.89
   3  11   7    0.42    1.98
  -3 -11  -7    0.94    1.65
   3  11   8    1.70    1.79
  -3 -11  -8    1.46    1.70
   3  11   9    0.85    1.98
  -3 -11  -9    0.99    1.18
  -3 -12  19   -2.88    4.06
   3  12 -18    0.76    4.86
  -3 -12  18    0.42    2.69
   3  12 -17    0.24    3.49
  -3 -12  17   -1.51    3.54
   3  12 -16    0.85    3.78
  -3 -12  16    1.13    3.26
   3  12 -15   -0.71    4.77
  -3 -12  15   -1.56    4.58
   3  12 -14    7.27    3.87
  -3 -12  14   10.52    3.44
   3  12 -13    1.09    3.49
  -3 -12  13    0.76    2.83
   3  12 -12   12.32    3.54
  -3 -12  12   13.68    3.21
   3  12 -11   -0.99    3.16
  -3 -12  11   -0.14    2.45
   3  12 -10   12.69    3.68
  -3 -12  10   14.96    3.59
   3  12  -9   14.44    3.59
  -3 -12   9   13.35    2.45
   3  12  -8    3.07    2.69
  -3 -12   8    2.64    1.98
   3  12  -7   11.75    2.97
  -3 -12   7   14.44    2.41
   3  12  -6   -0.28    2.22
  -3 -12   6   -0.24    1.79
   3  12  -5   18.55    2.93
  -3 -12   5   14.02    2.41
   3  12  -4    7.08    2.64
  -3 -12   4    5.80    2.08
   3  12  -3   -0.19    2.45
  -3 -12   3    0.09    2.60
   3  12  -2    9.48    2.74
  -3 -12   2    9.63    2.50
   3  12  -1    5.57    3.21
  -3 -12   1    3.63    1.75
   3  12   0    9.77    2.31
  -3 -12   0    9.15    1.98
   3  12   1    2.45    2.31
  -3 -12  -1    1.98    1.93
   3  12   2    6.32    2.50
  -3 -12  -2    6.23    2.74
   3  12   3    1.65    2.88
  -3 -12  -3    0.42    2.17
   3  12   4    1.27    2.27
  -3 -12  -4    0.66    1.93
   3  12   5    0.57    2.08
  -3 -12  -5    1.13    1.70
   3  12   6   -0.99    2.08
  -3 -12  -6    0.52    1.46
   3  12   7    0.85    2.41
  -3 -12  -7    0.76    1.75
  -3 -12  -9    0.28    1.89
   3  13 -17    2.60    3.78
  -3 -13  17   -1.60    4.06
   3  13 -16    3.82    3.49
  -3 -13  16    0.19    3.78
   3  13 -15    0.85    4.58
  -3 -13  15    1.93    3.78
   3  13 -14    0.90    3.68
  -3 -13  14    2.03    3.73
   3  13 -13    2.17    3.44
  -3 -13  13    2.22    3.26
   3  13 -12    2.88    3.54
  -3 -13  12    0.28    2.88
   3  13 -11    2.97    4.01
  -3 -13  11    1.51    3.16
   3  13 -10    0.24    2.97
  -3 -13  10   -0.47    2.41
   3  13  -9    8.07    3.78
  -3 -13   9    4.39    2.93
   3  13  -8    5.05    3.63
  -3 -13   8    4.11    2.55
   3  13  -7    0.38    2.60
  -3 -13   7    0.05    2.31
   3  13  -6    4.48    2.74
  -3 -13   6    3.78    2.22
   3  13  -5    0.19    2.50
  -3 -13   5   -0.38    2.31
   3  13  -4    3.54    2.45
  -3 -13   4    2.55    2.69
   3  13  -3    3.73    2.83
  -3 -13   3    6.18    2.17
   3  13  -2   -0.52    2.41
  -3 -13   2    3.11    1.98
   3  13  -1    8.26    3.07
  -3 -13   1    4.95    2.31
   3  13   0   -0.80    2.27
  -3 -13   0    2.27    2.22
   3  13   1    5.33    2.97
  -3 -13  -1    2.12    1.84
   3  13   2    0.33    1.98
  -3 -13  -2    0.33    1.75
   3  13   3    1.75    2.12
  -3 -13  -3   -0.42    2.31
   3  13   4   -0.71    2.45
  -3 -13  -4    0.09    1.70
   3  13   5   -0.85    1.89
  -3 -13  -5   -0.19    1.75
   3  13   7    0.76    2.12
   3  14 -16   -0.19    2.97
  -3 -14  16   -2.08    3.78
   3  14 -15    0.33    3.59
  -3 -14  15    0.05    3.02
   3  14 -14    5.66    4.01
  -3 -14  14    4.91    3.26
   3  14 -13   -0.99    5.00
  -3 -14  13    1.70    4.29
   3  14 -12    1.32    3.87
  -3 -14  12    3.44    3.02
   3  14 -11    1.56    3.59
  -3 -14  11   -0.61    2.69
   3  14 -10    0.14    3.92
  -3 -14  10    0.94    2.64
   3  14  -9    1.09    2.97
  -3 -14   9    0.24    3.07
   3  14  -8    1.89    3.63
  -3 -14   8   -0.33    2.69
   3  14  -7    5.10    3.30
  -3 -14   7    5.95    2.45
   3  14  -6   -0.19    2.64
  -3 -14   6    1.65    2.64
   3  14  -5   -1.46    3.16
  -3 -14   5    0.28    3.44
   3  14  -4    2.12    3.21
  -3 -14   4    0.47    2.31
   3  14  -3    0.80    2.50
  -3 -14   3    0.61    2.45
   3  14  -2    0.38    2.60
  -3 -14   2    1.93    2.03
   3  14  -1    2.12    3.40
  -3 -14   1    0.00    2.69
   3  14   0    0.85    2.27
  -3 -14   0    2.03    2.27
   3  14   1    0.00    1.89
  -3 -14  -1   -1.13    1.84
   3  14   2    0.47    2.45
  -3 -14  -2    0.33    1.37
   3  14   3    0.57    2.03
  -3 -14  -3    0.28    1.46
   3  15 -15    0.61    2.74
  -3 -15  15   -0.19    3.16
   3  15 -14   -2.03    3.96
  -3 -15  14    0.66    3.26
   3  15 -13    4.20    4.11
  -3 -15  13    3.82    3.21
   3  15 -12    0.66    3.68
  -3 -15  12    3.44    3.63
   3  15 -11    1.42    3.07
  -3 -15  11    2.78    2.41
   3  15 -10    0.14    2.83
  -3 -15  10    0.57    2.22
   3  15  -9    1.09    3.49
  -3 -15   9    4.53    4.86
   3  15  -8   -0.38    3.63
  -3 -15   8   -0.09    3.21
   3  15  -7    3.59    4.20
  -3 -15   7    2.22    3.59
   3  15  -6    1.56    4.77
  -3 -15   6    4.48    3.54
   3  15  -5   -0.71    5.00
  -3 -15   5    0.28    2.64
   3  15  -4    1.23    3.07
  -3 -15   4   -0.09    1.98
   3  15  -3   -1.79    2.31
  -3 -15   3    0.94    2.03
   3  15  -2   -1.93    2.74
  -3 -15   2   -0.33    2.12
   3  15  -1    0.28    3.49
  -3 -15   1   -0.76    2.45
   3  15   0   -0.33    2.12
  -3 -15   0   -2.08    3.26
   3  15   2    0.09    1.79
  -3 -15  -4    0.80    1.93
  -3 -15  -5   -0.24    2.17
  -3 -15  -6   -0.19    1.51
   3  16 -14    1.93    2.83
  -3 -16  14   -0.09    4.25
   3  16  -7    1.60    4.95
  -3 -16   7    6.28    4.20
   3  16  -6    1.42    5.66
  -3 -16   6   -1.09    2.78
   3  16  -5    1.98    3.68
  -3 -16   5    0.47    1.75
  -3 -16   4    0.90    2.50
  -3 -16   2    0.90    3.78
  -3 -16  -5   -0.57    1.70
  -3 -17   6    0.19    2.12
  -3 -17   5   -0.94    1.98
  -3 -17   4   -0.61    2.17
  -3 -17   3   10.76    9.30
  -3 -18   4   -0.33    4.15
   4 -20   0   -2.31    3.30
   4 -20   1   -0.19    3.40
   4 -20   2   -1.42    2.50
   4 -19   2    0.85    2.12
   4 -19   3   -0.61    2.88
   4 -18   3   -0.47    3.63
   4 -18   4    0.42    3.78
  -4  18  -7   -0.24    4.39
  -4  18  -8   -1.32    6.13
  -4  18  -9    1.51    4.72
   4 -17  -2   -0.05    5.05
   4 -17  -1    3.16    2.74
  -4  17   1    1.79    3.73
   4 -17   0    1.32    3.59
  -4  17   0    1.04    4.58
   4 -17   1    1.70    2.88
  -4  17  -1   -1.04    3.40
   4 -17   2    0.28    2.31
  -4  17  -2    1.70    5.80
   4 -17   3    2.27    3.59
  -4  17  -3    0.47    3.30
   4 -17   4   -4.29    3.59
  -4  17  -4    0.28    3.54
   4 -17   5    1.46    4.48
  -4  17  -5    0.85    3.44
   4 -17   6    1.70    3.16
  -4  17  -6    0.05    3.92
   4 -17   7    0.90    2.17
  -4  17  -7   -0.94    3.16
   4 -17   8   -0.42    2.31
  -4  17  -8    0.47    3.54
  -4  17  -9    0.28    4.25
   4 -17  10    0.47    2.60
   4 -17  11   -0.14    1.84
   4 -17  12    0.85    3.07
   4 -17  13    1.70    2.97
   4 -16  -5   -3.44    5.95
   4 -16  -4    0.42    2.97
   4 -16  -3    0.71    3.40
  -4  16   3    1.89    7.08
   4 -16  -2    1.37    3.16
  -4  16   2    0.14    3.30
   4 -16  -1   -2.27    2.97
  -4  16   1    1.46    3.16
   4 -16   0    3.59    3.59
  -4  16   0    3.49    3.11
   4 -16   1    3.11    5.00
  -4  16  -1    4.15    4.34
   4 -16   2    0.57    3.73
  -4  16  -2    1.23    2.93
   4 -16   3    1.42    2.78
  -4  16  -3    0.61    3.16
   4 -16   4    6.13    2.78
  -4  16  -4    2.45    3.02
   4 -16   5    0.52    2.64
  -4  16  -5    2.03    3.11
   4 -16   6    0.66    2.88
  -4  16  -6    4.25    3.59
   4 -16   7   -0.90    2.69
  -4  16  -7    1.04    3.49
   4 -16   8   -4.67    5.62
  -4  16  -8    1.37    3.11
   4 -16   9    1.79    2.74
  -4  16  -9    1.18    3.11
   4 -16  10   -1.32    2.88
  -4  16 -10   -1.56    3.87
   4 -16  11    0.61    2.36
  -4  16 -11    0.57    3.49
   4 -16  12    2.08    2.69
  -4  16 -12    1.09    4.06
   4 -16  13    0.66    3.54
   4 -16  14   -0.14    3.68
  -4  16 -14    0.24    3.63
   4 -16  15   -2.36    3.30
  -4  16 -15   -1.51    4.53
  -4  16 -16   -0.85    3.49
  -4  15   7   -0.61    4.77
  -4  15   6    0.80    4.34
   4 -15  -5    0.71    3.54
  -4  15   5    0.85    2.93
   4 -15  -4    1.27    2.88
  -4  15   4    0.71    2.78
   4 -15  -3    1.60    2.93
  -4  15   3    1.89    3.73
   4 -15  -2   -0.76    3.26
  -4  15   2    3.02    3.68
   4 -15  -1    3.35    3.26
  -4  15   1    3.96    3.02
   4 -15   0   -0.57    3.07
  -4  15   0    0.47    3.07
   4 -15   1    2.31    2.69
  -4  15  -1    0.05    2.74
   4 -15   2    0.19    2.55
  -4  15  -2    0.99    2.74
   4 -15   3    6.28    2.78
  -4  15  -3    4.58    2.93
   4 -15   4    0.57    2.88
  -4  15  -4    1.32    3.21
   4 -15   5    9.67    2.93
  -4  15  -5    6.56    3.49
   4 -15   6    1.18    2.69
  -4  15  -6    4.11    2.97
   4 -15   7   -1.93    5.29
  -4  15  -7    1.70    2.60
   4 -15   8    4.25    2.83
  -4  15  -8    3.54    2.88
   4 -15   9   -0.33    2.31
  -4  15  -9    1.56    3.35
   4 -15  10    4.48    2.55
  -4  15 -10    4.15    3.21
   4 -15  11   -0.94    2.78
  -4  15 -11   -0.38    3.54
   4 -15  12    2.45    2.83
  -4  15 -12   -2.22    3.73
   4 -15  13    1.46    2.27
  -4  15 -13   -1.27    2.88
   4 -15  14    0.24    3.07
  -4  15 -14   -0.99    3.35
   4 -15  15    2.17    3.11
  -4  15 -15   11.84    7.69
  -4  15 -16    1.89    4.15
  -4  15 -17    1.70    3.40
  -4  14  13   -1.98    4.44
   4 -14  -8    0.42    2.31
  -4  14   8   -0.28    2.93
   4 -14  -7    1.23    2.69
  -4  14   7    2.55    2.69
   4 -14  -6   -0.05    3.59
  -4  14   6   -2.17    3.73
   4 -14  -5    2.31    2.93
  -4  14   5    2.45    3.40
   4 -14  -4    1.46    2.93
  -4  14   4    1.32    2.64
   4 -14  -3    0.42    3.02
  -4  14   3    3.30    3.16
   4 -14  -2    5.95    3.44
  -4  14   2    6.65    3.87
   4 -14  -1    3.40    2.60
  -4  14   1    4.81    2.78
   4 -14   0   -0.14    2.69
  -4  14   0    0.00    3.11
   4 -14   1   -0.28    2.64
  -4  14  -1   -0.52    2.78
   4 -14   2    0.80    2.55
  -4  14  -2   -3.49    2.74
   4 -14   3    9.39    2.64
  -4  14  -3   12.22    2.83
   4 -14   4   20.62    3.35
  -4  14  -4   18.69    3.02
   4 -14   5    0.09    2.97
  -4  14  -5    1.56    3.92
   4 -14   6   -4.34    4.77
  -4  14  -6    0.52    2.55
   4 -14   7    3.73    2.36
  -4  14  -7    4.20    2.93
   4 -14   8    0.28    2.22
  -4  14  -8   -0.85    2.64
   4 -14   9    4.15    2.45
  -4  14  -9    1.60    3.40
   4 -14  10   -0.09    2.55
  -4  14 -10   -0.76    2.93
   4 -14  11    3.07    2.64
  -4  14 -11    4.81    3.49
   4 -14  12   -1.23    3.35
  -4  14 -12    2.97    3.96
   4 -14  13    0.66    2.83
  -4  14 -13   -0.19    3.68
   4 -14  14    2.41    3.02
  -4  14 -14    2.03    4.01
   4 -14  15    2.50    3.59
  -4  14 -15    0.85    2.69
   4 -14  16    0.52    3.96
  -4  14 -16    2.22    3.30
  -4  14 -17    0.00    2.83
  -4  13  13    0.09    4.25
   4 -13 -12   -2.08    4.34
   4 -13 -11   -0.47    4.39
  -4  13  11    0.09    3.68
  -4  13  10    0.61    4.39
   4 -13  -9    1.65    3.73
  -4  13   9    2.22    2.88
   4 -13  -8    0.09    3.68
  -4  13   8    1.27    3.35
   4 -13  -7    1.18    3.21
  -4  13   7    0.42    3.26
   4 -13  -6    3.21    4.15
  -4  13   6    2.97    3.82
   4 -13  -5    0.33    3.02
  -4  13   5   -0.38    3.11
   4 -13  -4    6.18    2.93
  -4  13   4    2.22    2.74
   4 -13  -3   20.81    3.54
  -4  13   3   26.66    3.82
   4 -13  -2    7.27    2.55
  -4  13   2    9.77    3.44
   4 -13  -1    0.66    3.54
  -4  13   1    2.88    3.49
   4 -13   0    2.31    3.02
  -4  13   0    3.16    2.88
   4 -13   1   -0.09    2.41
  -4  13  -1    4.11    2.64
   4 -13   2    5.38    2.36
  -4  13  -2    7.03    2.64
   4 -13   3    0.33    2.69
  -4  13  -3    1.04    2.60
   4 -13   4   52.29    4.06
  -4  13  -4   57.10    5.80
   4 -13   5    1.09    3.68
  -4  13  -5    0.85    2.45
   4 -13   6   -0.71    2.55
  -4  13  -6    0.71    2.74
   4 -13   7   -1.37    2.22
  -4  13  -7    0.38    2.36
   4 -13   8   30.77    3.44
  -4  13  -8   27.28    4.01
   4 -13   9    2.88    2.22
  -4  13  -9   -0.24    2.69
   4 -13  10    5.43    3.16
  -4  13 -10    4.86    3.30
   4 -13  11   -0.05    2.55
  -4  13 -11    1.60    3.44
   4 -13  12    2.27    2.55
  -4  13 -12    1.09    2.69
   4 -13  13    1.56    2.78
  -4  13 -13    3.82    3.82
   4 -13  14   -1.37    2.74
  -4  13 -14   -0.19    3.40
   4 -13  15    2.69    3.02
  -4  13 -15    1.65    2.83
  -4  13 -16    0.61    4.25
  -4  13 -17   -0.42    3.44
  -4  13 -18    0.99    2.97
   4 -12 -13    2.22    3.40
  -4  12  13   -1.89    5.24
   4 -12 -12    0.38    2.97
  -4  12  12    2.41    3.96
   4 -12 -11    3.02    3.16
  -4  12  11   -0.71    2.97
   4 -12 -10    0.71    3.68
  -4  12  10    1.04    3.73
   4 -12  -9    3.96    3.40
  -4  12   9    2.78    3.82
   4 -12  -8   -0.38    3.07
  -4  12   8   -0.71    3.11
   4 -12  -7   10.33    3.30
  -4  12   7    3.78    3.44
   4 -12  -6    4.15    3.87
  -4  12   6    5.00    3.30
   4 -12  -5    0.99    2.74
  -4  12   5    2.45    2.64
   4 -12  -4   14.30    3.16
  -4  12   4   14.96    3.35
   4 -12  -3    0.14    2.36
  -4  12   3    0.24    2.50
   4 -12  -2   14.53    2.45
  -4  12   2   11.47    2.69
   4 -12  -1   10.76    2.60
  -4  12   1   15.62    2.93
   4 -12   0    0.14    2.03
  -4  12   0    0.52    2.31
   4 -12   1    0.47    2.27
  -4  12  -1    0.76    2.50
   4 -12   2    7.22    2.31
  -4  12  -2    9.06    2.41
   4 -12   3   -0.57    2.78
  -4  12  -3    2.93    3.73
   4 -12   4   15.86    4.67
  -4  12  -4   14.72    2.45
   4 -12   5   17.93    2.64
  -4  12  -5   19.16    2.88
   4 -12   6   13.68    3.16
  -4  12  -6   16.61    3.63
   4 -12   7   15.95    2.69
  -4  12  -7   18.12    3.44
   4 -12   8    1.37    1.98
  -4  12  -8    0.28    2.12
   4 -12   9   14.82    3.07
  -4  12  -9   20.39    2.97
   4 -12  10    0.85    2.12
  -4  12 -10    2.12    2.64
   4 -12  11    1.75    2.45
  -4  12 -11    1.70    3.07
   4 -12  12    6.42    2.55
  -4  12 -12    4.11    2.97
   4 -12  13    0.94    3.30
  -4  12 -13   -0.28    3.63
   4 -12  14    7.17    2.74
  -4  12 -14    1.70    3.16
   4 -12  15    0.85    2.74
  -4  12 -15    1.18    3.35
   4 -12  16    0.90    4.53
  -4  12 -16    0.05    3.07
  -4  12 -17    1.23    2.03
   4 -12  18    1.46    3.40
  -4  12 -18    0.80    3.11
  -4  11  14    2.60    3.21
   4 -11 -13   -0.28    3.21
  -4  11  13    4.34    4.34
   4 -11 -12    2.12    4.39
  -4  11  12   -1.51    4.91
   4 -11 -11    1.84    3.49
  -4  11  11    3.82    3.16
   4 -11 -10    4.15    3.07
  -4  11  10    4.25    3.21
   4 -11  -9   -0.28    3.63
  -4  11   9   -2.74    4.39
   4 -11  -8    9.72    2.97
  -4  11   8    9.25    3.49
   4 -11  -7   -2.60    3.21
  -4  11   7    1.46    2.74
   4 -11  -6    4.58    2.93
  -4  11   6    4.01    3.07
   4 -11  -5    3.54    2.41
  -4  11   5    2.36    2.36
   4 -11  -4    7.97    2.83
  -4  11   4    8.35    3.02
   4 -11  -3    3.68    2.36
  -4  11   3    4.06    2.45
   4 -11  -2   10.00    2.45
  -4  11   2    9.44    2.83
   4 -11  -1    1.04    2.03
  -4  11   1   -0.52    2.17
   4 -11   0   11.00    2.78
  -4  11   0   12.41    2.55
   4 -11   1    6.56    1.98
  -4  11  -1    5.33    1.98
   4 -11   2    3.26    1.89
  -4  11  -2    5.38    2.83
   4 -11   3   55.82    6.04
  -4  11  -3   46.76    3.63
   4 -11   4    1.75    2.08
  -4  11  -4    2.36    2.50
   4 -11   5   17.65    2.22
  -4  11  -5   11.51    2.22
   4 -11   6    0.80    2.12
  -4  11  -6   -0.05    2.12
   4 -11   7    3.35    1.70
  -4  11  -7    1.09    2.17
   4 -11   8   27.13    2.74
  -4  11  -8   29.63    3.21
   4 -11   9    4.67    1.89
  -4  11  -9    4.72    2.45
   4 -11  10   18.59    2.50
  -4  11 -10   17.74    2.88
   4 -11  11    7.60    2.74
  -4  11 -11    8.87    3.21
   4 -11  12    0.19    2.08
  -4  11 -12    0.85    2.69
   4 -11  13   15.48    2.64
  -4  11 -13   23.31    4.29
   4 -11  14    0.42    2.31
  -4  11 -14   -3.40    4.06
   4 -11  15   -0.61    3.26
  -4  11 -15   -2.08    3.54
   4 -11  16    4.95    2.78
  -4  11 -16    3.16    3.16
   4 -11  17   -0.05    2.74
  -4  11 -17    1.27    2.41
   4 -11  18    1.37    2.78
  -4  11 -18    1.13    2.55
   4 -11  19   -0.94    5.24
  -4  10  15   -1.75    3.54
   4 -10 -14    0.14    3.54
  -4  10  14    1.42    3.40
   4 -10 -13   -1.13    3.30
  -4  10  13    1.42    3.35
   4 -10 -12    1.65    3.16
  -4  10  12    3.49    3.16
   4 -10 -11    3.30    4.48
  -4  10  11    1.27    3.92
   4 -10 -10    3.68    3.16
  -4  10  10    4.15    3.30
   4 -10  -9    9.25    3.21
  -4  10   9   11.89    3.02
   4 -10  -8    1.09    3.16
  -4  10   8    5.95    3.73
   4 -10  -7   42.00    3.78
  -4  10   7   51.29    4.11
   4 -10  -6   26.10    3.16
  -4  10   6   21.61    3.26
   4 -10  -5   15.62    2.60
  -4  10   5   20.10    3.30
   4 -10  -4    5.99    2.60
  -4  10   4    3.07    2.36
   4 -10  -3    7.50    2.74
  -4  10   3    6.94    2.74
   4 -10  -2    4.53    2.55
  -4  10   2    2.03    2.31
   4 -10  -1   37.80    3.11
  -4  10   1   35.01    3.21
   4 -10   0   24.35    2.41
  -4  10   0   26.66    2.55
   4 -10   1    3.73    1.70
  -4  10  -1    1.93    2.78
   4 -10   2   21.52    3.63
  -4  10  -2   19.49    2.17
   4 -10   3   11.09    1.89
  -4  10  -3    8.92    1.89
   4 -10   4  134.06    5.95
  -4  10  -4  121.32    5.47
   4 -10   5   24.87    2.78
  -4  10  -5   22.60    2.60
   4 -10   6   -0.19    1.70
  -4  10  -6   -1.32    1.84
   4 -10   7   44.55    2.93
  -4  10  -7   39.69    3.07
   4 -10   8   -0.14    1.56
  -4  10  -8   -0.94    1.75
   4 -10   9   64.60    3.73
  -4  10  -9   69.56    4.44
   4 -10  10   10.95    2.03
  -4  10 -10    8.59    2.74
   4 -10  11   13.07    2.36
  -4  10 -11   13.40    2.78
   4 -10  12   28.27    3.11
  -4  10 -12   26.90    3.73
   4 -10  13    1.93    2.22
  -4  10 -13    1.37    2.45
   4 -10  14    3.16    2.50
  -4  10 -14    3.21    3.40
   4 -10  15   -0.71    2.60
  -4  10 -15    1.27    3.21
   4 -10  16    0.24    3.16
  -4  10 -16    0.19    3.07
   4 -10  17    5.66    2.78
  -4  10 -17    4.53    2.74
   4 -10  18    2.93    4.67
  -4  10 -18   -0.38    2.17
   4 -10  19    0.42    3.44
  -4  10 -19   -0.05    5.62
  -4  10 -20   -1.93    5.47
   4  -9 -15    1.04    2.69
   4  -9 -14    0.90    4.53
  -4   9  14   -4.81    5.14
   4  -9 -13    0.47    4.58
  -4   9  13   -0.33    3.78
   4  -9 -12    5.80    3.44
  -4   9  12    3.30    3.16
   4  -9 -11   12.08    2.93
  -4   9  11   11.56    3.59
   4  -9 -10    5.95    3.21
  -4   9  10    7.41    2.93
   4  -9  -9   -0.24    3.87
  -4   9   9   -0.28    4.20
   4  -9  -8   37.94    3.78
  -4   9   8   39.07    3.59
   4  -9  -7   14.39    2.74
  -4   9   7   13.97    3.07
   4  -9  -6    1.79    2.50
  -4   9   6    1.89    2.17
   4  -9  -5    4.58    2.31
  -4   9   5    7.08    2.78
   4  -9  -4    5.10    1.93
  -4   9   4    4.25    1.79
   4  -9  -3   28.12    2.74
  -4   9   3   29.30    2.50
   4  -9  -2   22.41    2.55
  -4   9   2   24.87    2.78
   4  -9  -1    0.85    1.70
  -4   9   1    0.76    1.51
   4  -9   0   63.71    3.82
  -4   9   0   57.90    4.11
   4  -9   1   17.41    4.44
  -4   9  -1   22.41    2.50
   4  -9   2   10.85    1.70
  -4   9  -2    8.92    1.75
   4  -9   3   69.93    3.73
  -4   9  -3   68.24    3.49
   4  -9   4   -0.24    1.32
  -4   9  -4   -0.99    1.75
   4  -9   5   23.31    2.17
  -4   9  -5   21.57    2.17
   4  -9   6  121.84    5.05
  -4   9  -6  135.57    4.86
   4  -9   7    1.79    1.32
  -4   9  -7    0.80    1.70
   4  -9   8   77.58    4.44
  -4   9  -8   73.47    4.81
   4  -9   9    3.68    1.60
  -4   9  -9    4.06    2.12
   4  -9  10   50.26    3.49
  -4   9 -10   49.50    4.01
   4  -9  11    1.70    1.70
  -4   9 -11   -1.27    2.12
   4  -9  12    4.67    2.50
  -4   9 -12    6.51    3.35
   4  -9  13   61.58    3.87
  -4   9 -13   58.66    4.58
   4  -9  14    3.35    2.22
  -4   9 -14    3.21    2.69
   4  -9  15    0.90    2.45
  -4   9 -15    5.14    4.01
   4  -9  16    0.52    3.07
  -4   9 -16    5.62    3.26
   4  -9  17    0.52    2.78
  -4   9 -17   -0.61    3.02
   4  -9  18    2.88    2.64
  -4   9 -18    2.22    2.83
   4  -9  19    0.61    2.12
  -4   9 -19    2.55    4.67
  -4   9 -20   -1.93    4.62
   4  -8 -16    0.33    3.16
  -4   8  16    0.42    3.54
   4  -8 -15   -0.47    2.83
  -4   8  15    1.37    3.44
   4  -8 -14    4.81    3.16
  -4   8  14    4.25    3.59
   4  -8 -13    1.79    2.93
  -4   8  13    0.57    3.30
   4  -8 -12   10.52    3.02
  -4   8  12   13.02    3.40
   4  -8 -11    0.61    3.35
  -4   8  11    3.35    3.63
   4  -8 -10   -1.23    2.74
  -4   8  10   -0.52    2.93
   4  -8  -9    0.94    2.41
  -4   8   9   -0.33    2.45
   4  -8  -8    9.15    2.97
  -4   8   8   11.09    3.68
   4  -8  -7    3.07    2.41
  -4   8   7    3.87    2.60
   4  -8  -6   31.33    3.21
  -4   8   6   34.12    3.49
   4  -8  -5    0.42    1.70
  -4   8   5    1.56    2.03
   4  -8  -4   59.32    3.68
  -4   8   4   58.28    3.40
   4  -8  -3  103.58    4.67
  -4   8   3  101.69    4.77
   4  -8  -2   23.78    2.50
  -4   8   2   19.30    2.22
   4  -8  -1  135.24    5.24
  -4   8   1  140.53    7.36
   4  -8   0   62.62    4.29
  -4   8   0   59.27    3.21
   4  -8   1    0.28    1.46
  -4   8  -1   -1.04    1.56
   4  -8   2  210.93    7.64
  -4   8  -2  216.50    7.36
   4  -8   3  126.47    4.77
  -4   8  -3  122.50    4.67
   4  -8   4   68.42    3.30
  -4   8  -4   73.57    3.54
   4  -8   5   21.19    2.36
  -4   8  -5   21.57    2.12
   4  -8   6    2.60    1.51
  -4   8  -6    2.60    1.70
   4  -8   7  258.88    8.02
  -4   8  -7  255.95    8.45
   4  -8   8   20.90    1.93
  -4   8  -8   21.94    2.08
   4  -8   9   93.62    4.34
  -4   8  -9   89.89    4.34
   4  -8  10   38.18    2.83
  -4   8 -10   38.08    3.54
   4  -8  11   19.68    2.27
  -4   8 -11   20.01    2.64
   4  -8  12   38.74    3.44
  -4   8 -12   31.33    3.96
   4  -8  13    3.44    1.98
  -4   8 -13    2.08    2.17
   4  -8  14   13.21    2.55
  -4   8 -14   11.75    2.88
   4  -8  15    3.26    3.40
  -4   8 -15    2.27    2.55
   4  -8  16    1.27    2.60
  -4   8 -16    1.27    3.44
   4  -8  17    3.73    2.88
  -4   8 -17    3.16    3.44
   4  -8  18    0.71    2.03
  -4   8 -18    0.52    2.97
   4  -8  19    0.19    3.11
  -4   8 -19    0.28    4.67
   4  -7 -16    0.09    2.41
  -4   7  16   -0.85    3.87
   4  -7 -15    0.47    3.63
  -4   7  15   -1.75    4.06
   4  -7 -14    0.99    3.40
  -4   7  14    1.46    4.77
   4  -7 -13    9.20    4.06
  -4   7  13    8.16    4.44
   4  -7 -12    7.74    3.96
  -4   7  12    5.43    4.25
   4  -7 -11   -0.05    2.69
  -4   7  11    2.36    2.74
   4  -7 -10   13.83    2.93
  -4   7  10   16.37    2.93
   4  -7  -9    0.90    2.17
  -4   7   9    0.57    2.17
   4  -7  -8    0.57    2.22
  -4   7   8    0.28    2.36
   4  -7  -7  486.00   14.39
  -4   7   7  492.89   15.86
   4  -7  -6   40.16    3.11
  -4   7   6   43.41    3.16
   4  -7  -5    7.60    1.75
  -4   7   5    8.02    1.75
   4  -7  -4  143.83    5.62
  -4   7   4  147.89    5.62
   4  -7  -3  197.44    6.61
  -4   7   3  200.46    6.37
   4  -7  -2    8.35    1.56
  -4   7   2    8.87    2.45
   4  -7  -1  192.77    9.11
  -4   7   1  186.25    6.70
   4  -7   0   57.38    2.97
  -4   7   0   52.43    3.07
   4  -7   1  411.16   13.17
  -4   7  -1  393.84   11.56
   4  -7   2  191.96    6.80
  -4   7  -2  205.37    6.94
   4  -7   3  219.66    7.41
  -4   7  -3  210.04    6.80
   4  -7   4   23.17    2.08
  -4   7  -4   23.17    1.93
   4  -7   5    3.96    1.13
  -4   7  -5    5.14    1.32
   4  -7   6  329.85    9.63
  -4   7  -6  319.47   10.19
   4  -7   7    0.33    1.09
  -4   7  -7   -0.05    1.18
   4  -7   8  171.39    5.80
  -4   7  -8  164.55    5.76
   4  -7   9   -0.19    1.23
  -4   7  -9    1.65    1.56
   4  -7  10    3.78    1.60
  -4   7 -10    2.60    2.03
   4  -7  11   39.92    2.50
  -4   7 -11   42.42    3.07
   4  -7  12   17.98    2.41
  -4   7 -12   18.26    3.11
   4  -7  13   22.70    2.55
  -4   7 -13   23.88    2.83
   4  -7  14    0.85    2.41
  -4   7 -14    1.23    2.55
   4  -7  15    0.19    2.22
  -4   7 -15    0.71    2.12
   4  -7  16    6.65    2.45
  -4   7 -16    5.95    2.69
   4  -7  17    1.18    2.41
  -4   7 -17    2.27    2.45
   4  -7  18    2.08    2.31
  -4   7 -18    4.11    3.21
   4  -7  19   -0.47    2.22
   4  -6 -18    0.99    2.31
  -4   6  17    0.42    3.68
   4  -6 -16    0.80    3.07
  -4   6  16   -0.85    3.11
   4  -6 -15   -1.79    3.82
  -4   6  15   -1.13    3.21
   4  -6 -14    4.67    3.30
  -4   6  14    4.25    3.30
   4  -6 -13   15.29    3.35
  -4   6  13   15.76    3.30
   4  -6 -12    3.11    2.55
  -4   6  12    7.03    3.11
   4  -6 -11    0.85    2.12
  -4   6  11    1.37    2.69
   4  -6 -10    4.15    2.55
  -4   6  10    3.07    2.55
   4  -6  -9  114.57    5.43
  -4   6   9  111.55    5.66
   4  -6  -8   36.43    3.35
  -4   6   8   35.20    2.88
   4  -6  -7   58.04    4.06
  -4   6   7   58.99    3.49
   4  -6  -6  238.49    8.54
  -4   6   6  236.84    8.21
   4  -6  -5   94.38    4.01
  -4   6   5   92.63    4.20
   4  -6  -4   73.10    3.63
  -4   6   4   69.60    3.59
   4  -6  -3   13.07    1.60
  -4   6   3   16.80    2.60
   4  -6  -2   39.64    2.74
  -4   6   2   43.79    2.60
   4  -6  -1  148.65    5.62
  -4   6   1  145.81    5.05
   4  -6   0   16.14    1.70
  -4   6   0   18.21    1.79
   4  -6   1   12.65    1.37
  -4   6  -1   12.36    1.27
   4  -6   2 1014.84   27.32
  -4   6  -2 1004.13   27.28
   4  -6   3   75.93    3.30
  -4   6  -3   75.50    3.30
   4  -6   4   37.61    1.98
  -4   6  -4   38.84    2.17
   4  -6   5   43.89    2.03
  -4   6  -5   43.08    2.12
   4  -6   6  105.23    4.01
  -4   6  -6  101.27    3.87
   4  -6   7  479.25   14.44
  -4   6  -7  466.56   15.01
   4  -6   8   -0.14    1.27
  -4   6  -8    0.00    1.46
   4  -6   9   26.24    2.17
  -4   6  -9   22.08    2.08
   4  -6  10    5.38    1.56
  -4   6 -10    5.57    1.93
   4  -6  11    1.56    1.37
  -4   6 -11    0.24    1.56
   4  -6  12   83.38    4.20
  -4   6 -12   82.16    5.62
   4  -6  13   -0.28    1.79
  -4   6 -13   -0.71    1.84
   4  -6  14    4.48    2.17
  -4   6 -14    3.78    2.22
   4  -6  15    6.65    2.12
  -4   6 -15    5.38    2.64
   4  -6  16    2.41    2.69
  -4   6 -16    1.23    2.41
   4  -6  17    3.16    2.74
  -4   6 -17    2.55    2.45
   4  -6  18    0.85    2.50
  -4   6 -18    0.28    2.31
   4  -5 -20    0.42    3.44
   4  -5 -19    1.13    3.16
   4  -5 -18    1.32    2.50
   4  -5 -17   -0.99    3.49
  -4   5  17   -1.42    3.40
   4  -5 -16   -0.57    3.07
  -4   5  16    0.90    3.96
   4  -5 -15    1.89    3.21
  -4   5  15    5.19    3.59
   4  -5 -14   -0.80    2.60
  -4   5  14    0.24    2.93
   4  -5 -13   26.14    3.44
  -4   5  13   20.81    3.40
   4  -5 -12    2.27    2.22
  -4   5  12    5.38    2.78
   4  -5 -11    1.42    2.36
  -4   5  11   -1.13    2.41
   4  -5 -10    8.59    2.74
  -4   5  10    4.48    3.21
   4  -5  -9   -0.85    1.93
  -4   5   9    0.47    1.93
   4  -5  -8   51.91    3.44
  -4   5   8   47.94    3.11
   4  -5  -7  177.05    7.17
  -4   5   7  177.01    6.80
   4  -5  -6   22.56    2.78
  -4   5   6   27.09    2.78
   4  -5  -5   47.90    2.64
  -4   5   5   44.03    2.69
   4  -5  -4   17.60    1.75
  -4   5   4   16.75    2.27
   4  -5  -3  268.69    8.40
  -4   5   3  278.13    8.49
   4  -5  -2  303.28    9.30
  -4   5   2  308.00    9.53
   4  -5  -1   25.06    1.65
  -4   5   1   24.02    1.75
   4  -5   0   30.06    1.70
  -4   5   0   27.09    1.65
   4  -5   1  433.01   12.41
  -4   5  -1  436.54   12.74
   4  -5   2   10.90    1.18
  -4   5  -2   10.62    1.23
   4  -5   3  816.13   23.50
  -4   5  -3  824.91   23.41
   4  -5   4    3.87    0.90
  -4   5  -4    4.91    0.94
   4  -5   5   13.97    1.13
  -4   5  -5   13.21    1.32
   4  -5   6  428.38   12.79
  -4   5  -6  443.20   13.54
   4  -5   7   10.90    1.32
  -4   5  -7   12.98    1.37
   4  -5   8  157.04    5.24
  -4   5  -8  158.98    6.04
   4  -5   9    1.79    1.13
  -4   5  -9    1.89    1.37
   4  -5  10   67.57    3.07
  -4   5 -10   71.77    3.68
   4  -5  11   41.20    2.69
  -4   5 -11   44.31    2.69
   4  -5  12   -0.33    1.46
  -4   5 -12    0.61    1.98
   4  -5  13   13.50    2.60
  -4   5 -13   13.02    2.22
   4  -5  14    2.93    2.17
  -4   5 -14    2.88    1.93
   4  -5  15    9.20    1.98
  -4   5 -15    9.58    2.22
   4  -5  16    6.37    2.45
  -4   5 -16    6.18    2.22
   4  -5  17   -0.66    2.55
  -4   5 -17    1.27    2.27
   4  -5  18    0.94    2.93
  -4   5 -18   -0.05    2.64
  -4   5 -19    0.47    1.98
  -4   5 -20    2.97    5.14
   4  -4 -20    1.32    2.74
   4  -4 -19   -0.28    3.16
  -4   4  19    0.38    3.54
   4  -4 -18   -0.09    4.20
  -4   4  18   -1.79    3.26
   4  -4 -17    5.19    3.54
  -4   4  17    3.40    4.58
   4  -4 -16   -2.41    3.02
  -4   4  16    0.28    3.35
   4  -4 -15    0.00    2.93
  -4   4  15    0.66    3.21
   4  -4 -14   15.95    3.16
  -4   4  14   14.44    3.40
   4  -4 -13   47.94    4.25
  -4   4  13   47.52    4.39
   4  -4 -12    7.13    3.02
  -4   4  12    9.91    3.54
   4  -4 -11   10.48    2.69
  -4   4  11   12.88    3.02
   4  -4 -10    9.53    2.45
  -4   4  10    7.17    2.78
   4  -4  -9  106.03    4.53
  -4   4   9  109.81    5.05
   4  -4  -8   50.26    3.07
  -4   4   8   51.20    2.93
   4  -4  -7  229.81    7.64
  -4   4   7  221.22    7.97
   4  -4  -6   15.81    1.79
  -4   4   6   18.17    1.89
   4  -4  -5  140.29    6.18
  -4   4   5  155.53    8.87
   4  -4  -4  313.38    9.96
  -4   4   4  317.77   10.15
   4  -4  -3   73.76    3.21
  -4   4   3   73.85    3.40
   4  -4  -2  182.15    6.51
  -4   4   2  184.84    7.08
   4  -4  -1   90.74    3.92
  -4   4   1   88.86    3.78
   4  -4   0   21.14    1.46
  -4   4   0   20.01    1.42
   4  -4   1  181.49    6.32
  -4   4  -1  186.02    6.23
   4  -4   2  217.87    7.17
  -4   4  -2  225.99    7.69
   4  -4   3   39.69    2.12
  -4   4  -3   42.38    1.98
   4  -4   4    4.48    0.85
  -4   4  -4    6.23    0.99
   4  -4   5  444.43   12.79
  -4   4  -5  443.43   14.35
   4  -4   6   -0.28    0.66
  -4   4  -6    0.80    0.80
   4  -4   7  142.75    5.10
  -4   4  -7  145.58    5.52
   4  -4   8   17.37    1.79
  -4   4  -8   18.64    1.79
   4  -4   9   -0.14    1.32
  -4   4  -9   -0.61    1.27
   4  -4  10    1.89    1.18
  -4   4 -10    2.17    1.42
   4  -4  11    1.75    1.51
  -4   4 -11    0.71    1.42
   4  -4  12   14.16    1.89
  -4   4 -12   13.87    2.22
   4  -4  13    2.03    1.84
  -4   4 -13    1.60    1.75
   4  -4  14    1.13    1.75
  -4   4 -14    0.14    1.70
   4  -4  15   11.09    2.41
  -4   4 -15   13.78    2.41
   4  -4  16    4.67    2.27
  -4   4 -16    5.66    2.78
   4  -4  17    3.78    2.64
  -4   4 -17    6.04    2.55
   4  -4  18   -0.33    2.08
  -4   4 -18    1.04    2.03
  -4   4 -19    0.52    1.70
   4  -3 -21   -1.04    2.74
   4  -3 -20    1.13    1.89
   4  -3 -19    3.59    4.34
  -4   3  19    0.66    4.20
   4  -3 -18    2.22    3.16
  -4   3  18    1.56    2.50
   4  -3 -17    1.93    4.20
  -4   3  17    3.49    4.15
   4  -3 -16    0.52    3.11
  -4   3  16    1.89    4.95
   4  -3 -15    7.97    3.02
  -4   3  15    5.71    3.49
   4  -3 -14   23.74    3.49
  -4   3  14   31.24    4.06
   4  -3 -13    9.53    2.64
  -4   3  13   10.48    3.11
   4  -3 -12   35.72    3.26
  -4   3  12   31.99    3.30
   4  -3 -11    3.82    2.03
  -4   3  11    4.48    2.31
   4  -3 -10   38.36    3.16
  -4   3  10   37.18    2.69
   4  -3  -9    2.50    2.12
  -4   3   9    2.64    1.89
   4  -3  -8    5.52    1.60
  -4   3   8    3.63    1.75
   4  -3  -7  148.17    5.10
  -4   3   7  147.56    5.43
   4  -3  -6    0.71    1.32
  -4   3   6    3.87    1.98
   4  -3  -5  155.86    6.42
  -4   3   5  160.96    6.28
   4  -3  -4  123.45    5.05
  -4   3   4  123.30    5.05
   4  -3  -3   16.23    1.51
  -4   3   3   17.46    1.70
   4  -3  -2  260.06    8.40
  -4   3   2  261.00    9.44
   4  -3  -1  150.25    5.47
  -4   3   1  149.02    5.66
   4  -3   0  270.06    8.45
  -4   3   0  273.60    9.20
   4  -3   1  716.75   21.71
  -4   3  -1  726.47   20.57
   4  -3   2  349.25   10.57
  -4   3  -2  344.01   10.95
   4  -3   3  107.64    4.01
  -4   3  -3  107.26    3.92
   4  -3   4    0.76    0.52
  -4   3  -4   -0.05    0.66
   4  -3   5    8.07    0.90
  -4   3  -5    7.55    0.80
   4  -3   6  420.17   12.98
  -4   3  -6  408.80   11.66
   4  -3   7   40.30    2.08
  -4   3  -7   36.48    2.22
   4  -3   8  213.25    7.36
  -4   3  -8  213.39    7.79
   4  -3   9   86.40    3.73
  -4   3  -9   84.89    3.44
   4  -3  10   14.91    1.70
  -4   3 -10   13.97    1.56
   4  -3  11   95.23    4.39
  -4   3 -11   93.58    3.92
   4  -3  12    1.37    1.65
  -4   3 -12   -0.24    1.27
   4  -3  13   25.39    2.64
  -4   3 -13   28.97    2.50
   4  -3  14    3.07    1.93
  -4   3 -14    1.89    1.37
   4  -3  15    4.53    2.22
  -4   3 -15    5.24    1.60
   4  -3  16    4.95    2.50
  -4   3 -16    5.33    2.60
   4  -3  17   -1.60    2.12
  -4   3 -17   -0.38    1.98
   4  -3  18    0.09    3.02
  -4   3 -18   -0.85    1.84
   4  -2 -21    0.24    2.03
   4  -2 -20    0.71    3.59
   4  -2 -19    1.93    2.78
   4  -2 -18    2.22    2.83
  -4   2  18    0.14    2.83
   4  -2 -17    5.33    3.73
  -4   2  17    2.27    3.26
   4  -2 -16    0.71    3.44
  -4   2  16    0.80    3.68
   4  -2 -15    1.79    2.69
  -4   2  15    0.52    2.64
   4  -2 -14   19.35    3.21
  -4   2  14   18.21    3.63
   4  -2 -13   15.19    2.69
  -4   2  13   14.96    2.69
   4  -2 -12   -0.38    2.45
  -4   2  12    0.33    2.78
   4  -2 -11    0.66    1.84
  -4   2  11    0.90    2.12
   4  -2 -10    3.73    1.93
  -4   2  10    1.60    1.70
   4  -2  -9   44.78    2.60
  -4   2   9   36.95    2.64
   4  -2  -8  320.41    9.25
  -4   2   8  319.37    9.77
   4  -2  -7   71.26    3.49
  -4   2   7   71.68    4.58
   4  -2  -6   38.55    2.31
  -4   2   6   36.43    2.45
   4  -2  -5  371.90   11.80
  -4   2   5  375.25   11.23
   4  -2  -4   48.13    2.64
  -4   2   4   44.12    2.50
   4  -2  -3  277.14    8.92
  -4   2   3  266.15    8.82
   4  -2  -2   23.08    1.37
  -4   2   2   23.78    1.60
   4  -2  -1    5.71    0.85
  -4   2   1    6.13    0.80
   4  -2   0  418.38   12.32
  -4   2   0  429.70   13.87
   4  -2   1  291.67    9.30
  -4   2  -1  294.03    9.06
   4  -2   2 3118.53   75.64
  -4   2  -2 3167.89   77.86
   4  -2   3  797.92   21.52
  -4   2  -3  770.69   21.05
   4  -2   4    1.42    0.42
  -4   2  -4    0.71    0.47
   4  -2   5  449.85   13.12
  -4   2  -5  444.19   12.74
   4  -2   6  102.21    3.82
  -4   2  -6  101.13    4.06
   4  -2   7  321.12   11.00
  -4   2  -7  309.98    9.67
   4  -2   8   16.75    1.27
  -4   2  -8   17.70    1.42
   4  -2   9    0.47    1.04
  -4   2  -9    0.09    0.85
   4  -2  10   87.68    3.68
  -4   2 -10   75.12    3.11
   4  -2  11    0.85    1.18
  -4   2 -11   -0.09    1.23
   4  -2  12   67.53    3.54
  -4   2 -12   67.67    3.30
   4  -2  13    2.17    1.56
  -4   2 -13    4.29    1.70
   4  -2  14    3.07    1.70
  -4   2 -14    3.73    1.65
   4  -2  15    2.88    2.41
  -4   2 -15    2.03    5.10
   4  -2  16    0.42    2.41
  -4   2 -16    1.56    1.42
   4  -2  17    1.56    1.79
  -4   2 -17    0.94    1.42
   4  -2  18   -0.80    2.22
  -4   2 -18   -0.05    2.45
   4  -1 -21    2.31    3.49
   4  -1 -20   -0.28    3.35
   4  -1 -19    0.71    3.59
  -4   1  19    1.46    5.76
   4  -1 -18   16.52    4.48
  -4   1  18   13.02    4.81
   4  -1 -17   -1.60    2.83
  -4   1  17   -0.52    2.93
   4  -1 -16    2.36    3.26
  -4   1  16    7.79    4.91
   4  -1 -15   12.65    2.93
  -4   1  15   17.51    3.54
   4  -1 -14   31.52    3.44
  -4   1  14   26.52    3.30
   4  -1 -13   -0.05    2.88
  -4   1  13    3.54    3.59
   4  -1 -12    5.00    2.08
  -4   1  12    3.44    2.31
   4  -1 -11   20.24    2.69
  -4   1  11   20.81    2.93
   4  -1 -10  138.03    5.47
  -4   1  10  142.79    5.95
   4  -1  -9  132.22    5.24
  -4   1   9  127.36    5.33
   4  -1  -8  118.40    6.51
  -4   1   8  126.28    7.08
   4  -1  -7  153.41    5.62
  -4   1   7  141.05    5.90
   4  -1  -6   79.42    3.49
  -4   1   6   83.52    3.87
   4  -1  -5  114.06    4.20
  -4   1   5  117.59    4.15
   4  -1  -4   99.90    3.78
  -4   1   4  105.51    3.92
   4  -1  -3   77.06    3.16
  -4   1   3   72.86    3.16
   4  -1  -2  141.52    4.72
  -4   1   2  147.89    5.57
   4  -1  -1  641.67   18.07
  -4   1   1  632.80   18.45
   4  -1   0  111.32    3.92
  -4   1   0  111.13    4.06
   4  -1   1  987.24   28.31
  -4   1  -1  963.79   25.15
   4  -1   2  539.51   14.11
  -4   1  -2  524.88   14.35
   4  -1   3    4.15    0.42
  -4   1  -3    4.06    0.47
   4  -1   4    2.88    0.42
  -4   1  -4    2.69    0.52
   4  -1   5    1.13    0.57
  -4   1  -5    0.52    0.57
   4  -1   6  715.43   20.76
  -4   1  -6  687.07   18.55
   4  -1   7    1.89    0.76
  -4   1  -7    2.97    0.76
   4  -1   8  152.80    6.13
  -4   1  -8  147.42    5.19
   4  -1   9    4.72    1.13
  -4   1  -9    4.25    0.90
   4  -1  10    1.79    1.60
  -4   1 -10    3.07    1.13
   4  -1  11   37.61    2.45
  -4   1 -11   36.38    2.41
   4  -1  12    3.73    1.37
  -4   1 -12    3.40    1.37
   4  -1  13   14.72    1.84
  -4   1 -13   13.59    1.70
   4  -1  14    9.01    1.89
  -4   1 -14    9.63    1.89
   4  -1  15    6.28    2.78
  -4   1 -15    3.49    1.56
   4  -1  16    6.32    2.36
  -4   1 -16    5.66    1.93
   4  -1  17    0.33    2.74
  -4   1 -17    1.70    4.15
   4  -1  18   -0.38    2.55
  -4   1 -18    1.23    1.46
   4   0 -21    5.43    6.51
  -4   0  21    0.38    4.86
   4   0 -20    0.05    2.97
  -4   0  20    0.47    3.30
   4   0 -19    3.44    3.02
  -4   0  19    0.99    2.03
   4   0 -18    3.35    3.30
  -4   0  18   -0.24    3.73
   4   0 -17    3.73    3.21
  -4   0  17    6.56    3.78
   4   0 -16    3.16    3.49
  -4   0  16    3.54    3.44
   4   0 -15    3.40    2.74
  -4   0  15    5.47    2.88
   4   0 -14   31.00    3.87
  -4   0  14   26.33    3.63
   4   0 -13   29.59    3.02
  -4   0  13   30.86    3.30
   4   0 -12    5.85    3.02
  -4   0  12    3.73    2.60
   4   0 -11   23.26    2.64
  -4   0  11   28.97    3.11
   4   0 -10    2.74    1.56
  -4   0  10    2.31    1.70
   4   0  -9   74.70    4.39
  -4   0   9   77.34    5.76
   4   0  -8  163.75    5.76
  -4   0   8  168.23    6.28
   4   0  -7   27.32    2.22
  -4   0   7   28.74    1.93
   4   0  -6    8.07    1.37
  -4   0   6    8.16    1.27
   4   0  -5  210.18    7.36
  -4   0   5  220.84    7.50
   4   0  -4    2.55    1.13
  -4   0   4    1.98    1.13
   4   0  -3 1029.05   27.98
  -4   0   3 1010.46   28.31
   4   0  -2    2.17    0.57
  -4   0   2    3.40    0.80
   4   0  -1  188.90    7.03
  -4   0   1  194.65    6.37
   4   0   0  770.64   20.01
  -4   0   0  763.28   19.49
   4   0   1    0.19    0.19
  -4   0  -1    0.28    0.19
   4   0   4    4.25    0.47
  -4   0  -4    5.38    0.42
   4   0   5  364.82   11.89
  -4   0  -5  373.31   11.23
   4   0   6   23.64    1.46
  -4   0  -6   23.55    1.37
   4   0   7  552.35   16.37
  -4   0  -7  574.62   17.04
   4   0   8   17.51    1.56
  -4   0  -8   16.23    1.32
   4   0   9   12.32    1.27
  -4   0  -9   15.67    1.32
   4   0  10   28.55    1.89
  -4   0 -10   26.71    1.98
   4   0  11   22.37    2.03
  -4   0 -11   25.62    2.12
   4   0  12   11.23    2.22
  -4   0 -12   12.51    1.70
   4   0  13    4.67    1.70
  -4   0 -13    3.87    1.27
   4   0  14    6.13    1.98
  -4   0 -14    4.86    1.75
   4   0  15    2.50    2.17
  -4   0 -15    7.03    1.70
   4   0  16   -0.57    2.12
  -4   0 -16    1.37    1.89
   4   0  17    0.52    2.50
  -4   0 -17    0.76    1.42
   4   1 -21   -3.54    4.58
   4   1 -20    0.90    4.15
  -4  -1  20    0.09    2.41
   4   1 -19    5.00    3.78
  -4  -1  19    8.40    4.81
   4   1 -18   -0.28    2.93
  -4  -1  18    2.97    3.63
   4   1 -17    0.14    2.74
  -4  -1  17    1.56    3.35
   4   1 -16    1.42    2.45
  -4  -1  16    0.33    3.11
   4   1 -15   20.34    3.07
  -4  -1  15   20.10    3.35
   4   1 -14   26.85    3.02
  -4  -1  14   26.10    3.44
   4   1 -13   26.47    2.83
  -4  -1  13   22.84    3.11
   4   1 -12   31.85    3.07
  -4  -1  12   36.19    3.21
   4   1 -11   10.48    2.36
  -4  -1  11   10.57    2.22
   4   1 -10    0.19    1.75
  -4  -1  10    0.09    2.27
   4   1  -9  197.34    6.84
  -4  -1   9  195.50    7.64
   4   1  -8   99.66    4.29
  -4  -1   8   98.01    4.06
   4   1  -7   90.41    3.96
  -4  -1   7   97.92    4.11
   4   1  -6   90.70    3.78
  -4  -1   6   88.53    3.87
   4   1  -5    2.03    0.94
  -4  -1   5    2.74    0.94
   4   1  -4  417.72   12.13
  -4  -1   4  388.08   13.26
   4   1  -3    7.79    0.90
  -4  -1   3    7.17    0.85
   4   1  -2  640.59   17.46
  -4  -1   2  621.76   17.88
   4   1  -1  382.61   10.95
  -4  -1   1  377.28   11.56
   4   1   0  279.88    7.97
  -4  -1   0  271.38    8.07
   4   1   4   91.45    3.35
  -4  -1  -4   89.05    3.35
   4   1   5   12.60    0.94
  -4  -1  -5   13.64    0.90
   4   1   6  367.98   11.84
  -4  -1  -6  376.57   11.61
   4   1   7   50.49    2.60
  -4  -1  -7   51.25    2.45
   4   1   8    9.67    1.13
  -4  -1  -8    9.06    1.09
   4   1   9    7.69    1.23
  -4  -1  -9    7.55    1.23
   4   1  10    7.13    1.42
  -4  -1 -10    6.98    1.32
   4   1  11   16.19    1.84
  -4  -1 -11   17.98    1.60
   4   1  12    2.45    1.75
  -4  -1 -12    2.74    1.42
   4   1  13    1.09    1.51
  -4  -1 -13    0.80    1.23
   4   1  14    4.77    1.98
  -4  -1 -14    4.95    1.93
   4   1  15    1.09    1.84
  -4  -1 -15    0.14    1.60
   4   1  16    2.74    3.73
  -4  -1 -16    2.60    2.22
   4   1  17    0.61    1.51
  -4  -1 -17    2.60    2.03
   4   2 -20   -3.82    5.57
  -4  -2  20   -1.04    3.87
   4   2 -19    0.38    3.21
  -4  -2  19    1.93    3.63
   4   2 -18   10.38    3.44
  -4  -2  18   11.89    3.82
   4   2 -17    0.90    2.97
  -4  -2  17   -0.57    3.35
   4   2 -16    3.21    2.64
  -4  -2  16   -0.42    3.26
   4   2 -15   11.66    3.30
  -4  -2  15   16.85    3.78
   4   2 -14   33.60    2.88
  -4  -2  14   32.09    3.44
   4   2 -13   10.38    2.22
  -4  -2  13   13.12    2.60
   4   2 -12    1.27    2.08
  -4  -2  12    0.47    2.27
   4   2 -11   68.66    6.37
  -4  -2  11   74.56    6.80
   4   2 -10  298.94    9.53
  -4  -2  10  290.35    9.34
   4   2  -9   41.90    2.78
  -4  -2   9   42.05    3.02
   4   2  -8  260.44    8.21
  -4  -2   8  260.86    8.26
   4   2  -7    0.47    1.18
  -4  -2   7   -1.51    1.46
   4   2  -6    1.98    0.99
  -4  -2   6    0.80    1.04
   4   2  -5    8.78    0.99
  -4  -2   5   10.00    1.42
   4   2  -4  157.99    5.52
  -4  -2   4  152.89    5.52
   4   2  -3 1107.76   28.55
  -4  -2   3 1101.11   28.97
   4   2  -2   99.80    3.68
  -4  -2   2  103.67    3.92
   4   2  -1   85.70    3.21
  -4  -2   1   84.37    3.68
   4   2   0  668.48   19.25
  -4  -2   0  649.27   17.37
   4   2   1    6.09    0.52
  -4  -2  -1    5.47    0.42
   4   2   3   14.30    1.04
   4   2   4    3.73    0.47
  -4  -2  -4    3.82    0.38
   4   2   5  196.97    6.75
  -4  -2  -5  201.12    6.61
   4   2   6    1.13    0.76
  -4  -2  -6    1.42    0.47
   4   2   7  139.92    5.52
  -4  -2  -7  140.29    5.33
   4   2   8    2.60    0.99
  -4  -2  -8    2.55    0.71
   4   2   9   59.88    3.30
  -4  -2  -9   63.47    2.93
   4   2  10   94.28    4.01
  -4  -2 -10  100.61    3.82
   4   2  11   13.97    1.79
  -4  -2 -11   14.96    1.65
   4   2  12    5.00    1.51
  -4  -2 -12    6.37    1.46
   4   2  13   -1.04    1.70
  -4  -2 -13    0.42    1.13
   4   2  14    6.70    2.03
  -4  -2 -14    5.29    1.79
   4   2  15    2.69    1.98
  -4  -2 -15    3.82    1.70
   4   2  16   -0.52    1.51
  -4  -2 -16   -0.19    1.42
  -4  -2 -17    0.19    1.32
   4   3 -20   -1.13    4.72
  -4  -3  20    3.30    5.43
   4   3 -19    1.23    2.55
  -4  -3  19    0.42    3.87
   4   3 -18    0.61    3.02
  -4  -3  18    2.55    3.49
   4   3 -17    8.26    3.82
  -4  -3  17    8.12    3.40
   4   3 -16   20.10    3.44
  -4  -3  16   15.19    3.35
   4   3 -15    7.50    2.78
  -4  -3  15    5.62    2.69
   4   3 -14   23.50    3.44
  -4  -3  14   20.67    3.02
   4   3 -13    0.57    1.84
  -4  -3  13   -0.14    2.03
   4   3 -12    2.12    2.17
  -4  -3  12    0.80    3.07
   4   3 -11    0.19    1.75
  -4  -3  11    0.57    1.84
   4   3 -10    1.42    1.56
  -4  -3  10   -0.76    1.98
   4   3  -9  569.52   16.61
  -4  -3   9  588.96   16.14
   4   3  -8    7.97    1.37
  -4  -3   8    9.72    1.65
   4   3  -7  159.59    5.90
  -4  -3   7  157.52    5.33
   4   3  -6  236.51    7.22
  -4  -3   6  235.10    7.64
   4   3  -5    3.07    0.90
  -4  -3   5    3.92    0.94
   4   3  -4  384.54   11.70
  -4  -3   4  375.58   11.00
   4   3  -3  102.16    3.82
  -4  -3   3   93.25    3.54
   4   3  -2  208.15    7.13
  -4  -3   2  212.21    6.56
   4   3  -1  163.93    5.62
  -4  -3   1  166.39    5.57
   4   3   0  173.56    5.43
  -4  -3   0  178.66    6.32
   4   3   1  501.71   14.91
  -4  -3  -1  528.28   14.49
   4   3   2    8.64    0.66
  -4  -3  -2    8.73    0.66
   4   3   3  175.50    6.51
  -4  -3  -3  166.95    5.71
   4   3   4  162.71    6.28
  -4  -3  -4  161.67    5.57
   4   3   5   19.21    1.23
  -4  -3  -5   21.61    1.27
   4   3   6  405.49   13.64
  -4  -3  -6  402.38   11.94
   4   3   7    1.84    0.85
  -4  -3  -7    1.79    0.90
   4   3   8    7.36    1.23
  -4  -3  -8    6.46    1.04
   4   3   9   15.86    1.65
  -4  -3  -9   15.53    1.56
   4   3  10    0.19    1.42
  -4  -3 -10   -0.42    0.99
   4   3  11   50.40    2.93
  -4  -3 -11   59.13    3.02
   4   3  12   -0.05    1.27
  -4  -3 -12   -1.27    1.23
   4   3  13    2.12    1.93
  -4  -3 -13    0.71    1.18
   4   3  14   -0.28    1.89
  -4  -3 -14    0.85    1.32
   4   3  15    0.57    3.54
  -4  -3 -15    0.57    1.56
   4   3  16   -0.90    2.45
  -4  -3 -16    0.42    1.51
   4   4 -21    1.04    3.11
  -4  -4  21    0.71    3.21
   4   4 -20   -1.42    5.29
  -4  -4  20    2.97    5.43
   4   4 -19   -0.09    2.41
  -4  -4  19    0.19    3.54
   4   4 -18    3.44    3.40
  -4  -4  18    5.71    3.30
   4   4 -17   -1.09    3.11
  -4  -4  17    2.12    3.49
   4   4 -16    0.71    2.50
  -4  -4  16    2.50    2.83
   4   4 -15   21.71    3.30
  -4  -4  15   18.83    3.78
   4   4 -14   20.90    2.78
  -4  -4  14   25.58    3.35
   4   4 -13    1.89    2.50
  -4  -4  13   -0.61    3.92
   4   4 -12   36.67    3.07
  -4  -4  12   41.57    3.30
   4   4 -11   46.39    2.83
  -4  -4  11   46.39    3.07
   4   4 -10  167.99    6.51
  -4  -4  10  164.31    6.56
   4   4  -9    2.69    1.51
  -4  -4   9    1.51    1.65
   4   4  -8  362.51   10.85
  -4  -4   8  349.81   11.80
   4   4  -7  128.59    5.00
  -4  -4   7  133.31    4.77
   4   4  -6    0.24    0.99
  -4  -4   6    0.52    0.99
   4   4  -5  271.19    8.82
  -4  -4   5  269.59    8.07
   4   4  -4   53.98    2.93
  -4  -4   4   58.80    2.45
   4   4  -3  102.64    4.34
  -4  -4   3  106.55    4.11
   4   4  -2   74.51    3.11
  -4  -4   2   76.54    3.21
   4   4  -1   62.15    2.88
  -4  -4   1   66.21    2.50
   4   4   0  373.92   11.70
  -4  -4   0  387.42   11.09
   4   4   1  143.27    5.24
  -4  -4  -1  145.01    4.81
   4   4   2  223.11    7.83
  -4  -4  -2  226.22    7.22
   4   4   3    2.36    0.61
  -4  -4  -3    1.70    0.61
   4   4   4   13.07    0.94
  -4  -4  -4   15.86    1.04
   4   4   5  156.53    6.42
  -4  -4  -5  149.73    5.47
   4   4   6   19.49    1.60
  -4  -4  -6   18.50    1.37
   4   4   7    4.44    1.23
  -4  -4  -7    5.80    0.94
   4   4   8    1.65    1.13
  -4  -4  -8    2.12    0.85
   4   4   9    0.19    1.13
  -4  -4  -9    0.33    1.04
   4   4  10   13.50    1.89
  -4  -4 -10   14.02    1.56
   4   4  11    1.32    1.89
  -4  -4 -11    0.94    1.23
   4   4  12    3.21    1.56
  -4  -4 -12    2.41    1.27
   4   4  13    2.69    2.03
  -4  -4 -13    0.05    0.90
   4   4  14    0.76    1.93
  -4  -4 -14    3.11    0.94
  -4  -4 -15   -0.14    1.13
   4   5 -21    0.76    3.02
  -4  -5  21   -0.71    4.67
   4   5 -20    2.08    5.10
  -4  -5  20    1.89    2.83
   4   5 -19    1.42    2.88
  -4  -5  19   -0.24    3.16
   4   5 -18    0.61    3.02
  -4  -5  18    2.17    3.26
   4   5 -17    0.33    2.83
  -4  -5  17    3.87    2.78
   4   5 -16    7.83    3.82
  -4  -5  16   11.14    3.87
   4   5 -15    1.93    2.64
  -4  -5  15    2.17    2.31
   4   5 -14   12.51    2.74
  -4  -5  14   10.81    3.30
   4   5 -13   -0.33    2.08
  -4  -5  13   -0.47    2.27
   4   5 -12   -0.14    2.12
  -4  -5  12   -0.19    1.93
   4   5 -11   74.89    4.62
  -4  -5  11   73.43    4.15
   4   5 -10   19.91    2.55
  -4  -5  10   22.60    2.45
   4   5  -9  246.04    8.54
  -4  -5   9  252.41    8.68
   4   5  -8   19.68    1.89
  -4  -5   8   21.61    1.98
   4   5  -7   31.85    2.31
  -4  -5   7   30.63    2.17
   4   5  -6  143.41    5.71
  -4  -5   6  133.40    5.76
   4   5  -5   14.16    1.46
  -4  -5   5   13.97    1.42
   4   5  -4  120.85    4.62
  -4  -5   4  126.89    4.67
   4   5  -3    2.93    1.18
  -4  -5   3    2.41    0.99
   4   5  -2   27.98    1.70
  -4  -5   2   30.96    1.65
   4   5  -1  350.66   11.42
  -4  -5   1  354.91   10.76
   4   5   0   98.53    4.11
  -4  -5   0   94.38    3.49
   4   5   1  115.99    4.72
  -4  -5  -1  116.89    4.25
   4   5   2    1.42    0.85
  -4  -5  -2    1.37    0.61
   4   5   3    7.13    0.94
  -4  -5  -3    6.56    0.85
   4   5   4   79.51    3.54
  -4  -5  -4   86.54    3.49
   4   5   5   37.28    1.98
  -4  -5  -5   36.85    1.93
   4   5   6   60.59    3.26
  -4  -5  -6   62.48    3.35
   4   5   7   36.71    2.50
  -4  -5  -7   36.76    1.98
   4   5   8   -0.28    1.32
  -4  -5  -8    0.76    0.80
   4   5   9    2.27    1.56
  -4  -5  -9    0.66    1.13
   4   5  10   13.21    1.89
  -4  -5 -10   12.36    1.56
   4   5  11    1.89    1.56
  -4  -5 -11    2.36    1.56
   4   5  12    1.23    2.12
  -4  -5 -12    0.38    1.04
   4   5  13    3.44    1.75
  -4  -5 -13    4.11    1.56
   4   5  14    0.71    1.51
  -4  -5 -14   -1.42    1.75
  -4  -5 -15    0.28    1.79
  -4  -6  21    1.46    3.44
   4   6 -20    2.78    4.86
  -4  -6  20    1.60    2.74
   4   6 -19    0.33    2.83
  -4  -6  19    0.38    3.30
   4   6 -18   -1.23    3.11
  -4  -6  18   -0.80    4.11
   4   6 -17   -1.27    2.60
  -4  -6  17    2.22    2.83
   4   6 -16    0.33    2.60
  -4  -6  16    0.14    2.60
   4   6 -15   31.24    4.25
  -4  -6  15   30.48    5.66
   4   6 -14   -0.66    2.55
  -4  -6  14   -0.33    2.78
   4   6 -13   10.57    2.69
  -4  -6  13   11.70    2.74
   4   6 -12    0.85    2.08
  -4  -6  12    1.89    2.08
   4   6 -11    3.35    1.84
  -4  -6  11    3.59    1.79
   4   6 -10  175.54    7.41
  -4  -6  10  179.08    6.89
   4   6  -9    9.44    2.12
  -4  -6   9    7.79    2.08
   4   6  -8   16.66    2.08
  -4  -6   8   18.07    1.93
   4   6  -7   68.00    3.54
  -4  -6   7   65.40    3.35
   4   6  -6    0.85    1.27
  -4  -6   6    1.23    1.13
   4   6  -5  115.80    4.62
  -4  -6   5  107.02    4.29
   4   6  -4    0.61    1.18
  -4  -6   4    1.04    0.90
   4   6  -3  139.07    5.14
  -4  -6   3  137.51    4.77
   4   6  -2   40.16    2.17
  -4  -6   2   39.26    1.89
   4   6  -1    5.24    1.46
  -4  -6   1    4.81    0.90
   4   6   0  233.59    7.64
  -4  -6   0  236.98    7.64
   4   6   1    1.27    0.94
  -4  -6  -1    1.27    1.79
   4   6   2    7.83    1.27
  -4  -6  -2    9.25    1.27
   4   6   3   34.68    2.50
  -4  -6  -3   30.53    1.79
   4   6   4    0.52    1.09
  -4  -6  -4    0.05    0.76
   4   6   5   79.80    3.49
  -4  -6  -5   84.42    4.06
   4   6   6   12.65    1.37
  -4  -6  -6   13.59    1.46
   4   6   7    1.70    1.37
  -4  -6  -7    2.50    0.94
   4   6   8    0.94    1.23
  -4  -6  -8    0.61    1.27
   4   6   9    4.11    1.46
  -4  -6  -9    6.23    1.42
   4   6  10    2.55    1.75
  -4  -6 -10    3.40    1.18
   4   6  11    4.44    1.98
  -4  -6 -11    3.87    1.42
   4   6  12    2.22    2.08
  -4  -6 -12    1.04    1.37
   4   6  13    0.57    1.32
  -4  -6 -13    0.00    1.51
   4   6  14   -0.33    1.79
  -4  -6 -14    0.90    1.27
   4   6  15    0.52    1.84
   4   7 -20   -1.09    4.53
  -4  -7  20    0.38    3.54
   4   7 -19   -0.42    4.29
  -4  -7  19    3.07    3.21
   4   7 -18   -0.42    3.16
  -4  -7  18    5.05    4.29
   4   7 -17    1.13    3.16
  -4  -7  17   -0.85    3.16
   4   7 -16   12.22    3.82
  -4  -7  16   10.05    4.86
   4   7 -15    0.94    2.31
  -4  -7  15   -1.65    2.60
   4   7 -14   25.20    3.54
  -4  -7  14   17.55    3.49
   4   7 -13    3.07    2.08
  -4  -7  13    2.55    2.27
   4   7 -12    2.36    2.55
  -4  -7  12    5.00    2.41
   4   7 -11    2.88    1.93
  -4  -7  11    3.16    1.98
   4   7 -10    1.27    2.12
  -4  -7  10    3.21    2.17
   4   7  -9  149.16    5.14
  -4  -7   9  161.67    6.51
   4   7  -8   11.61    1.79
  -4  -7   8   10.66    1.89
   4   7  -7   -0.85    1.51
  -4  -7   7    0.99    1.32
   4   7  -6   16.23    1.79
  -4  -7   6   14.30    1.75
   4   7  -5    3.30    1.37
  -4  -7   5    5.00    1.42
   4   7  -4   -0.19    1.37
  -4  -7   4    0.05    0.99
   4   7  -3   40.11    2.41
  -4  -7   3   40.06    2.22
   4   7  -2    5.52    1.42
  -4  -7   2    5.57    1.37
   4   7  -1  251.38    8.45
  -4  -7   1  254.21    8.35
   4   7   0    1.93    1.32
  -4  -7   0    1.65    1.18
   4   7   1   89.05    4.20
  -4  -7  -1   88.76    3.68
   4   7   2    2.22    1.32
  -4  -7  -2    1.98    1.23
   4   7   3    1.46    0.99
  -4  -7  -3    0.42    0.90
   4   7   4   27.98    1.98
  -4  -7  -4   27.98    2.12
   4   7   5    1.37    1.13
  -4  -7  -5    0.61    0.94
   4   7   6    0.24    1.37
  -4  -7  -6    0.05    0.90
   4   7   7    1.32    1.23
  -4  -7  -7    2.50    1.37
   4   7   8    3.73    1.75
  -4  -7  -8    5.00    1.32
   4   7   9    3.78    1.79
  -4  -7  -9    4.48    1.18
   4   7  10    0.24    1.89
  -4  -7 -10    0.05    1.13
   4   7  11    1.98    1.51
  -4  -7 -11    1.56    1.56
   4   7  12    0.61    1.42
  -4  -7 -12    0.38    1.23
  -4  -7 -13    0.76    1.04
  -4  -8  21    4.48    5.29
  -4  -8  20   -1.60    3.44
   4   8 -19    3.54    4.01
  -4  -8  19    1.65    4.25
   4   8 -18    2.88    3.26
  -4  -8  18    3.40    3.82
   4   8 -17   10.62    4.48
  -4  -8  17    9.48    3.63
   4   8 -16    2.83    2.88
  -4  -8  16    1.13    3.02
   4   8 -15    9.44    2.88
  -4  -8  15   14.20    3.78
   4   8 -14    0.00    2.60
  -4  -8  14   -0.47    2.97
   4   8 -13   10.95    2.03
  -4  -8  13    7.41    2.31
   4   8 -12    1.93    1.60
  -4  -8  12    4.29    2.08
   4   8 -11    2.55    1.98
  -4  -8  11    5.10    2.78
   4   8 -10   27.13    2.83
  -4  -8  10   28.31    2.88
   4   8  -9   47.94    3.30
  -4  -8   9   47.57    3.02
   4   8  -8   23.69    2.74
  -4  -8   8   25.58    2.60
   4   8  -7   10.48    2.17
  -4  -8   7    7.36    1.75
   4   8  -6    5.71    1.79
  -4  -8   6    3.78    1.51
   4   8  -5   24.87    2.22
  -4  -8   5   26.47    2.08
   4   8  -4   24.07    2.22
  -4  -8   4   19.91    1.79
   4   8  -3    0.61    1.27
  -4  -8   3    0.76    1.13
   4   8  -2    2.41    1.46
  -4  -8   2    0.47    1.18
   4   8  -1   31.29    2.36
  -4  -8   1   33.08    2.03
   4   8   0   62.15    2.97
  -4  -8   0   59.98    2.93
   4   8   1    2.17    1.32
  -4  -8  -1    0.57    0.99
   4   8   2    8.12    1.75
  -4  -8  -2    6.94    1.18
   4   8   3   27.42    2.17
  -4  -8  -3   25.53    1.98
   4   8   4    3.63    1.09
  -4  -8  -4    2.64    1.18
   4   8   5    5.99    1.13
  -4  -8  -5    5.71    1.37
   4   8   6   11.84    1.60
  -4  -8  -6   13.78    1.46
   4   8   7    2.83    1.23
  -4  -8  -7    2.55    1.27
   4   8   8    0.38    1.32
  -4  -8  -8   -0.05    1.18
   4   8   9    1.89    1.56
  -4  -8  -9    1.51    1.18
   4   8  10    0.42    1.84
  -4  -8 -10    2.08    1.13
   4   8  11    0.90    1.70
  -4  -8 -11    0.71    1.13
   4   9 -19    2.17    2.55
  -4  -9  19   -1.75    3.30
   4   9 -18    1.84    2.41
  -4  -9  18   -0.05    3.54
   4   9 -17   -1.27    1.98
  -4  -9  17   -0.28    3.11
   4   9 -16   11.51    2.93
  -4  -9  16   16.09    4.72
   4   9 -15    3.40    3.49
  -4  -9  15    2.83    3.44
   4   9 -14    7.60    2.78
  -4  -9  14   10.33    3.02
   4   9 -13    0.85    2.45
  -4  -9  13    1.84    2.64
   4   9 -12    3.82    3.21
  -4  -9  12    2.31    2.93
   4   9 -11   22.04    3.11
  -4  -9  11   19.02    2.64
   4   9 -10    3.49    2.78
  -4  -9  10    1.42    1.93
   4   9  -9   21.14    2.60
  -4  -9   9   17.41    2.50
   4   9  -8    4.34    2.27
  -4  -9   8    3.30    1.79
   4   9  -7    0.28    1.98
  -4  -9   7   -1.51    1.60
   4   9  -6   21.19    2.88
  -4  -9   6   19.87    2.78
   4   9  -5    0.28    1.56
  -4  -9   5    2.60    1.65
   4   9  -4   29.21    2.88
  -4  -9   4   28.08    2.45
   4   9  -3   32.70    2.83
  -4  -9   3   29.59    2.60
   4   9  -2    0.57    1.60
  -4  -9   2    0.00    1.46
   4   9  -1    3.16    1.56
  -4  -9   1    5.57    1.70
   4   9   0   35.96    2.74
  -4  -9   0   41.81    2.64
   4   9   1    1.23    1.27
  -4  -9  -1    1.42    1.18
   4   9   2    0.33    1.23
  -4  -9  -2   -0.85    1.09
   4   9   3    6.75    1.46
  -4  -9  -3    6.23    1.42
   4   9   4   14.72    1.79
  -4  -9  -4   15.34    1.70
   4   9   5    1.98    1.46
  -4  -9  -5    1.98    1.37
   4   9   6    0.52    1.23
  -4  -9  -6   -0.33    1.65
   4   9   7    5.05    1.98
  -4  -9  -7    4.53    1.75
   4   9   8    2.83    1.56
  -4  -9  -8    3.07    1.13
   4   9   9   -0.09    1.75
  -4  -9  -9    0.47    1.65
   4   9  10    0.66    1.51
  -4  -9 -10   -0.19    1.23
  -4  -9 -11   -0.14    1.70
   4  10 -18   -0.99    4.48
  -4 -10  18   -1.13    4.58
   4  10 -17    1.93    4.06
  -4 -10  17    2.50    3.49
   4  10 -16    0.19    3.26
  -4 -10  16   -0.09    3.16
   4  10 -15    2.22    3.11
  -4 -10  15    1.46    2.93
   4  10 -14    2.22    3.11
  -4 -10  14    2.55    3.26
   4  10 -13    2.78    3.21
  -4 -10  13    3.59    3.11
   4  10 -12   10.19    2.83
  -4 -10  12   12.79    2.83
   4  10 -11    2.64    3.02
  -4 -10  11    2.97    2.55
   4  10 -10   20.76    3.11
  -4 -10  10   18.50    2.69
   4  10  -9   -0.76    2.22
  -4 -10   9    2.03    2.69
   4  10  -8    7.27    2.74
  -4 -10   8    6.09    2.08
   4  10  -7   43.70    3.11
  -4 -10   7   44.74    2.83
   4  10  -6    0.57    2.08
  -4 -10   6    2.22    1.70
   4  10  -5   34.73    3.49
  -4 -10   5   32.51    2.78
   4  10  -4    0.85    1.98
  -4 -10   4    2.08    1.65
   4  10  -3    5.29    1.93
  -4 -10   3    4.48    1.51
   4  10  -2   29.35    2.50
  -4 -10   2   31.33    2.55
   4  10  -1   15.43    2.17
  -4 -10   1   18.45    2.03
   4  10   0    2.12    1.79
  -4 -10   0    4.39    1.98
   4  10   1    6.18    1.98
  -4 -10  -1    6.37    1.42
   4  10   2    0.52    2.12
  -4 -10  -2   -0.38    1.65
   4  10   3    9.63    2.03
  -4 -10  -3    9.48    1.46
   4  10   4    2.93    2.03
  -4 -10  -4    2.03    1.37
   4  10   5    7.31    1.46
  -4 -10  -5    6.51    1.65
   4  10   6    3.49    1.84
  -4 -10  -6    4.48    1.75
   4  10   7    1.18    1.75
  -4 -10  -7    0.61    1.42
   4  10   8   -0.09    1.32
  -4 -10  -8    0.14    1.60
  -4 -10  -9    0.19    1.46
   4  11 -18    0.52    4.48
  -4 -11  18   -0.94    2.93
   4  11 -17    1.13    3.16
  -4 -11  17    0.90    3.40
   4  11 -16    3.96    3.49
  -4 -11  16    2.83    3.73
   4  11 -15   -0.19    3.44
  -4 -11  15   -0.38    3.11
   4  11 -14    3.96    3.68
  -4 -11  14    1.37    3.44
   4  11 -13    3.30    3.11
  -4 -11  13    1.09    2.83
   4  11 -12    1.70    2.83
  -4 -11  12    2.17    3.49
   4  11 -11   25.25    3.68
  -4 -11  11   18.88    3.16
   4  11 -10    0.76    3.21
  -4 -11  10    0.33    2.36
   4  11  -9    2.64    2.83
  -4 -11   9    2.17    2.64
   4  11  -8   16.61    3.11
  -4 -11   8   19.54    2.64
   4  11  -7   -1.13    2.45
  -4 -11   7   -3.30    2.88
   4  11  -6   26.66    4.06
  -4 -11   6   28.69    2.74
   4  11  -5    0.38    2.12
  -4 -11   5    0.52    1.79
   4  11  -4    8.92    3.07
  -4 -11   4    8.49    2.17
   4  11  -3   19.44    2.60
  -4 -11   3   19.68    2.27
   4  11  -2    2.08    2.03
  -4 -11   2    1.09    2.03
   4  11  -1   19.02    2.69
  -4 -11   1   26.61    2.69
   4  11   0    2.78    2.17
  -4 -11   0    3.11    1.65
   4  11   1    0.19    1.89
  -4 -11  -1    0.90    1.56
   4  11   2    0.52    1.79
  -4 -11  -2    0.00    1.42
   4  11   3    0.28    1.60
  -4 -11  -3    1.23    1.98
   4  11   4    5.57    2.55
  -4 -11  -4    6.61    1.89
   4  11   5    0.38    1.60
  -4 -11  -5    1.09    1.51
   4  11   6    0.24    1.79
  -4 -11  -6    0.71    2.03
  -4 -11  -7   -0.24    1.65
  -4 -11  -8    0.99    2.12
   4  12 -18    0.19   10.48
  -4 -12  18    0.52    4.11
   4  12 -17    1.51    3.73
  -4 -12  17    0.52    3.02
   4  12 -16    0.52    3.59
  -4 -12  16   -0.99    3.30
   4  12 -15    1.93    3.78
  -4 -12  15    2.36    3.21
   4  12 -14   -0.33    3.68
  -4 -12  14   -0.28    3.44
   4  12 -13    2.55    3.21
  -4 -12  13    0.90    2.88
   4  12 -12    4.67    4.25
  -4 -12  12    3.30    2.97
   4  12 -11   -0.14    2.83
  -4 -12  11    0.57    2.50
   4  12 -10    2.03    3.40
  -4 -12  10    6.70    3.21
   4  12  -9    3.78    2.97
  -4 -12   9    3.02    2.55
   4  12  -8   -1.60    2.50
  -4 -12   8   -0.19    2.36
   4  12  -7    4.62    2.64
  -4 -12   7    2.41    2.31
   4  12  -6    0.00    2.78
  -4 -12   6    0.00    2.45
   4  12  -5    7.74    2.50
  -4 -12   5    8.64    2.27
   4  12  -4    0.76    2.45
  -4 -12   4   -0.33    1.98
   4  12  -3    0.85    2.45
  -4 -12   3   -0.14    2.08
   4  12  -2    5.29    2.27
  -4 -12   2    8.40    2.36
   4  12  -1    0.42    2.45
  -4 -12   1   -0.80    1.65
   4  12   0    5.10    2.22
  -4 -12   0    8.68    1.98
   4  12   1    0.71    2.17
  -4 -12  -1   -0.09    2.27
   4  12   2    1.32    2.69
  -4 -12  -2   -0.76    1.70
   4  12   3    4.25    2.12
  -4 -12  -3    1.04    1.51
   4  12   4    1.60    2.17
  -4 -12  -4   -0.24    1.84
   4  12   5   -0.05    1.79
  -4 -12  -5    0.94    1.37
   4  12   6    0.52    2.08
  -4 -12  -6   -0.52    1.75
   4  13 -17    0.90    4.34
  -4 -13  17    1.46    4.39
   4  13 -16   -0.19    3.16
  -4 -13  16    2.45    3.54
   4  13 -15    0.19    4.25
  -4 -13  15    3.59    3.59
   4  13 -14   12.51    3.63
  -4 -13  14    7.74    3.44
   4  13 -13    2.31    4.25
  -4 -13  13    0.42    4.15
   4  13 -12   -0.42    3.26
  -4 -13  12    0.28    2.74
   4  13 -11    2.78    4.25
  -4 -13  11    2.60    3.26
   4  13 -10    1.70    3.40
  -4 -13  10    3.78    2.97
   4  13  -9   -2.17    3.35
  -4 -13   9    2.31    2.50
   4  13  -8    2.78    2.83
  -4 -13   8    4.20    2.50
   4  13  -7    3.30    3.02
  -4 -13   7    3.49    2.41
   4  13  -6    4.25    3.11
  -4 -13   6    3.21    3.40
   4  13  -5    0.09    3.35
  -4 -13   5    0.24    2.27
   4  13  -4   -1.18    2.69
  -4 -13   4    1.37    2.41
   4  13  -3    1.79    2.69
  -4 -13   3    3.63    2.60
   4  13  -2    0.66    2.88
  -4 -13   2    2.12    2.22
   4  13  -1    3.02    2.22
  -4 -13   1    2.08    1.98
   4  13   0    0.47    2.17
  -4 -13   0    2.22    2.03
   4  13   1   -0.47    2.55
  -4 -13  -1    0.90    1.65
   4  13   2    1.70    1.98
  -4 -13  -2    0.80    1.56
   4  13   3    1.04    2.36
  -4 -13  -3    0.76    1.84
   4  13   4    0.42    1.84
  -4 -13  -4    0.57    1.60
   4  13   5   -0.80    2.83
  -4 -13  -5    0.52    1.27
  -4 -13  -6    0.19    1.27
  -4 -13  -7   -0.42    1.60
  -4 -13  -8    0.66    1.75
   4  14 -16    1.51    3.54
  -4 -14  16    1.93    3.96
   4  14 -15   -0.52    3.44
  -4 -14  15    1.79    3.26
   4  14 -14    2.22    3.87
  -4 -14  14    1.13    3.11
   4  14 -13   14.25    4.53
  -4 -14  13   13.64    3.44
   4  14 -12   12.46    4.34
  -4 -14  12   12.27    3.11
   4  14 -11   -1.46    3.26
  -4 -14  11   -0.33    2.88
   4  14 -10    2.45    4.11
  -4 -14  10    2.27    3.49
   4  14  -9    0.24    4.20
  -4 -14   9    1.51    3.96
   4  14  -8    0.80    3.16
  -4 -14   8    2.41    2.97
   4  14  -7    5.19    3.96
  -4 -14   7    4.06    2.83
   4  14  -6    1.93    4.01
  -4 -14   6    1.98    2.97
   4  14  -5    2.55    2.69
  -4 -14   5    2.93    2.50
   4  14  -4   -0.71    2.55
  -4 -14   4    1.09    2.03
   4  14  -3   -1.37    2.93
  -4 -14   3    1.09    2.69
   4  14  -2    2.03    2.27
  -4 -14   2    3.35    2.36
   4  14  -1    1.04    1.98
  -4 -14   1    0.52    2.17
   4  14   0    0.99    1.56
  -4 -14   0   -1.04    2.60
   4  14   1    0.33    1.98
  -4 -14  -1    1.18    1.75
   4  14   2    1.23    3.96
   4  15 -15    2.03    3.16
  -4 -15  15    0.66    3.54
   4  15 -14    0.42    3.92
  -4 -15  14    0.38    3.59
   4  15 -13    0.28    3.92
  -4 -15  13    0.66    3.02
   4  15 -12    0.94    5.43
   4  15  -9    0.47    2.78
  -4 -15   9   -0.24    4.34
   4  15  -8    1.37    3.30
  -4 -15   8    1.18    2.69
   4  15  -7   -3.16    4.15
  -4 -15   7    1.18    2.55
   4  15  -6   -1.18    3.30
  -4 -15   6    2.27    2.22
   4  15  -5    0.61    3.63
  -4 -15   5   -0.28    1.93
   4  15  -4    3.07    4.39
  -4 -15   4    0.47    3.16
   4  15  -3    1.42    2.50
  -4 -15   3   -0.90    2.08
  -4 -15   2   -0.05    2.36
   4  15  -1    1.27    1.98
   4  16 -13    4.34    5.62
  -4 -16  13    1.13    3.54
  -4 -16   5   -1.09    2.12
  -4 -16   4   -0.14    1.75
  -4 -16   3    0.90    3.54
  -4 -17   3    1.51    4.20
   5 -20   2   -2.36    3.63
   5 -20   3   -0.14    3.16
   5 -19   3    2.03    3.02
   5 -19   4   -0.99    2.78
   5 -18   3   -0.57    3.59
   5 -18   4    2.45    4.72
   5 -18   5   -0.76    3.21
  -5  18  -8    1.46    4.91
  -5  18  -9    1.13    4.67
   5 -17  -2    0.47    2.83
   5 -17  -1    2.45    2.83
  -5  17   1    1.32    3.59
   5 -17   0   -0.33    3.40
  -5  17   0   -0.24    3.92
   5 -17   1    1.89    4.01
  -5  17  -1    0.33    3.92
   5 -17   2    3.30    3.92
  -5  17  -2   -2.31    3.30
   5 -17   3    0.94    3.59
  -5  17  -3    1.75    3.26
   5 -17   4    0.71    2.93
  -5  17  -4    1.32    2.50
   5 -17   5   -1.51    2.83
  -5  17  -5   -1.37    2.88
   5 -17   6    0.33    2.88
  -5  17  -6   -4.48    8.07
   5 -17   7    0.66    3.26
  -5  17  -7   -0.14    3.26
   5 -17   8    0.61    2.41
  -5  17  -8   -0.19    2.45
   5 -17   9   -3.07    3.78
  -5  17  -9    0.94    4.86
   5 -17  10   -2.50    3.16
  -5  17 -10   -0.33    3.68
   5 -17  11   -0.05    1.98
   5 -17  12   -0.19    2.50
   5 -17  13    0.24    2.97
   5 -16  -5   -0.14    6.84
   5 -16  -4   -1.42    6.13
  -5  16   4    0.66    3.59
   5 -16  -3    1.84    2.64
   5 -16  -2    0.38    3.96
  -5  16   2   -0.28    4.34
   5 -16  -1    0.99    3.49
  -5  16   1    0.85    3.11
   5 -16   0    3.16    3.11
  -5  16   0    1.42    2.97
   5 -16   1    0.52    2.93
  -5  16  -1   -0.38    3.11
   5 -16   2   -2.27    3.73
  -5  16  -2    0.99    3.11
   5 -16   3    0.85    3.78
  -5  16  -3    1.84    3.16
   5 -16   4    5.52    2.74
  -5  16  -4    3.68    3.07
   5 -16   5    2.93    2.88
  -5  16  -5    1.98    5.52
   5 -16   6    1.51    5.10
  -5  16  -6    1.37    3.96
   5 -16   7    0.94    2.50
  -5  16  -7    2.69    3.07
   5 -16   8    0.14    2.50
  -5  16  -8    4.01    3.68
   5 -16   9    2.27    2.93
  -5  16  -9    6.94    3.68
   5 -16  10    0.80    2.93
  -5  16 -10    1.60    3.44
   5 -16  11    0.19    3.11
  -5  16 -11   -1.56    3.73
   5 -16  12    1.93    2.50
  -5  16 -12    0.00    2.88
   5 -16  13    0.71    2.74
  -5  16 -13   -0.05    4.34
   5 -16  14    2.83    4.25
  -5  16 -14    2.27    2.45
   5 -16  15   -0.66    3.59
  -5  16 -15    0.42    3.26
   5 -15  -7    1.89    2.69
  -5  15   7   -1.32    7.03
   5 -15  -6    0.76    2.83
  -5  15   6    1.79    3.49
   5 -15  -5    1.42    2.60
  -5  15   5    1.27    2.88
   5 -15  -4    0.76    2.93
  -5  15   4   -0.80    3.16
   5 -15  -3   -0.66    2.78
  -5  15   3    0.00    2.69
   5 -15  -2    2.31    3.07
  -5  15   2    0.61    2.88
   5 -15  -1    8.16    4.29
  -5  15   1    4.91    4.29
   5 -15   0    0.90    3.11
  -5  15   0   -0.14    3.16
   5 -15   1    2.78    2.22
  -5  15  -1    3.21    3.11
   5 -15   2    5.66    2.41
  -5  15  -2    5.14    2.74
   5 -15   3    2.41    2.64
  -5  15  -3    4.20    3.21
   5 -15   4    3.26    2.83
  -5  15  -4    2.55    4.95
   5 -15   5    0.47    4.44
  -5  15  -5    4.06    3.21
   5 -15   6   -0.57    2.50
  -5  15  -6    1.32    3.26
   5 -15   7    2.41    3.40
  -5  15  -7    0.33    4.20
   5 -15   8    3.54    2.74
  -5  15  -8    4.44    3.54
   5 -15   9    2.69    2.60
  -5  15  -9    1.42    3.11
   5 -15  10    5.05    2.97
  -5  15 -10    0.52    3.44
   5 -15  11    0.76    2.74
  -5  15 -11    0.71    3.40
   5 -15  12    0.66    2.60
  -5  15 -12    0.66    3.16
   5 -15  13    4.91    2.64
  -5  15 -13   -0.76    2.88
   5 -15  14    0.94    3.35
  -5  15 -14    2.60    3.44
   5 -15  15    3.11    3.16
  -5  15 -15    1.32    5.29
  -5  15 -16    0.94    4.15
  -5  14  13    0.90    4.11
   5 -14  -9    2.78    3.96
   5 -14  -8    0.57    3.49
  -5  14   8    1.37    2.55
   5 -14  -7   -1.04    2.97
  -5  14   7    0.14    3.73
   5 -14  -6    1.23    3.63
  -5  14   6   -0.80    3.73
   5 -14  -5    7.55    3.07
  -5  14   5    6.61    3.78
   5 -14  -4    2.22    2.93
  -5  14   4    3.21    3.26
   5 -14  -3    1.23    2.93
  -5  14   3   -0.85    2.88
   5 -14  -2    3.73    3.02
  -5  14   2    2.22    3.40
   5 -14  -1    2.83    2.83
  -5  14   1    3.73    2.88
   5 -14   0    3.21    2.69
  -5  14   0    1.46    2.74
   5 -14   1    0.05    2.78
  -5  14  -1    1.70    3.11
   5 -14   2    0.52    2.36
  -5  14  -2    0.94    2.93
   5 -14   3   30.81    3.87
  -5  14  -3   40.58    6.61
   5 -14   4    6.61    5.71
  -5  14  -4   -0.99    3.16
   5 -14   5    3.82    2.83
  -5  14  -5    0.52    3.21
   5 -14   6    1.65    2.60
  -5  14  -6    3.68    2.64
   5 -14   7    0.76    2.36
  -5  14  -7    2.36    2.60
   5 -14   8   -1.13    2.41
  -5  14  -8    0.80    3.07
   5 -14   9   15.24    3.07
  -5  14  -9   18.26    3.40
   5 -14  10   10.62    3.21
  -5  14 -10    6.70    3.68
   5 -14  11    0.28    2.60
  -5  14 -11    0.38    3.11
   5 -14  12    0.90    2.69
  -5  14 -12    0.61    3.63
   5 -14  13    0.09    3.44
  -5  14 -13   -0.99    3.82
   5 -14  14    6.98    4.11
  -5  14 -14    5.47    4.11
   5 -14  15   -0.09    2.50
  -5  14 -15   -1.75    6.56
   5 -14  16    0.52    2.08
  -5  14 -16   -1.42    4.39
  -5  14 -17   -1.23    3.07
  -5  13  14    0.00    4.67
  -5  13  13   12.36    8.40
   5 -13 -12    1.23    6.42
   5 -13 -11    3.59    2.78
   5 -13 -10   -0.19    3.49
   5 -13  -9   -1.18    3.40
  -5  13   9    0.47    3.16
   5 -13  -8    1.04    3.35
  -5  13   8    0.90    3.30
   5 -13  -7    0.38    3.07
  -5  13   7    2.17    3.26
   5 -13  -6   10.95    3.54
  -5  13   6    6.84    4.01
   5 -13  -5   -1.04    3.54
  -5  13   5    2.12    3.35
   5 -13  -4    0.94    2.78
  -5  13   4    0.57    2.74
   5 -13  -3    3.16    3.35
  -5  13   3    5.33    3.30
   5 -13  -2    6.65    2.69
  -5  13   2   11.94    3.11
   5 -13  -1    1.79    2.64
  -5  13   1    5.00    2.69
   5 -13   0    5.10    2.41
  -5  13   0    4.01    2.55
   5 -13   1   -0.80    2.55
  -5  13  -1   -2.31    2.64
   5 -13   2    1.13    2.50
  -5  13  -2   -1.09    3.44
   5 -13   3   26.85    4.95
  -5  13  -3   30.44    3.63
   5 -13   4   41.95    4.15
  -5  13  -4   38.69    4.11
   5 -13   5   -0.38    2.22
  -5  13  -5   -1.46    2.55
   5 -13   6    3.87    2.03
  -5  13  -6    1.93    2.64
   5 -13   7   -0.14    2.08
  -5  13  -7    2.69    2.36
   5 -13   8   28.55    3.40
  -5  13  -8   33.74    3.73
   5 -13   9    1.46    2.55
  -5  13  -9    3.16    2.93
   5 -13  10   16.47    2.74
  -5  13 -10   15.67    3.35
   5 -13  11    0.90    2.83
  -5  13 -11    0.14    3.49
   5 -13  12    1.04    2.36
  -5  13 -12    2.69    2.83
   5 -13  13    4.06    2.74
  -5  13 -13    1.70    3.11
   5 -13  14    0.42    2.83
  -5  13 -14    2.36    3.59
   5 -13  15    1.37    3.07
  -5  13 -15    1.93    5.47
  -5  13 -16    0.14    5.29
   5 -13  17   -0.61    2.93
  -5  13 -17   -0.66    2.36
  -5  12  14   -2.45    3.96
  -5  12  13   -1.37    4.06
   5 -12 -12    4.15    3.44
  -5  12  12    1.09    4.15
   5 -12 -11    0.47    3.87
  -5  12  11   -1.46    4.44
   5 -12 -10    3.59    3.82
  -5  12  10    0.90    3.68
   5 -12  -9    2.03    3.44
  -5  12   9    0.05    3.96
   5 -12  -8    1.46    3.63
  -5  12   8    2.17    3.63
   5 -12  -7    3.49    3.07
  -5  12   7    1.46    2.93
   5 -12  -6    3.35    3.30
  -5  12   6   -0.14    3.44
   5 -12  -5    9.15    3.63
  -5  12   5    3.49    3.21
   5 -12  -4   -0.09    2.60
  -5  12   4    0.57    2.64
   5 -12  -3    9.20    3.35
  -5  12   3   13.78    3.49
   5 -12  -2    1.18    2.36
  -5  12   2   -1.18    2.31
   5 -12  -1    9.72    2.64
  -5  12   1   11.42    2.69
   5 -12   0    3.30    2.36
  -5  12   0    4.39    2.74
   5 -12   1    1.13    2.08
  -5  12  -1   -2.03    3.40
   5 -12   2   19.68    4.91
  -5  12  -2   20.10    3.02
   5 -12   3    3.40    2.50
  -5  12  -3    2.45    2.27
   5 -12   4   46.81    3.78
  -5  12  -4   41.86    3.54
   5 -12   5    0.61    2.31
  -5  12  -5    0.99    2.22
   5 -12   6    0.14    2.03
  -5  12  -6    1.42    2.12
   5 -12   7   33.79    3.02
  -5  12  -7   33.50    4.06
   5 -12   8    2.41    2.12
  -5  12  -8    0.71    2.60
   5 -12   9   20.95    2.60
  -5  12  -9   23.64    3.40
   5 -12  10   -0.85    2.55
  -5  12 -10   -0.85    3.11
   5 -12  11    3.92    2.64
  -5  12 -11   -0.80    3.26
   5 -12  12   11.42    2.78
  -5  12 -12   15.48    3.21
   5 -12  13    1.04    2.78
  -5  12 -13   -2.36    4.34
   5 -12  14    6.61    2.78
  -5  12 -14    5.52    3.44
   5 -12  15   -1.65    3.11
  -5  12 -15    0.80    2.78
   5 -12  16    2.60    3.59
  -5  12 -16    2.88    2.78
   5 -12  17   -1.70    4.48
  -5  12 -17   -1.04    3.26
   5 -12  18    0.76    3.26
   5 -11 -13    0.80    3.40
  -5  11  13    1.23    3.40
   5 -11 -12    1.18    3.44
  -5  11  12   -1.51    3.16
   5 -11 -11    9.82    3.54
  -5  11  11    6.89    3.49
   5 -11 -10   -0.76    3.54
  -5  11  10   -0.76    3.87
   5 -11  -9    1.56    3.07
  -5  11   9    0.09    3.35
   5 -11  -8    2.17    3.11
  -5  11   8    0.47    3.02
   5 -11  -7    1.93    2.88
  -5  11   7    1.70    2.97
   5 -11  -6   46.58    4.67
  -5  11   6   54.74    4.95
   5 -11  -5    0.09    2.64
  -5  11   5   -1.42    2.41
   5 -11  -4    1.27    2.03
  -5  11   4   -0.14    2.27
   5 -11  -3   -0.57    2.31
  -5  11   3    0.85    2.88
   5 -11  -2   22.08    3.02
  -5  11   2   21.47    2.78
   5 -11  -1   -0.94    2.03
  -5  11   1   -0.80    2.27
   5 -11   0    0.80    2.45
  -5  11   0    1.13    3.26
   5 -11   1    0.85    3.07
  -5  11  -1    0.38    2.03
   5 -11   2    1.65    2.31
  -5  11  -2    1.09    2.36
   5 -11   3  101.98    5.14
  -5  11  -3   95.09    5.00
   5 -11   4    6.70    1.98
  -5  11  -4    2.93    2.12
   5 -11   5   21.94    2.88
  -5  11  -5   18.40    2.69
   5 -11   6    1.13    1.70
  -5  11  -6    1.60    2.08
   5 -11   7    4.20    2.50
  -5  11  -7    2.88    2.36
   5 -11   8   74.94    4.44
  -5  11  -8   79.32    4.48
   5 -11   9    1.51    2.27
  -5  11  -9    2.50    2.50
   5 -11  10   12.93    2.50
  -5  11 -10   12.51    2.78
   5 -11  11   37.94    3.21
  -5  11 -11   35.82    3.78
   5 -11  12    0.00    2.22
  -5  11 -12   -0.38    2.60
   5 -11  13    8.78    2.50
  -5  11 -13    9.82    3.07
   5 -11  14    2.12    2.64
  -5  11 -14    1.51    4.39
   5 -11  15    4.20    3.26
  -5  11 -15    2.93    3.16
   5 -11  16    0.24    3.49
  -5  11 -16    3.73    2.93
   5 -11  17   -0.47    2.22
  -5  11 -17   -1.18    3.78
   5 -11  18    0.66    2.36
   5 -11  19   -0.71    3.44
   5 -10 -15    2.31    4.06
   5 -10 -14    1.04    4.01
  -5  10  14   -0.61    2.50
   5 -10 -13   -0.42    3.78
  -5  10  13    0.14    3.78
   5 -10 -12   13.78    5.24
  -5  10  12    5.99    5.29
   5 -10 -11    2.97    3.63
  -5  10  11    3.40    3.59
   5 -10 -10   -0.71    2.97
  -5  10  10   -0.76    3.26
   5 -10  -9    0.99    3.30
  -5  10   9    2.17    3.40
   5 -10  -8    5.24    2.83
  -5  10   8    4.20    3.07
   5 -10  -7   31.29    4.20
  -5  10   7   31.14    3.73
   5 -10  -6   -0.71    2.31
  -5  10   6    2.03    2.41
   5 -10  -5    9.48    2.88
  -5  10   5    8.92    3.35
   5 -10  -4    2.41    2.22
  -5  10   4    0.57    2.22
   5 -10  -3   18.31    2.64
  -5  10   3   18.31    3.07
   5 -10  -2    3.54    2.12
  -5  10   2    6.23    2.36
   5 -10  -1   13.87    2.64
  -5  10   1   11.47    4.20
   5 -10   0    2.12    2.97
  -5  10   0    3.54    1.93
   5 -10   1    1.79    1.98
  -5  10  -1    5.38    2.08
   5 -10   2   18.78    2.31
  -5  10  -2   17.22    2.22
   5 -10   3   44.40    3.26
  -5  10  -3   32.65    2.50
   5 -10   4   57.38    4.39
  -5  10  -4   51.34    4.20
   5 -10   5   25.58    2.93
  -5  10  -5   31.62    3.11
   5 -10   6    0.80    1.51
  -5  10  -6    0.99    1.84
   5 -10   7   47.47    3.02
  -5  10  -7   46.39    3.21
   5 -10   8    3.92    2.17
  -5  10  -8    2.36    2.45
   5 -10   9  109.57    5.33
  -5  10  -9  108.72    5.38
   5 -10  10    3.68    2.64
  -5  10 -10    1.09    3.07
   5 -10  11    0.61    2.08
  -5  10 -11   -1.27    2.36
   5 -10  12   31.85    3.59
  -5  10 -12   29.78    4.15
   5 -10  13    2.97    2.41
  -5  10 -13    1.65    2.78
   5 -10  14    1.79    2.27
  -5  10 -14    0.14    3.02
   5 -10  15   -0.99    3.49
  -5  10 -15   -2.22    3.73
   5 -10  16   -0.90    2.50
  -5  10 -16    2.17    2.55
   5 -10  17   10.24    2.31
  -5  10 -17    2.45    1.89
   5 -10  18    0.66    2.78
  -5  10 -18   -5.76    5.90
   5 -10  19    0.80    2.78
  -5  10 -20    5.52    7.41
   5  -9 -16   -1.60    3.30
   5  -9 -15    1.37    3.30
  -5   9  15   -0.85    2.41
   5  -9 -14    1.13    3.30
  -5   9  14   -1.98    3.54
   5  -9 -13    5.33    3.26
  -5   9  13    5.47    3.73
   5  -9 -12   -2.93    3.35
  -5   9  12    1.89    3.44
   5  -9 -11    8.64    3.16
  -5   9  11    7.79    3.59
   5  -9 -10    3.87    2.88
  -5   9  10    2.22    2.83
   5  -9  -9   18.45    3.30
  -5   9   9   22.65    3.87
   5  -9  -8    4.25    3.35
  -5   9   8    0.71    2.78
   5  -9  -7   -1.37    2.22
  -5   9   7   -0.99    2.45
   5  -9  -6   23.78    3.02
  -5   9   6   21.05    2.93
   5  -9  -5    2.64    2.17
  -5   9   5    0.28    2.22
   5  -9  -4   16.85    2.97
  -5   9   4   16.56    2.97
   5  -9  -3    5.29    1.75
  -5   9   3    3.78    2.03
   5  -9  -2   87.63    3.92
  -5   9   2   93.58    5.57
   5  -9  -1   33.55    3.16
  -5   9   1   32.28    2.93
   5  -9   0   13.83    1.98
  -5   9   0   12.55    1.98
   5  -9   1   15.95    2.55
  -5   9  -1   14.02    2.55
   5  -9   2   67.76    3.44
  -5   9  -2   71.49    3.59
   5  -9   3  108.30    4.44
  -5   9  -3  107.59    4.95
   5  -9   4    3.78    1.56
  -5   9  -4    1.84    1.56
   5  -9   5   41.86    2.88
  -5   9  -5   39.64    2.78
   5  -9   6   22.41    2.45
  -5   9  -6   23.59    2.83
   5  -9   7    2.50    1.46
  -5   9  -7    3.35    1.70
   5  -9   8  159.22    6.46
  -5   9  -8  127.79    5.95
   5  -9   9    0.52    1.79
  -5   9  -9    0.57    2.12
   5  -9  10   57.76    3.44
  -5   9 -10   63.33    3.87
   5  -9  11   22.41    2.41
  -5   9 -11   23.08    2.88
   5  -9  12   11.84    2.88
  -5   9 -12   14.02    3.16
   5  -9  13   12.69    2.31
  -5   9 -13   10.38    2.78
   5  -9  14    0.24    2.27
  -5   9 -14   -1.60    2.78
   5  -9  15    2.03    2.83
  -5   9 -15   -0.47    2.74
   5  -9  16    0.76    2.74
  -5   9 -16    3.26    3.44
   5  -9  17    3.11    2.60
  -5   9 -17    2.17    2.83
   5  -9  18    1.46    1.79
   5  -9  19    0.09    4.39
  -5   9 -19   -1.27    6.37
   5  -8 -15    0.71    3.40
  -5   8  15    2.45    2.83
   5  -8 -14    1.84    3.59
  -5   8  14    2.27    4.58
   5  -8 -13   -0.57    3.40
  -5   8  13   -0.80    3.82
   5  -8 -12   33.13    4.48
  -5   8  12   39.21    4.91
   5  -8 -11   -0.42    3.11
  -5   8  11    0.47    3.35
   5  -8 -10    8.40    2.83
  -5   8  10    6.84    2.97
   5  -8  -9   15.01    3.44
  -5   8   9   13.83    3.35
   5  -8  -8  174.98    7.08
  -5   8   8  172.52    7.36
   5  -8  -7    6.37    2.27
  -5   8   7    4.72    2.64
   5  -8  -6    1.98    2.12
  -5   8   6    0.94    2.08
   5  -8  -5    3.73    2.08
  -5   8   5    5.24    2.22
   5  -8  -4   16.47    2.03
  -5   8   4   12.41    2.17
   5  -8  -3   70.41    4.01
  -5   8   3   78.62    5.33
   5  -8  -2   95.79    4.62
  -5   8   2   98.44    4.62
   5  -8  -1  102.68    4.44
  -5   8   1  106.60    5.05
   5  -8   0  110.19    4.48
  -5   8   0  106.69    4.15
   5  -8   1    4.48    1.60
  -5   8  -1    3.40    1.84
   5  -8   2  571.36   16.37
  -5   8  -2  572.78   15.90
   5  -8   3  145.06    5.00
  -5   8  -3  142.56    5.43
   5  -8   4  271.57    8.92
  -5   8  -4  289.22   10.19
   5  -8   5   68.61    3.21
  -5   8  -5   75.17    3.68
   5  -8   6    1.75    1.32
  -5   8  -6    2.03    1.42
   5  -8   7   68.66    3.21
  -5   8  -7   70.41    3.44
   5  -8   8   44.36    2.69
  -5   8  -8   45.54    2.93
   5  -8   9   56.20    3.16
  -5   8  -9   57.76    3.49
   5  -8  10   27.18    2.69
  -5   8 -10   26.19    2.69
   5  -8  11    0.61    1.65
  -5   8 -11    1.46    2.08
   5  -8  12   50.11    3.68
  -5   8 -12   48.04    4.06
   5  -8  13    1.23    2.36
  -5   8 -13    2.12    3.02
   5  -8  14    2.31    2.45
  -5   8 -14    1.65    2.55
   5  -8  15   -0.85    2.22
  -5   8 -15    2.45    2.60
   5  -8  16    2.88    2.64
  -5   8 -16    0.71    2.45
   5  -8  17    3.68    2.31
  -5   8 -17    3.35    2.93
   5  -8  18   -0.42    3.07
  -5   8 -18    0.05    5.99
   5  -8  19   -0.42    2.93
   5  -7 -16    3.40    3.44
  -5   7  16    2.69    5.62
   5  -7 -15   -0.09    3.92
  -5   7  15    0.00    3.30
   5  -7 -14    3.44    3.73
  -5   7  14    2.78    3.96
   5  -7 -13   15.15    3.44
  -5   7  13   19.54    3.54
   5  -7 -12   -0.05    2.78
  -5   7  12   -0.09    3.35
   5  -7 -11   10.29    2.88
  -5   7  11   12.03    3.02
   5  -7 -10    9.72    3.07
  -5   7  10    8.07    3.26
   5  -7  -9   33.03    3.59
  -5   7   9   37.00    3.54
   5  -7  -8    9.53    3.26
  -5   7   8    8.73    3.40
   5  -7  -7   42.09    3.87
  -5   7   7   42.42    3.96
   5  -7  -6   18.07    2.31
  -5   7   6   16.70    2.45
   5  -7  -5    2.50    1.75
  -5   7   5    4.06    1.93
   5  -7  -4   73.80    4.39
  -5   7   4   82.11    6.18
   5  -7  -3   49.27    2.74
  -5   7   3   45.73    2.83
   5  -7  -2   15.43    2.03
  -5   7   2   15.43    1.98
   5  -7  -1    0.05    1.46
  -5   7   1    0.57    1.46
   5  -7   0   55.68    2.97
  -5   7   0   58.28    3.07
   5  -7   1  627.19   18.83
  -5   7  -1  621.29   19.02
   5  -7   2  140.01    5.29
  -5   7  -2  146.76    5.62
   5  -7   3  292.85    9.06
  -5   7  -3  287.62    8.87
   5  -7   4    3.26    1.09
  -5   7  -4    1.98    1.32
   5  -7   5   43.13    2.45
  -5   7  -5   45.68    2.78
   5  -7   6  142.51    5.05
  -5   7  -6  137.08    5.00
   5  -7   7   48.09    2.41
  -5   7  -7   49.17    2.60
   5  -7   8   59.22    2.88
  -5   7  -8   61.49    2.97
   5  -7   9    5.00    1.42
  -5   7  -9    3.92    1.60
   5  -7  10    2.55    1.37
  -5   7 -10    2.12    1.75
   5  -7  11   33.13    2.97
  -5   7 -11   27.13    3.63
   5  -7  12    6.18    1.79
  -5   7 -12    5.14    2.03
   5  -7  13   15.81    2.88
  -5   7 -13   12.46    2.93
   5  -7  14    0.00    2.22
  -5   7 -14   -0.38    2.64
   5  -7  15    0.24    2.12
  -5   7 -15   -0.90    2.36
   5  -7  16    4.15    2.83
  -5   7 -16    3.30    2.74
   5  -7  17    5.85    2.17
  -5   7 -17    1.60    2.45
   5  -7  18    0.38    2.45
  -5   7 -18    1.32    2.93
   5  -7  19    1.42    3.30
   5  -6 -18   -0.85    2.50
  -5   6  17    4.39    4.39
   5  -6 -16   -0.99    3.54
  -5   6  16    2.69    3.49
   5  -6 -15    1.13    3.44
  -5   6  15    1.60    4.34
   5  -6 -14    3.21    3.59
  -5   6  14    4.01    3.92
   5  -6 -13    4.86    3.30
  -5   6  13    6.80    3.40
   5  -6 -12   16.09    3.44
  -5   6  12   19.06    3.63
   5  -6 -11    1.13    2.50
  -5   6  11    1.70    2.74
   5  -6 -10    6.04    2.36
  -5   6  10    3.21    2.41
   5  -6  -9   -1.18    2.08
  -5   6   9    0.71    2.22
   5  -6  -8    8.97    2.83
  -5   6   8    7.79    2.55
   5  -6  -7  134.91    5.57
  -5   6   7  122.27    5.66
   5  -6  -6   48.84    3.21
  -5   6   6   42.99    3.07
   5  -6  -5    6.51    2.74
  -5   6   5    3.40    2.17
   5  -6  -4  102.87    4.39
  -5   6   4   96.60    4.34
   5  -6  -3   65.64    3.40
  -5   6   3   65.88    3.44
   5  -6  -2    0.85    1.27
  -5   6   2    0.90    1.32
   5  -6  -1   64.88    3.35
  -5   6   1   72.34    3.40
   5  -6   0   23.59    1.84
  -5   6   0   22.23    1.75
   5  -6   1   35.53    1.98
  -5   6  -1   37.00    2.27
   5  -6   2  508.41   15.24
  -5   6  -2  508.13   14.68
   5  -6   3   42.56    2.41
  -5   6  -3   43.60    2.41
   5  -6   4  239.81    7.74
  -5   6  -4  241.75    7.69
   5  -6   5   14.68    1.51
  -5   6  -5   14.16    1.75
   5  -6   6   13.54    1.56
  -5   6  -6   14.72    1.70
   5  -6   7  187.25    6.23
  -5   6  -7  179.70    6.13
   5  -6   8   84.28    3.63
  -5   6  -8   80.65    4.11
   5  -6   9    2.12    1.42
  -5   6  -9    2.64    1.60
   5  -6  10   34.12    2.22
  -5   6 -10   26.94    2.36
   5  -6  11   14.63    1.93
  -5   6 -11   12.41    2.03
   5  -6  12   35.20    3.40
  -5   6 -12   32.32    3.21
   5  -6  13    0.66    1.65
  -5   6 -13    1.98    1.89
   5  -6  14    2.64    2.93
  -5   6 -14    3.82    2.31
   5  -6  15    5.00    2.50
  -5   6 -15    2.88    2.55
   5  -6  16    2.22    2.41
  -5   6 -16    3.35    2.97
   5  -6  17    1.75    2.69
  -5   6 -17    3.21    3.40
   5  -6  18    0.80    3.07
  -5   6 -18    1.46    2.36
   5  -6  19   -1.32    2.03
  -5   6 -20   -2.50    4.06
   5  -5 -20   -1.18    2.60
   5  -5 -19    1.13    2.64
   5  -5 -18    2.08    6.46
   5  -5 -17    1.18    3.68
  -5   5  17    1.18    6.80
   5  -5 -16    0.99    3.59
  -5   5  16    1.79    3.63
   5  -5 -15   -0.19    3.26
  -5   5  15    0.47    3.40
   5  -5 -14    2.93    2.78
  -5   5  14    4.91    3.11
   5  -5 -13   39.12    3.73
  -5   5  13   40.49    4.15
   5  -5 -12   13.83    3.21
  -5   5  12   12.79    3.11
   5  -5 -11   72.95    4.39
  -5   5  11   73.61    4.44
   5  -5 -10    0.38    2.31
  -5   5  10    3.92    2.55
   5  -5  -9   32.51    3.26
  -5   5   9   35.91    3.92
   5  -5  -8  129.01    5.76
  -5   5   8  127.41    5.90
   5  -5  -7   61.96    3.59
  -5   5   7   62.67    3.68
   5  -5  -6   72.81    5.10
  -5   5   6   72.72    5.00
   5  -5  -5   -0.47    1.56
  -5   5   5    0.38    1.60
   5  -5  -4   15.76    1.70
  -5   5   4   14.63    1.98
   5  -5  -3    4.15    1.37
  -5   5   3    6.04    1.51
   5  -5  -2  293.33   10.24
  -5   5   2  287.57    9.01
   5  -5  -1   86.26    3.63
  -5   5   1   88.01    3.68
   5  -5   0  167.19    5.90
  -5   5   0  173.51    6.28
   5  -5   1  568.15   17.13
  -5   5  -1  554.38   15.95
   5  -5   2   54.83    2.64
  -5   5  -2   57.24    2.64
   5  -5   3  338.58   10.19
  -5   5  -3  328.81   10.90
   5  -5   4  112.69    4.34
  -5   5  -4  111.93    4.67
   5  -5   5    0.52    1.09
  -5   5  -5    1.46    1.13
   5  -5   6  123.40    4.39
  -5   5  -6  129.30    5.24
   5  -5   7  133.45    4.81
  -5   5  -7  133.69    5.14
   5  -5   8   34.64    2.08
  -5   5  -8   34.87    2.31
   5  -5   9    2.41    1.32
  -5   5  -9    1.13    1.42
   5  -5  10    0.57    1.27
  -5   5 -10    1.32    2.03
   5  -5  11   64.37    3.59
  -5   5 -11   63.09    3.78
   5  -5  12   -0.94    1.79
  -5   5 -12    0.19    2.03
   5  -5  13   13.31    2.17
  -5   5 -13   11.33    2.08
   5  -5  14    1.70    2.17
  -5   5 -14    1.65    1.98
   5  -5  15    0.47    2.31
  -5   5 -15   -0.05    1.93
   5  -5  16   11.09    2.31
  -5   5 -16    8.26    2.36
   5  -5  17    3.16    2.27
  -5   5 -17    3.07    2.31
   5  -5  18    0.28    2.12
  -5   5 -18   -0.71    1.98
  -5   5 -19    0.57    4.62
   5  -4 -20   -1.46    2.50
   5  -4 -19    2.78    4.72
   5  -4 -18    3.30    3.68
   5  -4 -17    3.87    3.26
  -5   4  17    5.38    3.59
   5  -4 -16    0.52    3.78
  -5   4  16   -0.05    4.25
   5  -4 -15   -0.85    3.02
  -5   4  15   -0.28    3.78
   5  -4 -14   25.67    3.92
  -5   4  14   22.46    3.96
   5  -4 -13   23.83    3.73
  -5   4  13   31.95    3.68
   5  -4 -12   46.81    4.20
  -5   4  12   51.48    4.06
   5  -4 -11    7.64    2.64
  -5   4  11    9.15    2.60
   5  -4 -10   34.16    3.54
  -5   4  10   29.45    3.44
   5  -4  -9    6.37    1.89
  -5   4   9    5.99    2.12
   5  -4  -8   20.62    2.27
  -5   4   8   20.48    2.41
   5  -4  -7  133.07    8.26
  -5   4   7  134.58    8.07
   5  -4  -6   18.26    1.98
  -5   4   6   20.01    2.17
   5  -4  -5    5.62    1.46
  -5   4   5    8.31    1.56
   5  -4  -4   16.56    1.89
  -5   4   4   17.79    1.89
   5  -4  -3  351.51   11.00
  -5   4   3  344.90   10.95
   5  -4  -2  124.39    4.67
  -5   4   2  123.12    5.29
   5  -4  -1  773.19   24.68
  -5   4   1  787.54   23.36
   5  -4   0  433.48   13.07
  -5   4   0  457.78   13.68
   5  -4   1  743.23   21.71
  -5   4  -1  747.19   21.75
   5  -4   2    1.32    0.85
  -5   4  -2    0.90    0.90
   5  -4   3   39.50    1.89
  -5   4  -3   35.53    1.89
   5  -4   4  159.69    5.19
  -5   4  -4  161.24    5.52
   5  -4   5   69.60    2.83
  -5   4  -5   68.42    3.07
   5  -4   6   39.73    1.84
  -5   4  -6   40.77    2.27
   5  -4   7  407.48   11.66
  -5   4  -7  409.08   13.78
   5  -4   8   69.27    3.07
  -5   4  -8   64.60    3.11
   5  -4   9   29.82    1.98
  -5   4  -9   28.60    2.03
   5  -4  10   90.84    3.78
  -5   4 -10   96.55    4.48
   5  -4  11    0.57    1.46
  -5   4 -11    0.42    1.42
   5  -4  12   54.22    3.35
  -5   4 -12   54.41    3.49
   5  -4  13    0.14    1.51
  -5   4 -13    0.66    1.84
   5  -4  14   -0.76    1.98
  -5   4 -14    1.60    1.84
   5  -4  15    7.79    2.17
  -5   4 -15    5.19    1.93
   5  -4  16    4.81    2.17
  -5   4 -16    4.44    2.12
   5  -4  17    3.07    1.79
  -5   4 -17    3.73    2.50
  -5   4 -18   -1.27    2.22
   5  -3 -20    1.89    3.44
   5  -3 -19    1.75    4.25
   5  -3 -18   -0.57    3.02
  -5   3  18    1.27    2.78
   5  -3 -17   -0.19    2.97
  -5   3  17   -0.09    3.78
   5  -3 -16   -0.19    3.73
  -5   3  16    0.33    3.87
   5  -3 -15    1.79    3.21
  -5   3  15    4.58    3.73
   5  -3 -14   13.83    2.97
  -5   3  14   16.99    3.82
   5  -3 -13   56.67    4.01
  -5   3  13   54.46    4.44
   5  -3 -12    2.50    2.27
  -5   3  12    3.96    2.60
   5  -3 -11   15.29    2.50
  -5   3  11   17.51    2.88
   5  -3 -10    5.62    2.27
  -5   3  10    7.69    2.41
   5  -3  -9   16.52    2.41
  -5   3   9   14.91    2.55
   5  -3  -8  204.33   10.48
  -5   3   8  193.19   10.43
   5  -3  -7  235.57    8.07
  -5   3   7  234.72    7.93
   5  -3  -6   21.19    1.89
  -5   3   6   19.49    2.17
   5  -3  -5    2.22    1.23
  -5   3   5    1.32    1.37
   5  -3  -4  788.34   22.93
  -5   3   4  767.62   22.04
   5  -3  -3   28.97    2.03
  -5   3   3   31.85    2.08
   5  -3  -2  161.43    5.66
  -5   3   2  161.91    5.47
   5  -3  -1   49.93    2.31
  -5   3   1   53.56    2.64
   5  -3   0  265.58    8.68
  -5   3   0  264.35    9.01
   5  -3   1 1378.72   37.75
  -5   3  -1 1350.07   36.19
   5  -3   2  618.27   17.18
  -5   3  -2  648.94   18.31
   5  -3   3  740.11   20.53
  -5   3  -3  717.32   20.57
   5  -3   4   68.61    4.29
  -5   3  -4   71.35    2.78
   5  -3   5    3.87    0.85
  -5   3  -5    3.68    0.76
   5  -3   6  306.73    9.11
  -5   3  -6  302.48    9.53
   5  -3   7  212.68    7.03
  -5   3  -7  222.17    8.02
   5  -3   8   94.28    3.35
  -5   3  -8  100.47    4.20
   5  -3   9  103.53    4.01
  -5   3  -9  106.08    4.06
   5  -3  10    2.78    1.23
  -5   3 -10    3.11    1.37
   5  -3  11   83.81    3.92
  -5   3 -11   81.31    3.73
   5  -3  12    0.76    1.84
  -5   3 -12    0.14    1.84
   5  -3  13   29.49    2.41
  -5   3 -13   31.95    2.60
   5  -3  14    1.93    1.75
  -5   3 -14    2.41    1.89
   5  -3  15    0.80    2.03
  -5   3 -15    1.60    2.22
   5  -3  16    1.89    2.12
  -5   3 -16    0.85    2.31
   5  -3  17    0.19    3.73
  -5   3 -17    0.61    1.56
  -5   3 -18   -0.24    1.65
   5  -2 -20   -0.42    2.41
   5  -2 -19    3.35    3.11
  -5   2  19    2.22    4.15
   5  -2 -18   -1.23    2.97
  -5   2  18   -0.33    3.35
   5  -2 -17    7.93    3.96
  -5   2  17    4.72    3.78
   5  -2 -16    1.23    2.74
  -5   2  16   -1.65    3.26
   5  -2 -15   -0.80    3.11
  -5   2  15    1.70    3.73
   5  -2 -14   15.76    3.44
  -5   2  14   13.64    3.78
   5  -2 -13   38.79    3.35
  -5   2  13   34.59    3.63
   5  -2 -12  105.28    5.33
  -5   2  12   95.65    5.00
   5  -2 -11    6.84    1.93
  -5   2  11    9.34    2.27
   5  -2 -10   36.90    2.93
  -5   2  10   34.02    3.16
   5  -2  -9   70.08    5.14
  -5   2   9   63.09    5.52
   5  -2  -8  233.59    7.88
  -5   2   8  233.21    9.91
   5  -2  -7   88.05    3.49
  -5   2   7   82.34    3.49
   5  -2  -6    6.18    1.32
  -5   2   6    6.09    1.42
   5  -2  -5  860.68   23.83
  -5   2   5  859.55   22.84
   5  -2  -4   24.40    1.79
  -5   2   4   24.82    2.08
   5  -2  -3  266.48    8.64
  -5   2   3  263.79    8.35
   5  -2  -2    1.51    0.76
  -5   2   2    1.27    0.85
   5  -2  -1   71.07    2.93
  -5   2   1   75.83    3.40
   5  -2   0  707.93   20.29
  -5   2   0  704.25   19.63
   5  -2   1 2335.71   61.44
  -5   2  -1 2261.53   58.00
   5  -2   2 1066.09   26.85
  -5   2  -2 1069.40   29.96
   5  -2   3    0.09    0.38
  -5   2  -3   -0.33    0.61
   5  -2   4  148.13    4.77
  -5   2  -4  147.37    4.81
   5  -2   5  247.27    7.60
  -5   2  -5  239.29    7.88
   5  -2   6    7.03    0.94
  -5   2  -6    7.17    0.90
   5  -2   7  101.31    3.96
  -5   2  -7  105.18    3.96
   5  -2   8   22.32    1.37
  -5   2  -8   24.54    1.56
   5  -2   9    3.44    1.18
  -5   2  -9    1.93    1.04
   5  -2  10   36.52    2.17
  -5   2 -10   34.16    2.17
   5  -2  11    3.35    1.70
  -5   2 -11    4.06    1.32
   5  -2  12   51.81    3.40
  -5   2 -12   59.13    3.54
   5  -2  13    0.94    2.12
  -5   2 -13    1.60    1.75
   5  -2  14   -0.33    2.31
  -5   2 -14    1.27    1.65
   5  -2  15    5.95    2.69
  -5   2 -15    8.40    1.70
   5  -2  16    3.35    1.98
  -5   2 -16    2.31    1.79
   5  -2  17    2.50    2.27
  -5   2 -17    2.74    1.89
   5  -1 -20    1.04    3.21
  -5   1  20   -1.51    5.80
   5  -1 -19    2.31    3.35
  -5   1  19    0.24    3.26
   5  -1 -18   10.62    4.67
  -5   1  18   10.43    4.91
   5  -1 -17   -2.08    3.16
  -5   1  17   -1.32    3.44
   5  -1 -16    0.90    2.69
  -5   1  16    1.09    3.30
   5  -1 -15   10.95    3.26
  -5   1  15   11.61    3.35
   5  -1 -14   27.61    3.40
  -5   1  14   29.73    3.82
   5  -1 -13   16.14    2.97
  -5   1  13   22.08    3.68
   5  -1 -12   16.75    2.74
  -5   1  12   15.95    3.21
   5  -1 -11    8.16    2.36
  -5   1  11    5.38    2.17
   5  -1 -10    4.20    3.11
  -5   1  10    7.79    4.01
   5  -1  -9   54.03    3.16
  -5   1   9   48.70    3.02
   5  -1  -8  150.63    5.19
  -5   1   8  147.89    5.52
   5  -1  -7   80.32    3.82
  -5   1   7   81.87    3.87
   5  -1  -6   14.68    1.60
  -5   1   6   16.52    1.93
   5  -1  -5   23.03    1.79
  -5   1   5   24.35    1.93
   5  -1  -4  437.54   12.65
  -5   1   4  428.66   13.02
   5  -1  -3  210.37    6.98
  -5   1   3  201.87    6.56
   5  -1  -2  785.46   20.86
  -5   1   2  780.60   24.16
   5  -1  -1  591.18   16.99
  -5   1   1  569.71   17.32
   5  -1   0  108.53    4.06
  -5   1   0  106.88    4.06
   5  -1   1  676.69   19.39
  -5   1  -1  662.91   17.65
   5  -1   2  229.24    7.13
  -5   1  -2  233.73    7.17
   5  -1   3  344.10   10.00
  -5   1  -3  353.73   10.52
   5  -1   4   61.96    2.50
  -5   1  -4   63.71    2.64
   5  -1   5    6.46    0.66
  -5   1  -5    6.32    0.66
   5  -1   6  590.52   17.13
  -5   1  -6  586.56   16.56
   5  -1   7  156.29    5.47
  -5   1  -7  157.33    5.57
   5  -1   8  164.03    5.90
  -5   1  -8  166.29    6.28
   5  -1   9   50.49    2.69
  -5   1  -9   50.11    2.60
   5  -1  10   21.28    1.65
  -5   1 -10   22.60    1.65
   5  -1  11   21.19    1.98
  -5   1 -11   22.65    1.75
   5  -1  12    6.04    1.51
  -5   1 -12    4.81    1.37
   5  -1  13    4.62    2.12
  -5   1 -13    4.91    1.65
   5  -1  14    5.10    2.22
  -5   1 -14    1.89    1.56
   5  -1  15    6.75    1.75
  -5   1 -15    6.84    1.79
   5  -1  16    2.55    1.70
  -5   1 -16    4.39    1.93
   5  -1  17   -0.99    3.11
  -5   1 -17    0.14    1.56
   5   0 -21   -4.25    2.88
   5   0 -20    2.36    3.44
  -5   0  20    1.09    5.95
   5   0 -19    1.46    3.21
  -5   0  19   -0.71    2.64
   5   0 -18    4.67    4.25
  -5   0  18   10.95    4.39
   5   0 -17    3.63    3.11
  -5   0  17    2.93    3.21
   5   0 -16   -0.38    2.55
  -5   0  16   -3.40    3.26
   5   0 -15   17.27    3.16
  -5   0  15   10.29    3.44
   5   0 -14   25.62    3.59
  -5   0  14   22.08    3.49
   5   0 -13   75.17    4.67
  -5   0  13   72.01    4.72
   5   0 -12   12.79    2.22
  -5   0  12   15.34    2.74
   5   0 -11   33.55    4.29
  -5   0  11   41.01    5.99
   5   0 -10    7.27    1.98
  -5   0  10    6.89    1.89
   5   0  -9  168.75    6.09
  -5   0   9  157.38    5.47
   5   0  -8  214.80    7.08
  -5   0   8  215.32    7.13
   5   0  -7   57.52    2.93
  -5   0   7   57.52    2.83
   5   0  -6   76.30    3.40
  -5   0   6   74.89    3.44
   5   0  -5  997.20   26.85
  -5   0   5  976.90   29.40
   5   0  -4    1.93    0.99
  -5   0   4    2.69    1.04
   5   0  -3  653.90   19.54
  -5   0   3  671.92   18.50
   5   0  -2   10.48    0.94
  -5   0   2   10.81    1.04
   5   0  -1  377.32   12.79
  -5   0   1  361.70   10.48
   5   0   0 1448.84   38.32
  -5   0   0 1400.28   36.29
   5   0   1  282.61    8.59
  -5   0  -1  288.84    9.48
   5   0   5  534.79   16.70
  -5   0  -5  505.25   21.47
   5   0   6   37.28    1.98
  -5   0  -6   39.31    1.89
   5   0   7  310.22   10.66
  -5   0  -7  321.59   11.37
   5   0   8  139.96    5.33
  -5   0  -8  143.93    6.09
   5   0   9   18.26    1.46
  -5   0  -9   17.98    1.46
   5   0  10    3.02    1.27
  -5   0 -10    1.89    0.85
   5   0  11    9.48    1.51
  -5   0 -11   10.57    1.18
   5   0  12    9.30    1.70
  -5   0 -12    7.88    1.27
   5   0  13    0.05    1.56
  -5   0 -13    0.90    1.09
   5   0  14    0.71    1.70
  -5   0 -14    0.47    1.37
   5   0  15    2.97    1.70
  -5   0 -15    3.63    1.89
   5   0  16    0.66    1.98
  -5   0 -16    2.64    1.51
   5   0  17    0.24    2.08
   5   1 -21    0.90    2.78
   5   1 -20    1.42    3.96
  -5  -1  20   -0.47    3.78
   5   1 -19    6.18    3.78
  -5  -1  19    4.39    4.53
   5   1 -18   -0.76    3.96
  -5  -1  18   -0.61    4.34
   5   1 -17    0.80    3.30
  -5  -1  17    3.63    4.44
   5   1 -16   -0.80    3.02
  -5  -1  16    3.16    3.11
   5   1 -15   23.31    3.68
  -5  -1  15   27.32    4.48
   5   1 -14   59.41    4.77
  -5  -1  14   57.71    4.53
   5   1 -13   99.66    5.05
  -5  -1  13   92.07    5.24
   5   1 -12   43.18    4.11
  -5  -1  12   44.12    5.57
   5   1 -11   48.60    3.73
  -5  -1  11   51.20    3.68
   5   1 -10   33.36    2.88
  -5  -1  10   29.73    2.64
   5   1  -9  263.69    7.97
  -5  -1   9  254.49    8.26
   5   1  -8  142.84    5.33
  -5  -1   8  139.92    5.66
   5   1  -7  123.87    4.91
  -5  -1   7  115.28    4.53
   5   1  -6  147.18    5.95
  -5  -1   6  147.28    5.57
   5   1  -5  302.48    9.86
  -5  -1   5  287.00   10.90
   5   1  -4  507.23   15.67
  -5  -1   4  503.74   15.62
   5   1  -3    1.56    0.71
  -5  -1   3    2.36    0.85
   5   1  -2  206.17    6.75
  -5  -1   2  189.84    7.55
   5   1  -1  445.09   12.69
  -5  -1   1  429.32   12.36
   5   1   0   24.35    1.04
  -5  -1   0   25.29    1.32
   5   1   6   92.40    4.15
  -5  -1  -6   96.83    4.06
   5   1   7    0.19    0.52
  -5  -1  -7    0.90    0.42
   5   1   8  122.79    4.77
  -5  -1  -8  121.75    5.00
   5   1   9   86.45    4.29
  -5  -1  -9   85.41    3.54
   5   1  10    9.53    1.18
  -5  -1 -10   10.81    1.18
   5   1  11    6.23    1.27
  -5  -1 -11    5.62    1.27
   5   1  12    8.35    1.56
  -5  -1 -12    8.54    1.27
   5   1  13    1.04    1.37
  -5  -1 -13    1.89    1.13
   5   1  14    3.63    1.46
  -5  -1 -14    3.40    1.93
   5   1  15    1.56    1.46
  -5  -1 -15    1.04    1.37
   5   1  16    1.98    1.93
  -5  -1 -16    0.94    1.51
  -5  -1 -17    1.23    1.32
   5   2 -20    1.37    3.59
  -5  -2  20    0.28    3.21
   5   2 -19    3.21    3.26
  -5  -2  19    6.80    4.44
   5   2 -18    5.62    3.92
  -5  -2  18    5.57    4.11
   5   2 -17    1.65    2.69
  -5  -2  17    3.26    3.30
   5   2 -16   -0.76    2.55
  -5  -2  16   -0.71    3.11
   5   2 -15    8.12    2.78
  -5  -2  15   10.71    3.02
   5   2 -14   50.11    3.59
  -5  -2  14   53.75    4.25
   5   2 -13   59.98    5.19
  -5  -2  13   67.48    8.31
   5   2 -12    0.66    1.89
  -5  -2  12    1.46    2.03
   5   2 -11   48.04    3.44
  -5  -2  11   57.95    3.59
   5   2 -10  189.37    6.65
  -5  -2  10  194.37    6.75
   5   2  -9    0.66    1.46
  -5  -2   9    1.56    1.65
   5   2  -8  349.67   10.76
  -5  -2   8  326.50   10.24
   5   2  -7   18.88    1.79
  -5  -2   7   21.24    2.12
   5   2  -6  162.80    5.19
  -5  -2   6  160.40    5.99
   5   2  -5   88.67    3.40
  -5  -2   5   79.75    3.54
   5   2  -4  121.37    4.58
  -5  -2   4  114.53    4.53
   5   2  -3  430.50   12.55
  -5  -2   3  438.95   12.74
   5   2  -2   14.58    0.94
  -5  -2   2   12.93    0.94
   5   2  -1   13.54    0.90
  -5  -2   1   13.92    1.04
   5   2   0  380.30   11.80
  -5  -2   0  364.82   11.33
   5   2   1  164.22    5.62
  -5  -2  -1  167.95    5.76
   5   2   6  138.26    5.38
  -5  -2  -6  101.50    6.84
   5   2   7   65.03    3.35
  -5  -2  -7   74.98    3.30
   5   2   8   23.17    1.65
  -5  -2  -8   27.65    1.70
   5   2   9    1.79    0.99
  -5  -2  -9    1.42    0.71
   5   2  10   69.93    3.87
  -5  -2 -10   67.39    3.54
   5   2  11    8.26    1.23
  -5  -2 -11    7.31    1.32
   5   2  12    0.80    1.51
  -5  -2 -12    0.80    0.80
   5   2  13    0.42    1.23
  -5  -2 -13   -0.19    1.13
   5   2  14    1.60    1.42
  -5  -2 -14    0.61    1.13
   5   2  15    0.52    1.04
  -5  -2 -15    2.45    2.69
  -5  -2 -16    0.47    1.42
   5   3 -20    1.75    5.66
  -5  -3  20    3.92    5.43
   5   3 -19    4.29    3.02
  -5  -3  19    4.06    3.92
   5   3 -18    1.65    3.92
  -5  -3  18    1.98    4.06
   5   3 -17    2.60    2.78
  -5  -3  17    2.22    3.35
   5   3 -16    1.56    3.16
  -5  -3  16    2.69    3.54
   5   3 -15   19.63    3.68
  -5  -3  15   16.94    3.49
   5   3 -14   27.89    4.15
  -5  -3  14   22.65    5.43
   5   3 -13   13.40    2.41
  -5  -3  13   13.73    2.55
   5   3 -12  184.60    7.17
  -5  -3  12  200.65    8.31
   5   3 -11  115.94    5.14
  -5  -3  11  107.83    4.86
   5   3 -10   35.86    3.02
  -5  -3  10   31.62    2.55
   5   3  -9  178.04    6.89
  -5  -3   9  180.07    7.22
   5   3  -8    3.16    1.32
  -5  -3   8    2.50    1.51
   5   3  -7   11.09    1.79
  -5  -3   7   10.33    1.51
   5   3  -6   85.13    3.54
  -5  -3   6   85.84    3.68
   5   3  -5    6.04    1.13
  -5  -3   5    7.13    1.23
   5   3  -4  650.17   19.35
  -5  -3   4  622.85   18.40
   5   3  -3   13.83    1.18
  -5  -3   3   14.72    1.23
   5   3  -2    0.14    0.99
  -5  -3   2    1.23    0.71
   5   3  -1  289.17    9.48
  -5  -3   1  293.33    8.54
   5   3   0  501.19   15.29
  -5  -3   0  501.38   13.83
   5   3   1  360.90   11.37
  -5  -3  -1  354.01   10.95
   5   3   2   -0.09    0.24
  -5  -3  -2    0.14    0.14
   5   3   6   34.31    1.98
  -5  -3  -6   29.63    1.65
   5   3   7    4.72    0.80
  -5  -3  -7    5.10    0.66
   5   3   8    0.28    0.76
  -5  -3  -8    0.19    0.61
   5   3   9    2.74    1.04
  -5  -3  -9    3.07    0.76
   5   3  10    9.01    1.42
  -5  -3 -10    8.45    1.13
   5   3  11    3.21    1.42
  -5  -3 -11    4.53    1.18
   5   3  12    6.65    1.65
  -5  -3 -12    5.33    0.99
   5   3  13    0.05    1.42
  -5  -3 -13    0.42    1.18
   5   3  14   -0.76    1.70
  -5  -3 -14    0.57    1.04
  -5  -3 -15    0.38    0.85
  -5  -4  21    4.11    6.04
   5   4 -20    0.52    5.14
  -5  -4  20    0.85    5.00
   5   4 -19    3.07    2.88
  -5  -4  19    3.11    3.49
   5   4 -18    2.55    3.73
  -5  -4  18    5.05    4.06
   5   4 -17    2.12    3.02
  -5  -4  17   -0.28    3.02
   5   4 -16    0.71    2.97
  -5  -4  16    0.24    3.49
   5   4 -15   22.37    3.92
  -5  -4  15   20.20    3.21
   5   4 -14   34.02    3.49
  -5  -4  14   34.87    3.49
   5   4 -13   15.29    2.50
  -5  -4  13   15.24    2.88
   5   4 -12   12.13    2.74
  -5  -4  12    9.34    2.41
   5   4 -11   46.53    3.54
  -5  -4  11   46.43    3.92
   5   4 -10  287.43   11.99
  -5  -4  10  294.41   10.62
   5   4  -9   31.90    2.41
  -5  -4   9   27.75    2.12
   5   4  -8   17.22    2.45
  -5  -4   8   19.58    2.12
   5   4  -7   45.16    2.55
  -5  -4   7   47.47    2.69
   5   4  -6    0.99    0.99
  -5  -4   6    0.24    1.32
   5   4  -5   96.83    4.06
  -5  -4   5   94.14    3.87
   5   4  -4   17.98    1.51
  -5  -4   4   22.70    1.60
   5   4  -3  341.36   10.81
  -5  -4   3  325.27   10.52
   5   4  -2  176.01    6.51
  -5  -4   2  178.66    6.75
   5   4  -1  153.93    5.19
  -5  -4   1  159.22    5.10
   5   4   0  318.71   10.15
  -5  -4   0  320.79   10.29
   5   4   1    0.85    0.66
  -5  -4  -1    0.19    0.52
   5   4   2  234.20    8.16
  -5  -4  -2  244.96    8.40
   5   4   3   18.64    1.27
  -5  -4  -3   19.21    1.18
   5   4   4    1.09    0.42
  -5  -4  -4    1.13    0.52
   5   4   5   30.15    2.08
  -5  -4  -5   30.25    1.75
   5   4   6   50.96    2.97
  -5  -4  -6   50.21    2.64
   5   4   7   23.97    1.98
  -5  -4  -7   24.16    1.56
   5   4   8    1.23    0.80
  -5  -4  -8    1.23    0.61
   5   4   9    3.68    1.04
  -5  -4  -9    3.73    0.85
   5   4  10    3.07    1.18
  -5  -4 -10    5.29    0.90
   5   4  11    7.36    1.37
  -5  -4 -11    5.90    1.09
   5   4  12    0.09    1.32
  -5  -4 -12    1.65    1.04
   5   4  13    0.61    1.60
  -5  -4 -13    0.05    0.85
  -5  -4 -14    2.64    1.89
  -5  -4 -15    0.42    1.23
  -5  -5  21    2.31    6.09
   5   5 -20    1.84    3.63
  -5  -5  20    3.07    4.81
   5   5 -19    1.04    3.21
  -5  -5  19   11.75    3.96
   5   5 -18   -1.32    2.97
  -5  -5  18   -0.66    3.26
   5   5 -17    2.03    3.40
  -5  -5  17    0.47    3.21
   5   5 -16   21.99    4.62
  -5  -5  16   23.26    3.78
   5   5 -15    6.94    2.97
  -5  -5  15    7.46    3.21
   5   5 -14   15.01    2.83
  -5  -5  14   14.06    2.93
   5   5 -13    4.34    2.41
  -5  -5  13    4.15    2.88
   5   5 -12   33.55    3.16
  -5  -5  12   36.24    3.35
   5   5 -11   43.89    3.35
  -5  -5  11   42.61    3.30
   5   5 -10   11.61    2.22
  -5  -5  10   13.26    2.31
   5   5  -9   76.26    3.96
  -5  -5   9   84.04    4.29
   5   5  -8   17.41    1.98
  -5  -5   8   16.14    1.89
   5   5  -7   -0.61    1.70
  -5  -5   7    0.47    1.79
   5   5  -6  109.38    4.48
  -5  -5   6  113.25    4.67
   5   5  -5   61.53    3.02
  -5  -5   5   63.94    2.74
   5   5  -4  179.55    6.13
  -5  -5   4  172.15    6.80
   5   5  -3   16.09    1.46
  -5  -5   3   14.86    1.37
   5   5  -2   63.19    3.02
  -5  -5   2   71.44    3.02
   5   5  -1  231.46    7.93
  -5  -5   1  225.14    7.08
   5   5   0   13.40    1.32
  -5  -5   0   12.51    1.32
   5   5   1  219.05    8.68
  -5  -5  -1  219.00    7.97
   5   5   2   28.03    1.84
  -5  -5  -2   29.63    1.51
   5   5   3   21.52    1.51
  -5  -5  -3   20.15    1.23
   5   5   4   65.73    3.26
  -5  -5  -4   66.44    2.93
   5   5   5  148.13    6.70
  -5  -5  -5  159.22    5.76
   5   5   6   21.57    1.75
  -5  -5  -6   20.24    1.51
   5   5   7    2.69    0.85
  -5  -5  -7    2.22    0.66
   5   5   8    0.19    0.94
  -5  -5  -8    0.14    0.66
   5   5   9    6.56    1.37
  -5  -5  -9    6.84    0.94
   5   5  10    7.69    1.37
  -5  -5 -10    6.28    0.99
   5   5  11   -0.09    1.18
  -5  -5 -11    0.28    0.94
   5   5  12    0.42    1.32
  -5  -5 -12   -0.05    0.94
   5   5  13    0.28    1.27
  -5  -5 -13    0.57    0.94
  -5  -5 -15    0.47    0.99
   5   6 -20   -0.09    2.31
  -5  -6  20    2.69    4.67
   5   6 -19    0.09    2.22
  -5  -6  19    3.44    4.11
   5   6 -18    5.10    3.11
  -5  -6  18    6.89    5.90
   5   6 -17    1.46    3.96
  -5  -6  17    0.85    3.02
   5   6 -16    3.40    4.06
  -5  -6  16    4.29    4.01
   5   6 -15   32.51    4.20
  -5  -6  15   28.08    4.06
   5   6 -14   17.51    3.21
  -5  -6  14   19.39    3.21
   5   6 -13   17.18    2.97
  -5  -6  13   16.04    3.35
   5   6 -12    1.32    2.12
  -5  -6  12   -0.14    2.17
   5   6 -11    4.95    1.93
  -5  -6  11    2.41    2.08
   5   6 -10   62.38    4.25
  -5  -6  10   61.91    4.06
   5   6  -9   17.27    2.22
  -5  -6   9   20.24    2.22
   5   6  -8    7.41    1.75
  -5  -6   8    6.51    1.65
   5   6  -7   14.82    1.89
  -5  -6   7   12.74    1.79
   5   6  -6    1.75    1.56
  -5  -6   6    0.66    1.46
   5   6  -5   77.25    3.54
  -5  -6   5   78.71    3.49
   5   6  -4   73.80    3.44
  -5  -6   4   69.08    2.97
   5   6  -3   34.78    2.17
  -5  -6   3   35.20    1.98
   5   6  -2  167.24    5.99
  -5  -6   2  163.70    5.66
   5   6  -1    0.00    0.85
  -5  -6   1    0.80    0.71
   5   6   0   92.77    4.11
  -5  -6   0   93.39    3.49
   5   6   1    2.41    0.99
  -5  -6  -1    1.51    0.99
   5   6   2   21.14    1.42
  -5  -6  -2   20.86    1.32
   5   6   3   14.35    1.51
  -5  -6  -3   13.64    0.99
   5   6   4   32.14    2.03
  -5  -6  -4   33.17    1.98
   5   6   5    0.14    0.90
  -5  -6  -5    0.99    0.71
   5   6   6    0.71    0.90
  -5  -6  -6    0.19    0.61
   5   6   7    0.38    0.94
  -5  -6  -7    1.89    0.80
   5   6   8    8.02    1.37
  -5  -6  -8    7.97    1.04
   5   6   9    0.76    1.13
  -5  -6  -9    1.23    0.85
   5   6  10    3.40    1.04
  -5  -6 -10    2.08    0.80
   5   6  11    1.32    1.09
  -5  -6 -11    1.98    0.80
   5   6  12   -0.47    1.23
  -5  -6 -12   -0.19    0.90
   5   7 -20    1.84    2.93
  -5  -7  20    0.05    2.55
   5   7 -19    3.73    3.59
  -5  -7  19    4.95    5.76
   5   7 -18    1.27    3.73
  -5  -7  18    0.71    3.07
   5   7 -17    0.14    2.78
  -5  -7  17    1.32    3.26
   5   7 -16   13.50    3.11
  -5  -7  16   19.54    3.92
   5   7 -15    8.64    3.07
  -5  -7  15   13.17    3.26
   5   7 -14   25.20    3.40
  -5  -7  14   24.49    3.35
   5   7 -13    4.67    2.55
  -5  -7  13    4.48    2.45
   5   7 -12    0.99    2.69
  -5  -7  12    0.24    2.27
   5   7 -11   22.41    2.88
  -5  -7  11   23.74    2.88
   5   7 -10   17.08    2.64
  -5  -7  10   19.39    2.88
   5   7  -9   35.44    2.08
  -5  -7   9   35.96    2.45
   5   7  -8    2.27    1.75
  -5  -7   8    2.36    1.60
   5   7  -7   41.10    2.74
  -5  -7   7   37.56    2.50
   5   7  -6   48.27    3.26
  -5  -7   6   47.66    2.74
   5   7  -5    8.16    1.56
  -5  -7   5    5.10    1.42
   5   7  -4   74.75    3.44
  -5  -7   4   67.48    2.88
   5   7  -3   24.54    1.89
  -5  -7   3   28.08    1.98
   5   7  -2  136.75    5.38
  -5  -7   2  130.24    4.44
   5   7  -1   52.85    2.83
  -5  -7   1   53.51    2.41
   5   7   0    1.04    0.99
  -5  -7   0    0.19    0.90
   5   7   1   17.18    1.75
  -5  -7  -1   19.25    1.37
   5   7   2    0.42    1.13
  -5  -7  -2    0.76    0.90
   5   7   3    6.28    1.32
  -5  -7  -3    8.49    1.04
   5   7   4    0.38    0.90
  -5  -7  -4   -0.09    0.61
   5   7   5   48.79    2.60
  -5  -7  -5   50.11    2.22
   5   7   6   -0.09    1.04
  -5  -7  -6    0.09    0.90
   5   7   7    3.02    1.09
  -5  -7  -7    2.88    0.99
   5   7   8   -0.66    1.04
  -5  -7  -8    0.33    0.90
   5   7   9    8.73    1.42
  -5  -7  -9    7.55    1.13
   5   7  10    2.08    1.27
  -5  -7 -10    2.55    0.85
   5   7  11    0.57    1.04
  -5  -7 -11    0.00    0.71
   5   7  12    0.38    1.37
  -5  -7 -12    0.19    0.85
   5   8 -19    0.52    4.44
  -5  -8  19    0.00    4.72
   5   8 -18    2.45    3.16
  -5  -8  18    5.47    3.68
   5   8 -17   -1.18    3.59
  -5  -8  17   -0.14    4.01
   5   8 -16    1.23    2.97
  -5  -8  16    0.05    2.88
   5   8 -15   25.91    3.87
  -5  -8  15   25.62    3.68
   5   8 -14    3.44    2.88
  -5  -8  14    2.27    3.16
   5   8 -13   18.78    2.22
  -5  -8  13   15.53    2.88
   5   8 -12    5.66    1.75
  -5  -8  12    4.72    2.45
   5   8 -11    4.20    1.84
  -5  -8  11    3.49    3.02
   5   8 -10   86.87    4.67
  -5  -8  10   90.79    5.24
   5   8  -9   -0.71    1.98
  -5  -8   9    1.79    1.93
   5   8  -8    9.01    2.50
  -5  -8   8    8.92    2.22
   5   8  -7   12.79    2.69
  -5  -8   7   11.33    2.27
   5   8  -6    8.64    1.89
  -5  -8   6    7.31    1.51
   5   8  -5   61.72    3.40
  -5  -8   5   63.04    3.16
   5   8  -4    1.42    1.51
  -5  -8   4    1.56    1.32
   5   8  -3   18.21    1.98
  -5  -8   3   14.20    1.56
   5   8  -2   16.52    2.12
  -5  -8   2   19.63    1.84
   5   8  -1   53.94    3.07
  -5  -8   1   57.10    2.83
   5   8   0    2.17    1.18
  -5  -8   0    1.84    1.46
   5   8   1    0.52    1.13
  -5  -8  -1    0.76    1.18
   5   8   2    6.65    1.27
  -5  -8  -2    7.55    1.32
   5   8   3   13.59    1.60
  -5  -8  -3   14.20    1.60
   5   8   4   13.40    1.42
  -5  -8  -4   12.65    2.36
   5   8   5    2.64    1.37
  -5  -8  -5    3.16    1.18
   5   8   6    1.23    1.18
  -5  -8  -6    1.18    1.09
   5   8   7    0.28    1.18
  -5  -8  -7    0.52    0.99
   5   8   8    4.15    1.04
  -5  -8  -8    4.58    0.90
   5   8   9    0.57    0.80
  -5  -8  -9   -0.05    0.90
   5   8  10    0.85    1.65
  -5  -8 -10    0.24    0.80
  -5  -8 -11    0.14    0.66
   5   9 -19   -0.42    1.46
  -5  -9  19    0.19    3.02
   5   9 -18    0.24    2.45
  -5  -9  18   -2.41    3.30
   5   9 -17   -0.99    2.36
  -5  -9  17   -0.42    2.69
   5   9 -16    8.64    2.50
  -5  -9  16    2.78    3.30
   5   9 -15    8.31    3.96
  -5  -9  15    6.65    4.39
   5   9 -14   20.20    3.82
  -5  -9  14   16.94    3.54
   5   9 -13    4.25    2.55
  -5  -9  13    3.30    2.64
   5   9 -12    0.90    3.49
  -5  -9  12    4.20    3.30
   5   9 -11   25.10    3.30
  -5  -9  11   24.96    2.97
   5   9 -10    1.51    2.78
  -5  -9  10    2.69    2.31
   5   9  -9   25.25    2.93
  -5  -9   9   29.82    3.11
   5   9  -8   27.75    2.93
  -5  -9   8   29.96    3.11
   5   9  -7    2.36    1.98
  -5  -9   7    3.73    1.98
   5   9  -6   33.93    3.54
  -5  -9   6   39.17    2.78
   5   9  -5    1.42    1.75
  -5  -9   5    2.22    1.42
   5   9  -4   55.40    3.35
  -5  -9   4   46.81    3.35
   5   9  -3   16.00    2.60
  -5  -9   3   15.81    1.89
   5   9  -2    4.95    1.84
  -5  -9   2    4.67    1.37
   5   9  -1   17.84    2.22
  -5  -9   1   17.55    1.89
   5   9   0    4.11    1.46
  -5  -9   0    3.68    1.27
   5   9   1   12.93    1.56
  -5  -9  -1   12.36    1.60
   5   9   2   14.02    1.56
  -5  -9  -2   14.16    1.70
   5   9   3    2.08    1.65
  -5  -9  -3   -0.57    1.27
   5   9   4    6.65    1.70
  -5  -9  -4    6.23    1.27
   5   9   5    3.44    1.65
  -5  -9  -5    2.36    0.99
   5   9   6    2.41    1.18
  -5  -9  -6    0.99    1.09
   5   9   7   -0.28    1.32
  -5  -9  -7   -0.14    0.85
   5   9   8   -0.28    0.99
  -5  -9  -8    0.09    0.99
   5   9   9   -0.09    1.09
   5  10 -18   -0.42    2.22
  -5 -10  18   -0.14    2.41
   5  10 -17    3.59    4.44
  -5 -10  17    2.50    3.92
   5  10 -16   -1.65    4.39
  -5 -10  16    3.16    3.78
   5  10 -15    9.67    3.11
  -5 -10  15    9.06    3.30
   5  10 -14    1.56    2.64
  -5 -10  14    0.28    2.97
   5  10 -13    2.50    4.29
  -5 -10  13   -0.05    3.73
   5  10 -12   10.43    2.93
  -5 -10  12   10.29    2.93
   5  10 -11    1.51    3.30
  -5 -10  11    1.32    2.45
   5  10 -10   19.25    3.44
  -5 -10  10   16.89    3.11
   5  10  -9   -0.90    2.50
  -5 -10   9   -0.52    1.98
   5  10  -8    2.27    2.36
  -5 -10   8    1.18    1.93
   5  10  -7   22.04    2.83
  -5 -10   7   30.20    2.74
   5  10  -6    0.94    2.50
  -5 -10   6   -0.47    2.60
   5  10  -5   28.22    3.26
  -5 -10   5   30.15    2.69
   5  10  -4    9.34    2.64
  -5 -10   4    8.49    1.98
   5  10  -3    3.21    1.93
  -5 -10   3    5.29    2.22
   5  10  -2   27.84    3.16
  -5 -10   2   27.65    2.88
   5  10  -1    2.12    2.45
  -5 -10   1    4.11    1.42
   5  10   0    6.04    1.60
  -5 -10   0    6.51    1.51
   5  10   1   -0.14    1.51
  -5 -10  -1   -0.38    1.46
   5  10   2    5.14    1.93
  -5 -10  -2    3.07    1.42
   5  10   3   11.14    2.31
  -5 -10  -3   10.52    1.46
   5  10   4    1.32    1.46
  -5 -10  -4    2.17    1.56
   5  10   5    6.94    1.56
  -5 -10  -5    7.03    1.37
   5  10   6   -0.05    1.23
  -5 -10  -6    0.52    0.99
   5  10   7    0.09    2.12
  -5 -10  -7   -0.05    0.71
   5  10   8   -0.52    2.03
   5  11 -18    0.94    4.91
  -5 -11  18    2.69    3.87
   5  11 -17   -1.98    4.58
  -5 -11  17    0.61    3.21
   5  11 -16    9.30    3.54
  -5 -11  16   11.66    3.68
   5  11 -15    2.12    3.68
  -5 -11  15    1.42    3.21
   5  11 -14   -0.09    3.16
  -5 -11  14    3.26    3.35
   5  11 -13    1.65    2.88
  -5 -11  13    0.33    2.88
   5  11 -12   -0.80    3.63
  -5 -11  12    0.42    3.07
   5  11 -11   10.00    3.35
  -5 -11  11   15.90    3.30
   5  11 -10    2.27    2.78
  -5 -11  10    1.60    2.31
   5  11  -9    6.75    3.21
  -5 -11   9    5.62    3.30
   5  11  -8    4.81    3.96
  -5 -11   8    8.31    2.83
   5  11  -7    0.61    3.07
  -5 -11   7   -0.47    2.36
   5  11  -6    7.69    2.50
  -5 -11   6   11.04    2.27
   5  11  -5   -0.38    2.60
  -5 -11   5    3.02    2.55
   5  11  -4    5.76    2.41
  -5 -11   4    5.19    1.84
   5  11  -3    7.79    2.74
  -5 -11   3    6.65    1.84
   5  11  -2    1.18    2.78
  -5 -11   2    0.80    2.03
   5  11  -1    4.95    2.27
  -5 -11   1    3.87    1.65
   5  11   0   -0.61    1.84
  -5 -11   0    0.14    1.46
   5  11   1    5.66    2.55
  -5 -11  -1    4.62    2.03
   5  11   2    3.21    1.65
  -5 -11  -2    3.07    1.27
   5  11   3   -0.24    1.75
  -5 -11  -3    0.76    1.51
   5  11   4    0.76    1.93
  -5 -11  -4    0.99    1.37
   5  11   5    0.52    1.56
  -5 -11  -5    1.37    1.46
  -5 -11  -6   -0.09    1.75
  -5 -11  -7    0.28    0.99
   5  12 -18    3.02    5.10
  -5 -12  18    0.33    2.50
   5  12 -17   -0.33    3.92
  -5 -12  17    0.28    3.96
   5  12 -16   -1.27    3.73
  -5 -12  16   -0.05    2.93
   5  12 -15   17.74    4.01
  -5 -12  15   22.51    3.30
   5  12 -14   -0.90    3.54
  -5 -12  14    3.02    3.87
   5  12 -13    2.08    3.49
  -5 -12  13   -0.38    3.02
   5  12 -12    0.52    3.40
  -5 -12  12   -0.38    2.69
   5  12 -11   -0.14    3.11
  -5 -12  11    0.94    3.49
   5  12 -10    8.87    3.02
  -5 -12  10    6.65    2.55
   5  12  -9    1.32    3.26
  -5 -12   9    1.70    2.41
   5  12  -8   16.28    3.16
  -5 -12   8   10.19    2.74
   5  12  -7    7.08    3.40
   5  12  -6    1.04    2.64
  -5 -12   6   -0.57    2.41
   5  12  -5    3.68    2.83
  -5 -12   5    2.83    2.60
   5  12  -4    0.99    2.27
  -5 -12   4   -0.14    2.03
   5  12  -3   -0.94    2.60
  -5 -12   3    1.42    1.84
   5  12  -2    3.96    2.78
  -5 -12   2    6.13    2.17
   5  12  -1    1.13    2.12
  -5 -12   1    0.24    1.75
   5  12   0    1.60    2.03
  -5 -12   0   -0.61    1.84
   5  12   1   -1.84    2.22
  -5 -12  -1   -0.99    1.65
   5  12   2    0.52    2.31
  -5 -12  -2   -0.57    1.84
   5  12   3    1.27    1.93
  -5 -12  -3   -0.94    1.42
   5  12   4    0.76    1.89
  -5 -12  -4   -0.09    1.46
   5  12   5    0.05    1.75
  -5 -12  -5    1.46    2.83
   5  13 -17    0.76    3.73
  -5 -13  17    0.05    3.16
   5  13 -16    1.84    3.92
  -5 -13  16    2.74    4.53
   5  13 -15   -1.65    4.15
  -5 -13  15    0.61    3.21
   5  13 -14    4.20    3.54
  -5 -13  14   14.49    3.26
   5  13 -13   15.05    5.14
  -5 -13  13   10.10    4.62
   5  13 -12   -1.51    2.93
  -5 -13  12   -1.51    2.93
   5  13 -11   11.09    3.73
  -5 -13  11    4.01    2.83
   5  13 -10    0.19    4.67
  -5 -13  10   -2.74    3.63
   5  13  -9    3.16    3.11
  -5 -13   9    1.84    2.78
   5  13  -8    1.51    2.97
  -5 -13   8    0.38    3.02
   5  13  -7   -1.89    4.39
  -5 -13   7    2.69    2.88
   5  13  -6   10.85    3.78
  -5 -13   6    7.69    2.36
   5  13  -5    2.36    2.78
  -5 -13   5    1.84    2.74
   5  13  -4   -1.79    3.07
  -5 -13   4    0.33    2.03
   5  13  -3    0.38    2.74
  -5 -13   3    1.70    1.79
   5  13  -2   -0.94    2.64
  -5 -13   2    0.99    1.93
   5  13  -1    1.65    2.41
  -5 -13   1   -0.05    1.75
   5  13   0   -0.85    1.42
  -5 -13   0   -0.09    1.60
   5  13   1   -0.57    2.22
  -5 -13  -1   -0.14    1.37
   5  13   2    0.57    3.44
  -5 -13  -2    0.05    1.84
  -5 -13  -5    0.00    2.50
  -5 -14  16   -0.52    3.68
   5  14 -15    1.37    4.11
  -5 -14  15    4.25    4.39
   5  14 -14   -1.09    3.40
  -5 -14  14    3.21    3.35
   5  14 -13    0.90    4.06
  -5 -14  13    0.14    3.26
   5  14 -12    8.82    4.81
  -5 -14  12    9.34    3.21
   5  14 -11    0.57    3.78
  -5 -14  11    0.99    2.69
   5  14 -10    2.27    2.93
  -5 -14  10    1.65    2.93
   5  14  -9   -0.38    3.26
  -5 -14   9    0.19    2.27
   5  14  -8    1.13    3.73
  -5 -14   8   -0.61    2.69
   5  14  -7    1.65    3.21
  -5 -14   7    1.09    2.83
   5  14  -6    0.71    2.55
  -5 -14   6    1.37    1.93
   5  14  -5    1.32    2.64
  -5 -14   5    2.36    2.74
   5  14  -4   -0.24    3.07
  -5 -14   4   -0.66    1.79
  -5 -14   3    1.42    2.74
  -5 -14   2    0.38    1.51
   5  14  -1   -2.31    2.27
  -5 -14   1    1.27    2.45
   5  15 -14    2.74    4.29
  -5 -15  14    0.57    3.54
   5  15 -13   -0.38    3.92
  -5 -15  13   -0.80    3.07
   5  15 -12    0.94    8.68
  -5 -15  12    0.66    5.76
   5  15 -11    1.18    6.13
  -5 -15  11   -1.56    3.59
   5  15  -8    0.47    2.12
  -5 -15   8    0.09    2.27
   5  15  -7   -0.14    5.00
  -5 -15   7    0.09    1.98
   5  15  -6    0.76    2.55
  -5 -15   6    0.80    2.17
   5  15  -5    2.27    5.38
  -5 -15   5   -0.52    2.22
  -5 -15   2    0.66    3.16
  -5 -16   3    0.19    5.76
   6 -20   2   -1.93    3.59
   6 -20   3   -0.33    3.02
   6 -19   3   -0.80    4.01
   6 -19   4   -1.89    4.15
   6 -19   5   -0.14    3.26
  -6  18   0   -0.09    3.82
   6 -18   4    1.70    4.01
   6 -18   5    2.45    3.49
   6 -18   8   -0.76    2.74
  -6  18  -8    1.18    4.25
  -6  18  -9   -0.42    4.67
   6 -17  -4    2.88    4.72
   6 -17  -1   -0.24    5.90
  -6  17   1   -0.47    5.52
   6 -17   0    3.73    3.44
  -6  17   0   -4.01    5.71
   6 -17   1   -0.33    3.63
  -6  17  -1    0.85    5.76
   6 -17   2    0.99    4.58
  -6  17  -2   -0.47    3.63
   6 -17   3    0.71    3.63
  -6  17  -3    0.76    3.40
   6 -17   4    0.24    5.10
  -6  17  -4    0.52    5.57
   6 -17   5    1.51    5.33
  -6  17  -5    0.94    3.21
   6 -17   6   -0.57    3.73
  -6  17  -6   -0.38    3.68
   6 -17   7    0.57    3.21
  -6  17  -7    1.84    4.11
   6 -17   8   -0.14    4.44
  -6  17  -8   -0.61    3.92
   6 -17   9   -1.84    5.00
  -6  17  -9   -0.61    6.28
   6 -17  10    1.84    4.15
  -6  17 -10   -0.57    5.38
   6 -17  11    2.78    3.21
   6 -17  13    2.08    3.26
   6 -16  -5    1.23    4.29
   6 -16  -4   -1.60    6.46
  -6  16   4    2.74    4.48
   6 -16  -3    0.09    3.16
  -6  16   3   -0.24    4.29
   6 -16  -2    2.45    2.64
  -6  16   2   -2.31    5.71
   6 -16  -1    1.32    3.26
  -6  16   1    0.09    3.02
   6 -16   0    4.86    3.96
  -6  16   0    5.47    3.49
   6 -16   1    0.14    2.88
  -6  16  -1    1.51    2.88
   6 -16   2    1.60    4.25
  -6  16  -2    1.98    3.44
   6 -16   3    6.18    3.82
  -6  16  -3    1.93    5.95
   6 -16   4    1.51    4.95
  -6  16  -4    0.76    3.26
   6 -16   5    0.90    2.74
  -6  16  -5    0.76    3.02
   6 -16   6   -0.66    2.74
  -6  16  -6    2.03    3.59
   6 -16   7    1.89    2.74
  -6  16  -7    5.10    3.35
   6 -16   8    2.60    2.74
  -6  16  -8    2.08    3.21
   6 -16   9    0.66    3.63
  -6  16  -9    3.40    4.29
   6 -16  10    0.99    3.59
  -6  16 -10    0.33    3.59
   6 -16  11    0.94    3.78
  -6  16 -11    0.00    2.64
   6 -16  12    0.19    2.03
   6 -16  13    0.42    2.17
  -6  16 -13   -1.65    3.26
   6 -16  14   -1.42    3.68
  -6  16 -14    0.33    2.97
  -6  16 -15    0.76    3.16
   6 -15  -7    0.61    4.58
  -6  15   7    0.42    2.88
   6 -15  -6    0.76    3.35
  -6  15   6   -0.33    3.49
   6 -15  -5    1.46    3.59
  -6  15   5   -1.09    3.59
   6 -15  -4   -0.99    3.16
  -6  15   4   -0.99    3.21
   6 -15  -3    2.36    3.54
  -6  15   3    1.13    3.30
   6 -15  -2    1.27    3.21
  -6  15   2    3.49    3.40
   6 -15  -1    4.11    3.16
  -6  15   1    0.09    2.64
   6 -15   0    3.59    3.21
  -6  15   0    0.19    2.36
   6 -15   1    0.57    3.02
  -6  15  -1   -0.05    2.74
   6 -15   2   10.00    3.96
  -6  15  -2   14.35    4.25
   6 -15   3   -2.55    4.39
  -6  15  -3   -1.56    3.02
   6 -15   4    2.88    2.74
  -6  15  -4    1.46    2.93
   6 -15   5    6.56    3.02
  -6  15  -5    3.49    3.07
   6 -15   6    1.27    2.64
  -6  15  -6    2.12    3.02
   6 -15   7    0.90    2.55
  -6  15  -7   -1.23    3.16
   6 -15   8    2.74    2.60
  -6  15  -8    0.05    3.30
   6 -15   9    0.80    3.44
  -6  15  -9   -1.13    3.35
   6 -15  10    0.90    3.21
  -6  15 -10    1.56    3.78
   6 -15  11    1.56    3.02
  -6  15 -11   -0.09    3.73
   6 -15  12    1.32    2.64
  -6  15 -12    2.50    2.93
   6 -15  13    3.54    3.21
  -6  15 -13    1.93    2.97
   6 -15  14   -0.66    3.21
  -6  15 -14   -1.46    2.74
   6 -15  15   -1.04    4.11
  -6  15 -15   -0.38    2.88
  -6  15 -16    0.33    3.11
  -6  14  14    0.71    4.58
   6 -14  -9    0.99    4.48
   6 -14  -8   -0.14    4.11
  -6  14   8   -0.71    5.10
   6 -14  -7    3.54    3.35
  -6  14   7    0.38    2.41
   6 -14  -6    0.14    3.73
  -6  14   6   -2.60    4.48
   6 -14  -5    0.71    3.78
  -6  14   5   -1.60    4.15
   6 -14  -4    1.27    3.21
  -6  14   4   -0.94    2.64
   6 -14  -3   -0.47    3.40
  -6  14   3    3.11    3.26
   6 -14  -2    5.76    2.69
  -6  14   2    3.54    3.44
   6 -14  -1    7.17    2.69
  -6  14   1    5.05    3.11
   6 -14   0    1.70    2.97
  -6  14   0   -1.18    3.16
   6 -14   1    1.32    2.97
  -6  14  -1   -1.32    4.34
   6 -14   2    2.17    4.86
  -6  14  -2    3.16    3.07
   6 -14   3    7.08    2.97
  -6  14  -3    5.38    2.55
   6 -14   4    3.35    3.35
  -6  14  -4    1.89    3.26
   6 -14   5   -1.56    2.97
  -6  14  -5    1.32    3.16
   6 -14   6    8.64    2.50
  -6  14  -6    8.64    3.21
   6 -14   7    8.82    2.97
  -6  14  -7   12.41    3.30
   6 -14   8    6.04    2.50
  -6  14  -8    2.60    2.83
   6 -14   9   16.04    3.63
  -6  14  -9   19.30    3.82
   6 -14  10   -0.99    2.69
  -6  14 -10    1.65    3.59
   6 -14  11    0.52    2.74
  -6  14 -11    1.70    3.21
   6 -14  12   -0.38    2.83
  -6  14 -12    0.90    3.40
   6 -14  13    1.32    2.36
  -6  14 -13    0.24    3.16
   6 -14  14    3.02    3.92
  -6  14 -14    9.20    2.93
   6 -14  15    0.42    2.64
  -6  14 -15    3.44    5.38
  -6  13  14   -1.09    4.39
  -6  13  13   -1.46    3.68
   6 -13 -12   -1.65    5.19
  -6  13  12    5.33    7.41
   6 -13 -11   -0.80    4.53
   6 -13 -10   -0.94    5.57
   6 -13  -9    0.00    3.30
  -6  13   9    0.76    2.45
   6 -13  -8   -0.47    3.26
  -6  13   8    1.84    3.63
   6 -13  -7    0.42    3.26
  -6  13   7    2.22    3.11
   6 -13  -6   10.57    3.59
  -6  13   6    8.45    4.11
   6 -13  -5   -0.61    3.40
  -6  13   5    1.79    3.82
   6 -13  -4    1.79    3.07
  -6  13   4    0.33    2.88
   6 -13  -3    2.03    3.54
  -6  13   3    3.44    3.44
   6 -13  -2    4.72    3.54
  -6  13   2    4.72    3.49
   6 -13  -1   14.02    3.30
  -6  13   1    8.92    3.30
   6 -13   0    6.18    2.97
  -6  13   0   11.33    4.20
   6 -13   1    6.18    4.15
  -6  13  -1    0.94    2.83
   6 -13   2    0.71    2.27
  -6  13  -2    2.22    2.31
   6 -13   3   16.75    2.97
  -6  13  -3   10.29    2.88
   6 -13   4    1.65    2.31
  -6  13  -4    2.22    2.69
   6 -13   5    4.72    2.50
  -6  13  -5    5.57    3.07
   6 -13   6   21.61    3.35
  -6  13  -6   22.75    3.30
   6 -13   7   -1.51    2.12
  -6  13  -7    2.97    2.60
   6 -13   8   11.56    2.55
  -6  13  -8   15.01    3.02
   6 -13   9   -1.13    2.50
  -6  13  -9    0.61    2.97
   6 -13  10    1.79    2.60
  -6  13 -10    5.33    2.97
   6 -13  11    6.61    2.64
  -6  13 -11    8.49    3.07
   6 -13  12   -1.65    3.11
  -6  13 -12    0.14    3.73
   6 -13  13    2.45    2.55
  -6  13 -13    5.95    3.35
   6 -13  14    0.85    2.55
  -6  13 -14    1.32    3.26
   6 -13  15    2.97    3.44
  -6  13 -15    3.21    4.39
   6 -13  16   -0.42    5.19
  -6  13 -16   -0.61    4.86
  -6  12  14    2.55    4.91
   6 -12 -13   -0.66    3.16
  -6  12  13    1.04    4.29
   6 -12 -12    0.14    3.63
  -6  12  12   -0.09    4.72
   6 -12 -11    1.18    3.02
  -6  12  11    3.82    3.07
   6 -12 -10    4.72    3.82
  -6  12  10    2.27    3.73
   6 -12  -9    0.99    3.82
  -6  12   9    1.46    4.15
   6 -12  -8   -0.28    3.02
  -6  12   8    0.09    2.88
   6 -12  -7    7.79    3.96
  -6  12   7    3.87    3.44
   6 -12  -6    2.60    2.97
  -6  12   6    2.17    2.83
   6 -12  -5    7.64    3.40
  -6  12   5    9.25    3.54
   6 -12  -4   -0.05    2.64
  -6  12   4    1.27    2.60
   6 -12  -3    2.27    2.83
  -6  12   3    0.85    3.02
   6 -12  -2    2.17    2.97
  -6  12   2    1.51    2.74
   6 -12  -1    2.08    3.16
  -6  12   1    1.51    3.63
   6 -12   0    4.15    2.17
  -6  12   0    4.95    2.55
   6 -12   1    0.33    2.08
  -6  12  -1    0.99    2.22
   6 -12   2    5.19    2.41
  -6  12  -2    6.23    2.36
   6 -12   3    3.54    3.11
  -6  12  -3    4.67    3.54
   6 -12   4    7.17    2.36
  -6  12  -4    7.27    2.50
   6 -12   5    3.30    2.31
  -6  12  -5    3.26    2.31
   6 -12   6   20.48    2.93
  -6  12  -6   26.14    3.11
   6 -12   7   17.93    2.50
  -6  12  -7   17.88    3.11
   6 -12   8   -0.33    5.43
  -6  12  -8    0.71    3.26
   6 -12   9    8.64    2.27
  -6  12  -9    4.81    2.55
   6 -12  10    6.37    2.41
  -6  12 -10    7.97    2.88
   6 -12  11    1.93    2.55
  -6  12 -11    0.42    3.16
   6 -12  12    6.09    2.50
  -6  12 -12    4.53    2.97
   6 -12  13    2.41    2.60
  -6  12 -13    6.80    3.92
   6 -12  14    8.97    3.02
  -6  12 -14    6.28    3.73
   6 -12  15    0.38    2.55
  -6  12 -15    2.60    3.96
   6 -12  16    2.83    3.92
  -6  12 -16    1.56    3.16
   6 -12  18   -1.84    4.72
   6 -11 -14    0.47    2.69
  -6  11  14    4.67    4.15
   6 -11 -13    2.12    3.16
  -6  11  13   -0.47    2.60
   6 -11 -12    2.41    4.06
  -6  11  12    1.65    3.59
   6 -11 -11    1.56    3.54
  -6  11  11    2.64    3.35
   6 -11 -10    3.35    2.97
  -6  11  10    4.29    3.54
   6 -11  -9    1.51    2.83
  -6  11   9    1.27    3.54
   6 -11  -8    5.57    3.54
  -6  11   8    4.06    3.59
   6 -11  -7    4.81    2.97
  -6  11   7    3.54    3.11
   6 -11  -6   13.31    3.26
  -6  11   6   12.60    3.16
   6 -11  -5    8.35    2.69
  -6  11   5   12.03    3.02
   6 -11  -4    6.51    2.50
  -6  11   4    2.60    2.69
   6 -11  -3   -2.08    2.74
  -6  11   3    1.60    2.88
   6 -11  -2   16.37    3.21
  -6  11   2   17.32    4.44
   6 -11  -1   13.50    2.27
  -6  11   1   17.41    3.07
   6 -11   0    0.52    2.08
  -6  11   0    0.76    2.36
   6 -11   1   -0.80    2.03
  -6  11  -1   -0.05    2.03
   6 -11   2    0.85    2.27
  -6  11  -2    1.84    1.98
   6 -11   3   51.72    3.35
  -6  11  -3   51.53    3.63
   6 -11   4    3.44    2.03
  -6  11  -4    4.53    2.31
   6 -11   5   19.35    2.45
  -6  11  -5   27.09    2.83
   6 -11   6   28.03    2.74
  -6  11  -6   27.18    2.78
   6 -11   7    0.66    1.89
  -6  11  -7    0.85    2.03
   6 -11   8   40.16    3.07
  -6  11  -8   40.91    3.40
   6 -11   9   -1.42    2.08
  -6  11  -9   -0.38    2.50
   6 -11  10    0.47    2.17
  -6  11 -10    0.28    2.88
   6 -11  11   17.60    2.55
  -6  11 -11   14.72    2.93
   6 -11  12   -0.09    2.17
  -6  11 -12    1.23    3.11
   6 -11  13    6.09    2.41
  -6  11 -13    4.62    2.78
   6 -11  14   -1.23    3.40
  -6  11 -14    3.30    3.35
   6 -11  15    2.64    2.31
  -6  11 -15    3.96    3.40
   6 -11  16    3.21    3.49
   6 -11  17    0.80    2.45
   6 -11  18   -0.33    3.30
   6 -10 -15    0.00    3.87
   6 -10 -14    0.66    4.44
  -6  10  14    1.13    3.44
   6 -10 -13   -2.50    4.44
  -6  10  13   -1.65    3.26
   6 -10 -12    4.25    3.82
  -6  10  12    3.30    4.44
   6 -10 -11   13.78    4.20
  -6  10  11    9.53    3.49
   6 -10 -10    2.60    3.16
  -6  10  10    3.96    3.63
   6 -10  -9    0.57    2.93
  -6  10   9    3.44    3.21
   6 -10  -8   -0.42    3.16
  -6  10   8    2.17    3.49
   6 -10  -7   33.13    4.15
  -6  10   7   32.23    4.06
   6 -10  -6   13.50    2.78
  -6  10   6   11.89    2.74
   6 -10  -5    7.13    2.93
  -6  10   5   10.33    2.93
   6 -10  -4    4.01    3.26
  -6  10   4    2.22    3.26
   6 -10  -3   67.20    6.51
  -6  10   3   64.41    6.23
   6 -10  -2    9.96    2.31
  -6  10   2    2.78    2.08
   6 -10  -1   22.79    2.78
  -6  10   1   19.39    2.69
   6 -10   0    4.58    2.03
  -6  10   0    4.81    2.22
   6 -10   1    1.23    2.08
  -6  10  -1   -1.70    2.31
   6 -10   2   43.51    3.68
  -6  10  -2   49.93    3.59
   6 -10   3    0.42    1.56
  -6  10  -3   -0.24    1.75
   6 -10   4   13.31    3.02
  -6  10  -4   11.04    2.93
   6 -10   5   12.03    2.27
  -6  10  -5   11.37    2.36
   6 -10   6    1.04    1.60
  -6  10  -6    0.94    1.98
   6 -10   7   48.56    3.21
  -6  10  -7   58.09    3.73
   6 -10   8    0.00    1.84
  -6  10  -8    0.33    2.22
   6 -10   9   26.57    2.69
  -6  10  -9   25.58    3.30
   6 -10  10   11.61    2.41
  -6  10 -10   12.84    2.93
   6 -10  11    0.57    1.93
  -6  10 -11    0.71    2.27
   6 -10  12    2.22    2.60
  -6  10 -12    3.11    3.07
   6 -10  13   -0.71    2.27
  -6  10 -13    0.28    2.69
   6 -10  14    5.24    2.93
  -6  10 -14    4.91    3.26
   6 -10  15    1.93    2.36
  -6  10 -15    1.04    2.78
   6 -10  16    1.23    2.36
  -6  10 -16    0.38    2.55
   6 -10  17    7.22    3.40
   6 -10  18   -2.12    4.01
   6 -10  19   -1.60    4.25
  -6  10 -19    2.60    4.29
   6  -9 -16    1.70    5.05
   6  -9 -15   -2.55    4.29
  -6   9  15   -2.08    5.05
   6  -9 -14    2.78    4.25
  -6   9  14   -1.04    4.53
   6  -9 -13    5.10    3.59
  -6   9  13    3.96    4.29
   6  -9 -12    4.25    3.26
  -6   9  12    5.33    3.59
   6  -9 -11    3.54    3.11
  -6   9  11    5.47    3.30
   6  -9 -10    3.35    3.02
  -6   9  10    3.68    3.35
   6  -9  -9    2.03    3.26
  -6   9   9   -1.04    3.02
   6  -9  -8    9.20    2.78
  -6   9   8    7.93    2.74
   6  -9  -7    9.44    2.55
  -6   9   7    6.04    2.64
   6  -9  -6   33.65    3.40
  -6   9   6   43.60    3.82
   6  -9  -5    0.85    2.31
  -6   9   5    1.93    2.45
   6  -9  -4   20.15    4.39
  -6   9   4   20.95    4.29
   6  -9  -3   53.84    4.48
  -6   9   3   62.90    4.81
   6  -9  -2   71.44    4.34
  -6   9   2   72.06    4.06
   6  -9  -1    2.41    1.98
  -6   9   1    2.78    2.17
   6  -9   0   65.12    3.63
  -6   9   0   62.05    3.54
   6  -9   1    9.67    2.08
  -6   9  -1    6.84    2.08
   6  -9   2   33.69    2.55
  -6   9  -2   33.46    2.50
   6  -9   3  171.06    6.75
  -6   9  -3  179.03    6.98
   6  -9   4    4.58    1.89
  -6   9  -4    5.47    1.93
   6  -9   5   24.73    2.31
  -6   9  -5   27.04    2.60
   6  -9   6   -0.85    1.42
  -6   9  -6    0.09    1.51
   6  -9   7   31.81    2.36
  -6   9  -7   27.32    2.50
   6  -9   8   53.98    3.35
  -6   9  -8   49.36    3.68
   6  -9   9    2.27    1.75
  -6   9  -9    0.47    2.03
   6  -9  10    3.21    1.84
  -6   9 -10    5.10    2.45
   6  -9  11   26.47    2.74
  -6   9 -11   24.63    3.21
   6  -9  12    1.65    2.50
  -6   9 -12    0.42    2.78
   6  -9  13    5.38    2.45
  -6   9 -13    8.40    2.78
   6  -9  14    0.47    2.74
  -6   9 -14    2.12    3.68
   6  -9  15    1.46    2.22
  -6   9 -15    3.02    2.60
   6  -9  16    3.49    2.41
  -6   9 -16    1.18    2.64
   6  -9  17    0.90    2.17
   6  -9  18    3.96    2.83
[truncated: 289,043 more chars]
