# Supplementary material for: Origamic metal-organic framework toward mechanical metamaterial
Source: Nat Commun. 2023 Dec 1;14:7938. doi: 10.1038/s41467-023-43647-8 (PMC10692132; doi:10.1038/s41467-023-43647-8)
Supplement: Supplementary file 8 — Source Data 1 [file 41467_2023_43647_MOESM8_ESM.xlsx]

## Sheet: Figure 2d
Figure 2d
T, K	thickness	thickness, %	area	area, %
100	5.6352	0	221.429	0
120	5.6255	-0.17213	221.708	0.12598
140	5.6203	-0.26441	222.027	0.27001
160	5.6079	-0.48445	222.362	0.42109
180	5.602	-0.58915	222.676	0.56284
200	5.5948	-0.71692	223.015	0.71626
220	5.5862	-0.86953	223.431	0.90375
240	5.5753	-1.06296	223.761	1.05283
260	5.5618	-1.30253	224.164	1.23504
280	5.5507	-1.4995	224.505	1.38916
300	5.5409	-1.67341	224.892	1.56369
320	5.5238	-1.97686	225.25	1.72549
340	5.5106	-2.2111	225.507	1.84127
360	5.5011	-2.37968	225.717	1.93641
380	5.4899	-2.57844	225.95	2.04171

## Sheet: Figure 3b,c
Figure 3b					Figure 3c
Mathematical model		Experiment			Mathematical model			Experiment
θ1, °	θ2, °	θ1, °	θ2, °		θ1, °	d1, Å	d2, Å	θ1, °	d1, Å	d2, Å
112	76.0343	115.392	76.909		112	15.7564	13.7115	115.392	15.967	13.8976
113	77.0527	115.542	77.141		113	15.8058	13.7741	115.542	15.9788	13.9042
114	78.0827	115.795	77.452		114	15.8547	13.8373	115.795	15.9961	13.9083
115	79.1244	115.976	77.735		115	15.9032	13.9012	115.976	16.0144	13.9126
116	80.178	116.233	78.025		116	15.951	13.9657	116.233	16.0331	13.9152
117	81.2437	116.483	78.343		117	15.9983	14.0309	116.483	16.0546	13.9165
118	82.3214	116.682	78.674		118	16.0451	14.0968	116.682	16.0793	13.9202
119	83.4116	116.889	78.963		119	16.0913	14.1632	116.889	16.0994	13.9225
120	84.5141	117.102	79.308		120	16.1369	14.2302	117.102	16.1204	13.9287
121	85.6292	117.366	79.602		121	16.182	14.2978	117.366	16.1404	13.9318
122	86.7571	117.648	79.908		122	16.2264	14.3659	117.648	16.1609	13.9376
		117.854	80.199					117.854	16.1782	13.9442
		118	80.465					118	16.1921	13.9477
		118.063	80.605					118.063	16.2031	13.951
		118.34	80.845					118.34	16.2137	13.9559

## Sheet: Figure 4b
Figure 4b
T	theta 1	ϕA	ϕB
100	115.392	63.374	71.215
120	115.543	63.636	71.136
140	115.795	64.138	71.384
160	115.976	64.257	71.015
180	116.231	64.485	71.38
200	116.483	64.681	71.399
220	116.682	64.342	71.498
240	116.889	64.3	71.432
260	117.102	64.908	71.502
280	117.366	64.72	71.549
300	117.648	65.038	71.875
320	117.854	65.135	71.882
340	118	65.235	72.744
360	118.063	65.551	71.963
380	118.34	65.768	72.078

## Sheet: Figure 5a
Figure 5a
poisson_1			poisson_2			poisson_3				poisson-xy-1				poisson-xy-2				poisson-xy-3					poisson-xz-1				poisson-xz-3					poisson-yz-1
x	y	z	x	y	z	x	y	z		-0.13726	0	0.13726	0	0	0	0	0	0.57027	0	-0.57027	0		0	-0.02184	0	0.02184	0	0.59912	0	-0.59912		0	-0.02184	0	0.02184	0	0	0	0	0	0.59912	0	-0.59912
0	0	-0.02182	0	0	0	0	0	0.59911		-0.14285	-0.00749	0.14285	0.00749	0	0	0	0	0.59945	0.03142	-0.59945	-0.03142		-0.00111	-0.02118	0.00111	0.02118	0.03036	0.57935	-0.03036	-0.57935		0	0	0	0	0.0001	0.00192	-0.0001	-0.00192	0.03076	0.58702	-0.03076	-0.58702
0	0	-0.02183	0	0	0	0	0	0.59909		-0.14197	-0.01492	0.14197	0.01492	0	0	0	0	0.62524	0.06572	-0.62524	-0.06572		-0.0023	-0.02185	0.0023	0.02185	0.0587	0.55848	-0.0587	-0.55848		0	0	0	0	0.00296	0.02817	-0.00296	-0.02817	0.05984	0.56939	-0.05984	-0.56939
0	0	-0.02181	0	0	0	0	0	0.5991		-0.13411	-0.02124	0.13411	0.02124	0	0	0	0	0.64719	0.1025	-0.64719	-0.1025		-0.00379	-0.02395	0.00379	0.02395	0.08505	0.53699	-0.08505	-0.53699		0	0	0	0	0.00899	0.05678	-0.00899	-0.05678	0.08659	0.54668	-0.08659	-0.54668
0	0	-0.02184	0	0	0	0	0	0.59911		-0.11889	-0.02527	0.11889	0.02527	0	0	0	0	0.66493	0.14134	-0.66493	-0.14134		-0.00582	-0.02738	0.00582	0.02738	0.10952	0.51523	-0.10952	-0.51523		0	0	0	0	0.01855	0.08729	-0.01855	-0.08729	0.11055	0.52008	-0.11055	-0.52008
0	0	-0.02183	0	0	0	0	0	0.5991		-0.09617	-0.02577	0.09617	0.02577	0	0	0	0	0.67824	0.18174	-0.67824	-0.18174		-0.00854	-0.03187	0.00854	0.03187	0.1322	0.49338	-0.1322	-0.49338		0	0	0	0	0.03176	0.11854	-0.03176	-0.11854	0.13159	0.49109	-0.13159	-0.49109
0	0	-0.02181	0	0	0	0	0	0.59908		-0.0661	-0.02148	0.0661	0.02148	0	0	0	0	0.68707	0.22324	-0.68707	-0.22324		-0.01201	-0.03697	0.01201	0.03697	0.15319	0.47147	-0.15319	-0.47147		0	0	0	0	0.04816	0.14823	-0.04816	-0.14823	0.15033	0.46266	-0.15033	-0.46266
0	0	-0.0218	0	0	0	0	0	0.59907		-0.02937	-0.01128	0.02937	0.01128	0	0	0	0	0.69157	0.26547	-0.69157	-0.26547		-0.01617	-0.04213	0.01617	0.04213	0.17255	0.4495	-0.17255	-0.4495		0	0	0	0	0.06616	0.17234	-0.06616	-0.17234	0.15924	0.41484	-0.15924	-0.41484
0	0	-0.02181	0	0	0	0	0	0.59911		0	0	0	0	0.01266	0.00564	-0.01266	-0.00564	0.69223	0.3082	-0.69223	-0.3082		-0.0208	-0.04671	0.0208	0.04671	0.19022	0.42725	-0.19022	-0.42725		0	0	0	0	0.08267	0.18569	-0.08267	-0.18569	0.19006	0.42688	-0.19006	-0.42688
0	0	-0.02184	0	0	0	0	0	0.5991		0	0	0	0	0.05776	0.02943	-0.05776	-0.02943	0.68984	0.35149	-0.68984	-0.35149		-0.02556	-0.05015	0.02556	0.05015	0.20615	0.40459	-0.20615	-0.40459		0	0	0	0	0.0946	0.18566	-0.0946	-0.18566	0.21803	0.4279	-0.21803	-0.4279
0	0	-0.02182	0	0	0	0	0	0.59911		0	0	0	0	0.10274	0.05932	-0.10274	-0.05932	0.68547	0.39576	-0.68547	-0.39576		-0.03001	-0.05198	0.03001	0.05198	0.22022	0.38144	-0.22022	-0.38144		0	0	0	0	0.10165	0.17607	-0.10165	-0.17607	0.25314	0.43846	-0.25314	-0.43846
0	0	-0.02183	0	0	0	0	0	0.59908		0	0	0	0	0.14375	0.09335	-0.14375	-0.09335	0.68026	0.44177	-0.68026	-0.44177		-0.03371	-0.05191	0.03371	0.05191	0.23236	0.35781	-0.23236	-0.35781		0	0	0	0	0.10648	0.16396	-0.10648	-0.16396	0.29277	0.45083	-0.29277	-0.45083
0	0	-0.02182	0	0	0	0	0	0.59909		0	0	0	0	0.1771	0.12867	-0.1771	-0.12867	0.67451	0.49006	-0.67451	-0.49006		-0.03623	-0.04987	0.03623	0.04987	0.24256	0.33385	-0.24256	-0.33385		0	0	0	0	0.11238	0.15467	-0.11238	-0.15467	0.33323	0.45865	-0.33323	-0.45865
0	0	-0.02181	0	0	0	0	0	0.59911		0	0	0	0	0.2005	0.16236	-0.2005	-0.16236	0.66708	0.54019	-0.66708	-0.54019		-0.0373	-0.04607	0.0373	0.04607	0.25092	0.30986	-0.25092	-0.30986		0	0	0	0	0.12189	0.15052	-0.12189	-0.15052	0.3712	0.45839	-0.3712	-0.45839
0	0	-0.02182	0	0	0	0	0	0.5991		0	0	0	0	0.2139	0.1926	-0.2139	-0.1926	0.6551	0.58986	-0.6551	-0.58986		-0.03683	-0.04091	0.03683	0.04091	0.25774	0.28625	-0.25774	-0.28625		0	0	0	0	0.13647	0.15156	-0.13647	-0.15156	0.40429	0.44901	-0.40429	-0.44901
0	0	-0.02182	0	0	0	0	0	0.59909		0	0	0	0	0.21918	0.21918	-0.21918	-0.21918	0.635	0.635	-0.635	-0.635		-0.03501	-0.03501	0.03501	0.03501	0.26358	0.26358	-0.26358	-0.26358		0	0	0	0	0.15611	0.15611	-0.15611	-0.15611	0.43138	0.43138	-0.43138	-0.43138
0	0	-0.02184	0	0	0	0	0	0.5991		0	0	0	0	0.21896	0.24318	-0.21896	-0.24318	0.60416	0.67099	-0.60416	-0.67099		-0.03236	-0.02914	0.03236	0.02914	0.26919	0.24238	-0.26919	-0.24238		0	0	0	0	0.17874	0.16094	-0.17874	-0.16094	0.45241	0.40735	-0.45241	-0.40735
0	0	-0.0218	0	0	0	0	0	0.59911		0	0	0	0	0.21542	0.26602	-0.21542	-0.26602	0.56214	0.69419	-0.56214	-0.69419		-0.02969	-0.02404	0.02969	0.02404	0.27568	0.22325	-0.27568	-0.22325		0	0	0	0	0.20384	0.16506	-0.20384	-0.16506	0.46834	0.37925	-0.46834	-0.37925
0	0	-0.02184	0	0	0	0	0	0.59909		0	0	0	0	0.2098	0.28877	-0.2098	-0.28877	0.51072	0.70294	-0.51072	-0.70294		-0.02804	-0.02038	0.02804	0.02038	0.28418	0.20647	-0.28418	-0.20647		0	0	0	0	0.22903	0.1664	-0.22903	-0.1664	0.48067	0.34923	-0.48067	-0.34923
0	0	-0.02183	0	0	0	0	0	0.5991		0	0	0	0	0.20252	0.31186	-0.20252	-0.31186	0.45309	0.6977	-0.45309	-0.6977		-0.02846	-0.01848	0.02846	0.01848	0.29581	0.1921	-0.29581	-0.1921		0	0	0	0	0.25148	0.16331	-0.25148	-0.16331	0.49111	0.31893	-0.49111	-0.31893
0	0	-0.02184	0	0	0	0	0	0.59909		0	0	0	0	0.19342	0.33501	-0.19342	-0.33501	0.39293	0.68057	-0.39293	-0.68057		-0.03171	-0.01831	0.03171	0.01831	0.31134	0.17975	-0.31134	-0.17975		0	0	0	0	0.27024	0.15602	-0.27024	-0.15602	0.50082	0.28915	-0.50082	-0.28915
0	0	-0.02181	0	0	0	0	0	0.59908		0	0	0	0	0.18208	0.35735	-0.18208	-0.35735	0.33356	0.65465	-0.33356	-0.65465		-0.03811	-0.01942	0.03811	0.01942	0.33104	0.16867	-0.33104	-0.16867		0	0	0	0	0.28405	0.14473	-0.28405	-0.14473	0.50363	0.25661	-0.50363	-0.25661
0	0	-0.02182	0	0	0	0	0	0.59909		0	0	0	0	0.16805	0.37745	-0.16805	-0.37745	0.27765	0.62361	-0.27765	-0.62361		-0.04743	-0.02112	0.04743	0.02112	0.35457	0.15786	-0.35457	-0.15786		0	0	0	0	0.29276	0.13034	-0.29276	-0.13034	0.52275	0.23275	-0.52275	-0.23275
0	0	-0.02182	0	0	0	0	0	0.5991		0	0	0	0	0.15089	0.39309	-0.15089	-0.39309	0.22709	0.59158	-0.22709	-0.59158		-0.05908	-0.02268	0.05908	0.02268	0.38116	0.14631	-0.38116	-0.14631		0	0	0	0	0.29688	0.11396	-0.29688	-0.11396	0.53391	0.20495	-0.53391	-0.20495
0	0	-0.02183	0	0	0	0	0	0.5991		0	0	0	0	0.13023	0.40082	-0.13023	-0.40082	0.18301	0.56325	-0.18301	-0.56325		-0.07223	-0.02347	0.07223	0.02347	0.40989	0.13318	-0.40989	-0.13318		0	0	0	0	0.29733	0.09661	-0.29733	-0.09661	0.54418	0.17682	-0.54418	-0.17682
0	0	-0.02182	0	0	0	0	0	0.59911		0	0	0	0	0.10623	0.39647	-0.10623	-0.39647	0.14594	0.54464	-0.14594	-0.54464		-0.08598	-0.02304	0.08598	0.02304	0.43962	0.1178	-0.43962	-0.1178		0	0	0	0	0.29502	0.07905	-0.29502	-0.07905	0.55259	0.14807	-0.55259	-0.14807
0	0	-0.02184	0	0	0	0	0	0.59908		0	0	0	0	0.08054	0.3789	-0.08054	-0.3789	0.11421	0.53731	-0.11421	-0.53731		-0.09949	-0.02115	0.09949	0.02115	0.46932	0.09976	-0.46932	-0.09976		0	0	0	0	0.29072	0.06179	-0.29072	-0.06179	0.55827	0.11866	-0.55827	-0.11866
0	0	-0.02183	0	0	0	0	0	0.59907		0	0	0	0	0.05582	0.35244	-0.05582	-0.35244	0.08472	0.53488	-0.08472	-0.53488		-0.11197	-0.01773	0.11197	0.01773	0.49803	0.07888	-0.49803	-0.07888		0	0	0	0	0.28497	0.04513	-0.28497	-0.04513	0.56052	0.08878	-0.56052	-0.08878
0	0	-0.02182	0	0	0	0	0	0.59908		0	0	0	0	0.03387	0.32226	-0.03387	-0.32226	0.05673	0.53977	-0.05673	-0.53977		-0.12278	-0.0129	0.12278	0.0129	0.52489	0.05517	-0.52489	-0.05517		0	0	0	0	0.27815	0.02923	-0.27815	-0.02923	0.55885	0.05874	-0.55885	-0.05874
0	0	-0.02183	0	0	0	0	0	0.5991		0	0	0	0	0.01528	0.29156	-0.01528	-0.29156	0.0284	0.5419	-0.0284	-0.5419		-0.13134	-0.00688	0.13134	0.00688	0.54917	0.02878	-0.54917	-0.02878		0	0	0	0	0.27046	0.01417	-0.27046	-0.01417	0.55282	0.02897	-0.55282	-0.02897
0	0	-0.02184	0	0	0	0	0	0.59909		0	0	0	0	0	0.26199	0	-0.26199	0	0.5421	0	-0.5421		-0.13726	0	0.13726	0	0.57027	0	-0.57027	0		0	0	0	0	0.26199	0	-0.26199	0	0.5421	0	-0.5421	0
0	0	-0.02182	0	0	0	0	0	0.59911		0	0	0	0	-0.01228	0.2344	0.01228	-0.2344	-0.02828	0.53959	0.02828	-0.53959		-0.14027	0.00735	0.14027	-0.00735	0.58775	-0.0308	-0.58775	0.0308		0	0	0	0	0.25274	-0.01325	-0.25274	0.01325	0.52644	-0.02759	-0.52644	0.02759
0	0	-0.02181	0	0	0	0	0	0.59907		0	0	0	0	-0.02199	0.2092	0.02199	-0.2092	-0.05612	0.53398	0.05612	-0.53398		-0.14023	0.01474	0.14023	-0.01474	0.60131	-0.0632	-0.60131	0.0632		0	0	0	0	0.24262	-0.0255	-0.24262	0.0255	0.50567	-0.05315	-0.50567	0.05315
0	0	-0.02184	0	0	0	0	0	0.59909		0	0	0	0	-0.02956	0.18663	0.02956	-0.18663	-0.08317	0.52513	0.08317	-0.52513		-0.1372	0.02173	0.1372	-0.02173	0.61079	-0.09674	-0.61079	0.09674		0	0	0	0	0.2315	-0.03667	-0.2315	0.03667	0.47971	-0.07598	-0.47971	0.07598
0	0	-0.02183	0	0	0	0	0	0.59911		0	0	0	0	-0.03545	0.16677	0.03545	-0.16677	-0.10904	0.51297	0.10904	-0.51297		-0.1314	0.02793	0.1314	-0.02793	0.61621	-0.13098	-0.61621	0.13098		0	0	0	0	0.21921	-0.04659	-0.21921	0.04659	0.44862	-0.09536	-0.44862	0.09536
0	0	-0.02184	0	0	0	0	0	0.59911		0	0	0	0	-0.0401	0.14965	0.0401	-0.14965	-0.13331	0.49753	0.13331	-0.49753		-0.1232	0.03301	0.1232	-0.03301	0.61771	-0.16551	-0.61771	0.16551		0	0	0	0	0.20555	-0.05508	-0.20555	0.05508	0.4126	-0.11056	-0.4126	0.11056
0	0	-0.02182	0	0	0	0	0	0.59907		0	0	0	0	-0.04394	0.13524	0.04394	-0.13524	-0.15561	0.47892	0.15561	-0.47892		-0.11311	0.03675	0.11311	-0.03675	0.61569	-0.20005	-0.61569	0.20005		0	0	0	0	0.19031	-0.06184	-0.19031	0.06184	0.37223	-0.12094	-0.37223	0.12094
0	0	-0.02181	0	0	0	0	0	0.59911		0	0	0	0	-0.04741	0.1235	0.04741	-0.1235	-0.17555	0.45732	0.17555	-0.45732		-0.10179	0.03907	0.10179	-0.03907	0.61045	-0.23433	-0.61045	0.23433		0	0	0	0	0.1732	-0.06649	-0.1732	0.06649	0.32859	-0.12613	-0.32859	0.12613
0	0	-0.02183	0	0	0	0	0	0.59909		0	0	0	0	-0.0509	0.11433	0.0509	-0.11433	-0.19275	0.43293	0.19275	-0.43293		-0.08994	0.04004	0.08994	-0.04004	0.6025	-0.26825	-0.6025	0.26825		0	0	0	0	0.1537	-0.06843	-0.1537	0.06843	0.28367	-0.1263	-0.28367	0.1263
0	0	-0.02184	0	0	0	0	0	0.5991		0	0	0	0	-0.05483	0.10761	0.05483	-0.10761	-0.20689	0.40604	0.20689	-0.40604		-0.07826	0.03988	0.07826	-0.03988	0.59231	-0.3018	-0.59231	0.3018		0	0	0	0	0.13055	-0.06652	-0.13055	0.06652	0.24094	-0.12277	-0.24094	0.12277
0	0	-0.02184	0	0	0	0	0	0.59909		0	0	0	0	-0.05959	0.10321	0.05959	-0.10321	-0.21764	0.37696	0.21764	-0.37696		-0.0674	0.03891	0.0674	-0.03891	0.58028	-0.33503	-0.58028	0.33503		0	0	0	0	0.10165	-0.05869	-0.10165	0.05869	0.20555	-0.11867	-0.20555	0.11867
0	0	-0.0218	0	0	0	0	0	0.59907		0	0	0	0	-0.06554	0.10093	0.06554	-0.10093	-0.22474	0.34607	0.22474	-0.34607		-0.05783	0.03756	0.05783	-0.03756	0.56672	-0.36803	-0.56672	0.36803		0	0	0	0	0.06626	-0.04303	-0.06626	0.04303	0.18188	-0.11812	-0.18188	0.11812
0	0	-0.02184	0	0	0	0	0	0.5991		0	0	0	0	-0.07306	0.10056	0.07306	-0.10056	-0.22797	0.31377	0.22797	-0.31377		-0.04985	0.03622	0.04985	-0.03622	0.55175	-0.40087	-0.55175	0.40087		0	0	0	0	0.02777	-0.02018	-0.02777	0.02018	0.17028	-0.12371	-0.17028	0.12371
0	0	-0.02183	0	0	0	0	0	0.59909		0	0	0	0	-0.08246	0.10183	0.08246	-0.10183	-0.22718	0.28055	0.22718	-0.28055		-0.04352	0.03524	0.04352	-0.03524	0.53532	-0.4335	-0.53532	0.4335		-0.00884	0.00716	0.00884	-0.00716	0	0	0	0	0.16876	-0.13666	-0.16876	0.13666
0	0	-0.02183	0	0	0	0	0	0.59911		0	0	0	0	-0.09403	0.10443	0.09403	-0.10443	-0.22231	0.2469	0.22231	-0.2469		-0.03871	0.03486	0.03871	-0.03486	0.51725	-0.46574	-0.51725	0.46574		-0.0399	0.03593	0.0399	-0.03593	0	0	0	0	0.17515	-0.1577	-0.17515	0.1577
0	0	-0.02184	0	0	0	0	0	0.59909		0	0	0	0	-0.108	0.108	0.108	-0.108	-0.21339	0.21339	0.21339	-0.21339		-0.03514	0.03514	0.03514	-0.03514	0.49727	-0.49727	-0.49727	0.49727		-0.06345	0.06345	0.06345	-0.06345	0	0	0	0	0.18696	-0.18696	-0.18696	0.18696
0	0	-0.0218	0	0	0	0	0	0.59907		0	0	0	0	-0.12444	0.11204	0.12444	-0.11204	-0.20063	0.18065	0.20063	-0.18065		-0.03245	0.03603	0.03245	-0.03603	0.47507	-0.52762	-0.47507	0.52762		-0.07891	0.08764	0.07891	-0.08764	0	0	0	0	0.20133	-0.2236	-0.20133	0.2236
0	0	-0.02184	0	0	0	0	0	0.59908		0	0	0	0	-0.14287	0.1157	0.14287	-0.1157	-0.18485	0.14968	0.18485	-0.14968		-0.03025	0.03735	0.03025	-0.03735	0.45043	-0.55623	-0.45043	0.55623		-0.08679	0.10718	0.08679	-0.10718	0	0	0	0	0.21529	-0.26586	-0.21529	0.26586
0	0	-0.02184	0	0	0	0	0	0.59911		0	0	0	0	-0.15438	0.11217	0.15438	-0.11217	-0.17534	0.12739	0.17534	-0.12739		-0.02822	0.03884	0.02822	-0.03884	0.42321	-0.5825	-0.42321	0.5825		-0.0883	0.12153	0.0883	-0.12153	0	0	0	0	0.22629	-0.31146	-0.22629	0.31146
0	0	-0.02184	0	0	0	0	0	0.5991		0	0	0	0	-0.13627	0.0885	0.13627	-0.0885	-0.19512	0.12671	0.19512	-0.12671		-0.02611	0.04021	0.02611	-0.04021	0.39343	-0.60582	-0.39343	0.60582		-0.08489	0.13072	0.08489	-0.13072	0	0	0	0	0.23253	-0.35807	-0.23253	0.35807
0	0	-0.02182	0	0	0	0	0	0.59911		0	0	0	0	-0.11076	0.06395	0.11076	-0.06395	-0.22244	0.12842	0.22244	-0.12842		-0.02379	0.04121	0.02379	-0.04121	0.36123	-0.62567	-0.36123	0.62567		-0.07807	0.13521	0.07807	-0.13521	0	0	0	0	0.23299	-0.40355	-0.23299	0.40355
0	0	-0.02183	0	0	0	0	0	0.59909		0	0	0	0	-0.08266	0.04212	0.08266	-0.04212	-0.25285	0.12883	0.25285	-0.12883		-0.0212	0.04161	0.0212	-0.04161	0.3269	-0.64159	-0.3269	0.64159		-0.06908	0.13559	0.06908	-0.13559	0	0	0	0	0.22743	-0.44635	-0.22743	0.44635
0	0	-0.02184	0	0	0	0	0	0.5991		0	0	0	0	-0.05302	0.02361	0.05302	-0.02361	-0.28567	0.12719	0.28567	-0.12719		-0.01838	0.04127	0.01838	-0.04127	0.29085	-0.65325	-0.29085	0.65325		-0.05898	0.13247	0.05898	-0.13247	0	0	0	0	0.21602	-0.48519	-0.21602	0.48519
0	0	-0.02184	0	0	0	0	0	0.59911		0	0	0	0	-0.02271	0.00872	0.02271	-0.00872	-0.32042	0.123	0.32042	-0.123		-0.0154	0.04013	0.0154	-0.04013	0.25354	-0.66048	-0.25354	0.66048		-0.0485	0.12636	0.0485	-0.12636	0	0	0	0	0.19914	-0.51878	-0.19914	0.51878
0	0	-0.02183	0	0	0	0	0	0.5991		0.00745	-0.00242	-0.00745	0.00242	0	0	0	0	-0.35661	0.11587	0.35661	-0.11587		-0.01242	0.03821	0.01242	-0.03821	0.2155	-0.66323	-0.2155	0.66323		-0.03828	0.11782	0.03828	-0.11782	0	0	0	0	0.17808	-0.54806	-0.17808	0.54806
0	0	-0.02181	0	0	0	0	0	0.59908		0.03655	-0.00979	-0.03655	0.00979	0	0	0	0	-0.39366	0.10548	0.39366	-0.10548		-0.00955	0.03563	0.00955	-0.03563	0.17727	-0.66157	-0.17727	0.66157		-0.02867	0.10699	0.02867	-0.10699	0	0	0	0	0.15307	-0.57126	-0.15307	0.57126
0	0	-0.02182	0	0	0	0	0	0.59907		0.06377	-0.01355	-0.06377	0.01355	0	0	0	0	-0.43099	0.09161	0.43099	-0.09161		-0.00693	0.03259	0.00693	-0.03259	0.13938	-0.65575	-0.13938	0.65575		-0.02	0.09411	0.02	-0.09411	0	0	0	0	0.12513	-0.58868	-0.12513	0.58868
0	0	-0.02181	0	0	0	0	0	0.59911		0.08835	-0.01399	-0.08835	0.01399	0	0	0	0	-0.46796	0.07412	0.46796	-0.07412		-0.00465	0.02936	0.00465	-0.02936	0.10233	-0.6461	-0.10233	0.6461		-0.01255	0.07921	0.01255	-0.07921	0	0	0	0	0.09506	-0.60021	-0.09506	0.60021
0	0	-0.02184	0	0	0	0	0	0.5991		0.10929	-0.01149	-0.10929	0.01149	0	0	0	0	-0.50393	0.05296	0.50393	-0.05296		-0.00276	0.02626	0.00276	-0.02626	0.06654	-0.63308	-0.06654	0.63308		-0.00655	0.06227	0.00655	-0.06227	0	0	0	0	0.06367	-0.60579	-0.06367	0.60579
0	0	-0.02182	0	0	0	0	0	0.59909		0.12584	-0.0066	-0.12584	0.0066	0	0	0	0	-0.53824	0.02821	0.53824	-0.02821		-0.00124	0.02364	0.00124	-0.02364	0.03235	-0.61723	-0.03235	0.61723		-0.00226	0.0432	0.00226	-0.0432	0	0	0	0	0.03173	-0.60541	-0.03173	0.60541
0	0	-0.02184	0	0	0	0	0	0.59908		0.13726	0	-0.13726	0	0	0	0	0	-0.57027	0	0.57027	0		0	0.02184	0	-0.02184	0	-0.59912	0	0.59912		0	0.02184	0	-0.02184	0	0	0	0	0	-0.59912	0	0.59912
0	0	-0.02182	0	0	0	0	0	0.59909
0	0	-0.02181	0	0	0	0	0	0.59911
0	0	-0.02182	0	0	0	0	0	0.5991
0	0	-0.02183	0	0	0	0	0	0.59909
0	0	-0.02184	0	0	0	0	0	0.5991
0	0	-0.0218	0	0	0	0	0	0.59911
0	0	-0.02184	0	0	0	0	0	0.59909
0	0	-0.02183	0	0	0	0	0	0.5991
0	0	-0.02184	0	0	0	0	0	0.59909
0	0	-0.02183	0	0	0	0	0	0.59908
0	0	-0.02182	0	0	0	0	0	0.59909
0	0	-0.02182	0	0	0	0	0	0.5991
0	0	-0.02183	0	0	0	0	0	0.5991
0	0	-0.02182	0	0	0	0	0	0.59911
0	0	-0.02184	0	0	0	0	0	0.59908
0	0	-0.02183	0	0	0	0	0	0.59909
0	0	-0.02182	0	0	0	0	0	0.59908
0	0	-0.02184	0	0	0	0	0	0.5991
0	0	-0.02184	0	0	0	0	0	0.59909
0	0	-0.02182	0	0	0	0	0	0.59911
0	0	-0.02181	0	0	0	0	0	0.59907
0	0	-0.02184	0	0	0	0	0	0.59909
0	0	-0.02183	0	0	0	0	0	0.59911
0	0	-0.02184	0	0	0	0	0	0.59911
0	0	-0.0218	0	0	0	0	0	0.59911
0	0	-0.02181	0	0	0	0	0	0.59911
0	0	-0.02183	0	0	0	0	0	0.59909
0	0	-0.02184	0	0	0	0	0	0.5991
0	0	-0.02181	0	0	0	0	0	0.59909
0	0	-0.0218	0	0	0	0	0	0.59907
0	0	-0.02184	0	0	0	0	0	0.5991
0	0	-0.02183	0	0	0	0	0	0.59909
0	0	-0.02182	0	0	0	0	0	0.59911
0	0	-0.02182	0	0	0	0	0	0.5991
0	0	-0.0218	0	0	0	0	0	0.59907
0	0	-0.02184	0	0	0	0	0	0.59908
0	0	-0.02182	0	0	0	0	0	0.59911
0	0	-0.02184	0	0	0	0	0	0.5991
0	0	-0.02183	0	0	0	0	0	0.59911
-0.00136	0	-0.02117	0	0	0	0.0369	0	0.57471
-0.00124	-8e-05	-0.01933	0	0	0	0.03679	0.00236	0.57415
-0.00111	-0.00014	-0.0175	0	0	0	0.03652	0.00471	0.57361
-0.00099	-0.00019	-0.01565	0	0	0	0.03612	0.00703	0.57317
-0.00086	-0.00022	-0.0138	0	0	0	0.03557	0.00933	0.5728
-0.00073	-0.00024	-0.01198	0	0	0	0.03488	0.01158	0.57252
-0.0006	-0.00024	-0.01016	0	0	0	0.03406	0.01379	0.57226
-0.00049	-0.00023	-0.00839	0	0	0	0.03309	0.01594	0.57213
-0.00037	-0.00021	-0.00669	0	0	0	0.032	0.01802	0.57208
-0.00027	-0.00018	-0.00503	0	0	0	0.03078	0.02004	0.57212
-0.00018	-0.00013	-0.00345	0	0	0	0.02944	0.02197	0.57223
-9e-05	-8e-05	-0.00191	0	0	0	0.02798	0.02382	0.57241
-2e-05	-2e-05	-0.00048	0	0	0	0.02641	0.02558	0.57268
0	0	0	4e-05	4e-05	0.00085	0.02473	0.02724	0.57306
0	0	0	8e-05	0.00011	0.0021	0.02296	0.02879	0.57351
0	0	0	0.00012	0.00017	0.00324	0.02109	0.03023	0.57404
0	0	0	0.00014	0.00023	0.00425	0.01913	0.03155	0.57468
0	0	0	0.00015	0.00029	0.00515	0.01709	0.03275	0.57542
0	0	0	0.00015	0.00035	0.00591	0.01497	0.03383	0.57621
0	0	0	0.00015	0.00039	0.00655	0.0128	0.03477	0.57712
0	0	0	0.00013	0.00043	0.00705	0.01056	0.03558	0.5781
0	0	0	0.00011	0.00046	0.00741	0.00827	0.03625	0.57915
0	0	0	8e-05	0.00049	0.00766	0.00595	0.03678	0.58032
0	0	0	5e-05	0.00049	0.00773	0.00358	0.03716	0.58151
0	0	0	2e-05	0.00049	0.00768	0.0012	0.0374	0.58281
0	0	0	-2e-05	0.00048	0.00749	-0.0012	0.03749	0.58418
0	0	0	-4e-05	0.00046	0.00717	-0.00361	0.03743	0.58566
0	0	0	-7e-05	0.00043	0.00674	-0.00602	0.03721	0.58714
0	0	0	-9e-05	0.00038	0.00615	-0.00841	0.03685	0.58872
0	0	0	-0.0001	0.00033	0.00542	-0.01078	0.03633	0.59034
0	0	0	-0.0001	0.00028	0.00459	-0.01313	0.03567	0.592
0	0	0	-0.0001	0.00021	0.00366	-0.01543	0.03485	0.5937
0	0	0	-8e-05	0.00015	0.00262	-0.01768	0.03389	0.59542
0	0	0	-5e-05	8e-05	0.00145	-0.01987	0.03278	0.59714
0	0	0	-1e-05	1e-05	0.00019	-0.022	0.03154	0.59894
5e-05	-6e-05	-0.00114	0	0	0	-0.02405	0.03015	0.6007
0.00011	-0.00012	-0.00253	0	0	0	-0.02601	0.02863	0.60248
0.00018	-0.00018	-0.00399	0	0	0	-0.02787	0.02699	0.60421
0.00027	-0.00023	-0.00556	0	0	0	-0.02962	0.02522	0.60597
0.00037	-0.00027	-0.00715	0	0	0	-0.03127	0.02334	0.60769
0.00047	-0.00031	-0.00877	0	0	0	-0.03279	0.02134	0.60934
0.00058	-0.00033	-0.01045	0	0	0	-0.03418	0.01925	0.61096
0.0007	-0.00034	-0.01214	0	0	0	-0.03543	0.01706	0.6125
0.00082	-0.00033	-0.01385	0	0	0	-0.03654	0.01479	0.61397
0.00095	-0.00032	-0.01558	0	0	0	-0.0375	0.01245	0.61541
0.00107	-0.00028	-0.01731	0	0	0	-0.0383	0.01004	0.61673
0.0012	-0.00023	-0.01904	0	0	0	-0.03894	0.00758	0.61793
0.00132	-0.00017	-0.02078	0	0	0	-0.03942	0.00508	0.61907
0.00144	-9e-05	-0.02245	0	0	0	-0.03973	0.00255	0.62007
0.00155	0	-0.02416	0	0	0	-0.03987	0	0.62098
0.00165	0.00011	-0.02579	0	0	0	-0.03984	-0.00256	0.62177
0.00175	0.00023	-0.02743	0	0	0	-0.03963	-0.00511	0.62243
0.00183	0.00036	-0.02903	0	0	0	-0.03926	-0.00765	0.62294
0.0019	0.0005	-0.03054	0	0	0	-0.03871	-0.01015	0.62334
0.00195	0.00065	-0.03207	0	0	0	-0.038	-0.01262	0.62361
0.00199	0.00081	-0.03348	0	0	0	-0.03712	-0.01503	0.62374
0.00202	0.00097	-0.03492	0	0	0	-0.03608	-0.01737	0.62373
0.00203	0.00114	-0.03621	0	0	0	-0.03488	-0.01965	0.62355
0.00202	0.00131	-0.03753	0	0	0	-0.03354	-0.02183	0.62331
0.00199	0.00149	-0.03873	0	0	0	-0.03205	-0.02392	0.62287
0.00195	0.00166	-0.03989	0	0	0	-0.03043	-0.0259	0.62237
0.00189	0.00183	-0.04094	0	0	0	-0.02867	-0.02777	0.62173
0.00181	0.00199	-0.04198	0	0	0	-0.0268	-0.02951	0.62095
0.00172	0.00215	-0.04291	0	0	0	-0.02482	-0.03112	0.62005
0.00161	0.0023	-0.04376	0	0	0	-0.02274	-0.0326	0.61906
0.00148	0.00245	-0.04454	0	0	0	-0.02057	-0.03393	0.61801
0.00134	0.00257	-0.04524	0	0	0	-0.01832	-0.03511	0.61684
0.00119	0.00269	-0.04584	0	0	0	-0.016	-0.03614	0.61557
0.00103	0.00279	-0.04636	0	0	0	-0.01362	-0.03701	0.61423
0.00086	0.00288	-0.04681	0	0	0	-0.01119	-0.03772	0.61284
0.00067	0.00295	-0.04713	0	0	0	-0.00873	-0.03827	0.61141
0.00049	0.00301	-0.04742	0	0	0	-0.00625	-0.03866	0.60991
0.00029	0.00304	-0.04758	0	0	0	-0.00375	-0.03888	0.60838
0.0001	0.00306	-0.04765	0	0	0	-0.00125	-0.03894	0.6068
-0.0001	0.00306	-0.04761	0	0	0	0.00125	-0.03884	0.6052
-0.00029	0.00304	-0.04753	0	0	0	0.00372	-0.03857	0.60358
-0.00048	0.003	-0.04732	0	0	0	0.00617	-0.03815	0.60199
-0.00067	0.00294	-0.047	0	0	0	0.00858	-0.03758	0.60036
-0.00085	0.00287	-0.04662	0	0	0	0.01094	-0.03685	0.59875
-0.00102	0.00278	-0.04611	0	0	0	0.01324	-0.03598	0.59714
-0.00118	0.00267	-0.04554	0	0	0	0.01548	-0.03496	0.59557
-0.00133	0.00255	-0.04485	0	0	0	0.01764	-0.03381	0.594
-0.00147	0.00242	-0.04405	0	0	0	0.01972	-0.03253	0.59249
-0.00159	0.00227	-0.0432	0	0	0	0.02171	-0.03112	0.59101
-0.00169	0.00212	-0.04223	0	0	0	0.0236	-0.02959	0.58954
-0.00178	0.00196	-0.04119	0	0	0	0.02539	-0.02795	0.58813
-0.00185	0.00179	-0.04005	0	0	0	0.02706	-0.02621	0.58678
-0.0019	0.00162	-0.03886	0	0	0	0.02862	-0.02437	0.58545
-0.00193	0.00144	-0.03756	0	0	0	0.03006	-0.02243	0.58418
-0.00195	0.00127	-0.03619	0	0	0	0.03137	-0.02042	0.58296
-0.00194	0.00109	-0.03473	0	0	0	0.03255	-0.01833	0.58183
-0.00192	0.00092	-0.03319	0	0	0	0.03359	-0.01618	0.5807
-0.00188	0.00076	-0.03162	0	0	0	0.0345	-0.01397	0.57966
-0.00183	0.00061	-0.02998	0	0	0	0.03526	-0.01171	0.57866
-0.00176	0.00046	-0.02832	0	0	0	0.03588	-0.00941	0.57774
-0.00168	0.00033	-0.02659	0	0	0	0.03635	-0.00708	0.57688
-0.00158	0.0002	-0.02479	0	0	0	0.03668	-0.00473	0.57608
-0.00147	9e-05	-0.02302	0	0	0	0.03686	-0.00237	0.57535
-0.00136	0	-0.02119	0	0	0	0.0369	0	0.57471
-0.00292	0	-0.02261	0	0	0	0.07077	0	0.54887
-0.00242	-0.00016	-0.01882	0	0	0	0.07049	0.00453	0.54783
-0.00192	-0.00025	-0.01499	0	0	0	0.06993	0.00902	0.54688
-0.0014	-0.00027	-0.01105	0	0	0	0.0691	0.01346	0.546
-0.00089	-0.00023	-0.00714	0	0	0	0.068	0.01783	0.54523
-0.00039	-0.00013	-0.00321	0	0	0	0.06664	0.02213	0.54457
0	0	0	9e-05	4e-05	0.00075	0.06501	0.02632	0.54397
0	0	0	0.00054	0.00026	0.00461	0.06314	0.03041	0.54354
0	0	0	0.00095	0.00053	0.00843	0.06102	0.03437	0.54318
0	0	0	0.00131	0.00085	0.01214	0.05867	0.03819	0.54295
0	0	0	0.00163	0.00122	0.01577	0.0561	0.04187	0.5429
0	0	0	0.00189	0.00161	0.01923	0.0533	0.04538	0.54293
0	0	0	0.00208	0.00202	0.02251	0.0503	0.04872	0.54313
0	0	0	0.00222	0.00244	0.02561	0.04711	0.05188	0.54349
0	0	0	0.00229	0.00287	0.02848	0.04373	0.05484	0.544
0	0	0	0.00229	0.00329	0.03107	0.04018	0.0576	0.54465
0	0	0	0.00223	0.00368	0.03342	0.03646	0.06014	0.54548
0	0	0	0.00212	0.00406	0.03552	0.03259	0.06247	0.54651
0	0	0	0.00194	0.00439	0.03726	0.02858	0.06457	0.54769
0	0	0	0.00172	0.00469	0.03873	0.02445	0.06644	0.54905
0	0	0	0.00146	0.00492	0.03982	0.0202	0.06806	0.55059
0	0	0	0.00117	0.00511	0.04062	0.01585	0.06943	0.5523
0	0	0	0.00085	0.00523	0.04107	0.0114	0.07054	0.55421
0	0	0	0.00051	0.00529	0.0412	0.00689	0.0714	0.55631
0	0	0	0.00017	0.00528	0.04098	0.00231	0.07199	0.55859
0	0	0	-0.00017	0.00521	0.04045	-0.00232	0.0723	0.56103
0	0	0	-0.00049	0.00508	0.03959	-0.00698	0.07234	0.56365
0	0	0	-0.00079	0.00489	0.03841	-0.01166	0.0721	0.56645
0	0	0	-0.00106	0.00464	0.03692	-0.01634	0.07157	0.56939
0	0	0	-0.00129	0.00434	0.03515	-0.021	0.07077	0.5725
0	0	0	-0.00148	0.00401	0.03313	-0.02564	0.06967	0.57575
0	0	0	-0.00161	0.00364	0.03085	-0.03023	0.06828	0.57914
0	0	0	-0.00169	0.00324	0.02833	-0.03475	0.0666	0.58261
0	0	0	-0.00171	0.00283	0.02563	-0.03918	0.06464	0.58623
0	0	0	-0.00168	0.0024	0.02274	-0.04351	0.06238	0.58989
0	0	0	-0.00158	0.00198	0.01969	-0.04773	0.05985	0.59367
0	0	0	-0.00143	0.00157	0.01648	-0.05179	0.05703	0.59745
0	0	0	-0.00122	0.00118	0.01321	-0.05569	0.05393	0.60126
0	0	0	-0.00096	0.00082	0.00982	-0.0594	0.05057	0.60507
0	0	0	-0.00066	0.00049	0.00637	-0.06291	0.04695	0.60886
0	0	0	-0.00031	0.0002	0.00288	-0.0662	0.04309	0.61259
7e-05	-4e-05	-0.00066	0	0	0	-0.06923	0.03899	0.61621
0.00048	-0.00023	-0.00414	0	0	0	-0.072	0.03467	0.61977
0.00092	-0.00037	-0.00767	0	0	0	-0.07447	0.03015	0.62314
0.00136	-0.00045	-0.01111	0	0	0	-0.07665	0.02545	0.62638
0.00182	-0.00048	-0.01457	0	0	0	-0.0785	0.02059	0.62943
0.00227	-0.00044	-0.01793	0	0	0	-0.08002	0.01558	0.63225
0.00272	-0.00035	-0.02124	0	0	0	-0.08119	0.01047	0.63488
0.00314	-0.0002	-0.02443	0	0	0	-0.08199	0.00526	0.63719
0.00356	0	-0.02759	0	0	0	-0.08243	0	0.6393
0.00394	0.00025	-0.03063	0	0	0	-0.08249	-0.0053	0.6411
0.0043	0.00055	-0.03361	0	0	0	-0.08217	-0.01059	0.64256
0.00461	0.0009	-0.03645	0	0	0	-0.08147	-0.01587	0.64377
0.00489	0.00128	-0.0392	0	0	0	-0.08039	-0.02108	0.6446
0.00512	0.0017	-0.04185	0	0	0	-0.07895	-0.02621	0.64518
0.00531	0.00215	-0.04441	0	0	0	-0.07713	-0.03123	0.64538
0.00544	0.00262	-0.04683	0	0	0	-0.07496	-0.0361	0.64526
0.00552	0.00311	-0.04916	0	0	0	-0.07244	-0.0408	0.64485
0.00555	0.00362	-0.0514	0	0	0	-0.0696	-0.0453	0.64409
0.00553	0.00412	-0.05347	0	0	0	-0.06644	-0.04959	0.643
0.00545	0.00464	-0.05548	0	0	0	-0.063	-0.05363	0.64166
0.00531	0.00515	-0.05738	0	0	0	-0.05928	-0.05741	0.64003
0.00513	0.00565	-0.05914	0	0	0	-0.05531	-0.06091	0.63811
0.00489	0.00613	-0.06082	0	0	0	-0.05112	-0.06411	0.63593
0.0046	0.00659	-0.06233	0	0	0	-0.04673	-0.06699	0.63352
0.00426	0.00703	-0.06373	0	0	0	-0.04217	-0.06957	0.63096
0.00388	0.00743	-0.06503	0	0	0	-0.03746	-0.07181	0.62817
0.00345	0.0078	-0.06617	0	0	0	-0.03263	-0.07372	0.62524
0.00299	0.00813	-0.06717	0	0	0	-0.02771	-0.07529	0.62218
0.0025	0.00841	-0.06803	0	0	0	-0.02271	-0.07651	0.61896
0.00197	0.00864	-0.06877	0	0	0	-0.01766	-0.07739	0.61569
0.00143	0.00883	-0.06937	0	0	0	-0.0126	-0.07795	0.61242
0.00086	0.00895	-0.06976	0	0	0	-0.00754	-0.07817	0.60906
0.00029	0.00903	-0.07006	0	0	0	-0.0025	-0.07805	0.60568
-0.00029	0.00904	-0.07016	0	0	0	0.00249	-0.07762	0.60234
-0.00087	0.00899	-0.07007	0	0	0	0.00742	-0.07687	0.59898
-0.00144	0.00889	-0.06986	0	0	0	0.01226	-0.07582	0.59571
-0.00199	0.00873	-0.06949	0	0	0	0.017	-0.07448	0.59254
-0.00253	0.00852	-0.06893	0	0	0	0.02162	-0.07285	0.58941
-0.00303	0.00825	-0.06816	0	0	0	0.02611	-0.07095	0.58636
-0.00351	0.00793	-0.06728	0	0	0	0.03045	-0.06878	0.58341
-0.00395	0.00757	-0.0662	0	0	0	0.03463	-0.06637	0.5806
-0.00434	0.00716	-0.06492	0	0	0	0.03863	-0.06372	0.57789
-0.00468	0.00672	-0.0635	0	0	0	0.04244	-0.06083	0.57527
-0.00498	0.00624	-0.06191	0	0	0	0.04604	-0.05774	0.57277
-0.00521	0.00574	-0.06011	0	0	0	0.04944	-0.05444	0.5704
-0.00539	0.00522	-0.05817	0	0	0	0.05262	-0.05096	0.56816
-0.0055	0.00469	-0.05605	0	0	0	0.05557	-0.04731	0.56603
-0.00556	0.00415	-0.05378	0	0	0	0.05828	-0.04349	0.56398
-0.00554	0.00361	-0.05131	0	0	0	0.06074	-0.03954	0.56207
-0.00547	0.00308	-0.04872	0	0	0	0.06294	-0.03545	0.56024
-0.00534	0.00257	-0.04593	0	0	0	0.06488	-0.03124	0.55851
-0.00514	0.00208	-0.04299	0	0	0	0.06655	-0.02694	0.55687
-0.00488	0.00162	-0.03991	0	0	0	0.06795	-0.02256	0.55533
-0.00458	0.0012	-0.0367	0	0	0	0.06907	-0.01811	0.55384
-0.00422	0.00082	-0.03337	0	0	0	0.06992	-0.01362	0.55249
-0.00382	0.00049	-0.0299	0	0	0	0.07049	-0.00909	0.5512
-0.00338	0.00022	-0.02629	0	0	0	0.07077	-0.00454	0.54997
-0.00292	0	-0.02261	0	0	0	0.07077	0	0.54887
-0.00509	0	-0.02612	0	0	0	0.10172	0	0.52233
-0.00398	-0.00026	-0.02047	0	0	0	0.10125	0.0065	0.52095
-0.00282	-0.00036	-0.01461	0	0	0	0.10036	0.01294	0.51957
-0.00164	-0.00032	-0.00858	0	0	0	0.09907	0.01929	0.51827
-0.00046	-0.00012	-0.00243	0	0	0	0.0974	0.02554	0.51705
0	0	0	0.00071	0.00024	0.00384	0.09535	0.03166	0.51588
0	0	0	0.00184	0.00074	0.01019	0.09293	0.03762	0.5148
0	0	0	0.0029	0.0014	0.01652	0.09016	0.04342	0.51385
0	0	0	0.00387	0.00218	0.02282	0.08705	0.04903	0.51299
0	0	0	0.00474	0.00308	0.02903	0.08361	0.05443	0.51228
0	0	0	0.00548	0.00409	0.0351	0.07987	0.05961	0.51175
0	0	0	0.00607	0.00517	0.04096	0.07584	0.06456	0.5114
0	0	0	0.00651	0.00631	0.04654	0.07152	0.06926	0.51122
0	0	0	0.00679	0.00747	0.05183	0.06694	0.07371	0.51125
0	0	0	0.00688	0.00863	0.0567	0.06211	0.07788	0.5115
0	0	0	0.00682	0.00978	0.0612	0.05705	0.08178	0.51199
0	0	0	0.00658	0.01086	0.0652	0.05176	0.08538	0.51269
0	0	0	0.00619	0.01186	0.0687	0.04627	0.08869	0.51367
0	0	0	0.00565	0.01277	0.07169	0.04059	0.09169	0.51488
0	0	0	0.00498	0.01355	0.07411	0.03473	0.09437	0.51635
0	0	0	0.00421	0.01419	0.07598	0.02871	0.09672	0.51808
0	0	0	0.00335	0.01467	0.07727	0.02254	0.09874	0.52004
0	0	0	0.00242	0.01499	0.07797	0.01623	0.10041	0.5223
0	0	0	0.00146	0.01514	0.07808	0.00981	0.10174	0.52483
0	0	0	0.00048	0.01511	0.07763	0.00329	0.1027	0.52763
0	0	0	-0.00048	0.01491	0.0766	-0.00331	0.1033	0.53071
0	0	0	-0.0014	0.01454	0.07502	-0.00999	0.10354	0.5341
0	0	0	-0.00227	0.01402	0.0729	-0.01671	0.10339	0.53776
0	0	0	-0.00305	0.01335	0.07029	-0.02348	0.10285	0.54172
0	0	0	-0.00372	0.01254	0.06717	-0.03025	0.10194	0.54599
0	0	0	-0.00428	0.01163	0.06366	-0.03703	0.10062	0.55053
0	0	0	-0.0047	0.01063	0.05968	-0.04378	0.09891	0.5554
0	0	0	-0.00499	0.00956	0.05537	-0.05049	0.09678	0.56053
0	0	0	-0.00512	0.00845	0.05072	-0.05713	0.09424	0.56589
0	0	0	-0.0051	0.00732	0.04581	-0.06368	0.09129	0.57151
0	0	0	-0.00494	0.00619	0.04065	-0.0701	0.0879	0.57731
0	0	0	-0.00463	0.00509	0.03534	-0.07637	0.08409	0.58328
0	0	0	-0.00418	0.00405	0.02988	-0.08245	0.07985	0.58937
0	0	0	-0.00362	0.00308	0.02439	-0.08831	0.07518	0.5955
0	0	0	-0.00293	0.00219	0.01879	-0.09391	0.07008	0.60167
0	0	0	-0.00216	0.00141	0.01325	-0.09921	0.06458	0.60782
0	0	0	-0.00131	0.00074	0.00774	-0.10417	0.05867	0.61388
0	0	0	-0.00041	0.0002	0.00233	-0.10875	0.05237	0.61976
0.00054	-0.00022	-0.00299	0	0	0	-0.11292	0.04571	0.62552
0.00151	-0.0005	-0.00816	0	0	0	-0.11662	0.03872	0.63097
0.00248	-0.00065	-0.01316	0	0	0	-0.11984	0.03143	0.63616
0.00345	-0.00067	-0.01805	0	0	0	-0.12252	0.02386	0.64095
0.00439	-0.00057	-0.02272	0	0	0	-0.12467	0.01607	0.64543
0.00528	-0.00034	-0.02719	0	0	0	-0.12622	0.0081	0.64944
0.00614	0	-0.03153	0	0	0	-0.12717	0	0.653
0.00693	0.00044	-0.03565	0	0	0	-0.1275	-0.00819	0.65606
0.00764	0.00099	-0.03956	0	0	0	-0.1272	-0.0164	0.65856
0.00829	0.00161	-0.04338	0	0	0	-0.12628	-0.02459	0.66061
0.00885	0.00232	-0.04696	0	0	0	-0.12472	-0.0327	0.66205
0.00932	0.00309	-0.05041	0	0	0	-0.12253	-0.04068	0.66292
0.00969	0.00392	-0.05369	0	0	0	-0.11973	-0.04847	0.66324
0.00998	0.0048	-0.05685	0	0	0	-0.11633	-0.05602	0.66301
0.01015	0.00572	-0.05984	0	0	0	-0.11236	-0.06328	0.66218
0.01024	0.00666	-0.06273	0	0	0	-0.10785	-0.0702	0.66079
0.01022	0.00763	-0.0655	0	0	0	-0.10284	-0.07675	0.65892
0.0101	0.0086	-0.06812	0	0	0	-0.09735	-0.08288	0.65651
0.00988	0.00957	-0.07062	0	0	0	-0.09144	-0.08855	0.65359
0.00956	0.01052	-0.07299	0	0	0	-0.08513	-0.09374	0.6502
0.00914	0.01146	-0.07524	0	0	0	-0.07849	-0.09842	0.64641
0.00862	0.01236	-0.07738	0	0	0	-0.07156	-0.10258	0.64223
0.00801	0.01321	-0.07934	0	0	0	-0.06438	-0.10621	0.63774
0.00731	0.01402	-0.0812	0	0	0	-0.05701	-0.10928	0.63291
0.00653	0.01475	-0.08285	0	0	0	-0.0495	-0.11182	0.62789
0.00568	0.01543	-0.08443	0	0	0	-0.04188	-0.1138	0.62266
0.00475	0.01602	-0.08579	0	0	0	-0.03421	-0.11526	0.61735
0.00377	0.01651	-0.08694	0	0	0	-0.02652	-0.11619	0.61193
0.00273	0.0169	-0.0879	0	0	0	-0.01885	-0.11659	0.60646
0.00166	0.01719	-0.08867	0	0	0	-0.01124	-0.11651	0.60105
0.00056	0.01737	-0.08926	0	0	0	-0.00372	-0.11596	0.59572
-0.00056	0.01744	-0.08959	0	0	0	0.00369	-0.11494	0.59048
-0.00168	0.01739	-0.0897	0	0	0	0.01095	-0.11348	0.5854
-0.00278	0.01722	-0.08955	0	0	0	0.01804	-0.1116	0.58048
-0.00386	0.01693	-0.08917	0	0	0	0.02495	-0.10932	0.57576
-0.00491	0.01654	-0.08857	0	0	0	0.03166	-0.10666	0.57132
-0.0059	0.01604	-0.08774	0	0	0	0.03814	-0.10364	0.56706
-0.00683	0.01543	-0.08663	0	0	0	0.04439	-0.10027	0.56307
-0.00768	0.01473	-0.0853	0	0	0	0.05038	-0.09657	0.55932
-0.00846	0.01395	-0.08375	0	0	0	0.05612	-0.09257	0.55587
-0.00913	0.01309	-0.08196	0	0	0	0.06157	-0.08827	0.55261
-0.00971	0.01217	-0.07993	0	0	0	0.06673	-0.08368	0.54956
-0.01017	0.0112	-0.07766	0	0	0	0.07159	-0.07882	0.54675
-0.01051	0.01018	-0.07513	0	0	0	0.07612	-0.07372	0.54414
-0.01074	0.00914	-0.0724	0	0	0	0.08033	-0.06839	0.54174
-0.01083	0.00808	-0.06941	0	0	0	0.0842	-0.06284	0.53948
-0.01081	0.00703	-0.06621	0	0	0	0.0877	-0.05709	0.53734
-0.01065	0.006	-0.06274	0	0	0	0.09084	-0.05116	0.53533
-0.01036	0.00499	-0.05903	0	0	0	0.0936	-0.04508	0.53346
-0.00994	0.00403	-0.05508	0	0	0	0.09598	-0.03886	0.53169
-0.00941	0.00312	-0.05089	0	0	0	0.09796	-0.03253	0.53002
-0.00874	0.00229	-0.0464	0	0	0	0.09953	-0.0261	0.52835
-0.00798	0.00155	-0.04173	0	0	0	0.1007	-0.01961	0.5268
-0.0071	0.00092	-0.03675	0	0	0	0.10145	-0.01308	0.52524
-0.00613	0.00039	-0.03154	0	0	0	0.1018	-0.00654	0.52378
-0.00509	0	-0.02611	0	0	0	0.10172	0	0.52233
-0.00822	0	-0.03136	0	0	0	0.12996	0	0.49561
-0.0063	-0.0004	-0.02408	0	0	0	0.12926	0.0083	0.49392
-0.00426	-0.00055	-0.01636	0	0	0	0.128	0.0165	0.49216
-0.00214	-0.00042	-0.0083	0	0	0	0.12623	0.02458	0.49043
0	0	0	3e-05	1e-05	0.0001	0.12395	0.0325	0.48867
0	0	0	0.00219	0.00073	0.00879	0.12118	0.04023	0.4869
0	0	0	0.00431	0.00175	0.01774	0.11794	0.04775	0.48521
0	0	0	0.00633	0.00305	0.0268	0.11425	0.05502	0.48359
0	0	0	0.00821	0.00462	0.03592	0.11015	0.06204	0.48209
0	0	0	0.00989	0.00644	0.045	0.10565	0.06877	0.48074
0	0	0	0.01133	0.00846	0.05391	0.10078	0.07522	0.47957
0	0	0	0.01249	0.01064	0.06257	0.09558	0.08137	0.47866
0	0	0	0.01335	0.01293	0.07087	0.09004	0.0872	0.47799
0	0	0	0.01387	0.01527	0.07867	0.0842	0.09272	0.47762
0	0	0	0.01404	0.01761	0.0859	0.07807	0.0979	0.47752
0	0	0	0.01388	0.01989	0.09249	0.07168	0.10275	0.47776
0	0	0	0.01337	0.02206	0.09838	0.06502	0.10725	0.47829
0	0	0	0.01255	0.02406	0.10349	0.05811	0.11139	0.47911
0	0	0	0.01144	0.02584	0.10777	0.05098	0.11516	0.48024
0	0	0	0.01007	0.02738	0.11124	0.04362	0.11853	0.48165
0	0	0	0.0085	0.02863	0.11389	0.03606	0.1215	0.48331
0	0	0	0.00675	0.02957	0.11568	0.02831	0.12404	0.4852
0	0	0	0.00488	0.03018	0.1166	0.0204	0.12617	0.48739
0	0	0	0.00294	0.03047	0.11673	0.01233	0.12786	0.48985
0	0	0	0.00098	0.03041	0.11603	0.00414	0.12911	0.49259
0	0	0	-0.00096	0.03002	0.11454	-0.00417	0.12991	0.49564
0	0	0	-0.00283	0.0293	0.11224	-0.01257	0.13026	0.49904
0	0	0	-0.00457	0.02826	0.10918	-0.02105	0.13018	0.50288
0	0	0	-0.00615	0.02694	0.10538	-0.02959	0.12965	0.50712
0	0	0	-0.00753	0.02536	0.10087	-0.03819	0.12868	0.51186
0	0	0	-0.00867	0.02355	0.09568	-0.04683	0.12725	0.51709
0	0	0	-0.00954	0.02155	0.08989	-0.0555	0.12537	0.52285
0	0	0	-0.01013	0.01942	0.08354	-0.06418	0.12303	0.52916
0	0	0	-0.01043	0.0172	0.07672	-0.07286	0.12019	0.53596
0	0	0	-0.01042	0.01494	0.06947	-0.08151	0.11685	0.5433
0	0	0	-0.01013	0.0127	0.06194	-0.0901	0.11298	0.55105
0	0	0	-0.00955	0.01052	0.05417	-0.09859	0.10856	0.55924
0	0	0	-0.00872	0.00844	0.04627	-0.10694	0.10357	0.5677
0	0	0	-0.00765	0.00651	0.03831	-0.1151	0.09798	0.57642
0	0	0	-0.00639	0.00477	0.03042	-0.123	0.0918	0.58528
0	0	0	-0.00497	0.00324	0.02262	-0.13059	0.085	0.5942
0	0	0	-0.00343	0.00193	0.015	-0.13779	0.0776	0.60305
0	0	0	-0.0018	0.00087	0.00761	-0.14453	0.0696	0.61176
0	0	0	-0.00012	5e-05	0.00051	-0.15075	0.06103	0.62022
0.00156	-0.00052	-0.00629	0	0	0	-0.15637	0.05192	0.62833
0.00323	-0.00085	-0.01274	0	0	0	-0.16133	0.04231	0.63603
0.00487	-0.00095	-0.01892	0	0	0	-0.16557	0.03224	0.64324
0.00643	-0.00083	-0.0247	0	0	0	-0.16901	0.02179	0.64985
0.00789	-0.00051	-0.03015	0	0	0	-0.17163	0.01102	0.65585
0.00926	0	-0.03531	0	0	0	-0.17337	0	0.66115
0.01051	0.00068	-0.04018	0	0	0	-0.17421	-0.01118	0.66571
0.01163	0.0015	-0.04474	0	0	0	-0.17412	-0.02245	0.66949
0.01263	0.00246	-0.04905	0	0	0	-0.1731	-0.03371	0.67252
0.01348	0.00353	-0.05313	0	0	0	-0.17115	-0.04488	0.67472
0.01419	0.00471	-0.05702	0	0	0	-0.16824	-0.05586	0.67603
0.01475	0.00597	-0.06069	0	0	0	-0.16444	-0.06658	0.67654
0.01518	0.00731	-0.06423	0	0	0	-0.15974	-0.07693	0.67614
0.01545	0.0087	-0.06763	0	0	0	-0.15422	-0.08686	0.67497
0.01559	0.01015	-0.07093	0	0	0	-0.14789	-0.09627	0.67292
0.01557	0.01162	-0.07409	0	0	0	-0.14082	-0.10509	0.67006
0.01541	0.01312	-0.07717	0	0	0	-0.13307	-0.11328	0.66643
0.0151	0.01462	-0.08016	0	0	0	-0.12471	-0.12077	0.66204
0.01465	0.01613	-0.08308	0	0	0	-0.11582	-0.12753	0.65697
0.01404	0.01761	-0.08589	0	0	0	-0.10648	-0.13352	0.65124
0.01329	0.01906	-0.08862	0	0	0	-0.09676	-0.13872	0.64497
0.01239	0.02045	-0.09118	0	0	0	-0.08676	-0.14311	0.63819
0.01136	0.02178	-0.09368	0	0	0	-0.07653	-0.1467	0.63099
0.01019	0.02301	-0.09596	0	0	0	-0.06618	-0.1495	0.62346
0.00889	0.02415	-0.09815	0	0	0	-0.05577	-0.15154	0.61576
0.00747	0.02516	-0.10007	0	0	0	-0.04535	-0.15282	0.60788
0.00594	0.02602	-0.10179	0	0	0	-0.03501	-0.15339	0.59998
0.00432	0.02674	-0.1033	0	0	0	-0.02478	-0.15328	0.59212
0.00263	0.02728	-0.10451	0	0	0	-0.01472	-0.15254	0.58439
0.00089	0.02762	-0.10538	0	0	0	-0.00485	-0.1512	0.5769
-0.00089	0.02779	-0.10603	0	0	0	0.00479	-0.14933	0.56974
-0.00268	0.02775	-0.1063	0	0	0	0.01417	-0.14693	0.5629
-0.00445	0.02751	-0.10627	0	0	0	0.02329	-0.14405	0.55644
-0.00618	0.02708	-0.10593	0	0	0	0.03212	-0.14072	0.55044
-0.00785	0.02646	-0.10524	0	0	0	0.04065	-0.13698	0.54487
-0.00944	0.02566	-0.10426	0	0	0	0.04889	-0.13284	0.53978
-0.01093	0.02469	-0.10298	0	0	0	0.0568	-0.12832	0.53513
-0.0123	0.02357	-0.10139	0	0	0	0.06439	-0.12343	0.53091
-0.01353	0.02231	-0.09951	0	0	0	0.07166	-0.1182	0.52712
-0.01461	0.02095	-0.09739	0	0	0	0.07857	-0.11264	0.52372
-0.01554	0.01948	-0.09504	0	0	0	0.08513	-0.10675	0.52069
-0.01629	0.01794	-0.0924	0	0	0	0.09132	-0.10056	0.518
-0.01686	0.01633	-0.08952	0	0	0	0.09712	-0.09405	0.51556
-0.01725	0.01468	-0.08638	0	0	0	0.10252	-0.08727	0.51341
-0.01744	0.01301	-0.08297	0	0	0	0.10749	-0.08022	0.51146
-0.01743	0.01135	-0.07932	0	0	0	0.11201	-0.07291	0.50966
-0.01722	0.0097	-0.07538	0	0	0	0.11607	-0.06537	0.50798
-0.01681	0.00809	-0.07114	0	0	0	0.11964	-0.05762	0.5064
-0.01618	0.00655	-0.06656	0	0	0	0.12271	-0.04968	0.50486
-0.01534	0.00509	-0.06163	0	0	0	0.12527	-0.04159	0.50336
-0.0143	0.00375	-0.05638	0	0	0	0.1273	-0.03338	0.50187
-0.01306	0.00254	-0.05075	0	0	0	0.12879	-0.02508	0.50036
-0.01163	0.0015	-0.0447	0	0	0	0.12973	-0.01673	0.49883
-0.01	0.00064	-0.03823	0	0	0	0.13013	-0.00835	0.49725
-0.00822	0	-0.03136	0	0	0	0.12996	0	0.49561
-0.01248	0	-0.0376	0	0	0	0.15565	0	0.4688
-0.00965	-0.00062	-0.02913	0	0	0	0.15471	0.00993	0.46692
-0.00657	-0.00085	-0.01995	0	0	0	0.15308	0.01974	0.46487
-0.0033	-0.00064	-0.01012	0	0	0	0.15078	0.02936	0.46267
0	0	0	0.00012	3e-05	0.00036	0.14785	0.03877	0.46034
0	0	0	0.00361	0.0012	0.01146	0.1443	0.04791	0.45793
0	0	0	0.00709	0.00287	0.02302	0.1402	0.05676	0.45557
0	0	0	0.01046	0.00504	0.03495	0.13558	0.06529	0.45322
0	0	0	0.01364	0.00768	0.04716	0.13047	0.07348	0.45098
0	0	0	0.01652	0.01075	0.05938	0.12493	0.08132	0.44897
0	0	0	0.01902	0.01419	0.07147	0.119	0.08881	0.44722
0	0	0	0.02104	0.01791	0.0832	0.11272	0.09596	0.44584
0	0	0	0.02252	0.02181	0.09442	0.10611	0.10276	0.44488
0	0	0	0.02342	0.02579	0.10491	0.09919	0.10922	0.44436
0	0	0	0.0237	0.02972	0.11451	0.09198	0.11533	0.4443
0	0	0	0.02339	0.03353	0.12311	0.08447	0.1211	0.4447
0	0	0	0.02249	0.03709	0.13064	0.07668	0.12649	0.4455
0	0	0	0.02105	0.04035	0.13706	0.0686	0.13149	0.44666
0	0	0	0.01913	0.04321	0.14234	0.06022	0.13604	0.44807
0	0	0	0.0168	0.04565	0.14651	0.05156	0.14011	0.44966
0	0	0	0.01414	0.04763	0.14963	0.04264	0.14366	0.45134
0	0	0	0.01121	0.04911	0.15172	0.03348	0.14666	0.45309
0	0	0	0.0081	0.0501	0.15285	0.0241	0.14908	0.45484
0	0	0	0.00488	0.05058	0.15304	0.01456	0.15091	0.45661
0	0	0	0.00162	0.05054	0.15231	0.00488	0.15214	0.45844
0	0	0	-0.0016	0.04999	0.15065	-0.0049	0.15279	0.46043
0	0	0	-0.00472	0.04893	0.14806	-0.01475	0.15291	0.46268
0	0	0	-0.00766	0.04737	0.14451	-0.02466	0.15251	0.46532
0	0	0	-0.01035	0.04532	0.14002	-0.03461	0.15165	0.46848
0	0	0	-0.01271	0.04282	0.13453	-0.04462	0.15034	0.47234
0	0	0	-0.01469	0.03991	0.12808	-0.0547	0.14863	0.47699
0	0	0	-0.01622	0.03664	0.1207	-0.06485	0.1465	0.48255
0	0	0	-0.01727	0.0331	0.11245	-0.07511	0.14397	0.48909
0	0	0	-0.01781	0.02937	0.10345	-0.08548	0.14101	0.49663
0	0	0	-0.01782	0.02555	0.09383	-0.09595	0.13755	0.50513
0	0	0	-0.01732	0.02172	0.08369	-0.10652	0.13357	0.51456
0	0	0	-0.01635	0.018	0.07324	-0.11715	0.12899	0.5248
0	0	0	-0.01493	0.01446	0.06258	-0.12778	0.12375	0.53575
0	0	0	-0.01313	0.01118	0.05194	-0.13834	0.11777	0.5472
0	0	0	-0.01104	0.00824	0.04147	-0.14875	0.11102	0.55903
0	0	0	-0.00869	0.00566	0.03123	-0.15892	0.10345	0.57111
0	0	0	-0.00619	0.00348	0.02139	-0.16871	0.09502	0.58317
0	0	0	-0.00358	0.00172	0.01197	-0.17802	0.08573	0.59511
0	0	0	-0.00096	0.00039	0.00311	-0.18673	0.0756	0.60674
0.00164	-0.00054	-0.0052	0	0	0	-0.19471	0.06465	0.61792
0.00415	-0.00109	-0.01293	0	0	0	-0.20186	0.05293	0.62854
0.00656	-0.00128	-0.02013	0	0	0	-0.20807	0.04052	0.63843
0.00881	-0.00114	-0.02674	0	0	0	-0.21324	0.02749	0.64756
0.01088	-0.0007	-0.03283	0	0	0	-0.2173	0.01395	0.65581
0.01277	0	-0.03847	0	0	0	-0.22017	0	0.66312
0.01445	0.00093	-0.04362	0	0	0	-0.22179	-0.01424	0.66937
0.01596	0.00206	-0.04847	0	0	0	-0.22216	-0.02864	0.67465
0.01725	0.00336	-0.05293	0	0	0	-0.22123	-0.04308	0.67882
0.01835	0.00481	-0.05713	0	0	0	-0.21899	-0.05742	0.68185
0.01925	0.00639	-0.06108	0	0	0	-0.21545	-0.07153	0.68373
0.01996	0.00808	-0.06484	0	0	0	-0.21066	-0.08529	0.68451
0.02048	0.00986	-0.06847	0	0	0	-0.20464	-0.09855	0.68408
0.02082	0.01173	-0.07198	0	0	0	-0.19746	-0.11121	0.68254
0.02099	0.01366	-0.07542	0	0	0	-0.18917	-0.12314	0.67982
0.02099	0.01566	-0.07888	0	0	0	-0.17987	-0.13424	0.67597
0.02079	0.0177	-0.08225	0	0	0	-0.16966	-0.14443	0.67108
0.02043	0.01978	-0.08565	0	0	0	-0.15863	-0.15362	0.66509
0.01986	0.02187	-0.08899	0	0	0	-0.14691	-0.16177	0.65815
0.01913	0.02399	-0.0924	0	0	0	-0.13462	-0.16881	0.65031
0.01818	0.02607	-0.09572	0	0	0	-0.12188	-0.17472	0.64161
0.01705	0.02812	-0.09904	0	0	0	-0.10882	-0.17952	0.63227
0.0157	0.0301	-0.10226	0	0	0	-0.09557	-0.18319	0.62231
0.01415	0.03198	-0.10532	0	0	0	-0.08225	-0.18579	0.61196
0.01241	0.03373	-0.10826	0	0	0	-0.06895	-0.18737	0.60133
0.01048	0.03532	-0.11097	0	0	0	-0.05579	-0.18798	0.59058
0.00837	0.03669	-0.11336	0	0	0	-0.04284	-0.1877	0.57987
0.00612	0.03784	-0.11544	0	0	0	-0.03017	-0.18661	0.56934
0.00374	0.03873	-0.11718	0	0	0	-0.01783	-0.1848	0.55916
0.00126	0.03932	-0.11849	0	0	0	-0.00585	-0.18234	0.54946
-0.00127	0.0396	-0.11933	0	0	0	0.00575	-0.17931	0.54033
-0.00382	0.03957	-0.11974	0	0	0	0.01695	-0.17575	0.5318
-0.00634	0.03922	-0.11966	0	0	0	0.02777	-0.17176	0.52402
-0.0088	0.03857	-0.11915	0	0	0	0.03819	-0.16734	0.51697
-0.01117	0.03763	-0.11824	0	0	0	0.04824	-0.16254	0.51064
-0.0134	0.03642	-0.1169	0	0	0	0.05792	-0.15738	0.5051
-0.01549	0.03499	-0.11523	0	0	0	0.06723	-0.15188	0.50027
-0.01739	0.03333	-0.11322	0	0	0	0.07618	-0.14603	0.49608
-0.0191	0.0315	-0.11095	0	0	0	0.08478	-0.13985	0.49255
-0.02059	0.02952	-0.1084	0	0	0	0.09299	-0.13331	0.48955
-0.02187	0.02742	-0.10564	0	0	0	0.10083	-0.12644	0.48706
-0.02292	0.02524	-0.10268	0	0	0	0.10825	-0.1192	0.48497
-0.02373	0.02298	-0.0995	0	0	0	0.11526	-0.11162	0.48323
-0.02431	0.02069	-0.09615	0	0	0	0.12181	-0.1037	0.48182
-0.02464	0.01839	-0.09259	0	0	0	0.12789	-0.09544	0.48062
-0.02471	0.01608	-0.0888	0	0	0	0.13344	-0.08686	0.47955
-0.02451	0.01381	-0.08474	0	0	0	0.13845	-0.07797	0.47857
-0.02405	0.01158	-0.08039	0	0	0	0.14289	-0.06881	0.47765
-0.0233	0.00943	-0.07572	0	0	0	0.14671	-0.0594	0.47672
-0.02226	0.00739	-0.07065	0	0	0	0.1499	-0.04977	0.47572
-0.02092	0.00549	-0.06514	0	0	0	0.15243	-0.03997	0.47462
-0.01927	0.00375	-0.05913	0	0	0	0.15428	-0.03005	0.47341
-0.01731	0.00223	-0.05255	0	0	0	0.15545	-0.02004	0.47205
-0.01504	0.00097	-0.04538	0	0	0	0.1559	-0.01001	0.47051
-0.01249	0	-0.03761	0	0	0	0.15565	0	0.4688
-0.01774	0	-0.04381	0	0	0	0.17886	0	0.4418
-0.01405	-0.0009	-0.03479	0	0	0	0.1777	0.01141	0.43982
-0.00993	-0.00128	-0.02474	0	0	0	0.17569	0.02265	0.43754
-0.00541	-0.00105	-0.01362	0	0	0	0.17285	0.03366	0.43497
-0.00057	-0.00015	-0.00144	0	0	0	0.16924	0.04438	0.43215
0	0	0	0.00452	0.0015	0.01176	0.16491	0.05475	0.42919
0	0	0	0.00971	0.00393	0.02587	0.15991	0.06474	0.42613
0	0	0	0.01484	0.00715	0.04068	0.15435	0.07433	0.42314
0	0	0	0.01976	0.01113	0.05603	0.14826	0.0835	0.4203
0	0	0	0.02427	0.0158	0.07153	0.14176	0.09228	0.4178
0	0	0	0.02821	0.02105	0.08693	0.1349	0.10068	0.41578
0	0	0	0.03138	0.02671	0.10178	0.12775	0.10876	0.4144
0	0	0	0.03367	0.03261	0.11579	0.12034	0.11655	0.4138
0	0	0	0.035	0.03854	0.12859	0.1127	0.12409	0.41405
0	0	0	0.03532	0.04429	0.13994	0.10479	0.1314	0.41514
0	0	0	0.03467	0.04971	0.1497	0.09659	0.13847	0.417
0	0	0	0.03312	0.05464	0.15781	0.08804	0.14523	0.41948
0	0	0	0.03078	0.05899	0.16435	0.07909	0.15159	0.42233
0	0	0	0.02777	0.06273	0.16945	0.06969	0.15744	0.42528
0	0	0	0.02423	0.06583	0.17326	0.05986	0.16265	0.42809
0	0	0	0.02028	0.06831	0.17601	0.04959	0.16709	0.4305
0	0	0	0.01602	0.07019	0.17783	0.03895	0.17065	0.43234
0	0	0	0.01156	0.07149	0.17888	0.02801	0.17325	0.4335
0	0	0	0.00697	0.07221	0.1792	0.01687	0.17488	0.43396
0	0	0	0.00232	0.07238	0.17886	0.00563	0.17554	0.43381
0	0	0	-0.00231	0.07196	0.17783	-0.00562	0.1753	0.43321
0	0	0	-0.00684	0.07093	0.17602	-0.01681	0.17424	0.43238
0	0	0	-0.0112	0.06926	0.1733	-0.02789	0.17251	0.43164
0	0	0	-0.01527	0.06691	0.16952	-0.03886	0.17025	0.43133
0	0	0	-0.01895	0.06385	0.16452	-0.04975	0.16762	0.43187
0	0	0	-0.02211	0.06008	0.15814	-0.06063	0.16474	0.43359
0	0	0	-0.02463	0.05565	0.15032	-0.07159	0.16171	0.43682
0	0	0	-0.02641	0.05062	0.14102	-0.08273	0.15859	0.44182
0	0	0	-0.02737	0.04514	0.13039	-0.09416	0.15532	0.44863
0	0	0	-0.02747	0.03939	0.11861	-0.10593	0.15186	0.45733
0	0	0	-0.02673	0.03352	0.10591	-0.11808	0.14807	0.46778
0	0	0	-0.0252	0.02775	0.09259	-0.13059	0.1438	0.4798
0	0	0	-0.02297	0.02225	0.07898	-0.14342	0.13889	0.49314
0	0	0	-0.02016	0.01716	0.06538	-0.15646	0.1332	0.50753
0	0	0	-0.01688	0.01259	0.05201	-0.16958	0.12656	0.52267
0	0	0	-0.01329	0.00865	0.03916	-0.18264	0.11889	0.53828
0	0	0	-0.0095	0.00535	0.02694	-0.19543	0.11006	0.554
0	0	0	-0.00566	0.00272	0.01551	-0.20778	0.10006	0.56964
0	0	0	-0.00186	0.00075	0.00495	-0.2195	0.08886	0.58491
0.00181	-0.0006	-0.0047	0	0	0	-0.23037	0.07649	0.59956
0.00529	-0.00139	-0.01351	0	0	0	-0.24023	0.063	0.61344
0.00851	-0.00166	-0.02143	0	0	0	-0.24891	0.04848	0.62637
0.01145	-0.00148	-0.02852	0	0	0	-0.25629	0.03305	0.63828
0.01409	-0.0009	-0.03486	0	0	0	-0.26221	0.01683	0.64899
0.01643	0	-0.04058	0	0	0	-0.26659	0	0.65848
0.01848	0.00119	-0.04575	0	0	0	-0.26933	-0.01729	0.66663
0.02023	0.00261	-0.05039	0	0	0	-0.27041	-0.03487	0.67345
0.02172	0.00423	-0.05466	0	0	0	-0.26978	-0.05254	0.67889
0.02294	0.00602	-0.05859	0	0	0	-0.26744	-0.07013	0.68291
0.02392	0.00794	-0.06224	0	0	0	-0.26337	-0.08745	0.68546
0.02469	0.00999	-0.06578	0	0	0	-0.25766	-0.10431	0.68659
0.02525	0.01216	-0.06923	0	0	0	-0.25031	-0.12055	0.68624
0.02561	0.01442	-0.07259	0	0	0	-0.24144	-0.13597	0.68442
0.02579	0.01679	-0.07601	0	0	0	-0.2311	-0.15043	0.68111
0.02577	0.01923	-0.07942	0	0	0	-0.21943	-0.16377	0.67631
0.02558	0.02178	-0.08298	0	0	0	-0.20658	-0.17587	0.67013
0.0252	0.0244	-0.08664	0	0	0	-0.19268	-0.1866	0.66253
0.02461	0.0271	-0.09041	0	0	0	-0.1779	-0.19589	0.65361
0.02382	0.02987	-0.09436	0	0	0	-0.16242	-0.20367	0.64345
0.02278	0.03266	-0.09836	0	0	0	-0.14642	-0.20991	0.63215
0.0215	0.03547	-0.10245	0	0	0	-0.13011	-0.21463	0.61993
0.01995	0.03825	-0.10656	0	0	0	-0.11365	-0.21785	0.60692
0.01812	0.04094	-0.11058	0	0	0	-0.09723	-0.21965	0.59333
0.01601	0.0435	-0.11449	0	0	0	-0.08102	-0.22016	0.57946
0.01361	0.04584	-0.11812	0	0	0	-0.06514	-0.21948	0.5655
0.01094	0.04793	-0.12143	0	0	0	-0.0497	-0.21776	0.5517
0.00803	0.04967	-0.12427	0	0	0	-0.03478	-0.21514	0.53831
0.00492	0.051	-0.12655	0	0	0	-0.02043	-0.2118	0.52558
0.00166	0.05187	-0.12818	0	0	0	-0.00666	-0.20783	0.51361
-0.00168	0.05229	-0.12922	0	0	0	0.00652	-0.20339	0.50264
-0.00503	0.05219	-0.12951	0	0	0	0.01915	-0.19855	0.49269
-0.00834	0.05161	-0.12914	0	0	0	0.03126	-0.19338	0.48386
-0.01155	0.05059	-0.12817	0	0	0	0.0429	-0.18795	0.47617
-0.01458	0.04914	-0.1266	0	0	0	0.05409	-0.18225	0.46957
-0.01742	0.04733	-0.12456	0	0	0	0.06489	-0.17632	0.46407
-0.02001	0.04521	-0.12213	0	0	0	0.07531	-0.17013	0.45956
-0.02236	0.04286	-0.1194	0	0	0	0.08538	-0.16366	0.45596
-0.02443	0.0403	-0.11641	0	0	0	0.0951	-0.15688	0.45315
-0.02624	0.03761	-0.11327	0	0	0	0.10447	-0.14977	0.45104
-0.02778	0.03483	-0.11004	0	0	0	0.11349	-0.14231	0.4496
-0.02906	0.032	-0.10676	0	0	0	0.12209	-0.13444	0.44857
-0.03006	0.02911	-0.10336	0	0	0	0.13029	-0.12618	0.44799
-0.03082	0.02623	-0.09996	0	0	0	0.13801	-0.11749	0.44768
-0.03129	0.02335	-0.09644	0	0	0	0.14521	-0.10837	0.44755
-0.03151	0.02051	-0.09285	0	0	0	0.15184	-0.09884	0.44751
-0.03142	0.01769	-0.08907	0	0	0	0.15786	-0.08891	0.44751
-0.03105	0.01495	-0.08512	0	0	0	0.16323	-0.07861	0.44751
-0.03033	0.01228	-0.08083	0	0	0	0.16789	-0.06797	0.44738
-0.02927	0.00972	-0.07619	0	0	0	0.17178	-0.05703	0.44707
-0.02783	0.0073	-0.07108	0	0	0	0.17488	-0.04586	0.44657
-0.02598	0.00506	-0.06538	0	0	0	0.17717	-0.0345	0.44584
-0.02369	0.00305	-0.05901	0	0	0	0.1786	-0.02303	0.44479
-0.02095	0.00135	-0.05186	0	0	0	0.17917	-0.0115	0.44346
-0.01773	0	-0.0438	0	0	0	0.17886	0	0.4418
-0.02352	0	-0.04883	0	0	0	0.19954	0	0.41435
-0.01926	-0.00124	-0.04007	0	0	0	0.1982	0.01273	0.41242
-0.01427	-0.00184	-0.02988	0	0	0	0.19585	0.02525	0.41005
-0.0086	-0.00167	-0.01819	0	0	0	0.19251	0.03749	0.40726
-0.00229	-0.0006	-0.00492	0	0	0	0.18825	0.04936	0.40411
0	0	0	0.00454	0.00151	0.00992	0.18315	0.06081	0.40073
0	0	0	0.01171	0.00474	0.02622	0.17731	0.07179	0.39722
0	0	0	0.01897	0.00914	0.04373	0.17086	0.08228	0.3938
0	0	0	0.02605	0.01467	0.06208	0.16394	0.09233	0.39069
0	0	0	0.03262	0.02123	0.08081	0.15667	0.10198	0.38817
0	0	0	0.03833	0.0286	0.0993	0.14919	0.11134	0.38657
0	0	0	0.04287	0.03649	0.1169	0.14162	0.12056	0.3862
0	0	0	0.04599	0.04454	0.13296	0.134	0.12977	0.38734
0	0	0	0.04757	0.05238	0.14692	0.12631	0.13908	0.39014
0	0	0	0.04758	0.05966	0.15845	0.11846	0.14854	0.39453
0	0	0	0.04614	0.06614	0.16746	0.11027	0.15808	0.40023
0	0	0	0.04348	0.07172	0.17415	0.10154	0.1675	0.40674
0	0	0	0.03984	0.07636	0.17884	0.0921	0.17653	0.41346
0	0	0	0.03548	0.08015	0.182	0.08183	0.18484	0.41976
0	0	0	0.0306	0.08316	0.18401	0.07071	0.19213	0.42513
0	0	0	0.02538	0.08553	0.18526	0.0588	0.19812	0.42913
0	0	0	0.01993	0.08734	0.18603	0.04624	0.2026	0.43151
0	0	0	0.01434	0.08867	0.18651	0.03321	0.20542	0.43211
0	0	0	0.00864	0.08956	0.18684	0.01993	0.20655	0.43091
0	0	0	0.00289	0.09006	0.18711	0.00661	0.20599	0.42797
0	0	0	-0.00289	0.09015	0.18729	-0.00654	0.20384	0.42349
0	0	0	-0.00866	0.08979	0.18732	-0.01932	0.20026	0.41777
0	0	0	-0.01437	0.0889	0.18701	-0.03161	0.1955	0.41122
0	0	0	-0.01994	0.08735	0.18605	-0.04334	0.18989	0.40445
0	0	0	-0.02522	0.08497	0.18405	-0.05456	0.18382	0.39816
0	0	0	-0.03002	0.08158	0.18051	-0.0654	0.1777	0.39319
0	0	0	-0.03409	0.07702	0.1749	-0.0761	0.17192	0.3904
0	0	0	-0.03716	0.07124	0.16685	-0.08699	0.16674	0.39053
0	0	0	-0.039	0.06434	0.15623	-0.09838	0.16228	0.39407
0	0	0	-0.03946	0.05657	0.14323	-0.11051	0.15842	0.40109
0	0	0	-0.03855	0.04833	0.12837	-0.12353	0.1549	0.4114
0	0	0	-0.03633	0.04	0.1122	-0.13748	0.15138	0.42464
0	0	0	-0.03299	0.03195	0.09537	-0.1523	0.14749	0.44025
0	0	0	-0.02877	0.02449	0.07846	-0.16784	0.14288	0.45771
0	0	0	-0.02391	0.01785	0.06196	-0.18389	0.13724	0.47648
0	0	0	-0.01866	0.01215	0.04624	-0.20019	0.13031	0.49602
0	0	0	-0.01325	0.00746	0.03157	-0.21647	0.12191	0.51589
0	0	0	-0.00786	0.00378	0.01811	-0.23243	0.11193	0.53569
0	0	0	-0.00267	0.00108	0.00597	-0.24774	0.1003	0.55499
0.00221	-0.00073	-0.00484	0	0	0	-0.26211	0.08703	0.5735
0.00669	-0.00175	-0.01436	0	0	0	-0.27528	0.07219	0.59094
0.01071	-0.00209	-0.02267	0	0	0	-0.28701	0.0559	0.60718
0.01428	-0.00184	-0.02989	0	0	0	-0.29709	0.03831	0.62202
0.01736	-0.00111	-0.03613	0	0	0	-0.30533	0.0196	0.63533
0.02001	0	-0.04155	0	0	0	-0.31163	0	0.6471
0.02223	0.00143	-0.04625	0	0	0	-0.31586	-0.02028	0.65724
0.02405	0.0031	-0.05036	0	0	0	-0.31795	-0.041	0.66569
0.02556	0.00498	-0.05407	0	0	0	-0.31786	-0.0619	0.67245
0.02675	0.00701	-0.05742	0	0	0	-0.31561	-0.08276	0.67754
0.02766	0.00918	-0.06052	0	0	0	-0.31118	-0.10332	0.68086
0.02834	0.01148	-0.0635	0	0	0	-0.30463	-0.12333	0.68246
0.02881	0.01387	-0.0664	0	0	0	-0.29603	-0.14256	0.68227
0.02912	0.0164	-0.0694	0	0	0	-0.28545	-0.16076	0.68028
0.02925	0.01904	-0.07247	0	0	0	-0.27304	-0.17773	0.6765
0.02922	0.02181	-0.07572	0	0	0	-0.25892	-0.19324	0.67088
0.02904	0.02473	-0.0792	0	0	0	-0.24329	-0.20712	0.66347
0.0287	0.02779	-0.08295	0	0	0	-0.22633	-0.21919	0.65424
0.02817	0.03102	-0.08701	0	0	0	-0.20827	-0.22933	0.64329
0.02743	0.03439	-0.09134	0	0	0	-0.18936	-0.23745	0.63065
0.02646	0.03794	-0.09605	0	0	0	-0.16987	-0.24353	0.61657
0.0252	0.04157	-0.10094	0	0	0	-0.15009	-0.2476	0.60123
0.02362	0.04528	-0.10604	0	0	0	-0.13027	-0.2497	0.58482
0.02168	0.04897	-0.11121	0	0	0	-0.11067	-0.25	0.56771
0.01935	0.05257	-0.11632	0	0	0	-0.09151	-0.24866	0.55021
0.0166	0.05593	-0.12115	0	0	0	-0.073	-0.24595	0.53273
0.01345	0.05891	-0.12548	0	0	0	-0.05526	-0.24211	0.51567
0.00993	0.06143	-0.12921	0	0	0	-0.03838	-0.23738	0.49933
0.00611	0.06332	-0.1321	0	0	0	-0.02238	-0.232	0.48399
0.00207	0.06452	-0.13405	0	0	0	-0.00725	-0.22622	0.46999
-0.00208	0.06494	-0.13492	0	0	0	0.00706	-0.22017	0.45742
-0.00623	0.06463	-0.13482	0	0	0	0.02064	-0.21399	0.44641
-0.01028	0.06357	-0.13373	0	0	0	0.03359	-0.20776	0.43701
-0.01412	0.06187	-0.13178	0	0	0	0.04599	-0.2015	0.42918
-0.01769	0.0596	-0.12909	0	0	0	0.05794	-0.19522	0.42286
-0.02093	0.05687	-0.12584	0	0	0	0.06951	-0.18889	0.41794
-0.02383	0.05384	-0.12226	0	0	0	0.08076	-0.18244	0.4143
-0.02639	0.05058	-0.11846	0	0	0	0.09172	-0.17582	0.41179
-0.02859	0.04717	-0.11454	0	0	0	0.10241	-0.16894	0.41023
-0.03049	0.04371	-0.11067	0	0	0	0.11283	-0.16174	0.4095
-0.0321	0.04025	-0.10691	0	0	0	0.12293	-0.15415	0.40941
-0.03344	0.03682	-0.10329	0	0	0	0.13269	-0.14611	0.40984
-0.03453	0.03344	-0.09982	0	0	0	0.14205	-0.13757	0.41063
-0.0354	0.03014	-0.09654	0	0	0	0.15096	-0.12851	0.41167
-0.03603	0.02689	-0.09336	0	0	0	0.15933	-0.11891	0.41283
-0.03644	0.02372	-0.09028	0	0	0	0.1671	-0.10877	0.41403
-0.03659	0.02061	-0.0872	0	0	0	0.1742	-0.09811	0.41515
-0.03645	0.01755	-0.08401	0	0	0	0.18056	-0.08695	0.41615
-0.03601	0.01458	-0.08066	0	0	0	0.1861	-0.07534	0.41691
-0.03519	0.01168	-0.07699	0	0	0	0.19078	-0.06334	0.41743
-0.03396	0.00891	-0.07291	0	0	0	0.19454	-0.05101	0.41762
-0.03224	0.00628	-0.0682	0	0	0	0.19732	-0.03843	0.41744
-0.02997	0.00386	-0.06274	0	0	0	0.19909	-0.02567	0.41685
-0.02708	0.00174	-0.05635	0	0	0	0.19984	-0.01283	0.41582
-0.02352	0	-0.04883	0	0	0	0.19954	0	0.41435
-0.02915	0	-0.05175	0	0	0	0.2175	0	0.38619
-0.02476	-0.00159	-0.04406	0	0	0	0.21608	0.01387	0.38447
-0.01933	-0.00249	-0.03461	0	0	0	0.21348	0.02753	0.3822
-0.0128	-0.00249	-0.02316	0	0	0	0.20974	0.04085	0.37941
-0.00522	-0.00137	-0.00958	0	0	0	0.20496	0.05375	0.37622
0	0	0	0.00333	0.0011	0.00622	0.19923	0.06615	0.37274
0	0	0	0.01258	0.00509	0.0241	0.19271	0.07802	0.36916
0	0	0	0.02224	0.01071	0.04383	0.18562	0.08939	0.36581
0	0	0	0.03182	0.01792	0.06484	0.17813	0.10032	0.363
0	0	0	0.04078	0.02654	0.08639	0.17052	0.111	0.36127
0	0	0	0.0485	0.0362	0.10746	0.16303	0.12167	0.36121
0	0	0	0.05442	0.04633	0.1269	0.15586	0.13268	0.36344
0	0	0	0.05811	0.05628	0.14364	0.14905	0.14435	0.36843
0	0	0	0.05942	0.06543	0.15693	0.14247	0.15687	0.37627
0	0	0	0.05849	0.07335	0.16658	0.13574	0.17021	0.38656
0	0	0	0.05572	0.07989	0.17294	0.12836	0.18402	0.39839
0	0	0	0.05158	0.08509	0.17669	0.11989	0.19777	0.41064
0	0	0	0.04652	0.08917	0.17857	0.10999	0.21082	0.42222
0	0	0	0.04086	0.0923	0.17924	0.09854	0.22261	0.43226
0	0	0	0.03485	0.09471	0.1792	0.08562	0.23265	0.44019
0	0	0	0.02866	0.09655	0.17883	0.0714	0.24057	0.44558
0	0	0	0.02235	0.09793	0.17836	0.05618	0.24612	0.44826
0	0	0	0.016	0.09897	0.17802	0.04028	0.24914	0.44813
0	0	0	0.00962	0.09975	0.17793	0.02408	0.24959	0.44522
0	0	0	0.00322	0.1003	0.17819	0.00794	0.24747	0.43964
0	0	0	-0.00323	0.10068	0.17885	-0.00779	0.24291	0.43154
0	0	0	-0.00973	0.1009	0.17999	-0.02277	0.23608	0.42113
0	0	0	-0.01632	0.10095	0.18158	-0.03674	0.22725	0.40874
0	0	0	-0.023	0.10076	0.18351	-0.04948	0.21676	0.39479
0	0	0	-0.02973	0.10017	0.18553	-0.06088	0.20513	0.37992
0	0	0	-0.03639	0.09889	0.18711	-0.07102	0.19298	0.36512
0	0	0	-0.0427	0.09646	0.1873	-0.0802	0.18117	0.3518
0	0	0	-0.04812	0.09224	0.18473	-0.08905	0.17069	0.34185
0	0	0	-0.05195	0.0857	0.17795	-0.09845	0.16241	0.33722
0	0	0	-0.05358	0.07682	0.1663	-0.10926	0.15663	0.33908
0	0	0	-0.05279	0.0662	0.15034	-0.12196	0.15293	0.34731
0	0	0	-0.04978	0.05482	0.13148	-0.13663	0.15044	0.36084
0	0	0	-0.04498	0.04356	0.11117	-0.15312	0.14829	0.37848
0	0	0	-0.03885	0.03307	0.09058	-0.17115	0.1457	0.39911
0	0	0	-0.03187	0.02379	0.07062	-0.19036	0.14207	0.42176
0	0	0	-0.02447	0.01593	0.05185	-0.21033	0.13691	0.44562
0	0	0	-0.01703	0.00959	0.0347	-0.23063	0.12989	0.46999
0	0	0	-0.00982	0.00473	0.01935	-0.25079	0.12078	0.49426
0	0	0	-0.00307	0.00124	0.00588	-0.27036	0.10945	0.51789
0.00306	-0.00101	-0.00572	0	0	0	-0.28889	0.09592	0.54049
0.00851	-0.00223	-0.01561	0	0	0	-0.306	0.08024	0.56171
0.01324	-0.00258	-0.02396	0	0	0	-0.32136	0.06259	0.58133
0.01724	-0.00222	-0.03087	0	0	0	-0.33468	0.04315	0.59918
0.02057	-0.00132	-0.03659	0	0	0	-0.34575	0.0222	0.61518
0.02328	0	-0.04134	0	0	0	-0.35438	0	0.62923
0.02542	0.00163	-0.04522	0	0	0	-0.36044	-0.02314	0.64131
0.02711	0.0035	-0.04853	0	0	0	-0.36385	-0.04691	0.65141
0.02836	0.00552	-0.05131	0	0	0	-0.36458	-0.071	0.65952
0.02929	0.00768	-0.05376	0	0	0	-0.36262	-0.09509	0.66563
0.02992	0.00993	-0.05598	0	0	0	-0.35802	-0.11887	0.66982
0.03035	0.01229	-0.05814	0	0	0	-0.35077	-0.14201	0.67194
0.0306	0.01474	-0.0603	0	0	0	-0.34099	-0.16421	0.67201
0.0307	0.01729	-0.06256	0	0	0	-0.32877	-0.18516	0.66997
0.03069	0.01998	-0.06502	0	0	0	-0.31428	-0.20457	0.66583
0.03059	0.02283	-0.06777	0	0	0	-0.29766	-0.22215	0.65949
0.03038	0.02587	-0.07085	0	0	0	-0.27914	-0.23764	0.65093
0.03011	0.02916	-0.07442	0	0	0	-0.25899	-0.25082	0.64016
0.02973	0.03273	-0.07851	0	0	0	-0.23745	-0.26146	0.62714
0.02919	0.0366	-0.08312	0	0	0	-0.21492	-0.2695	0.61206
0.02844	0.04078	-0.08828	0	0	0	-0.19171	-0.27482	0.59497
0.02743	0.04525	-0.09396	0	0	0	-0.16823	-0.27752	0.57624
0.02608	0.04999	-0.10011	0	0	0	-0.14487	-0.27769	0.55613
0.02428	0.05486	-0.10652	0	0	0	-0.122	-0.27561	0.53518
0.02197	0.05971	-0.11296	0	0	0	-0.09994	-0.27158	0.51384
0.0191	0.06436	-0.11921	0	0	0	-0.07895	-0.266	0.49267
0.01565	0.06856	-0.12487	0	0	0	-0.05918	-0.25929	0.47224
0.01165	0.07205	-0.12958	0	0	0	-0.04072	-0.25185	0.45299
0.0072	0.0746	-0.13307	0	0	0	-0.02354	-0.24407	0.43537
0.00244	0.07608	-0.13515	0	0	0	-0.00757	-0.23621	0.41964
-0.00245	0.07636	-0.13565	0	0	0	0.00733	-0.22853	0.40599
-0.00728	0.07547	-0.13463	0	0	0	0.02133	-0.22114	0.39448
-0.01188	0.07351	-0.13222	0	0	0	0.03461	-0.21409	0.38507
-0.01613	0.07068	-0.12873	0	0	0	0.04734	-0.20741	0.37775
-0.01993	0.06716	-0.12439	0	0	0	0.05965	-0.20099	0.37226
-0.02325	0.06318	-0.11953	0	0	0	0.07167	-0.19476	0.36849
-0.02608	0.05893	-0.11442	0	0	0	0.08349	-0.1886	0.36623
-0.02847	0.05458	-0.10931	0	0	0	0.09515	-0.18238	0.36526
-0.03048	0.05027	-0.10439	0	0	0	0.10666	-0.17594	0.36532
-0.03215	0.04609	-0.09977	0	0	0	0.118	-0.16917	0.36623
-0.03356	0.04208	-0.09556	0	0	0	0.12915	-0.16195	0.36781
-0.03476	0.03828	-0.09181	0	0	0	0.14003	-0.15419	0.36983
-0.03579	0.03466	-0.08847	0	0	0	0.15057	-0.14582	0.37218
-0.0367	0.03124	-0.08558	0	0	0	0.16067	-0.13678	0.37466
-0.03747	0.02797	-0.08302	0	0	0	0.17023	-0.12705	0.37716
-0.03812	0.02481	-0.08076	0	0	0	0.17917	-0.11663	0.3796
-0.03861	0.02175	-0.07869	0	0	0	0.18737	-0.10553	0.38183
-0.03892	0.01874	-0.0767	0	0	0	0.19477	-0.09379	0.38384
-0.03898	0.01578	-0.07468	0	0	0	0.20124	-0.08147	0.3855
-0.03873	0.01286	-0.07246	0	0	0	0.20675	-0.06865	0.38682
-0.03807	0.00998	-0.06988	0	0	0	0.2112	-0.05538	0.38769
-0.0369	0.00719	-0.06675	0	0	0	0.21453	-0.04178	0.38808
-0.03509	0.00452	-0.06283	0	0	0	0.21672	-0.02794	0.38799
-0.03256	0.00209	-0.05793	0	0	0	0.21772	-0.01398	0.38738
-0.02915	0	-0.05175	0	0	0	0.2175	0	0.38619
-0.03376	0	-0.05187	0	0	0	0.23259	0	0.35732
-0.0299	-0.00192	-0.04602	0	0	0	0.23122	0.01484	0.35594
-0.02464	-0.00318	-0.03816	0	0	0	0.22853	0.02947	0.35399
-0.01782	-0.00347	-0.02789	0	0	0	0.2246	0.04374	0.35153
-0.00941	-0.00247	-0.01494	0	0	0	0.21952	0.05757	0.34865
0	0	0	0.00055	0.00018	0.00088	0.21347	0.07088	0.34555
0	0	0	0.0118	0.00478	0.01955	0.20663	0.08366	0.34247
0	0	0	0.02391	0.01151	0.04077	0.19929	0.09597	0.33981
0	0	0	0.03618	0.02038	0.0638	0.19182	0.10803	0.3382
0	0	0	0.04774	0.03107	0.08751	0.18462	0.12017	0.33841
0	0	0	0.05755	0.04295	0.11032	0.17808	0.13291	0.34138
0	0	0	0.06466	0.05505	0.13046	0.17253	0.14688	0.34809
0	0	0	0.06851	0.06634	0.14651	0.16787	0.16257	0.359
0	0	0	0.06909	0.07608	0.15788	0.16355	0.18008	0.37372
0	0	0	0.06695	0.08395	0.16496	0.15867	0.19897	0.39096
0	0	0	0.06284	0.09009	0.16874	0.1523	0.21833	0.40895
0	0	0	0.05746	0.09479	0.17028	0.14377	0.23716	0.42607
0	0	0	0.0513	0.09834	0.17039	0.13282	0.25459	0.44114
0	0	0	0.04471	0.10101	0.1697	0.11945	0.26984	0.45334
0	0	0	0.0379	0.103	0.16861	0.10392	0.28239	0.46227
0	0	0	0.031	0.10445	0.16738	0.08663	0.29188	0.46774
0	0	0	0.02407	0.10544	0.16615	0.06804	0.29811	0.46976
0	0	0	0.01715	0.10609	0.1651	0.04866	0.30098	0.46839
0	0	0	0.01027	0.10645	0.16429	0.02899	0.30049	0.46377
0	0	0	0.00342	0.10657	0.16381	0.00951	0.29669	0.45603
0	0	0	-0.00342	0.10656	0.16379	-0.00929	0.28973	0.44533
0	0	0	-0.01027	0.10649	0.16435	-0.02699	0.27978	0.43182
0	0	0	-0.0172	0.10641	0.1656	-0.04318	0.26709	0.41565
0	0	0	-0.02429	0.10642	0.1677	-0.05751	0.25197	0.39704
0	0	0	-0.03163	0.10658	0.17079	-0.06969	0.23482	0.3763
0	0	0	-0.03932	0.10686	0.17493	-0.07954	0.21614	0.35382
0	0	0	-0.04741	0.1071	0.17994	-0.08705	0.19664	0.33037
0	0	0	-0.05573	0.10681	0.18509	-0.09254	0.17738	0.30735
0	0	0	-0.06349	0.10473	0.18814	-0.09708	0.16015	0.28771
0	0	0	-0.0687	0.09849	0.18449	-0.10308	0.14778	0.2768
0	0	0	-0.06922	0.0868	0.17056	-0.11318	0.14192	0.27888
0	0	0	-0.06527	0.07187	0.14914	-0.12768	0.14058	0.29175
0	0	0	-0.05832	0.05648	0.12472	-0.14558	0.14098	0.31133
0	0	0	-0.04954	0.04218	0.09996	-0.16611	0.14141	0.33514
0	0	0	-0.03982	0.02972	0.07633	-0.18866	0.1408	0.36165
0	0	0	-0.02978	0.01939	0.0546	-0.21263	0.13841	0.38976
0	0	0	-0.01998	0.01125	0.03523	-0.23742	0.13371	0.41861
0	0	0	-0.01077	0.00518	0.01836	-0.26233	0.12633	0.44731
0	0	0	-0.00243	0.00098	0.00403	-0.28677	0.1161	0.47529
0.00488	-0.00162	-0.0079	0	0	0	-0.31009	0.10296	0.50195
0.01112	-0.00292	-0.01766	0	0	0	-0.33176	0.087	0.5269
0.01629	-0.00317	-0.0255	0	0	0	-0.35129	0.06841	0.54982
0.02046	-0.00264	-0.03169	0	0	0	-0.3684	0.0475	0.57064
0.0237	-0.00152	-0.03648	0	0	0	-0.38269	0.02457	0.58912
0.02616	0	-0.04019	0	0	0	-0.39403	0	0.60533
0.02791	0.00179	-0.04297	0	0	0	-0.40229	-0.02583	0.6193
0.02913	0.00376	-0.04511	0	0	0	-0.40732	-0.05252	0.63093
0.02985	0.00581	-0.04673	0	0	0	-0.40912	-0.07968	0.64033
0.03025	0.00793	-0.04805	0	0	0	-0.40771	-0.10691	0.64753
0.03037	0.01008	-0.04916	0	0	0	-0.40307	-0.13383	0.65247
0.03027	0.01226	-0.05017	0	0	0	-0.39531	-0.16004	0.65518
0.03008	0.01449	-0.05129	0	0	0	-0.38446	-0.18515	0.65555
0.02981	0.01679	-0.05256	0	0	0	-0.37072	-0.20879	0.65364
0.02949	0.01919	-0.05405	0	0	0	-0.35419	-0.23055	0.64925
0.02919	0.02178	-0.05595	0	0	0	-0.33507	-0.25007	0.64231
0.0289	0.02461	-0.05831	0	0	0	-0.31361	-0.26698	0.63273
0.02865	0.02774	-0.06127	0	0	0	-0.29012	-0.28097	0.62046
0.0284	0.03128	-0.06491	0	0	0	-0.26495	-0.29174	0.60544
0.02814	0.03528	-0.06933	0	0	0	-0.23853	-0.29911	0.58773
0.02779	0.03984	-0.07463	0	0	0	-0.21135	-0.30298	0.56752
0.02727	0.04498	-0.08081	0	0	0	-0.18397	-0.30348	0.54521
0.02644	0.05068	-0.08782	0	0	0	-0.15691	-0.30076	0.52115
0.02515	0.05682	-0.09546	0	0	0	-0.13071	-0.29528	0.49608
0.02326	0.06321	-0.10348	0	0	0	-0.10582	-0.28756	0.47073
0.02062	0.06947	-0.11132	0	0	0	-0.08258	-0.27824	0.44588
0.01717	0.07522	-0.11853	0	0	0	-0.06116	-0.26797	0.42226
0.01293	0.07996	-0.12443	0	0	0	-0.04162	-0.2574	0.40058
0.00803	0.08328	-0.12853	0	0	0	-0.02383	-0.24699	0.3812
0.00272	0.08487	-0.13044	0	0	0	-0.0076	-0.23711	0.36446
-0.00271	0.08465	-0.13011	0	0	0	0.00731	-0.22798	0.35042
-0.00798	0.08272	-0.12767	0	0	0	0.0212	-0.21973	0.33913
-0.01282	0.07929	-0.12339	0	0	0	0.03433	-0.21232	0.33042
-0.01707	0.07477	-0.11782	0	0	0	0.04695	-0.20569	0.32412
-0.02063	0.06952	-0.11141	0	0	0	0.05927	-0.1997	0.32002
-0.02352	0.06392	-0.10464	0	0	0	0.07145	-0.19416	0.31785
-0.02581	0.0583	-0.09795	0	0	0	0.08361	-0.18887	0.31731
-0.02757	0.05285	-0.09158	0	0	0	0.09578	-0.18359	0.31812
-0.02896	0.04777	-0.08583	0	0	0	0.10799	-0.17814	0.32004
-0.03008	0.04313	-0.08078	0	0	0	0.12021	-0.17233	0.3228
-0.03103	0.0389	-0.07645	0	0	0	0.13235	-0.16596	0.32611
-0.0319	0.03513	-0.0729	0	0	0	0.14432	-0.15891	0.32979
-0.03275	0.03172	-0.07005	0	0	0	0.15601	-0.15109	0.33365
-0.03363	0.02863	-0.06785	0	0	0	0.16729	-0.14242	0.33752
-0.03454	0.02578	-0.06621	0	0	0	0.17803	-0.13287	0.34128
-0.03549	0.0231	-0.06505	0	0	0	0.18812	-0.12246	0.34484
-0.03644	0.02052	-0.06425	0	0	0	0.19744	-0.11119	0.34811
-0.03736	0.01799	-0.0637	0	0	0	0.20584	-0.09913	0.35099
-0.03815	0.01544	-0.06323	0	0	0	0.21326	-0.08634	0.35345
-0.03876	0.01287	-0.06274	0	0	0	0.21957	-0.0729	0.35543
-0.03904	0.01024	-0.06201	0	0	0	0.22474	-0.05893	0.35693
-0.03886	0.00757	-0.06082	0	0	0	0.22867	-0.04453	0.3579
-0.03805	0.00491	-0.05893	0	0	0	0.23131	-0.02982	0.35829
-0.03642	0.00234	-0.05606	0	0	0	0.23262	-0.01493	0.35811
-0.03376	0	-0.05187	0	0	0	0.23259	0	0.35732
-0.03663	0	-0.04908	0	0	0	0.24476	0	0.32795
-0.03403	-0.00218	-0.04569	0	0	0	0.24361	0.01564	0.32709
-0.02971	-0.00383	-0.04014	0	0	0	0.24109	0.03109	0.32571
-0.02341	-0.00456	-0.03196	0	0	0	0.23728	0.04621	0.32391
-0.01489	-0.00391	-0.02063	0	0	0	0.23232	0.06092	0.32181
-0.00411	-0.00137	-0.00581	0	0	0	0.22642	0.07518	0.31966
0	0	0	0.00872	0.00353	0.01261	0.21985	0.08901	0.3178
0	0	0	0.02311	0.01113	0.03437	0.21301	0.10258	0.31678
0	0	0	0.03808	0.02144	0.05855	0.20642	0.11625	0.31743
0	0	0	0.05232	0.03406	0.08364	0.20065	0.13061	0.3208
0	0	0	0.06426	0.04796	0.10744	0.1963	0.14651	0.32821
0	0	0	0.07258	0.06179	0.12772	0.19358	0.16479	0.34063
0	0	0	0.07665	0.07423	0.14297	0.19201	0.18595	0.35815
0	0	0	0.07681	0.08458	0.15309	0.19036	0.20961	0.37939
0	0	0	0.07401	0.0928	0.15905	0.18711	0.23463	0.4021
0	0	0	0.06921	0.09921	0.16208	0.18107	0.25957	0.42407
0	0	0	0.06315	0.10417	0.16322	0.17162	0.28311	0.4436
0	0	0	0.05634	0.108	0.16322	0.15869	0.30417	0.45969
0	0	0	0.04909	0.1109	0.1625	0.14254	0.32201	0.47185
0	0	0	0.04159	0.11302	0.16137	0.12371	0.33615	0.47994
0	0	0	0.03397	0.11447	0.15999	0.10279	0.34633	0.48406
0	0	0	0.02632	0.11532	0.1585	0.08045	0.35248	0.48443
0	0	0	0.01869	0.11561	0.15692	0.05732	0.35457	0.48127
0	0	0	0.01113	0.1154	0.15534	0.03403	0.35274	0.47483
0	0	0	0.00368	0.11476	0.15384	0.01113	0.34707	0.46529
0	0	0	-0.00365	0.11377	0.15252	-0.01083	0.33777	0.45282
0	0	0	-0.01086	0.11253	0.15149	-0.03135	0.32502	0.43753
0	0	0	-0.01797	0.11114	0.15086	-0.04997	0.30909	0.41953
0	0	0	-0.02506	0.1098	0.15091	-0.06625	0.29028	0.39895
0	0	0	-0.03225	0.10866	0.15188	-0.07981	0.2689	0.37584
0	0	0	-0.03973	0.10795	0.15412	-0.09031	0.24539	0.35037
0	0	0	-0.04775	0.10786	0.15805	-0.0975	0.22026	0.32275
0	0	0	-0.05664	0.10857	0.16409	-0.10125	0.19407	0.2933
0	0	0	-0.06678	0.11016	0.17261	-0.10159	0.16758	0.26258
0	0	0	-0.07828	0.11221	0.18332	-0.09901	0.14193	0.23188
0	0	0	-0.08697	0.10905	0.1869	-0.09843	0.12342	0.21152
0	0	0	-0.08104	0.08923	0.16151	-0.11252	0.12389	0.22425
0	0	0	-0.07047	0.06825	0.13145	-0.13214	0.12797	0.24647
0	0	0	-0.05827	0.0496	0.10253	-0.15501	0.13196	0.27278
0	0	0	-0.04538	0.03386	0.07587	-0.18064	0.13482	0.30202
0	0	0	-0.03255	0.02119	0.05204	-0.20847	0.1357	0.3333
0	0	0	-0.02039	0.01148	0.03135	-0.23776	0.1339	0.36562
0	0	0	-0.00934	0.0045	0.01389	-0.26764	0.12889	0.39803
0.00035	-0.00014	-0.0005	0	0	0	-0.29725	0.12034	0.42969
0.00849	-0.00282	-0.01198	0	0	0	-0.32574	0.10815	0.45989
0.01511	-0.00396	-0.02093	0	0	0	-0.35237	0.0924	0.48811
0.02031	-0.00396	-0.02772	0	0	0	-0.37656	0.07333	0.51403
0.02419	-0.00312	-0.03268	0	0	0	-0.39778	0.05129	0.5374
0.02692	-0.00173	-0.03615	0	0	0	-0.41572	0.02669	0.55818
0.0287	0	-0.03846	0	0	0	-0.43011	0	0.57631
0.02968	0.00191	-0.03985	0	0	0	-0.44078	-0.0283	0.59182
0.03007	0.00388	-0.04062	0	0	0	-0.4477	-0.05772	0.60484
0.02994	0.00583	-0.04087	0	0	0	-0.45081	-0.08779	0.61539
0.02947	0.00773	-0.04083	0	0	0	-0.45012	-0.11803	0.62351
0.02876	0.00955	-0.0406	0	0	0	-0.44566	-0.14797	0.6292
0.02792	0.0113	-0.04036	0	0	0	-0.43752	-0.17713	0.63246
0.02697	0.01299	-0.04011	0	0	0	-0.42581	-0.20506	0.63325
0.02607	0.01468	-0.04009	0	0	0	-0.41064	-0.23127	0.63148
0.02521	0.01641	-0.0403	0	0	0	-0.39214	-0.25526	0.62694
0.02446	0.01826	-0.0409	0	0	0	-0.37055	-0.27655	0.61953
0.02389	0.02034	-0.04205	0	0	0	-0.34613	-0.29467	0.60908
0.02348	0.02274	-0.0438	0	0	0	-0.3192	-0.30913	0.59539
0.02329	0.02564	-0.04641	0	0	0	-0.29021	-0.31955	0.57839
0.02327	0.02918	-0.05001	0	0	0	-0.2597	-0.32565	0.5581
0.02341	0.03356	-0.05483	0	0	0	-0.22828	-0.32726	0.53465
0.02357	0.03888	-0.06092	0	0	0	-0.19674	-0.32454	0.50852
0.02361	0.04526	-0.0684	0	0	0	-0.16582	-0.31784	0.48035
0.02328	0.0526	-0.07708	0	0	0	-0.13626	-0.30782	0.45105
0.02233	0.06068	-0.08663	0	0	0	-0.10871	-0.29539	0.42174
0.02047	0.06896	-0.09638	0	0	0	-0.08358	-0.28161	0.39359
0.0175	0.07668	-0.10538	0	0	0	-0.06103	-0.26739	0.3675
0.01342	0.083	-0.11266	0	0	0	-0.041	-0.25358	0.34419
0.00841	0.08717	-0.11734	0	0	0	-0.02322	-0.24074	0.32406
0.00284	0.0887	-0.11891	0	0	0	-0.00735	-0.22919	0.30726
-0.00281	0.0875	-0.11731	0	0	0	0.00703	-0.21912	0.29375
-0.00809	0.08386	-0.11288	0	0	0	0.02031	-0.2105	0.28336
-0.01266	0.07831	-0.1063	0	0	0	0.03286	-0.20327	0.2759
-0.01633	0.07153	-0.09832	0	0	0	0.04502	-0.19724	0.27109
-0.01906	0.06421	-0.08975	0	0	0	0.05705	-0.19221	0.26864
-0.02093	0.05689	-0.08122	0	0	0	0.06914	-0.18789	0.26826
-0.02213	0.04999	-0.07325	0	0	0	0.08144	-0.18398	0.26959
-0.02283	0.04375	-0.06613	0	0	0	0.09401	-0.1802	0.27233
-0.02323	0.03832	-0.06005	0	0	0	0.10682	-0.17622	0.27611
-0.02351	0.0337	-0.05506	0	0	0	0.11983	-0.17179	0.28065
-0.0238	0.02984	-0.05115	0	0	0	0.13291	-0.16667	0.28563
-0.02421	0.02666	-0.04825	0	0	0	0.14593	-0.16068	0.29084
-0.0248	0.02402	-0.04626	0	0	0	0.15873	-0.15372	0.29607
-0.02562	0.02181	-0.04508	0	0	0	0.17116	-0.14571	0.30118
-0.02669	0.01992	-0.04462	0	0	0	0.18304	-0.1366	0.30603
-0.02798	0.01821	-0.04473	0	0	0	0.19421	-0.12642	0.3105
-0.02949	0.01661	-0.04535	0	0	0	0.20456	-0.11521	0.31458
-0.03115	0.015	-0.04633	0	0	0	0.21394	-0.10303	0.31816
-0.03287	0.01331	-0.04752	0	0	0	0.22222	-0.08997	0.32123
-0.03459	0.01148	-0.04883	0	0	0	0.22934	-0.07614	0.32378
-0.03613	0.00947	-0.05005	0	0	0	0.23518	-0.06167	0.32578
-0.03733	0.00727	-0.05096	0	0	0	0.23968	-0.04668	0.32719
-0.03798	0.0049	-0.05132	0	0	0	0.24279	-0.0313	0.32801
-0.03784	0.00243	-0.0508	0	0	0	0.24449	-0.0157	0.32827
-0.03663	0	-0.04908	0	0	0	0.24476	0	0.32795
-0.03727	0	-0.04378	0	0	0	0.25427	0	0.29868
-0.03669	-0.00236	-0.04319	0	0	0	0.25359	0.01628	0.2985
-0.03425	-0.00442	-0.04057	0	0	0	0.25156	0.03244	0.29795
-0.0294	-0.00573	-0.03519	0	0	0	0.24832	0.04836	0.29718
-0.02178	-0.00571	-0.02645	0	0	0	0.24406	0.064	0.29638
-0.0111	-0.00369	-0.01374	0	0	0	0.23904	0.07937	0.29587
0	0	0	0.00261	0.00106	0.00331	0.23363	0.09458	0.29607
0	0	0	0.01882	0.00906	0.02454	0.22831	0.10995	0.29766
0	0	0	0.03637	0.02048	0.04903	0.22371	0.12599	0.30159
0	0	0	0.05348	0.03481	0.07496	0.22053	0.14355	0.3091
0	0	0	0.06807	0.0508	0.09978	0.21932	0.16369	0.32147
0	0	0	0.07838	0.06673	0.12092	0.22	0.18729	0.33938
0	0	0	0.08373	0.08109	0.13692	0.22147	0.21448	0.36216
0	0	0	0.08466	0.09322	0.14791	0.22184	0.24427	0.3876
0	0	0	0.08223	0.10312	0.15493	0.21921	0.27488	0.41299
0	0	0	0.07749	0.11109	0.1591	0.21237	0.30445	0.43603
0	0	0	0.07121	0.11746	0.16135	0.20092	0.33144	0.45528
0	0	0	0.06389	0.12246	0.16225	0.18509	0.35479	0.47006
0	0	0	0.05591	0.12629	0.16223	0.1655	0.37386	0.48026
0	0	0	0.04749	0.12905	0.16152	0.14291	0.38833	0.48606
0	0	0	0.03883	0.13082	0.16029	0.11816	0.39812	0.48782
0	0	0	0.03005	0.13165	0.15862	0.09205	0.40332	0.48594
0	0	0	0.02128	0.1316	0.1566	0.06532	0.40402	0.48074
0	0	0	0.01261	0.13074	0.15429	0.03863	0.40044	0.47256
0	0	0	0.00414	0.12912	0.15175	0.01259	0.39274	0.46157
0	0	0	-0.00407	0.12676	0.14898	-0.01222	0.38119	0.448
0	0	0	-0.01195	0.12383	0.14613	-0.03531	0.36599	0.43191
0	0	0	-0.01946	0.12037	0.14323	-0.05617	0.34741	0.41339
0	0	0	-0.02661	0.11659	0.14048	-0.07435	0.32575	0.39248
0	0	0	-0.03345	0.1127	0.13809	-0.08945	0.30137	0.36927
0	0	0	-0.04009	0.10895	0.13636	-0.1011	0.27472	0.34385
0	0	0	-0.04676	0.10564	0.1357	-0.10902	0.24628	0.31637
0	0	0	-0.05379	0.10311	0.13661	-0.11307	0.21673	0.28714
0	0	0	-0.06159	0.10161	0.13957	-0.11328	0.18687	0.25669
0	0	0	-0.07048	0.10104	0.14471	-0.11012	0.15787	0.2261
0	0	0	-0.07959	0.09981	0.14996	-0.10551	0.13231	0.19878
0	0	0	-0.08158	0.08983	0.14255	-0.10805	0.11898	0.18879
0	0	0	-0.07217	0.06989	0.11801	-0.12335	0.11945	0.2017
0	0	0	-0.05865	0.04993	0.09048	-0.14526	0.12366	0.22408
0	0	0	-0.04395	0.0328	0.06442	-0.17172	0.12815	0.25169
0	0	0	-0.02932	0.01909	0.0411	-0.20179	0.13135	0.28283
0	0	0	-0.01567	0.00883	0.02113	-0.23451	0.13208	0.31616
0	0	0	-0.00353	0.0017	0.00461	-0.26872	0.12941	0.35035
0.00673	-0.00272	-0.00853	0	0	0	-0.3032	0.12275	0.38423
0.015	-0.00498	-0.01857	0	0	0	-0.33678	0.11182	0.41683
0.02136	-0.0056	-0.02594	0	0	0	-0.36845	0.09662	0.44744
0.02591	-0.00505	-0.031	0	0	0	-0.39738	0.07739	0.47555
0.02894	-0.00373	-0.03427	0	0	0	-0.42293	0.05453	0.50091
0.03063	-0.00197	-0.03605	0	0	0	-0.44467	0.02855	0.52342
0.03123	0	-0.03668	0	0	0	-0.46231	0	0.54305
0.03099	0.00199	-0.03648	0	0	0	-0.47564	-0.03054	0.55987
0.03011	0.00388	-0.03566	0	0	0	-0.48458	-0.06248	0.57393
0.02873	0.0056	-0.03439	0	0	0	-0.48915	-0.09526	0.58538
0.02702	0.00709	-0.03282	0	0	0	-0.48937	-0.12833	0.59428
0.02515	0.00835	-0.03113	0	0	0	-0.48529	-0.16113	0.60065
0.02319	0.00939	-0.02939	0	0	0	-0.47695	-0.19309	0.60442
0.02121	0.01021	-0.02765	0	0	0	-0.4645	-0.22369	0.6056
0.01931	0.01087	-0.02603	0	0	0	-0.44803	-0.25232	0.604
0.01757	0.01144	-0.02463	0	0	0	-0.42767	-0.27838	0.59942
0.01607	0.01199	-0.02355	0	0	0	-0.40368	-0.30127	0.59168
0.01485	0.01265	-0.02291	0	0	0	-0.37629	-0.32034	0.58049
0.014	0.01356	-0.02289	0	0	0	-0.34585	-0.33494	0.56554
0.01356	0.01494	-0.0237	0	0	0	-0.31288	-0.34451	0.54667
0.01361	0.01707	-0.02565	0	0	0	-0.278	-0.3486	0.52375
0.01413	0.02026	-0.02901	0	0	0	-0.24207	-0.34703	0.49702
0.01505	0.02483	-0.03411	0	0	0	-0.20607	-0.33994	0.46695
0.01625	0.03115	-0.04127	0	0	0	-0.17111	-0.32799	0.43455
0.0174	0.03931	-0.0505	0	0	0	-0.13824	-0.31229	0.40116
0.01808	0.04912	-0.06148	0	0	0	-0.10833	-0.29437	0.36845
0.01775	0.05981	-0.07329	0	0	0	-0.08185	-0.27577	0.3379
0.016	0.07011	-0.08447	0	0	0	-0.05884	-0.25779	0.3106
0.01269	0.07851	-0.09342	0	0	0	-0.03902	-0.24133	0.28717
0.00807	0.08367	-0.09874	0	0	0	-0.02188	-0.22683	0.26768
0.00272	0.08486	-0.09974	0	0	0	-0.00688	-0.2144	0.25197
-0.00263	0.08212	-0.09651	0	0	0	0.00654	-0.20401	0.23976
-0.00734	0.07613	-0.08985	0	0	0	0.01887	-0.19556	0.23078
-0.01098	0.0679	-0.08079	0	0	0	0.03054	-0.18891	0.22478
-0.01336	0.05855	-0.07055	0	0	0	0.04196	-0.18382	0.22148
-0.01458	0.04912	-0.06019	0	0	0	0.05345	-0.18008	0.22066
-0.01484	0.04032	-0.05046	0	0	0	0.06526	-0.17732	0.22195
-0.01445	0.03265	-0.04194	0	0	0	0.07754	-0.17517	0.22503
-0.01371	0.02627	-0.03481	0	0	0	0.09037	-0.17322	0.2295
-0.01288	0.02125	-0.02919	0	0	0	0.10371	-0.17108	0.235
-0.01217	0.01744	-0.02498	0	0	0	0.11744	-0.16836	0.24113
-0.01172	0.01469	-0.02207	0	0	0	0.13141	-0.16479	0.24758
-0.01163	0.01281	-0.02032	0	0	0	0.14542	-0.16013	0.25409
-0.01196	0.01158	-0.01956	0	0	0	0.15926	-0.15423	0.26042
-0.01274	0.01085	-0.01966	0	0	0	0.17273	-0.14704	0.26646
-0.01399	0.01044	-0.02051	0	0	0	0.18565	-0.13855	0.27211
-0.01569	0.01021	-0.02198	0	0	0	0.19782	-0.12876	0.27726
-0.01779	0.01002	-0.02398	0	0	0	0.20908	-0.11775	0.28186
-0.02028	0.00977	-0.02644	0	0	0	0.21932	-0.10562	0.28595
-0.02307	0.00934	-0.02924	0	0	0	0.22839	-0.09247	0.28944
-0.02604	0.00865	-0.03223	0	0	0	0.23621	-0.07843	0.29235
-0.02907	0.00762	-0.0353	0	0	0	0.24268	-0.06364	0.2947
-0.03198	0.00623	-0.03827	0	0	0	0.24775	-0.04825	0.29649
-0.03451	0.00445	-0.04087	0	0	0	0.25139	-0.03241	0.29774
-0.03638	0.00234	-0.04282	0	0	0	0.25354	-0.01628	0.29844
-0.03727	0	-0.04378	0	0	0	0.25427	0	0.29868
-0.03567	0	-0.03683	0	0	0	0.26184	0	0.27037
-0.03791	-0.00243	-0.03923	0	0	0	0.26195	0.01682	0.27104
-0.03826	-0.00493	-0.03983	0	0	0	0.26091	0.03364	0.27164
-0.03598	-0.00701	-0.03785	0	0	0	0.25886	0.05041	0.27231
-0.03039	-0.00797	-0.03245	0	0	0	0.25606	0.06715	0.27334
-0.02093	-0.00695	-0.02277	0	0	0	0.25288	0.08396	0.27513
-0.00731	-0.00296	-0.00814	0	0	0	0.24972	0.1011	0.27819
0	0	0	0.01016	0.00489	0.01164	0.24711	0.119	0.28321
0	0	0	0.03026	0.01704	0.03586	0.24564	0.13834	0.2911
0	0	0	0.0509	0.03313	0.06271	0.24588	0.16005	0.30294
0	0	0	0.06946	0.05184	0.08949	0.24808	0.18515	0.31964
0	0	0	0.08356	0.07114	0.11332	0.25169	0.21426	0.34131
0	0	0	0.09214	0.08923	0.13245	0.25507	0.24702	0.36665
0	0	0	0.09543	0.10508	0.14657	0.256	0.28188	0.39318
0	0	0	0.09442	0.11839	0.15636	0.25249	0.31661	0.41815
0	0	0	0.0902	0.12931	0.1628	0.24352	0.34911	0.43952
0	0	0	0.0837	0.13807	0.16672	0.22903	0.37781	0.4562
0	0	0	0.07559	0.14489	0.16875	0.20961	0.40179	0.46795
0	0	0	0.06638	0.14996	0.16934	0.1862	0.42062	0.47498
0	0	0	0.05648	0.15346	0.16885	0.1598	0.43423	0.47777
0	0	0	0.04615	0.15551	0.16749	0.1314	0.44272	0.47685
0	0	0	0.03566	0.15622	0.16546	0.10187	0.4463	0.47269
0	0	0	0.02517	0.15566	0.16282	0.07198	0.44522	0.4657
0	0	0	0.01485	0.15392	0.15967	0.04242	0.43973	0.45617
0	0	0	0.00484	0.15107	0.15607	0.01379	0.43007	0.44432
0	0	0	-0.00472	0.14715	0.15203	-0.01336	0.41648	0.43027
0	0	0	-0.01372	0.14222	0.14754	-0.03851	0.39921	0.41413
0	0	0	-0.02205	0.13638	0.14266	-0.0612	0.37853	0.39594
0	0	0	-0.02961	0.12973	0.1374	-0.08098	0.35478	0.37576
0	0	0	-0.03633	0.12242	0.13185	-0.09745	0.32834	0.35365
0	0	0	-0.0422	0.11468	0.12618	-0.11029	0.2997	0.32975
0	0	0	-0.04726	0.10677	0.12057	-0.11929	0.26947	0.30429
0	0	0	-0.05166	0.09902	0.11533	-0.1244	0.23844	0.2777
0	0	0	-0.05558	0.09168	0.1107	-0.12589	0.20766	0.25075
0	0	0	-0.05906	0.08467	0.10659	-0.12456	0.17857	0.22482
0	0	0	-0.06155	0.07718	0.10193	-0.12232	0.15338	0.20257
0	0	0	-0.06111	0.06728	0.09385	-0.12273	0.13514	0.1885
0	0	0	-0.0554	0.05366	0.07964	-0.12998	0.12588	0.18684
0	0	0	-0.04467	0.03802	0.06057	-0.14563	0.12398	0.19748
0	0	0	-0.03113	0.02323	0.04011	-0.16877	0.12595	0.21745
0	0	0	-0.01689	0.011	0.02081	-0.19802	0.12889	0.24397
0	0	0	-0.00339	0.00191	0.00401	-0.23191	0.13061	0.27483
0.00847	-0.00408	-0.0097	0	0	0	-0.26881	0.12945	0.30807
0.01817	-0.00736	-0.02024	0	0	0	-0.30703	0.1243	0.34203
0.0256	-0.0085	-0.02786	0	0	0	-0.34498	0.11454	0.37534
0.03078	-0.00807	-0.03286	0	0	0	-0.3812	0.09996	0.40693
0.03393	-0.00661	-0.03569	0	0	0	-0.41464	0.08075	0.43619
0.03534	-0.00456	-0.0368	0	0	0	-0.44436	0.05729	0.46264
0.03535	-0.00227	-0.03658	0	0	0	-0.46985	0.03017	0.48616
0.03421	0	-0.03532	0	0	0	-0.49071	0	0.5067
0.03225	0.00207	-0.03337	0	0	0	-0.50673	-0.03253	0.52432
0.02962	0.00382	-0.03084	0	0	0	-0.51781	-0.06676	0.53911
0.02658	0.00518	-0.02796	0	0	0	-0.52396	-0.10204	0.55119
0.02326	0.0061	-0.02483	0	0	0	-0.52517	-0.13772	0.56062
0.0198	0.00657	-0.02154	0	0	0	-0.52155	-0.17317	0.56746
0.01631	0.0066	-0.01817	0	0	0	-0.51316	-0.20776	0.57166
0.01287	0.0062	-0.01475	0	0	0	-0.50013	-0.24085	0.57319
0.0096	0.0054	-0.01137	0	0	0	-0.48251	-0.27174	0.57181
0.00655	0.00427	-0.00808	0	0	0	-0.46046	-0.29973	0.56732
0.00383	0.00286	-0.00494	0	0	0	-0.43415	-0.32401	0.55938
0.00153	0.0013	-0.00208	0	0	0	-0.40381	-0.34377	0.54761
0	0	0	-0.00026	-0.00025	0.00037	-0.36982	-0.35815	0.53159
0	0	0	-0.00138	-0.00152	0.00212	-0.33272	-0.36636	0.51102
0	0	0	-0.00172	-0.00216	0.00285	-0.29325	-0.36772	0.48566
0	0	0	-0.00116	-0.00166	0.00209	-0.25244	-0.36189	0.45562
0.0004	0.00067	-0.0008	0	0	0	-0.2117	-0.34922	0.42169
0.00291	0.00559	-0.00651	0	0	0	-0.17255	-0.33074	0.3852
0.00608	0.01373	-0.0155	0	0	0	-0.13651	-0.30838	0.34823
0.00924	0.02512	-0.02764	0	0	0	-0.10475	-0.28464	0.31319
0.01151	0.0388	-0.04179	0	0	0	-0.0777	-0.2618	0.28198
0.012	0.05256	-0.05567	0	0	0	-0.05508	-0.24132	0.2556
0.01031	0.06375	-0.06669	0	0	0	-0.03618	-0.22376	0.23405
0.00677	0.07016	-0.07278	0	0	0	-0.02016	-0.20895	0.21676
0.00227	0.0708	-0.07314	0	0	0	-0.0063	-0.19657	0.20307
-0.00212	0.06603	-0.06822	0	0	0	0.00598	-0.18639	0.19257
-0.00552	0.05721	-0.05935	0	0	0	0.0172	-0.17829	0.18496
-0.00744	0.04603	-0.04815	0	0	0	0.02784	-0.17219	0.18011
-0.00781	0.0342	-0.03623	0	0	0	0.03833	-0.16795	0.17788
-0.00685	0.02306	-0.02484	0	0	0	0.04909	-0.16541	0.17816
-0.00497	0.01351	-0.01487	0	0	0	0.06044	-0.16423	0.18069
-0.00265	0.00598	-0.00675	0	0	0	0.07257	-0.16395	0.18513
-0.00026	0.00051	-0.00059	0	0	0	0.08557	-0.16403	0.19103
0	0	0	0.00187	-0.00309	0.00373	0.09936	-0.1639	0.19791
0	0	0	0.00357	-0.00512	0.00645	0.11376	-0.16308	0.20532
0	0	0	0.00473	-0.00593	0.00784	0.12853	-0.16117	0.21286
0	0	0	0.00526	-0.00579	0.00807	0.14343	-0.15793	0.2203
0	0	0	0.00514	-0.00498	0.00739	0.15819	-0.1532	0.22739
0	0	0	0.00436	-0.00372	0.00592	0.17257	-0.14691	0.23402
0	0	0	0.00291	-0.00217	0.00375	0.18636	-0.13909	0.24012
0	0	0	0.0008	-0.00052	0.00098	0.19936	-0.12977	0.24563
-0.00195	0.0011	-0.00231	0	0	0	0.21142	-0.11907	0.25055
-0.00529	0.00255	-0.00606	0	0	0	0.22238	-0.10709	0.25487
-0.00918	0.00372	-0.01023	0	0	0	0.23214	-0.09398	0.2586
-0.01352	0.00449	-0.01471	0	0	0	0.2406	-0.07989	0.26178
-0.0182	0.00477	-0.01942	0	0	0	0.24769	-0.06495	0.26441
-0.02303	0.00448	-0.02423	0	0	0	0.25337	-0.04934	0.26654
-0.02777	0.00358	-0.02891	0	0	0	0.2576	-0.03321	0.26819
-0.03212	0.00206	-0.03323	0	0	0	0.26043	-0.01672	0.26947
-0.03567	0	-0.03683	0	0	0	0.26184	0	0.27037
-0.03259	0	-0.0296	0	0	0	0.26873	0	0.24405
-0.03832	-0.00246	-0.03487	0	0	0	0.27016	0.01735	0.24586
-0.04231	-0.00545	-0.03874	0	0	0	0.27071	0.0349	0.24788
-0.04361	-0.00849	-0.04035	0	0	0	0.27061	0.0527	0.25038
-0.04124	-0.01081	-0.03872	0	0	0	0.27022	0.07086	0.25371
-0.03415	-0.01134	-0.03268	0	0	0	0.26993	0.08962	0.2583
-0.02153	-0.00872	-0.02109	0	0	0	0.27017	0.10938	0.26471
-0.00329	-0.00158	-0.00332	0	0	0	0.27139	0.13069	0.27356
0	0	0	0.0197	0.0111	0.02053	0.2739	0.15426	0.28549
0	0	0	0.04516	0.0294	0.04894	0.27781	0.18083	0.30104
0	0	0	0.06983	0.05212	0.07913	0.28279	0.21105	0.32047
0	0	0	0.09034	0.07691	0.10775	0.28783	0.24503	0.34329
0	0	0	0.10447	0.10118	0.13208	0.29111	0.28193	0.36804
0	0	0	0.1117	0.12299	0.15088	0.2905	0.31988	0.39243
0	0	0	0.1128	0.14145	0.16431	0.28433	0.35653	0.41415
0	0	0	0.10909	0.15639	0.17317	0.27192	0.38982	0.43164
0	0	0	0.10184	0.168	0.17842	0.25359	0.41832	0.44426
0	0	0	0.09217	0.17666	0.18096	0.23027	0.44138	0.45212
0	0	0	0.0809	0.18275	0.1815	0.2031	0.45881	0.45568
0	0	0	0.06865	0.18655	0.18053	0.17324	0.47076	0.45556
0	0	0	0.05591	0.18837	0.17844	0.14172	0.4775	0.45235
0	0	0	0.043	0.18841	0.17551	0.1094	0.47931	0.4465
0	0	0	0.03021	0.18688	0.17192	0.07704	0.4765	0.43836
0	0	0	0.01774	0.18387	0.16776	0.04527	0.46931	0.42819
0	0	0	0.00575	0.17946	0.16306	0.01469	0.45802	0.41618
0	0	0	-0.00557	0.17373	0.15786	-0.0142	0.44283	0.40237
0	0	0	-0.01608	0.1667	0.15209	-0.0409	0.42401	0.38686
0	0	0	-0.02561	0.15838	0.14571	-0.06496	0.40182	0.36966
0	0	0	-0.03398	0.14886	0.13866	-0.08596	0.37661	0.35083
0	0	0	-0.04101	0.13816	0.13089	-0.10352	0.34881	0.33044
0	0	0	-0.04652	0.12642	0.12234	-0.11739	0.31898	0.30868
0	0	0	-0.05039	0.11382	0.11305	-0.12741	0.28781	0.28585
0	0	0	-0.05249	0.10061	0.10306	-0.13366	0.2562	0.26243
0	0	0	-0.05279	0.08709	0.09249	-0.13656	0.22526	0.23923
0	0	0	-0.05129	0.07352	0.08141	-0.13697	0.19636	0.21742
0	0	0	-0.04784	0.05998	0.06968	-0.13647	0.17113	0.19879
0	0	0	-0.04208	0.04634	0.05685	-0.1374	0.15129	0.1856
0	0	0	-0.03362	0.03256	0.04251	-0.14249	0.13799	0.18014
0	0	0	-0.02252	0.01917	0.02686	-0.15406	0.13115	0.18375
0	0	0	-0.00964	0.0072	0.01093	-0.17324	0.12929	0.19631
0.00368	-0.00239	-0.00398	0	0	0	-0.19989	0.13011	0.21661
0.01614	-0.00909	-0.01683	0	0	0	-0.23297	0.13121	0.24282
0.02679	-0.0129	-0.027	0	0	0	-0.27075	0.13039	0.27292
0.03504	-0.01419	-0.03433	0	0	0	-0.31121	0.12599	0.30492
0.04072	-0.01352	-0.03897	0	0	0	-0.35232	0.11698	0.33714
0.04396	-0.01153	-0.04127	0	0	0	-0.39223	0.10286	0.36826
0.04498	-0.00876	-0.04161	0	0	0	-0.42947	0.08364	0.39736
0.04412	-0.00569	-0.0404	0	0	0	-0.46293	0.05969	0.4239
0.04182	-0.00269	-0.03806	0	0	0	-0.49183	0.03158	0.44758
0.03836	0	-0.03484	0	0	0	-0.51569	0	0.46834
0.03409	0.00219	-0.03102	0	0	0	-0.53424	-0.0343	0.48618
0.02924	0.00377	-0.02678	0	0	0	-0.54739	-0.07058	0.50124
0.02402	0.00468	-0.02223	0	0	0	-0.55505	-0.1081	0.51356
0.01862	0.00488	-0.01748	0	0	0	-0.55737	-0.14616	0.52331
0.01312	0.00435	-0.01255	0	0	0	-0.55431	-0.18404	0.53043
0.00764	0.00309	-0.00749	0	0	0	-0.54596	-0.22104	0.53492
0.00233	0.00112	-0.00235	0	0	0	-0.5325	-0.25644	0.53675
0	0	0	-0.00277	-0.00156	0.00289	-0.5139	-0.28942	0.53563
0	0	0	-0.00759	-0.00494	0.00823	-0.49027	-0.31913	0.53127
0	0	0	-0.01205	-0.00899	0.01365	-0.46182	-0.34467	0.52334
0	0	0	-0.016	-0.01362	0.01908	-0.42868	-0.36494	0.51129
0	0	0	-0.0193	-0.01869	0.0244	-0.39118	-0.37884	0.49455
0	0	0	-0.02177	-0.02397	0.02941	-0.34989	-0.38527	0.47264
0	0	0	-0.02313	-0.029	0.03369	-0.30562	-0.38323	0.44516
0	0	0	-0.0231	-0.03311	0.03667	-0.25967	-0.37226	0.4122
0	0	0	-0.02132	-0.03517	0.03736	-0.21386	-0.35278	0.37466
0	0	0	-0.0176	-0.03374	0.03456	-0.17037	-0.32657	0.33452
0	0	0	-0.01199	-0.02708	0.0269	-0.13144	-0.29692	0.29489
0	0	0	-0.00527	-0.01433	0.01387	-0.09862	-0.26797	0.25932
0.00098	0.00331	-0.00313	0	0	0	-0.0721	-0.24294	0.23015
0.00502	0.022	-0.0205	0	0	0	-0.05084	-0.22273	0.20748
0.00598	0.037	-0.03404	0	0	0	-0.03337	-0.20642	0.1899
0.00433	0.04493	-0.04099	0	0	0	-0.0186	-0.19282	0.17593
0.00144	0.04487	-0.04077	0	0	0	-0.00581	-0.18115	0.1646
-0.00121	0.03787	-0.03441	0	0	0	0.00549	-0.17115	0.15551
-0.00252	0.02617	-0.02388	0	0	0	0.01571	-0.1629	0.14863
-0.00198	0.01225	-0.01127	0	0	0	0.02532	-0.15658	0.14405
0	0	0	0.00037	-0.00162	0.00151	0.03478	-0.15239	0.14195
0	0	0	0.00407	-0.01371	0.01299	0.04463	-0.15039	0.14246
0	0	0	0.00846	-0.02298	0.02224	0.05534	-0.15037	0.14551
0	0	0	0.01289	-0.02912	0.02892	0.06721	-0.15184	0.1508
0	0	0	0.0169	-0.03239	0.03318	0.08034	-0.154	0.15775
0	0	0	0.02022	-0.03336	0.03543	0.09456	-0.15599	0.16566
0	0	0	0.02276	-0.03262	0.03612	0.10959	-0.1571	0.17396
0	0	0	0.02447	-0.03069	0.03565	0.12508	-0.15685	0.1822
0	0	0	0.02536	-0.02792	0.03426	0.14073	-0.15495	0.1901
0	0	0	0.02542	-0.02462	0.03213	0.15621	-0.15128	0.19748
0	0	0	0.02463	-0.02097	0.02938	0.17127	-0.14581	0.20428
0	0	0	0.02299	-0.01716	0.02605	0.18572	-0.1386	0.21046
0	0	0	0.02049	-0.01334	0.0222	0.19935	-0.12976	0.21602
0	0	0	0.01713	-0.00965	0.01785	0.21202	-0.11941	0.22098
0	0	0	0.01291	-0.00622	0.01301	0.22359	-0.10767	0.22537
0	0	0	0.00788	-0.00319	0.00772	0.23397	-0.09473	0.22924
0	0	0	0.00207	-0.00069	0.00198	0.24309	-0.08071	0.23262
-0.00438	0.00115	-0.00411	0	0	0	0.25087	-0.06579	0.23554
-0.01135	0.00221	-0.0105	0	0	0	0.25732	-0.05011	0.23808
-0.01858	0.0024	-0.01702	0	0	0	0.26241	-0.03383	0.24028
-0.02582	0.00166	-0.0235	0	0	0	0.26618	-0.01709	0.24224
-0.03259	0	-0.0296	0	0	0	0.26873	0	0.24405
-0.02936	0	-0.02341	0	0	0	0.27674	0	0.22069
-0.03916	-0.00251	-0.03129	0	0	0	0.28022	0.01799	0.22393
-0.04746	-0.00612	-0.03816	0	0	0	0.28314	0.03651	0.22767
-0.05314	-0.01035	-0.04317	0	0	0	0.28586	0.05567	0.23225
-0.05481	-0.01437	-0.04519	0	0	0	0.28876	0.07572	0.23806
-0.05089	-0.0169	-0.04276	0	0	0	0.29234	0.09706	0.24565
-0.03989	-0.01615	-0.03432	0	0	0	0.29694	0.12022	0.25547
-0.02088	-0.01006	-0.01848	0	0	0	0.30276	0.1458	0.26798
0	0	0	0.00579	0.00326	0.0053	0.30959	0.17436	0.28335
0	0	0	0.03782	0.02462	0.03599	0.31679	0.20621	0.30144
0	0	0	0.07113	0.05309	0.07078	0.32322	0.24123	0.32163
0	0	0	0.10076	0.08578	0.10553	0.32743	0.27875	0.34293
0	0	0	0.12269	0.11882	0.1362	0.3279	0.31755	0.36401
0	0	0	0.13514	0.14881	0.1603	0.32317	0.35585	0.38334
0	0	0	0.13859	0.17379	0.17727	0.31239	0.39172	0.39956
0	0	0	0.13481	0.19326	0.18791	0.29541	0.42349	0.41177
0	0	0	0.12583	0.20757	0.19357	0.27285	0.45009	0.41974
0	0	0	0.11344	0.21745	0.19559	0.24579	0.47113	0.42377
0	0	0	0.099	0.22365	0.19505	0.21541	0.48661	0.42438
0	0	0	0.08347	0.22681	0.19273	0.18282	0.49678	0.42214
0	0	0	0.06751	0.22746	0.18921	0.14897	0.50191	0.41752
0	0	0	0.05158	0.226	0.18486	0.11465	0.50233	0.41089
0	0	0	0.036	0.2227	0.1799	0.08057	0.49832	0.40256
0	0	0	0.021	0.21773	0.17444	0.04728	0.4901	0.39265
0	0	0	0.00677	0.21127	0.16857	0.01532	0.47785	0.38127
0	0	0	-0.00652	0.20332	0.16222	-0.01481	0.46177	0.36844
0	0	0	-0.01871	0.19398	0.15541	-0.04265	0.4421	0.3542
0	0	0	-0.02962	0.1832	0.14799	-0.06775	0.41909	0.33855
0	0	0	-0.03902	0.17096	0.13984	-0.08972	0.39307	0.32152
0	0	0	-0.04668	0.1573	0.13085	-0.10818	0.36448	0.3032
0	0	0	-0.05232	0.14218	0.12082	-0.12289	0.33393	0.28376
0	0	0	-0.05565	0.12572	0.10964	-0.13377	0.30218	0.26354
0	0	0	-0.05638	0.10806	0.0972	-0.14095	0.27017	0.24301
0	0	0	-0.05427	0.08953	0.08349	-0.14491	0.23905	0.22293
0	0	0	-0.04921	0.07054	0.06859	-0.14656	0.21011	0.20429
0	0	0	-0.04122	0.05169	0.05272	-0.14728	0.18469	0.18838
0	0	0	-0.03055	0.03364	0.03624	-0.14896	0.16403	0.1767
0	0	0	-0.01766	0.0171	0.0196	-0.1538	0.14895	0.17074
0	0	0	-0.00326	0.00278	0.00342	-0.16395	0.13957	0.17171
0.01163	-0.00868	-0.01158	0	0	0	-0.18105	0.13512	0.18016
0.0259	-0.01686	-0.02464	0	0	0	-0.20577	0.13394	0.1958
0.03847	-0.02167	-0.03521	0	0	0	-0.23773	0.13389	0.21758
0.0485	-0.02335	-0.04292	0	0	0	-0.2755	0.13268	0.24386
0.05554	-0.02249	-0.04778	0	0	0	-0.31709	0.12838	0.27281
0.05949	-0.01975	-0.04999	0	0	0	-0.36024	0.11961	0.3027
0.06055	-0.01588	-0.04992	0	0	0	-0.40282	0.10563	0.3321
0.05912	-0.01151	-0.04803	0	0	0	-0.44303	0.08628	0.35994
0.05564	-0.00717	-0.04474	0	0	0	-0.4795	0.06182	0.38556
0.05053	-0.00324	-0.04038	0	0	0	-0.51127	0.03282	0.40856
0.04431	0	-0.03533	0	0	0	-0.53776	0	0.42885
0.03725	0.00239	-0.02977	0	0	0	-0.55854	-0.03586	0.44633
0.02965	0.00382	-0.02384	0	0	0	-0.57353	-0.07395	0.46116
0.0218	0.00424	-0.01771	0	0	0	-0.58268	-0.11348	0.4734
0.01379	0.00362	-0.01137	0	0	0	-0.58596	-0.15366	0.48309
0.00574	0.00191	-0.00483	0	0	0	-0.58349	-0.19373	0.4903
0	0	0	-0.00213	-0.00086	0.00183	-0.57533	-0.23293	0.49499
0	0	0	-0.00987	-0.00476	0.00874	-0.56149	-0.2704	0.49699
0	0	0	-0.01734	-0.00976	0.01587	-0.54209	-0.3053	0.49614
0	0	0	-0.02447	-0.01593	0.02328	-0.51718	-0.33665	0.49212
0	0	0	-0.03116	-0.02326	0.03101	-0.4868	-0.36331	0.48441
0	0	0	-0.03731	-0.03176	0.03907	-0.45109	-0.38402	0.47244
0	0	0	-0.04272	-0.04138	0.04743	-0.41033	-0.39738	0.45552
0	0	0	-0.04713	-0.0519	0.05591	-0.36498	-0.40188	0.43293
0	0	0	-0.05017	-0.06291	0.06417	-0.31598	-0.39622	0.40415
0	0	0	-0.05137	-0.07364	0.0716	-0.2648	-0.37961	0.36911
0	0	0	-0.05006	-0.08259	0.07702	-0.2137	-0.35251	0.32874
0	0	0	-0.04558	-0.08737	0.07859	-0.16567	-0.31755	0.28563
0	0	0	-0.03738	-0.08445	0.07365	-0.12408	-0.2803	0.24446
0	0	0	-0.02595	-0.07051	0.05992	-0.0913	-0.2481	0.21082
0	0	0	-0.01391	-0.04688	0.03899	-0.0668	-0.22507	0.18722
0	0	0	-0.00483	-0.02117	0.01731	-0.04775	-0.20919	0.17112
0	0	0	-0.00024	-0.00148	0.0012	-0.03178	-0.19655	0.15878
0.00078	0.00812	-0.0065	0	0	0	-0.01784	-0.18495	0.14818
0.00024	0.00745	-0.00594	0	0	0	-0.00557	-0.17381	0.13868
0	0	0	4e-05	-0.00136	0.00109	0.00524	-0.16328	0.13028
0	0	0	0.00148	-0.01531	0.01226	0.01484	-0.15381	0.12323
0	0	0	0.00507	-0.03135	0.02533	0.02359	-0.14589	0.11785
0	0	0	0.01068	-0.04681	0.03829	0.03197	-0.14007	0.11458
0	0	0	0.01762	-0.05937	0.04939	0.04067	-0.13703	0.11399
0	0	0	0.0248	-0.06738	0.05726	0.05053	-0.1373	0.11667
0	0	0	0.03123	-0.07054	0.06152	0.06217	-0.14044	0.12248
0	0	0	0.03649	-0.06995	0.06291	0.07561	-0.14493	0.13036
0	0	0	0.04061	-0.06699	0.06247	0.09041	-0.14914	0.13909
0	0	0	0.04371	-0.06267	0.06093	0.10605	-0.15203	0.14783
0	0	0	0.04588	-0.05754	0.05869	0.12209	-0.1531	0.15616
0	0	0	0.04712	-0.05189	0.0559	0.13817	-0.15215	0.1639
0	0	0	0.04743	-0.04593	0.05265	0.15403	-0.14917	0.17099
0	0	0	0.04674	-0.03979	0.04895	0.16943	-0.14424	0.17745
0	0	0	0.04501	-0.03359	0.04479	0.18421	-0.13748	0.18331
0	0	0	0.04219	-0.02746	0.04014	0.19823	-0.12903	0.18862
0	0	0	0.03823	-0.02153	0.03499	0.21135	-0.11903	0.19344
0	0	0	0.03311	-0.01595	0.02931	0.22347	-0.10762	0.1978
0	0	0	0.02684	-0.01087	0.02309	0.23454	-0.09495	0.20178
0	0	0	0.01945	-0.00646	0.01635	0.24446	-0.08117	0.20542
0	0	0	0.01102	-0.00289	0.00909	0.25321	-0.0664	0.20875
0	0	0	0.00164	-0.00032	0.00133	0.26077	-0.05079	0.21187
-0.00844	0.00109	-0.00678	0	0	0	0.26716	-0.03445	0.21482
-0.01891	0.00121	-0.01511	0	0	0	0.27245	-0.01749	0.21772
-0.02936	0	-0.02341	0	0	0	0.27674	0	0.22069
-0.02791	0	-0.01947	0	0	0	0.28803	0	0.20091
-0.04208	-0.0027	-0.02941	0	0	0	0.29436	0.0189	0.20575
-0.05498	-0.00709	-0.03867	0	0	0	0.30047	0.03874	0.21133
-0.06528	-0.01271	-0.04639	0	0	0	0.30679	0.05975	0.21802
-0.0712	-0.01867	-0.05134	0	0	0	0.31377	0.08228	0.22627
-0.07057	-0.02343	-0.05187	0	0	0	0.32184	0.10686	0.23655
-0.06107	-0.02472	-0.04596	0	0	0	0.33131	0.13413	0.24933
-0.04075	-0.01963	-0.03155	0	0	0	0.34199	0.1647	0.26478
-0.00929	-0.00523	-0.00743	0	0	0	0.35298	0.1988	0.28259
0	0	0	0.03109	0.02024	0.02587	0.36261	0.23603	0.3018
0	0	0	0.07515	0.05609	0.06541	0.36875	0.2752	0.32096
0	0	0	0.11596	0.09872	0.10623	0.36958	0.31463	0.33857
0	0	0	0.14727	0.14263	0.14301	0.36418	0.35268	0.35363
0	0	0	0.16574	0.1825	0.17196	0.35253	0.38817	0.36577
0	0	0	0.17145	0.21499	0.19181	0.33516	0.42027	0.37497
0	0	0	0.16677	0.23907	0.20333	0.31271	0.44829	0.38127
0	0	0	0.15485	0.25545	0.20837	0.28594	0.47169	0.38476
0	0	0	0.13849	0.26546	0.20886	0.25575	0.49022	0.38569
0	0	0	0.11975	0.27052	0.20636	0.22303	0.50383	0.38434
0	0	0	0.1	0.27172	0.20197	0.18868	0.5127	0.38109
0	0	0	0.08013	0.26997	0.19644	0.15344	0.517	0.37618
0	0	0	0.06067	0.26583	0.1902	0.11798	0.51692	0.36985
0	0	0	0.04199	0.25972	0.18352	0.08288	0.51267	0.36226
0	0	0	0.02431	0.25195	0.17657	0.04866	0.50437	0.35346
0	0	0	0.00778	0.24267	0.16936	0.01578	0.49217	0.34349
0	0	0	-0.00744	0.23197	0.1619	-0.01527	0.47618	0.33233
0	0	0	-0.02121	0.21991	0.15411	-0.04405	0.45658	0.31997
0	0	0	-0.03339	0.2065	0.14592	-0.0701	0.43357	0.30636
0	0	0	-0.04376	0.19171	0.13717	-0.093	0.40744	0.29152
0	0	0	-0.0521	0.17553	0.12772	-0.11238	0.37864	0.27551
0	0	0	-0.05812	0.15793	0.11739	-0.12795	0.34768	0.25843
0	0	0	-0.0615	0.13893	0.10598	-0.13959	0.31534	0.24056
0	0	0	-0.06189	0.11862	0.09333	-0.14743	0.28259	0.22233
0	0	0	-0.05894	0.09723	0.07931	-0.15193	0.25063	0.20444
0	0	0	-0.0524	0.07511	0.06388	-0.15402	0.2208	0.18779
0	0	0	-0.04216	0.05287	0.04717	-0.15509	0.19448	0.17351
0	0	0	-0.02848	0.03136	0.02955	-0.15699	0.17286	0.16289
0	0	0	-0.01199	0.01161	0.01164	-0.16183	0.15673	0.15715
0.00623	-0.0053	-0.00571	0	0	0	-0.17168	0.14616	0.15728
0.02478	-0.01849	-0.02157	0	0	0	-0.18824	0.14049	0.16385
0.04216	-0.02745	-0.03509	0	0	0	-0.21239	0.13825	0.17677
0.05704	-0.03212	-0.04566	0	0	0	-0.24401	0.13742	0.19535
0.06844	-0.03296	-0.05299	0	0	0	-0.28197	0.13579	0.21831
0.07589	-0.03072	-0.05711	0	0	0	-0.3244	0.13134	0.24413
0.07932	-0.02634	-0.0583	0	0	0	-0.369	0.12252	0.27122
0.07903	-0.02072	-0.05699	0	0	0	-0.41354	0.10844	0.29822
0.07562	-0.01473	-0.05374	0	0	0	-0.45597	0.0888	0.32404
0.06966	-0.00898	-0.049	0	0	0	-0.49478	0.06379	0.34799
0.06182	-0.00397	-0.04321	0	0	0	-0.52881	0.03395	0.36963
0.05256	0	-0.03666	0	0	0	-0.55737	0	0.3888
0.04241	0.00272	-0.02964	0	0	0	-0.58004	-0.03724	0.40544
0.03171	0.00409	-0.0223	0	0	0	-0.59662	-0.07693	0.41962
0.02069	0.00403	-0.0147	0	0	0	-0.60696	-0.11821	0.43134
0.00958	0.00251	-0.00691	0	0	0	-0.61117	-0.16027	0.44074
0	0	0	-0.00146	-0.00049	0.00108	-0.60921	-0.20227	0.44777
0	0	0	-0.01237	-0.00501	0.00931	-0.60126	-0.24342	0.45248
0	0	0	-0.02301	-0.01108	0.01782	-0.58726	-0.28281	0.45467
0	0	0	-0.03337	-0.0188	0.02672	-0.56726	-0.31947	0.45413
0	0	0	-0.04329	-0.02818	0.03603	-0.54132	-0.35236	0.45055
0	0	0	-0.05272	-0.03935	0.04589	-0.5094	-0.38017	0.44338
0	0	0	-0.0615	-0.05236	0.05634	-0.47159	-0.40147	0.43202
0	0	0	-0.0694	-0.06721	0.06739	-0.42807	-0.41456	0.41568
0	0	0	-0.0761	-0.08379	0.07895	-0.37932	-0.41767	0.39357
0	0	0	-0.08109	-0.10169	0.09073	-0.3262	-0.40904	0.36495
0	0	0	-0.08381	-0.12015	0.10218	-0.27032	-0.38753	0.32959
0	0	0	-0.08344	-0.13764	0.11228	-0.21418	-0.35332	0.28821
0	0	0	-0.07905	-0.15152	0.11921	-0.16135	-0.30927	0.24333
0	0	0	-0.06917	-0.15625	0.11919	-0.11654	-0.26326	0.20082
0	0	0	-0.05194	-0.14114	0.10491	-0.08488	-0.23066	0.17145
0	0	0	-0.0317	-0.10681	0.07772	-0.06442	-0.21704	0.15792
0	0	0	-0.01652	-0.07237	0.05178	-0.04776	-0.20925	0.14972
0	0	0	-0.00786	-0.0486	0.03434	-0.03243	-0.20062	0.14176
0	0	0	-0.00365	-0.03778	0.02648	-0.01836	-0.19029	0.13336
0	0	0	-0.00123	-0.03836	0.02677	-0.00574	-0.17899	0.12492
0	0	0	0.00151	-0.0472	0.03294	0.00537	-0.16757	0.11695
0	0	0	0.00589	-0.06107	0.0428	0.01512	-0.15668	0.1098
0	0	0	0.01248	-0.07719	0.05454	0.0237	-0.14662	0.10361
0	0	0	0.02133	-0.09345	0.06687	0.03139	-0.13752	0.09839
0	0	0	0.03212	-0.10822	0.07875	0.03845	-0.12955	0.09426
0	0	0	0.04305	-0.11698	0.08695	0.04645	-0.12622	0.09382
0	0	0	0.04965	-0.11216	0.08556	0.05952	-0.13446	0.10257
0	0	0	0.0549	-0.10524	0.0828	0.0743	-0.14241	0.11205
0	0	0	0.05946	-0.09808	0.08001	0.08975	-0.14804	0.12076
0	0	0	0.0633	-0.09075	0.07718	0.10552	-0.15126	0.12865
0	0	0	0.06633	-0.08317	0.0742	0.12136	-0.15219	0.13578
0	0	0	0.06841	-0.07532	0.07098	0.1371	-0.15096	0.14225
0	0	0	0.06941	-0.06722	0.0674	0.15258	-0.14777	0.14817
0	0	0	0.0692	-0.05891	0.06339	0.16769	-0.14276	0.15362
0	0	0	0.06764	-0.05048	0.05888	0.18233	-0.13608	0.1587
0	0	0	0.06464	-0.04208	0.0538	0.19641	-0.12785	0.16347
0	0	0	0.06011	-0.03385	0.04812	0.20986	-0.11819	0.16801
0	0	0	0.05398	-0.026	0.0418	0.22259	-0.10719	0.17234
0	0	0	0.04627	-0.01873	0.03482	0.23454	-0.09496	0.17651
0	0	0	0.03698	-0.01228	0.02718	0.24565	-0.08156	0.18055
0	0	0	0.0262	-0.00687	0.01889	0.25588	-0.0671	0.18453
0	0	0	0.01404	-0.00273	0.00997	0.2652	-0.05165	0.18847
0	0	0	0.00072	-9e-05	0.00051	0.27361	-0.03528	0.19244
-0.01341	0.00086	-0.00937	0	0	0	0.28118	-0.01805	0.19655
-0.02791	0	-0.01947	0	0	0	0.28803	0	0.20091
-0.03	0	-0.01818	0	0	0	0.3045	0	0.18459
-0.04849	-0.00311	-0.02945	0	0	0	0.31446	0.02019	0.19102
-0.06572	-0.00847	-0.04017	0	0	0	0.32445	0.04183	0.19831
-0.08014	-0.01561	-0.04949	0	0	0	0.33489	0.06522	0.20683
-0.08964	-0.02351	-0.05618	0	0	0	0.34627	0.0908	0.21701
-0.09148	-0.03037	-0.05843	0	0	0	0.35904	0.11921	0.22933
-0.08246	-0.03339	-0.05393	0	0	0	0.37331	0.15113	0.24414
-0.0598	-0.0288	-0.04023	0	0	0	0.38855	0.18711	0.26143
-0.02237	-0.0126	-0.01556	0	0	0	0.40303	0.22698	0.2804
0	0	0	0.0274	0.01784	0.01982	0.414	0.26949	0.29946
0	0	0	0.08308	0.062	0.06284	0.41827	0.31216	0.31639
0	0	0	0.13552	0.11537	0.10789	0.41358	0.35208	0.32926
0	0	0	0.17639	0.17082	0.14885	0.3998	0.38718	0.33738
0	0	0	0.20101	0.22133	0.18125	0.37867	0.41696	0.34144
0	0	0	0.20897	0.26204	0.20318	0.35268	0.44225	0.3429
0	0	0	0.20303	0.29105	0.21512	0.32377	0.46415	0.34306
0	0	0	0.18735	0.30905	0.21908	0.2929	0.48317	0.34251
0	0	0	0.16597	0.31814	0.21752	0.26037	0.49908	0.34124
0	0	0	0.14193	0.32063	0.21256	0.22642	0.51148	0.33909
0	0	0	0.11717	0.31839	0.20567	0.19139	0.52008	0.33594
0	0	0	0.09283	0.31277	0.19778	0.15574	0.52473	0.33181
0	0	0	0.06954	0.30466	0.18943	0.11992	0.52541	0.3267
0	0	0	0.04763	0.2946	0.18091	0.08442	0.52216	0.32065
0	0	0	0.0273	0.283	0.17235	0.04968	0.51499	0.31364
0	0	0	0.00866	0.27007	0.1638	0.01616	0.50395	0.30566
0	0	0	-0.00821	0.25594	0.15523	-0.01569	0.48912	0.29666
0	0	0	-0.02322	0.24071	0.14659	-0.0454	0.47057	0.28659
0	0	0	-0.03628	0.22441	0.1378	-0.0725	0.44845	0.27538
0	0	0	-0.04727	0.20709	0.12876	-0.09654	0.42297	0.263
0	0	0	-0.05602	0.18877	0.11936	-0.11707	0.39444	0.24942
0	0	0	-0.06237	0.16948	0.10948	-0.13372	0.36335	0.23471
0	0	0	-0.06609	0.1493	0.09898	-0.14624	0.33036	0.21901
0	0	0	-0.06693	0.12829	0.08772	-0.15461	0.29637	0.20264
0	0	0	-0.06458	0.10654	0.07552	-0.15919	0.2626	0.18616
0	0	0	-0.05871	0.08417	0.06221	-0.16086	0.23061	0.17045
0	0	0	-0.04894	0.06136	0.04758	-0.16115	0.20208	0.15668
0	0	0	-0.03501	0.03855	0.03157	-0.16221	0.17861	0.14626
0	0	0	-0.01716	0.01662	0.01448	-0.16645	0.1612	0.14046
0.00368	-0.00313	-0.00293	0	0	0	-0.17611	0.14992	0.1402
0.02588	-0.01931	-0.01958	0	0	0	-0.1928	0.14389	0.14584
0.04746	-0.03089	-0.03433	0	0	0	-0.21733	0.14146	0.1572
0.06651	-0.03746	-0.04627	0	0	0	-0.24954	0.14054	0.17362
0.08153	-0.03926	-0.05485	0	0	0	-0.28833	0.13885	0.194
0.09166	-0.03711	-0.05994	0	0	0	-0.33182	0.13434	0.21701
0.09669	-0.0321	-0.06176	0	0	0	-0.37781	0.12544	0.24133
0.09687	-0.0254	-0.06071	0	0	0	-0.42392	0.11117	0.26567
0.0928	-0.01807	-0.05731	0	0	0	-0.46816	0.09117	0.28913
0.08535	-0.01101	-0.05217	0	0	0	-0.5088	0.0656	0.31099
0.07527	-0.00483	-0.04573	0	0	0	-0.54468	0.03497	0.33087
0.0633	0	-0.03837	0	0	0	-0.57492	0	0.34852
0.05001	0.00321	-0.03038	0	0	0	-0.59906	-0.03846	0.3639
0.03598	0.00464	-0.02199	0	0	0	-0.61683	-0.07953	0.37702
0.02149	0.00418	-0.01327	0	0	0	-0.6282	-0.12234	0.38798
0.00683	0.00179	-0.00428	0	0	0	-0.63314	-0.16603	0.39679
0	0	0	-0.00778	-0.00258	0.00497	-0.63169	-0.20974	0.40349
0	0	0	-0.0222	-0.00899	0.01452	-0.62392	-0.2526	0.40804
0	0	0	-0.03634	-0.0175	0.02445	-0.60984	-0.29369	0.41033
0	0	0	-0.05006	-0.02819	0.03483	-0.58953	-0.33202	0.41016
0	0	0	-0.06326	-0.04118	0.04576	-0.56295	-0.36644	0.40719
0	0	0	-0.07575	-0.05653	0.0573	-0.53006	-0.3956	0.40095
0	0	0	-0.08732	-0.07434	0.06952	-0.49096	-0.41796	0.39087
0	0	0	-0.09764	-0.09456	0.0824	-0.44577	-0.43171	0.37618
0	0	0	-0.10621	-0.11695	0.09577	-0.39493	-0.43487	0.35611
0	0	0	-0.11241	-0.14096	0.10929	-0.33942	-0.42561	0.33001
0	0	0	-0.11546	-0.16551	0.12233	-0.28089	-0.40267	0.29762
0	0	0	-0.11459	-0.18903	0.134	-0.22196	-0.36614	0.25956
0	0	0	-0.10926	-0.20943	0.1432	-0.166	-0.3182	0.21757
0	0	0	-0.0994	-0.22454	0.14886	-0.1167	-0.26362	0.17476
0	0	0	-0.07664	-0.20826	0.13453	-0.08594	-0.23354	0.15085
0	0	0	-0.04753	-0.16016	0.10127	-0.06968	-0.23478	0.14846
0	0	0	-0.02815	-0.12332	0.07668	-0.05252	-0.23012	0.14309
0	0	0	-0.01612	-0.09972	0.06123	-0.03578	-0.22132	0.13591
0	0	0	-0.00852	-0.08834	0.0538	-0.02031	-0.2105	0.1282
0	0	0	-0.00277	-0.08639	0.0524	-0.0064	-0.1995	0.121
0	0	0	0.0029	-0.0905	0.05489	0.00608	-0.18961	0.115
0	0	0	0.00941	-0.09754	0.0594	0.01752	-0.18157	0.11058
0	0	0	0.01698	-0.10503	0.0645	0.02841	-0.17573	0.10791
0	0	0	0.0254	-0.11128	0.06919	0.03928	-0.17208	0.107
0	0	0	0.03424	-0.11538	0.07296	0.05052	-0.17024	0.10765
0	0	0	0.04313	-0.11721	0.07571	0.06235	-0.16943	0.10945
0	0	0	0.05183	-0.11709	0.07762	0.07473	-0.16881	0.11191
0	0	0	0.06018	-0.11535	0.07887	0.08748	-0.16768	0.11465
0	0	0	0.06802	-0.1122	0.07954	0.10043	-0.16567	0.11745
0	0	0	0.07512	-0.10769	0.0796	0.11349	-0.1627	0.12026
0	0	0	0.08122	-0.10184	0.07896	0.12663	-0.15879	0.12312
0	0	0	0.08599	-0.09468	0.07753	0.13987	-0.15401	0.12612
0	0	0	0.08914	-0.08632	0.07522	0.15325	-0.14842	0.12933
0	0	0	0.09042	-0.07697	0.07198	0.1668	-0.142	0.13279
0	0	0	0.08964	-0.0669	0.06781	0.18047	-0.13469	0.13651
0	0	0	0.08669	-0.05643	0.0627	0.19422	-0.12642	0.14048
0	0	0	0.08151	-0.0459	0.05671	0.20795	-0.11712	0.14468
0	0	0	0.07409	-0.03568	0.04985	0.22154	-0.10669	0.14906
0	0	0	0.06449	-0.02611	0.04218	0.23488	-0.09509	0.15361
0	0	0	0.05278	-0.01752	0.03371	0.24783	-0.08229	0.1583
0	0	0	0.03911	-0.01025	0.02451	0.26029	-0.06826	0.16313
0	0	0	0.02366	-0.00461	0.01461	0.27221	-0.05301	0.16812
0	0	0	0.00672	-0.00087	0.0041	0.28352	-0.03656	0.17329
-0.01134	0.00073	-0.00689	0	0	0	0.29423	-0.01889	0.17873
-0.02998	0	-0.01818	0	0	0	0.30448	0	0.18458
-0.03669	0	-0.01914	0	0	0	0.32711	0	0.17065
-0.0589	-0.00378	-0.03079	0	0	0	0.34125	0.02191	0.1784
-0.07956	-0.01026	-0.04185	0	0	0	0.3555	0.04584	0.187
-0.09688	-0.01887	-0.05149	0	0	0	0.37026	0.07211	0.1968
-0.10841	-0.02843	-0.05847	0	0	0	0.386	0.10122	0.20819
-0.11097	-0.03684	-0.061	0	0	0	0.40308	0.13383	0.22158
-0.10074	-0.04078	-0.0567	0	0	0	0.42155	0.17067	0.23726
-0.07431	-0.03579	-0.04303	0	0	0	0.44041	0.21209	0.25502
-0.03016	-0.01698	-0.01806	0	0	0	0.45732	0.25756	0.27382
0	0	0	0.02894	0.01884	0.01801	0.46857	0.305	0.29168
0	0	0	0.095	0.0709	0.06184	0.46997	0.35075	0.30594
0	0	0	0.15712	0.13376	0.10765	0.45899	0.39075	0.31448
0	0	0	0.20561	0.19912	0.14932	0.43605	0.42229	0.31668
0	0	0	0.23535	0.25915	0.18263	0.40424	0.44511	0.31369
0	0	0	0.24597	0.30844	0.20581	0.36777	0.46117	0.30773
0	0	0	0.23992	0.34394	0.21877	0.33054	0.47385	0.30141
0	0	0	0.22113	0.36477	0.22254	0.29473	0.48618	0.29661
0	0	0	0.19443	0.37269	0.2193	0.26036	0.49906	0.29366
0	0	0	0.16437	0.37131	0.21184	0.22629	0.51119	0.29165
0	0	0	0.13395	0.36399	0.20234	0.19173	0.521	0.28963
0	0	0	0.10476	0.35296	0.19208	0.15657	0.52755	0.28709
0	0	0	0.0775	0.33953	0.18169	0.12106	0.5304	0.28382
0	0	0	0.05245	0.32443	0.17145	0.08559	0.52941	0.27978
0	0	0	0.02972	0.30811	0.16149	0.0506	0.52447	0.27489
0	0	0	0.00933	0.29085	0.15181	0.01653	0.51558	0.26912
0	0	0	-0.00875	0.2728	0.14239	-0.01612	0.50274	0.26241
0	0	0	-0.02451	0.2541	0.13318	-0.04688	0.48597	0.25471
0	0	0	-0.03797	0.23483	0.1241	-0.07523	0.46535	0.24593
0	0	0	-0.0491	0.21511	0.11511	-0.10066	0.44102	0.23599
0	0	0	-0.05788	0.19503	0.10613	-0.12263	0.41319	0.22486
0	0	0	-0.0643	0.17473	0.09714	-0.14066	0.38221	0.21247
0	0	0	-0.06834	0.15437	0.08807	-0.15432	0.34862	0.1989
0	0	0	-0.06995	0.13407	0.07889	-0.16339	0.31318	0.18429
0	0	0	-0.06906	0.11392	0.0695	-0.16795	0.27705	0.16902
0	0	0	-0.06542	0.09379	0.05966	-0.1687	0.24184	0.15383
0	0	0	-0.05847	0.07332	0.04892	-0.1672	0.20966	0.1399
0	0	0	-0.04726	0.05204	0.03667	-0.16608	0.18287	0.12888
0	0	0	-0.03095	0.02997	0.02248	-0.16855	0.16324	0.12241
0	0	0	-0.00969	0.00825	0.00664	-0.17742	0.15104	0.12156
0.01496	-0.01116	-0.00974	0	0	0	-0.19427	0.14498	0.12646
0.04057	-0.02641	-0.02525	0	0	0	-0.21961	0.14295	0.1367
0.06455	-0.03635	-0.03865	0	0	0	-0.25293	0.14245	0.15144
0.08471	-0.04079	-0.04905	0	0	0	-0.29299	0.1411	0.16965
0.09954	-0.0403	-0.05603	0	0	0	-0.33789	0.1368	0.19017
0.10841	-0.03599	-0.05959	0	0	0	-0.38535	0.12794	0.21183
0.11123	-0.02917	-0.05999	0	0	0	-0.43304	0.11356	0.23356
0.10855	-0.02114	-0.0577	0	0	0	-0.47891	0.09327	0.25454
0.10118	-0.01305	-0.05322	0	0	0	-0.52119	0.0672	0.27416
0.09009	-0.00578	-0.0471	0	0	0	-0.55858	0.03586	0.29201
0.07617	0	-0.03974	0	0	0	-0.59018	0	0.30789
0.06024	0.00387	-0.03149	0	0	0	-0.61556	-0.03952	0.3218
0.04294	0.00554	-0.02259	0	0	0	-0.63438	-0.08179	0.3337
0.02482	0.00483	-0.01319	0	0	0	-0.64653	-0.12591	0.34363
0.00629	0.00165	-0.00339	0	0	0	-0.65207	-0.17099	0.35169
0	0	0	-0.01231	-0.00409	0.00677	-0.65104	-0.21616	0.35788
0	0	0	-0.03081	-0.01247	0.01734	-0.64348	-0.26051	0.36217
0	0	0	-0.04894	-0.02357	0.02834	-0.62953	-0.30317	0.36452
0	0	0	-0.06654	-0.03748	0.03984	-0.60916	-0.34307	0.36473
0	0	0	-0.08334	-0.05425	0.05188	-0.58248	-0.37915	0.36259
0	0	0	-0.099	-0.07388	0.06444	-0.54947	-0.41008	0.35769
0	0	0	-0.11315	-0.09633	0.07752	-0.51021	-0.43435	0.34956
0	0	0	-0.12514	-0.1212	0.09089	-0.46497	-0.4503	0.33768
0	0	0	-0.13422	-0.14779	0.10415	-0.41436	-0.45625	0.32154
0	0	0	-0.13935	-0.17474	0.1166	-0.35947	-0.45077	0.30079
0	0	0	-0.13949	-0.19997	0.1272	-0.3023	-0.43337	0.27566
0	0	0	-0.13365	-0.22047	0.1345	-0.24568	-0.40527	0.24725
0	0	0	-0.12123	-0.23238	0.13674	-0.19327	-0.37046	0.21799
0	0	0	-0.10244	-0.23142	0.13203	-0.14869	-0.33589	0.19164
0	0	0	-0.07941	-0.21579	0.11996	-0.11353	-0.30849	0.17149
0	0	0	-0.05692	-0.19177	0.10436	-0.08552	-0.28815	0.15681
0	0	0	-0.03848	-0.1686	0.09022	-0.06186	-0.27102	0.14503
0	0	0	-0.02435	-0.15063	0.07961	-0.04141	-0.25611	0.13535
0	0	0	-0.01331	-0.13799	0.07232	-0.02357	-0.2443	0.12804
0	0	0	-0.00414	-0.12917	0.06742	-0.00758	-0.23631	0.12335
0	0	0	0.00394	-0.12279	0.06409	0.00744	-0.23191	0.12105
0	0	0	0.01139	-0.11806	0.06188	0.02218	-0.22997	0.12053
0	0	0	0.01854	-0.11469	0.06061	0.03703	-0.22904	0.12104
0	0	0	0.02568	-0.11252	0.06021	0.05201	-0.22787	0.12193
0	0	0	0.03306	-0.11138	0.06061	0.06694	-0.22553	0.12273
0	0	0	0.04086	-0.11103	0.06172	0.08152	-0.22153	0.12315
0	0	0	0.04921	-0.11116	0.06342	0.09546	-0.21565	0.12303
0	0	0	0.05814	-0.11144	0.06557	0.10846	-0.20789	0.12233
0	0	0	0.06759	-0.1115	0.06802	0.12031	-0.19846	0.12108
0	0	0	0.07739	-0.11094	0.07057	0.13094	-0.18772	0.1194
0	0	0	0.08716	-0.10929	0.07293	0.14046	-0.17613	0.11753
0	0	0	0.09626	-0.106	0.0747	0.14926	-0.16435	0.11582
0	0	0	0.10376	-0.10049	0.07536	0.15807	-0.15308	0.1148
0	0	0	0.10854	-0.0924	0.07437	0.16778	-0.14283	0.11495
0	0	0	0.10979	-0.08194	0.07147	0.17905	-0.13363	0.11655
0	0	0	0.10728	-0.06983	0.06678	0.19192	-0.12493	0.11947
0	0	0	0.10123	-0.05701	0.06061	0.20607	-0.11606	0.12339
0	0	0	0.09194	-0.04428	0.05324	0.22107	-0.10646	0.12801
0	0	0	0.07976	-0.03229	0.04489	0.23655	-0.09577	0.13314
0	0	0	0.06496	-0.02157	0.03571	0.2522	-0.08374	0.13864
0	0	0	0.04781	-0.01254	0.02579	0.2678	-0.07022	0.14443
0	0	0	0.02865	-0.00558	0.01523	0.28315	-0.05514	0.15049
0	0	0	0.00784	-0.00101	0.00412	0.29816	-0.03844	0.15684
-0.01414	0.00091	-0.00739	0	0	0	0.3128	-0.02008	0.16353
-0.03669	0	-0.01914	0	0	0	0.32711	0	0.17065
-0.04786	0	-0.02119	0	0	0	0.35559	0	0.15741
-0.07275	-0.00467	-0.03227	0	0	0	0.37415	0.02402	0.16597
-0.09536	-0.0123	-0.04256	0	0	0	0.39272	0.05064	0.17528
-0.11376	-0.02215	-0.0513	0	0	0	0.41165	0.08017	0.18565
-0.12519	-0.03283	-0.05729	0	0	0	0.43129	0.1131	0.19737
-0.12616	-0.04189	-0.05885	0	0	0	0.45186	0.15003	0.21076
-0.1126	-0.04559	-0.05377	0	0	0	0.47322	0.19159	0.226
-0.0809	-0.03896	-0.03975	0	0	0	0.49423	0.23801	0.24283
-0.02991	-0.01684	-0.01519	0	0	0	0.51213	0.28843	0.26019
0	0	0	0.03679	0.02395	0.01943	0.52266	0.34021	0.27606
0	0	0	0.10992	0.08204	0.06072	0.52124	0.38901	0.28791
0	0	0	0.17738	0.15101	0.10312	0.50511	0.43	0.29365
0	0	0	0.22921	0.22197	0.14124	0.4748	0.45982	0.29259
0	0	0	0.26102	0.28741	0.17186	0.43393	0.4778	0.28571
0	0	0	0.2735	0.34296	0.19418	0.38723	0.48557	0.27493
0	0	0	0.26969	0.38662	0.20867	0.33937	0.48651	0.26258
0	0	0	0.25216	0.41597	0.21533	0.29465	0.48606	0.25161
0	0	0	0.22245	0.42639	0.21289	0.2567	0.49206	0.24568
0	0	0	0.18596	0.42008	0.20336	0.22352	0.50493	0.24444
0	0	0	0.14929	0.40567	0.19135	0.19064	0.51803	0.24435
0	0	0	0.11507	0.38771	0.17903	0.15674	0.5281	0.24386
0	0	0	0.08398	0.36794	0.16707	0.12195	0.53429	0.2426
0	0	0	0.05613	0.34717	0.15568	0.08671	0.53636	0.24051
0	0	0	0.03143	0.32576	0.14487	0.05154	0.53426	0.2376
0	0	0	0.00975	0.304	0.13464	0.01693	0.52794	0.23382
0	0	0	-0.00904	0.28201	0.1249	-0.01659	0.51742	0.22916
0	0	0	-0.02508	0.25998	0.11562	-0.04849	0.50268	0.22356
0	0	0	-0.03848	0.238	0.10672	-0.07821	0.48378	0.21694
0	0	0	-0.04935	0.21624	0.09818	-0.10517	0.46076	0.20921
0	0	0	-0.05784	0.19487	0.08998	-0.12875	0.4338	0.20031
0	0	0	-0.06408	0.17413	0.08213	-0.14835	0.40312	0.19015
0	0	0	-0.06825	0.15419	0.07464	-0.16342	0.36917	0.17872
0	0	0	-0.07059	0.13531	0.06756	-0.1735	0.33256	0.16604
0	0	0	-0.07131	0.11763	0.06089	-0.17838	0.29426	0.15233
0	0	0	-0.07045	0.101	0.05451	-0.1784	0.25575	0.13804
0	0	0	-0.06764	0.08482	0.04802	-0.1748	0.21919	0.12411
0	0	0	-0.06152	0.06774	0.04051	-0.17038	0.18761	0.11219
0	0	0	-0.04975	0.04818	0.03065	-0.16955	0.1642	0.10448
0	0	0	-0.03069	0.02613	0.01784	-0.17651	0.15027	0.10262
0	0	0	-0.00538	0.00402	0.00297	-0.19313	0.14414	0.10668
0.02321	-0.01511	-0.01226	0	0	0	-0.21925	0.14272	0.11581
0.0518	-0.02917	-0.02632	0	0	0	-0.25379	0.14293	0.12893
0.07751	-0.03733	-0.03808	0	0	0	-0.2952	0.14216	0.14504
0.09819	-0.03975	-0.04689	0	0	0	-0.34153	0.13827	0.1631
0.11249	-0.03735	-0.05247	0	0	0	-0.39049	0.12965	0.18214
0.11993	-0.03145	-0.05488	0	0	0	-0.43975	0.11532	0.20124
0.12066	-0.0235	-0.05442	0	0	0	-0.48716	0.09487	0.2197
0.11536	-0.01487	-0.05149	0	0	0	-0.53101	0.06847	0.23701
0.10494	-0.00674	-0.04655	0	0	0	-0.56988	0.03659	0.25279
0.09042	0	-0.04003	0	0	0	-0.60284	0	0.26686
0.07269	0.00467	-0.03224	0	0	0	-0.62933	-0.0404	0.27916
0.05275	0.0068	-0.02354	0	0	0	-0.64911	-0.08369	0.28972
0.03117	0.00607	-0.01406	0	0	0	-0.66198	-0.12892	0.29854
0.00866	0.00227	-0.00396	0	0	0	-0.66807	-0.17519	0.30573
0	0	0	-0.01431	-0.00475	0.00668	-0.66739	-0.22159	0.31129
0	0	0	-0.0373	-0.0151	0.01782	-0.66017	-0.26727	0.31528
0	0	0	-0.05996	-0.02888	0.02946	-0.64647	-0.31132	0.31763
0	0	0	-0.08188	-0.04611	0.0416	-0.62649	-0.35283	0.31829
0	0	0	-0.1025	-0.06672	0.05414	-0.60034	-0.39078	0.3171
0	0	0	-0.12124	-0.09049	0.06697	-0.56817	-0.42404	0.31384
0	0	0	-0.1373	-0.11689	0.07982	-0.53032	-0.45147	0.3083
0	0	0	-0.14965	-0.14493	0.09222	-0.48718	-0.47181	0.30022
0	0	0	-0.15709	-0.17297	0.10343	-0.43952	-0.48396	0.2894
0	0	0	-0.15841	-0.19864	0.11247	-0.38855	-0.48723	0.27587
0	0	0	-0.15287	-0.21916	0.11828	-0.33582	-0.48143	0.25984
0	0	0	-0.14068	-0.23207	0.12013	-0.28316	-0.4671	0.2418
0	0	0	-0.12339	-0.23652	0.11809	-0.23227	-0.44522	0.22229
0	0	0	-0.10357	-0.23397	0.11326	-0.18463	-0.41709	0.20191
0	0	0	-0.08371	-0.22747	0.1073	-0.14154	-0.38462	0.18142
0	0	0	-0.06517	-0.21959	0.1014	-0.10418	-0.351	0.16208
0	0	0	-0.04805	-0.21054	0.0956	-0.07324	-0.3209	0.1457
0	0	0	-0.03206	-0.19827	0.08891	-0.0484	-0.29935	0.13423
0	0	0	-0.01753	-0.18173	0.08082	-0.02783	-0.28849	0.1283
0	0	0	-0.00524	-0.16336	0.07235	-0.00915	-0.28546	0.12643
0	0	0	0.00469	-0.14637	0.06483	0.00917	-0.28595	0.12664
0	0	0	0.01277	-0.13238	0.05887	0.02768	-0.28691	0.1276
0	0	0	0.01969	-0.1218	0.05462	0.04634	-0.28662	0.12852
0	0	0	0.02611	-0.11441	0.05195	0.06486	-0.28415	0.12902
0	0	0	0.03258	-0.10977	0.05069	0.08283	-0.27908	0.12886
0	0	0	0.0395	-0.10733	0.05063	0.09984	-0.2713	0.12797
0	0	0	0.04716	-0.10654	0.05158	0.11549	-0.26089	0.1263
0	0	0	0.05577	-0.10689	0.05337	0.12943	-0.2481	0.12387
0	0	0	0.0654	-0.10789	0.05585	0.14138	-0.23322	0.12073
0	0	0	0.07606	-0.10904	0.05885	0.15114	-0.21668	0.11695
0	0	0	0.08762	-0.10987	0.06221	0.15865	-0.19895	0.11264
0	0	0	0.09974	-0.10982	0.06567	0.16407	-0.18066	0.10803
0	0	0	0.11164	-0.10812	0.0688	0.16797	-0.16267	0.10351
0	0	0	0.12167	-0.10358	0.07073	0.17187	-0.14631	0.09992
0	0	0	0.12698	-0.09477	0.07014	0.17847	-0.1332	0.09858
0	0	0	0.12553	-0.08171	0.0663	0.1897	-0.12348	0.1002
0	0	0	0.11804	-0.06648	0.05997	0.20473	-0.1153	0.10401
0	0	0	0.10602	-0.05106	0.05209	0.22201	-0.10691	0.10908
0	0	0	0.09045	-0.03662	0.04319	0.24052	-0.09738	0.11487
0	0	0	0.07194	-0.02389	0.03356	0.25969	-0.08622	0.12113
0	0	0	0.05095	-0.01336	0.02332	0.27912	-0.07319	0.12774
0	0	0	0.02795	-0.00544	0.0126	0.29856	-0.05815	0.13465
0	0	0	0.00338	-0.00044	0.00151	0.31784	-0.04098	0.14186
-0.02214	0.00142	-0.00982	0	0	0	0.33684	-0.02163	0.14942
-0.04786	0	-0.02119	0	0	0	0.35559	0	0.15741
-0.06244	0	-0.02298	0	0	0	0.38864	0	0.14302
-0.0886	-0.00569	-0.03267	0	0	0	0.41156	0.02642	0.15177
-0.11142	-0.01437	-0.04134	0	0	0	0.43422	0.05599	0.16112
-0.12872	-0.02507	-0.04826	0	0	0	0.45678	0.08896	0.17126
-0.13765	-0.0361	-0.05237	0	0	0	0.4794	0.12571	0.18239
-0.13459	-0.04469	-0.05219	0	0	0	0.50219	0.16674	0.19473
-0.11566	-0.04683	-0.04592	0	0	0	0.52473	0.21244	0.20833
-0.07772	-0.03743	-0.03174	0	0	0	0.54594	0.26291	0.223
-0.02069	-0.01165	-0.00874	0	0	0	0.56311	0.31714	0.23784
0	0	0	0.05071	0.03301	0.02227	0.57226	0.3725	0.25128
0	0	0	0.12613	0.09414	0.05792	0.56896	0.42463	0.26127
0	0	0	0.19335	0.16461	0.09345	0.55021	0.4684	0.26592
0	0	0	0.24328	0.23561	0.12463	0.51619	0.4999	0.26444
0	0	0	0.27293	0.30053	0.1494	0.47015	0.51768	0.25735
0	0	0	0.28413	0.35629	0.16771	0.41683	0.52269	0.24603
0	0	0	0.28083	0.40259	0.18064	0.36085	0.5173	0.23211
0	0	0	0.26695	0.44036	0.18951	0.3057	0.50429	0.21702
0	0	0	0.24533	0.47025	0.19519	0.25388	0.48664	0.20199
0	0	0	0.20504	0.46318	0.18641	0.2197	0.49631	0.19974
0	0	0	0.1617	0.4394	0.17231	0.18958	0.51515	0.20201
0	0	0	0.12292	0.41418	0.15899	0.15708	0.52926	0.20317
0	0	0	0.08862	0.38827	0.14656	0.12297	0.53875	0.20336
0	0	0	0.05854	0.36211	0.13499	0.08791	0.54374	0.2027
0	0	0	0.03241	0.336	0.12423	0.05251	0.54427	0.20123
0	0	0	0.00994	0.31012	0.11419	0.01733	0.54038	0.19897
0	0	0	-0.00913	0.28465	0.10481	-0.01706	0.53201	0.19589
0	0	0	-0.02506	0.25975	0.09603	-0.05008	0.51918	0.19195
0	0	0	-0.03809	0.23558	0.08782	-0.08114	0.50185	0.18708
0	0	0	-0.04846	0.21231	0.08014	-0.10958	0.48008	0.18122
0	0	0	-0.05643	0.19014	0.07299	-0.13475	0.454	0.17428
0	0	0	-0.06233	0.16938	0.06642	-0.15596	0.4238	0.16619
0	0	0	-0.06651	0.15025	0.06047	-0.17255	0.38979	0.15687
0	0	0	-0.06941	0.13304	0.05522	-0.1839	0.3525	0.14632
0	0	0	-0.07148	0.11791	0.05074	-0.1896	0.31276	0.1346
0	0	0	-0.07315	0.10486	0.04705	-0.18956	0.27175	0.12194
0	0	0	-0.07446	0.09337	0.04395	-0.18449	0.23134	0.10889
0	0	0	-0.07437	0.08189	0.04071	-0.17666	0.19452	0.0967
0	0	0	-0.06959	0.0674	0.03565	-0.17108	0.16568	0.08764
0	0	0	-0.05555	0.04729	0.02685	-0.17454	0.14859	0.08436
0	0	0	-0.03155	0.02355	0.01449	-0.19021	0.14196	0.08734
0	0	0	-0.00131	0.00085	0.00058	-0.21687	0.14117	0.09523
0.03088	-0.01739	-0.01304	0	0	0	-0.25245	0.14218	0.10662
0.06157	-0.02965	-0.02515	0	0	0	-0.29498	0.14205	0.12049
0.08806	-0.03565	-0.03496	0	0	0	-0.34242	0.13863	0.13595
0.1085	-0.03602	-0.04207	0	0	0	-0.39257	0.13034	0.15222
0.1218	-0.03194	-0.04634	0	0	0	-0.44314	0.1162	0.16859
0.1276	-0.02485	-0.04784	0	0	0	-0.49201	0.09582	0.18446
0.12622	-0.01627	-0.04684	0	0	0	-0.53735	0.06928	0.19939
0.11835	-0.0076	-0.04364	0	0	0	-0.57771	0.03709	0.21304
0.10485	0	-0.03858	0	0	0	-0.6121	0	0.22526
0.08679	0.00557	-0.03201	0	0	0	-0.63988	-0.04108	0.23597
0.06507	0.00839	-0.02414	0	0	0	-0.66068	-0.08519	0.24515
0.04072	0.00793	-0.01527	0	0	0	-0.67435	-0.13133	0.25283
0.01445	0.00379	-0.0055	0	0	0	-0.68106	-0.17859	0.25911
0	0	0	-0.01295	-0.0043	0.00502	-0.6809	-0.22608	0.26403
0	0	0	-0.04084	-0.01654	0.01622	-0.6741	-0.27291	0.26763
0	0	0	-0.06846	-0.03297	0.02796	-0.66094	-0.31829	0.26997
0	0	0	-0.09505	-0.05353	0.04015	-0.64171	-0.3614	0.27103
0	0	0	-0.1197	-0.07792	0.05256	-0.61684	-0.40152	0.27086
0	0	0	-0.14124	-0.10541	0.06486	-0.58675	-0.4379	0.26944
0	0	0	-0.15832	-0.13478	0.07651	-0.55196	-0.46989	0.26676
0	0	0	-0.16949	-0.16414	0.08683	-0.51303	-0.49684	0.26282
0	0	0	-0.17348	-0.19102	0.09496	-0.47049	-0.51806	0.25754
0	0	0	-0.16978	-0.2129	0.10021	-0.42468	-0.53253	0.25066
0	0	0	-0.1592	-0.22823	0.10241	-0.3757	-0.5386	0.24167
0	0	0	-0.1438	-0.23721	0.10208	-0.32372	-0.53401	0.22981
0	0	0	-0.12617	-0.24184	0.10038	-0.26977	-0.5171	0.21464
0	0	0	-0.10838	-0.24483	0.09853	-0.21604	-0.48803	0.19641
0	0	0	-0.09127	-0.24802	0.09726	-0.16551	-0.44974	0.17636
0	0	0	-0.07454	-0.25115	0.09641	-0.12103	-0.40779	0.15654
0	0	0	-0.05722	-0.25068	0.09463	-0.08446	-0.37007	0.13969
0	0	0	-0.03879	-0.23995	0.08945	-0.05593	-0.34597	0.12897
0	0	0	-0.02097	-0.21743	0.08039	-0.03262	-0.33819	0.12503
0	0	0	-0.00612	-0.19075	0.07023	-0.01087	-0.33903	0.12483
0	0	0	0.00533	-0.16606	0.06114	0.01096	-0.34167	0.1258
0	0	0	0.01405	-0.14561	0.05384	0.03308	-0.34294	0.12679
0	0	0	0.02098	-0.12979	0.04839	0.0552	-0.34146	0.12729
0	0	0	0.027	-0.1183	0.04465	0.07685	-0.3367	0.12709
0	0	0	0.03281	-0.11054	0.04243	0.09751	-0.32853	0.12612
0	0	0	0.03897	-0.10588	0.04152	0.11669	-0.31708	0.12434
0	0	0	0.04591	-0.10371	0.04174	0.13394	-0.30257	0.12177
0	0	0	0.05395	-0.10341	0.04292	0.14886	-0.28534	0.11844
0	0	0	0.0633	-0.10441	0.04493	0.16116	-0.26584	0.11441
0	0	0	0.07408	-0.1062	0.04765	0.17055	-0.2445	0.1097
0	0	0	0.08632	-0.10824	0.05095	0.1769	-0.22182	0.10441
0	0	0	0.09992	-0.11002	0.05469	0.18017	-0.19839	0.09862
0	0	0	0.11454	-0.11093	0.05868	0.18059	-0.1749	0.09252
0	0	0	0.12915	-0.10994	0.06242	0.1791	-0.15247	0.08656
0	0	0	0.14021	-0.10464	0.06439	0.17914	-0.13369	0.08226
0	0	0	0.14066	-0.09156	0.06176	0.18772	-0.12219	0.08243
0	0	0	0.1307	-0.07361	0.0552	0.20459	-0.11522	0.08641
0	0	0	0.11497	-0.05537	0.04696	0.22511	-0.10841	0.09195
0	0	0	0.09545	-0.03864	0.03789	0.24734	-0.10014	0.0982
0	0	0	0.07297	-0.02423	0.02829	0.27049	-0.08981	0.10488
0	0	0	0.04816	-0.01263	0.01832	0.29414	-0.07713	0.11191
0	0	0	0.02151	-0.00419	0.00806	0.31799	-0.06193	0.11922
-0.00632	0.00082	-0.00235	0	0	0	0.34178	-0.04407	0.12682
-0.03461	0.00222	-0.01276	0	0	0	0.36537	-0.02346	0.13474
-0.06244	0	-0.02298	0	0	0	0.38864	0	0.14302
-0.07892	0	-0.02342	0	0	0	0.42438	0	0.12595
-0.10473	-0.00672	-0.03115	0	0	0	0.45132	0.02898	0.13423
-0.12582	-0.01622	-0.03765	0	0	0	0.47754	0.06157	0.1429
-0.1399	-0.02725	-0.0423	0	0	0	0.50287	0.09793	0.15205
-0.14404	-0.03777	-0.0442	0	0	0	0.52724	0.13826	0.16177
-0.13495	-0.04481	-0.0422	0	0	0	0.55061	0.18282	0.17219
-0.10925	-0.04423	-0.03498	0	0	0	0.57244	0.23175	0.18329
-0.06498	-0.03129	-0.0214	0	0	0	0.59177	0.28498	0.19494
-0.00351	-0.00198	-0.0012	0	0	0	0.6066	0.34163	0.20662
0	0	0	0.06899	0.04491	0.02443	0.61394	0.39963	0.21742
0	0	0	0.14185	0.10587	0.05253	0.60994	0.45521	0.22588
0	0	0	0.20377	0.17347	0.07942	0.59143	0.50349	0.23053
0	0	0	0.2477	0.23988	0.10234	0.55732	0.53973	0.23026
0	0	0	0.27239	0.29993	0.12025	0.50964	0.56117	0.22499
0	0	0	0.28045	0.35167	0.1335	0.45284	0.56784	0.21556
0	0	0	0.27568	0.39521	0.14301	0.39207	0.56205	0.20339
0	0	0	0.2614	0.43121	0.14966	0.33173	0.54722	0.18992
[truncated: 2,953 more rows]

## Sheet: Figure 6d,e,f
Figure 6d																							Figure 6e,f
Theta 1	Theta 2	Theta 1	Theta 2	Theta 1	Theta 1 (stv)	Theta 2	Theta 2 (stv)	Theta 1	Theta 2	Theta 1	Theta 1 (stv)	Theta 2	Theta 2 (stv)	Theta 1	Theta 2	Theta 1	Theta 1 (stv)	Theta 2	Theta 2 (stv)				theta1	d1	theta1	d1	d2	theta1	theta1	Theta 1 (stv)	d1	d2	d1	d1(stv)	d2	d2(stv)	theta1	theta1	Theta 1 (stv)	d1	d2	d1	d1(stv)	d2	d2(stv)	theta1	theta1	Theta 1 (stv)	d1
s-s		As-syn						DMF						EtOH										s-s	VT-SCXRD			As-syn	ave		As-syn		ave				DMF	ave		DMF		ave				EtOH	ave		EtOH
0	16.011	105.058	70.9543	98.001	9.87749	77.7807	9.01672	101.337	92.3503	97.7314	2.54948	90.1209	3.15278	75.4476	50.563	78.8327	7.28881	45.4203	4.88883				0	10.7338	115.392	15.967	13.8976	105.058	98.001	9.87749	15.4	13.4	15	0.55076	13.8167	0.54899	101.337	97.7314	2.54948	15.2	14.7	15	0.14142	14.5667	0.18856	75.4476	78.8327	7.28881	13.7
1	15.3866	95.9287	72.5861					95.9287	85.6622					88.9571	46.8509								1	10.7345	115.542	15.9788	13.9042	95.9287			14.9	13.5					95.9287			14.9	14.3					88.9571			14.5
2	14.8497	87.2455	66.0296					95.9287	92.3503					72.0934	38.847								2	10.7366	115.795	15.9961	13.9083	87.2455			14.4	13.1					95.9287			14.9	14.7					72.0934			13.5
3	14.3984	83.849	79.1019																				3	10.74	115.976	16.0144	13.9126	83.849			14.2	13.9
4	14.0296	105.058	85.6622																				4	10.7448	116.233	16.0331	13.9152	105.058			15.4	14.3
5	13.7392	110.866	92.3503																				5	10.751	116.483	16.0546	13.9165	110.866			15.7	14.7
6	13.5221																						6	10.7585	116.682	16.0793	13.9202
7	13.3731																						7	10.7674	116.889	16.0994	13.9225
8	13.2865																						8	10.7776	117.102	16.1204	13.9287
9	13.2568																						9	10.7892	117.366	16.1404	13.9318
10	13.2786																						10	10.8021	117.648	16.1609	13.9376
11	13.3469																						11	10.8163	117.854	16.1782	13.9442
12	13.4571																						12	10.8319	118	16.1921	13.9477
13	13.6049																						13	10.8488	118.063	16.2031	13.951
14	13.7864																						14	10.8669	118.34	16.2137	13.9559
15	13.9983																						15	10.8864
16	14.2375																						16	10.9071
17	14.5012																						17	10.9291
18	14.7871																						18	10.9523
19	15.0931																						19	10.9767
20	15.4172																						20	11.0024
21	15.758																						21	11.0292
22	16.1139																						22	11.0573
23	16.4836																						23	11.0864
24	16.8661																						24	11.1168
25	17.2603																						25	11.1483
26	17.6654																						26	11.1808
27	18.0806																						27	11.2145
28	18.5053																						28	11.2492
29	18.9389																						29	11.285
30	19.3807																						30	11.3218
31	19.8304																						31	11.3596
32	20.2876																						32	11.3984
33	20.7518																						33	11.4381
34	21.2228																						34	11.4788
35	21.7002																						35	11.5204
36	22.1838																						36	11.5629
37	22.6734																						37	11.6062
38	23.1689																						38	11.6505
39	23.6699																						39	11.6955
40	24.1765																						40	11.7414
41	24.6884																						41	11.788
42	25.2055																						42	11.8354
43	25.7278																						43	11.8835
44	26.2551																						44	11.9323
45	26.7874																						45	11.9818
46	27.3247																						46	12.032
47	27.8669																						47	12.0828
48	28.4139																						48	12.1342
49	28.9658																						49	12.1863
50	29.5224																						50	12.2389
51	30.084																						51	12.292
52	30.6503																						52	12.3456
53	31.2215																						53	12.3998
54	31.7975																						54	12.4544
55	32.3783																						55	12.5095
56	32.964																						56	12.5651
57	33.5547																						57	12.621
58	34.1503																						58	12.6773
59	34.7509																						59	12.734
60	35.3565																						60	12.791
61	35.9673																						61	12.8484
62	36.5831																						62	12.906
63	37.2042																						63	12.9639
64	37.8305																						64	13.0221
65	38.4622																						65	13.0805
66	39.0992																						66	13.1391
67	39.7417																						67	13.198
68	40.3898																						68	13.257
69	41.0435																						69	13.3161
70	41.7029																						70	13.3754
71	42.3681																						71	13.4348
72	43.0391																						72	13.4943
73	43.7161																						73	13.5538
74	44.3993																						74	13.6135
75	45.0885																						75	13.6731
76	45.784																						76	13.7328
77	46.4859																						77	13.7925
78	47.1943																						78	13.8521
79	47.9092																						79	13.9117
80	48.6308																						80	13.9713
81	49.3593																						81	14.0308
82	50.0946																						82	14.0902
83	50.837																						83	14.1495
84	51.5865																						84	14.2087
85	52.3433																						85	14.2678
86	53.1075																						86	14.3267
87	53.8793																						87	14.3854
88	54.6587																						88	14.4439
89	55.4459																						89	14.5023
90	56.241																						90	14.5604
91	57.0442																						91	14.6183
92	57.8556																						92	14.6759
93	58.6753																						93	14.7333
94	59.5035																						94	14.7904
95	60.3404																						95	14.8473
96	61.186																						96	14.9038
97	62.0405																						97	14.96
98	62.9042																						98	15.0159
99	63.777																						99	15.0714
100	64.6592																						100	15.1265
101	65.551																						101	15.1814
102	66.4524																						102	15.2358
103	67.3637																						103	15.2898
104	68.285																						104	15.3434
105	69.2164																						105	15.3966
106	70.1582																						106	15.4494
107	71.1104																						107	15.5017
108	72.0733																						108	15.5536
109	73.047																						109	15.605
110	74.0316																						110	15.656
111	75.0273																						111	15.7064
112	76.0343																						112	15.7564
113	77.0527																						113	15.8058
114	78.0827																						114	15.8547
115	79.1244																						115	15.9032
116	80.178																						116	15.951
117	81.2437																						117	15.9983
118	82.3214																						118	16.0451
119	83.4116																						119	16.0913
120	84.5141																						120	16.1369
121	85.6292																						121	16.182
122	86.7571																						122	16.2264
123	87.8977																						123	16.2702
124	89.0513																						124	16.3135
125	89.782																						125	16.3561
126	91.3978																						126	16.3981
127	92.5908																						127	16.4394
128	93.7972																						128	16.4801
129	95.0169																						129	16.5202
130	96.2501																						130	16.5596
131	97.4967																						131	16.5983
132	98.7569																						132	16.6364
133	100.031																						133	16.6738
134	101.318																						134	16.7105
135	102.619																						135	16.7465
136	103.933																						136	16.7818
137	105.26																						137	16.8164
138	106.601																						138	16.8503
139	107.955																						139	16.8835
140	109.323																						140	16.916
141	110.703																						141	16.9477
142	112.096																						142	16.9787
143	113.501																						143	17.009
144	114.919																						144	17.0385
145	116.348																						145	17.0672
146	117.789																						146	17.0953
147	119.241																						147	17.1225
148	120.704																						148	17.149
149	122.177																						149	17.1747
150	123.66																						150	17.1996
151	125.151																						151	17.2238
152	126.651																						152	17.2472
153	128.159																						153	17.2698
154	129.672																						154	17.2916
155	131.192																						155	17.3126
156	132.716																						156	17.3328
157	134.243																						157	17.3523
158	135.772																						158	17.3709
159	137.301																						159	17.3887
160	138.829																						160	17.4057
161	140.353																						161	17.4219
162	141.872																						162	17.4372
163	143.384																						163	17.4518
164	144.885																						164	17.4656
165	146.372																						165	17.4785
166	147.843																						166	17.4906
167	149.293																						167	17.5018
168	150.72																						168	17.5123
169	152.117																						169	17.5219
170	153.48																						170	17.5307
171	154.805																						171	17.5386
172	156.084																						172	17.5457
173	157.313																						173	17.552
174	158.485																						174	17.5575
175	159.593																						175	17.5621
176	160.631																						176	17.5659
177	161.595																						177	17.5688
178	162.478																						178	17.5709
179	163.277																						179	17.5722
180	163.989																						180	17.5726
[truncated: 5 more columns]

## Sheet: Supplementary Figure 5
Supplementary Figure 5
Simulated		As-synthesized
2-Theta	Intensity	2-Theta	Intensity
2	0	4.69894	1701.46
2.05	0	4.70937	1702.06
2.1	0	4.71981	1701.82
2.15	0	4.73024	1703
2.2	0	4.74067	1703.86
2.25	0	4.75111	1706.87
2.3	0	4.76154	1706.96
2.35	0	4.77197	1708.54
2.4	0	4.7824	1706.35
2.45	0	4.79284	1706.65
2.5	0	4.80327	1705.65
2.55	0	4.8137	1706.33
2.6	0	4.82414	1705.02
2.65	0	4.83457	1706.13
2.7	0	4.845	1707.05
2.75	0	4.85543	1706.67
2.8	0	4.86587	1707.46
2.85	0	4.8763	1707.44
2.9	0	4.88673	1708.36
2.95	0	4.89717	1707.14
3	0	4.9076	1707.75
3.05	0	4.91803	1705.75
3.1	0	4.92847	1706.91
3.15	0	4.9389	1707.96
3.2	0	4.94933	1708.86
3.25	0	4.95977	1708.6
3.3	0	4.9702	1707.04
3.35	0	4.98063	1708.51
3.4	0	4.99107	1707.87
3.45	0	5.0015	1707.82
3.5	0	5.01193	1707.51
3.55	0	5.02237	1710.33
3.6	0	5.0328	1709.3
3.65	0	5.04323	1710.1
3.7	0	5.05367	1710.89
3.75	0	5.0641	1711.88
3.8	0	5.07453	1713.76
3.85	0	5.08497	1714.71
3.9	0	5.0954	1715.21
3.95	0	5.10583	1713.5
4	0	5.11627	1714.3
4.05	0	5.1267	1713.45
4.1	0	5.13713	1715.17
4.15	0	5.14757	1714.02
4.2	0	5.158	1715.29
4.25	0	5.16843	1714.08
4.3	0	5.17887	1715.62
4.35	0	5.1893	1714.32
4.4	0	5.19973	1714.34
4.45	0	5.21017	1714.5
4.5	0	5.2206	1714.18
4.55	0	5.23103	1714.74
4.6	0	5.24147	1714.16
4.65	0	5.2519	1714.97
4.7	0	5.26234	1714.68
4.75	0	5.27277	1715.64
4.8	0	5.2832	1715.7
4.85	0	5.29364	1717.03
4.9	0	5.30407	1718.67
4.95	0	5.31451	1719.51
5	0	5.32494	1719.05
5.05	0	5.33537	1718.07
5.1	0	5.34581	1718.63
5.15	0	5.35624	1718.33
5.2	0	5.36667	1719.71
5.25	0	5.37711	1719.73
5.3	0	5.38754	1721.44
5.35	0	5.39798	1721.83
5.4	0	5.40841	1723.65
5.45	0	5.41884	1722.2
5.5	0	5.42928	1721.1
5.55	0	5.43971	1723.26
5.6	0	5.45014	1723.89
5.65	0	5.46058	1724.51
5.7	0	5.47101	1723.15
5.75	0	5.48145	1724.03
5.8	0	5.49188	1721.6
5.85	0	5.50232	1721.53
5.9	0	5.51275	1719.99
5.95	0	5.52318	1720.89
6	0	5.53362	1721.69
6.05	0	5.54405	1722.6
6.1	0	5.55449	1723.58
6.15	0	5.56492	1722.19
6.2	4.75506e-05	5.57535	1722.72
6.25	0.00168	5.58579	1722.82
6.3	0.00222	5.59622	1725.22
6.35	0.00304	5.60666	1725.91
6.4	0.0044	5.61709	1726.06
6.45	0.00694	5.62753	1726.15
6.5	0.01249	5.63796	1726.27
6.55	0.02866	5.64839	1725.2
6.6	0.18126	5.65883	1725.79
6.65	1.14357	5.66926	1726.95
6.7	0.09489	5.6797	1728.49
6.75	0.02292	5.69013	1728.66
6.8	0.01073	5.70057	1728.17
6.85	0.00618	5.711	1729.61
6.9	0.00401	5.72144	1729.54
6.95	0.00281	5.73187	1729.85
7	0.00208	5.7423	1730.46
7.05	0.00145	5.75274	1729.48
7.1	0	5.76317	1729.3
7.15	0.00236	5.77361	1728.5
7.2	0.00388	5.78404	1727.39
7.25	0.00522	5.79448	1726.86
7.3	0.00739	5.80491	1728.16
7.35	0.01124	5.81535	1728.14
7.4	0.01911	5.82578	1729.98
7.45	0.03933	5.83622	1730.19
7.5	0.13149	5.84665	1730.61
7.55	1.94918	5.85709	1731.16
7.6	0.591	5.86752	1732.42
7.65	0.06551	5.87795	1731.41
7.7	0.0269	5.88839	1731.19
7.75	0.01453	5.89882	1730.76
7.8	0.00907	5.90926	1731.46
7.85	0.0062	5.91969	1732.48
7.9	0.0045	5.93013	1730.78
7.95	0.00341	5.94056	1733.33
8	0.000435157	5.951	1732.72
8.05	0	5.96143	1734.08
8.1	0	5.97187	1735.29
8.15	0	5.9823	1734.02
8.2	0.09863	5.99274	1734.44
8.25	0.28214	6.00317	1733.02
8.3	0.37495	6.01361	1732.25
8.35	0.54351	6.02404	1731.6
8.4	0.91569	6.03448	1733.62
8.45	1.45863	6.04491	1733.99
8.5	2.71673	6.05535	1734.91
8.55	7.00609	6.06578	1734.6
8.6	87.935	6.07622	1734.66
8.65	100	6.08665	1735.27
8.7	10.1335	6.09709	1736.78
8.75	26.5284	6.10752	1735.25
8.8	75.5326	6.11796	1735.69
8.85	6.77989	6.12839	1736.85
8.9	2.16507	6.13883	1736.41
8.95	1.1717	6.14927	1737.23
9	0.75361	6.1597	1737.28
9.05	0.43257	6.17014	1737.76
9.1	0.26369	6.18057	1737.88
9.15	0.41691	6.19101	1739.63
9.2	0.97359	6.20144	1740.28
9.25	0.13704	6.21188	1741.5
9.3	0.12107	6.22231	1741.85
9.35	0.20445	6.23275	1742.16
9.4	0.51548	6.24318	1741.35
9.45	6.20353	6.25362	1741.68
9.5	9.38533	6.26405	1742.37
9.55	0.72073	6.27449	1743.09
9.6	0.23128	6.28493	1745.68
9.65	0.11515	6.29536	1746.31
9.7	0.06886	6.3058	1746.94
9.75	0.04575	6.31623	1749.88
9.8	0.03259	6.32667	1751.63
9.85	0.02438	6.3371	1751.8
9.9	0.01125	6.34754	1752.06
9.95	0	6.35797	1753.33
10	0	6.36841	1752.65
10.05	0	6.37885	1752.02
10.1	0	6.38928	1751.41
10.15	0	6.39972	1750.45
10.2	0	6.41015	1750.09
10.25	0	6.42059	1749.62
10.3	0	6.43102	1748.82
10.35	0	6.44146	1747.94
10.4	0	6.4519	1751.07
10.45	0	6.46233	1752.96
10.5	0	6.47277	1755.19
10.55	0	6.4832	1754.93
10.6	0	6.49364	1758.53
10.65	0	6.50408	1763.91
10.7	0.01333	6.51451	1768.63
10.75	0.12027	6.52495	1775.27
10.8	0.16388	6.53538	1783.91
10.85	0.22432	6.54582	1796.3
10.9	0.35242	6.55626	1810.1
10.95	0.64251	6.56669	1824.85
11	1.10223	6.57713	1840.54
11.05	2.40575	6.58756	1859.48
11.1	16.4904	6.598	1876.15
11.15	71.3557	6.60844	1890.43
11.2	10.096	6.61887	1898.54
11.25	4.31028	6.62931	1899.93
11.3	24.3996	6.63975	1897.58
11.35	64.9108	6.65018	1887.66
11.4	7.41739	6.66062	1874.97
11.45	2.71471	6.67106	1858.84
11.5	6.51337	6.68149	1843.71
11.55	35.8888	6.69193	1826.7
11.6	6.30678	6.70236	1811.04
11.65	1.1245	6.7128	1799.36
11.7	0.55943	6.72324	1789.35
11.75	0.32053	6.73367	1781.18
11.8	0.14894	6.74411	1776.12
11.85	0.10276	6.75455	1770.29
11.9	0.07553	6.76498	1768.02
11.95	0.05545	6.77542	1766.74
12	0.0055	6.78586	1764.27
12.05	0.00043531	6.79629	1764.34
12.1	0.000604911	6.80673	1763.68
12.15	0.000897044	6.81717	1764.1
12.2	0.00147	6.8276	1764.88
12.25	0.00281	6.83804	1766.13
12.3	0.00751	6.84848	1766.91
12.35	0.09673	6.85891	1766.72
12.4	0.12572	6.86935	1768.99
12.45	0.01144	6.87979	1769.74
12.5	0.00332	6.89022	1770.46
12.55	0.00164	6.90066	1770.51
12.6	0.00131	6.9111	1771.76
12.65	0.05078	6.92153	1772.15
12.7	0.07868	6.93197	1772.45
12.75	0.10612	6.94241	1772.72
12.8	0.1511	6.95284	1771.23
12.85	0.23271	6.96328	1772.04
12.9	0.405	6.97372	1772.45
12.95	0.87104	6.98416	1772.61
13	3.97779	6.99459	1772.98
13.05	37.5701	7.00503	1773.39
13.1	11.2833	7.01547	1773.27
13.15	1.24694	7.0259	1775.59
13.2	0.56628	7.03634	1774.98
13.25	0.39768	7.04678	1775.13
13.3	0.64093	7.05721	1775.01
13.35	0.68424	7.06765	1774.25
13.4	5.43863	7.07809	1774.33
13.45	8.48458	7.08853	1773.66
13.5	1.13711	7.09896	1773.86
13.55	1.17883	7.1094	1773.8
13.6	4.97332	7.11984	1773.35
13.65	1.34079	7.13028	1772.42
13.7	0.58642	7.14071	1771.31
13.75	1.13109	7.15115	1771.45
13.8	12.4441	7.16159	1772.04
13.85	19.6122	7.17202	1773.25
13.9	2.33166	7.18246	1771.2
13.95	0.56269	7.1929	1772.52
14	0.28134	7.20334	1771.46
14.05	0.16866	7.21377	1772.31
14.1	0.11912	7.22421	1770.79
14.15	0.09761	7.23465	1770.36
14.2	0.09542	7.24509	1771.56
14.25	0.10956	7.25553	1771.16
14.3	0.21853	7.26596	1771.23
14.35	2.87802	7.2764	1770.52
14.4	3.36251	7.28684	1772.04
14.45	0.36879	7.29728	1772
14.5	0.09675	7.30771	1772.67
14.55	0.04811	7.31815	1772.2
14.6	0.0294	7.32859	1773.6
14.65	0.02085	7.33903	1774.77
14.7	0.01984	7.34946	1775.14
14.75	0.0378	7.3599	1775.51
14.8	0.19452	7.37034	1775.52
14.85	0.21352	7.38078	1776.8
14.9	0.06739	7.39122	1778.54
14.95	0.07889	7.40165	1780.91
15	0.13409	7.41209	1782.04
15.05	0.30892	7.42253	1785.55
15.1	2.28092	7.43297	1789.14
15.15	10.0063	7.44341	1793.93
15.2	3.53144	7.45384	1800.34
15.25	0.36299	7.46428	1805.51
15.3	0.1491	7.47472	1815.38
15.35	0.08426	7.48516	1826.6
15.4	0.05704	7.4956	1840.77
15.45	0.0457	7.50603	1856.69
15.5	0.05385	7.51647	1875.68
15.55	0.07523	7.52691	1895.06
15.6	0.24057	7.53735	1914.25
15.65	1.63863	7.54779	1928.5
15.7	0.63561	7.55823	1936.99
15.75	0.13739	7.56866	1939.49
15.8	0.19238	7.5791	1934.35
15.85	0.77409	7.58954	1921.81
15.9	7.03508	7.59998	1905.39
15.95	3.00817	7.61042	1887.83
16	0.28855	7.62086	1868.02
16.05	0.12688	7.63129	1850.97
16.1	0.08974	7.64173	1835.74
16.15	0.08963	7.65217	1823.62
16.2	0.10996	7.66261	1814.37
16.25	0.16722	7.67305	1806.91
16.3	0.60526	7.68349	1800.03
16.35	2.48537	7.69393	1794.76
16.4	1.28984	7.70436	1791.79
16.45	6.10577	7.7148	1789.45
16.5	7.65825	7.72524	1787.95
16.55	7.80867	7.73568	1786.39
16.6	4.31342	7.74612	1785.84
16.65	0.88585	7.75656	1785.64
16.7	0.23314	7.767	1787.01
16.75	0.13742	7.77744	1786.15
16.8	0.10011	7.78787	1783.99
16.85	0.09483	7.79831	1783.14
16.9	0.12908	7.80875	1783.85
16.95	0.64982	7.81919	1785.04
17	2.86524	7.82963	1784.74
17.05	1.60189	7.84007	1783.88
17.1	0.41025	7.85051	1783.79
17.15	0.09579	7.86095	1785.27
17.2	0.07644	7.87139	1785.32
17.25	0.28128	7.88182	1786.21
17.3	1.20859	7.89226	1786.97
17.35	0.47013	7.9027	1787.64
17.4	0.07484	7.91314	1787.98
17.45	0.06645	7.92358	1787.62
17.5	0.09637	7.93402	1786.85
17.55	0.23411	7.94446	1787.87
17.6	2.89162	7.9549	1789.22
17.65	2.37397	7.96534	1789.7
17.7	0.4179	7.97578	1789.97
17.75	0.26341	7.98622	1789.83
17.8	0.86665	7.99666	1790.88
17.85	6.96117	8.0071	1790.59
17.9	3.441	8.01754	1790.23
17.95	0.37615	8.02798	1790.27
18	0.217	8.03842	1792.38
18.05	0.2977	8.04885	1792.71
18.1	2.36438	8.05929	1793
18.15	4.43597	8.06973	1793.08
18.2	1.39702	8.08017	1793.64
18.25	0.22653	8.09061	1794.13
18.3	0.15267	8.10105	1795
18.35	0.20595	8.11149	1795.87
18.4	1.652	8.12193	1795.7
18.45	2.5381	8.13237	1798.13
18.5	0.81654	8.14281	1800.07
18.55	0.23893	8.15325	1800.96
18.6	0.44233	8.16369	1801.16
18.65	5.42857	8.17413	1801.43
18.7	4.00298	8.18457	1801.42
18.75	0.65879	8.19501	1802.26
18.8	0.19532	8.20545	1802.63
18.85	0.13963	8.21589	1802.24
18.9	0.14834	8.22633	1803.9
18.95	0.24225	8.23677	1805.77
19	1.25419	8.24721	1807.46
19.05	1.1714	8.25765	1808.37
19.1	1.63216	8.26809	1810.06
19.15	17.3765	8.27853	1811.87
19.2	10.7152	8.28897	1813.4
19.25	1.97334	8.29941	1814.68
19.3	6.62745	8.30985	1816.5
19.35	12.5056	8.32029	1819.93
19.4	9.88439	8.33073	1822.35
19.45	2.94267	8.34117	1825.2
19.5	0.58576	8.35161	1827.85
19.55	1.17954	8.36205	1830.92
19.6	0.76287	8.37249	1835.17
19.65	0.22126	8.38293	1841.22
19.7	0.16236	8.39337	1847
19.75	0.23392	8.40381	1854.51
19.8	1.18793	8.41425	1865.56
19.85	5.5206	8.42469	1879.35
19.9	2.81562	8.43514	1896.87
19.95	0.34866	8.44558	1919.67
20	1.12412	8.45602	1953.39
20.05	0.70168	8.46646	2000.31
20.1	0.15554	8.4769	2065.66
20.15	0.09642	8.48734	2151.06
20.2	0.32675	8.49778	2262.22
20.25	0.38331	8.50822	2413.48
20.3	0.3219	8.51866	2599.97
20.35	2.41196	8.5291	2843.88
20.4	1.94969	8.53954	3147.41
20.45	2.03586	8.54998	3538.37
20.5	2.14326	8.56042	4018.66
20.55	3.64351	8.57086	4620.11
20.6	3.62978	8.58131	5312.4
20.65	2.13493	8.59175	6078.35
20.7	3.19839	8.60219	6806.58
20.75	37.1999	8.61263	7430.48
20.8	22.3631	8.62307	7781.46
20.85	3.90226	8.63351	7841.85
20.9	1.04681	8.64395	7598.86
20.95	1.65827	8.65439	7133.04
21	3.92471	8.66483	6452.35
21.05	2.48797	8.67527	5775.73
21.1	5.8956	8.68572	5156.64
21.15	3.79647	8.69616	4704.33
21.2	0.97312	8.7066	4395.59
21.25	0.20693	8.71704	4264.22
21.3	0.11386	8.72748	4279.19
21.35	0.08864	8.73792	4421.57
21.4	0.08815	8.74836	4643.22
21.45	0.10884	8.7588	4927.33
21.5	0.19418	8.76925	5159.85
21.55	0.8231	8.77969	5287.95
21.6	6.85021	8.79013	5286.4
21.65	4.11499	8.80057	5131.08
21.7	1.02942	8.81101	4827.36
21.75	0.73913	8.82145	4417.62
21.8	0.46839	8.8319	3968.12
21.85	0.43878	8.84234	3541.56
21.9	1.12161	8.85278	3158.08
21.95	14.6036	8.86322	2856.48
22	10.0979	8.87366	2612.91
22.05	3.58571	8.8841	2424.56
22.1	0.51826	8.89455	2280.35
22.15	0.24474	8.90499	2173.4
22.2	0.15167	8.91543	2089.46
22.25	0.11908	8.92587	2024.39
22.3	0.1423	8.93631	1977.89
22.35	0.99488	8.94675	1946.17
22.4	1.09418	8.9572	1924.45
22.45	0.59002	8.96764	1909.56
22.5	0.08808	8.97808	1900.12
22.55	0.0681	8.98852	1894.87
22.6	0.07662	8.99897	1890.51
22.65	0.10936	9.00941	1885.26
22.7	0.20346	9.01985	1879.1
22.75	0.87511	9.03029	1873.4
22.8	5.61711	9.04073	1866.84
22.85	3.62768	9.05118	1860.45
22.9	5.25765	9.06162	1856.46
22.95	3.83626	9.07206	1855.27
23	2.29314	9.0825	1854.53
23.05	0.55816	9.09294	1856.58
23.1	1.071	9.10339	1858.79
23.15	2.53886	9.11383	1862.38
23.2	2.22219	9.12427	1866.25
23.25	8.51522	9.13471	1872.26
23.3	6.6463	9.14516	1879.87
23.35	3.54996	9.1556	1887.46
23.4	0.55972	9.16604	1893.97
23.45	0.5087	9.17648	1899.47
23.5	2.68638	9.18693	1901.22
23.55	5.1502	9.19737	1900.42
23.6	8.07637	9.20781	1894.67
23.65	5.07898	9.21826	1888.42
23.7	0.5377	9.2287	1880.25
23.75	0.20725	9.23914	1871.55
23.8	0.11446	9.24958	1862.95
23.85	0.0796	9.26003	1855.4
23.9	0.06888	9.27047	1850.4
23.95	0.08944	9.28091	1845.77
24	0.31117	9.29135	1842.55
24.05	0.20256	9.3018	1841.47
24.1	0.15037	9.31224	1841.8
24.15	0.62501	9.32268	1844.76
24.2	3.07772	9.33313	1848.66
24.25	1.94064	9.34357	1854.25
24.3	0.97795	9.35401	1862.68
24.35	4.43228	9.36446	1874.43
24.4	2.59575	9.3749	1888.82
24.45	0.94674	9.38534	1906.75
24.5	5.31438	9.39579	1927.47
24.55	2.72524	9.40623	1954.17
24.6	1.22501	9.41667	1983.63
24.65	3.40326	9.42711	2016.72
24.7	9.04323	9.43756	2051.78
24.75	5.99346	9.448	2087.38
24.8	0.82652	9.45844	2118.06
24.85	0.85362	9.46889	2141.1
24.9	2.09267	9.47933	2149.96
24.95	1.4693	9.48978	2147.4
25	0.45832	9.50022	2131.72
25.05	0.68135	9.51066	2105.18
25.1	5.17733	9.52111	2070.3
25.15	12.26	9.53155	2033.71
25.2	9.89829	9.54199	1997.23
25.25	1.48485	9.55244	1965.38
25.3	0.51078	9.56288	1937.36
25.35	0.21358	9.57332	1913.22
25.4	0.16123	9.58377	1894.36
25.45	0.25735	9.59421	1879.02
25.5	0.57886	9.60466	1867.78
25.55	2.61248	9.6151	1858.93
25.6	1.3846	9.62554	1853.1
25.65	0.46136	9.63599	1849.17
25.7	0.23616	9.64643	1847.45
25.75	0.8601	9.65688	1848.02
25.8	3.78356	9.66732	1849.28
25.85	2.49947	9.67776	1850.92
25.9	1.26432	9.68821	1853.35
25.95	5.50354	9.69865	1854.78
26	2.96802	9.7091	1854.69
26.05	4.95904	9.71954	1852.67
26.1	6.09722	9.72998	1850.09
26.15	4.65541	9.74043	1846.7
26.2	0.59599	9.75087	1845.9
26.25	0.3539	9.76132	1844.89
26.3	0.25297	9.77176	1845.07
26.35	0.19087	9.78221	1846.49
26.4	0.12091	9.79265	1850.2
26.45	0.21794	9.80309	1857
26.5	0.65603	9.81354	1865.31
26.55	2.25912	9.82398	1876.94
26.6	0.98723	9.83443	1889.31
26.65	0.56212	9.84487	1902.97
26.7	0.40351	9.85532	1918.2
26.75	1.35646	9.86576	1929.8
26.8	11.5214	9.87621	1937.43
26.85	5.27093	9.88665	1939.79
26.9	4.70642	9.8971	1938.09
26.95	3.03057	9.90754	1929.31
27	9.20362	9.91799	1916.15
27.05	4.87411	9.92843	1901.44
27.1	2.98773	9.93887	1888.99
27.15	0.4706	9.94932	1875.76
27.2	0.31337	9.95977	1864.01
27.25	0.39144	9.97021	1855.67
27.3	1.60028	9.98066	1848.2
27.35	9.26835	9.9911	1842.87
27.4	4.73176	10.0015	1838.34
27.45	1.87552	10.012	1835.03
27.5	0.37097	10.0224	1832.89
27.55	0.21283	10.0329	1830.89
27.6	0.10795	10.0433	1829.82
27.65	0.13845	10.0538	1828.59
27.7	0.23762	10.0642	1826.42
27.75	0.99793	10.0747	1827
27.8	1.70996	10.0851	1828.55
27.85	1.72275	10.0955	1829.04
27.9	0.78367	10.106	1828.53
27.95	0.37568	10.1164	1828.12
28	0.91733	10.1269	1827.77
28.05	1.48924	10.1373	1829.05
28.1	1.07995	10.1478	1829.4
28.15	0.19914	10.1582	1829.62
28.2	0.17612	10.1687	1827.95
28.25	0.43996	10.1791	1829.17
28.3	0.35511	10.1896	1829.3
28.35	0.68708	10.2	1829.23
28.4	0.45413	10.2104	1828.4
28.45	0.45956	10.2209	1828.65
28.5	0.39324	10.2313	1828.71
28.55	2.84258	10.2418	1829.2
28.6	2.10549	10.2522	1829.2
28.65	2.67904	10.2627	1828.72
28.7	2.30232	10.2731	1829.56
28.75	3.75661	10.2836	1829.71
28.8	2.16048	10.294	1830.25
28.85	2.82361	10.3045	1830.56
28.9	1.46342	10.3149	1831.01
28.95	1.46078	10.3254	1832.68
29	0.80925	10.3358	1832.8
29.05	0.79714	10.3462	1832.97
29.1	0.19459	10.3567	1833.06
29.15	0.37928	10.3671	1832.78
29.2	0.243	10.3776	1833.34
29.25	0.2565	10.388	1833.37
29.3	0.04639	10.3985	1833.8
29.35	0.03602	10.4089	1833.18
29.4	0.07185	10.4194	1833.5
29.45	0.63549	10.4298	1834.11
29.5	0.71767	10.4403	1834.05
29.55	0.47102	10.4507	1833.95
29.6	0.12332	10.4612	1834.28
29.65	0.03978	10.4716	1836.09
29.7	0.04264	10.4821	1836.54
29.75	0.08501	10.4925	1837.23
29.8	0.30678	10.503	1837.04
29.85	0.56669	10.5134	1837.41
29.9	1.95647	10.5238	1838.38
29.95	1.08873	10.5343	1839.12
30	0.896	10.5447	1839.41
30.05	0.39196	10.5552	1840.52
30.1	0.15922	10.5656	1841.06
30.15	0.10967	10.5761	1842.28
30.2	0.32016	10.5865	1842.35
30.25	1.49484	10.597	1842.2
30.3	2.67308	10.6074	1841.69
30.35	1.67772	10.6179	1843.16
30.4	0.50506	10.6283	1844.2
30.45	0.3089	10.6388	1844.51
30.5	0.97171	10.6492	1845.09
30.55	2.17095	10.6596	1845.9
30.6	1.40732	10.6701	1846.92
30.65	0.80142	10.6806	1848.2
30.7	0.12176	10.691	1848.43
30.75	0.06149	10.7014	1847.38
30.8	0.05654	10.7119	1848.63
30.85	0.18132	10.7223	1850.11
30.9	0.8793	10.7328	1851.94
30.95	0.34638	10.7432	1853.49
31	0.2304	10.7537	1854.4
31.05	0.05455	10.7641	1856.37
31.1	0.0748	10.7746	1855.77
31.15	0.61255	10.785	1856.69
31.2	0.66469	10.7955	1858.31
31.25	0.66362	10.8059	1860.22
31.3	0.39211	10.8164	1862.36
31.35	1.0315	10.8268	1863.25
31.4	0.61264	10.8373	1864.5
31.45	0.3255	10.8477	1866.26
31.5	0.14661	10.8582	1869.93
31.55	0.97207	10.8686	1872.73
31.6	0.58661	10.879	1875.53
31.65	0.71241	10.8895	1879.24
31.7	0.13075	10.9	1882.49
31.75	0.23343	10.9104	1888.55
31.8	0.45259	10.9208	1894.47
31.85	0.2938	10.9313	1901.2
31.9	0.32393	10.9417	1909.96
31.95	0.24418	10.9522	1921.93
32	0.23217	10.9626	1937.11
32.05	0.11883	10.9731	1957.54
32.1	0.09013	10.9835	1985.63
32.15	0.48219	10.994	2022.86
32.2	0.89862	11.0044	2076.79
32.25	0.55143	11.0149	2143.4
32.3	0.35437	11.0253	2231.2
32.35	1.71043	11.0358	2337.73
32.4	1.28205	11.0462	2470.65
32.45	1.47649	11.0567	2628.47
32.5	0.37161	11.0671	2819.27
32.55	0.61779	11.0776	3048.69
32.6	3.90742	11.088	3301.64
32.65	1.2151	11.0985	3585.46
32.7	1.50526	11.1089	3872.44
32.75	0.18511	11.1194	4165.85
32.8	0.0898	11.1298	4407.32
32.85	0.07943	11.1403	4582.41
32.9	0.13965	11.1507	4655.94
32.95	0.98118	11.1612	4626.18
33	1.42778	11.1716	4490.05
33.05	1.02526	11.1821	4282.63
33.1	0.89908	11.1925	4027.83
33.15	0.27108	11.203	3776.23
33.2	0.15395	11.2134	3537.01
33.25	0.1531	11.2239	3345.73
33.3	1.02621	11.2343	3202.14
33.35	0.72246	11.2447	3120.34
33.4	1.68689	11.2552	3098.4
33.45	1.32867	11.2657	3143.64
33.5	1.18878	11.2761	3250.52
33.55	3.21562	11.2866	3425.27
33.6	1.0555	11.297	3639.84
33.65	2.99083	11.3074	3914.38
33.7	0.70331	11.3179	4182.52
33.75	0.97359	11.3284	4439.18
33.8	0.19861	11.3388	4617.13
33.85	0.46203	11.3492	4706.41
33.9	0.73118	11.3597	4676.12
33.95	1.03056	11.3702	4537.92
34	1.06458	11.3806	4306.46
34.05	0.49479	11.391	4027.72
34.1	0.31203	11.4015	3727.48
34.15	0.09883	11.4119	3444.26
34.2	0.106	11.4224	3199.48
34.25	0.15566	11.4329	3004.76
34.3	0.20638	11.4433	2861.57
34.35	1.0821	11.4537	2773.79
34.4	1.72395	11.4642	2730.84
34.45	1.28459	11.4747	2734.11
34.5	1.96441	11.4851	2781.26
34.55	0.87899	11.4955	2868.62
34.6	2.15365	11.506	2989.74
34.65	1.18495	11.5165	3128.35
34.7	2.3951	11.5269	3260.05
34.75	1.44155	11.5373	3354.63
34.8	1.07269	11.5478	3389.94
34.85	0.87524	11.5582	3362.16
34.9	0.33042	11.5687	3263.45
34.95	1.1016	11.5792	3118.6
35	1.23922	11.5896	2937.99
35.05	1.1797	11.6	2753.6
35.1	2.56236	11.6105	2582.1
35.15	1.00687	11.621	2435.51
35.2	1.36926	11.6314	2316.94
35.25	0.45472	11.6418	2223.73
35.3	0.5887	11.6523	2151.51
35.35	0.26103	11.6628	2092.88
35.4	0.30946	11.6732	2046.56
35.45	0.19343	11.6837	2009.61
35.5	0.32553	11.6941	1981.57
35.55	0.46442	11.7046	1957.38
35.6	0.38878	11.715	1939.34
35.65	2.38582	11.7255	1925.74
35.7	1.67147	11.7359	1915.64
35.75	2.01126	11.7464	1909.01
35.8	1.28573	11.7568	1904.07
35.85	0.4545	11.7673	1899.4
35.9	0.81545	11.7777	1895.08
35.95	2.35508	11.7882	1891.84
36	1.20411	11.7986	1889.3
36.05	1.16081	11.8091	1886.62
36.1	0.34924	11.8195	1885.43
36.15	0.08581	11.83	1882.48
36.2	0.04445	11.8404	1881.79
36.25	0.0343	11.8509	1881.38
36.3	0.02647	11.8613	1880.01
36.35	0.04869	11.8718	1879.08
36.4	0.06709	11.8822	1877.6
36.45	0.05139	11.8927	1877.97
36.5	0.06866	11.9031	1877.14
36.55	0.19967	11.9136	1876.58
36.6	0.58538	11.924	1876.54
36.65	2.12573	11.9345	1876.22
36.7	0.59693	11.9449	1876.7
36.75	1.11226	11.9554	1876.91
36.8	0.66789	11.9658	1875.83
36.85	0.23097	11.9763	1875.9
36.9	0.31138	11.9868	1876.32
36.95	0.25369	11.9972	1875.89
37	0.67883	12.0076	1875.13
37.05	0.28256	12.0181	1875.95
37.1	0.54971	12.0285	1875.86
37.15	2.05979	12.039	1876.68
37.2	4.05692	12.0495	1876.35
37.25	1.78267	12.0599	1876.33
37.3	2.3979	12.0704	1876.14
37.35	0.54896	12.0808	1876.61
37.4	1.10917	12.0913	1876.78
37.45	0.94483	12.1017	1876.18
37.5	1.0473	12.1122	1875.13
37.55	0.8112	12.1226	1874.7
37.6	0.88379	12.1331	1875.03
37.65	0.38116	12.1435	1875.74
37.7	0.73142	12.154	1875.67
37.75	0.96761	12.1644	1875.77
37.8	1.44948	12.1749	1875.72
37.85	3.68777	12.1853	1875.83
37.9	1.02717	12.1958	1877.51
37.95	1.7856	12.2063	1877.91
38	0.98596	12.2167	1878.45
38.05	0.3655	12.2271	1877.91
38.1	1.02722	12.2376	1878.94
38.15	0.54341	12.2481	1879.6
38.2	1.19498	12.2585	1880.52
38.25	0.85284	12.269	1880.54
38.3	1.65377	12.2794	1880.58
38.35	2.09502	12.2899	1882.17
38.4	1.53156	12.3003	1883.29
38.45	1.45094	12.3108	1884.95
38.5	0.92144	12.3212	1885.67
38.55	0.35758	12.3317	1886.37
38.6	0.28374	12.3421	1888.1
38.65	0.1149	12.3526	1889.33
38.7	0.6538	12.363	1891.22
38.75	0.31941	12.3735	1892.84
38.8	0.38841	12.384	1893.98
38.85	0.35483	12.3944	1894.42
38.9	0.2097	12.4049	1893.83
38.95	0.27361	12.4153	1892.5
39	0.6919	12.4258	1891.12
39.05	0.25135	12.4362	1889.89
39.1	0.64904	12.4467	1889.05
39.15	1.53929	12.4571	1887.82
39.2	1.74749	12.4676	1887.55
39.25	4.66927	12.478	1886.16
39.3	1.64066	12.4885	1885.93
39.35	2.45581	12.4989	1885.14
39.4	0.66041	12.5094	1885.32
39.45	0.30903	12.5198	1886.86
39.5	0.18794	12.5303	1887.45
39.55	0.31944	12.5408	1889.54
39.6	0.35718	12.5512	1890.26
39.65	1.58674	12.5617	1891.27
39.7	0.77949	12.5721	1892.82
39.75	1.40361	12.5826	1893.86
39.8	0.65467	12.593	1895.74
39.85	0.85097	12.6035	1896.57
39.9	0.48783	12.6139	1898.16
39.95	0.40481	12.6244	1900.7
40	0.25501	12.6349	1904.12
		12.6453	1906.52
		12.6558	1909.87
		12.6662	1912.76
		12.6767	1916.46
		12.6871	1919.75
		12.6976	1921.02
		12.708	1921.02
		12.7185	1919.8
		12.7289	1917.71
		12.7394	1915.43
		12.7499	1913.32
		12.7603	1911.4
		12.7708	1910.15
		12.7812	1909.15
		12.7917	1910.31
		12.8021	1910.74
		12.8126	1912.59
		12.823	1914.1
		12.8335	1917.56
		12.8439	1921.4
		12.8544	1925.41
		12.8649	1930.97
		12.8753	1937.45
		12.8858	1947.08
		12.8962	1961.06
		12.9067	1981.25
		12.9171	2006.3
		12.9276	2037.72
		12.9381	2076.17
		12.9485	2125.85
		12.959	2188.08
		12.9694	2264.99
		12.9799	2359.97
		12.9903	2478.64
		13.0008	2620.21
		13.0112	2788.62
		13.0217	2972.01
		13.0321	3158.43
		13.0426	3317.87
		13.0531	3424.78
		13.0635	3461.29
		13.074	3422.05
		13.0844	3307.79
		13.0949	3142.56
		13.1053	2952.63
		13.1158	2764.74
		13.1263	2598.1
		13.1367	2457.76
		13.1472	2343.46
		13.1576	2251.4
		13.1681	2180.14
		13.1785	2123.47
		13.189	2081.49
		13.1995	2048.19
		13.2099	2023.14
		13.2204	2005.57
		13.2308	1994.14
		13.2413	1987.28
		13.2517	1981.71
		13.2622	1976.77
		13.2727	1973.07
		13.2831	1969.15
		13.2936	1967.93
		13.304	1968.05
		13.3145	1970.34
		13.3249	1974.71
		13.3354	1981.27
		13.3459	1990.87
		13.3563	2004.1
		13.3668	2021.33
		13.3772	2043.65
		13.3877	2069.15
		13.3981	2099.35
		13.4086	2129.76
		13.4191	2157.5
		13.4295	2175.52
		13.44	2184.18
		13.4504	2183.79
		13.4609	2171.38
		13.4713	2150.77
		13.4818	2127.68
		13.4923	2104
		13.5027	2086.62
		13.5132	2074.88
		13.5236	2070.42
		13.5341	2074.64
		13.5445	2086.61
		13.555	2106.38
		13.5655	2132.17
		13.5759	2160.13
		13.5864	2186.84
		13.5968	2205.89
		13.6073	2214.57
		13.6178	2209.96
		13.6282	2195.37
		13.6387	2171.32
		13.6491	2144.01
		13.6596	2118.48
		13.6701	2098.43
		13.6805	2084.87
		13.691	2079.52
		13.7014	2083.37
		13.7119	2095.94
		13.7224	2117.7
		13.7328	2148.45
		13.7433	2187.66
		13.7537	2238.54
		13.7642	2301.47
		13.7746	2376.05
		13.7851	2460.99
		13.7956	2550.22
		13.806	2642.82
		13.8165	2726.36
		13.8269	2791.78
		13.8374	2831.8
		13.8479	2840.68
		13.8583	2819.57
		13.8688	2766.04
		13.8792	2690.06
		13.8897	2599.56
		13.9002	2503.37
		13.9106	2414
		13.9211	2332.16
		13.9315	2261.28
		13.942	2199.79
		13.9525	2149.65
		13.9629	2108.36
		13.9734	2076.03
		13.9838	2050.71
		13.9943	2032.73
		14.0048	2020.77
		14.0152	2012.03
		14.0257	2007.29
		14.0361	2006.09
		14.0466	2006.38
		14.0571	2007.96
		14.0675	2009.54
		14.078	2009.3
		14.0884	2005.97
		14.0989	1999.91
		14.1094	1992.23
		14.1198	1985.65
		14.1303	1979.02
		14.1408	1973.5
		14.1512	1969.64
		14.1617	1966.83
		14.1721	1965.5
		14.1826	1964.63
		14.193	1963.82
		14.2035	1964.22
		14.214	1965.55
		14.2244	1969.14
		14.2349	1973.69
		14.2454	1980.19
		14.2558	1988.67
		14.2663	1998.12
		14.2767	2010.32
		14.2872	2023.42
		14.2977	2040.14
		14.3081	2060.64
		14.3186	2082.82
		14.3291	2109.73
		14.3395	2135.26
		14.35	2161.66
		14.3604	2183.79
		14.3709	2199.71
		14.3814	2208.28
		14.3918	2207.11
		14.4023	2195.86
		14.4128	2178.14
		14.4232	2154.38
		14.4337	2128.16
		14.4441	2100.88
		14.4546	2076.25
		14.4651	2054.22
		14.4755	2035.58
		14.486	2020.37
		14.4964	2007.39
		14.5069	1997.51
		14.5174	1989.57
		14.5278	1983.02
		14.5383	1978.15
		14.5488	1973.16
		14.5592	1969.61
		14.5697	1967.38
		14.5801	1965.98
		14.5906	1965.4
		14.6011	1964.53
		14.6115	1964.05
		14.622	1963.69
		14.6325	1963.28
		14.6429	1963.29
		14.6534	1963.25
		14.6639	1963.38
		14.6743	1964.08
		14.6848	1964.86
		14.6952	1966.16
		14.7057	1967.82
		14.7162	1969.39
		14.7266	1969.95
		14.7371	1971.75
		14.7476	1973.59
		14.758	1976.09
		14.7685	1978.21
		14.779	1980.7
		14.7894	1982.69
		14.7999	1985.27
		14.8103	1986.75
		14.8208	1987.71
		14.8313	1988.07
		14.8417	1988.28
		14.8522	1989.43
		14.8627	1989.49
		14.8731	1990.91
		14.8836	1991.15
		14.8941	1990.85
		14.9045	1992.95
		14.915	1994.86
		14.9255	1996.73
		14.9359	1999.28
		14.9464	2001.5
		14.9568	2004.14
		14.9673	2007.19
		14.9778	2008.95
		14.9882	2011.7
		14.9987	2015.88
		15.0092	2023.48
		15.0196	2032.52
		15.0301	2044.55
		15.0406	2058.78
		15.051	2076.39
		15.0615	2099.09
		15.072	2126.01
		15.0824	2155.95
		15.0929	2188.56
		15.1034	2223.39
		15.1138	2262
		15.1243	2299.68
		15.1348	2333.15
		15.1452	2358.55
		15.1557	2372.88
		15.1662	2374.92
		15.1766	2364.75
		15.1871	2341.43
		15.1975	2307.81
		15.208	2268.94
		15.2185	2229.05
		15.2289	2189.64
		15.2394	2154.15
		15.2499	2123.82
		15.2604	2098.46
		15.2708	2077.54
		15.2813	2060.71
		15.2918	2046.96
		15.3022	2036.08
		15.3127	2026.61
		15.3232	2020.11
		15.3336	2014.82
		15.3441	2010.25
		15.3545	2006.52
		15.365	2004.07
		15.3755	2002.61
		15.3859	2001.44
		15.3964	2001.04
		15.4069	2001.15
		15.4174	2001.63
		15.4278	2001.82
		15.4383	2002.19
		15.4488	2002.18
		15.4592	2002.51
		15.4697	2002.55
		15.4802	2003.14
		15.4906	2003.53
		15.5011	2003.81
		15.5115	2004.22
		15.522	2005.17
		15.5325	2006.3
		15.5429	2008.46
		15.5534	2010.96
		15.5639	2015.3
		15.5744	2019.45
		15.5848	2024.34
		15.5953	2030.38
		15.6058	2037.06
		15.6162	2043.45
		15.6267	2050.65
		15.6372	2057.96
		15.6476	2063.4
		15.6581	2066.96
		15.6686	2067.18
		15.679	2067.13
		15.6895	2063.72
		15.7	2060.53
		15.7104	2056.74
		15.7209	2052.46
		15.7314	2049.39
		15.7418	2047.91
		15.7523	2049.1
		15.7628	2051.11
		15.7733	2054.38
		15.7837	2061.31
		15.7942	2071.13
		15.8047	2084.19
		15.8151	2100.92
		15.8256	2123.04
		15.8361	2147.97
		15.8465	2178.87
		15.857	2215.08
		15.8675	2254.97
		15.8779	2297.34
		15.8884	2338.21
		15.8989	2376.11
		15.9093	2406.19
		15.9198	2426.09
		15.9303	2430.47
		15.9408	2421.38
		15.9512	2397.43
		15.9617	2363.88
		15.9722	2326.42
		15.9826	2285.45
		15.9931	2244.67
		16.0036	2206.54
		16.0141	2174.21
		16.0245	2146.68
		16.035	2123.59
		16.0455	2104.51
		16.0559	2089.63
		16.0664	2077.31
		16.0769	2069.19
		16.0873	2062.97
		16.0978	2058.03
		16.1083	2055.11
		16.1187	2053.14
		16.1292	2052
		16.1397	2051.16
		16.1502	2051.26
		16.1606	2051.99
		16.1711	2053.38
		16.1816	2055.37
		16.192	2057.44
		16.2025	2060.23
		16.213	2062.84
		16.2235	2067.1
		16.2339	2072.09
		16.2444	2079.62
		16.2549	2088.06
		16.2653	2100.48
		16.2758	2112.29
		16.2863	2128.51
		16.2968	2144.94
		16.3072	2162.68
		16.3177	2180.27
		16.3282	2195.58
		16.3386	2206.74
		16.3491	2217.16
		16.3596	2222.36
		16.3701	2229.04
		16.3805	2234.58
		16.391	2243.74
		16.4015	2258.41
		16.4119	2279.77
		16.4224	2310.03
		16.4329	2348.37
		16.4434	2395.24
		16.4538	2446.78
		16.4643	2499.39
		16.4748	2545.41
		16.4853	2579.91
		16.4957	2601.39
		16.5062	2611.58
		16.5167	2613.05
		16.5271	2607.67
		16.5376	2600.09
		16.5481	2591.41
		16.5586	2578.73
		16.569	2560.96
		16.5795	2536.45
		16.59	2505.5
		16.6004	2468.42
		16.6109	2426.47
		16.6214	2382.61
		16.6319	2339.24
		16.6423	2298.83
		16.6528	2262.31
		16.6633	2228.97
		16.6738	2199.37
		16.6842	2174.7
		16.6947	2154.55
		16.7052	2138.77
		16.7157	2127.3
		16.7261	2116.74
		16.7366	2110.13
		16.7471	2104.32
		16.7575	2100.31
		16.768	2097.83
		16.7785	2095
		16.789	2094.26
		16.7995	2093.15
		16.8099	2093.15
		16.8204	2092.83
		16.8309	2092.52
		16.8413	2093.78
		16.8518	2095.35
		16.8623	2098.18
		16.8728	2102.54
		16.8832	2107.5
		16.8937	2113.04
		16.9042	2120.53
		16.9147	2129.71
		16.9251	2140.67
		16.9356	2154.14
		16.9461	2170.28
		16.9566	2189.83
		16.967	2210.92
		16.9775	2232.61
		16.988	2252.45
		16.9985	2269.37
		17.0089	2281.62
		17.0194	2287.51
		17.0299	2284.43
		17.0404	2275.5
		17.0508	2260.05
		17.0613	2242.34
		17.0718	2223.95
		17.0823	2205.39
		17.0927	2188.27
		17.1032	2173.37
		17.1137	2160.02
		17.1242	2148.92
		17.1347	2140.41
		17.1451	2134.42
		17.1556	2130.06
		17.1661	2127.06
		17.1765	2125.5
		17.187	2125.53
		17.1975	2127.8
		17.208	2130.92
		17.2185	2135.32
		17.2289	2141.39
		17.2394	2149.77
		17.2499	2159.11
		17.2604	2169.29
		17.2708	2179.91
		17.2813	2189.89
		17.2918	2199.14
		17.3023	2204.15
		17.3127	2205.25
		17.3232	2201.61
		17.3337	2195.61
		17.3442	2186.35
		17.3546	2176.35
		17.3651	2167.8
		17.3756	2159.38
		17.3861	2152.05
		17.3966	2146.12
		17.407	2142.38
		17.4175	2139.44
		17.428	2137.28
		17.4385	2135.87
		17.4489	2135.19
		17.4594	2135.05
		17.4699	2136.04
		17.4804	2138.72
		17.4909	2141.18
		17.5013	2145.79
		17.5118	2151.34
		17.5223	2157.31
		17.5328	2164.04
		17.5433	2173.67
		17.5537	2185.62
		17.5642	2199.58
		17.5747	2215.07
		17.5852	2232.07
		17.5956	2249.79
		17.6061	2265.32
		17.6166	2275.67
		17.6271	2282.68
		17.6376	2282.78
		17.648	2277.36
		17.6585	2265.89
		17.669	2251.34
		17.6795	2236.59
		17.6899	2224.17
		17.7004	2213.55
		17.7109	2205.92
		17.7214	2200.3
		17.7319	2198.06
		17.7423	2199.53
		17.7528	2203.03
		17.7633	2209.58
		17.7738	2219.29
		17.7843	2232.93
		17.7947	2250.48
		17.8052	2273.15
		17.8157	2299.47
		17.8262	2330.06
		17.8367	2362.54
		17.8471	2393.75
		17.8576	2418.4
		17.8681	2433.94
		17.8786	2438.11
		17.8891	2429.73
		17.8995	2410.76
		17.91	2383.97
		17.9205	2353.6
		17.931	2323.71
		17.9415	2296.7
		17.952	2274.2
		17.9624	2255.66
		17.9729	2243.1
		17.9834	2232.93
		17.9939	2226.52
		18.0043	2223.04
		18.0148	2221.39
		18.0253	2222.87
		18.0358	2227.17
		18.0463	2231.68
		18.0568	2239.85
		18.0672	2249.65
		18.0777	2262.18
		18.0882	2277.38
		18.0987	2293.56
		18.1092	2312.5
		18.1196	2331.06
		18.1301	2347.39
		18.1406	2362.7
		18.1511	2372.55
		18.1616	2376.74
		18.172	2373.85
		18.1825	2366.09
		18.193	2354.11
		18.2035	2337.6
		18.214	2319.91
		18.2245	2302.6
		18.2349	2286.52
		18.2454	2272.8
		18.2559	2261.79
		18.2664	2253.15
		18.2769	2247.06
		18.2873	2242.27
		18.2978	2239.83
		18.3083	2239.18
		18.3188	2241.85
		18.3293	2246.45
		18.3398	2252.74
		18.3502	2260.6
		18.3607	2269.32
		18.3712	2279.1
		18.3817	2290.43
		18.3922	2304
		18.4027	2316.77
		18.4132	2328.62
		18.4236	2340.22
		18.4341	2348.32
		18.4446	2352.78
		18.4551	2354.61
		18.4656	2352.85
		18.4761	2350.7
		18.4865	2348.82
		18.497	2347.66
		18.5075	2348.85
		18.518	2352.06
		18.5285	2357.43
		18.5389	2363.2
		18.5494	2369.25
		18.5599	2373.09
		18.5704	2374.52
		18.5809	2374.35
		18.5914	2375.99
		18.6018	2379.67
		18.6123	2387.76
		18.6228	2399.34
		18.6333	2413.84
		18.6438	2429.95
		18.6543	2443
		18.6648	2452.36
		18.6752	2453.78
		18.6857	2447.4
		18.6962	2433.24
		18.7067	2413.2
		18.7172	2391.1
		18.7277	2368.16
		18.7382	2347.46
		18.7486	2329.62
		18.7591	2314.08
		18.7696	2301.18
		18.7801	2291.7
		18.7906	2283.78
		18.8011	2278.12
		18.8116	2274.22
		18.822	2271.55
		18.8325	2269.99
		18.843	2269.56
		18.8535	2270.08
		18.864	2271.31
		18.8745	2274.24
		18.8849	2277.23
		18.8954	2282.14
		18.9059	2287.47
		18.9164	2293.35
		18.9269	2300.3
		18.9374	2306.42
		18.9479	2315.06
		18.9584	2324.65
		18.9688	2335.93
		18.9793	2348.78
		18.9898	2363.06
		19.0003	2378.4
		19.0108	2393.96
		19.0213	2411.96
		19.0318	2431.72
		19.0422	2454.83
		19.0527	2480.4
		19.0632	2510.33
		19.0737	2546.93
		19.0842	2591.43
		19.0947	2647.9
		19.1052	2716.93
		19.1157	2802.44
		19.1261	2902.26
		19.1366	3010.23
		19.1471	3121.15
		19.1576	3212.26
		19.1681	3279.34
		19.1786	3303.5
		19.1891	3290.41
		19.1996	3243.05
		19.21	3173.06
		19.2205	3094.69
		19.231	3018.73
		19.2415	2954.21
		19.252	2910.55
		19.2625	2885.91
		19.273	2882.23
		19.2835	2896.54
		19.294	2924.16
		19.3044	2961.13
		19.3149	3004.81
		19.3254	3052.75
		19.3359	3100.51
		19.3464	3142.45
		19.3569	3176.24
		19.3674	3196.14
		19.3779	3201.33
		19.3884	3188.36
		19.3988	3155.98
		19.4093	3107.27
		19.4198	3042.83
		19.4303	2968.52
		19.4408	2888.46
		19.4513	2810.18
		19.4618	2735.33
		19.4723	2670.4
		19.4828	2612.76
		19.4932	2567.22
		19.5038	2530.51
		19.5142	2503.61
		19.5247	2483.61
		19.5352	2470.22
		19.5457	2460.39
		19.5562	2454.26
		19.5667	2449.93
		19.5772	2446.35
		19.5877	2442.63
		19.5982	2437.64
		19.6087	2432.46
		19.6191	2426.26
		19.6296	2418.69
		19.6401	2411.12
		19.6506	2404.27
		19.6611	2397.61
		19.6716	2392.98
		19.6821	2390.59
		19.6926	2389.6
		19.7031	2391.05
		19.7136	2394.5
		19.724	2398.82
		19.7345	2406.92
		19.745	2415.72
		19.7555	2427.73
		19.766	2443.11
		19.7765	2462.09
		19.787	2481.99
		19.7975	2505.64
		19.808	2530.08
		19.8185	2554.29
		19.829	2575.26
		19.8395	2592.24
		19.8499	2600.97
		19.8604	2602.4
		19.8709	2595.18
		19.8814	2582.11
		19.8919	2562.17
		19.9024	2539.32
		19.9129	2515.64
		19.9234	2495.58
		19.9339	2476.85
		19.9444	2460.95
		19.9549	2446.51
		19.9654	2434.57
		19.9759	2424.04
		19.9864	2416.33
		19.9968	2412.15
		20.0073	2410.09
		20.0178	2408.49
		20.0283	2407.45
		20.0388	2405.85
		20.0493	2403.51
		20.0598	2399.99
		20.0703	2395.58
		20.0808	2391.87
		20.0913	2388.06
		20.1018	2384.93
		20.1123	2381.54
		20.1228	2378.72
		20.1333	2376.6
		20.1438	2376.12
		20.1543	2376.49
		20.1647	2377.02
		20.1752	2377.76
		20.1857	2379.24
		20.1962	2381.34
		20.2067	2384.38
		20.2172	2388.14
		20.2277	2393.24
		20.2382	2397.15
		20.2487	2401.66
		20.2592	2405.07
		20.2697	2409.2
		20.2802	2413.32
		20.2907	2419.24
		20.3012	2424.21
		20.3117	2431.99
		20.3222	2442.69
		20.3327	2456.21
		20.3432	2470.75
		20.3536	2486.31
		20.3641	2499.56
		20.3746	2512.16
		20.3851	2521.04
		20.3956	2526.15
		20.4061	2529.47
		20.4166	2531.35
		20.4271	2532.29
		20.4376	2535.07
		20.4481	2541.07
		20.4586	2550.74
		20.4691	2562.32
		20.4796	2575.09
		20.4901	2588.64
		20.5006	2600.68
		20.5111	2612.49
		20.5216	2625.27
		20.5321	2640.75
		20.5426	2659.03
		20.5531	2678.62
		20.5636	2699.79
		20.5741	2719.27
		20.5846	2734.6
		20.5951	2744.77
		20.6056	2749.56
		20.6161	2750.93
		20.6266	2751.82
		20.637	2757.3
		20.6475	2768.92
		20.658	2792.99
		20.6685	2831.87
		20.679	2887.76
		20.6895	2963.22
		20.7	3059.26
		20.7105	3174.84
		20.721	3315.55
		20.7315	3473.71
		20.742	3653.34
		20.7525	3833.45
		20.763	4005.84
		20.7735	4147.31
		20.784	4245.41
		20.7945	4290.24
		20.805	4274.47
		20.8155	4196.65
		20.826	4071.05
		20.8365	3906.29
		20.847	3725.53
		20.8575	3541.97
		20.868	3368.33
		20.8785	3213.65
		20.889	3080.72
		20.8995	2968.66
		20.91	2878.04
		20.9205	2808.05
		20.931	2754.95
		20.9415	2717.35
		20.952	2690.96
		20.9625	2675.54
		20.973	2667.97
		20.9835	2665.38
		20.994	2664.93
		21.0045	2664.28
		21.015	2664.23
		21.0255	2663.58
		21.036	2661.88
		21.0465	2661.09
		21.057	2661.65
		21.0675	2665.75
		21.078	2672.73
		21.0885	2683.25
		21.099	2695.43
		21.1095	2707.29
		21.12	2715.41
		21.1305	2719.54
		21.141	2715.54
		21.1515	2703.43
		21.162	2685.81
		21.1725	2663.64
		21.183	2637.44
		21.1935	2611.03
		21.204	2584.71
		21.2145	2560.1
		21.225	2539.61
		21.2355	2520.71
		21.246	2505.18
		21.2565	2492.2
		21.267	2482.02
		21.2775	2473.12
		21.288	2465.4
		21.2985	2458.94
		21.309	2452.87
		21.3195	2449.05
		21.33	2445.76
		21.3405	2443.83
		21.351	2442.83
		21.3615	2442.56
		21.372	2442.71
		21.3825	2443.78
		21.393	2443.18
		21.4035	2443.16
		21.414	2443.54
		21.4245	2445.33
		21.4351	2448.47
		21.4456	2452.58
		21.4561	2457.9
		21.4666	2464.76
		21.4771	2473
		21.4876	2483.19
		21.4981	2494.64
		21.5086	2509.23
		21.5191	2525.6
		21.5296	2546.64
		21.5401	2571.91
		21.5506	2602.29
		21.5611	2637.68
		21.5716	2675.77
		21.5821	2714.98
		21.5926	2750.7
		21.6031	2780.05
		21.6136	2799.69
		21.6241	2807.71
		21.6346	2801.3
		21.6451	2782.48
		21.6556	2755.36
		21.6661	2723.29
		21.6766	2691.07
		21.6871	2660.36
		21.6976	2632.7
		21.7081	2608.92
		21.7187	2589.9
		21.7292	2574.48
		21.7397	2562.66
		21.7502	2553.09
		21.7607	2546.17
		21.7712	2540.68
		21.7817	2537.54
		21.7922	2535.99
		21.8027	2535.46
		21.8132	2537.45
		21.8237	2542.56
		21.8342	2550.85
		21.8447	2563.03
		21.8552	2578.78
		21.8657	2599.86
		21.8762	2625.49
		21.8867	2658.11
		21.8972	2697.58
		21.9078	2744.89
		21.9183	2801.76
		21.9288	2868.48
		21.9393	2942.22
		21.9498	3020.77
		21.9603	3095.49
		21.9708	3160.05
		21.9813	3203.24
		21.9918	3219.89
		22.0023	3205.79
		22.0128	3164.44
		22.0233	3101.26
		22.0338	3024.84
		22.0443	2944.71
		22.0548	2866.79
		22.0653	2797.67
		22.0758	2738.06
		22.0864	2687.65
		22.0969	2645.91
		22.1074	2610.71
		22.1179	2582.23
		22.1284	2558.85
		22.1389	2539.91
		22.1494	2524.23
		22.1599	2510.64
		22.1704	2497.54
		22.1809	2487.65
		22.1914	2478.43
		22.202	2471.53
		22.2125	2465.43
		22.223	2460.45
		22.2335	2456.22
		22.244	2452.25
		22.2545	2449.84
		22.265	2448.15
		22.2755	2447.11
		22.286	2448.31
		22.2965	2449.53
		22.307	2450.77
		22.3175	2454.12
		22.3281	2457.85
		22.3386	2461.98
		22.3491	2467.86
		22.3596	2473.75
		22.3701	2480.29
		22.3806	2485.14
		22.3911	2488.83
		22.4016	2489
		22.4121	2487.45
		22.4226	2485.11
		22.4332	2480.23
		22.4437	2473.87
		22.4542	2466.92
		22.4647	2459.97
		22.4752	2452.67
		22.4857	2446.86
		22.4962	2442.32
		22.5067	2438.47
		22.5172	2435.54
		22.5277	2432.43
		22.5383	2430.66
		22.5488	2429.81
		22.5593	2430.13
		22.5698	2428.95
		22.5803	2427.76
		22.5908	2427.06
		22.6013	2427.96
		22.6118	2429.97
		22.6223	2431.76
		22.6329	2434.49
		22.6434	2436.46
		22.6539	2440.22
		22.6644	2445.06
		22.6749	2450.98
		22.6854	2457.91
		22.6959	2467.08
		22.7064	2477.06
		22.7169	2488.09
		22.7275	2501.16
		22.738	2518
		22.7485	2537.47
		22.759	2561.16
		22.7695	2588.22
		22.78	2617.35
		22.7905	2646.94
		22.801	2675.35
		22.8116	2701.55
		22.8221	2724.2
		22.8326	2743.22
		22.8431	2756.21
		22.8536	2766.13
		22.8641	2773.44
		22.8746	2780.25
		22.8851	2787.71
		22.8956	2798.24
		22.9062	2809.08
		22.9167	2819.21
		22.9272	2823.72
		22.9377	2820.55
		22.9482	2807.44
		22.9587	2784.99
		22.9692	2755.17
		22.9798	2721.34
		22.9903	2686.45
		23.0008	2652.87
		23.0113	2624.29
		23.0218	2600.12
		23.0323	2580.91
		23.0429	2566.91
		23.0534	2557.14
		23.0639	2553.03
		23.0744	2552.97
		23.0849	2556.45
		23.0954	2564.54
		23.1059	2577.14
		23.1165	2592.46
		23.127	2609.76
		23.1375	2626.55
		23.148	2641.82
		23.1585	2654.67
		23.169	2663.51
		23.1795	2671.98
		23.1901	2679.31
		23.2006	2688.58
		23.2111	2702.29
		23.2216	2722.13
		23.2321	2749.62
		23.2426	2785.27
		23.2532	2828.26
		23.2637	2872.67
		23.2742	2915.27
		23.2847	2948.98
		23.2952	2969.38
		23.3057	2971.92
		23.3163	2956.59
		23.3268	2925.92
		23.3373	2880.74
		23.3478	2829.21
		23.3583	2776.68
		23.3688	2727.16
		23.3793	2685.34
		23.3899	2649.97
		23.4004	2622.02
		23.4109	2601.04
		23.4214	2588.54
		23.4319	2583.36
		23.4425	2585.1
		23.453	2592.73
		23.4635	2607.22
		23.474	2628.45
		23.4845	2655.29
		23.495	2688.89
		23.5056	2725.7
		23.5161	2766.36
		23.5266	2806.8
		23.5371	2844.99
		23.5476	2877.74
		23.5582	2901.88
		23.5687	2917.3
		23.5792	2921.56
		23.5897	2915.64
		23.6002	2898.92
		23.6107	2871.46
		23.6213	2835.5
		23.6318	2791.34
		23.6423	2744.13
		23.6528	2696.59
		23.6633	2651.6
		23.6739	2610.72
		23.6844	2574.11
		23.6949	2542.84
		23.7054	2515.19
		23.7159	2491.77
		23.7265	2472.49
		23.737	2456.69
		23.7475	2443.42
		23.758	2432.39
		23.7685	2423.91
		23.7791	2416.01
		23.7896	2408.9
		23.8001	2404.29
		23.8106	2399.44
		23.8211	2395.74
		23.8317	2393.04
		23.8422	2389.99
		23.8527	2386.89
		23.8632	2384.51
		23.8737	2382.91
		23.8843	2380.83
		23.8948	2379.12
		23.9053	2378.16
		23.9158	2377.15
		23.9263	2376.37
		23.9369	2375.76
		23.9474	2375.98
		23.9579	2375.93
		23.9684	2376.17
		23.979	2375.97
		23.9895	2375.86
		24	2374.79
		24.0105	2375.31
		24.021	2375.92
		24.0316	2376.05
		24.0421	2377.91
		24.0526	2380.19
		24.0631	2383.57
		24.0737	2387.2
		24.0842	2391.54
		24.0947	2397.52
		24.1052	2405.4
		24.1157	2414.66
		24.1263	2425.67
		24.1368	2438.95
		24.1473	2454.62
		24.1578	2471.12
		24.1684	2486.08
		24.1789	2500.11
		24.1894	2512.59
		24.1999	2521.19
		24.2105	2526.62
		24.221	2527.76
		24.2315	2525.79
		24.242	2521.73
		24.2525	2517.43
		24.2631	2514.61
		24.2736	2514.04
		24.2841	2517.25
		24.2946	2524.88
		24.3052	2535.68
		24.3157	2549.33
		24.3262	2566.22
		24.3367	2583.62
		24.3473	2598.72
		24.3578	2610.04
		24.3683	2617.16
		24.3788	2617.72
		24.3894	2615.4
		24.3999	2608.83
		24.4104	2601.38
		24.4209	2593.43
		24.4315	2585.92
		24.442	2582.53
		24.4525	2583.71
		24.463	2589.28
		24.4736	2599.04
		24.4841	2612.11
		24.4946	2626.48
		24.5051	2639.73
		24.5157	2650.85
		24.5262	2658.68
		24.5367	2660.98
		24.5472	2658.46
		24.5578	2654.02
		24.5683	2647.57
		24.5788	2643.25
		24.5893	2641.74
		24.5999	2647.37
		24.6104	2661.55
		24.6209	2685.12
		24.6315	2720.36
		24.642	2767.59
		24.6525	2819.62
		24.663	2873.8
		24.6736	2921.46
		24.6841	2957.01
		24.6946	2973.58
		24.7051	2967.72
		24.7157	2938.84
		24.7262	2891.74
		24.7367	2832.93
		24.7473	2766.92
		24.7578	2701.64
		24.7683	2639.88
		24.7788	2585.79
		24.7894	2541.84
		24.7999	2506.62
		24.8104	2478.91
		24.821	2458.92
		24.8315	2444.39
		24.842	2435.5
		24.8525	2431.15
		24.8631	2431.3
		24.8736	2434.96
		24.8841	2439.6
		24.8947	2444.57
		24.9052	2448.43
		24.9157	2449.79
		24.9262	2448.37
		24.9368	2444.59
		24.9473	2440.35
		24.9578	2437.21
		24.9684	2434.11
		24.9789	2434.7
		24.9894	2440.03
		24.9999	2449.73
		25.0105	2465.16
		25.021	2487.38
		25.0315	2517.99
		25.0421	2556.02
		25.0526	2602.09
		25.0631	2656.41
		25.0737	2718.91
		25.0842	2785.1
		25.0947	2854.88
		25.1053	2930.3
		25.1158	2998.2
		25.1263	3054.57
		25.1368	3089.57
		25.1474	3101.16
		25.1579	3086.66
		25.1684	3049.68
		25.179	2994.25
		25.1895	2927.17
		25.2	2856.47
		25.2106	2784.39
		25.2211	2716.27
		25.2316	2654.57
		25.2422	2598.98
		25.2527	2550.53
		25.2632	2508.58
		25.2738	2472.13
		25.2843	2440.49
		25.2948	2413.91
		25.3054	2393
		25.3159	2376.08
		25.3264	2361.98
		25.337	2350.31
		25.3475	2341.81
		25.358	2334.65
		25.3685	2329.16
		25.3791	2326
		25.3896	2323.87
		25.4002	2322.16
		25.4107	2321.52
		25.4212	2323.4
		25.4318	2326.36
		25.4423	2330.5
		25.4528	2335.77
		25.4633	2342.81
		25.4739	2352.29
		25.4844	2362.09
		25.4949	2374.95
		25.5055	2388.52
		25.516	2402.65
		25.5266	2417.04
		25.5371	2428.94
		25.5476	2438.91
		25.5582	2444.93
		25.5687	2443.95
		25.5792	2439.16
		25.5898	2430.37
		25.6003	2416.37
[truncated: 1,785 more rows]

## Sheet: Supplementary Figure 7
	Supplementary Figure 7
	TCMOPP		PPF-301
	Wavenumber, cm-1	Transmittance, %T	Wavenumber, cm-1	Transmittance %T
	399.692	0	399.692	0
	400.174	77.4577	400.174	83.1758
	400.656	77.0366	400.656	83.8266
	401.138	76.4815	401.138	84.3431
	401.62	75.864	401.62	84.7068
	402.102	75.2964	402.102	84.9054
	402.584	74.9096	402.584	84.9298
	403.067	74.8092	403.067	84.7935
	403.549	75.0353	403.549	84.529
	404.031	75.5402	404.031	84.1906
	404.513	76.2106	404.513	83.8301
	404.995	76.9127	404.995	83.4889
	405.477	77.5318	405.477	83.1916
	405.959	77.9922	405.959	82.9506
	406.442	78.2582	406.442	82.77
	406.924	78.3291	406.924	82.6559
	407.406	78.2357	407.406	82.6127
	407.888	78.0382	407.888	82.6467
	408.37	77.8173	408.37	82.7597
	408.852	77.6586	408.852	82.9453
	409.334	77.626	409.334	83.1823
	409.817	77.738	409.817	83.4415
	410.299	77.9638	410.299	83.6883
	410.781	78.2381	410.781	83.8962
	411.263	78.4872	411.263	84.0466
	411.745	78.6507	411.745	84.1329
	412.227	78.6899	412.227	84.155
	412.709	78.5921	412.709	84.1177
	413.191	78.3691	413.191	84.0274
	413.674	78.0564	413.674	83.8933
	414.156	77.7123	414.156	83.7247
	414.638	77.4098	414.638	83.5346
	415.12	77.2244	415.12	83.3342
	415.602	77.2141	415.602	83.1344
	416.084	77.4006	416.084	82.9417
	416.566	77.762	416.566	82.7574
	417.048	78.2388	417.048	82.5764
	417.531	78.7511	417.531	82.3926
	418.013	79.2194	418.013	82.1992
	418.495	79.5793	418.495	81.9972
	418.977	79.793	418.977	81.7933
	419.459	79.8517	419.459	81.6047
	419.941	79.7787	419.941	81.455
	420.423	79.6206	420.423	81.368
	420.906	79.4329	420.906	81.3613
	421.388	79.264	421.388	81.4402
	421.87	79.1401	421.87	81.5946
	422.352	79.0642	422.352	81.8072
	422.834	79.0201	422.834	82.0554
	423.316	78.9851	423.316	82.3201
	423.798	78.9375	423.798	82.5872
	424.281	78.8639	424.281	82.8476
	424.763	78.7618	424.763	83.0973
	425.245	78.64	425.245	83.3346
	425.727	78.5181	425.727	83.5589
	426.209	78.4209	426.209	83.771
	426.691	78.3727	426.691	83.9696
	427.173	78.3894	427.173	84.1539
	427.656	78.4718	427.656	84.3227
	428.138	78.6058	428.138	84.475
	428.62	78.7644	428.62	84.6108
	429.102	78.9149	429.102	84.7315
	429.584	79.0262	429.584	84.8384
	430.066	79.0746	430.066	84.9346
	430.548	79.0471	430.548	85.0218
	431.031	78.9435	431.031	85.102
	431.513	78.7764	431.513	85.176
	431.995	78.5704	431.995	85.2434
	432.477	78.358	432.477	85.3029
	432.959	78.1742	432.959	85.3525
	433.441	78.0487	433.441	85.3893
	433.923	77.9995	433.923	85.412
	434.406	78.0302	434.406	85.4188
	434.888	78.1311	434.888	85.4103
	435.37	78.2837	435.37	85.3874
	435.852	78.4669	435.852	85.3529
	436.334	78.6617	436.334	85.3096
	436.816	78.8555	436.816	85.2619
	437.298	79.0418	437.298	85.2141
	437.78	79.2211	437.78	85.1716
	438.262	79.3984	438.262	85.1395
	438.745	79.5807	438.745	85.1229
	439.227	79.7733	439.227	85.1253
	439.709	79.979	439.709	85.1495
	440.191	80.1953	440.191	85.1953
	440.673	80.4167	440.673	85.2613
	441.155	80.6351	441.155	85.3436
	441.637	80.8427	441.637	85.4383
	442.12	81.0344	442.12	85.5398
	442.602	81.2087	442.602	85.6431
	443.084	81.3683	443.084	85.743
	443.566	81.5191	443.566	85.8349
	444.048	81.6688	444.048	85.9148
	444.53	81.8247	444.53	85.9804
	445.012	81.9911	445.012	86.0306
	445.495	82.1679	445.495	86.0668
	445.977	82.3501	445.977	86.0913
	446.459	82.5291	446.459	86.1076
	446.941	82.6944	446.941	86.1193
	447.423	82.8363	447.423	86.129
	447.905	82.9476	447.905	86.1378
	448.387	83.0254	448.387	86.1454
	448.87	83.0705	448.87	86.1492
	449.352	83.0886	449.352	86.1459
	449.834	83.0883	449.834	86.1304
	450.316	83.0802	450.316	86.0982
	450.798	83.0745	450.798	86.0451
	451.28	83.0793	451.28	85.9691
	451.762	83.0981	451.762	85.87
	452.245	83.1302	452.245	85.7502
	452.727	83.17	452.727	85.6133
	453.209	83.2092	453.209	85.4646
	453.691	83.2389	453.691	85.3083
	454.173	83.251	454.173	85.1489
	454.655	83.2402	454.655	84.9897
	455.137	83.2052	455.137	84.8332
	455.62	83.1488	455.62	84.6811
	456.102	83.0774	456.102	84.5348
	456.584	83.0008	456.584	84.3953
	457.066	82.9288	457.066	84.2641
	457.548	82.8696	457.548	84.1419
	458.03	82.8279	458.03	84.0303
	458.512	82.8034	458.512	83.9305
	458.994	82.7918	458.994	83.8443
	459.477	82.7868	459.477	83.7737
	459.959	82.7823	459.959	83.7213
	460.441	82.774	460.441	83.6902
	460.923	82.7606	460.923	83.6841
	461.405	82.7435	461.405	83.7062
	461.887	82.727	461.887	83.7597
	462.369	82.7163	462.369	83.8462
	462.851	82.7159	462.851	83.9656
	463.334	82.7286	463.334	84.1152
	463.816	82.7536	463.816	84.2906
	464.298	82.7866	464.298	84.4851
	464.78	82.8204	464.78	84.6914
	465.262	82.8459	465.262	84.9016
	465.744	82.8538	465.744	85.1087
	466.226	82.8367	466.226	85.3067
	466.709	82.7903	466.709	85.4907
	467.191	82.7139	467.191	85.6564
	467.673	82.6114	467.673	85.8007
	468.155	82.4907	468.155	85.9207
	468.637	82.3625	468.637	86.0148
	469.119	82.239	469.119	86.0815
	469.601	82.1317	469.601	86.1214
	470.084	82.0502	470.084	86.1363
	470.566	82.0002	470.566	86.13
	471.048	81.9836	471.048	86.1076
	471.53	81.9987	471.53	86.0754
	472.012	82.0417	472.012	86.04
	472.494	82.1077	472.494	86.0081
	472.976	82.1912	472.976	85.9848
	473.459	82.2878	473.459	85.9742
	473.941	82.393	473.941	85.9785
	474.423	82.5025	474.423	85.9978
	474.905	82.6115	474.905	86.0303
	475.387	82.7144	475.387	86.073
	475.869	82.8049	475.869	86.1216
	476.351	82.8764	476.351	86.1721
	476.834	82.9228	476.834	86.2205
	477.316	82.9396	477.316	86.2639
	477.798	82.9241	477.798	86.3002
	478.28	82.8768	478.28	86.3285
	478.762	82.801	478.762	86.3484
	479.244	82.7033	479.244	86.3605
	479.726	82.5927	479.726	86.3654
	480.209	82.4799	480.209	86.3644
	480.691	82.3754	480.691	86.3586
	481.173	82.2884	481.173	86.3494
	481.655	82.2249	481.655	86.3378
	482.137	82.1862	482.137	86.3247
	482.619	82.1699	482.619	86.3106
	483.101	82.1696	483.101	86.2958
	483.583	82.1767	483.583	86.2797
	484.066	82.183	484.066	86.2618
	484.548	82.181	484.548	86.2407
	485.03	82.1662	485.03	86.2152
	485.512	82.1371	485.512	86.1837
	485.994	82.0953	485.994	86.1452
	486.476	82.0448	486.476	86.0988
	486.958	81.9908	486.958	86.045
	487.44	81.9382	487.44	85.9845
	487.923	81.8909	487.923	85.9199
	488.405	81.8509	488.405	85.8538
	488.887	81.8182	488.887	85.7902
	489.369	81.7911	489.369	85.7328
	489.851	81.7675	489.851	85.6856
	490.333	81.7451	490.333	85.6521
	490.815	81.7225	490.815	85.6349
	491.298	81.6991	491.298	85.6351
	491.78	81.6757	491.78	85.6528
	492.262	81.6535	492.262	85.6857
	492.744	81.6339	492.744	85.7301
	493.226	81.6177	493.226	85.7807
	493.708	81.6045	493.708	85.8314
	494.19	81.5928	494.19	85.876
	494.673	81.5804	494.673	85.9096
	495.155	81.565	495.155	85.9286
	495.637	81.5448	495.637	85.9314
	496.119	81.5191	496.119	85.9179
	496.601	81.4891	496.601	85.8901
	497.083	81.4573	497.083	85.8512
	497.565	81.4272	497.565	85.8051
	498.048	81.4023	498.048	85.7561
	498.53	81.3857	498.53	85.7087
	499.012	81.378	499.012	85.6667
	499.494	81.3773	499.494	85.6327
	499.976	81.3785	499.976	85.6081
	500.458	81.3743	500.458	85.5932
	500.94	81.3558	500.94	85.5864
	501.423	81.3145	501.423	85.5856
	501.905	81.2441	501.905	85.5879
	502.387	81.1412	502.387	85.5905
	502.869	81.0066	502.869	85.5909
	503.351	80.8452	503.351	85.587
	503.833	80.6658	503.833	85.5777
	504.315	80.4788	504.315	85.5625
	504.798	80.2956	504.798	85.5417
	505.28	80.1259	505.28	85.5161
	505.762	79.9763	505.762	85.4865
	506.244	79.8497	506.244	85.454
	506.726	79.745	506.726	85.4195
	507.208	79.6583	507.208	85.3835
	507.69	79.5837	507.69	85.3463
	508.172	79.5156	508.172	85.3081
	508.654	79.449	508.654	85.2688
	509.137	79.3813	509.137	85.2287
	509.619	79.3117	509.619	85.1878
	510.101	79.2412	510.101	85.1466
	510.583	79.1718	510.583	85.1053
	511.065	79.1055	511.065	85.0645
	511.547	79.0437	511.547	85.0248
	512.029	78.9866	512.029	84.9861
	512.512	78.9333	512.512	84.9486
	512.994	78.8825	512.994	84.912
	513.476	78.8335	513.476	84.8757
	513.958	78.7871	513.958	84.8392
	514.44	78.7467	514.44	84.8019
	514.922	78.718	514.922	84.7633
	515.404	78.7096	515.404	84.7232
	515.887	78.7312	515.887	84.6815
	516.369	78.7924	516.369	84.6386
	516.851	78.9002	516.851	84.5951
	517.333	79.0574	517.333	84.5516
	517.815	79.2613	517.815	84.5088
	518.297	79.5038	518.297	84.4668
	518.779	79.7726	518.779	84.426
	519.261	80.0535	519.261	84.3859
	519.744	80.3328	519.744	84.3462
	520.226	80.5992	520.226	84.3059
	520.708	80.845	520.708	84.2646
	521.19	81.0663	521.19	84.2215
	521.672	81.2631	521.672	84.1765
	522.154	81.438	522.154	84.1292
	522.636	81.5952	522.636	84.0798
	523.119	81.7392	523.119	84.0287
	523.601	81.8738	523.601	83.9764
	524.083	82.0011	524.083	83.9235
	524.565	82.1216	524.565	83.8705
	525.047	82.2339	525.047	83.8178
	525.529	82.3359	525.529	83.7657
	526.011	82.4251	526.011	83.7142
	526.494	82.4997	526.494	83.6632
	526.976	82.5592	526.976	83.6119
	527.458	82.6046	527.458	83.5597
	527.94	82.6382	527.94	83.5057
	528.422	82.6631	528.422	83.4488
	528.904	82.6825	528.904	83.3878
	529.386	82.6991	529.386	83.322
	529.869	82.7144	529.869	83.2506
	530.351	82.7285	530.351	83.1739
	530.833	82.7405	530.833	83.0924
	531.315	82.7484	531.315	83.0076
	531.797	82.7504	531.797	82.9221
	532.279	82.745	532.279	82.8391
	532.761	82.7316	532.761	82.7627
	533.244	82.7111	533.244	82.6974
	533.726	82.6856	533.726	82.6472
	534.208	82.6579	534.208	82.6163
	534.69	82.6313	534.69	82.6071
	535.172	82.6086	535.172	82.6209
	535.654	82.5915	535.654	82.6569
	536.136	82.5804	536.136	82.7133
	536.619	82.5742	536.619	82.7863
	537.101	82.5707	537.101	82.8723
	537.583	82.567	537.583	82.9669
	538.065	82.5606	538.065	83.0667
	538.547	82.5495	538.547	83.1689
	539.029	82.5332	539.029	83.2715
	539.511	82.5121	539.511	83.3733
	539.994	82.4874	539.994	83.4736
	540.476	82.4613	540.476	83.5717
	540.958	82.4355	540.958	83.6673
	541.44	82.4115	541.44	83.7594
	541.922	82.3892	541.922	83.8468
	542.404	82.3679	542.404	83.9281
	542.886	82.3456	542.886	84.002
	543.368	82.32	543.368	84.0671
	543.851	82.2891	543.851	84.1226
	544.333	82.2513	544.333	84.1682
	544.815	82.2066	544.815	84.2044
	545.297	82.156	545.297	84.2321
	545.779	82.102	545.779	84.2529
	546.261	82.0475	546.261	84.2686
	546.743	81.9957	546.743	84.2812
	547.226	81.9487	547.226	84.2922
	547.708	81.9077	547.708	84.3028
	548.19	81.8721	548.19	84.3134
	548.672	81.8399	548.672	84.3238
	549.154	81.8081	549.154	84.3334
	549.636	81.7731	549.636	84.3413
	550.118	81.7321	550.118	84.3461
	550.601	81.683	550.601	84.3471
	551.083	81.6252	551.083	84.3438
	551.565	81.5594	551.565	84.3362
	552.047	81.4875	552.047	84.3246
	552.529	81.412	552.529	84.3103
	553.011	81.3355	553.011	84.2943
	553.493	81.2599	553.493	84.2783
	553.975	81.1862	553.975	84.2635
	554.458	81.1144	554.458	84.2511
	554.94	81.0436	554.94	84.2417
	555.422	80.9727	555.422	84.2358
	555.904	80.9006	555.904	84.2331
	556.386	80.8273	556.386	84.2332
	556.868	80.7536	556.868	84.2355
	557.35	80.6814	557.35	84.2393
	557.832	80.6133	557.832	84.2435
	558.315	80.552	558.315	84.2474
	558.797	80.4996	558.797	84.2501
	559.279	80.4565	559.279	84.2507
	559.761	80.4219	559.761	84.2483
	560.243	80.3929	560.243	84.2425
	560.725	80.3652	560.725	84.2325
	561.207	80.3341	561.207	84.218
	561.69	80.2949	561.69	84.1986
	562.172	80.2444	562.172	84.1743
	562.654	80.181	562.654	84.1453
	563.136	80.1053	563.136	84.112
	563.618	80.0203	563.618	84.0749
	564.1	79.9302	564.1	84.035
	564.582	79.8404	564.582	83.993
	565.065	79.756	565.065	83.9502
	565.547	79.6812	565.547	83.9076
	566.029	79.6186	566.029	83.8667
	566.511	79.5688	566.511	83.8288
	566.993	79.5307	566.993	83.7953
	567.475	79.502	567.475	83.7678
	567.957	79.48	567.957	83.7481
	568.439	79.4621	568.439	83.7377
	568.922	79.4465	568.922	83.7384
	569.404	79.4324	569.404	83.7514
	569.886	79.42	569.886	83.7774
	570.368	79.4099	570.368	83.8164
	570.85	79.403	570.85	83.8675
	571.332	79.4	571.332	83.9286
	571.814	79.4009	571.814	83.997
	572.297	79.4054	572.297	84.069
	572.779	79.413	572.779	84.1409
	573.261	79.4239	573.261	84.209
	573.743	79.4388	573.743	84.2699
	574.225	79.4601	574.225	84.321
	574.707	79.4918	574.707	84.3606
	575.189	79.5389	575.189	84.3879
	575.672	79.6075	575.672	84.4032
	576.154	79.7034	576.154	84.4072
	576.636	79.8311	576.636	84.4016
	577.118	79.9927	577.118	84.3882
	577.6	80.1876	577.6	84.3687
	578.082	80.4117	578.082	84.3445
	578.564	80.6588	578.564	84.3168
	579.047	80.9205	579.047	84.2859
	579.529	81.1878	579.529	84.2518
	580.011	81.4519	580.011	84.2141
	580.493	81.7052	580.493	84.1724
	580.975	81.9415	580.975	84.1262
	581.457	82.1566	581.457	84.0753
	581.939	82.3478	581.939	84.0197
	582.422	82.5137	582.422	83.9599
	582.904	82.6543	582.904	83.8967
	583.386	82.7699	583.386	83.8308
	583.868	82.8614	583.868	83.763
	584.35	82.9301	584.35	83.6941
	584.832	82.9771	584.832	83.6244
	585.314	83.0042	585.314	83.5542
	585.796	83.0134	585.796	83.4833
	586.279	83.0072	586.279	83.4118
	586.761	82.9889	586.761	83.3398
	587.243	82.9624	587.243	83.2677
	587.725	82.9315	587.725	83.1959
	588.207	82.9004	588.207	83.1256
	588.689	82.8725	588.689	83.0579
	589.171	82.8499	589.171	82.9938
	589.654	82.8334	589.654	82.9348
	590.136	82.8224	590.136	82.8817
	590.618	82.8145	590.618	82.8353
	591.1	82.8066	591.1	82.7959
	591.582	82.7949	591.582	82.7636
	592.064	82.7763	592.064	82.7385
	592.546	82.7482	592.546	82.7202
	593.029	82.709	593.029	82.7088
	593.511	82.6585	593.511	82.7038
	593.993	82.5972	593.993	82.705
	594.475	82.5262	594.475	82.7118
	594.957	82.4467	594.957	82.7237
	595.439	82.3591	595.439	82.7394
	595.921	82.2632	595.921	82.7577
	596.403	82.158	596.403	82.7769
	596.886	82.0415	596.886	82.7956
	597.368	81.912	597.368	82.8121
	597.85	81.7681	597.85	82.825
	598.332	81.6096	598.332	82.8333
	598.814	81.4377	598.814	82.8365
	599.296	81.2557	599.296	82.8343
	599.778	81.0687	599.778	82.827
	600.261	80.8828	600.261	82.8148
	600.743	80.705	600.743	82.7984
	601.225	80.5419	601.225	82.7782
	601.707	80.3991	601.707	82.7547
	602.189	80.2806	602.189	82.7278
	602.671	80.1884	602.671	82.6974
	603.153	80.1233	603.153	82.6631
	603.635	80.0848	603.635	82.6248
	604.118	80.0721	604.118	82.5819
	604.6	80.0845	604.6	82.5343
	605.082	80.1218	605.082	82.4821
	605.564	80.1843	605.564	82.4255
	606.046	80.2728	606.046	82.3649
	606.528	80.3879	606.528	82.3006
	607.01	80.5295	607.01	82.2328
	607.493	80.6967	607.493	82.1616
	607.975	80.8871	607.975	82.0867
	608.457	81.097	608.457	82.0074
	608.939	81.3217	608.939	81.9231
	609.421	81.5562	609.421	81.8333
	609.903	81.7951	609.903	81.7376
	610.385	82.0335	610.385	81.6363
	610.868	82.2673	610.868	81.5305
	611.35	82.4931	611.35	81.4219
	611.832	82.7088	611.832	81.3133
	612.314	82.9127	612.314	81.2079
	612.796	83.104	612.796	81.1095
	613.278	83.2824	613.278	81.0219
	613.76	83.4476	613.76	80.9489
	614.243	83.5998	614.243	80.894
	614.725	83.739	614.725	80.8601
	615.207	83.8654	615.207	80.8498
	615.689	83.9792	615.689	80.8653
	616.171	84.0807	616.171	80.9084
	616.653	84.1704	616.653	80.9804
	617.135	84.2489	617.135	81.0823
	617.617	84.3168	617.617	81.2139
	618.1	84.3748	618.1	81.3745
	618.582	84.4236	618.582	81.5617
	619.064	84.4632	619.064	81.7721
	619.546	84.494	619.546	82.0011
	620.028	84.5156	620.028	82.2432
	620.51	84.5276	620.51	82.4926
	620.992	84.5298	620.992	82.7436
	621.475	84.5218	621.475	82.9907
	621.957	84.5037	621.957	83.2293
	622.439	84.4763	622.439	83.4556
	622.921	84.4405	622.921	83.6666
	623.403	84.3982	623.403	83.8601
	623.885	84.3511	623.885	84.0347
	624.367	84.3012	624.367	84.1899
	624.85	84.2503	624.85	84.3256
	625.332	84.1995	625.332	84.4425
	625.814	84.1489	625.814	84.5416
	626.296	84.098	626.296	84.6243
	626.778	84.0452	626.778	84.6922
	627.26	83.9882	627.26	84.7468
	627.742	83.9248	627.742	84.7899
	628.225	83.8525	628.225	84.8226
	628.707	83.7694	628.707	84.8462
	629.189	83.6739	629.189	84.8617
	629.671	83.5654	629.671	84.8698
	630.153	83.4437	630.153	84.8713
	630.635	83.3094	630.635	84.8667
	631.117	83.1634	631.117	84.8565
	631.6	83.0072	631.6	84.8407
	632.082	82.8425	632.082	84.8196
	632.564	82.6717	632.564	84.7927
	633.046	82.4976	633.046	84.7596
	633.528	82.3243	633.528	84.7195
	634.01	82.1569	634.01	84.6715
	634.492	82.0017	634.492	84.6146
	634.974	81.8662	634.974	84.548
	635.457	81.7588	635.457	84.4713
	635.939	81.6874	635.939	84.3847
	636.421	81.6594	636.421	84.289
	636.903	81.6799	636.903	84.1855
	637.385	81.7511	637.385	84.0764
	637.867	81.872	637.867	83.9642
	638.349	82.0382	638.349	83.8516
	638.832	82.2421	638.832	83.7414
	639.314	82.4743	639.314	83.6363
	639.796	82.724	639.796	83.5387
	640.278	82.9804	640.278	83.451
	640.76	83.233	640.76	83.3752
	641.242	83.4729	641.242	83.3132
	641.724	83.6925	641.724	83.2666
	642.207	83.8864	642.207	83.2369
	642.689	84.051	642.689	83.225
	643.171	84.1846	643.171	83.2313
	643.653	84.2871	643.653	83.2558
	644.135	84.3599	644.135	83.2977
	644.617	84.4052	644.617	83.3557
	645.099	84.4258	645.099	83.428
	645.581	84.425	645.581	83.5121
	646.064	84.406	646.064	83.6055
	646.546	84.3721	646.546	83.705
	647.028	84.3268	647.028	83.8073
	647.51	84.2735	647.51	83.9088
	647.992	84.2155	647.992	84.0055
	648.474	84.1558	648.474	84.0936
	648.956	84.0969	648.956	84.1691
	649.438	84.0406	649.438	84.2284
	649.921	83.988	649.921	84.2684
	650.403	83.9391	650.403	84.2866
	650.885	83.8933	650.885	84.2812
	651.367	83.8494	651.367	84.2512
	651.849	83.8063	651.849	84.1964
	652.331	83.763	652.331	84.1173
	652.813	83.7188	652.813	84.0153
	653.296	83.674	653.296	83.8926
	653.778	83.6295	653.778	83.7524
	654.26	83.5864	654.26	83.5984
	654.742	83.5464	654.742	83.4355
	655.224	83.5107	655.224	83.2687
	655.706	83.4802	655.706	83.1033
	656.188	83.4548	656.188	82.9443
	656.671	83.434	656.671	82.7961
	657.153	83.4163	657.153	82.6624
	657.635	83.4	657.635	82.5459
	658.117	83.3833	658.117	82.4485
	658.599	83.3649	658.599	82.3716
	659.081	83.3439	659.081	82.3155
	659.563	83.3203	659.563	82.2796
	660.045	83.2946	660.045	82.2628
	660.528	83.2679	660.528	82.2631
	661.01	83.2418	661.01	82.2777
	661.492	83.2173	661.492	82.3035
	661.974	83.1952	661.974	82.3372
	662.456	83.1759	662.456	82.376
	662.938	83.159	662.938	82.4173
	663.42	83.1438	663.42	82.4597
	663.903	83.1294	663.903	82.5022
	664.385	83.1149	664.385	82.5453
	664.867	83.0994	664.867	82.5898
	665.349	83.0825	665.349	82.6374
	665.831	83.0644	665.831	82.69
	666.313	83.0455	666.313	82.7492
	666.795	83.0266	666.795	82.8157
	667.278	83.0089	667.278	82.8885
	667.76	82.9929	667.76	82.9646
	668.242	82.979	668.242	83.0394
	668.724	82.9664	668.724	83.1076
	669.206	82.954	669.206	83.1647
	669.688	82.9407	669.688	83.2079
	670.17	82.9253	670.17	83.2369
	670.653	82.9077	670.653	83.2533
	671.135	82.8881	671.135	83.2601
	671.617	82.8674	671.617	83.261
	672.099	82.8467	672.099	83.2596
	672.581	82.8271	672.581	83.2595
	673.063	82.8096	673.063	83.2637
	673.545	82.7947	673.545	83.2746
	674.028	82.7825	674.028	83.2941
	674.51	82.7722	674.51	83.323
	674.992	82.7624	674.992	83.3615
	675.474	82.7515	675.474	83.4089
	675.956	82.7374	675.956	83.4638
	676.438	82.7183	676.438	83.5242
	676.92	82.693	676.92	83.5879
	677.403	82.6609	677.403	83.6522
	677.885	82.6222	677.885	83.7149
	678.367	82.5778	678.367	83.774
	678.849	82.5292	678.849	83.8274
	679.331	82.478	679.331	83.8736
	679.813	82.4261	679.813	83.9112
	680.295	82.3747	680.295	83.9393
	680.778	82.3248	680.778	83.957
	681.26	82.2771	681.26	83.9638
	681.742	82.2319	681.742	83.9596
	682.224	82.1894	682.224	83.9446
	682.706	82.1497	682.706	83.9192
	683.188	82.1134	683.188	83.884
	683.67	82.0809	683.67	83.8401
	684.152	82.0531	684.152	83.7881
	684.635	82.0306	684.635	83.7291
	685.117	82.0139	685.117	83.6636
	685.599	82.003	685.599	83.5922
	686.081	81.9972	686.081	83.5152
	686.563	81.9954	686.563	83.4326
	687.045	81.9958	687.045	83.3444
	687.527	81.9962	687.527	83.2504
	688.01	81.9946	688.01	83.1507
	688.492	81.9891	688.492	83.0454
	688.974	81.9787	688.974	82.9348
	689.456	81.9626	689.456	82.8195
	689.938	81.9413	689.938	82.7005
	690.42	81.9152	690.42	82.5789
	690.902	81.8855	690.902	82.4559
	691.385	81.853	691.385	82.333
	691.867	81.8184	691.867	82.2114
	692.349	81.7816	692.349	82.0924
	692.831	81.7421	692.831	81.9771
	693.313	81.6985	693.313	81.8665
	693.795	81.6492	693.795	81.7616
	694.277	81.5925	694.277	81.6634
	694.759	81.5267	694.759	81.573
	695.242	81.4509	695.242	81.4917
	695.724	81.3647	695.724	81.4208
	696.206	81.2689	696.206	81.3618
	696.688	81.1652	696.688	81.3158
	697.17	81.0562	697.17	81.284
	697.652	80.9452	697.652	81.267
	698.134	80.8361	698.134	81.2649
	698.616	80.7331	698.616	81.2774
	699.099	80.6401	699.099	81.3034
	699.581	80.5612	699.581	81.3414
	700.063	80.5	700.063	81.3898
	700.545	80.4594	700.545	81.4464
	701.027	80.4419	701.027	81.509
	701.509	80.4489	701.509	81.5754
	701.991	80.4811	701.991	81.6433
	702.474	80.5378	702.474	81.7103
	702.956	80.6171	702.956	81.7738
	703.438	80.716	703.438	81.8313
	703.92	80.8302	703.92	81.88
	704.402	80.9546	704.402	81.9171
	704.884	81.0836	704.884	81.9399
	705.366	81.2117	705.366	81.9457
	705.849	81.3338	705.849	81.9326
	706.331	81.4461	706.331	81.8987
	706.813	81.5457	706.813	81.8431
	707.295	81.6312	707.295	81.7658
	707.777	81.7026	707.777	81.6675
	708.259	81.7609	708.259	81.5496
	708.741	81.8081	708.741	81.4145
	709.223	81.8464	709.223	81.2653
	709.706	81.8781	709.706	81.1056
	710.188	81.9056	710.188	80.9394
	710.67	81.9305	710.67	80.7708
	711.152	81.9541	711.152	80.6043
	711.634	81.9772	711.634	80.4442
	712.116	82.0005	712.116	80.295
	712.598	82.0242	712.598	80.1607
	713.081	82.0485	713.081	80.0453
	713.563	82.0737	713.563	79.9526
	714.045	82.0999	714.045	79.8854
	714.527	82.1273	714.527	79.8461
	715.009	82.1561	715.009	79.8363
	715.491	82.1862	715.491	79.8564
	715.973	82.2172	715.973	79.9054
	716.456	82.2486	716.456	79.9816
	716.938	82.2799	716.938	80.0819
	717.42	82.3105	717.42	80.2026
	717.902	82.34	717.902	80.3392
	718.384	82.3681	718.384	80.4869
	718.866	82.3951	718.866	80.641
	719.348	82.4213	719.348	80.7969
	719.831	82.4471	719.831	80.9506
	720.313	82.4729	720.313	81.0988
	720.795	82.4985	720.795	81.239
	721.277	82.5229	721.277	81.3698
	721.759	82.544	721.759	81.4908
	722.241	82.559	722.241	81.6025
	722.723	82.5635	722.723	81.7063
	723.206	82.5529	723.206	81.8046
	723.688	82.5219	723.688	81.9002
	724.17	82.4657	724.17	81.9962
	724.652	82.38	724.652	82.0961
	725.134	82.2623	725.134	82.2031
	725.616	82.1121	725.616	82.32
	726.098	81.9313	726.098	82.4495
	726.58	81.725	726.58	82.5929
	727.063	81.501	727.063	82.7512
	727.545	81.2698	727.545	82.924
	728.027	81.0441	728.027	83.1103
	728.509	80.8378	728.509	83.3082
	728.991	80.665	728.991	83.515
	729.473	80.5391	729.473	83.7279
	729.955	80.4715	729.955	83.9438
	730.438	80.4707	730.438	84.1596
	730.92	80.5417	730.92	84.3724
	731.402	80.6856	731.402	84.5793
	731.884	80.8989	731.884	84.778
	732.366	81.1742	732.366	84.9665
	732.848	81.5003	732.848	85.1432
	733.33	81.8634	733.33	85.3066
	733.812	82.2479	733.812	85.4563
	734.295	82.638	734.295	85.592
	734.777	83.019	734.777	85.7141
	735.259	83.3784	735.259	85.8235
	735.741	83.7068	735.741	85.9213
	736.223	83.9983	736.223	86.0092
	736.705	84.2505	736.705	86.0888
	737.187	84.4639	737.187	86.1621
	737.67	84.6414	737.67	86.2306
	738.152	84.7874	738.152	86.2958
	738.634	84.9072	738.634	86.3588
	739.116	85.006	739.116	86.4204
	739.598	85.0883	739.598	86.4811
	740.08	85.1577	740.08	86.5411
	740.562	85.217	740.562	86.6003
	741.045	85.2679	741.045	86.6585
	741.527	85.3115	741.527	86.7153
	742.009	85.3485	742.009	86.7702
	742.491	85.3795	742.491	86.823
	742.973	85.4051	742.973	86.873
	743.455	85.426	743.455	86.9202
	743.937	85.4431	743.937	86.9639
	744.419	85.4573	744.419	87.0039
	744.902	85.4692	744.902	87.0399
	745.384	85.4793	745.384	87.0716
	745.866	85.4876	745.866	87.0987
	746.348	85.4942	746.348	87.121
	746.83	85.4986	746.83	87.1385
	747.312	85.5004	747.312	87.151
	747.794	85.4995	747.794	87.159
	748.277	85.4959	748.277	87.1626
	748.759	85.4898	748.759	87.1624
	749.241	85.4819	749.241	87.1591
	749.723	85.473	749.723	87.1535
	750.205	85.4639	750.205	87.1465
	750.687	85.4553	750.687	87.1393
	751.169	85.4473	751.169	87.1326
	751.652	85.44	751.652	87.1275
	752.134	85.4329	752.134	87.1245
	752.616	85.425	752.616	87.1241
	753.098	85.4154	753.098	87.1263
	753.58	85.4033	753.58	87.131
	754.062	85.388	754.062	87.1375
	754.544	85.3694	754.544	87.1453
	755.027	85.3477	755.027	87.1533
	755.509	85.3236	755.509	87.1605
	755.991	85.298	755.991	87.1662
	756.473	85.2719	756.473	87.1696
	756.955	85.2463	756.955	87.1702
	757.437	85.2217	757.437	87.1675
	757.919	85.1984	757.919	87.1618
	758.402	85.1762	758.402	87.153
	758.884	85.1548	758.884	87.1416
	759.366	85.1335	759.366	87.1279
	759.848	85.1118	759.848	87.1123
	760.33	85.0896	760.33	87.0951
	760.812	85.0668	760.812	87.0766
	761.294	85.0439	761.294	87.0568
	761.776	85.0215	761.776	87.0358
	762.259	85.0005	762.259	87.0137
	762.741	84.9814	762.741	86.9905
	763.223	84.9649	763.223	86.9663
	763.705	84.9511	763.705	86.9412
	764.187	84.9399	764.187	86.9153
	764.669	84.9307	764.669	86.8888
	765.151	84.9229	765.151	86.8617
	765.634	84.9158	765.634	86.8341
	766.116	84.9088	766.116	86.8058
	766.598	84.9018	766.598	86.7766
	767.08	84.8947	767.08	86.7463
	767.562	84.8877	767.562	86.7144
	768.044	84.8812	768.044	86.6806
	768.526	84.8753	768.526	86.6448
	769.009	84.8702	769.009	86.6065
	769.491	84.8657	769.491	86.566
	769.973	84.861	769.973	86.5231
	770.455	84.8554	770.455	86.4781
	770.937	84.8479	770.937	86.4311
	771.419	84.8376	771.419	86.3823
	771.901	84.8239	771.901	86.3319
	772.384	84.8066	772.384	86.2796
	772.866	84.7859	772.866	86.2253
	773.348	84.7624	773.348	86.1687
	773.83	84.7372	773.83	86.1093
	774.312	84.7112	774.312	86.0464
	774.794	84.6853	774.794	85.9795
	775.276	84.66	775.276	85.908
	775.758	84.6352	775.758	85.8312
	776.24	84.6107	776.24	85.7484
	776.723	84.5852	776.723	85.659
	777.205	84.5578	777.205	85.562
	777.687	84.5272	777.687	85.4566
	778.169	84.4925	778.169	85.3416
	778.651	84.4531	778.651	85.2159
	779.133	84.4087	779.133	85.0782
	779.615	84.3596	779.615	84.9273
	780.098	84.3063	780.098	84.762
	780.58	84.2495	780.58	84.5815
	781.062	84.1898	781.062	84.385
	781.544	84.1275	781.544	84.1724
	782.026	84.0626	782.026	83.9441
	782.508	83.9947	782.508	83.7005
	782.99	83.9235	782.99	83.443
	783.473	83.8483	783.473	83.1729
	783.955	83.7686	783.955	82.8922
	784.437	83.6845	784.437	82.6032
	784.919	83.5962	784.919	82.3084
	785.401	83.5044	785.401	82.0105
	785.883	83.4101	785.883	81.7124
	786.365	83.3144	786.365	81.4171
	786.848	83.2183	786.848	81.1273
	787.33	83.1226	787.33	80.8454
	787.812	83.0275	787.812	80.5733
	788.294	82.9331	788.294	80.3125
	788.776	82.8387	788.776	80.0636
	789.258	82.7439	789.258	79.8268
	789.74	82.6483	789.74	79.602
	790.222	82.5518	790.222	79.3887
	790.705	82.4549	790.705	79.1867
	791.187	82.3587	791.187	78.9959
	791.669	82.2648	791.669	78.8167
	792.151	82.1751	792.151	78.6498
	792.633	82.0914	792.633	78.4968
	793.115	82.0151	793.115	78.3592
	793.597	81.9468	793.597	78.2389
	794.08	81.8862	794.08	78.138
	794.562	81.8321	794.562	78.0583
	795.044	81.7827	795.044	78.0015
	795.526	81.7353	795.526	77.9689
	796.008	81.6876	796.008	77.9617
	796.49	81.6371	796.49	77.9805
	796.972	81.5821	796.972	78.0255
	797.455	81.5213	797.455	78.0962
	797.937	81.4541	797.937	78.1915
	798.419	81.3806	798.419	78.3094
	798.901	81.3008	798.901	78.447
	799.383	81.2151	799.383	78.6006
	799.865	81.1233	799.865	78.7658
	800.347	81.0253	800.347	78.9379
	800.83	80.921	800.83	79.1121
	801.312	80.8099	801.312	79.284
	801.794	80.6923	801.794	79.45
	802.276	80.5687	802.276	79.6077
	802.758	80.4406	802.758	79.7555
	803.24	80.3101	803.24	79.8933
	803.722	80.1803	803.722	80.0218
	804.205	80.0544	804.205	80.1425
	804.687	79.9359	804.687	80.2577
	805.169	79.8277	805.169	80.3697
	805.651	79.7319	805.651	80.4809
	806.133	79.6499	806.133	80.5936
	806.615	79.5815	806.615	80.7101
	807.097	79.5259	807.097	80.8322
	807.58	79.4812	807.58	80.9618
	808.062	79.4454	808.062	81.1005
	808.544	79.4165	808.544	81.25
	809.026	79.3925	809.026	81.4117
	809.508	79.3718	809.508	81.587
	809.99	79.3535	809.99	81.7767
	810.472	79.3366	810.472	81.9813
	810.954	79.3207	810.954	82.2007
	811.437	79.3051	811.437	82.434
	811.919	79.2893	811.919	82.6798
	812.401	79.2728	812.401	82.9359
	812.883	79.2552	812.883	83.2
	813.365	79.2363	813.365	83.4691
	813.847	79.2164	813.847	83.7407
	814.329	79.1962	814.329	84.0118
	814.812	79.1768	814.812	84.2802
	815.294	79.1595	815.294	84.5433
	815.776	79.1457	815.776	84.7992
	816.258	79.1363	816.258	85.0457
	816.74	79.1317	816.74	85.2814
	817.222	79.1314	817.222	85.5046
	817.704	79.1337	817.704	85.7141
	818.187	79.1364	818.187	85.9088
	818.669	79.1367	818.669	86.0882
	819.151	79.1317	819.151	86.2519
	819.633	79.1194	819.633	86.3998
	820.115	79.0984	820.115	86.5323
	820.597	79.0686	820.597	86.6498
	821.079	79.0312	821.079	86.7529
	821.562	78.9884	821.562	86.8423
	822.044	78.943	822.044	86.9189
	822.526	78.8978	822.526	86.9833
	823.008	78.8555	823.008	87.0363
	823.49	78.8175	823.49	87.0789
	823.972	78.7845	823.972	87.1116
	824.454	78.7562	824.454	87.1352
	824.936	78.7314	824.936	87.1507
	825.418	78.709	825.418	87.1586
	825.901	78.6884	825.901	87.1598
	826.383	78.6698	826.383	87.1549
	826.865	78.6548	826.865	87.1445
	827.347	78.6463	827.347	87.1295
	827.829	78.6484	827.829	87.1102
	828.311	78.666	828.311	87.0875
	828.793	78.7037	828.793	87.0618
	829.276	78.7657	829.276	87.0338
	829.758	78.8548	829.758	87.0042
	830.24	78.9723	830.24	86.9735
	830.722	79.1174	830.722	86.9424
	831.204	79.2879	831.204	86.9114
	831.686	79.4803	831.686	86.8812
	832.168	79.6904	832.168	86.8522
	832.651	79.9139	832.651	86.825
	833.133	80.1465	833.133	86.8
	833.615	80.3845	833.615	86.778
	834.097	80.6252	834.097	86.7593
	834.579	80.8662	834.579	86.7447
	835.061	81.1058	835.061	86.7347
	835.543	81.3429	835.543	86.7298
	836.025	81.5764	836.025	86.7306
	836.508	81.8055	836.508	86.7372
	836.99	82.0297	836.99	86.7498
	837.472	82.2484	837.472	86.7679
	837.954	82.4615	837.954	86.7911
	838.436	82.6691	838.436	86.8182
	838.918	82.8716	838.918	86.8479
	839.4	83.0693	839.4	86.8784
	839.883	83.263	839.883	86.9076
	840.365	83.4529	840.365	86.9332
	840.847	83.6391	840.847	86.9527
	841.329	83.8209	841.329	86.9637
	841.811	83.9973	841.811	86.9641
	842.293	84.1668	842.293	86.9523
	842.775	84.3275	842.775	86.9272
	843.258	84.4779	843.258	86.8884
	843.74	84.6166	843.74	86.8365
	844.222	84.7433	844.222	86.773
	844.704	84.8585	844.704	86.7
	845.186	84.9641	845.186	86.6209
	845.668	85.0629	845.668	86.5393
	846.15	85.1587	846.15	86.4597
	846.633	85.2559	846.633	86.3866
	847.115	85.359	847.115	86.3247
	847.597	85.472	847.597	86.2781
	848.079	85.5983	848.079	86.2505
	848.561	85.7401	848.561	86.2446
	849.043	85.8983	849.043	86.2622
	849.525	86.0725	849.525	86.3037
	850.008	86.2613	850.008	86.3688
	850.49	86.4621	850.49	86.4561
	850.972	86.6715	850.972	86.5632
	851.454	86.8858	851.454	86.6872
	851.936	87.1008	851.936	86.8248
	852.418	87.3126	852.418	86.9723
	852.9	87.5169	852.9	87.1258
	853.382	87.71	853.382	87.2817
	853.865	87.8886	853.865	87.4363
	854.347	88.05	854.347	87.5866
	854.829	88.1922	854.829	87.7298
	855.311	88.3139	855.311	87.8635
	855.793	88.4147	855.793	87.9858
	856.275	88.495	856.275	88.0953
	856.757	88.5559	856.757	88.1911
	857.24	88.599	857.24	88.2724
	857.722	88.6267	857.722	88.339
	858.204	88.6412	858.204	88.3911
	858.686	88.6453	858.686	88.4293
	859.168	88.6414	859.168	88.4547
	859.65	88.6316	859.65	88.4687
	860.132	88.6177	860.132	88.4733
	860.615	88.6011	860.615	88.4705
	861.097	88.5825	861.097	88.4626
	861.579	88.5625	861.579	88.4518
	862.061	88.5412	862.061	88.4401
	862.543	88.5186	862.543	88.4294
	863.025	88.4946	863.025	88.421
	863.507	88.4693	863.507	88.4162
	863.99	88.4428	863.99	88.4156
	864.472	88.415	864.472	88.4201
	864.954	88.3862	864.954	88.4299
	865.436	88.3564	865.436	88.445
	865.918	88.3257	865.918	88.4657
	866.4	88.2939	866.4	88.4916
	866.882	88.2608	866.882	88.5225
	867.364	88.2262	867.364	88.5576
	867.847	88.19	867.847	88.5963
	868.329	88.1521	868.329	88.6375
	868.811	88.1127	868.811	88.68
	869.293	88.0719	869.293	88.7223
	869.775	88.0303	869.775	88.7632
	870.257	87.9884	870.257	88.8013
	870.739	87.9466	870.739	88.8354
	871.222	87.9052	871.222	88.8646
	871.704	87.8643	871.704	88.8885
	872.186	87.8236	872.186	88.9072
	872.668	87.7825	872.668	88.9207
	873.15	87.7405	873.15	88.9296
	873.632	87.6969	873.632	88.9348
	874.114	87.651	874.114	88.9367
	874.596	87.6026	874.596	88.9359
	875.079	87.5517	875.079	88.9328
	875.561	87.4988	875.561	88.9275
	876.043	87.4446	876.043	88.9199
	876.525	87.3902	876.525	88.9098
	877.007	87.3367	877.007	88.8968
	877.489	87.285	877.489	88.8808
	877.971	87.236	877.971	88.8614
	878.454	87.1902	878.454	88.8388
	878.936	87.1479	878.936	88.8132
	879.418	87.1093	879.418	88.7849
	879.9	87.0741	879.9	88.7545
	880.382	87.0424	880.382	88.7229
	880.864	87.0143	880.864	88.6909
	881.346	86.9899	881.346	88.6595
	881.829	86.9698	881.829	88.6296
	882.311	86.9542	882.311	88.6023
	882.793	86.9437	882.793	88.5785
	883.275	86.9383	883.275	88.5591
	883.757	86.9381	883.757	88.545
	884.239	86.9427	884.239	88.5365
	884.721	86.9512	884.721	88.534
	885.203	86.9628	885.203	88.5375
	885.686	86.9764	885.686	88.5466
	886.168	86.9909	886.168	88.5606
	886.65	87.0055	886.65	88.5786
	887.132	87.0196	887.132	88.5994
	887.614	87.0329	887.614	88.622
	888.096	87.0452	888.096	88.6451
	888.578	87.0566	888.578	88.6675
	889.061	87.0672	889.061	88.6885
	889.543	87.0771	889.543	88.7071
	890.025	87.0861	890.025	88.7231
	890.507	87.0939	890.507	88.7362
	890.989	87.1001	890.989	88.7463
	891.471	87.1041	891.471	88.7535
	891.953	87.1054	891.953	88.7577
	892.436	87.1035	892.436	88.7591
	892.918	87.0986	892.918	88.7577
	893.4	87.0905	893.4	88.7534
	893.882	87.0799	893.882	88.7463
	894.364	87.0674	894.364	88.7363
	894.846	87.0537	894.846	88.7238
	895.328	87.0396	895.328	88.7091
	895.811	87.0256	895.811	88.6925
	896.293	87.0122	896.293	88.6748
	896.775	86.9996	896.775	88.6565
	897.257	86.9875	897.257	88.6383
	897.739	86.9759	897.739	88.6208
	898.221	86.9645	898.221	88.6041
	898.703	86.953	898.703	88.5886
	899.186	86.9411	899.186	88.5741
	899.668	86.9288	899.668	88.5605
	900.15	86.9162	900.15	88.5474
	900.632	86.9032	900.632	88.5344
	901.114	86.8898	901.114	88.5212
	901.596	86.8758	901.596	88.5076
	902.078	86.8611	902.078	88.4934
	902.56	86.8454	902.56	88.4784
	903.043	86.8282	903.043	88.4628
	903.525	86.8091	903.525	88.4467
	904.007	86.7882	904.007	88.43
	904.489	86.7653	904.489	88.4129
	904.971	86.7409	904.971	88.3955
	905.453	86.7157	905.453	88.3778
	905.935	86.6907	905.935	88.3598
	906.418	86.6669	906.418	88.3415
	906.9	86.6454	906.9	88.3232
	907.382	86.627	907.382	88.305
	907.864	86.6123	907.864	88.287
	908.346	86.6016	908.346	88.2695
	908.828	86.5946	908.828	88.2524
	909.31	86.5911	909.31	88.2359
	909.793	86.5901	909.793	88.2198
	910.275	86.5912	910.275	88.2039
	910.757	86.5934	910.757	88.1876
	911.239	86.5964	911.239	88.1705
	911.721	86.5995	911.721	88.1521
	912.203	86.6028	912.203	88.132
	912.685	86.606	912.685	88.1097
	913.168	86.6089	913.168	88.0851
	913.65	86.6115	913.65	88.0582
	914.132	86.6136	914.132	88.0291
	914.614	86.6148	914.614	87.9983
	915.096	86.6146	915.096	87.966
	915.578	86.6129	915.578	87.9327
	916.06	86.6092	916.06	87.8988
	916.542	86.6034	916.542	87.8645
	917.024	86.5958	917.024	87.8299
	917.507	86.5865	917.507	87.7952
	917.989	86.5763	917.989	87.7605
	918.471	86.5657	918.471	87.726
	918.953	86.5555	918.953	87.6919
	919.435	86.5464	919.435	87.6583
	919.917	86.5389	919.917	87.6258
	920.399	86.5332	920.399	87.5948
	920.882	86.5294	920.882	87.5659
	921.364	86.5274	921.364	87.5393
	921.846	86.5268	921.846	87.5156
	922.328	86.5273	922.328	87.4948
	922.81	86.5286	922.81	87.4772
	923.292	86.5305	923.292	87.4624
	923.774	86.5328	923.774	87.4503
	924.257	86.5353	924.257	87.4404
	924.739	86.5379	924.739	87.4323
	925.221	86.5404	925.221	87.4254
	925.703	86.5424	925.703	87.4193
	926.185	86.5437	926.185	87.4134
	926.667	86.5439	926.667	87.4074
	927.149	86.5423	927.149	87.4007
	927.632	86.5388	927.632	87.3931
	928.114	86.533	928.114	87.3843
	928.596	86.5249	928.596	87.3741
	929.078	86.5147	929.078	87.3624
	929.56	86.5026	929.56	87.3491
	930.042	86.4893	930.042	87.3346
	930.524	86.4751	930.524	87.3191
	931.006	86.4605	931.006	87.3031
	931.489	86.4459	931.489	87.2872
	931.971	86.4314	931.971	87.2722
	932.453	86.4168	932.453	87.2589
	932.935	86.402	932.935	87.2478
	933.417	86.3867	933.417	87.2396
	933.899	86.3705	933.899	87.2345
	934.381	86.3533	934.381	87.2327
	934.864	86.3352	934.864	87.2338
	935.346	86.3164	935.346	87.2375
	935.828	86.2974	935.828	87.2431
	936.31	86.2786	936.31	87.2498
	936.792	86.2605	936.792	87.2568
	937.274	86.2438	937.274	87.2633
	937.756	86.2286	937.756	87.2686
	938.239	86.215	938.239	87.2722
	938.721	86.2029	938.721	87.2736
	939.203	86.1921	939.203	87.2728
	939.685	86.1822	939.685	87.2695
	940.167	86.173	940.167	87.2639
	940.649	86.164	940.649	87.2559
	941.131	86.1553	941.131	87.2459
	941.614	86.1467	941.614	87.2338
	942.096	86.1384	942.096	87.22
	942.578	86.1303	942.578	87.2046
	943.06	86.1224	943.06	87.1878
	943.542	86.1146	943.542	87.17
	944.024	86.1063	944.024	87.1515
	944.506	86.097	944.506	87.1325
	944.989	86.0863	944.989	87.1136
	945.471	86.0734	945.471	87.0949
	945.953	86.0579	945.953	87.0766
	946.435	86.0395	946.435	87.059
	946.917	86.0182	946.917	87.0422
	947.399	85.9943	947.399	87.026
	947.881	85.9685	947.881	87.0105
	948.364	85.9414	948.364	86.9955
	948.846	85.9139	948.846	86.981
	949.328	85.8867	949.328	86.9668
	949.81	85.8603	949.81	86.953
	950.292	85.8351	950.292	86.9395
	950.774	85.8111	950.774	86.9264
	951.256	85.7881	951.256	86.9139
	951.738	85.7657	951.738	86.9019
	952.221	85.7436	952.221	86.8908
	952.703	85.7214	952.703	86.8804
	953.185	85.6987	953.185	86.871
	953.667	85.6753	953.667	86.8624
	954.149	85.6509	954.149	86.8546
	954.631	85.6254	954.631	86.8475
	955.113	85.5989	955.113	86.8411
	955.596	85.5711	955.596	86.8353
	956.078	85.5419	956.078	86.8298
	956.56	85.5113	956.56	86.8246
	957.042	85.4792	957.042	86.8195
	957.524	85.4457	957.524	86.8145
	958.006	85.4109	958.006	86.8094
	958.488	85.3754	958.488	86.8041
	958.971	85.3395	958.971	86.7984
	959.453	85.3042	959.453	86.7921
	959.935	85.27	959.935	86.7852
	960.417	85.2376	960.417	86.7773
	960.899	85.2074	960.899	86.7685
	961.381	85.1795	961.381	86.7585
	961.863	85.154	961.863	86.7473
	962.345	85.1304	962.345	86.7348
	962.828	85.1082	962.828	86.7211
	963.31	85.0869	963.31	86.7062
	963.792	85.0663	963.792	86.6902
	964.274	85.0463	964.274	86.6732
	964.756	85.0273	964.756	86.6553
	965.238	85.0098	965.238	86.6365
	965.72	84.995	965.72	86.6171
	966.202	84.984	966.202	86.597
	966.685	84.9777	966.685	86.5765
	967.167	84.9771	967.167	86.5555
	967.649	84.9826	967.649	86.5342
	968.131	84.9942	968.131	86.5126
	968.613	85.0114	968.613	86.4905
	969.095	85.0333	969.095	86.4679
	969.577	85.0587	969.577	86.4447
	970.06	85.0861	970.06	86.4204
	970.542	85.1142	970.542	86.3948
	971.024	85.1418	971.024	86.3674
	971.506	85.1676	971.506	86.3376
	971.988	85.1908	971.988	86.305
	972.47	85.2104	972.47	86.2689
	972.952	85.2257	972.952	86.2289
	973.435	85.236	973.435	86.1844
	973.917	85.2404	973.917	86.135
	974.399	85.238	974.399	86.0803
	974.881	85.2281	974.881	86.0203
	975.363	85.2098	975.363	85.9548
	975.845	85.1823	975.845	85.8836
	976.327	85.1453	976.327	85.807
	976.809	85.0983	976.809	85.7247
	977.292	85.0413	977.292	85.6369
	977.774	84.9748	977.774	85.5434
	978.256	84.8992	978.256	85.4439
	978.738	84.8154	978.738	85.3381
	979.22	84.7247	979.22	85.2254
	979.702	84.6286	979.702	85.105
	980.184	84.5288	980.184	84.976
	980.667	84.4278	980.667	84.8375
	981.149	84.3283	981.149	84.6882
	981.631	84.2337	981.631	84.5269
	982.113	84.1475	982.113	84.3523
	982.595	84.0742	982.595	84.1632
	983.077	84.0178	983.077	83.9582
	983.559	83.9825	983.559	83.7358
	984.042	83.972	984.042	83.4949
	984.524	83.9886	984.524	83.2341
	985.006	84.0338	985.006	82.9525
	985.488	84.1073	985.488	82.6493
	985.97	84.207	985.97	82.3244
	986.452	84.3295	986.452	81.9783
	986.934	84.4699	986.934	81.6128
	987.417	84.6226	987.417	81.2308
	987.899	84.7816	987.899	80.8371
	988.381	84.9409	988.381	80.4378
	988.863	85.0952	988.863	80.0408
	989.345	85.24	989.345	79.6557
	989.827	85.3718	989.827	79.2929
	990.309	85.4883	990.309	78.9636
	990.792	85.5881	990.792	78.6787
	991.274	85.6708	991.274	78.4485
	991.756	85.7366	991.756	78.2816
	992.238	85.7863	992.238	78.1851
	992.72	85.821	992.72	78.1634
	993.202	85.8419	993.202	78.219
	993.684	85.8502	993.684	78.3524
	994.166	85.8474	994.166	78.562
	994.649	85.8347	994.649	78.8448
	995.131	85.8136	995.131	79.1967
	995.613	85.7855	995.613	79.6121
	996.095	85.7518	996.095	80.0845
	996.577	85.714	996.577	80.6064
	997.059	85.6733	997.059	81.1689
	997.541	85.6308	997.541	81.7621
	998.024	85.5876	998.024	82.375
	998.506	85.5443	998.506	82.9962
	998.988	85.5015	998.988	83.6136
	999.47	85.4595	999.47	84.2155
	999.952	85.4189	999.952	84.7908
	1000.43	85.38	1000.43	85.3295
	1000.92	85.3435	1000.92	85.8235
	1001.4	85.3101	1001.4	86.2668
	1001.88	85.2805	1001.88	86.6556
	1002.36	85.2556	1002.36	86.9892
	1002.85	85.2361	1002.85	87.2689
	1003.33	85.2224	1003.33	87.4986
	1003.81	85.2147	1003.81	87.6839
	1004.29	85.2127	1004.29	87.8316
	1004.77	85.2158	1004.77	87.9491
	1005.26	85.223	1005.26	88.0435
	1005.74	85.2332	1005.74	88.1209
	1006.22	85.2452	1006.22	88.1867
	1006.7	85.258	1006.7	88.2442
	1007.18	85.2707	1007.18	88.2956
	1007.67	85.2825	1007.67	88.3415
	1008.15	85.2931	1008.15	88.3816
	1008.63	85.3024	1008.63	88.415
	1009.11	85.3103	1009.11	88.4403
	1009.6	85.3169	1009.6	88.4563
	1010.08	85.3222	1010.08	88.4621
	1010.56	85.3263	1010.56	88.4573
	1011.04	85.3293	1011.04	88.442
	1011.52	85.331	1011.52	88.4168
	1012.01	85.3315	1012.01	88.3827
	1012.49	85.3311	1012.49	88.341
	1012.97	85.3298	1012.97	88.293
	1013.45	85.3281	1013.45	88.2403
	1013.93	85.3263	1013.93	88.1845
	1014.42	85.3248	1014.42	88.1274
	1014.9	85.3238	1014.9	88.0706
	1015.38	85.3235	1015.38	88.0156
	1015.86	85.3237	1015.86	87.9641
	1016.35	85.3239	1016.35	87.9172
	1016.83	85.3237	1016.83	87.876
	1017.31	85.3224	1017.31	87.841
	1017.79	85.3194	1017.79	87.8124
	1018.27	85.3142	1018.27	87.7897
	1018.75	85.3066	1018.75	87.7722
	1019.24	85.2969	1019.24	87.7588
	1019.72	85.2854	1019.72	87.7482
	1020.2	85.2728	1020.2	87.7391
	1020.68	85.2598	1020.68	87.7302
	1021.17	85.2471	1021.17	87.7208
	1021.65	85.2353	1021.65	87.7101
	1022.13	85.2245	1022.13	87.6979
	1022.61	85.2148	1022.61	87.684
	1023.1	85.2057	1023.1	87.6687
	1023.58	85.1966	1023.58	87.6521
	1024.06	85.1868	1024.06	87.6343
	1024.54	85.1757	1024.54	87.6154
	1025.02	85.1625	1025.02	87.5952
	1025.51	85.1468	1025.51	87.5734
	1025.99	85.1284	1025.99	87.5498
	1026.47	85.1071	1026.47	87.5238
	1026.95	85.0828	1026.95	87.4952
	1027.43	85.0555	1027.43	87.4639
	1027.92	85.0253	1027.92	87.4297
	1028.4	84.992	1028.4	87.3927
	1028.88	84.9556	1028.88	87.353
	1029.36	84.9159	1029.36	87.3106
	1029.85	84.8729	1029.85	87.2657
	1030.33	84.8268	1030.33	87.2182
	1030.81	84.7778	1030.81	87.168
	1031.29	84.7265	1031.29	87.115
	1031.77	84.6736	1031.77	87.059
	1032.26	84.6196	1032.26	87
	1032.74	84.5653	1032.74	86.9381
	1033.22	84.5112	1033.22	86.8736
	1033.7	84.4576	1033.7	86.8071
	1034.18	84.4045	1034.18	86.7391
	1034.67	84.3516	1034.67	86.6704
	1035.15	84.2986	1035.15	86.6016
	1035.63	84.2451	1035.63	86.5332
	1036.11	84.1907	1036.11	86.4656
	1036.59	84.1351	1036.59	86.3988
	1037.08	84.0784	1037.08	86.3328
	1037.56	84.0208	1037.56	86.2672
	1038.04	83.9625	1038.04	86.2014
	1038.52	83.9039	1038.52	86.135
	1039.01	83.8454	1039.01	86.0674
	1039.49	83.787	1039.49	85.998
	1039.97	83.7284	1039.97	85.9265
	1040.45	83.6692	1040.45	85.8524
	1040.93	83.6089	1040.93	85.7753
	1041.42	83.5464	1041.42	85.695
	1041.9	83.4814	1041.9	85.611
	1042.38	83.4131	1042.38	85.5231
	1042.86	83.3415	1042.86	85.4309
	1043.34	83.2668	1043.34	85.3345
	1043.83	83.1893	1043.83	85.2335
	1044.31	83.1097	1044.31	85.1282
	1044.79	83.0286	1044.79	85.0187
	1045.27	82.9466	1045.27	84.9057
	1045.76	82.8639	1045.76	84.7896
	1046.24	82.7804	1046.24	84.671
	1046.72	82.6957	1046.72	84.5504
	1047.2	82.6093	1047.2	84.4283
	1047.68	82.5204	1047.68	84.3049
	1048.17	82.4284	1048.17	84.1802
	1048.65	82.3332	1048.65	84.054
	1049.13	82.2346	1049.13	83.926
	1049.61	82.1333	1049.61	83.7958
	1050.09	82.0301	1050.09	83.6628
	1050.58	81.9261	1050.58	83.5268
	1051.06	81.8226	1051.06	83.3875
	1051.54	81.7207	1051.54	83.2447
	1052.02	81.6215	1052.02	83.0985
	1052.51	81.5259	1052.51	82.9491
	1052.99	81.4345	1052.99	82.7968
	1053.47	81.3478	1053.47	82.642
	1053.95	81.2666	1053.95	82.4854
	1054.43	81.1915	1054.43	82.3276
	1054.92	81.1235	1054.92	82.1692
	1055.4	81.064	1055.4	82.0114
	1055.88	81.0144	1055.88	81.8552
	1056.36	80.9761	1056.36	81.7017
	1056.84	80.9507	1056.84	81.5524
	1057.33	80.9392	1057.33	81.4084
	1057.81	80.9424	1057.81	81.2712
	1058.29	80.9606	1058.29	81.1421
	1058.77	80.9934	1058.77	81.0221
	1059.26	81.0401	1059.26	80.9123
	1059.74	81.1	1059.74	80.8136
	1060.22	81.1718	1060.22	80.7268
	1060.7	81.2545	1060.7	80.6524
	1061.18	81.3469	1061.18	80.5911
	1061.67	81.4478	1061.67	80.5432
	1062.15	81.556	1062.15	80.5091
	1062.63	81.6702	1062.63	80.4889
	1063.11	81.789	1063.11	80.4824
	1063.59	81.9104	1063.59	80.4895
	1064.08	82.0331	1064.08	80.5095
	1064.56	82.1552	1064.56	80.542
	1065.04	82.2754	1065.04	80.5863
	1065.52	82.3929	1065.52	80.6418
	1066.01	82.5075	1066.01	80.7079
	1066.49	82.6198	1066.49	80.7845
	1066.97	82.731	1066.97	80.8712
	1067.45	82.8427	1067.45	80.9681
	1067.93	82.9572	1067.93	81.0753
	1068.42	83.0764	1068.42	81.1929
	1068.9	83.2021	1068.9	81.3209
	1069.38	83.3353	1069.38	81.4592
	1069.86	83.4762	1069.86	81.6075
	1070.34	83.6243	1070.34	81.7651
	1070.83	83.778	1070.83	81.9313
	1071.31	83.9353	1071.31	82.1051
	1071.79	84.0937	1071.79	82.2852
	1072.27	84.2508	1072.27	82.4706
	1072.76	84.4044	1072.76	82.6598
	1073.24	84.5529	1073.24	82.8516
	1073.72	84.695	1073.72	83.0443
	1074.2	84.8303	1074.2	83.2367
	1074.68	84.959	1074.68	83.4273
	1075.17	85.0815	1075.17	83.6147
	1075.65	85.1988	1075.65	83.7974
	1076.13	85.3119	1076.13	83.9743
	1076.61	85.4215	1076.61	84.1442
	1077.09	85.5285	1077.09	84.3061
	1077.58	85.6333	1077.58	84.4591
	1078.06	85.7364	1078.06	84.6025
	1078.54	85.8377	1078.54	84.7357
	1079.02	85.9371	1079.02	84.8583
	1079.51	86.0344	1079.51	84.9698
	1079.99	86.1293	1079.99	85.0698
	1080.47	86.2212	1080.47	85.1581
	1080.95	86.3098	1080.95	85.2347
	1081.43	86.3945	1081.43	85.2993
	1081.91	86.4748	1081.91	85.3521
	1082.4	86.5502	1082.4	85.3933
	1082.88	86.6204	1082.88	85.4232
	1083.36	86.6851	1083.36	85.4422
	1083.84	86.744	1083.84	85.4507
	1084.33	86.7973	1084.33	85.4494
	1084.81	86.8449	1084.81	85.4388
	1085.29	86.8872	1085.29	85.4196
	1085.77	86.9243	1085.77	85.3928
	1086.26	86.9565	1086.26	85.3593
	1086.74	86.9839	1086.74	85.3202
	1087.22	87.0064	1087.22	85.2766
	1087.7	87.0241	1087.7	85.2298
	1088.18	87.0365	1088.18	85.1811
	1088.66	87.0433	1088.66	85.1316
	1089.15	87.0442	1089.15	85.0824
	1089.63	87.039	1089.63	85.0345
	1090.11	87.0276	1090.11	84.9884
	1090.59	87.0102	1090.59	84.9447
	1091.08	86.9873	1091.08	84.9038
	1091.56	86.9596	1091.56	84.8658
	1092.04	86.928	1092.04	84.8307
	1092.52	86.8934	1092.52	84.7985
	1093.01	86.8568	1093.01	84.7689
	1093.49	86.8189	1093.49	84.7416
	1093.97	86.7802	1093.97	84.7164
	1094.45	86.7409	1094.45	84.6927
	1094.93	86.701	1094.93	84.67
	1095.41	86.6602	1095.41	84.6477
	1095.9	86.6182	1095.9	84.6251
	1096.38	86.5747	1096.38	84.6016
	1096.86	86.5295	1096.86	84.5761
	1097.34	86.4826	1097.34	84.5482
	1097.83	86.4342	1097.83	84.517
	1098.31	86.3845	1098.31	84.482
	1098.79	86.3338	1098.79	84.4425
	1099.27	86.2826	1099.27	84.3984
	1099.76	86.2309	1099.76	84.3492
	1100.24	86.1787	1100.24	84.2949
	1100.72	86.1261	1100.72	84.2356
	1101.2	86.0726	1101.2	84.1713
	1101.68	86.018	1101.68	84.1025
	1102.16	85.9619	1102.16	84.0297
	1102.65	85.9043	1102.65	83.9538
	1103.13	85.8449	1103.13	83.876
	1103.61	85.784	1103.61	83.7977
	1104.09	85.7218	1104.09	83.7207
	1104.58	85.6587	1104.58	83.6474
	1105.06	85.5948	1105.06	83.5802
	1105.54	85.5304	1105.54	83.5217
	1106.02	85.4654	1106.02	83.4746
	1106.5	85.3997	1106.5	83.4416
	1106.99	85.3328	1106.99	83.4252
	1107.47	85.2643	1107.47	83.4275
	1107.95	85.1939	1107.95	83.4502
	1108.43	85.121	1108.43	83.4945
	1108.91	85.0457	1108.91	83.5613
	1109.4	84.9679	1109.4	83.6505
	1109.88	84.888	1109.88	83.7616
	1110.36	84.8063	1110.36	83.8935
	1110.84	84.7234	1110.84	84.0445
	1111.33	84.6397	1111.33	84.2122
	1111.81	84.5558	1111.81	84.3941
	1112.29	84.4718	1112.29	84.5873
	1112.77	84.3883	1112.77	84.7887
	1113.25	84.3056	1113.25	84.9952
	1113.74	84.2244	1113.74	85.2042
	1114.22	84.1453	1114.22	85.413
	1114.7	84.0695	1114.7	85.6195
	1115.18	83.9985	1115.18	85.8215
	1115.66	83.9339	1115.66	86.0175
	1116.15	83.8776	1116.15	86.2064
	1116.63	83.8313	1116.63	86.3872
	1117.11	83.7965	1117.11	86.5594
	1117.59	83.7743	1117.59	86.7226
	1118.08	83.7652	1118.08	86.8767
	1118.56	83.7693	1118.56	87.0219
	1119.04	83.7859	1119.04	87.1583
	1119.52	83.8138	1119.52	87.2862
	1120	83.8517	1120	87.4056
	1120.49	83.898	1120.49	87.5166
	1120.97	83.9507	1120.97	87.6193
	1121.45	84.0082	1121.45	87.7136
	1121.93	84.0685	1121.93	87.7992
	1122.41	84.1298	1122.41	87.8761
	1122.9	84.1903	1122.9	87.9444
	1123.38	84.2483	1123.38	88.004
	1123.86	84.302	1123.86	88.0553
	1124.34	84.3496	1124.34	88.0988
	1124.83	84.3899	1124.83	88.135
	1125.31	84.4218	1125.31	88.1645
	1125.79	84.4444	1125.79	88.1879
	1126.27	84.4574	1126.27	88.2057
	1126.75	84.4611	1126.75	88.2182
	1127.24	84.456	1127.24	88.2258
	1127.72	84.4431	1127.72	88.2286
	1128.2	84.4234	1128.2	88.2267
	1128.68	84.3981	1128.68	88.2203
	1129.16	84.3683	1129.16	88.2097
	1129.65	84.3349	1129.65	88.1949
	1130.13	84.2984	1130.13	88.1765
	1130.61	84.2591	1130.61	88.1548
	1131.09	84.217	1131.09	88.1302
	1131.58	84.172	1131.58	88.1033
	1132.06	84.124	1132.06	88.0744
	1132.54	84.0729	1132.54	88.0438
	1133.02	84.0187	1133.02	88.0118
	1133.5	83.9617	1133.5	87.9785
	1133.99	83.9022	1133.99	87.9442
	1134.47	83.8405	1134.47	87.9089
	1134.95	83.7772	1134.95	87.8728
	1135.43	83.7124	1135.43	87.836
	1135.91	83.6463	1135.91	87.7987
	1136.4	83.5789	1136.4	87.761
	1136.88	83.51	1136.88	87.7229
	1137.36	83.4395	1137.36	87.6844
	1137.84	83.3672	1137.84	87.6453
	1138.33	83.293	1138.33	87.6052
	1138.81	83.217	1138.81	87.5638
	1139.29	83.1396	1139.29	87.5206
	1139.77	83.0611	1139.77	87.4752
	1140.25	82.9821	1140.25	87.4274
	1140.74	82.9027	1140.74	87.3771
	1141.22	82.8232	1141.22	87.3244
	1141.7	82.7436	1141.7	87.2694
	1142.18	82.6635	1142.18	87.2126
	1142.66	82.5823	1142.66	87.1546
	1143.15	82.4993	1143.15	87.0956
	1143.63	82.414	1143.63	87.0363
	1144.11	82.3259	1144.11	86.9768
	1144.59	82.2347	1144.59	86.9175
	1145.08	82.1406	1145.08	86.8582
	1145.56	82.0439	1145.56	86.799
	1146.04	81.9451	1146.04	86.7397
	1146.52	81.8449	1146.52	86.6801
	1147	81.7437	1147	86.6203
	1147.49	81.6419	1147.49	86.5601
	1147.97	81.5394	1147.97	86.4994
	1148.45	81.4358	1148.45	86.4382
	1148.93	81.3305	1148.93	86.3767
	1149.41	81.2228	1149.41	86.3145
	1149.9	81.1119	1149.9	86.2519
	1150.38	80.9972	1150.38	86.1884
	1150.86	80.8786	1150.86	86.124
	1151.34	80.756	1151.34	86.0583
	1151.83	80.6299	1151.83	85.9912
	1152.31	80.5006	1152.31	85.9225
	1152.79	80.3687	1152.79	85.8518
	1153.27	80.2348	1153.27	85.7791
	1153.75	80.0989	1153.75	85.7043
	1154.24	79.961	1154.24	85.6273
	1154.72	79.8208	1154.72	85.5479
	1155.2	79.6776	1155.2	85.4658
	1155.68	79.5308	1155.68	85.3809
	1156.16	79.3799	1156.16	85.2926
	1156.65	79.2245	1156.65	85.2006
	1157.13	79.0644	1157.13	85.1043
	1157.61	78.8999	1157.61	85.0031
	1158.09	78.7312	1158.09	84.8966
	1158.58	78.5587	1158.58	84.7843
	1159.06	78.3825	1159.06	84.6657
	1159.54	78.2026	1159.54	84.5407
	1160.02	78.0187	1160.02	84.4089
	1160.5	77.8301	1160.5	84.2701
	1160.99	77.636	1160.99	84.1242
	1161.47	77.4354	1161.47	83.9707
	1161.95	77.2275	1161.95	83.8095
	1162.43	77.0117	1162.43	83.6402
	1162.91	76.788	1162.91	83.4623
	1163.4	76.5565	1163.4	83.2756
	1163.88	76.3179	1163.88	83.0797
	1164.36	76.0732	1164.36	82.8742
	1164.84	75.8233	1164.84	82.659
	1165.33	75.5692	1165.33	82.434
	1165.81	75.3118	1165.81	82.1992
	1166.29	75.0517	1166.29	81.9547
	1166.77	74.7899	1166.77	81.7009
	1167.25	74.5272	1167.25	81.4386
	1167.74	74.265	1167.74	81.1688
	1168.22	74.0052	1168.22	80.8931
	1168.7	73.7506	1168.7	80.6138
	1169.18	73.5046	1169.18	80.3339
	1169.66	73.2715	1169.66	80.0572
	1170.15	73.056	1170.15	79.7882
	1170.63	72.8629	1170.63	79.5319
	1171.11	72.697	1171.11	79.2939
	1171.59	72.5627	1171.59	79.0797
	1172.08	72.464	1172.08	78.895
	1172.56	72.4044	1172.56	78.7449
	1173.04	72.3867	1173.04	78.634
	1173.52	72.4141	1173.52	78.566
	1174	72.4893	1174	78.5439
	1174.49	72.6155	1174.49	78.5695
	1174.97	72.7962	1174.97	78.6435
	1175.45	73.0348	1175.45	78.7656
	1175.93	73.3343	1175.93	78.934
	1176.41	73.6974	1176.41	79.1462
	1176.9	74.1254	1176.9	79.3982
	1177.38	74.6182	1177.38	79.6856
	1177.86	75.1739	1177.86	80.003
	1178.34	75.7886	1178.34	80.3446
	1178.83	76.4566	1178.83	80.7048
	1179.31	77.1704	1179.31	81.0777
	1179.79	77.9212	1179.79	81.4581
	1180.27	78.6994	1180.27	81.8409
	1180.75	79.4944	1180.75	82.2216
	1181.24	80.2957	1181.24	82.5964
	1181.72	81.0927	1181.72	82.9615
	1182.2	81.875	1182.2	83.3138
	1182.68	82.6331	1182.68	83.6505
	1183.16	83.3582	1183.16	83.9689
	1183.65	84.0428	1183.65	84.2668
	1184.13	84.6808	1184.13	84.5421
	1184.61	85.2674	1184.61	84.7933
	1185.09	85.7993	1185.09	85.0188
	1185.58	86.2747	1185.58	85.2176
	1186.06	86.6931	1186.06	85.389
	1186.54	87.0552	1186.54	85.5325
	1187.02	87.3624	1187.02	85.648
	1187.5	87.617	1187.5	85.7359
	1187.98	87.8216	1187.98	85.7966
	1188.47	87.9793	1188.47	85.8311
	1188.95	88.0934	1188.95	85.8405
	1189.43	88.1669	1189.43	85.8263
	1189.91	88.2032	1189.91	85.79
	1190.4	88.2051	1190.4	85.7334
	1190.88	88.1755	1190.88	85.6579
	1191.36	88.1172	1191.36	85.5653
	1191.84	88.0325	1191.84	85.4568
	1192.33	87.924	1192.33	85.3335
	1192.81	87.794	1192.81	85.1967
	1193.29	87.6448	1193.29	85.0469
	1193.77	87.479	1193.77	84.8852
	1194.25	87.299	1194.25	84.7123
	1194.73	87.1072	1194.73	84.5289
	1195.22	86.9059	1195.22	84.336
	1195.7	86.6972	1195.7	84.1343
	1196.18	86.4829	1196.18	83.925
	1196.66	86.2645	1196.66	83.7092
	1197.15	86.0432	1197.15	83.4881
	1197.63	85.8199	1197.63	83.2632
	1198.11	85.5952	1198.11	83.0361
	1198.59	85.3696	1198.59	82.8089
	1199.08	85.1437	1199.08	82.5837
	1199.56	84.9179	1199.56	82.3631
	1200.04	84.6929	1200.04	82.1496
	1200.52	84.469	1200.52	81.9459
	1201	84.2468	1201	81.7546
	1201.48	84.0267	1201.48	81.5778
	1201.97	83.8086	1201.97	81.417
	1202.45	83.5926	1202.45	81.2731
	1202.93	83.3785	1202.93	81.1463
	1203.41	83.1661	1203.41	81.0358
	1203.9	82.955	1203.9	80.94
	1204.38	82.7451	1204.38	80.8567
	1204.86	82.5366	1204.86	80.7832
	1205.34	82.3296	1205.34	80.7165
	1205.83	82.1246	1205.83	80.6532
	1206.31	81.9221	1206.31	80.59
	1206.79	81.7227	1206.79	80.524
	1207.27	81.5269	1207.27	80.4524
	1207.75	81.335	1207.75	80.373
	1208.23	81.1472	1208.23	80.2841
	1208.72	80.9634	1208.72	80.1848
	1209.2	80.7836	1209.2	80.0745
	1209.68	80.6079	1209.68	79.9538
	1210.16	80.4368	1210.16	79.8234
	1210.65	80.2709	1210.65	79.6848
	1211.13	80.1114	1211.13	79.5401
	1211.61	79.9599	1211.61	79.3915
	1212.09	79.8179	1212.09	79.2416
	1212.57	79.6874	1212.57	79.0927
	1213.06	79.5697	1213.06	78.9475
	1213.54	79.4661	1213.54	78.808
	1214.02	79.377	1214.02	78.6761
	1214.5	79.3023	1214.5	78.5533
	1214.98	79.2414	1214.98	78.4411
	1215.47	79.1929	1215.47	78.3403
	1215.95	79.1553	1215.95	78.2518
	1216.43	79.1267	1216.43	78.1765
	1216.91	79.1052	1216.91	78.1151
	1217.4	79.0889	1217.4	78.0683
	1217.88	79.0761	1217.88	78.0368
	1218.36	79.065	1218.36	78.021
	1218.84	79.054	1218.84	78.0212
	1219.32	79.042	1219.32	78.0373
	1219.81	79.0275	1219.81	78.069
	1220.29	79.0099	1220.29	78.1156
	1220.77	78.9885	1220.77	78.1763
	1221.25	78.9634	1221.25	78.2501
	1221.73	78.9351	1221.73	78.3359
	1222.22	78.9049	1222.22	78.4327
	1222.7	78.8746	1222.7	78.5398
	1223.18	78.8467	1223.18	78.6563
	1223.66	78.8238	1223.66	78.7818
	1224.15	78.8088	1224.15	78.9155
	1224.63	78.8046	1224.63	79.0568
	1225.11	78.8136	1225.11	79.2052
	1225.59	78.8377	1225.59	79.3595
	1226.07	78.8782	1226.07	79.5187
	1226.56	78.9361	1226.56	79.6816
	1227.04	79.0117	1227.04	79.8468
	1227.52	79.1051	1227.52	80.0129
	1228	79.2164	1228	80.1785
	1228.48	79.3457	1228.48	80.3423
	1228.97	79.4934	1228.97	80.503
	1229.45	79.6597	1229.45	80.6596
	1229.93	79.8451	1229.93	80.8111
	1230.41	80.0498	1230.41	80.9566
	1230.9	80.2739	1230.9	81.0957
	1231.38	80.5168	1231.38	81.2278
	1231.86	80.7778	1231.86	81.3525
	1232.34	81.0553	1232.34	81.4699
	1232.82	81.3476	1232.82	81.5798
	1233.31	81.6525	1233.31	81.6826
	1233.79	81.9675	1233.79	81.7784
	1234.27	82.2902	1234.27	81.8678
	1234.75	82.618	1234.75	81.9512
	1235.23	82.9485	1235.23	82.0292
	1235.72	83.2791	1235.72	82.1022
	1236.2	83.6074	1236.2	82.1708
	1236.68	83.9313	1236.68	82.2354
	1237.16	84.2483	1237.16	82.2963
	1237.65	84.5566	1237.65	82.3538
	1238.13	84.8542	1238.13	82.4081
	1238.61	85.1396	1238.61	82.4592
	1239.09	85.4116	1239.09	82.5074
	1239.57	85.6691	1239.57	82.5526
	1240.06	85.9117	1240.06	82.5949
	1240.54	86.1391	1240.54	82.6345
	1241.02	86.3512	1241.02	82.6715
	1241.5	86.5481	1241.5	82.7059
	1241.98	86.73	1241.98	82.7381
	1242.47	86.897	1242.47	82.7682
	1242.95	87.0493	1242.95	82.7964
	1243.43	87.187	1243.43	82.823
	1243.91	87.31	1243.91	82.8484
	1244.4	87.4184	1244.4	82.8729
	1244.88	87.5123	1244.88	82.8971
	1245.36	87.5916	1245.36	82.9215
	1245.84	87.6566	1245.84	82.9471
	1246.32	87.7078	1246.32	82.9749
	1246.81	87.7454	1246.81	83.0062
	1247.29	87.7702	1247.29	83.0425
	1247.77	87.7829	1247.77	83.0854
	1248.25	87.7843	1248.25	83.1366
	1248.73	87.7749	1248.73	83.1977
	1249.22	87.7556	1249.22	83.2702
	1249.7	87.7268	1249.7	83.3554
	1250.18	87.6891	1250.18	83.4539
	1250.66	87.6427	1250.66	83.5661
	1251.15	87.5879	1251.15	83.6919
	1251.63	87.5251	1251.63	83.8305
	1252.11	87.4548	1252.11	83.9807
	1252.59	87.3776	1252.59	84.1411
	1253.07	87.2945	1253.07	84.3095
	1253.56	87.2067	1253.56	84.4842
	1254.04	87.1158	1254.04	84.6629
	1254.52	87.0238	1254.52	84.8438
	1255	86.9328	1255	85.025
	1255.48	86.845	1255.48	85.2053
	1255.97	86.7629	1255.97	85.3836
	1256.45	86.689	1256.45	85.5593
	1256.93	86.6258	1256.93	85.732
	1257.41	86.5756	1257.41	85.9017
	1257.89	86.5408	1257.89	86.0684
	1258.38	86.5236	1258.38	86.2322
	1258.86	86.526	1258.86	86.393
	1259.34	86.5494	1259.34	86.5504
	1259.82	86.5949	1259.82	86.7041
	1260.31	86.6627	1260.31	86.8533
	1260.79	86.7522	1260.79	86.997
	1261.27	86.8619	1261.27	87.1342
	1261.75	86.9893	1261.75	87.2638
	1262.23	87.1312	1262.23	87.3847
	1262.72	87.2837	1262.72	87.4958
	1263.2	87.4428	1263.2	87.5959
	1263.68	87.6043	1263.68	87.6839
	1264.16	87.764	1264.16	87.7588
	1264.64	87.9186	1264.64	87.8196
	1265.13	88.0648	1265.13	87.8653
	1265.61	88.2001	1265.61	87.8951
	1266.09	88.3227	1266.09	87.9086
	1266.57	88.431	1266.57	87.9053
	1267.06	88.5245	1267.06	87.8856
	1267.54	88.6027	1267.54	87.8496
	1268.02	88.6659	1268.02	87.7982
	1268.5	88.7147	1268.5	87.7321
	1268.98	88.7501	1268.98	87.6524
	1269.47	88.7734	1269.47	87.5603
	1269.95	88.7864	1269.95	87.4569
	1270.43	88.791	1270.43	87.3433
	1270.91	88.7895	1270.91	87.2209
	1271.39	88.7845	1271.39	87.0911
	1271.88	88.7786	1271.88	86.9554
	1272.36	88.7744	1272.36	86.8156
	1272.84	88.7744	1272.84	86.6738
	1273.32	88.7808	1273.32	86.5322
	1273.81	88.7953	1273.81	86.393
	1274.29	88.8193	1274.29	86.2585
	1274.77	88.8532	1274.77	86.1308
	1275.25	88.8969	1275.25	86.0119
	1275.73	88.9496	1275.73	85.9035
	1276.22	89.0099	1276.22	85.807
	1276.7	89.0758	1276.7	85.7233
	1277.18	89.145	1277.18	85.6535
	1277.66	89.2144	1277.66	85.5979
	1278.14	89.2811	1278.14	85.5571
	1278.63	89.3419	1278.63	85.5315
	1279.11	89.3938	1279.11	85.521
	1279.59	89.4336	1279.59	85.5258
	1280.07	89.459	1280.07	85.5457
	1280.56	89.4676	1280.56	85.5805
	1281.04	89.4577	1281.04	85.6295
	1281.52	89.4282	1281.52	85.692
	1282	89.3783	1282	85.7668
	1282.48	89.3081	1282.48	85.8525
	1282.97	89.2178	1282.97	85.9476
	1283.45	89.1083	1283.45	86.0501
	1283.93	88.9811	1283.93	86.1581
	1284.41	88.8378	1284.41	86.2693
	1284.89	88.6807	1284.89	86.3817
	1285.38	88.5121	1285.38	86.4934
	1285.86	88.3349	1285.86	86.6026
	1286.34	88.1521	1286.34	86.7077
	1286.82	87.9668	1286.82	86.8073
	1287.31	87.7824	1287.31	86.9001
	1287.79	87.6024	1287.79	86.9851
	1288.27	87.4304	1288.27	87.0614
	1288.75	87.2698	1288.75	87.1282
	1289.23	87.1238	1289.23	87.1847
	1289.72	86.9953	1289.72	87.2306
	1290.2	86.8866	1290.2	87.2656
	1290.68	86.7992	1290.68	87.2899
	1291.16	86.7339	1291.16	87.3038
	1291.64	86.6902	1291.64	87.3082
	1292.13	86.6671	1292.13	87.3042
	1292.61	86.6626	1292.61	87.2934
	1293.09	86.6743	1293.09	87.2773
	1293.57	86.6994	1293.57	87.2578
	1294.06	86.7353	1294.06	87.2367
	1294.54	86.7792	1294.54	87.2158
	1295.02	86.8291	1295.02	87.197
	1295.5	86.8835	1295.5	87.1819
	1295.98	86.9412	1295.98	87.1722
	1296.47	87.0017	1296.47	87.1692
	1296.95	87.065	1296.95	87.1742
	1297.43	87.1312	1297.43	87.1882
	1297.91	87.2005	1297.91	87.2117
	1298.39	87.2732	1298.39	87.245
	1298.88	87.3492	1298.88	87.2879
	1299.36	87.4283	1299.36	87.3398
	1299.84	87.5101	1299.84	87.3998
	1300.32	87.5937	1300.32	87.4663
	1300.81	87.6784	1300.81	87.5377
	1301.29	87.7631	1301.29	87.6122
	1301.77	87.8468	1301.77	87.688
	1302.25	87.9289	1302.25	87.7634
	1302.73	88.0087	1302.73	87.8373
	1303.22	88.0858	1303.22	87.9086
	1303.7	88.1602	1303.7	87.977
	1304.18	88.232	1304.18	88.0424
	1304.66	88.3015	1304.66	88.1049
	1305.14	88.3693	1305.14	88.1649
	1305.63	88.4357	1305.63	88.2227
	1306.11	88.5015	1306.11	88.2784
	1306.59	88.567	1306.59	88.3319
	1307.07	88.6327	1307.07	88.3827
	1307.56	88.6991	1307.56	88.4303
	1308.04	88.7668	1308.04	88.4738
	1308.52	88.8363	1308.52	88.5124
	1309	88.9081	1309	88.5452
	1309.48	88.9831	1309.48	88.5716
	1309.97	89.062	1309.97	88.591
	1310.45	89.1456	1310.45	88.6031
	1310.93	89.2345	1310.93	88.6076
	1311.41	89.3293	1311.41	88.6044
	1311.89	89.4301	1311.89	88.5934
	1312.38	89.5367	1312.38	88.5745
	1312.86	89.6485	1312.86	88.5475
	1313.34	89.7643	1313.34	88.5125
	1313.82	89.8824	1313.82	88.4694
	1314.31	90.001	1314.31	88.4184
	1314.79	90.1177	1314.79	88.3597
	1315.27	90.2304	1315.27	88.2939
	1315.75	90.3368	1315.75	88.2215
	1316.23	90.4351	1316.23	88.1432
	1316.72	90.5235	1316.72	88.0595
	1317.2	90.601	1317.2	87.9712
	1317.68	90.6668	1317.68	87.8785
	1318.16	90.7209	1318.16	87.7816
	1318.64	90.7635	1318.64	87.6805
	1319.13	90.7955	1319.13	87.5751
	1319.61	90.8179	1319.61	87.4652
	1320.09	90.8321	1320.09	87.3505
	1320.57	90.8398	1320.57	87.2309
	1321.06	90.8424	1321.06	87.1063
	1321.54	90.8413	1321.54	86.9766
	1322.02	90.8379	1322.02	86.8419
	1322.5	90.833	1322.5	86.7021
	1322.98	90.8273	1322.98	86.5572
	1323.47	90.821	1323.47	86.4071
	1323.95	90.8142	1323.95	86.2519
	1324.43	90.8068	1324.43	86.0916
	1324.91	90.7986	1324.91	85.9264
	1325.39	90.7893	1325.39	85.7567
	1325.88	90.7788	1325.88	85.5833
	1326.36	90.7668	1326.36	85.4071
	1326.84	90.7535	1326.84	85.2294
	1327.32	90.7389	1327.32	85.0517
	1327.81	90.7234	1327.81	84.8757
	1328.29	90.7072	1328.29	84.7028
	1328.77	90.6908	1328.77	84.5347
	1329.25	90.6746	1329.25	84.3728
	1329.73	90.659	1329.73	84.2183
	1330.22	90.6445	1330.22	84.0723
	1330.7	90.6314	1330.7	83.9357
	1331.18	90.6202	1331.18	83.8093
	1331.66	90.6113	1331.66	83.6936
	1332.14	90.605	1332.14	83.5893
	1332.63	90.6014	1332.63	83.4969
	1333.11	90.6007	1333.11	83.4169
	1333.59	90.6028	1333.59	83.3501
	1334.07	90.6075	1334.07	83.2975
	1334.56	90.6144	1334.56	83.2605
	1335.04	90.623	1335.04	83.2408
	1335.52	90.6326	1335.52	83.2407
	1336	90.6425	1336	83.2628
	1336.48	90.652	1336.48	83.3096
	1336.97	90.6603	1336.97	83.3837
	1337.45	90.6669	1337.45	83.4867
	1337.93	90.6713	1337.93	83.6191
	1338.41	90.6733	1338.41	83.7799
	1338.89	90.6728	1338.89	83.9663
	1339.38	90.6698	1339.38	84.1741
	1339.86	90.6647	1339.86	84.3975
	1340.34	90.6574	1340.34	84.6306
	1340.82	90.6481	1340.82	84.8675
	1341.31	90.6368	1341.31	85.103
	1341.79	90.6235	1341.79	85.3327
	1342.27	90.608	1342.27	85.5537
	1342.75	90.5902	1342.75	85.7639
	1343.23	90.5702	1343.23	85.9621
	1343.72	90.5481	1343.72	86.1478
	1344.2	90.5241	1344.2	86.3209
	1344.68	90.4988	1344.68	86.4819
	1345.16	90.4726	1345.16	86.6312
	1345.64	90.4463	1345.64	86.7696
	1346.13	90.4204	1346.13	86.8981
	1346.61	90.3953	1346.61	87.0175
	1347.09	90.3717	1347.09	87.1289
	1347.57	90.3495	1347.57	87.2332
	1348.06	90.3288	1348.06	87.3311
	1348.54	90.3094	1348.54	87.4232
	1349.02	90.2913	1349.02	87.5099
	1349.5	90.274	1349.5	87.5913
	1349.98	90.2573	1349.98	87.6674
	1350.47	90.241	1350.47	87.7381
	1350.95	90.2248	1350.95	87.8031
	1351.43	90.2086	1351.43	87.8624
	1351.91	90.192	1351.91	87.9155
	1352.39	90.175	1352.39	87.9623
	1352.88	90.157	1352.88	88.0024
	1353.36	90.1377	1353.36	88.0352
	1353.84	90.1167	1353.84	88.0602
	1354.32	90.0936	1354.32	88.0768
	1354.81	90.068	1354.81	88.0842
	1355.29	90.0399	1355.29	88.082
	1355.77	90.0092	1355.77	88.0699
	1356.25	89.9762	1356.25	88.0478
	1356.73	89.9413	1356.73	88.016
	1357.22	89.905	1357.22	87.9749
	1357.7	89.8677	1357.7	87.9253
	1358.18	89.8298	1358.18	87.8677
	1358.66	89.7917	1358.66	87.8028
	1359.14	89.7533	1359.14	87.7306
	1359.63	89.7148	1359.63	87.6514
	1360.11	89.6761	1360.11	87.5649
	1360.59	89.6371	1360.59	87.4707
	1361.07	89.5978	1361.07	87.3686
	1361.56	89.5585	1361.56	87.2585
	1362.04	89.5195	1362.04	87.1408
[truncated: 5,472 more rows]

## Sheet: Supplementary Figure 8
Supplementary Figure 8
δ (ppm)	Intensity
-2.99571	-1.31788
-2.99519	-1.63082
-2.99467	0.29179
-2.99416	-0.25225
-2.99364	1.10361
-2.99312	1.42724
-2.9926	1.65282
-2.99208	-0.04612
-2.99156	0.45229
-2.99104	-0.54922
-2.99053	-0.90503
-2.99001	-0.82633
-2.98949	1.36965
-2.98897	0.66464
-2.98845	0.35955
-2.98793	-0.3222
-2.98741	-1.2897
-2.9869	1.40479
-2.98638	0.23193
-2.98586	-0.0539
-2.98534	-2.70033
-2.98482	1.10786
-2.9843	-0.32106
-2.98378	-0.73008
-2.98327	0.28274
-2.98275	-0.26692
-2.98223	0.46012
-2.98171	0.04816
-2.98119	1.24239
-2.98067	0.78553
-2.98015	-0.06991
-2.97964	0.16758
-2.97912	-0.11541
-2.9786	-0.44801
-2.97808	-0.65438
-2.97756	-0.33403
-2.97704	-0.12713
-2.97652	0.45863
-2.97601	2.0105
-2.97549	0.14124
-2.97497	-0.3477
-2.97445	1.19594
-2.97393	0.70578
-2.97341	1.12651
-2.97289	1.73209
-2.97238	0.37044
-2.97186	0.23324
-2.97134	1.75926
-2.97082	-0.07154
-2.9703	1.27117
-2.96978	0.40649
-2.96926	-0.02297
-2.96875	0.05495
-2.96823	0.45938
-2.96771	0.67901
-2.96719	0.50497
-2.96667	0.34276
-2.96615	-0.42083
-2.96563	0.09563
-2.96512	1.37115
-2.9646	1.37498
-2.96408	-1.10134
-2.96356	-0.09025
-2.96304	-1.15909
-2.96252	0.26115
-2.96201	0.70591
-2.96149	1.38625
-2.96097	0.9242
-2.96045	-0.62918
-2.95993	-1.18283
-2.95941	1.43507
-2.95889	1.58122
-2.95838	1.05574
-2.95786	0.46822
-2.95734	-0.18545
-2.95682	0.17133
-2.9563	-0.00624
-2.95578	0.18862
-2.95526	0.74586
-2.95475	0.31162
-2.95423	-1.08301
-2.95371	-0.27639
-2.95319	-0.84794
-2.95267	-0.17898
-2.95215	-0.23938
-2.95163	-0.07043
-2.95112	-0.78197
-2.9506	1.09233
-2.95008	-0.38072
-2.94956	0.45243
-2.94904	-0.42279
-2.94852	-0.87229
-2.948	0.60256
-2.94749	0.81799
-2.94697	0.33733
-2.94645	-0.16675
-2.94593	0.62166
-2.94541	0.76818
-2.94489	1.69133
-2.94437	1.86041
-2.94386	-0.4588
-2.94334	0.08537
-2.94282	2.06115
-2.9423	0.57877
-2.94178	0.51341
-2.94126	-0.71986
-2.94074	0.87786
-2.94023	0.28371
-2.93971	-0.15951
-2.93919	-0.38574
-2.93867	1.87701
-2.93815	1.26106
-2.93763	0.76468
-2.93711	-1.77231
-2.9366	0.10691
-2.93608	-0.5641
-2.93556	-1.05385
-2.93504	-0.06874
-2.93452	-1.74251
-2.934	-0.80914
-2.93348	-0.62793
-2.93297	0.32721
-2.93245	0.3522
-2.93193	-0.22696
-2.93141	-1.11352
-2.93089	-1.91927
-2.93037	-0.45823
-2.92985	0.26929
-2.92934	-0.24624
-2.92882	0.38726
-2.9283	1.05211
-2.92778	-0.83802
-2.92726	-1.00016
-2.92674	-0.29792
-2.92622	0.78125
-2.92571	-0.68217
-2.92519	-0.30355
-2.92467	0.57918
-2.92415	0.51813
-2.92363	-0.62074
-2.92311	0.26296
-2.92259	-1.20574
-2.92208	0.38732
-2.92156	-1.12307
-2.92104	-0.09561
-2.92052	-1.98659
-2.92	-0.13167
-2.91948	-0.41803
-2.91897	-0.30345
-2.91845	0.23425
-2.91793	0.81701
-2.91741	-0.20478
-2.91689	-0.86547
-2.91637	-0.32577
-2.91585	0.11384
-2.91534	0.50842
-2.91482	-1.80754
-2.9143	-1.05905
-2.91378	-1.12158
-2.91326	-0.74639
-2.91274	-1.27164
-2.91222	0.15725
-2.91171	-0.64843
-2.91119	-1.67377
-2.91067	-2.1411
-2.91015	-1.62126
-2.90963	-1.49559
-2.90911	-0.68985
-2.90859	-0.72546
-2.90808	-1.09187
-2.90756	-0.9742
-2.90704	-0.73201
-2.90652	-0.82191
-2.906	-1.62779
-2.90548	-0.81747
-2.90496	-0.89159
-2.90445	-0.36926
-2.90393	-0.67305
-2.90341	-1.91188
-2.90289	-0.41314
-2.90237	-1.41322
-2.90185	-0.43536
-2.90133	0.80521
-2.90082	0.56658
-2.9003	0.1423
-2.89978	-0.06147
-2.89926	-1.98691
-2.89874	-1.61427
-2.89822	-0.55523
-2.8977	-1.21755
-2.89719	-0.48978
-2.89667	-0.47342
-2.89615	-0.59767
-2.89563	-2.58165
-2.89511	-0.50621
-2.89459	-0.81478
-2.89407	0.44448
-2.89356	-0.43895
-2.89304	-1.63471
-2.89252	-1.34691
-2.892	-1.69859
-2.89148	-0.25741
-2.89096	-0.7945
-2.89044	-2.69169
-2.88993	-0.57519
-2.88941	-1.49914
-2.88889	-0.10337
-2.88837	-2.53354
-2.88785	-1.69905
-2.88733	0.91575
-2.88681	0.33319
-2.8863	-1.323
-2.88578	-0.20684
-2.88526	-1.11506
-2.88474	-0.64451
-2.88422	-0.00933
-2.8837	-1.03118
-2.88318	0.96638
-2.88267	-0.53586
-2.88215	-1.36412
-2.88163	0.15894
-2.88111	0.88681
-2.88059	0.4736
-2.88007	-0.33726
-2.87955	-0.35177
-2.87904	0.71968
-2.87852	-1.09017
-2.878	1.30695
-2.87748	-2.04644
-2.87696	-1.15673
-2.87644	-0.41543
-2.87592	-0.11575
-2.87541	0.79756
-2.87489	0.5484
-2.87437	1.28406
-2.87385	0.76537
-2.87333	-1.29493
-2.87281	-0.87061
-2.8723	1.02127
-2.87178	1.20447
-2.87126	-1.22496
-2.87074	0.18233
-2.87022	0.45625
-2.8697	1.23785
-2.86918	1.50188
-2.86867	0.24086
-2.86815	0.10954
-2.86763	-0.29226
-2.86711	-0.02434
-2.86659	-1.10292
-2.86607	0.71856
-2.86555	-0.66715
-2.86504	-0.29459
-2.86452	-0.99295
-2.864	0.72506
-2.86348	-0.42258
-2.86296	-1.9675
-2.86244	1.35173
-2.86192	-0.552
-2.86141	2.11131
-2.86089	-0.08718
-2.86037	-1.88882
-2.85985	-0.13165
-2.85933	0.21308
-2.85881	-0.6144
-2.85829	0.56568
-2.85778	0.97138
-2.85726	-0.55095
-2.85674	0.92201
-2.85622	-0.08391
-2.8557	-1.98253
-2.85518	-1.47492
-2.85466	0.7339
-2.85415	1.47777
-2.85363	-1.00068
-2.85311	0.18685
-2.85259	1.47577
-2.85207	1.53842
-2.85155	0.93905
-2.85103	3.07563
-2.85052	-0.34997
-2.85	1.06106
-2.84948	-2.2426
-2.84896	0.03733
-2.84844	0.01013
-2.84792	-2.26478
-2.8474	2.45259
-2.84689	0.41211
-2.84637	0.57362
-2.84585	1.15195
-2.84533	1.39115
-2.84481	0.32462
-2.84429	0.28997
-2.84377	-0.27555
-2.84326	1.0721
-2.84274	-2.07101
-2.84222	0.01427
-2.8417	0.17873
-2.84118	-0.46004
-2.84066	0.78199
-2.84014	-1.11438
-2.83963	-0.0692
-2.83911	-0.50312
-2.83859	-0.48764
-2.83807	2.21699
-2.83755	-0.01785
-2.83703	1.17745
-2.83651	-0.01201
-2.836	-0.73216
-2.83548	0.2831
-2.83496	-1.4477
-2.83444	-0.73074
-2.83392	-0.73202
-2.8334	-0.64209
-2.83288	-0.22849
-2.83237	0.65093
-2.83185	-1.31224
-2.83133	1.88628
-2.83081	-0.5326
-2.83029	0.34205
-2.82977	0.24304
-2.82926	-0.56328
-2.82874	2.19562
-2.82822	3.43578
-2.8277	-1.24613
-2.82718	1.24472
-2.82666	-0.18357
-2.82614	0.23706
-2.82563	-0.42839
-2.82511	-1.26417
-2.82459	-1.3278
-2.82407	0.32129
-2.82355	-0.41927
-2.82303	0.64882
-2.82251	-0.10923
-2.822	0.95462
-2.82148	0.43419
-2.82096	-1.20343
-2.82044	-0.48136
-2.81992	0.41322
-2.8194	-1.47958
-2.81888	-0.13451
-2.81837	-1.05708
-2.81785	-1.49665
-2.81733	-0.99197
-2.81681	1.2271
-2.81629	-0.51575
-2.81577	-0.8065
-2.81525	-0.06043
-2.81474	0.65771
-2.81422	-1.47362
-2.8137	0.39141
-2.81318	-0.86669
-2.81266	1.67597
-2.81214	0.20856
-2.81162	-1.10366
-2.81111	-1.43003
-2.81059	-0.51986
-2.81007	0.61028
-2.80955	0.07911
-2.80903	0.23614
-2.80851	-0.2506
-2.80799	2.3749
-2.80748	-0.88723
-2.80696	-0.30613
-2.80644	0.21426
-2.80592	0.69598
-2.8054	-1.34761
-2.80488	1.38256
-2.80436	1.00967
-2.80385	0.6733
-2.80333	0.15087
-2.80281	-0.97774
-2.80229	-0.23137
-2.80177	-0.19996
-2.80125	0.60963
-2.80073	-0.32224
-2.80022	0.68614
-2.7997	-0.93771
-2.79918	0.34851
-2.79866	0.68771
-2.79814	-0.44038
-2.79762	-0.80423
-2.7971	-1.50893
-2.79659	-0.86237
-2.79607	0.11086
-2.79555	-0.86053
-2.79503	-0.44637
-2.79451	-1.55612
-2.79399	0.63846
-2.79347	-1.36801
-2.79296	-1.41848
-2.79244	-1.1197
-2.79192	-1.83545
-2.7914	0.27749
-2.79088	-1.27653
-2.79036	-2.32884
-2.78984	0.26889
-2.78933	-0.01576
-2.78881	-0.15188
-2.78829	-2.61095
-2.78777	-1.266
-2.78725	-0.28839
-2.78673	-1.00194
-2.78622	-0.24662
-2.7857	-0.33807
-2.78518	-1.08039
-2.78466	-1.23582
-2.78414	-1.46818
-2.78362	1.04961
-2.7831	-1.17125
-2.78259	-0.34203
-2.78207	-1.0694
-2.78155	-0.8549
-2.78103	-2.32008
-2.78051	-1.74071
-2.77999	-1.40817
-2.77947	-1.5108
-2.77896	-2.0984
-2.77844	-0.18415
-2.77792	-2.25971
-2.7774	-0.17191
-2.77688	-0.53541
-2.77636	-1.98749
-2.77584	-0.32959
-2.77533	0.26242
-2.77481	-0.14985
-2.77429	-0.70696
-2.77377	0.32096
-2.77325	-0.01297
-2.77273	-2.07706
-2.77221	-0.24837
-2.7717	-0.00379
-2.77118	-0.39489
-2.77066	0.53252
-2.77014	0.32334
-2.76962	-0.07395
-2.7691	1.01284
-2.76858	-1.05216
-2.76807	-0.88936
-2.76755	-0.18674
-2.76703	-2.42107
-2.76651	0.54341
-2.76599	-0.98464
-2.76547	0.67426
-2.76495	-0.75046
-2.76444	-0.93629
-2.76392	0.3885
-2.7634	-0.59423
-2.76288	-0.46765
-2.76236	-0.11062
-2.76184	0.56713
-2.76132	-0.04801
-2.76081	-0.40742
-2.76029	0.24029
-2.75977	-0.55508
-2.75925	0.89618
-2.75873	-1.29686
-2.75821	1.37814
-2.75769	-0.6004
-2.75718	1.22618
-2.75666	-0.4613
-2.75614	0.25317
-2.75562	1.11513
-2.7551	0.58112
-2.75458	0.08204
-2.75406	-0.02227
-2.75355	-0.31594
-2.75303	0.69598
-2.75251	-1.01285
-2.75199	0.25783
-2.75147	0.42862
-2.75095	-0.16878
-2.75043	-0.1946
-2.74992	-0.87699
-2.7494	-0.09793
-2.74888	1.2326
-2.74836	0.6769
-2.74784	0.15879
-2.74732	-0.69692
-2.7468	-0.28843
-2.74629	2.39518
-2.74577	1.65712
-2.74525	-0.1993
-2.74473	-1.2225
-2.74421	-0.76486
-2.74369	-1.76784
-2.74317	1.70533
-2.74266	0.94561
-2.74214	0.71289
-2.74162	1.10094
-2.7411	0.94582
-2.74058	-0.21874
-2.74006	-0.54596
-2.73955	-1.53424
-2.73903	0.10747
-2.73851	0.64901
-2.73799	-2.1823
-2.73747	0.56146
-2.73695	-0.94956
-2.73643	2.78977
-2.73592	-1.5439
-2.7354	-0.2535
-2.73488	0.39425
-2.73436	0.79683
-2.73384	1.12445
-2.73332	0.43069
-2.7328	2.64626
-2.73229	-1.387
-2.73177	0.61412
-2.73125	0.26538
-2.73073	0.08595
-2.73021	0.11376
-2.72969	1.21279
-2.72917	0.45146
-2.72866	-0.41291
-2.72814	1.58821
-2.72762	-0.57823
-2.7271	-0.13635
-2.72658	-0.22509
-2.72606	0.41483
-2.72554	0.34389
-2.72503	-0.20295
-2.72451	-0.11659
-2.72399	1.69775
-2.72347	0.16995
-2.72295	-1.08579
-2.72243	0.03788
-2.72191	0.06249
-2.7214	-0.34427
-2.72088	1.12853
-2.72036	-1.33969
-2.71984	-0.52632
-2.71932	0.16869
-2.7188	0.36696
-2.71828	-0.08879
-2.71777	0.40041
-2.71725	1.84098
-2.71673	-1.05273
-2.71621	0.16587
-2.71569	1.29903
-2.71517	-1.09717
-2.71465	-0.79652
-2.71414	-0.94397
-2.71362	0.47939
-2.7131	-0.0285
-2.71258	-0.14464
-2.71206	2.25996
-2.71154	-0.1403
-2.71102	-1.09899
-2.71051	0.34059
-2.70999	1.2128
-2.70947	-0.85689
-2.70895	-1.30213
-2.70843	-0.39784
-2.70791	1.61264
-2.70739	-0.19364
-2.70688	0.71923
-2.70636	0.37032
-2.70584	1.93439
-2.70532	-0.53937
-2.7048	-0.45091
-2.70428	0.11014
-2.70376	0.33756
-2.70325	2.86084
-2.70273	-0.07067
-2.70221	-2.52086
-2.70169	1.75314
-2.70117	-0.39315
-2.70065	-0.80364
-2.70013	2.02961
-2.69962	-1.24761
-2.6991	-1.18753
-2.69858	1.46401
-2.69806	0.90944
-2.69754	0.00776
-2.69702	-0.26917
-2.69651	-0.69608
-2.69599	-0.36993
-2.69547	0.16463
-2.69495	0.39367
-2.69443	-0.15773
-2.69391	-1.2202
-2.69339	0.91665
-2.69288	0.29199
-2.69236	-0.04658
-2.69184	-1.06537
-2.69132	0.7239
-2.6908	0.758
-2.69028	0.68235
-2.68976	0.45682
-2.68925	-0.1094
-2.68873	-0.69315
-2.68821	-0.16316
-2.68769	0.08365
-2.68717	-1.3682
-2.68665	-0.27033
-2.68613	2.66882
-2.68562	-0.08497
-2.6851	0.57433
-2.68458	0.06139
-2.68406	0.75579
-2.68354	1.28449
-2.68302	-0.56783
-2.6825	-0.77796
-2.68199	-0.73435
-2.68147	-0.2081
-2.68095	-0.58603
-2.68043	1.98662
-2.67991	-0.31146
-2.67939	-0.41815
-2.67887	1.19046
-2.67836	0.26336
-2.67784	-0.05315
-2.67732	-1.03491
-2.6768	0.27004
-2.67628	0.43114
-2.67576	-0.45984
-2.67524	0.83373
-2.67473	1.20682
-2.67421	0.32606
-2.67369	2.09123
-2.67317	-0.21522
-2.67265	-0.85851
-2.67213	-0.23021
-2.67161	0.7788
-2.6711	0.1308
-2.67058	2.24989
-2.67006	-2.27496
-2.66954	0.41671
-2.66902	-0.47252
-2.6685	0.18069
-2.66798	-1.77533
-2.66747	-1.87803
-2.66695	0.80269
-2.66643	0.64991
-2.66591	1.22257
-2.66539	0.37369
-2.66487	0.39016
-2.66435	-0.70745
-2.66384	-1.10104
-2.66332	0.11796
-2.6628	1.47679
-2.66228	-0.68677
-2.66176	-0.97297
-2.66124	1.08467
-2.66072	-1.74482
-2.66021	0.94023
-2.65969	-0.39094
-2.65917	-3.4134
-2.65865	-0.08052
-2.65813	-0.10266
-2.65761	0.163
-2.65709	1.11201
-2.65658	-0.28332
-2.65606	1.46927
-2.65554	1.16707
-2.65502	-0.69591
-2.6545	-0.18371
-2.65398	1.07744
-2.65346	-0.81355
-2.65295	-2.07021
-2.65243	0.52944
-2.65191	-0.38312
-2.65139	0.67194
-2.65087	-1.16643
-2.65035	-1.57035
-2.64984	0.5121
-2.64932	-1.8148
-2.6488	0.12431
-2.64828	1.03164
-2.64776	0.276
-2.64724	0.91042
-2.64672	-0.04324
-2.64621	-0.47017
-2.64569	0.59034
-2.64517	-0.01252
-2.64465	-0.04777
-2.64413	-0.74135
-2.64361	0.02352
-2.64309	0.23458
-2.64258	1.02667
-2.64206	0.14278
-2.64154	1.04475
-2.64102	0.93107
-2.6405	-0.05453
-2.63998	0.61939
-2.63946	1.0099
-2.63895	-1.25821
-2.63843	2.19006
-2.63791	-0.16952
-2.63739	-1.35267
-2.63687	-1.19687
-2.63635	-0.35977
-2.63583	-0.35646
-2.63532	0.66761
-2.6348	1.51238
-2.63428	1.6768
-2.63376	0.94882
-2.63324	-0.0549
-2.63272	-0.11924
-2.6322	0.92966
-2.63169	2.63204
-2.63117	-0.80073
-2.63065	-0.21221
-2.63013	-0.20586
-2.62961	0.99107
-2.62909	0.01226
-2.62857	0.38515
-2.62806	1.09099
-2.62754	-0.10833
-2.62702	-0.96539
-2.6265	1.70253
-2.62598	-0.95143
-2.62546	0.08927
-2.62494	-0.27972
-2.62443	-0.02287
-2.62391	-0.8462
-2.62339	-1.38851
-2.62287	-1.41129
-2.62235	0.65355
-2.62183	-2.06669
-2.62131	0.67705
-2.6208	0.10559
-2.62028	-1.11296
-2.61976	0.37231
-2.61924	-0.88187
-2.61872	-1.44264
-2.6182	0.53969
-2.61768	1.64095
-2.61717	-1.47254
-2.61665	-2.31395
-2.61613	-0.34525
-2.61561	0.47641
-2.61509	0.65524
-2.61457	-0.71045
-2.61405	-0.53847
-2.61354	0.1508
-2.61302	-2.61056
-2.6125	0.4599
-2.61198	-1.02996
-2.61146	-1.8571
-2.61094	-0.79807
-2.61042	-2.3478
-2.60991	-0.78082
-2.60939	-1.15999
-2.60887	0.25062
-2.60835	-1.19249
-2.60783	-1.01691
-2.60731	0.71006
-2.6068	0.50094
-2.60628	0.63422
-2.60576	-0.79043
-2.60524	-3.64776
-2.60472	-1.23542
-2.6042	-0.7442
-2.60368	-0.05464
-2.60317	-1.56901
-2.60265	-1.28471
-2.60213	0.63489
-2.60161	-0.03013
-2.60109	-0.34249
-2.60057	-0.51837
-2.60005	-0.34138
-2.59954	-1.80462
-2.59902	-0.95708
-2.5985	-1.69971
-2.59798	-0.33941
-2.59746	-0.64118
-2.59694	0.25974
-2.59642	-1.07845
-2.59591	-0.31715
-2.59539	-1.5479
-2.59487	-0.55212
-2.59435	-0.03277
-2.59383	0.56267
-2.59331	0.19156
-2.59279	-0.07067
-2.59228	-1.68864
-2.59176	-0.39436
-2.59124	-0.92768
-2.59072	-0.6186
-2.5902	-2.4548
-2.58968	-0.72103
-2.58916	0.86109
-2.58865	0.39828
-2.58813	1.78647
-2.58761	-0.87382
-2.58709	-1.29158
-2.58657	0.94664
-2.58605	0.53449
-2.58553	-1.11209
-2.58502	0.73133
-2.5845	0.24859
-2.58398	0.60295
-2.58346	0.48952
-2.58294	-1.45949
-2.58242	1.07476
-2.5819	-0.25971
-2.58139	-1.63857
-2.58087	0.19723
-2.58035	2.16718
-2.57983	-0.93884
-2.57931	0.73913
-2.57879	0.538
-2.57827	-2.02322
-2.57776	-1.03654
-2.57724	-0.05578
-2.57672	1.72099
-2.5762	-0.75348
-2.57568	-0.08829
-2.57516	1.66663
-2.57464	-0.32369
-2.57413	0.6816
-2.57361	-0.78422
-2.57309	-1.25189
-2.57257	-1.20377
-2.57205	-0.13159
-2.57153	-0.91392
-2.57101	-0.7299
-2.5705	0.91769
-2.56998	-0.85849
-2.56946	-1.13105
-2.56894	-0.79553
-2.56842	-2.17599
-2.5679	-1.32263
-2.56738	0.52502
-2.56687	-1.67377
-2.56635	1.12334
-2.56583	-0.37712
-2.56531	1.51112
-2.56479	2.09233
-2.56427	-1.54079
-2.56376	2.58124
-2.56324	1.3508
-2.56272	-0.94108
-2.5622	-0.97325
-2.56168	0.63632
-2.56116	0.44137
-2.56064	-1.18856
-2.56013	-0.52048
-2.55961	2.30839
-2.55909	0.24039
-2.55857	-0.14249
-2.55805	-1.68459
-2.55753	-0.91373
-2.55701	-0.9988
-2.5565	0.98414
-2.55598	0.11992
-2.55546	0.10408
-2.55494	0.42454
-2.55442	-1.06081
-2.5539	0.95671
-2.55338	-1.71338
-2.55287	-1.76159
-2.55235	0.06018
-2.55183	1.18647
-2.55131	-0.90611
-2.55079	0.61004
-2.55027	-0.13755
-2.54975	-0.06664
-2.54924	2.26676
-2.54872	-0.38738
-2.5482	1.73011
-2.54768	-0.47042
-2.54716	0.60941
-2.54664	1.0755
-2.54612	0.28782
-2.54561	-0.96924
-2.54509	-0.28344
-2.54457	-0.20568
-2.54405	-0.47609
-2.54353	-0.05494
-2.54301	-0.92746
-2.54249	1.35348
-2.54198	-1.97304
-2.54146	0.80944
-2.54094	1.08344
-2.54042	0.93912
-2.5399	-1.19386
-2.53938	-1.36309
-2.53886	-0.54625
-2.53835	0.61322
-2.53783	-0.14618
-2.53731	0.0448
-2.53679	1.48971
-2.53627	0.96276
-2.53575	-0.70348
-2.53523	1.27167
-2.53472	-0.10447
-2.5342	-0.45748
-2.53368	0.28045
-2.53316	-0.26168
-2.53264	-1.24443
-2.53212	-1.6192
-2.5316	-0.19281
-2.53109	2.23586
-2.53057	0.05237
-2.53005	-2.81271
-2.52953	1.11847
-2.52901	0.51461
-2.52849	-0.75829
-2.52797	-1.70174
-2.52746	0.23824
-2.52694	0.72267
-2.52642	-1.84786
-2.5259	0.47072
-2.52538	0.89886
-2.52486	0.11827
-2.52434	0.04133
-2.52383	-0.38645
-2.52331	0.10922
-2.52279	1.56948
-2.52227	0.7693
-2.52175	0.0873
-2.52123	-0.34998
-2.52071	-0.56757
-2.5202	-0.23672
-2.51968	1.2663
-2.51916	1.6961
-2.51864	-0.11128
-2.51812	1.82935
-2.5176	1.71866
-2.51709	1.60846
-2.51657	0.68745
-2.51605	-0.34511
-2.51553	1.15053
-2.51501	-0.20686
-2.51449	1.80181
-2.51397	-2.46577
-2.51346	0.35051
-2.51294	0.10236
-2.51242	0.78455
-2.5119	2.09086
-2.51138	-0.06692
-2.51086	0.01751
-2.51034	1.71706
-2.50983	-0.20722
-2.50931	0.52768
-2.50879	0.68567
-2.50827	2.00043
-2.50775	0.09158
-2.50723	1.03328
-2.50671	-1.2065
-2.5062	-1.28207
-2.50568	-0.95679
-2.50516	-0.39655
-2.50464	0.89213
-2.50412	-0.66136
-2.5036	0.83324
-2.50308	1.08757
-2.50257	-1.24793
-2.50205	1.15284
-2.50153	0.80523
-2.50101	1.23548
-2.50049	-0.93713
-2.49997	0.33792
-2.49945	0.99895
-2.49894	0.90515
-2.49842	-0.51596
-2.4979	-0.51862
-2.49738	-1.07333
-2.49686	-0.48356
-2.49634	-0.26404
-2.49582	2.40824
-2.49531	0.53192
-2.49479	-0.77393
-2.49427	0.18218
-2.49375	0.28209
-2.49323	1.17296
-2.49271	-0.78083
-2.49219	0.70087
-2.49168	-0.65493
-2.49116	-0.07766
-2.49064	0.1103
-2.49012	0.18
-2.4896	-0.82964
-2.48908	0.72071
-2.48856	0.62158
-2.48805	1.22935
-2.48753	0.70216
-2.48701	0.434
-2.48649	0.05678
-2.48597	-0.7259
-2.48545	-1.08052
-2.48493	-0.75856
-2.48442	0.62497
-2.4839	-1.02796
-2.48338	0.94664
-2.48286	0.83705
-2.48234	0.14197
-2.48182	0.000362217
-2.4813	-0.93927
-2.48079	1.46682
-2.48027	-0.99107
-2.47975	0.64216
-2.47923	-0.5787
-2.47871	-0.33149
-2.47819	-0.7868
-2.47767	-0.40359
-2.47716	-0.21995
-2.47664	1.22081
-2.47612	-0.93312
-2.4756	-0.24022
-2.47508	-1.31055
-2.47456	-1.12371
-2.47405	-1.37404
-2.47353	-1.55992
-2.47301	0.54021
-2.47249	-0.08916
-2.47197	0.23154
-2.47145	-1.06093
-2.47093	-0.14661
-2.47042	0.2719
-2.4699	0.20495
-2.46938	-1.03743
-2.46886	1.57284
-2.46834	-0.06288
-2.46782	0.07754
-2.4673	-1.79527
-2.46679	0.56801
-2.46627	0.94898
-2.46575	1.72699
-2.46523	0.31255
-2.46471	-0.71024
-2.46419	0.6386
-2.46367	0.22087
-2.46316	0.22337
-2.46264	-1.15909
-2.46212	-1.57763
-2.4616	-0.94576
-2.46108	3.13704
-2.46056	-1.34295
-2.46004	2.50718
-2.45953	0.36511
-2.45901	-0.48551
-2.45849	0.8105
-2.45797	-0.51696
-2.45745	-0.32239
-2.45693	2.4766
-2.45641	1.37274
-2.4559	-1.2188
-2.45538	-1.01411
-2.45486	1.37253
-2.45434	0.1155
-2.45382	-0.33543
-2.4533	-0.65513
-2.45278	-0.84331
-2.45227	1.80588
-2.45175	-2.09156
-2.45123	0.04839
-2.45071	0.80787
-2.45019	-0.25072
-2.44967	0.85959
-2.44915	-0.81606
-2.44864	-0.09257
-2.44812	-1.21768
-2.4476	0.6842
-2.44708	-1.32367
-2.44656	0.10942
-2.44604	0.07932
-2.44552	0.64485
-2.44501	-0.99619
-2.44449	-0.73321
-2.44397	2.27895
-2.44345	-0.20391
-2.44293	1.3313
-2.44241	-0.45434
-2.44189	0.3592
-2.44138	-1.36366
-2.44086	0.70785
-2.44034	1.29489
-2.43982	-0.2805
-2.4393	0.82278
-2.43878	0.51747
-2.43826	-2.35065
-2.43775	1.28789
-2.43723	0.65047
-2.43671	-0.57743
-2.43619	-0.38808
-2.43567	0.38025
-2.43515	-0.27329
-2.43463	-0.66699
-2.43412	1.08908
-2.4336	0.97206
-2.43308	0.64103
-2.43256	1.40066
-2.43204	2.10606
-2.43152	-0.83885
-2.431	-0.97416
-2.43049	0.35448
-2.42997	0.78028
-2.42945	-0.78414
-2.42893	0.02079
-2.42841	-1.01457
-2.42789	-0.72261
-2.42738	-1.22669
-2.42686	1.29951
-2.42634	-0.60679
-2.42582	-2.04229
-2.4253	-0.37873
-2.42478	0.95931
-2.42426	-0.48948
-2.42375	1.09277
-2.42323	1.53737
-2.42271	-0.99626
-2.42219	0.34835
-2.42167	-0.62375
-2.42115	0.25179
-2.42063	0.1202
-2.42012	0.41134
-2.4196	-1.59543
-2.41908	0.50883
-2.41856	0.39973
-2.41804	0.22356
-2.41752	-0.51563
-2.417	1.08549
-2.41649	-0.32759
-2.41597	0.95636
-2.41545	1.57918
-2.41493	1.48302
-2.41441	-0.89555
-2.41389	-2.0718
-2.41337	-1.0703
-2.41286	0.85991
-2.41234	0.49194
-2.41182	-0.71871
-2.4113	0.41839
-2.41078	1.34752
-2.41026	1.00966
-2.40974	0.55274
-2.40923	-0.72623
-2.40871	-0.40009
-2.40819	1.56342
-2.40767	0.25951
-2.40715	0.97655
-2.40663	-1.28552
-2.40611	-0.27701
-2.4056	-0.5946
-2.40508	1.32772
-2.40456	-0.84162
-2.40404	-0.08552
-2.40352	-0.497
-2.403	-0.33315
-2.40248	0.70197
-2.40197	-0.08853
-2.40145	-0.68299
-2.40093	-0.09174
-2.40041	-0.2148
-2.39989	0.44759
-2.39937	0.47209
-2.39885	0.93458
-2.39834	0.26138
-2.39782	0.42293
-2.3973	-1.61841
-2.39678	1.30182
-2.39626	0.66942
-2.39574	-0.30319
-2.39522	-0.6323
-2.39471	-0.44441
-2.39419	1.12742
-2.39367	-1.09091
-2.39315	0.13847
-2.39263	1.58464
-2.39211	1.20503
-2.39159	1.0603
-2.39108	0.21487
-2.39056	1.58731
-2.39004	2.43669
-2.38952	0.81954
-2.389	1.44794
-2.38848	0.29893
-2.38796	1.76661
-2.38745	1.05002
-2.38693	-0.04235
-2.38641	-0.14275
-2.38589	0.07276
-2.38537	0.36563
-2.38485	-0.66211
-2.38434	-0.58699
-2.38382	-0.90529
-2.3833	0.84029
-2.38278	-0.0878
-2.38226	0.75095
-2.38174	-1.52048
-2.38122	-0.1466
-2.38071	-0.89935
-2.38019	-0.73657
-2.37967	2.12124
-2.37915	0.00159
-2.37863	-0.01504
-2.37811	-1.72888
-2.37759	0.61334
-2.37708	-0.34354
-2.37656	-2.6256
-2.37604	-0.99553
-2.37552	0.5955
-2.375	-0.39073
-2.37448	2.02067
-2.37396	1.34269
-2.37345	-1.90909
-2.37293	0.22986
-2.37241	0.21882
-2.37189	-1.22687
-2.37137	1.9454
-2.37085	-0.07243
-2.37033	-1.18423
-2.36982	-0.76767
-2.3693	-1.34895
-2.36878	1.00111
-2.36826	0.87796
-2.36774	-0.36266
-2.36722	2.1406
-2.3667	-1.53118
-2.36619	0.73145
-2.36567	-0.53678
-2.36515	1.69019
-2.36463	0.00231
-2.36411	0.59422
-2.36359	1.49157
-2.36307	3.64171
-2.36256	0.17345
-2.36204	-1.21785
-2.36152	-0.20689
-2.361	0.07426
-2.36048	1.43309
-2.35996	1.11958
-2.35944	-0.03293
-2.35893	0.83048
-2.35841	-1.13613
-2.35789	-2.35811
-2.35737	0.26292
-2.35685	0.61818
-2.35633	0.2057
-2.35581	2.31419
-2.3553	-0.87629
-2.35478	-0.35439
-2.35426	0.47527
-2.35374	2.13971
-2.35322	-0.30695
-2.3527	-1.46729
-2.35218	-0.76373
-2.35167	1.09248
-2.35115	-1.74099
-2.35063	1.82382
-2.35011	0.30134
-2.34959	1.40119
-2.34907	0.0387
-2.34855	-0.60274
-2.34804	-0.15744
-2.34752	-0.11064
-2.347	0.54237
-2.34648	0.95136
-2.34596	2.0002
-2.34544	-1.14623
-2.34492	0.65976
-2.34441	-0.4762
-2.34389	-0.31948
-2.34337	-1.39125
-2.34285	2.1689
-2.34233	-0.57531
-2.34181	0.77762
-2.3413	-0.75275
-2.34078	-0.17109
-2.34026	1.60514
-2.33974	0.46945
-2.33922	1.24423
-2.3387	-1.08914
-2.33818	-0.32791
-2.33767	0.51847
-2.33715	0.33634
-2.33663	-1.15779
-2.33611	-0.12046
-2.33559	-1.28266
-2.33507	-1.9733
-2.33455	0.08321
-2.33404	-0.7876
-2.33352	1.05841
-2.333	-0.59938
-2.33248	-2.47165
-2.33196	1.27991
-2.33144	-0.32527
-2.33092	-0.47326
-2.33041	-1.37773
-2.32989	-0.73562
-2.32937	1.95216
-2.32885	0.34253
-2.32833	-1.88051
-2.32781	1.30581
-2.32729	-0.80711
-2.32678	-0.11003
-2.32626	1.75425
-2.32574	1.43937
-2.32522	1.20121
-2.3247	0.64308
-2.32418	0.12502
-2.32366	-0.39607
-2.32315	1.21688
-2.32263	-0.56641
-2.32211	-0.05114
-2.32159	-0.23462
-2.32107	0.85597
-2.32055	-0.05841
-2.32003	-1.6753
-2.31952	1.45145
-2.319	-1.06869
-2.31848	-0.67711
-2.31796	0.05282
-2.31744	2.36786
-2.31692	-1.9408
-2.3164	-2.55041
-2.31589	0.17458
-2.31537	2.32987
-2.31485	0.2909
-2.31433	2.36704
-2.31381	-0.15295
-2.31329	-0.03033
-2.31277	1.79339
-2.31226	-0.63047
-2.31174	1.88379
-2.31122	0.49777
-2.3107	0.6903
-2.31018	-0.40239
-2.30966	-1.09117
-2.30914	-1.52138
-2.30863	-0.46379
-2.30811	0.8035
-2.30759	-0.15504
-2.30707	-0.23484
-2.30655	0.33647
-2.30603	0.32722
-2.30551	-0.88915
-2.305	-0.9572
-2.30448	0.60876
-2.30396	0.0843
-2.30344	0.51509
-2.30292	-0.41126
-2.3024	-1.31681
-2.30188	-1.13372
-2.30137	-2.04696
-2.30085	1.48564
-2.30033	-0.38434
-2.29981	-0.13132
-2.29929	0.35532
-2.29877	0.41592
-2.29825	-0.13542
-2.29774	-1.94179
-2.29722	-0.52132
-2.2967	-2.29959
-2.29618	1.87207
-2.29566	1.23847
-2.29514	-0.93426
-2.29463	-1.0937
-2.29411	0.29302
-2.29359	0.53545
-2.29307	-3.79216
-2.29255	1.8947
-2.29203	-2.32163
-2.29151	-1.62089
-2.291	1.27474
-2.29048	0.13473
-2.28996	1.36876
-2.28944	-0.01164
-2.28892	1.81201
-2.2884	1.91234
-2.28788	0.35509
-2.28737	2.20498
-2.28685	0.74401
-2.28633	-0.13547
-2.28581	-0.98509
-2.28529	3.21116
-2.28477	2.03874
-2.28425	1.75175
-2.28374	-0.87316
-2.28322	-1.72571
-2.2827	-0.27243
-2.28218	0.29997
-2.28166	0.64947
-2.28114	-1.17343
-2.28062	-0.87073
-2.28011	0.49882
-2.27959	-0.80117
-2.27907	0.11675
-2.27855	1.30585
-2.27803	0.56963
-2.27751	-0.30119
-2.27699	0.25936
-2.27648	-0.94919
-2.27596	-0.83663
-2.27544	-0.72294
-2.27492	0.51726
-2.2744	-0.38762
-2.27388	1.76841
-2.27336	0.81601
-2.27285	1.97072
-2.27233	-0.90016
-2.27181	0.31757
-2.27129	-0.46331
-2.27077	0.89088
-2.27025	1.55779
-2.26973	1.09997
-2.26922	0.75284
-2.2687	-0.57889
-2.26818	0.85959
-2.26766	-0.21433
-2.26714	-0.3268
-2.26662	0.61055
-2.2661	2.90829
-2.26559	0.10746
-2.26507	-0.06996
-2.26455	1.6297
-2.26403	-1.00456
-2.26351	-0.66684
-2.26299	-1.30361
-2.26247	0.57824
-2.26196	0.08375
-2.26144	-2.43132
-2.26092	-0.70153
-2.2604	1.34154
-2.25988	1.09026
-2.25936	-0.933
-2.25884	-0.63496
-2.25833	1.37684
-2.25781	0.86696
-2.25729	-0.03542
-2.25677	0.7709
-2.25625	1.56905
-2.25573	0.12943
-2.25521	-0.80677
-2.2547	1.31394
-2.25418	-1.61753
-2.25366	-2.23001
-2.25314	-3.04843
-2.25262	-0.91345
-2.2521	-2.53966
-2.25159	1.393
-2.25107	0.9217
-2.25055	0.2749
-2.25003	-1.38991
-2.24951	-0.80302
-2.24899	1.16846
-2.24847	-0.11537
-2.24796	-0.17333
-2.24744	1.96027
-2.24692	1.06436
-2.2464	0.66349
-2.24588	1.54548
-2.24536	-0.95941
-2.24484	-2.13888
-2.24433	0.16097
-2.24381	-0.13639
-2.24329	-0.92412
-2.24277	-0.75353
-2.24225	0.3597
-2.24173	0.42028
-2.24121	-1.12927
-2.2407	-1.51517
-2.24018	-0.98141
-2.23966	1.43842
-2.23914	-0.71394
-2.23862	-0.97725
-2.2381	1.82402
-2.23758	1.06492
-2.23707	1.61989
-2.23655	-1.62879
-2.23603	0.53976
-2.23551	0.11241
-2.23499	-0.62458
-2.23447	-1.9324
-2.23395	-1.01771
-2.23344	-0.47461
-2.23292	0.44335
-2.2324	-0.2617
-2.23188	0.33682
-2.23136	1.89742
-2.23084	-0.89346
-2.23032	1.59127
-2.22981	-0.13887
-2.22929	1.9811
-2.22877	0.24112
-2.22825	0.62484
-2.22773	-3.01105
-2.22721	-1.06439
-2.22669	0.58734
-2.22618	-1.06012
-2.22566	0.0188
-2.22514	0.54473
-2.22462	-0.55295
-2.2241	-1.6284
-2.22358	1.55062
-2.22306	0.17813
-2.22255	0.36835
-2.22203	-1.67535
-2.22151	1.33858
-2.22099	-1.59611
-2.22047	0.09764
-2.21995	1.60602
-2.21943	-0.29294
-2.21892	-1.34626
-2.2184	1.68384
-2.21788	-0.6542
-2.21736	0.47552
-2.21684	-0.06778
-2.21632	-0.72838
-2.2158	0.78647
-2.21529	1.73451
-2.21477	0.96168
-2.21425	-1.19388
-2.21373	-0.23667
-2.21321	1.61351
-2.21269	-0.14454
-2.21217	0.20634
-2.21166	0.20029
-2.21114	0.76055
-2.21062	0.05958
-2.2101	-0.34257
-2.20958	0.98201
-2.20906	1.98422
-2.20854	-1.36339
-2.20803	0.30274
-2.20751	-1.34065
-2.20699	0.93917
-2.20647	1.72333
-2.20595	-0.80279
-2.20543	-0.20297
-2.20492	0.69317
-2.2044	1.68757
-2.20388	-1.18966
-2.20336	0.04708
-2.20284	-2.06124
-2.20232	0.31054
-2.2018	0.07347
-2.20129	-1.07686
-2.20077	1.32273
-2.20025	-0.10397
-2.19973	-1.86933
-2.19921	-1.32764
-2.19869	-0.46222
-2.19817	0.10533
-2.19766	-0.80393
-2.19714	-0.02035
-2.19662	-2.02839
-2.1961	0.33348
-2.19558	1.12618
-2.19506	-0.72996
-2.19454	0.698
-2.19403	-0.73161
-2.19351	-0.13668
-2.19299	-0.85897
-2.19247	-0.70884
-2.19195	0.67362
-2.19143	-1.02706
-2.19091	1.68808
-2.1904	1.06878
-2.18988	0.79384
-2.18936	-1.33179
-2.18884	2.13006
-2.18832	-0.46657
-2.1878	0.40005
-2.18728	1.27061
-2.18677	1.10097
-2.18625	-0.7559
-2.18573	-2.30415
-2.18521	0.331
-2.18469	-1.63955
-2.18417	0.38233
-2.18365	-0.51352
-2.18314	1.03194
-2.18262	0.90365
-2.1821	2.31623
-2.18158	-0.30954
-2.18106	1.24161
-2.18054	0.27133
-2.18002	-2.6306
-2.17951	1.20452
-2.17899	-0.0853
-2.17847	1.06255
-2.17795	2.50976
-2.17743	0.18646
-2.17691	-1.37145
-2.17639	1.31173
-2.17588	1.2462
-2.17536	0.72812
-2.17484	0.33644
-2.17432	0.85891
-2.1738	-1.37342
-2.17328	1.28593
-2.17276	-1.0087
-2.17225	0.82465
-2.17173	0.05558
-2.17121	2.85629
-2.17069	-0.79626
-2.17017	0.04705
-2.16965	0.16845
-2.16913	-1.22353
-2.16862	1.83629
-2.1681	-1.23985
-2.16758	0.63213
-2.16706	-0.59162
-2.16654	-1.13054
-2.16602	-0.20298
-2.1655	1.32743
-2.16499	-1.1753
-2.16447	1.0407
-2.16395	1.56391
-2.16343	-1.86215
-2.16291	-1.24581
-2.16239	1.25333
-2.16188	-1.08305
-2.16136	-2.52217
-2.16084	1.23459
-2.16032	0.21632
-2.1598	-0.81779
-2.15928	-0.53385
-2.15876	1.01407
-2.15825	1.0581
-2.15773	1.61959
-2.15721	-1.04783
-2.15669	-0.22377
-2.15617	0.29888
-2.15565	0.41207
-2.15513	-0.06183
-2.15462	0.24818
-2.1541	2.31782
-2.15358	1.92556
-2.15306	1.24794
-2.15254	1.68479
-2.15202	0.40527
-2.1515	0.22088
-2.15099	0.28905
-2.15047	-1.34885
-2.14995	0.32481
-2.14943	-0.90517
-2.14891	-0.88766
-2.14839	-0.02475
-2.14787	-0.44347
-2.14736	0.52139
-2.14684	-0.44171
-2.14632	0.94901
-2.1458	0.98453
-2.14528	0.31809
-2.14476	-0.47786
-2.14424	-0.56051
-2.14373	-1.53479
-2.14321	-1.05041
-2.14269	2.11425
-2.14217	-1.75647
-2.14165	2.53686
-2.14113	0.94757
-2.14061	0.94618
-2.1401	0.55335
-2.13958	0.42515
-2.13906	-0.53698
-2.13854	-1.21728
-2.13802	0.20265
-2.1375	1.56883
-2.13698	0.15487
-2.13647	-0.53278
-2.13595	-1.54142
-2.13543	2.87982
-2.13491	-0.6087
-2.13439	-0.85192
-2.13387	-1.1181
-2.13335	1.72046
-2.13284	0.91586
-2.13232	1.2022
-2.1318	1.16766
-2.13128	0.49708
-2.13076	-0.45993
-2.13024	-0.28699
-2.12972	-1.27204
-2.12921	-0.19349
-2.12869	1.29176
-2.12817	-1.60139
-2.12765	0.95808
-2.12713	1.31238
-2.12661	2.16608
-2.12609	-1.34286
-2.12558	-0.87824
-2.12506	-0.30791
-2.12454	0.23363
-2.12402	-1.05457
-2.1235	-0.32845
-2.12298	0.02201
-2.12246	1.18445
-2.12195	1.45942
-2.12143	-0.93442
-2.12091	1.00035
-2.12039	0.1143
-2.11987	1.38642
-2.11935	-0.65139
-2.11884	-1.41772
-2.11832	-0.39927
-2.1178	0.10872
-2.11728	0.66545
-2.11676	-1.30637
-2.11624	0.05035
-2.11572	-1.00798
-2.11521	1.835
-2.11469	0.4991
-2.11417	0.51794
-2.11365	0.10156
-2.11313	0.47903
-2.11261	-1.19268
-2.11209	-0.08855
-2.11158	2.11364
-2.11106	1.31837
-2.11054	0.64596
-2.11002	0.30812
-2.1095	1.48624
-2.10898	-0.23228
-2.10846	0.52289
-2.10795	0.27003
-2.10743	-1.0634
-2.10691	0.12309
-2.10639	-1.41952
-2.10587	0.90044
-2.10535	1.62064
-2.10483	1.02664
-2.10432	0.3675
-2.1038	-1.59516
-2.10328	-0.86985
-2.10276	-0.03741
-2.10224	-0.94047
-2.10172	0.14172
-2.1012	-1.11648
-2.10069	-0.1898
-2.10017	-0.14433
-2.09965	1.04549
-2.09913	-1.35646
-2.09861	-1.21226
-2.09809	0.86944
-2.09757	-1.51525
-2.09706	-0.7315
-2.09654	1.21926
-2.09602	-2.04649
-2.0955	0.76064
-2.09498	1.25069
-2.09446	-0.60023
-2.09394	-0.88261
-2.09343	0.94842
-2.09291	-1.87826
-2.09239	-0.08095
-2.09187	-0.27686
-2.09135	0.61366
-2.09083	-1.5192
-2.09031	2.46504
-2.0898	-0.46091
-2.08928	0.62851
-2.08876	0.70713
-2.08824	-0.59449
-2.08772	0.01849
-2.0872	0.48303
-2.08668	0.49895
-2.08617	-0.21453
-2.08565	1.12696
-2.08513	-0.36502
-2.08461	0.35959
-2.08409	0.58356
-2.08357	0.52127
-2.08305	0.01163
-2.08254	0.39332
-2.08202	1.2581
-2.0815	-0.17088
-2.08098	-0.38322
-2.08046	-0.63222
-2.07994	0.50652
-2.07942	-0.33289
-2.07891	-0.00352
-2.07839	-0.09283
-2.07787	1.85609
-2.07735	1.86248
-2.07683	-2.33849
-2.07631	-1.78229
-2.07579	-1.5445
-2.07528	0.32037
-2.07476	1.10105
-2.07424	2.18408
-2.07372	-0.88457
-2.0732	-0.25303
-2.07268	-0.67911
-2.07217	-0.6784
-2.07165	-0.61462
-2.07113	-0.94187
-2.07061	0.40196
-2.07009	0.46862
-2.06957	1.44023
-2.06905	-0.04062
-2.06854	-0.63586
-2.06802	-1.05612
-2.0675	0.2551
-2.06698	-0.26244
-2.06646	1.80754
-2.06594	0.77866
-2.06542	-0.91227
-2.06491	0.95776
-2.06439	1.88811
-2.06387	-0.39338
-2.06335	-0.41968
-2.06283	-0.23856
-2.06231	1.22827
-2.06179	-1.33419
-2.06128	-0.36608
-2.06076	-1.18363
-2.06024	-0.27909
-2.05972	-0.88265
-2.0592	1.32603
-2.05868	-1.21448
-2.05816	0.98505
-2.05765	-1.22123
-2.05713	-0.94058
-2.05661	0.97534
-2.05609	-2.5571
-2.05557	1.44194
-2.05505	-0.64094
-2.05453	-0.3
-2.05402	-0.18024
-2.0535	-1.48431
-2.05298	1.76805
-2.05246	-0.25978
-2.05194	-0.1646
-2.05142	-0.60832
-2.0509	-0.37718
-2.05039	0.87188
-2.04987	-0.23295
-2.04935	-1.51838
-2.04883	0.63064
-2.04831	1.06774
-2.04779	-0.77995
-2.04727	-0.26405
-2.04676	-0.21932
-2.04624	0.01232
-2.04572	-1.32899
-2.0452	1.57497
-2.04468	2.01137
-2.04416	2.21487
-2.04364	-2.79887
-2.04313	-1.57419
-2.04261	1.40862
-2.04209	1.48661
-2.04157	0.802
-2.04105	0.8126
-2.04053	-1.42014
-2.04001	0.62778
-2.0395	-0.58893
-2.03898	0.645
-2.03846	0.14765
-2.03794	0.92458
-2.03742	-0.66772
-2.0369	1.64217
-2.03638	0.70299
-2.03587	-1.18112
-2.03535	0.11102
-2.03483	-1.66855
-2.03431	0.0651
-2.03379	0.30246
-2.03327	1.28885
-2.03275	-1.39977
-2.03224	0.75439
-2.03172	-0.07056
-2.0312	-0.56266
-2.03068	-0.03428
-2.03016	-1.41837
-2.02964	-0.51575
-2.02913	1.84512
-2.02861	-0.19181
-2.02809	-0.17118
-2.02757	1.24307
-2.02705	2.28188
-2.02653	-1.31522
-2.02601	0.28975
-2.0255	0.92185
-2.02498	0.10012
-2.02446	-0.97174
-2.02394	1.00433
-2.02342	-1.24101
-2.0229	0.44346
-2.02238	-1.56788
-2.02187	-1.22605
-2.02135	2.57202
-2.02083	0.03826
-2.02031	-0.57619
-2.01979	0.10976
-2.01927	-0.37832
-2.01875	-0.64518
-2.01824	0.60704
-2.01772	0.10306
-2.0172	1.63037
-2.01668	-0.44483
-2.01616	-2.52889
-2.01564	1.38992
-2.01512	0.67795
-2.01461	-1.85387
-2.01409	-0.35997
-2.01357	-0.22627
-2.01305	-0.49304
-2.01253	0.50312
-2.01201	-0.52049
-2.01149	2.55093
-2.01098	0.73107
-2.01046	-2.103
-2.00994	-0.47063
-2.00942	-0.54686
-2.0089	1.04724
-2.00838	-0.30499
-2.00786	2.59915
-2.00735	-2.05921
-2.00683	0.03419
-2.00631	-2.55067
-2.00579	-0.72249
-2.00527	-0.57967
-2.00475	-1.95922
-2.00423	0.69321
-2.00372	-1.47813
-2.0032	-1.84677
-2.00268	1.35532
-2.00216	-0.49115
-2.00164	-0.64026
-2.00112	-1.63297
-2.0006	-0.2762
-2.00009	0.91834
-1.99957	-1.71764
-1.99905	0.33392
-1.99853	-0.56714
-1.99801	0.77134
-1.99749	-0.70323
-1.99697	-0.23987
-1.99646	0.39673
-1.99594	1.24267
-1.99542	2.17929
-1.9949	0.08781
-1.99438	-0.59266
-1.99386	-0.40734
-1.99334	-1.26795
-1.99283	0.94544
-1.99231	0.62489
-1.99179	0.55395
-1.99127	1.26321
-1.99075	-1.10793
-1.99023	-2.76959
-1.98971	-1.31801
-1.9892	0.62276
-1.98868	-1.15068
-1.98816	0.97988
-1.98764	-0.4239
-1.98712	-1.04595
-1.9866	-0.73358
-1.98608	-1.13272
-1.98557	0.01676
-1.98505	-0.09068
-1.98453	0.86043
-1.98401	0.90724
-1.98349	0.02565
-1.98297	-1.25468
-1.98246	0.43496
-1.98194	-0.758
-1.98142	-0.93399
-1.9809	0.76248
-1.98038	0.63043
-1.97986	0.87949
-1.97934	-0.35029
-1.97883	-0.17303
-1.97831	2.21423
-1.97779	-0.54197
-1.97727	-0.67516
-1.97675	0.10481
-1.97623	-0.11835
-1.97571	0.5299
-1.9752	0.2359
-1.97468	1.08838
-1.97416	0.98056
-1.97364	1.73979
-1.97312	-1.49941
-1.9726	-1.60088
-1.97208	-0.30286
-1.97157	-0.4955
-1.97105	0.66094
-1.97053	1.05434
-1.97001	0.1713
-1.96949	-1.0164
-1.96897	1.47125
-1.96845	-0.57445
-1.96794	0.46007
-1.96742	0.83123
-1.9669	0.76653
-1.96638	-0.65578
-1.96586	-0.68499
-1.96534	1.61738
-1.96482	1.73662
-1.96431	0.84043
-1.96379	1.13312
-1.96327	-0.71459
-1.96275	-0.29715
-1.96223	0.4054
-1.96171	0.73886
-1.96119	0.30583
-1.96068	-0.68029
-1.96016	-1.00258
[truncated: 30,770 more rows]

## Sheet: Supplementary Figure 9
Supplementary Figure 9
Temperature, K	Weight, %
297.148	100
297.146	99.999
297.144	99.9981
297.15	99.998
297.149	99.997
297.153	99.9962
297.154	99.9956
297.153	99.9951
297.152	99.9956
297.149	99.9959
297.148	99.9962
297.148	99.9966
297.145	99.9965
297.144	99.9963
297.146	99.9973
297.151	99.9992
297.148	100.001
297.151	100.002
297.148	100.002
297.151	100.001
297.148	100
297.149	100
297.153	100
297.153	99.9997
297.159	99.9988
297.158	99.9978
297.154	99.9966
297.16	99.9966
297.164	99.9968
297.163	99.9966
297.17	99.9959
297.171	99.9953
297.172	99.9951
297.174	99.9959
297.181	99.9972
297.186	99.9978
297.194	99.9986
297.197	99.9977
297.202	99.9959
297.209	99.9955
297.218	99.9955
297.22	99.995
297.231	99.9939
297.237	99.9929
297.245	99.9917
297.258	99.99
297.265	99.9893
297.271	99.9904
297.286	99.9925
297.289	99.9941
297.306	99.9957
297.32	99.9962
297.328	99.9959
297.342	99.9947
297.355	99.9938
297.372	99.9943
297.387	99.9947
297.402	99.9947
297.415	99.9938
297.433	99.993
297.454	99.9922
297.469	99.9921
297.488	99.9934
297.509	99.994
297.528	99.9941
297.545	99.9932
297.569	99.9918
297.59	99.991
297.613	99.991
297.639	99.9916
297.663	99.9912
297.686	99.9911
297.71	99.9897
297.739	99.9878
297.763	99.9868
297.793	99.9865
297.82	99.9866
297.845	99.986
297.876	99.9848
297.902	99.9837
297.939	99.9842
297.968	99.9848
298.005	99.9862
298.037	99.9887
298.07	99.9902
298.103	99.9914
298.142	99.9922
298.178	99.9927
298.217	99.9932
298.256	99.9935
298.295	99.9938
298.333	99.9937
298.374	99.9935
298.411	99.9929
298.458	99.992
298.5	99.9908
298.542	99.9905
298.586	99.9904
298.631	99.9903
298.678	99.9904
298.724	99.9896
298.767	99.9892
298.815	99.9895
298.864	99.9899
298.918	99.9905
298.97	99.9908
299.019	99.9901
299.068	99.9894
299.128	99.9892
299.185	99.9891
299.237	99.9893
299.291	99.9894
299.337	99.9891
299.393	99.9886
299.453	99.9886
299.511	99.9888
299.572	99.9885
299.628	99.9883
299.686	99.9884
299.746	99.9877
299.815	99.9872
299.872	99.9869
299.935	99.9866
300.002	99.9865
300.069	99.9858
300.125	99.9851
300.197	99.985
300.264	99.9852
300.334	99.9851
300.403	99.9851
300.468	99.9851
300.533	99.9848
300.601	99.9853
300.675	99.9858
300.748	99.986
300.827	99.986
300.891	99.9848
300.97	99.9832
301.032	99.982
301.108	99.9818
301.184	99.9815
301.265	99.9817
301.335	99.9817
301.417	99.9817
301.495	99.9832
301.564	99.9846
301.645	99.9872
301.718	99.9894
301.805	99.9901
301.885	99.9899
301.962	99.9893
302.048	99.9883
302.126	99.9875
302.205	99.9872
302.291	99.9862
302.378	99.9859
302.463	99.9848
302.545	99.9847
302.628	99.9853
302.716	99.9859
302.8	99.9869
302.885	99.9878
302.973	99.9877
303.058	99.9871
303.148	99.9864
303.236	99.9863
303.317	99.986
303.408	99.9855
303.496	99.9854
303.59	99.9848
303.675	99.9844
303.77	99.983
303.863	99.9817
303.953	99.9805
304.042	99.979
304.128	99.9779
304.227	99.9782
304.319	99.9784
304.415	99.9785
304.506	99.9786
304.592	99.9783
304.687	99.9788
304.779	99.9792
304.881	99.9798
304.97	99.9805
305.074	99.9802
305.168	99.9799
305.268	99.9803
305.36	99.9798
305.457	99.9798
305.556	99.98
305.651	99.98
305.745	99.9811
305.843	99.982
305.942	99.9835
306.039	99.9848
306.141	99.9852
306.238	99.985
306.329	99.9841
306.438	99.9835
306.53	99.9834
306.631	99.9835
306.731	99.983
306.833	99.9816
306.933	99.9792
307.029	99.9774
307.132	99.9753
307.235	99.9741
307.333	99.9744
307.431	99.9742
307.528	99.9742
307.635	99.9739
307.733	99.9744
307.836	99.9749
307.932	99.976
308.032	99.9764
308.132	99.9772
308.235	99.9765
308.339	99.9758
308.443	99.9755
308.543	99.9749
308.646	99.9747
308.744	99.9743
308.843	99.9741
308.944	99.9731
309.045	99.9725
309.146	99.9727
309.248	99.9727
309.342	99.973
309.448	99.9723
309.552	99.9715
309.659	99.9709
309.76	99.9705
309.86	99.969
309.966	99.9678
310.064	99.9673
310.164	99.9667
310.268	99.9668
310.373	99.9668
310.474	99.967
310.573	99.9673
310.68	99.967
310.778	99.9662
310.876	99.9665
310.983	99.9671
311.079	99.9672
311.179	99.9671
311.284	99.9664
311.381	99.966
311.485	99.9656
311.585	99.9653
311.688	99.9641
311.79	99.9632
311.894	99.9622
311.993	99.9618
312.093	99.9616
312.193	99.9613
312.295	99.9613
312.397	99.9608
312.497	99.9601
312.591	99.9591
312.698	99.9584
312.798	99.9569
312.894	99.9564
312.996	99.9563
313.099	99.9558
313.195	99.9561
313.299	99.9564
313.394	99.957
313.499	99.9589
313.594	99.9602
313.695	99.9605
313.793	99.9613
313.887	99.9611
313.987	99.9603
314.094	99.9601
314.19	99.9593
314.286	99.9584
314.382	99.9575
314.482	99.9548
314.576	99.9532
314.677	99.9529
314.772	99.9522
314.871	99.9519
314.971	99.9515
315.062	99.9511
315.159	99.9502
315.258	99.949
315.35	99.9477
315.449	99.9474
315.541	99.9472
315.645	99.9476
315.736	99.9488
315.838	99.9501
315.928	99.9503
316.023	99.9494
316.121	99.9482
316.215	99.9462
316.308	99.9459
316.4	99.9462
316.497	99.9469
316.591	99.947
316.684	99.9463
316.779	99.9454
316.868	99.9443
316.964	99.9436
317.061	99.9427
317.159	99.9429
317.248	99.9431
317.339	99.9422
317.435	99.9415
317.529	99.9411
317.621	99.9409
317.713	99.9402
317.803	99.9401
317.896	99.9405
317.99	99.9419
318.078	99.9427
318.17	99.9422
318.261	99.9422
318.351	99.942
318.446	99.9408
318.53	99.9399
318.625	99.9398
318.712	99.9399
318.797	99.9405
318.891	99.94
318.979	99.939
319.072	99.938
319.162	99.9363
319.248	99.9339
319.34	99.9332
319.427	99.933
319.513	99.9331
319.605	99.9327
319.694	99.9309
319.778	99.929
319.865	99.9281
319.954	99.9278
320.045	99.9283
320.128	99.9303
320.215	99.9309
320.301	99.9309
320.392	99.9299
320.473	99.929
320.565	99.9284
320.645	99.9291
320.737	99.9296
320.824	99.9294
320.912	99.9288
320.998	99.9275
321.083	99.9265
321.173	99.9259
321.249	99.9267
321.336	99.9271
321.419	99.927
321.508	99.9262
321.59	99.9257
321.677	99.9255
321.761	99.9255
321.848	99.925
321.934	99.9248
322.013	99.9246
322.098	99.9237
322.18	99.923
322.26	99.9229
322.346	99.9228
322.428	99.9222
322.51	99.9215
322.592	99.9199
322.677	99.9189
322.762	99.9181
322.837	99.9172
322.92	99.9166
323.002	99.9171
323.086	99.9184
323.17	99.9194
323.249	99.9202
323.334	99.9213
323.419	99.9221
323.503	99.9221
323.58	99.9219
323.66	99.9215
323.743	99.9214
323.825	99.9207
323.904	99.9192
323.986	99.9184
324.064	99.9176
324.147	99.9164
324.224	99.9161
324.306	99.9161
324.388	99.9159
324.466	99.9149
324.544	99.9123
324.627	99.9099
324.706	99.9079
324.782	99.906
324.859	99.9043
324.942	99.9027
325.022	99.9013
325.101	99.9001
325.181	99.8998
325.259	99.9001
325.338	99.9017
325.421	99.9033
325.499	99.9049
325.575	99.9062
325.651	99.9072
325.724	99.907
325.807	99.9059
325.887	99.9046
325.968	99.903
326.051	99.9023
326.129	99.9015
326.203	99.9003
326.281	99.8994
326.356	99.8987
326.436	99.8985
326.514	99.8994
326.592	99.9013
326.668	99.9029
326.749	99.9036
326.828	99.9032
326.905	99.9031
326.981	99.9028
327.057	99.9017
327.139	99.9001
327.215	99.898
327.292	99.8963
327.37	99.8947
327.445	99.8936
327.525	99.8937
327.596	99.8943
327.675	99.8945
327.751	99.8943
327.834	99.894
327.91	99.8943
327.99	99.8948
328.064	99.8952
328.141	99.8947
328.22	99.8936
328.295	99.8921
328.371	99.8916
328.457	99.8908
328.534	99.8906
328.612	99.891
328.689	99.8911
328.765	99.8911
328.835	99.8907
328.915	99.89
328.995	99.8896
329.074	99.8891
329.149	99.8874
329.23	99.8861
329.301	99.8853
329.375	99.8843
329.457	99.8836
329.532	99.8826
329.607	99.8822
329.681	99.8819
329.76	99.8814
329.84	99.8807
329.913	99.8799
329.991	99.8791
330.069	99.8778
330.145	99.8763
330.222	99.8757
330.302	99.8756
330.375	99.875
330.452	99.8745
330.531	99.8748
330.604	99.8757
330.687	99.8769
330.76	99.8778
330.842	99.8783
330.917	99.88
330.997	99.8799
331.076	99.8789
331.155	99.8785
331.229	99.8783
331.307	99.8779
331.386	99.8771
331.457	99.8757
331.539	99.874
331.614	99.8727
331.695	99.8708
331.774	99.8697
331.85	99.8695
331.925	99.8688
332	99.8682
332.081	99.8679
332.156	99.8675
332.236	99.8682
332.31	99.8689
332.389	99.8698
332.467	99.8708
332.548	99.8709
332.623	99.8701
332.699	99.8695
332.776	99.8692
332.857	99.869
332.928	99.869
333.009	99.8681
333.084	99.8673
333.159	99.8661
333.242	99.8642
333.318	99.8634
333.396	99.8632
333.476	99.8626
333.554	99.8616
333.635	99.8604
333.713	99.859
333.798	99.858
333.879	99.858
333.953	99.8585
334.029	99.8597
334.112	99.8607
334.186	99.8608
334.267	99.8615
334.35	99.8619
334.426	99.8619
334.509	99.8621
334.59	99.8618
334.662	99.8596
334.75	99.8569
334.823	99.8551
334.902	99.8529
334.98	99.8516
335.058	99.8504
335.134	99.8498
335.212	99.8495
335.298	99.8488
335.381	99.8485
335.46	99.8487
335.539	99.8492
335.617	99.8482
335.699	99.8473
335.781	99.8461
335.857	99.8448
335.937	99.8437
336.017	99.8417
336.1	99.8404
336.182	99.8393
336.263	99.8389
336.341	99.8385
336.424	99.8382
336.508	99.8381
336.592	99.8386
336.673	99.8384
336.749	99.8377
336.834	99.8374
336.918	99.8367
336.995	99.8358
337.078	99.8348
337.155	99.8339
337.233	99.8338
337.319	99.8336
337.396	99.8329
337.48	99.8314
337.564	99.8303
337.645	99.8298
337.721	99.8286
337.802	99.8275
337.889	99.8268
337.965	99.8267
338.05	99.8259
338.131	99.8251
338.215	99.8244
338.296	99.8255
338.373	99.8261
338.462	99.8261
338.539	99.8269
338.621	99.8273
338.706	99.8265
338.786	99.8256
338.874	99.8257
338.955	99.8256
339.035	99.8258
339.123	99.8253
339.204	99.8246
339.287	99.8244
339.372	99.824
339.452	99.8243
339.533	99.8251
339.62	99.8254
339.703	99.825
339.787	99.8241
339.869	99.8224
339.951	99.8207
340.036	99.8193
340.116	99.8179
340.199	99.8175
340.285	99.8168
340.367	99.8163
340.449	99.8156
340.536	99.8147
340.619	99.8148
340.704	99.8148
340.781	99.8156
340.873	99.8162
340.955	99.8162
341.038	99.8145
341.119	99.8127
341.208	99.8113
341.289	99.8094
341.375	99.8089
341.456	99.8073
341.542	99.8064
341.626	99.8056
341.713	99.8044
341.79	99.8038
341.875	99.8039
341.961	99.8044
342.049	99.8042
342.136	99.8037
342.221	99.8022
342.306	99.8005
342.386	99.7983
342.473	99.7953
342.554	99.7936
342.639	99.792
342.724	99.7907
342.812	99.7894
342.898	99.7883
342.981	99.7887
343.065	99.7889
343.148	99.7899
343.238	99.7908
343.322	99.7917
343.406	99.7918
343.488	99.7914
343.573	99.7914
343.656	99.7912
343.74	99.791
343.825	99.7895
343.911	99.7876
343.996	99.7856
344.084	99.7835
344.17	99.7824
344.25	99.7815
344.339	99.7803
344.428	99.7792
344.516	99.7794
344.596	99.7788
344.684	99.7784
344.771	99.7786
344.852	99.7788
344.943	99.7789
345.029	99.7785
345.114	99.7776
345.2	99.7765
345.288	99.7744
345.37	99.7708
345.456	99.7686
345.543	99.7678
345.631	99.7671
345.715	99.766
345.802	99.7655
345.886	99.7655
345.968	99.7659
346.058	99.7664
346.143	99.7671
346.234	99.7675
346.314	99.7676
346.401	99.7671
346.489	99.7659
346.575	99.7653
346.662	99.7648
346.757	99.7635
346.834	99.7628
346.924	99.7625
347.012	99.7617
347.094	99.761
347.182	99.7597
347.268	99.7579
347.353	99.7561
347.438	99.7543
347.521	99.7512
347.613	99.7481
347.697	99.7451
347.785	99.743
347.875	99.7419
347.957	99.7416
348.047	99.741
348.13	99.7404
348.215	99.7397
348.3	99.7386
348.384	99.7385
348.472	99.7384
348.556	99.738
348.645	99.7369
348.732	99.736
348.821	99.7348
348.903	99.734
348.988	99.7333
349.076	99.7329
349.163	99.7325
349.247	99.7322
349.335	99.7317
349.418	99.7308
349.504	99.7306
349.589	99.73
349.677	99.7289
349.762	99.7284
349.85	99.7282
349.938	99.7281
350.021	99.7285
350.108	99.7279
350.196	99.728
350.282	99.7275
350.368	99.7263
350.453	99.725
350.54	99.7235
350.628	99.7216
350.713	99.7201
350.8	99.7183
350.887	99.7167
350.971	99.7159
351.06	99.714
351.146	99.7122
351.231	99.7103
351.312	99.7084
351.4	99.7073
351.486	99.7066
351.572	99.7056
351.66	99.7046
351.742	99.7031
351.83	99.7012
351.917	99.7003
352.001	99.7005
352.088	99.6999
352.176	99.6992
352.259	99.6984
352.347	99.6966
352.433	99.6946
352.517	99.6923
352.602	99.6906
352.69	99.6895
352.776	99.6885
352.865	99.6872
352.947	99.686
353.034	99.6851
353.118	99.6837
353.203	99.6822
353.291	99.6812
353.374	99.681
353.457	99.6799
353.543	99.6787
353.629	99.6776
353.717	99.6767
353.802	99.676
353.882	99.675
353.968	99.6746
354.053	99.6736
354.14	99.6717
354.224	99.6694
354.314	99.6678
354.397	99.6666
354.487	99.6651
354.569	99.6638
354.655	99.6622
354.741	99.6606
354.825	99.6592
354.907	99.659
354.997	99.6594
355.083	99.6596
355.17	99.6586
355.25	99.6562
355.336	99.6531
355.425	99.6502
355.515	99.6476
355.593	99.6457
355.678	99.6437
355.767	99.6416
355.851	99.6397
355.937	99.6382
356.02	99.6372
356.108	99.6374
356.192	99.6371
356.275	99.6363
356.361	99.6356
356.447	99.6339
356.531	99.6323
356.612	99.6301
356.698	99.6274
356.782	99.6247
356.873	99.6228
356.952	99.6209
357.039	99.6198
357.127	99.6184
357.205	99.6171
357.291	99.6161
357.374	99.615
357.463	99.6137
357.551	99.6124
357.632	99.611
357.717	99.6085
357.8	99.6056
357.885	99.6024
357.969	99.5999
358.052	99.5976
358.133	99.5961
358.219	99.5948
358.306	99.5939
358.39	99.593
358.48	99.5916
358.56	99.5908
358.647	99.5899
358.732	99.5887
358.81	99.5877
358.899	99.5865
358.981	99.5845
359.067	99.582
359.148	99.5794
359.234	99.577
359.319	99.5756
359.397	99.5744
359.486	99.5737
359.569	99.5734
359.654	99.5724
359.736	99.5708
359.821	99.5689
359.902	99.5671
359.986	99.5661
360.072	99.5646
360.159	99.562
360.241	99.5593
360.325	99.5571
360.405	99.5553
360.489	99.5536
360.573	99.5523
360.654	99.55
360.743	99.5476
360.828	99.5447
360.91	99.5426
360.99	99.5407
361.074	99.539
361.156	99.5366
361.244	99.5345
361.326	99.5316
361.409	99.5281
361.495	99.5263
361.57	99.5249
361.655	99.523
361.744	99.5208
361.827	99.5192
361.91	99.5173
361.991	99.5151
362.076	99.5124
362.161	99.511
362.244	99.5093
362.328	99.5062
362.408	99.5025
362.493	99.4989
362.58	99.4952
362.661	99.492
362.748	99.4894
362.831	99.4875
362.913	99.4857
362.996	99.4832
363.082	99.4805
363.164	99.4791
363.248	99.4783
363.327	99.4771
363.411	99.4753
363.497	99.473
363.576	99.4702
363.663	99.467
363.741	99.4641
363.824	99.4618
363.907	99.4604
363.989	99.459
364.07	99.4572
364.154	99.4553
364.238	99.4528
364.319	99.4497
364.406	99.4468
364.488	99.4442
364.57	99.4414
364.65	99.4376
364.74	99.4339
364.821	99.4304
364.906	99.4275
364.989	99.4258
365.075	99.4248
365.155	99.4236
365.236	99.4211
365.316	99.4188
365.404	99.4159
365.487	99.4133
365.569	99.4118
365.65	99.4097
365.731	99.4073
365.813	99.4044
365.902	99.4013
365.98	99.3992
366.063	99.3971
366.146	99.3946
366.235	99.392
366.313	99.3889
366.397	99.3846
366.48	99.3798
366.563	99.3751
366.647	99.3712
366.731	99.3682
366.81	99.3649
366.895	99.3628
366.978	99.36
367.061	99.3568
367.141	99.3543
367.228	99.3512
367.309	99.3486
367.392	99.3457
367.476	99.3422
367.555	99.3382
367.642	99.3341
367.721	99.3295
367.807	99.326
367.889	99.3232
367.968	99.3208
368.05	99.3191
368.137	99.3177
368.22	99.3152
368.298	99.312
368.38	99.3084
368.465	99.3053
368.549	99.3021
368.635	99.2987
368.712	99.295
368.794	99.2904
368.878	99.2861
368.958	99.282
369.044	99.2797
369.125	99.278
369.206	99.2752
369.289	99.2711
369.371	99.2668
369.455	99.262
369.541	99.2588
369.627	99.256
369.707	99.2532
369.784	99.2494
369.872	99.2444
369.956	99.239
370.034	99.2347
370.121	99.2313
370.206	99.2284
370.283	99.2257
370.367	99.2216
370.449	99.2172
370.535	99.2124
370.616	99.2084
370.699	99.2056
370.775	99.2027
370.864	99.1996
370.947	99.1967
371.028	99.1925
371.113	99.1881
371.191	99.1834
371.278	99.1788
371.36	99.1741
371.443	99.17
371.524	99.165
371.611	99.1604
371.691	99.1567
371.776	99.1527
371.858	99.1488
371.941	99.1451
372.026	99.1411
372.107	99.1368
372.185	99.1324
372.267	99.1281
372.348	99.1242
372.432	99.1194
372.512	99.114
372.599	99.1089
372.68	99.1045
372.767	99.0996
372.846	99.095
372.931	99.0913
373.016	99.0886
373.097	99.0844
373.18	99.0802
373.267	99.0762
373.348	99.0714
373.431	99.0672
373.511	99.0622
373.592	99.0573
373.672	99.0533
373.762	99.0487
373.846	99.043
373.927	99.0371
374.007	99.0308
374.088	99.0251
374.172	99.0204
374.25	99.0152
374.338	99.0102
374.42	99.0057
374.503	99.0002
374.588	98.9948
374.675	98.9896
374.757	98.9854
374.842	98.9816
374.921	98.9772
375.003	98.9713
375.088	98.9644
375.169	98.9579
375.256	98.9519
375.338	98.947
375.421	98.942
375.506	98.9369
375.584	98.9307
375.67	98.9239
375.752	98.9178
375.837	98.9129
375.918	98.9082
375.997	98.903
376.081	98.8966
376.17	98.8886
376.25	98.88
376.333	98.872
376.417	98.865
376.504	98.8587
376.582	98.8521
376.662	98.8453
376.749	98.839
376.832	98.8329
376.915	98.8276
376.998	98.8232
377.081	98.8185
377.165	98.8122
377.25	98.8055
377.329	98.7975
377.416	98.79
377.494	98.7833
377.58	98.7766
377.663	98.7699
377.752	98.7632
377.834	98.7567
377.918	98.7508
377.999	98.7449
378.078	98.7389
378.161	98.7334
378.246	98.7263
378.327	98.7183
378.412	98.7105
378.495	98.7026
378.574	98.6948
378.663	98.6874
378.746	98.6802
378.829	98.6736
378.908	98.667
378.994	98.6598
379.076	98.6527
379.157	98.6456
379.242	98.6384
379.329	98.6315
379.407	98.6246
379.489	98.6171
379.575	98.6089
379.657	98.6009
379.742	98.5932
379.822	98.5863
379.909	98.5796
379.995	98.5729
380.072	98.5657
380.159	98.5576
380.241	98.5477
380.323	98.5379
380.405	98.5284
380.49	98.5186
380.575	98.5087
380.656	98.4994
380.74	98.4906
380.824	98.4823
380.907	98.474
380.988	98.4655
381.073	98.4588
381.157	98.4518
381.238	98.4441
381.322	98.4357
381.407	98.4272
381.488	98.4175
381.569	98.4073
381.657	98.3973
381.737	98.3879
381.822	98.3794
381.902	98.3708
381.987	98.3606
382.075	98.3507
382.158	98.3418
382.242	98.3326
382.325	98.3239
382.404	98.3149
382.488	98.3051
382.57	98.2949
382.656	98.2849
382.737	98.2746
382.824	98.2653
382.905	98.2565
382.992	98.247
383.076	98.2365
383.157	98.2252
383.241	98.2142
383.322	98.2038
383.404	98.1937
383.49	98.1834
383.57	98.1733
383.651	98.1634
383.736	98.1531
383.82	98.1432
383.904	98.1333
383.986	98.1238
384.07	98.114
384.154	98.1033
384.233	98.0919
384.316	98.0797
384.398	98.0669
384.486	98.0549
384.566	98.0431
384.65	98.0318
384.736	98.0202
384.817	98.0084
384.897	97.9967
384.987	97.9853
385.067	97.9742
385.15	97.9628
385.231	97.9517
385.318	97.9401
385.398	97.9278
385.48	97.9149
385.564	97.9025
385.648	97.8901
385.735	97.8776
385.82	97.8644
385.9	97.8499
385.982	97.8363
386.067	97.823
386.145	97.8097
386.234	97.7967
386.313	97.7839
386.404	97.7707
386.483	97.7576
386.564	97.7449
386.648	97.7326
386.735	97.7211
386.815	97.7095
386.9	97.6968
386.982	97.6832
387.065	97.6681
387.15	97.6526
387.234	97.6378
387.319	97.6226
387.402	97.6073
387.483	97.5921
387.569	97.5769
387.652	97.5604
387.732	97.5452
387.816	97.5311
387.901	97.5187
387.983	97.5062
388.07	97.4929
388.148	97.4801
388.235	97.4663
388.316	97.4527
388.401	97.4382
388.483	97.4248
388.561	97.411
388.644	97.3954
388.733	97.3789
388.811	97.3618
388.897	97.3449
388.976	97.3284
389.062	97.3127
389.144	97.2966
389.226	97.2811
389.308	97.2648
389.39	97.2477
389.478	97.2313
389.559	97.2145
389.644	97.1984
389.724	97.1826
389.809	97.1669
389.889	97.1498
389.976	97.132
390.054	97.1141
390.137	97.0963
390.221	97.0791
390.309	97.063
390.39	97.0466
390.473	97.0296
390.554	97.0122
390.636	96.9935
390.716	96.9755
390.801	96.9576
390.884	96.9403
390.968	96.9231
391.051	96.9051
391.134	96.8858
391.215	96.8674
391.298	96.8492
391.378	96.8303
391.461	96.8116
391.546	96.7923
391.633	96.7732
391.711	96.753
391.798	96.7327
391.879	96.7122
391.961	96.6921
392.044	96.6722
392.125	96.6518
392.212	96.6321
392.297	96.6122
392.373	96.5933
392.454	96.5742
392.537	96.5547
392.624	96.5341
392.705	96.5128
392.786	96.4908
392.867	96.4683
392.947	96.446
393.028	96.4243
393.116	96.4027
393.195	96.3811
393.281	96.3589
393.358	96.3372
393.446	96.3159
393.528	96.295
393.608	96.2741
393.69	96.2524
393.778	96.2311
393.857	96.2099
393.943	96.1888
394.025	96.1666
394.107	96.1448
394.191	96.1225
394.273	96.0993
394.349	96.0757
394.436	96.0524
394.517	96.0302
394.599	96.0079
394.68	95.9848
394.771	95.9607
394.847	95.9371
394.934	95.9127
395.014	95.8876
395.096	95.8626
395.18	95.8381
395.266	95.8137
395.346	95.7885
395.428	95.7626
395.508	95.7367
395.593	95.7114
395.676	95.686
395.759	95.6611
395.84	95.6363
395.921	95.6124
396.003	95.5868
396.089	95.5603
396.17	95.5333
396.253	95.5061
396.333	95.4793
396.415	95.4518
396.498	95.424
396.582	95.3963
396.663	95.3693
396.747	95.3422
396.831	95.3171
396.914	95.2917
396.996	95.2666
397.076	95.2411
397.159	95.2141
397.241	95.1864
397.321	95.1585
397.404	95.1308
397.487	95.1023
397.57	95.0736
397.649	95.0444
397.732	95.0152
397.814	94.986
397.895	94.9562
397.976	94.9273
398.059	94.8993
398.14	94.8709
398.223	94.8412
398.305	94.8104
398.384	94.7794
398.466	94.7484
398.547	94.7169
398.632	94.6855
398.713	94.6545
398.795	94.6229
398.875	94.5909
398.96	94.5588
399.041	94.5271
399.125	94.4962
399.207	94.4646
399.289	94.4324
399.374	94.4004
399.453	94.3676
399.534	94.3352
399.617	94.3019
399.692	94.2653
399.777	94.2273
399.861	94.1885
399.94	94.1499
400.021	94.1113
400.103	94.0717
400.186	94.0325
400.269	93.9941
400.348	93.9538
400.43	93.9143
400.509	93.8774
400.592	93.8419
400.677	93.8067
400.758	93.7709
400.84	93.7353
400.916	93.7006
400.997	93.6656
401.083	93.6297
401.161	93.5944
401.24	93.5585
401.323	93.523
401.402	93.4871
401.489	93.4507
401.572	93.4137
401.651	93.3759
401.732	93.3381
401.816	93.2999
401.897	93.2615
401.975	93.2232
402.055	93.1851
402.139	93.146
402.221	93.1067
402.304	93.0672
402.379	93.0294
402.465	92.9923
402.543	92.9542
402.624	92.9162
402.708	92.8774
402.784	92.8381
402.872	92.7984
402.951	92.7587
403.033	92.719
403.112	92.6797
403.196	92.6389
403.278	92.5974
403.362	92.5565
403.444	92.5153
403.521	92.4741
403.604	92.4334
403.686	92.3928
403.764	92.3524
403.844	92.311
403.926	92.2687
404.006	92.2268
404.084	92.1844
404.167	92.1413
404.25	92.098
404.333	92.0543
404.414	92.0104
404.497	91.9662
404.575	91.9215
404.658	91.8775
404.74	91.8343
404.817	91.7899
404.896	91.7451
404.976	91.6998
405.058	91.6548
405.141	91.61
405.226	91.5642
405.301	91.5189
405.384	91.4735
405.469	91.4276
405.548	91.3813
405.628	91.3349
405.711	91.2887
405.789	91.2434
405.873	91.1967
405.955	91.1497
406.033	91.1021
406.109	91.0542
406.192	91.0064
406.272	90.958
406.354	90.909
406.434	90.8605
406.519	90.8126
406.6	90.7639
406.679	90.7153
406.76	90.6667
406.84	90.6187
406.919	90.5708
406.997	90.5232
407.082	90.4739
407.161	90.4246
407.244	90.3746
407.325	90.3238
407.403	90.2735
407.484	90.2231
407.566	90.1722
407.647	90.1212
407.723	90.0696
407.807	90.0166
407.888	89.9646
407.966	89.9132
408.05	89.8617
408.13	89.8095
408.213	89.7556
408.295	89.7019
408.373	89.6486
408.456	89.5948
408.542	89.5417
408.616	89.489
408.698	89.4364
408.778	89.383
408.86	89.3291
408.942	89.276
409.025	89.2235
409.101	89.1705
409.185	89.1167
409.268	89.0626
409.347	89.0077
409.425	88.9523
409.506	88.897
409.586	88.841
409.671	88.7854
409.745	88.729
409.828	88.6723
409.909	88.6163
409.988	88.5599
410.07	88.5039
410.154	88.4474
410.233	88.3904
410.314	88.3324
410.396	88.274
410.474	88.2151
410.555	88.1567
410.635	88.0983
410.712	88.0395
410.799	87.9819
410.879	87.9238
410.958	87.8655
411.04	87.8077
411.118	87.7497
411.2	87.6917
411.283	87.634
411.362	87.5759
411.444	87.5169
411.525	87.4577
411.606	87.3977
411.687	87.3375
411.765	87.2781
411.847	87.2185
411.927	87.1585
412.008	87.099
412.088	87.039
412.169	86.9779
412.248	86.917
412.332	86.8567
412.412	86.7965
412.49	86.7358
412.571	86.6746
412.655	86.6129
412.734	86.5518
412.812	86.4906
412.892	86.4291
412.976	86.3682
413.057	86.3076
413.136	86.2457
413.216	86.1827
413.297	86.119
413.374	86.0551
413.458	85.9909
413.539	85.9264
413.625	85.8616
413.705	85.7976
413.788	85.7335
413.863	85.6691
413.946	85.6054
414.028	85.5426
414.11	85.4813
414.191	85.4196
414.271	85.358
414.35	85.2962
414.432	85.2353
414.51	85.1742
414.595	85.1125
414.672	85.0511
414.754	84.9889
414.835	84.9263
414.917	84.8628
414.997	84.7989
415.081	84.7357
415.159	84.6729
415.24	84.6093
415.319	84.5456
415.402	84.4817
415.484	84.4167
415.565	84.3519
415.646	84.2866
415.726	84.2213
415.809	84.1561
415.887	84.0904
415.973	84.0245
416.053	83.9587
416.134	83.8927
416.215	83.8276
416.296	83.7636
416.377	83.6993
416.457	83.6362
416.541	83.573
416.619	83.51
416.703	83.4471
416.782	83.384
416.861	83.3208
416.946	83.2574
417.029	83.1934
417.11	83.1282
417.189	83.0635
417.274	82.9983
417.353	82.9334
417.435	82.869
417.517	82.8049
417.6	82.7413
417.682	82.6779
417.765	82.6146
417.849	82.5517
417.93	82.4892
418.011	82.427
418.094	82.3642
418.175	82.3007
418.256	82.2372
418.342	82.1742
418.421	82.1109
418.501	82.048
418.584	81.9856
418.67	81.9239
418.749	81.8626
418.835	81.801
418.919	81.7398
418.999	81.6791
419.082	81.6183
419.164	81.5574
419.248	81.4969
419.332	81.436
419.412	81.3752
419.496	81.3135
419.577	81.2522
419.659	81.1912
419.741	81.1309
419.825	81.0716
419.911	81.0122
419.993	80.9535
420.075	80.8951
420.16	80.8374
420.242	80.7798
420.327	80.7235
420.407	80.6671
420.493	80.6106
420.575	80.5544
420.661	80.4978
420.741	80.4413
420.828	80.3848
420.909	80.3285
420.995	80.2723
421.08	80.216
421.162	80.1592
421.249	80.1032
421.33	80.0491
421.413	79.9953
421.501	79.9424
421.589	79.8907
421.667	79.8393
421.748	79.7885
421.834	79.7375
421.919	79.6868
422.002	79.6369
422.082	79.5878
422.169	79.5378
422.259	79.4885
422.341	79.4398
422.427	79.3909
422.511	79.3427
422.593	79.295
422.682	79.2493
422.763	79.205
422.849	79.1614
422.938	79.1172
423.024	79.0742
423.108	79.0313
423.191	78.9877
423.279	78.9444
423.364	78.9018
423.449	78.8597
423.534	78.8172
423.62	78.7744
423.706	78.7318
423.791	78.6912
423.875	78.6503
423.964	78.6098
424.047	78.571
424.135	78.5334
424.22	78.4952
424.307	78.4573
424.394	78.42
424.481	78.3846
424.566	78.3498
424.651	78.3145
424.735	78.2796
424.822	78.245
424.906	78.2107
424.994	78.1767
425.079	78.144
425.171	78.1112
425.258	78.0787
425.346	78.0452
425.428	78.0115
425.516	77.9782
425.603	77.9458
425.688	77.9143
425.774	77.8827
425.861	77.8512
425.947	77.8195
426.037	77.7888
426.124	77.7587
426.209	77.7296
426.296	77.7008
426.385	77.6717
426.473	77.6425
426.559	77.6132
426.646	77.5845
426.736	77.556
426.818	77.5279
426.905	77.5002
426.992	77.4721
427.079	77.4439
427.166	77.4156
427.253	77.3876
427.341	77.3602
427.423	77.3331
427.511	77.3056
427.601	77.2779
427.69	77.2506
427.771	77.2231
427.861	77.1968
427.951	77.1706
428.036	77.1449
428.122	77.1197
428.21	77.0941
428.296	77.0687
428.382	77.0437
428.472	77.0191
428.557	76.9946
428.643	76.9703
428.726	76.9454
428.817	76.9209
428.901	76.8961
428.992	76.8714
429.08	76.8474
429.165	76.8237
429.253	76.8007
429.337	76.7776
429.424	76.7542
429.513	76.7316
429.599	76.7096
429.69	76.6881
429.773	76.6668
429.864	76.6451
429.95	76.6228
430.034	76.6007
430.121	76.5785
430.206	76.5567
430.294	76.5357
430.379	76.5145
430.468	76.4935
430.553	76.4727
430.642	76.4524
430.731	76.4332
430.817	76.4143
430.906	76.3954
430.994	76.3773
431.085	76.359
431.169	76.3399
431.255	76.3195
431.344	76.3
431.429	76.281
431.515	76.2618
431.603	76.2423
431.69	76.2242
431.776	76.2063
431.861	76.1885
431.949	76.1715
432.034	76.1558
432.121	76.1422
432.207	76.1276
432.296	76.1122
432.383	76.0972
432.47	76.083
432.552	76.0685
432.641	76.0534
432.727	76.0373
432.815	76.0212
432.9	76.0052
432.99	75.9888
433.07	75.9722
433.162	75.9566
433.249	75.942
433.336	75.9274
433.417	75.9132
433.507	75.8995
433.595	75.8867
433.681	75.874
433.767	75.8614
433.854	75.8484
433.941	75.836
434.029	75.8227
434.111	75.8087
434.201	75.7944
434.288	75.7805
434.372	75.7673
434.459	75.7547
434.549	75.7418
434.631	75.7286
434.72	75.7161
434.803	75.7038
434.889	75.6917
434.977	75.6803
435.067	75.6687
435.152	75.6559
435.241	75.6427
435.324	75.6306
435.413	75.6181
435.501	75.606
435.588	75.594
435.673	75.5827
435.759	75.5714
435.844	75.5596
435.932	75.548
436.019	75.5378
436.101	75.5272
436.191	75.5157
436.275	75.5052
436.363	75.4947
436.448	75.4835
436.538	75.471
436.625	75.4591
436.705	75.4479
436.797	75.4371
436.879	75.4261
436.968	75.4162
437.052	75.4063
437.138	75.3961
437.228	75.3855
437.311	75.3749
437.402	75.3652
437.483	75.3558
437.569	75.3456
437.656	75.3358
437.741	75.326
437.827	75.3154
437.909	75.3047
438	75.2942
438.085	75.2841
438.169	75.2741
438.255	75.2635
438.345	75.2532
438.429	75.2433
438.516	75.2329
438.6	75.2226
438.687	75.2127
438.772	75.203
438.858	75.1933
438.941	75.1834
439.031	75.174
439.115	75.1651
439.203	75.1561
439.286	75.1471
439.375	75.1387
439.458	75.1291
439.543	75.1195
439.628	75.1101
439.718	75.1012
439.801	75.0928
439.886	75.0848
439.969	75.0769
440.056	75.0685
440.138	75.06
440.225	75.0504
440.312	75.0412
440.4	75.0327
440.481	75.0244
440.571	75.0149
440.656	75.0041
440.743	74.9931
440.827	74.9818
440.909	74.972
441.001	74.9634
441.081	74.9561
441.163	74.9494
441.254	74.9419
441.333	74.9329
441.421	74.9243
441.505	74.9173
441.591	74.9107
441.675	74.904
441.761	74.8967
441.843	74.8879
441.931	74.8793
442.016	74.8705
442.103	74.8628
442.186	74.8557
442.27	74.8491
442.358	74.8415
442.444	74.8328
442.527	74.824
442.62	74.8153
442.702	74.8056
442.784	74.7965
442.87	74.7879
442.958	74.7795
443.041	74.771
443.123	74.7627
443.21	74.7553
443.292	74.7496
443.378	74.7433
443.459	74.7362
443.545	74.73
443.631	74.7221
443.718	74.7141
443.805	74.7054
443.889	74.6981
443.975	74.6904
444.057	74.6825
444.143	74.674
444.224	74.6672
444.315	74.6606
444.399	74.6545
444.48	74.6493
444.566	74.6441
444.652	74.6386
444.741	74.6318
444.824	74.6247
444.911	74.6175
444.995	74.6101
445.079	74.6022
445.16	74.5946
445.247	74.5863
445.33	74.5787
445.421	74.5709
445.501	74.5635
445.583	74.5569
445.67	74.5507
445.757	74.5447
445.842	74.5383
445.924	74.5312
446.012	74.5232
446.096	74.5164
446.178	74.5094
446.264	74.5024
446.348	74.4954
446.43	74.4882
446.516	74.4815
446.601	74.4749
446.688	74.4685
446.769	74.4625
446.856	74.4576
446.939	74.4518
447.025	74.4451
447.11	74.4383
447.197	74.4316
447.279	74.4244
447.366	74.4172
447.447	74.4105
447.529	74.4043
447.613	74.3984
447.697	74.3926
447.783	74.3868
447.868	74.3814
447.947	74.376
448.033	74.3703
448.116	74.3647
448.201	74.3578
448.284	74.3508
448.368	74.3443
448.449	74.3372
448.536	74.3299
448.62	74.3234
448.708	74.3174
448.788	74.3115
448.873	74.3059
448.959	74.3008
449.046	74.2967
449.129	74.292
449.213	74.2864
449.3	74.2811
449.382	74.276
449.467	74.2707
449.549	74.2648
449.636	74.2594
449.718	74.2535
449.803	74.2474
449.884	74.2419
449.971	74.2362
450.054	74.2303
450.139	74.2244
450.223	74.2176
450.304	74.2109
450.393	74.2042
450.482	74.1971
450.564	74.1908
450.647	74.1847
450.728	74.1779
450.815	74.172
450.899	74.167
450.986	74.1625
451.068	74.1586
451.152	74.1542
451.238	74.1497
451.324	74.145
451.405	74.1399
451.486	74.1347
451.565	74.1298
451.652	74.1244
451.737	74.1184
451.824	74.1122
451.907	74.1063
451.993	74.1008
452.078	74.0962
452.161	74.0916
452.245	74.0872
452.329	74.0824
452.415	74.0774
452.5	74.0719
452.584	74.0664
452.666	74.0611
452.75	74.0556
452.831	74.0511
452.918	74.0459
453.001	74.0409
453.084	74.0358
453.171	74.0311
453.255	74.0263
453.34	74.0217
453.419	74.018
453.504	74.0128
453.59	74.0078
453.675	74.0018
453.758	73.9963
453.842	73.9918
453.929	73.9871
454.007	73.9816
454.092	73.9767
454.175	73.9717
454.261	73.9662
454.341	73.9619
454.428	73.957
454.514	73.9523
454.596	73.9474
454.68	73.9414
454.762	73.9358
454.85	73.9307
454.933	73.9261
455.016	73.9224
455.101	73.9182
455.184	73.9137
455.268	73.9094
455.351	73.9049
455.436	73.9003
455.521	73.896
455.607	73.8915
455.688	73.8877
455.768	73.8824
455.853	73.8763
455.934	73.8714
456.017	73.8671
456.105	73.864
456.19	73.8601
456.273	73.8559
456.357	73.8512
456.437	73.8456
456.516	73.8401
456.606	73.8354
456.689	73.8315
456.772	73.8271
456.853	73.8222
456.94	73.8168
457.025	73.8118
457.108	73.8067
457.19	73.8023
457.275	73.7983
457.362	73.7933
457.445	73.7876
457.529	73.782
457.616	73.7764
457.697	73.7708
457.779	73.766
457.865	73.7615
457.949	73.7581
[truncated: 7,317 more rows]

## Sheet: Supplementary Figure 10
Supplementary Figure 10
N2_2 - Adsorption		N2_2 - Desorption
Relative Pressure (P/Po)	Quantity Adsorbed (cm?g STP)	Relative Pressure (P/Po)	Quantity Adsorbed (cm?g STP)
0.01139	1.16483	0.9498	3.20002
0.08481	1.30054	0.8819	0.54961
0.1375	1.15301	0.81791	-0.23641
0.22051	0.5958	0.75418	-0.4485
0.28407	0.26654	0.69035	-0.41433
0.34751	-0.1308	0.62684	-0.24469
0.41106	-0.48741	0.56313	0.03631
0.47451	-0.85827	0.49914	0.22815
0.53815	-1.18255	0.43549	0.23303
0.60142	-1.43393	0.37189	0.51714
0.66504	-1.57335	0.30834	0.67204
0.72854	-1.60745	0.24483	0.81761
0.79197	-1.473	0.18121	0.87666
0.83655	-0.96329	0.12156	0.68999
0.90008	0.22782	0.06267	0.50338
0.9498	3.20002	0.00866	-0.37404

[truncated: 7 more sheets: Supplementary Figure 11, Supplementary Figure 12, Supplementary Figure 13, Supplementary Figure 15, Supplementary Figure 17, Supplementary Figure 19, Supplementary Figure 21]
